# Supplementary material for: TP53-dependent toxicity of CRISPR/Cas9 cuts is differential across genomic loci and can confound genetic screening
Source: Nat Commun. 2022 Aug 4;13:4520. doi: 10.1038/s41467-022-32285-1 (PMC9352712; doi:10.1038/s41467-022-32285-1)
Supplement: Supplementary file 4 — Supplementary Dataset 1 [file 41467_2022_32285_MOESM4_ESM.xlsx]

## Sheet: Supplementary Dataset 1
Cell line Broad ID	TP53 mutation status	HR mutation status	Tissue
ACH-000001	1	0	ovary
ACH-000002	0	0	blood
ACH-000003	1	0	colorectal
ACH-000004	1	0	blood
ACH-000005	1	0	blood
ACH-000006	1	0	blood
ACH-000007	0	0	colorectal
ACH-000008	0	0	skin
ACH-000009	1	0	colorectal
ACH-000010	1	0	lung
ACH-000011	0	1	urinary tract
ACH-000012	0	0	lung
ACH-000013	1	0	ovary
ACH-000014	1	0	skin
ACH-000015	1	0	lung
ACH-000016	0	0	kidney
ACH-000017	1	0	breast
ACH-000018	1	0	urinary tract
ACH-000019	0	1	breast
ACH-000020	0	0	blood
ACH-000021	1	1	lung
ACH-000022	1	0	pancreas
ACH-000023	1	0	pancreas
ACH-000024	1	0	plasma cell
ACH-000025	0	0	central nervous system
ACH-000026	0	1	urinary tract
ACH-000027	0	0	central nervous system
ACH-000028	0	0	breast
ACH-000029	0	0	lung
ACH-000030	1	0	lung
ACH-000031	1	0	pancreas
ACH-000032	0	0	blood
ACH-000033	1	0	lung
ACH-000034	0	0	blood
ACH-000035	1	0	lung
ACH-000036	1	0	central nervous system
ACH-000037	1	0	soft tissue
ACH-000038	0	1	lymphocyte
ACH-000039	0	0	bone
ACH-000040	1	0	central nervous system
ACH-000041	1	0	bone
ACH-000042	1	0	pancreas
ACH-000043	0	0	fibroblast
ACH-000044	0	0	breast
ACH-000045	0	0	blood
ACH-000046	0	0	kidney
ACH-000047	1	0	gastric
ACH-000048	1	0	ovary
ACH-000049	0	0	engineered kidney
ACH-000050	0	1	plasma cell
ACH-000051	0	0	soft tissue
ACH-000052	1	0	bone
ACH-000053	1	0	lymphocyte
ACH-000054	0	0	soft tissue
ACH-000055	1	0	central nervous system
ACH-000056	0	1	lymphocyte
ACH-000057	1	0	plasma cell
ACH-000058	1	0	thyroid
ACH-000059	0	0	blood
ACH-000060	1	1	pancreas
ACH-000061	1	0	lymphocyte
ACH-000062	1	0	lung
ACH-000063	0	0	fibroblast
ACH-000064	0	0	engineered lung
ACH-000065	0	0	blood
ACH-000066	1	0	lung
ACH-000067	1	0	central nervous system
ACH-000068	1	0	lymphocyte
ACH-000069	0	0	lymphocyte
ACH-000070	0	0	blood
ACH-000071	0	0	fibroblast
ACH-000072	0	0	blood
ACH-000073	0	1	lymphocyte
ACH-000074	1	0	blood
ACH-000075	0	0	central nervous system
ACH-000076	1	0	blood
ACH-000077	0	0	lymphocyte
ACH-000078	0	0	peripheral nervous system
ACH-000079	0	0	fibroblast
ACH-000080	0	0	blood
ACH-000081	0	0	blood
ACH-000082	1	0	bone
ACH-000083	0	0	fibroblast
ACH-000084	0	0	blood
ACH-000085	1	0	pancreas
ACH-000086	0	0	lung
ACH-000087	1	0	bone
ACH-000088	0	0	fibroblast
ACH-000089	1	0	colorectal
ACH-000090	1	0	prostate
ACH-000091	1	0	ovary
ACH-000092	0	0	lung
ACH-000093	0	0	pancreas
ACH-000094	1	0	pancreas
ACH-000095	0	0	central nervous system
ACH-000096	1	0	kidney
ACH-000097	0	0	breast
ACH-000098	1	0	central nervous system
ACH-000099	0	0	peripheral nervous system
ACH-000100	1	0	soft tissue
ACH-000101	1	0	blood
ACH-000102	1	0	central nervous system
ACH-000103	1	0	ovary
ACH-000104	1	0	blood
ACH-000105	0	0	blood
ACH-000106	0	0	lymphocyte
ACH-000107	1	0	pancreas
ACH-000108	1	0	pancreas
ACH-000109	1	0	lung
ACH-000110	1	0	gastric
ACH-000111	0	0	breast
ACH-000112	0	0	blood
ACH-000113	0	0	blood
ACH-000114	1	0	pancreas
ACH-000115	1	0	prostate
ACH-000116	1	0	ovary
ACH-000117	1	0	breast
ACH-000118	1	1	pancreas
ACH-000119	0	0	fibroblast
ACH-000120	0	0	peripheral nervous system
ACH-000121	1	0	lung
ACH-000122	1	0	blood
ACH-000123	0	0	ovary
ACH-000124	0	0	lymphocyte
ACH-000125	0	0	fibroblast
ACH-000126	0	0	central nervous system
ACH-000127	1	0	kidney
ACH-000128	1	0	central nervous system
ACH-000129	0	0	lung
ACH-000130	0	0	blood
ACH-000131	0	0	fibroblast
ACH-000132	1	1	ovary
ACH-000133	1	0	fibroblast
ACH-000134	0	0	fibroblast
ACH-000135	1	0	fibroblast
ACH-000136	0	0	peripheral nervous system
ACH-000137	1	0	central nervous system
ACH-000138	1	0	pancreas
ACH-000139	0	0	pancreas
ACH-000140	0	0	lymphocyte
ACH-000141	0	0	bile duct
ACH-000142	1	0	urinary tract
ACH-000143	1	0	lung
ACH-000144	1	1	gastric
ACH-000145	1	0	soft tissue
ACH-000146	1	0	blood
ACH-000147	1	0	breast
ACH-000148	1	0	breast
ACH-000149	0	0	peripheral nervous system
ACH-000150	1	0	lung
ACH-000151	0	0	blood
ACH-000152	1	0	central nervous system
ACH-000153	0	0	lung
ACH-000154	0	0	fibroblast
ACH-000155	0	0	pancreas
ACH-000156	0	0	blood
ACH-000157	1	0	lymphocyte
ACH-000158	0	0	lymphocyte
ACH-000159	0	0	kidney
ACH-000160	0	0	soft tissue
ACH-000161	0	0	lung
ACH-000162	1	0	lymphocyte
ACH-000163	1	0	thyroid
ACH-000164	1	0	pancreas
ACH-000165	0	0	fibroblast
ACH-000166	1	0	blood
ACH-000167	0	0	plasma cell
ACH-000168	1	0	blood
ACH-000169	1	0	soft tissue
ACH-000170	0	0	engineered prostate
ACH-000171	1	1	kidney
ACH-000172	0	0	soft tissue
ACH-000173	1	0	uterus
ACH-000174	1	0	thyroid
ACH-000175	1	0	fibroblast
ACH-000176	1	0	lung
ACH-000177	0	0	prostate
ACH-000178	0	0	pancreas
ACH-000179	1	0	lung
ACH-000180	1	0	fibroblast
ACH-000181	0	0	upper aerodigestive
ACH-000182	0	0	bile duct
ACH-000183	1	0	plasma cell
ACH-000184	0	0	fibroblast
ACH-000185	0	0	fibroblast
ACH-000186	1	0	lung
ACH-000187	1	0	lung
ACH-000188	1	0	upper aerodigestive
ACH-000189	0	1	kidney
ACH-000190	1	0	lymphocyte
ACH-000191	1	0	thyroid
ACH-000192	1	0	uterus
ACH-000193	1	0	plasma cell
ACH-000194	0	0	fibroblast
ACH-000195	1	0	blood
ACH-000196	1	1	breast
ACH-000197	1	1	blood
ACH-000198	0	0	blood
ACH-000199	0	0	fibroblast
ACH-000200	0	0	central nervous system
ACH-000201	0	0	soft tissue
ACH-000202	1	1	colorectal
ACH-000203	0	0	peripheral nervous system
ACH-000204	1	0	plasma cell
ACH-000205	0	0	pancreas
ACH-000206	0	0	lymphocyte
ACH-000207	1	0	upper aerodigestive
ACH-000208	1	0	central nervous system
ACH-000209	0	0	bile duct
ACH-000210	0	1	bone
ACH-000211	1	0	central nervous system
ACH-000212	1	0	breast
ACH-000213	1	0	pancreas
ACH-000214	0	0	fibroblast
ACH-000215	0	1	central nervous system
ACH-000216	1	0	esophagus
ACH-000217	1	0	liver
ACH-000218	0	0	blood
ACH-000219	0	0	skin
ACH-000220	1	0	lymphocyte
ACH-000221	1	1	liver
ACH-000222	1	0	pancreas
ACH-000223	1	0	breast
ACH-000224	0	0	fibroblast
ACH-000225	1	0	gastric
ACH-000226	0	0	lymphocyte
ACH-000227	0	0	peripheral nervous system
ACH-000228	0	0	upper aerodigestive
ACH-000229	0	0	fibroblast
ACH-000230	0	0	fibroblast
ACH-000231	1	1	central nervous system
ACH-000232	1	0	central nervous system
ACH-000233	0	0	lymphocyte
ACH-000234	0	0	kidney
ACH-000235	1	1	pancreas
ACH-000236	1	0	colorectal
ACH-000237	1	0	ovary
ACH-000238	1	0	upper aerodigestive
ACH-000239	1	0	gastric
ACH-000240	0	0	fibroblast
ACH-000241	0	0	blood
ACH-000242	0	0	urinary tract
ACH-000243	1	0	pancreas
ACH-000244	0	0	central nervous system
ACH-000245	1	0	lymphocyte
ACH-000246	1	0	kidney
ACH-000247	0	0	gastric
ACH-000248	1	0	breast
ACH-000249	1	0	colorectal
ACH-000250	1	0	kidney
ACH-000251	1	0	lung
ACH-000252	1	0	colorectal
ACH-000253	0	0	colorectal
ACH-000254	1	0	upper aerodigestive
ACH-000255	1	1	gastric
ACH-000256	1	0	ovary
ACH-000257	1	0	lung
ACH-000258	0	0	breast
ACH-000259	0	0	peripheral nervous system
ACH-000260	0	0	peripheral nervous system
ACH-000261	1	0	lung
ACH-000262	0	0	kidney
ACH-000263	1	0	blood
ACH-000264	1	1	lung
ACH-000265	0	0	pancreas
ACH-000266	1	0	pancreas
ACH-000267	0	0	lymphocyte
ACH-000268	1	0	bile duct
ACH-000269	0	0	central nervous system
ACH-000270	1	0	pancreas
ACH-000271	1	0	lymphocyte
ACH-000272	0	0	kidney
ACH-000273	1	0	central nervous system
ACH-000274	0	0	skin
ACH-000275	0	1	fibroblast
ACH-000276	1	1	breast
ACH-000277	1	0	breast
ACH-000278	1	1	ovary
ACH-000279	1	0	bone
ACH-000280	0	0	ovary
ACH-000281	1	0	pancreas
ACH-000282	1	0	lung
ACH-000283	0	0	central nervous system
ACH-000284	0	1	fibroblast
ACH-000285	1	0	lymphocyte
ACH-000286	1	0	colorectal
ACH-000287	1	0	lymphocyte
ACH-000288	1	0	breast
ACH-000289	0	0	central nervous system
ACH-000290	1	0	lung
ACH-000291	1	0	ovary
ACH-000292	1	0	lung
ACH-000293	1	0	uterus
ACH-000294	1	0	blood
ACH-000295	1	0	blood
ACH-000296	1	0	colorectal
ACH-000297	1	0	lung
ACH-000298	1	0	lung
ACH-000299	0	0	blood
ACH-000300	1	0	kidney
ACH-000301	1	0	blood
ACH-000302	1	0	uterus
ACH-000303	1	1	gastric
ACH-000304	0	0	skin
ACH-000305	1	0	esophagus
ACH-000306	0	0	fibroblast
ACH-000307	1	0	pancreas
ACH-000308	1	0	ovary
ACH-000309	1	0	lung
ACH-000310	0	0	peripheral nervous system
ACH-000311	1	0	lung
ACH-000312	1	0	peripheral nervous system
ACH-000313	0	0	kidney
ACH-000314	1	0	lung
ACH-000315	1	0	lymphocyte
ACH-000316	1	0	liver
ACH-000317	0	0	kidney
ACH-000318	1	0	esophagus
ACH-000319	0	0	lung
ACH-000320	1	0	pancreas
ACH-000321	1	0	blood
ACH-000322	0	0	skin
ACH-000323	1	0	central nervous system
ACH-000324	0	0	ovary
ACH-000325	1	0	gastric
ACH-000326	1	0	blood
ACH-000327	0	0	lung
ACH-000328	0	1	central nervous system
ACH-000329	0	0	central nervous system
ACH-000330	1	0	breast
ACH-000331	1	0	lung
ACH-000332	1	0	pancreas
ACH-000333	1	0	ovary
ACH-000334	1	0	lymphocyte
ACH-000335	0	0	lung
ACH-000336	0	0	blood
ACH-000337	1	0	lung
ACH-000338	1	0	lymphocyte
ACH-000339	1	0	lung
ACH-000340	1	0	fibroblast
ACH-000341	1	0	peripheral nervous system
ACH-000342	1	0	colorectal
ACH-000343	1	0	lung
ACH-000344	1	1	gastric
ACH-000345	0	0	peripheral nervous system
ACH-000346	0	0	blood
ACH-000347	1	0	pancreas
ACH-000348	1	0	skin
ACH-000349	0	0	breast
ACH-000350	0	0	colorectal
ACH-000351	1	0	gastric
ACH-000352	0	0	breast
ACH-000353	1	0	esophagus
ACH-000354	1	1	pancreas
ACH-000355	1	0	lung
ACH-000356	1	1	gastric
ACH-000357	1	1	lymphocyte
ACH-000358	1	0	lung
ACH-000359	0	0	bone
ACH-000360	1	0	colorectal
ACH-000361	0	0	liver
ACH-000362	0	1	blood
ACH-000363	1	0	plasma cell
ACH-000364	0	0	bone
ACH-000365	1	0	lymphocyte
ACH-000366	1	0	peripheral nervous system
ACH-000367	0	0	lung
ACH-000368	1	0	central nervous system
ACH-000369	1	0	blood
ACH-000370	1	0	central nervous system
ACH-000371	1	0	lymphocyte
ACH-000372	1	0	blood
ACH-000373	1	0	blood
ACH-000374	1	0	breast
ACH-000375	0	0	soft tissue
ACH-000376	1	0	central nervous system
ACH-000377	1	0	bile duct
ACH-000378	1	0	lung
ACH-000379	1	0	lung
ACH-000380	1	0	plasma cell
ACH-000381	1	0	colorectal
ACH-000382	1	0	lung
ACH-000383	1	0	esophagus
ACH-000384	0	0	urinary tract
ACH-000385	0	0	kidney
ACH-000386	1	0	blood
ACH-000387	1	0	blood
ACH-000388	1	0	lymphocyte
ACH-000389	0	0	central nervous system
ACH-000390	1	1	lung
ACH-000391	0	0	bone
ACH-000392	1	0	lung
ACH-000393	1	0	liver
ACH-000394	0	0	lung
ACH-000395	1	0	lung
ACH-000396	1	1	urinary tract
ACH-000397	1	0	uterus
ACH-000398	1	0	lymphocyte
ACH-000399	1	0	lung
ACH-000400	0	0	colorectal
ACH-000401	1	1	skin
ACH-000402	1	0	lymphocyte
ACH-000403	1	1	colorectal
ACH-000404	0	0	skin
ACH-000405	1	0	blood
ACH-000406	1	0	blood
ACH-000407	1	0	uterus
ACH-000408	1	0	esophagus
ACH-000409	1	0	ovary
ACH-000410	0	0	bone
ACH-000411	0	0	kidney
ACH-000412	1	0	colorectal
ACH-000413	0	0	fibroblast
ACH-000414	0	0	lung
ACH-000415	1	0	upper aerodigestive
ACH-000416	1	0	lung
ACH-000417	0	0	pancreas
ACH-000418	1	0	bone
ACH-000419	1	0	plasma cell
ACH-000420	1	0	liver
ACH-000421	1	0	colorectal
ACH-000422	1	0	liver
ACH-000423	1	0	skin
ACH-000424	1	0	bone
ACH-000425	0	1	skin
ACH-000426	1	0	plasma cell
ACH-000427	1	0	gastric
ACH-000428	0	0	kidney
ACH-000429	1	0	kidney
ACH-000430	1	0	ovary
ACH-000431	1	0	lung
ACH-000432	0	0	blood
ACH-000433	0	0	kidney
ACH-000434	1	0	lung
ACH-000435	1	0	uterus
ACH-000436	0	0	plasma cell
ACH-000437	1	0	central nervous system
ACH-000438	1	0	lung
ACH-000439	0	0	blood
ACH-000440	1	0	lymphocyte
ACH-000441	0	0	skin
ACH-000442	0	0	lung
ACH-000443	1	0	ovary
ACH-000444	0	0	lung
ACH-000445	1	0	central nervous system
ACH-000446	0	0	peripheral nervous system
ACH-000447	1	0	lung
ACH-000448	0	0	lung
ACH-000449	0	0	soft tissue
ACH-000450	0	0	skin
ACH-000451	1	0	lung
ACH-000452	1	0	esophagus
ACH-000453	1	0	plasma cell
ACH-000454	1	0	lung
ACH-000455	1	0	central nervous system
ACH-000456	1	0	thyroid
ACH-000457	0	0	kidney
ACH-000458	1	1	skin
ACH-000459	0	0	kidney
ACH-000460	1	0	ovary
ACH-000461	1	0	bile duct
ACH-000462	0	0	blood
ACH-000463	0	0	lung
ACH-000464	1	0	central nervous system
ACH-000465	0	1	skin
ACH-000466	1	0	gastric
ACH-000467	1	0	colorectal
ACH-000468	0	0	pancreas
ACH-000469	1	0	central nervous system
ACH-000470	1	0	colorectal
ACH-000471	0	0	liver
ACH-000472	1	0	upper aerodigestive
ACH-000473	1	1	urinary tract
ACH-000474	0	0	NA
ACH-000475	1	0	liver
ACH-000476	1	0	liver
ACH-000477	0	0	skin
ACH-000478	1	0	liver
ACH-000479	0	0	central nervous system
ACH-000480	1	0	liver
ACH-000481	1	0	lung
ACH-000482	1	0	lung
ACH-000483	1	0	liver
ACH-000484	1	0	kidney
ACH-000485	1	0	gastric
ACH-000486	0	0	urinary tract
ACH-000487	1	0	blood
ACH-000488	1	0	esophagus
ACH-000489	1	0	colorectal
ACH-000490	0	0	central nervous system
ACH-000491	1	0	colorectal
ACH-000492	0	0	blood
ACH-000493	1	0	liver
ACH-000494	0	0	engineered ovary
ACH-000495	0	0	kidney
ACH-000496	1	0	lung
ACH-000498	1	1	blood
ACH-000499	1	0	bone
ACH-000500	1	0	upper aerodigestive
ACH-000501	1	0	colorectal
ACH-000502	1	0	pancreas
ACH-000503	1	0	upper aerodigestive
ACH-000504	1	0	central nervous system
ACH-000505	1	0	soft tissue
ACH-000506	1	0	lung
ACH-000507	1	1	gastric
ACH-000508	1	1	lung
ACH-000509	1	0	lymphocyte
ACH-000510	0	0	lung
ACH-000511	0	0	lung
ACH-000512	1	0	plasma cell
ACH-000513	0	0	kidney
ACH-000514	1	0	lung
ACH-000515	1	0	lung
ACH-000516	0	0	bone
ACH-000517	1	0	pancreas
ACH-000518	1	0	upper aerodigestive
ACH-000519	1	1	blood
ACH-000520	1	0	ovary
ACH-000521	1	0	lung
ACH-000522	1	0	urinary tract
ACH-000523	1	0	lung
ACH-000524	1	1	ovary
ACH-000525	1	0	lung
ACH-000526	0	0	fibroblast
ACH-000527	0	0	ovary
ACH-000528	1	0	lung
ACH-000529	0	0	fibroblast
ACH-000530	1	0	lung
ACH-000531	0	0	fibroblast
ACH-000532	1	0	colorectal
ACH-000533	0	0	soft tissue
ACH-000534	1	0	lymphocyte
ACH-000535	1	0	pancreas
ACH-000536	1	0	breast
ACH-000537	1	0	liver
ACH-000538	0	1	gastric
ACH-000539	0	0	fibroblast
ACH-000540	0	0	fibroblast
ACH-000541	1	0	plasma cell
ACH-000542	0	0	ovary
ACH-000543	1	0	central nervous system
ACH-000544	1	0	esophagus
ACH-000545	1	0	urinary tract
ACH-000546	1	0	upper aerodigestive
ACH-000547	0	0	urinary tract
ACH-000548	1	1	upper aerodigestive
ACH-000549	1	0	upper aerodigestive
ACH-000550	1	0	skin
ACH-000551	1	0	blood
ACH-000552	1	0	colorectal
ACH-000553	1	0	lung
ACH-000554	1	0	breast
ACH-000555	0	0	kidney
ACH-000556	0	0	cervix
ACH-000557	1	0	blood
ACH-000558	0	0	central nervous system
ACH-000559	1	0	lung
ACH-000560	0	0	gastric
ACH-000561	1	0	esophagus
ACH-000562	1	0	lung
ACH-000563	1	1	lung
ACH-000564	0	0	plasma cell
ACH-000565	1	0	colorectal
ACH-000566	1	0	urinary tract
ACH-000567	1	0	lymphocyte
ACH-000568	0	0	breast
ACH-000569	0	0	lung
ACH-000570	0	0	central nervous system
ACH-000571	1	0	central nervous system
ACH-000572	0	0	skin
ACH-000573	1	1	breast
ACH-000574	1	0	ovary
ACH-000575	1	0	lung
ACH-000576	1	1	plasma cell
ACH-000577	1	1	liver
ACH-000578	1	0	lung
ACH-000579	0	1	skin
ACH-000580	0	0	skin
ACH-000581	1	0	gastric
ACH-000582	1	0	skin
ACH-000583	1	0	lymphocyte
ACH-000584	1	1	ovary
ACH-000585	1	0	lung
ACH-000586	1	0	lung
ACH-000587	1	0	lung
ACH-000588	1	0	plasma cell
ACH-000589	1	0	lung
ACH-000590	1	0	lung
ACH-000591	1	0	central nervous system
ACH-000592	1	0	central nervous system
ACH-000593	1	0	urinary tract
ACH-000594	1	0	lung
ACH-000595	0	0	central nervous system
ACH-000596	1	0	lung
ACH-000597	0	0	soft tissue
ACH-000598	0	0	plasma cell
ACH-000599	1	0	pancreas
ACH-000600	0	1	kidney
ACH-000601	1	0	pancreas
ACH-000602	0	0	blood
ACH-000603	1	0	lung
ACH-000604	1	1	blood
ACH-000605	1	0	esophagus
ACH-000606	1	0	upper aerodigestive
ACH-000607	0	0	soft tissue
ACH-000608	1	0	ovary
ACH-000609	0	0	central nervous system
ACH-000610	1	0	lung
ACH-000611	1	0	lymphocyte
ACH-000612	0	0	lymphocyte
ACH-000613	1	0	bone
ACH-000614	1	1	skin
ACH-000615	1	0	skin
ACH-000616	1	1	gastric
ACH-000617	1	1	ovary
ACH-000618	1	1	upper aerodigestive
ACH-000619	1	1	upper aerodigestive
ACH-000620	0	0	liver
ACH-000621	1	0	breast
ACH-000622	1	0	central nervous system
ACH-000623	1	0	central nervous system
ACH-000624	1	0	breast
ACH-000625	0	0	liver
ACH-000626	1	0	plasma cell
ACH-000627	1	1	lung
ACH-000628	1	0	lung
ACH-000629	0	0	central nervous system
ACH-000630	1	0	upper aerodigestive
ACH-000631	0	0	central nervous system
ACH-000632	1	0	skin
ACH-000633	1	0	gastric
ACH-000634	1	0	central nervous system
ACH-000635	1	0	ovary
ACH-000636	1	0	blood
ACH-000637	1	0	esophagus
ACH-000638	1	1	lung
ACH-000639	1	0	lung
ACH-000640	0	0	skin
ACH-000641	0	1	blood
ACH-000642	0	0	engineered breast
ACH-000643	1	0	breast
ACH-000644	0	0	skin
ACH-000645	0	0	lung
ACH-000646	0	0	ovary
ACH-000647	1	0	esophagus
ACH-000648	0	1	lung
ACH-000649	1	0	kidney
ACH-000650	1	0	skin
ACH-000651	1	0	colorectal
ACH-000652	1	0	pancreas
ACH-000653	0	0	plasma cell
ACH-000654	1	0	lymphocyte
ACH-000655	1	0	central nervous system
ACH-000656	1	0	lymphocyte
ACH-000657	0	0	ovary
ACH-000658	1	0	plasma cell
ACH-000659	1	1	lung
ACH-000660	0	0	lymphocyte
ACH-000661	0	0	skin
ACH-000662	0	0	lung
ACH-000663	0	0	ovary
ACH-000664	1	0	lymphocyte
ACH-000665	1	0	lung
ACH-000666	1	1	lung
ACH-000667	1	0	lung
ACH-000668	1	0	breast
ACH-000669	1	0	lung
ACH-000670	1	0	lung
ACH-000671	1	0	liver
ACH-000672	1	1	lung
ACH-000673	1	0	central nervous system
ACH-000674	0	1	gastric
ACH-000675	1	0	lung
ACH-000676	1	0	central nervous system
ACH-000677	0	0	lung
ACH-000678	1	1	gastric
ACH-000679	1	0	esophagus
ACH-000680	1	0	colorectal
ACH-000681	0	0	lung
ACH-000682	1	0	upper aerodigestive
ACH-000683	1	0	colorectal
ACH-000684	0	0	kidney
ACH-000685	1	0	pancreas
ACH-000686	1	0	liver
ACH-000687	1	0	lymphocyte
ACH-000688	1	0	ovary
ACH-000689	0	0	soft tissue
ACH-000690	1	0	lung
ACH-000691	1	1	breast
ACH-000692	1	0	upper aerodigestive
ACH-000693	1	0	esophagus
ACH-000694	1	1	esophagus
ACH-000695	1	0	lung
ACH-000696	1	0	ovary
ACH-000697	0	0	lymphocyte
ACH-000698	1	0	lung
ACH-000699	1	1	breast
ACH-000700	1	0	lung
ACH-000701	0	0	ovary
ACH-000702	0	0	lymphocyte
ACH-000703	1	0	lung
ACH-000704	0	0	ovary
ACH-000705	1	0	lung
ACH-000706	1	0	lung
ACH-000707	1	1	lymphocyte
ACH-000708	0	0	colorectal
ACH-000709	0	0	kidney
ACH-000710	1	0	lung
ACH-000711	1	0	breast
ACH-000712	0	0	lung
ACH-000713	1	0	ovary
ACH-000714	0	0	plasma cell
ACH-000715	1	1	upper aerodigestive
ACH-000716	1	0	thyroid
ACH-000717	1	0	esophagus
ACH-000718	1	0	lung
ACH-000719	0	0	ovary
ACH-000720	1	0	urinary tract
ACH-000721	1	0	breast
ACH-000722	1	0	colorectal
ACH-000723	1	0	upper aerodigestive
ACH-000724	1	0	urinary tract
ACH-000725	1	1	breast
ACH-000726	1	1	esophagus
ACH-000727	1	1	lung
ACH-000728	0	0	blood
ACH-000729	1	0	lung
ACH-000730	0	0	skin
ACH-000731	1	0	lung
ACH-000732	1	0	upper aerodigestive
ACH-000733	1	1	lung
ACH-000734	0	0	liver
ACH-000735	0	0	upper aerodigestive
ACH-000736	1	0	gastric
ACH-000737	0	0	lung
ACH-000738	0	0	central nervous system
ACH-000739	0	0	liver
ACH-000740	1	1	upper aerodigestive
ACH-000741	1	0	urinary tract
ACH-000742	0	0	fibroblast
ACH-000743	1	0	lung
ACH-000744	1	0	lung
ACH-000745	0	0	plasma cell
ACH-000746	1	0	gastric
ACH-000747	1	1	lung
ACH-000748	1	0	bone
ACH-000749	1	1	lung
ACH-000750	0	0	skin
ACH-000751	1	1	blood
ACH-000752	1	0	lung
ACH-000753	1	1	urinary tract
ACH-000754	0	1	lymphocyte
ACH-000755	0	0	breast
ACH-000756	1	0	central nervous system
ACH-000757	0	0	lung
ACH-000758	0	0	gastric
ACH-000759	0	0	breast
ACH-000760	0	0	central nervous system
ACH-000761	1	0	gastric
ACH-000762	1	0	upper aerodigestive
ACH-000763	0	0	plasma cell
ACH-000764	1	0	gastric
ACH-000765	1	0	skin
ACH-000766	1	1	lung
ACH-000767	1	0	lung
ACH-000768	1	0	breast
ACH-000769	1	1	lung
ACH-000770	1	0	blood
ACH-000771	1	0	upper aerodigestive
ACH-000772	0	0	soft tissue
ACH-000773	0	1	lymphocyte
ACH-000774	1	1	lung
ACH-000775	0	1	lung
ACH-000776	0	0	central nervous system
ACH-000777	1	0	esophagus
ACH-000778	1	0	upper aerodigestive
ACH-000779	1	0	lung
ACH-000780	1	1	lung
ACH-000781	0	0	lung
ACH-000782	1	0	blood
ACH-000783	1	0	breast
ACH-000784	1	0	esophagus
ACH-000785	1	0	lung
ACH-000786	1	1	lymphocyte
ACH-000787	1	0	lung
ACH-000788	1	1	skin
ACH-000789	1	0	lung
ACH-000790	1	1	lung
ACH-000791	1	0	lung
ACH-000792	1	1	kidney
ACH-000793	0	1	gastric
ACH-000794	1	0	upper aerodigestive
ACH-000795	1	0	blood
ACH-000796	0	0	ovary
ACH-000797	0	0	fibroblast
ACH-000798	1	0	colorectal
ACH-000799	0	0	skin
ACH-000800	1	0	lung
ACH-000801	0	0	skin
ACH-000802	1	1	urinary tract
ACH-000803	1	1	lung
ACH-000804	0	0	peripheral nervous system
ACH-000805	0	1	skin
ACH-000806	0	0	lymphocyte
ACH-000807	1	0	central nervous system
ACH-000808	1	0	bile duct
ACH-000809	1	1	esophagus
ACH-000810	1	0	skin
ACH-000811	1	0	ovary
ACH-000812	1	1	skin
ACH-000813	1	0	lung
ACH-000814	0	0	skin
ACH-000815	0	0	lymphocyte
ACH-000816	1	0	lung
ACH-000817	1	0	plasma cell
ACH-000818	1	0	breast
ACH-000819	1	1	central nervous system
ACH-000820	1	1	colorectal
ACH-000821	1	1	plasma cell
ACH-000822	0	0	skin
ACH-000823	1	1	esophagus
ACH-000824	1	1	esophagus
ACH-000825	1	0	lung
ACH-000826	1	0	lung
ACH-000827	0	0	skin
ACH-000828	0	1	breast
ACH-000829	0	0	plasma cell
ACH-000830	1	0	lung
ACH-000831	0	0	uterus
ACH-000832	1	1	upper aerodigestive
ACH-000833	1	0	soft tissue
ACH-000834	1	0	urinary tract
ACH-000835	1	0	soft tissue
ACH-000836	1	0	upper aerodigestive
ACH-000837	1	1	lung
ACH-000838	0	0	plasma cell
ACH-000839	1	0	urinary tract
ACH-000840	1	0	lung
ACH-000841	1	0	lung
ACH-000842	1	0	colorectal
ACH-000843	1	0	lung
ACH-000844	1	0	lung
ACH-000845	1	0	lung
ACH-000846	1	1	upper aerodigestive
ACH-000847	1	1	gastric
ACH-000848	1	1	liver
ACH-000849	1	1	breast
ACH-000850	0	0	fibroblast
ACH-000851	1	0	lung
ACH-000852	1	0	lung
ACH-000853	1	1	lung
ACH-000854	1	0	plasma cell
ACH-000855	1	0	esophagus
ACH-000856	0	1	breast
ACH-000857	1	1	breast
ACH-000858	1	0	lung
ACH-000859	1	1	breast
ACH-000860	0	0	lung
ACH-000861	1	0	lung
ACH-000862	1	0	urinary tract
ACH-000863	0	0	central nervous system
ACH-000864	1	0	uterus
ACH-000865	1	0	esophagus
ACH-000866	1	0	lung
ACH-000867	1	0	lung
ACH-000868	1	1	lung
ACH-000869	1	1	lung
ACH-000870	1	0	lung
ACH-000871	1	0	lung
ACH-000872	1	0	lung
ACH-000873	1	1	esophagus
ACH-000874	0	0	blood
ACH-000875	1	1	lung
ACH-000876	1	0	breast
ACH-000877	1	0	lymphocyte
ACH-000878	1	1	lung
ACH-000879	1	1	uterus
ACH-000880	0	0	gastric
ACH-000881	0	1	skin
ACH-000882	0	0	skin
ACH-000883	1	0	central nervous system
ACH-000884	1	0	skin
ACH-000885	0	0	ovary
ACH-000886	1	0	lung
ACH-000887	1	1	central nervous system
ACH-000888	1	0	lung
ACH-000889	1	0	plasma cell
ACH-000890	1	1	lung
ACH-000891	1	0	lung
ACH-000892	0	1	lung
ACH-000893	1	0	lung
ACH-000894	1	1	lung
ACH-000895	1	1	colorectal
ACH-000896	1	0	urinary tract
ACH-000897	1	1	thyroid
ACH-000898	0	1	gastric
ACH-000899	0	0	skin
ACH-000900	0	0	lung
ACH-000901	1	1	lung
ACH-000902	0	0	breast
ACH-000903	1	0	thyroid
ACH-000904	1	1	lung
ACH-000905	1	0	urinary tract
ACH-000906	1	0	ovary
ACH-000907	0	0	kidney
ACH-000908	0	0	gastric
ACH-000909	0	1	uterus
ACH-000910	0	0	breast
ACH-000911	1	0	gastric
ACH-000912	1	0	lung
ACH-000913	1	0	uterus
ACH-000914	1	1	lymphocyte
ACH-000915	1	0	skin
ACH-000916	1	0	lung
ACH-000917	1	1	esophagus
ACH-000918	1	0	blood
ACH-000919	0	0	gastric
ACH-000920	1	0	blood
ACH-000921	1	0	lung
ACH-000922	0	0	blood
ACH-000923	0	1	lymphocyte
ACH-000924	1	1	lung
ACH-000925	0	0	lung
ACH-000926	1	1	colorectal
ACH-000927	1	1	breast
ACH-000928	0	1	uterus
ACH-000929	1	0	lung
ACH-000930	1	1	breast
ACH-000931	1	1	skin
ACH-000932	0	1	gastric
ACH-000933	0	1	pancreas
ACH-000934	1	1	breast
ACH-000935	0	0	colorectal
ACH-000936	1	1	ovary
ACH-000937	1	0	blood
ACH-000938	0	1	blood
ACH-000939	1	0	soft tissue
ACH-000940	1	0	uterus
ACH-000941	1	0	uterus
ACH-000942	1	0	blood
ACH-000943	0	1	colorectal
ACH-000944	1	0	lymphocyte
ACH-000945	0	1	lung
ACH-000946	0	0	uterus
ACH-000947	1	0	ovary
ACH-000948	0	0	gastric
ACH-000949	1	0	gastric
ACH-000950	0	0	colorectal
ACH-000951	1	0	lung
ACH-000952	0	1	prostate
ACH-000953	1	1	blood
ACH-000954	1	0	uterus
ACH-000955	1	1	colorectal
ACH-000956	1	1	prostate
ACH-000957	0	1	colorectal
ACH-000958	0	1	colorectal
ACH-000959	1	1	colorectal
ACH-000960	1	1	blood
ACH-000961	1	1	uterus
ACH-000962	1	1	ovary
ACH-000963	1	1	colorectal
ACH-000964	0	0	blood
ACH-000965	1	1	uterus
ACH-000966	1	1	ovary
ACH-000967	1	0	colorectal
ACH-000968	0	1	skin
ACH-000969	1	1	colorectal
ACH-000970	1	1	colorectal
ACH-000971	0	1	colorectal
ACH-000972	0	1	uterus
ACH-000973	1	1	urinary tract
ACH-000974	0	0	uterus
ACH-000975	1	1	lung
ACH-000976	1	1	bile duct
ACH-000977	0	0	prostate
ACH-000978	1	1	uterus
ACH-000979	1	1	prostate
ACH-000980	1	0	lung
ACH-000981	1	1	blood
ACH-000982	0	0	colorectal
ACH-000983	1	1	blood
ACH-000984	1	1	uterus
ACH-000985	1	1	colorectal
ACH-000986	1	1	colorectal
ACH-000987	1	0	skin
ACH-000988	1	1	uterus
ACH-000989	0	1	colorectal
ACH-000990	1	1	uterus
ACH-000991	1	1	colorectal
ACH-000992	1	0	upper aerodigestive
ACH-000993	1	1	uterus
ACH-000994	1	1	uterus
ACH-000995	1	1	blood
ACH-000996	1	1	uterus
ACH-000997	1	1	colorectal
ACH-000998	0	1	colorectal
ACH-000999	1	1	colorectal
ACH-001000	0	0	central nervous system
ACH-001001	1	0	bone
ACH-001002	1	0	skin
ACH-001007	0	0	engineered bone
ACH-001008	0	0	engineered bone
ACH-001009	0	0	engineered bone
ACH-001010	0	0	engineered bone
ACH-001011	1	0	urinary tract
ACH-001015	0	0	gastric
ACH-001016	1	0	central nervous system
ACH-001017	0	0	gastric
ACH-001018	0	0	fibroblast
ACH-001020	0	1	soft tissue
ACH-001021	0	0	liver
ACH-001022	0	0	bone
ACH-001023	1	0	thyroid
ACH-001024	1	1	skin
ACH-001028	1	0	soft tissue
ACH-001029	1	0	bone
ACH-001030	0	1	bone
ACH-001031	0	0	soft tissue
ACH-001032	1	0	bone
ACH-001033	0	0	bone
ACH-001034	0	0	bone
ACH-001035	1	0	bone
ACH-001036	0	1	blood
ACH-001037	0	0	blood
ACH-001038	1	0	bone
ACH-001039	0	0	colorectal
ACH-001041	1	0	lung
ACH-001042	0	0	ovary
ACH-001043	1	0	plasma cell
ACH-001044	1	0	skin
ACH-001045	0	0	skin
ACH-001047	1	0	lung
ACH-001048	1	0	ovary
ACH-001049	1	0	lung
ACH-001050	0	0	soft tissue
ACH-001052	0	0	central nervous system
ACH-001053	1	0	central nervous system
ACH-001054	0	0	central nervous system
ACH-001055	0	0	central nervous system
ACH-001057	0	1	lymphocyte
ACH-001059	0	0	soft tissue
ACH-001060	1	1	lymphocyte
ACH-001061	1	1	colorectal
ACH-001063	1	0	ovary
ACH-001064	1	1	lymphocyte
ACH-001065	1	0	breast
ACH-001066	1	0	bone
ACH-001067	0	0	central nervous system
ACH-001068	0	0	lymphocyte
ACH-001071	0	0	lung
ACH-001072	1	0	skin
ACH-001075	0	0	lung
ACH-001078	0	0	lung
ACH-001079	0	0	lung
ACH-001081	1	1	colorectal
ACH-001084	0	0	colorectal
ACH-001086	0	0	cervix
ACH-001087	0	0	engineered kidney
ACH-001088	0	0	lung
ACH-001089	1	0	liver
ACH-001090	1	0	upper aerodigestive
ACH-001091	0	1	colorectal
ACH-001092	1	0	ovary
ACH-001093	0	0	fibroblast
ACH-001094	1	0	plasma cell
ACH-001096	1	0	soft tissue
ACH-001097	0	0	lymphocyte
ACH-001098	1	0	pancreas
ACH-001099	0	0	soft tissue
ACH-001100	1	0	lymphocyte
ACH-001101	0	0	pancreas
ACH-001106	1	0	blood
ACH-001107	1	0	pancreas
ACH-001108	1	0	pancreas
ACH-001109	0	0	soft tissue
ACH-001111	1	0	lymphocyte
ACH-001113	1	0	lung
ACH-001118	1	0	central nervous system
ACH-001119	0	0	lymphocyte
ACH-001120	0	0	NA
ACH-001121	0	0	lymphocyte
ACH-001122	0	0	skin
ACH-001123	0	0	skin
ACH-001125	1	0	central nervous system
ACH-001126	1	0	central nervous system
ACH-001127	1	1	blood
ACH-001128	0	0	soft tissue
ACH-001129	1	0	blood
ACH-001130	1	0	lymphocyte
ACH-001131	1	0	skin
ACH-001132	1	0	lymphocyte
ACH-001134	0	0	lymphocyte
ACH-001136	1	0	lung
ACH-001137	1	1	lung
ACH-001138	1	0	lung
ACH-001140	1	0	NA
ACH-001142	0	0	engineered central nervous system
ACH-001143	1	0	lymphocyte
ACH-001144	0	0	ovary
ACH-001145	1	1	ovary
ACH-001146	1	0	lymphocyte
ACH-001147	1	0	lymphocyte
ACH-001148	0	0	lymphocyte
ACH-001150	0	0	bone
ACH-001151	0	0	ovary
ACH-001162	1	0	plasma cell
ACH-001163	1	0	kidney
ACH-001164	0	0	soft tissue
ACH-001170	0	0	skin
ACH-001171	0	0	pancreas
ACH-001172	1	0	central nervous system
ACH-001173	1	0	central nervous system
ACH-001175	0	0	kidney
ACH-001182	0	0	unknown
ACH-001183	1	0	urinary tract
ACH-001184	0	0	soft tissue
ACH-001187	0	0	fibroblast
ACH-001188	0	0	peripheral nervous system
ACH-001189	1	0	soft tissue
ACH-001190	1	0	skin
ACH-001192	1	0	bone
ACH-001193	1	0	bone
ACH-001194	1	0	kidney
ACH-001196	0	0	soft tissue
ACH-001197	1	0	lymphocyte
ACH-001198	0	0	central nervous system
ACH-001199	1	0	colorectal
ACH-001200	0	0	soft tissue
ACH-001201	1	0	central nervous system
ACH-001203	0	0	lymphocyte
ACH-001205	0	0	bone
ACH-001206	1	0	bone
ACH-001207	0	0	fibroblast
ACH-001208	0	0	kidney
ACH-001210	0	0	soft tissue
ACH-001211	0	0	soft tissue
ACH-001212	0	0	soft tissue
ACH-001214	1	0	central nervous system
ACH-001224	0	0	kidney
ACH-001225	0	0	kidney
ACH-001227	0	0	upper aerodigestive
ACH-001228	0	0	upper aerodigestive
ACH-001229	0	0	upper aerodigestive
ACH-001230	1	0	blood
ACH-001232	1	1	central nervous system
ACH-001233	1	1	lung
ACH-001234	1	0	lung
ACH-001239	0	0	skin
ACH-001249	0	0	breast
ACH-001270	0	0	soft tissue
ACH-001272	0	0	soft tissue
ACH-001274	0	0	soft tissue
ACH-001275	0	0	soft tissue
ACH-001277	1	0	soft tissue
ACH-001278	0	0	ovary
ACH-001279	0	0	ovary
ACH-001280	0	0	soft tissue
ACH-001282	0	0	bone
ACH-001283	1	0	bone
ACH-001289	0	0	soft tissue
ACH-001295	0	0	eye
ACH-001300	0	0	peripheral nervous system
ACH-001301	0	1	peripheral nervous system
ACH-001302	0	0	peripheral nervous system
ACH-001303	0	0	peripheral nervous system
ACH-001306	1	0	thyroid
ACH-001307	1	0	thyroid
ACH-001310	0	0	engineered kidney
ACH-001318	1	0	liver
ACH-001321	0	0	thyroid
ACH-001322	0	0	soft tissue
ACH-001328	1	0	skin
ACH-001329	0	0	central nervous system
ACH-001331	0	0	upper aerodigestive
ACH-001332	1	0	upper aerodigestive
ACH-001333	1	1	cervix
ACH-001334	0	1	cervix
ACH-001335	0	0	cervix
ACH-001336	0	0	cervix
ACH-001338	0	0	peripheral nervous system
ACH-001339	1	0	skin
ACH-001340	1	0	ovary
ACH-001341	0	1	cervix
ACH-001344	0	1	peripheral nervous system
ACH-001345	0	1	colorectal
ACH-001346	1	0	upper aerodigestive
ACH-001347	1	0	upper aerodigestive
ACH-001350	1	0	thyroid
ACH-001353	1	0	pancreas
ACH-001354	1	0	peripheral nervous system
ACH-001355	1	0	peripheral nervous system
ACH-001356	1	0	thyroid
ACH-001357	0	0	engineered breast
ACH-001358	1	0	breast
ACH-001359	0	0	cervix
ACH-001360	0	0	cervix
ACH-001362	1	1	lung
ACH-001363	1	0	lung
ACH-001364	1	0	lung
ACH-001365	1	1	lung
ACH-001366	1	0	peripheral nervous system
ACH-001367	1	0	peripheral nervous system
ACH-001368	1	0	esophagus
ACH-001369	1	0	ovary
ACH-001370	1	0	ovary
ACH-001373	1	0	ovary
ACH-001374	0	0	ovary
ACH-001375	1	0	pancreas
ACH-001376	1	0	pancreas
ACH-001377	0	1	pancreas
ACH-001378	0	0	pancreas
ACH-001379	1	0	pancreas
ACH-001380	1	0	pancreas
ACH-001382	1	0	pancreas
ACH-001383	0	0	prostate
ACH-001384	1	0	thyroid
ACH-001385	0	0	upper aerodigestive
ACH-001386	1	1	lung
ACH-001388	0	0	breast
ACH-001389	1	0	breast
ACH-001390	1	1	breast
ACH-001391	0	0	breast
ACH-001392	1	0	breast
ACH-001393	0	0	breast
ACH-001394	1	0	breast
ACH-001395	1	0	breast
ACH-001396	1	0	breast
ACH-001397	0	0	breast
ACH-001398	0	0	kidney
ACH-001399	1	0	colorectal
ACH-001400	1	0	cervix
ACH-001401	1	0	adrenal cortex
ACH-001402	0	0	cervix
ACH-001403	1	0	ovary
ACH-001407	1	1	urinary tract
ACH-001408	1	0	urinary tract
ACH-001409	1	0	urinary tract
ACH-001410	1	0	urinary tract
ACH-001411	1	0	urinary tract
ACH-001412	1	0	urinary tract
ACH-001413	0	0	urinary tract
ACH-001414	0	0	urinary tract
ACH-001415	1	0	urinary tract
ACH-001416	1	1	urinary tract
ACH-001417	1	0	lung
ACH-001418	1	1	ovary
ACH-001419	1	0	breast
ACH-001421	1	0	eye
ACH-001422	0	0	prostate
ACH-001425	0	0	NA
ACH-001430	0	0	bone
ACH-001431	0	0	bone
ACH-001433	1	0	soft tissue
ACH-001441	0	0	eye
ACH-001442	1	0	epidermoid carcinoma
ACH-001443	1	0	thyroid
ACH-001450	1	0	lymphocyte
ACH-001451	0	1	cervix
ACH-001452	0	0	blood
ACH-001453	0	0	prostate
ACH-001454	0	0	colorectal
ACH-001456	1	0	colorectal
ACH-001458	1	0	colorectal
ACH-001459	1	0	colorectal
ACH-001460	1	0	colorectal
ACH-001461	0	0	colorectal
ACH-001484	0	0	blood
ACH-001485	0	0	blood
ACH-001489	1	1	lung
ACH-001490	1	1	lung
ACH-001494	1	0	bile duct
ACH-001495	1	0	uterus
ACH-001496	1	0	esophagus
ACH-001497	1	0	esophagus
ACH-001498	1	0	lymphocyte
ACH-001500	1	1	esophagus
ACH-001509	1	0	upper aerodigestive
ACH-001510	1	0	upper aerodigestive
ACH-001511	0	0	upper aerodigestive
ACH-001513	1	1	cervix
ACH-001514	0	0	breast
ACH-001515	0	0	cervix
ACH-001516	0	0	cervix
ACH-001517	1	1	uterus
ACH-001518	0	1	uterus
ACH-001519	0	0	bone
ACH-001520	0	0	blood
ACH-001521	1	1	skin
ACH-001522	0	0	skin
ACH-001523	1	0	skin
ACH-001524	0	0	skin
ACH-001525	1	0	cervix
ACH-001526	0	0	bone
ACH-001528	0	0	thyroid
ACH-001529	0	1	uterus
ACH-001530	0	0	uterus
ACH-001532	0	1	kidney
ACH-001536	0	0	bile duct
ACH-001538	0	0	bile duct
ACH-001539	1	0	lymphocyte
ACH-001540	0	0	soft tissue
ACH-001541	1	0	plasma cell
ACH-001542	1	0	upper aerodigestive
ACH-001543	0	0	upper aerodigestive
ACH-001544	1	0	esophagus
ACH-001546	0	0	NA
ACH-001548	0	0	peripheral nervous system
ACH-001549	1	1	lung
ACH-001550	1	1	skin
ACH-001551	1	0	skin
ACH-001552	1	0	skin
ACH-001554	0	0	eye
ACH-001555	0	0	lung
ACH-001556	0	0	lung
ACH-001557	0	0	lung
ACH-001558	0	0	lung
ACH-001559	1	0	lung
ACH-001560	0	0	lung
ACH-001561	0	0	lung
ACH-001562	0	0	lung
ACH-001563	0	0	skin
ACH-001566	0	0	skin
ACH-001567	0	0	skin
ACH-001568	0	0	skin
ACH-001569	0	0	skin
ACH-001570	0	0	skin
ACH-001573	1	0	blood
ACH-001574	0	1	blood
ACH-001577	0	0	blood
ACH-001578	1	0	embryo
ACH-001591	1	0	lung
ACH-001599	1	0	lung
ACH-001603	0	0	peripheral nervous system
ACH-001605	1	0	central nervous system
ACH-001606	1	0	central nervous system
ACH-001607	1	0	bile duct
ACH-001608	1	0	central nervous system
ACH-001609	1	0	central nervous system
ACH-001610	1	1	central nervous system
ACH-001611	0	0	central nervous system
ACH-001613	0	0	blood
ACH-001616	0	0	lymphocyte
ACH-001617	1	0	lymphocyte
ACH-001618	1	0	blood
ACH-001619	1	0	bile duct
ACH-001622	0	0	central nervous system
ACH-001623	1	0	central nervous system
ACH-001624	0	0	central nervous system
ACH-001625	1	0	upper aerodigestive
ACH-001626	1	1	upper aerodigestive
ACH-001627	0	0	prostate
ACH-001628	1	0	ovary
ACH-001630	1	1	ovary
ACH-001632	1	0	ovary
ACH-001634	0	0	blood
ACH-001636	1	0	lymphocyte
ACH-001638	0	1	lymphocyte
ACH-001639	1	0	blood
ACH-001641	1	0	upper aerodigestive
ACH-001642	0	0	lymphocyte
ACH-001645	0	0	skin
ACH-001647	1	0	blood
ACH-001648	0	0	prostate
ACH-001649	0	1	prostate
ACH-001650	1	1	cervix
ACH-001651	0	0	uterus
ACH-001652	0	0	uterus
ACH-001653	1	0	gastric
ACH-001654	1	0	esophagus
ACH-001655	1	0	uterus
ACH-001656	1	0	blood
ACH-001664	0	1	gastric
ACH-001665	0	0	NA
ACH-001668	0	0	embryo
ACH-001670	1	0	peripheral nervous system
ACH-001673	1	0	bile duct
ACH-001674	0	0	peripheral nervous system
ACH-001677	0	0	lymphocyte
ACH-001680	1	0	lymphocyte
ACH-001685	0	0	lymphocyte
ACH-001687	0	0	kidney
ACH-001688	0	0	kidney
ACH-001690	0	0	upper aerodigestive
ACH-001692	0	0	upper aerodigestive
ACH-001694	1	0	upper aerodigestive
ACH-001698	1	0	upper aerodigestive
ACH-001699	1	0	upper aerodigestive
ACH-001702	0	0	soft tissue
ACH-001703	0	1	lymphocyte
ACH-001704	0	1	skin
ACH-001709	1	0	lymphocyte
ACH-001711	1	0	central nervous system
ACH-001712	0	0	bone
ACH-001715	0	0	bone
ACH-001716	0	1	peripheral nervous system
ACH-001719	1	1	ovary
ACH-001735	1	0	blood
ACH-001736	1	0	blood
ACH-001737	0	0	blood
ACH-001738	1	1	blood
ACH-001740	1	0	soft tissue
ACH-001741	0	0	soft tissue
ACH-001743	0	0	soft tissue
ACH-001745	1	0	soft tissue
ACH-001750	1	0	soft tissue
ACH-001751	0	0	soft tissue
ACH-001765	1	0	soft tissue
ACH-001767	0	0	fibroblast
ACH-001786	0	0	colorectal
ACH-001790	1	0	soft tissue
ACH-001791	0	0	soft tissue
ACH-001793	0	0	soft tissue
ACH-001794	0	0	soft tissue
ACH-001795	0	0	soft tissue
ACH-001796	0	0	soft tissue
ACH-001799	0	0	soft tissue
ACH-001802	0	0	soft tissue
ACH-001804	0	0	soft tissue
ACH-001807	0	0	soft tissue
ACH-001814	0	0	bone
ACH-001818	0	1	bone
ACH-001819	1	0	breast
ACH-001820	1	0	breast
ACH-001825	0	0	colorectal
ACH-001827	0	0	engineered
ACH-001834	0	0	bile duct
ACH-001835	1	0	bile duct
ACH-001836	1	0	bile duct
ACH-001838	1	0	bile duct
ACH-001839	0	0	bile duct
ACH-001841	1	1	bile duct
ACH-001842	1	0	bile duct
ACH-001843	0	0	bile duct
ACH-001844	1	0	bile duct
ACH-001845	0	0	bile duct
ACH-001846	1	1	bile duct
ACH-001848	0	0	bile duct
ACH-001849	1	0	bile duct
ACH-001850	0	0	bile duct
ACH-001852	0	0	bile duct
ACH-001853	0	0	bile duct
ACH-001856	0	0	bile duct
ACH-001857	1	0	bile duct
ACH-001858	1	0	bile duct
ACH-001861	1	0	bile duct
ACH-001862	0	0	bile duct
ACH-001863	1	0	bile duct
ACH-001864	1	0	bile duct
ACH-001955	1	0	bone
ACH-001956	0	0	bone
ACH-001957	0	0	bone
ACH-001958	1	0	lung
ACH-001959	1	0	bile duct
ACH-001960	1	1	bile duct
ACH-001961	1	0	bile duct
ACH-001991	0	1	ovary
ACH-001993	0	0	blood
ACH-001997	1	0	bile duct
ACH-001999	1	0	pancreas
ACH-002001	0	0	skin
ACH-002002	0	0	skin
ACH-002003	0	0	skin
ACH-002004	0	0	skin
ACH-002005	0	0	skin
ACH-002011	0	0	eye
ACH-002015	0	0	eye
ACH-002016	0	1	eye
ACH-002017	0	0	eye
ACH-002018	0	0	eye
ACH-002019	0	1	cervix
ACH-002020	1	0	cervix
ACH-002022	1	1	colorectal
ACH-002023	0	0	colorectal
ACH-002024	0	0	colorectal
ACH-002025	1	0	colorectal
ACH-002026	0	0	uterus
ACH-002027	0	0	uterus
ACH-002029	1	1	upper aerodigestive
ACH-002038	1	1	ovary
ACH-002039	1	0	pancreas
ACH-002040	0	1	skin
ACH-002041	1	0	thyroid
ACH-002042	0	0	thyroid
ACH-002043	1	0	upper aerodigestive
ACH-002044	1	0	upper aerodigestive
ACH-002045	1	0	upper aerodigestive
ACH-002046	1	0	uterus
ACH-002051	1	1	lung
ACH-002052	1	0	lung
ACH-002058	1	0	blood
ACH-002059	0	0	blood
ACH-002062	0	0	lymphocyte
ACH-002065	0	0	central nervous system
ACH-002066	1	0	central nervous system
ACH-002067	1	0	bone
ACH-002069	0	0	bone
ACH-002077	1	0	lung
ACH-002083	0	0	peripheral nervous system
ACH-002085	0	0	soft tissue
ACH-002089	1	0	lung
ACH-002090	1	0	kidney
ACH-002091	1	0	skin
ACH-002092	0	0	bone
ACH-002093	1	0	bone
ACH-002094	0	0	bone
ACH-002095	1	0	lung
ACH-002096	0	0	skin
ACH-002097	0	1	skin
ACH-002098	0	0	skin
ACH-002099	1	0	bone
ACH-002100	1	0	skin
ACH-002101	1	0	lung
ACH-002102	0	0	lung
ACH-002103	1	0	bone
ACH-002104	1	0	bone
ACH-002105	0	0	bone
ACH-002106	1	0	bone
ACH-002107	1	0	bone
ACH-002108	1	0	bone
ACH-002109	1	0	bone
ACH-002110	1	0	bone
ACH-002111	1	0	bone
ACH-002112	1	0	bone
ACH-002113	1	0	bone
ACH-002114	1	0	bone
ACH-002115	1	0	bone
ACH-002116	1	0	bone
ACH-002117	1	0	bone
ACH-002118	1	0	bone
ACH-002119	0	0	bone
ACH-002120	0	0	skin
ACH-002121	0	0	skin
ACH-002122	1	0	lung
ACH-002123	0	0	lung
ACH-002124	0	0	lung
ACH-002125	0	0	lung
ACH-002126	0	0	lung
ACH-002127	1	0	lung
ACH-002128	0	0	lung
ACH-002129	1	1	lung
ACH-002130	0	0	lung
ACH-002131	0	0	lung
ACH-002132	1	0	lung
ACH-002133	1	0	lung
ACH-002134	0	0	lung
ACH-002135	0	0	lung
ACH-002136	0	0	lung
ACH-002137	0	0	NA
ACH-002138	0	0	lung
ACH-002139	0	0	kidney
ACH-002140	0	0	ovary
ACH-002141	1	0	gastric
ACH-002142	1	0	bone
ACH-002143	1	0	skin
ACH-002144	0	0	lung
ACH-002145	1	0	lung
ACH-002146	1	1	ovary
ACH-002147	0	1	skin
ACH-002148	0	0	thyroid
ACH-002149	0	0	ovary
ACH-002150	0	1	kidney
ACH-002151	0	0	kidney
ACH-002152	0	1	skin
ACH-002153	0	0	skin
ACH-002154	1	0	lung
ACH-002155	0	0	kidney
ACH-002156	1	0	lung
ACH-002157	1	0	lung
ACH-002158	0	0	lung
ACH-002159	1	0	skin
ACH-002160	0	0	bone
ACH-002161	0	0	gastric
ACH-002162	0	0	skin
ACH-002163	0	1	breast
ACH-002164	1	0	pancreas
ACH-002165	0	0	skin
ACH-002166	0	1	skin
ACH-002167	0	0	kidney
ACH-002168	1	0	kidney
ACH-002169	1	0	lung
ACH-002170	1	0	lung
ACH-002171	1	0	lung
ACH-002172	0	0	lung
ACH-002173	1	0	lung
ACH-002174	1	1	lung
ACH-002175	1	0	lung
ACH-002176	1	1	lung
ACH-002177	1	1	lung
ACH-002178	0	0	bone
ACH-002179	1	0	breast
ACH-002180	0	0	cervix
ACH-002181	1	0	ovary
ACH-002182	0	0	ovary
ACH-002183	0	1	ovary
ACH-002184	1	0	lung
ACH-002185	1	0	pancreas
ACH-002186	1	0	pancreas
ACH-002187	0	0	kidney
ACH-002188	1	0	kidney
ACH-002189	1	0	kidney
ACH-002190	0	0	kidney
ACH-002191	0	0	kidney
ACH-002192	0	0	kidney
ACH-002193	1	1	lung
ACH-002194	1	0	bone
ACH-002195	1	0	kidney
ACH-002196	1	0	lung
ACH-002197	0	1	lung
ACH-002198	0	0	gastric
ACH-002199	1	0	kidney
ACH-002200	1	0	skin
ACH-002201	0	0	cervix
ACH-002202	1	0	gastric
ACH-002203	0	0	NA
ACH-002204	0	0	bone
ACH-002205	1	0	skin
ACH-002206	0	0	skin
ACH-002207	0	0	skin
ACH-002208	0	0	breast
ACH-002209	1	1	blood
ACH-002210	1	0	engineered
ACH-002211	1	0	blood
ACH-002212	1	0	upper aerodigestive
ACH-002213	0	0	upper aerodigestive
ACH-002214	0	0	lymphocyte
ACH-002215	0	0	lymphocyte
ACH-002216	1	1	blood
ACH-002217	1	0	peripheral nervous system
ACH-002218	0	0	blood
ACH-002219	0	0	colorectal
ACH-002220	0	0	lymphocyte
ACH-002221	0	0	lymphocyte
ACH-002222	0	1	blood
ACH-002223	0	0	central nervous system
ACH-002224	0	0	central nervous system
ACH-002225	1	0	central nervous system
ACH-002226	1	0	central nervous system
ACH-002227	0	0	central nervous system
ACH-002228	1	0	central nervous system
ACH-002229	0	0	central nervous system
ACH-002230	1	1	central nervous system
ACH-002231	1	0	central nervous system
ACH-002232	1	1	lymphocyte
ACH-002233	1	0	colorectal
ACH-002234	0	0	upper aerodigestive
ACH-002235	1	0	urinary tract
ACH-002236	1	0	lymphocyte
ACH-002237	1	0	bile duct
ACH-002238	1	1	blood
ACH-002239	1	0	upper aerodigestive
ACH-002240	1	0	lymphocyte
ACH-002241	0	0	blood
ACH-002242	0	0	blood
ACH-002243	1	0	esophagus
ACH-002244	1	0	upper aerodigestive
ACH-002245	0	0	lymphocyte
ACH-002246	1	0	soft tissue
ACH-002247	0	1	engineered
ACH-002248	0	0	peripheral nervous system
ACH-002249	1	0	upper aerodigestive
ACH-002250	1	0	upper aerodigestive
ACH-002251	1	1	upper aerodigestive
ACH-002252	1	0	lymphocyte
ACH-002253	0	1	lymphocyte
ACH-002254	0	0	lymphocyte
ACH-002255	1	0	lymphocyte
ACH-002256	1	1	blood
ACH-002257	1	0	central nervous system
ACH-002258	1	1	blood
ACH-002259	0	0	central nervous system
ACH-002260	0	1	upper aerodigestive
ACH-002261	1	0	peripheral nervous system
ACH-002262	1	0	blood
ACH-002263	1	1	esophagus
ACH-002264	1	1	esophagus
ACH-002265	1	0	upper aerodigestive
ACH-002266	1	0	urinary tract
ACH-002267	0	0	blood
ACH-002268	1	0	central nervous system
ACH-002269	0	1	central nervous system
ACH-002270	0	0	engineered
ACH-002271	0	1	soft tissue
ACH-002272	1	1	lymphocyte
ACH-002273	0	0	blood
ACH-002274	1	0	blood
ACH-002275	0	1	blood
ACH-002276	0	0	blood
ACH-002277	0	0	peripheral nervous system
ACH-002278	0	0	peripheral nervous system
ACH-002279	0	0	peripheral nervous system
ACH-002280	1	0	peripheral nervous system
ACH-002281	1	1	peripheral nervous system
ACH-002282	0	0	peripheral nervous system
ACH-002283	0	0	peripheral nervous system
ACH-002284	1	0	peripheral nervous system
ACH-002285	1	1	peripheral nervous system
ACH-002286	1	0	lung
ACH-002287	1	0	colorectal
ACH-002288	0	0	embryo
ACH-002289	1	0	blood
ACH-002290	0	1	blood
ACH-002291	0	1	embryo
ACH-002292	1	0	esophagus
ACH-002293	1	0	lymphocyte
ACH-002294	1	0	upper aerodigestive
ACH-002295	1	0	upper aerodigestive
ACH-002296	1	0	upper aerodigestive
ACH-002297	1	1	upper aerodigestive
ACH-002298	1	0	upper aerodigestive
ACH-002299	0	0	blood
ACH-002300	1	0	lymphocyte
ACH-002301	0	1	lymphocyte
ACH-002302	0	0	blood
ACH-002303	0	0	NA
ACH-002304	1	0	central nervous system
ACH-002305	1	0	upper aerodigestive
ACH-002306	0	0	gastric
ACH-002307	1	0	lymphocyte
ACH-002308	1	0	blood
ACH-002309	1	1	soft tissue
ACH-002310	1	0	soft tissue
ACH-002311	1	0	esophagus
ACH-002312	1	0	bile duct
ACH-002313	1	0	lymphocyte
ACH-002314	1	0	blood
ACH-002315	0	0	NA
ACH-002316	1	0	engineered
ACH-002317	0	1	blood
ACH-002319	0	0	breast
ACH-002320	0	0	breast
ACH-002321	0	0	unknown
ACH-002322	0	0	breast
ACH-002323	0	0	breast
ACH-002324	0	0	breast
ACH-002325	0	0	breast
ACH-002326	0	0	breast
ACH-002327	0	0	breast
ACH-002328	0	0	breast
ACH-002329	0	0	breast
ACH-002330	0	0	breast
ACH-002331	0	0	breast
ACH-002332	0	0	colorectal
ACH-002333	0	0	lung
ACH-002334	0	0	soft tissue
ACH-002335	0	0	bone
ACH-002336	0	0	unknown
ACH-002337	0	0	lung
ACH-002338	0	0	skin
ACH-002339	0	0	blood
ACH-002340	1	1	peripheral nervous system
ACH-002341	1	1	NA
ACH-002342	0	0	unknown
ACH-002343	0	0	unknown
ACH-002344	0	0	unknown
ACH-002345	1	0	colorectal
ACH-002346	0	0	unknown
ACH-002347	0	0	unknown
ACH-002348	0	0	unknown
ACH-002349	1	0	unknown
ACH-002350	0	0	unknown
ACH-002351	0	0	unknown
ACH-002352	0	0	unknown
ACH-002353	0	0	unknown
ACH-002354	0	1	unknown
ACH-002355	0	0	unknown
ACH-002356	0	0	unknown
ACH-002357	0	0	unknown
ACH-002358	0	0	unknown
ACH-002359	0	0	NA
ACH-002360	0	0	unknown
ACH-002361	0	0	unknown
ACH-002362	0	0	unknown
ACH-002363	0	0	unknown
ACH-002364	0	0	unknown
ACH-002365	0	0	unknown
ACH-002366	0	0	unknown
ACH-002367	0	0	unknown
ACH-002368	0	0	unknown
ACH-002369	0	0	unknown
ACH-002370	0	0	unknown
ACH-002371	0	0	unknown
ACH-002372	0	0	unknown
ACH-002373	0	0	unknown
ACH-002374	0	0	unknown
ACH-002375	0	0	unknown
ACH-002376	0	0	unknown
ACH-002377	0	0	unknown
ACH-002378	0	0	unknown
ACH-002379	0	0	unknown
ACH-002380	0	0	unknown
ACH-002381	0	0	unknown
ACH-002382	0	1	unknown
ACH-002383	0	0	unknown
ACH-002384	0	0	unknown
ACH-002386	0	0	skin
ACH-002387	0	0	skin
ACH-002388	0	0	skin
ACH-002389	1	0	peripheral nervous system
ACH-002390	0	0	blood
ACH-002391	0	0	upper aerodigestive
ACH-002392	1	0	lymphocyte
ACH-002393	0	0	lymphocyte
ACH-002394	0	0	colorectal
ACH-002395	1	0	liver
ACH-002396	1	0	bone
ACH-002397	0	0	thyroid
ACH-002399	1	0	breast
ACH-002446	1	0	gastric
ACH-002458	0	0	skin
ACH-002459	0	0	skin
ACH-002460	0	0	skin
ACH-002461	0	0	skin
ACH-002462	0	0	engineered
ACH-002463	1	0	engineered
ACH-002464	0	0	engineered
ACH-002466	0	0	engineered
ACH-002467	0	0	engineered
ACH-002475	1	0	engineered blood
ACH-002508	1	1	skin
ACH-002509	0	0	skin
ACH-002510	0	0	skin
ACH-002511	0	0	skin
