# Supplementary material for: TP53-dependent toxicity of CRISPR/Cas9 cuts is differential across genomic loci and can confound genetic screening
Source: Nat Commun. 2022 Aug 4;13:4520. doi: 10.1038/s41467-022-32285-1 (PMC9352712; doi:10.1038/s41467-022-32285-1)
Supplement: Supplementary file 5 — Supplementary Dataset 2 [file 41467_2022_32285_MOESM5_ESM.xlsx]

## Sheet: Supplementary Dataset 2
gene	sgRNA	library	mh	prePAM	DNase	H3K79me2	H3K9me3	reptime	cnvkit_log2	laminb1	GC_content	top5OfftargetTotalScore	DNase_score	reptime_score	H3K9me3_score	laminb1_score	mh_score	p53-related DSB-toxicity	p53-related DSB-toxicity score
TNFRSF18	TGCAGCAAGGGTCTCCGCAG	tko2	0	0	1	0	0	1	0.940997	0	0.9788	0.997798	0.969619	0.97929	1	1	1	0.872643	1
TNFRSF18	CTCCGCAGTGGAATTCAGGC	tko1	0	1	1	0	0	1	0.940997	0	0.9788	0.997798	0.969619	0.97929	1	1	1	0.872643	1
hsa-mir-6808	HGLibA63408	gecko	0	0	1	1	0	1	0.940997	0	0.9788	0.997798	0.969619	0.97929	1	1	1	0.872643	1
ACAP3	GCACATAGTCCAGTGCCAGG	avana	0	0	1	0.5	0	1	0.940997	0	0.9788	0.997798	0.969619	0.97929	1	1	1	0.872643	1
PEX10	s_13686	brunello	0	0	1	0.5	0	1	0.940997	0	0.9788	0.997798	0.969619	0.97929	1	1	1	0.872643	1
PLCH2	CAGATGGTGAAGCTGCGTGG	tko2	0	0	1	1	0	1	0.940997	0	0.9788	0.997798	0.969619	0.97929	1	1	1	0.872643	1
PLCH2	TTGACGAGGCCGACAAGAAC	tko1	0	1	1	1	0	1	0.940997	0	0.9788	0.997798	0.969619	0.97929	1	1	1	0.872643	1
PLCH2	HGLibB36965	gecko	0	0	1	0.5	0	1	0.940997	0	0.9788	0.997798	0.969619	0.97929	1	1	1	0.872643	1
SMIM1	s_71101	brunello	0	0	1	0.5	0	1	0.940997	0	0.9788	0.997798	0.969619	0.97929	1	1	1	0.872643	1
SMIM1	s_71103	brunello	0	0	1	0	0	1	0.940997	0	0.9788	0.997798	0.969619	0.97929	1	1	1	0.872643	1
LRRC47	s_45550	brunello	0	0	1	1	0	1	0.940997	0	0.9788	0.997798	0.969619	0.97929	1	1	1	0.872643	1
RNF207	GTTCCTGGTGGACAGCTCAG	avana	0	0	1	1	0	1	0.940997	0	0.9788	0.997798	0.969619	0.97929	1	1	1	0.872643	1
ICMT	CGGAGAATGTCTGAGGAAGG	tko1	0	0	1	0.5	0	1	0.940997	0	0.9788	0.997798	0.969619	0.97929	1	1	1	0.872643	1
ICMT	GCCTGCACCTGGTAGCGAGG	tko1	0	0	1	0.5	0	1	0.940997	0	0.9788	0.997798	0.969619	0.97929	1	1	1	0.872643	1
ICMT	AGACGCGCCTCAGAGCCCGG	tko2	0	0	1	0.5	0	1	0.940997	0	0.9788	0.997798	0.969619	0.97929	1	1	1	0.872643	1
GPR157	CACTCCGTAGAAGTAGGAGG	tko1	0	0	1	0.5	0	1	0.940997	0	0.9788	0.997798	0.969619	0.97929	1	1	1	0.872643	1
PEX14	GCCTGCCATGATGATGGCCA	avana	0	0	1	1	0	1	0.940997	0	0.9788	0.997798	0.969619	0.97929	1	1	1	0.872643	1
FBXO2	CTACAGAGGACTTGGAAGGC	tko1	0	1	1	0	0	1	0.940997	0	0.9788	0.997798	0.969619	0.97929	1	1	1	0.872643	1
DRAXIN	s_70399	brunello	0	0	1	0	0	1	0.940997	0	0.9788	0.997798	0.969619	0.97929	1	1	1	0.872643	1
AGTRAP	GCCTGCTGTGAACCTGAAGG	avana	0	0	1	0.5	0	1	0.940997	0	0.9788	0.997798	0.969619	0.97929	1	1	1	0.872643	1
AGTRAP	s_44932	brunello	0	0	1	0.5	0	1	0.940997	0	0.9788	0.997798	0.969619	0.97929	1	1	1	0.872643	1
C1orf195	CCCAGTCACTGGCTCACCCT	tko2	0	0	1	0.5	0	1	0.940997	0	0.9788	0.997798	0.969619	0.97929	1	1	1	0.872643	1
SPEN	GCAGACTGAACTGATCGAGC	tko1	0	1	1	0.5	0	1	0.940997	0	0.9788	0.997798	0.969619	0.97929	1	1	1	0.872643	1
SPEN	GCAGACTGAACTGATCGAGC	tko2	0	1	1	0.5	0	1	0.940997	0	0.9788	0.997798	0.969619	0.97929	1	1	1	0.872643	1
ZBTB17	AGGCCCATGAGAAGACGCAC	tko1	0	1	1	1	0	1	0.940997	0	0.9788	0.997798	0.969619	0.97929	1	1	1	0.872643	1
ZBTB17	HGLibB54761	gecko	0	0	1	1	0	1	0.940997	0	0.9788	0.997798	0.969619	0.97929	1	1	1	0.872643	1
NECAP2	AGAGTGTGACGGATTCCAGC	avana	0	1	1	1	0	1	0.940997	0	0.9788	0.997798	0.969619	0.97929	1	1	1	0.872643	1
FAM43B	s_63737	brunello	0	0	1	1	0	1	0.940997	0	0.9788	0.997798	0.969619	0.97929	1	1	1	0.872643	1
FAM43B	GGCGTTGCCCAGGTACCACA	avana	0	0	1	1	0	1	0.940997	0	0.9788	0.997798	0.969619	0.97929	1	1	1	0.872643	1
AK2	CATGGCTCCCAGCGTGCCAG	avana	0	0	1	1	0	1	0.940997	0	0.9788	0.997798	0.969619	0.97929	1	1	1	0.872643	1
PPIH	CTGCTTCCGGGTCGGAGCCA	tko1	0	0	1	0.5	0	1	0.940997	0	0.9788	0.997798	0.969619	0.97929	1	1	1	0.872643	1
HYI	s_52022	brunello	0	0	1	0.5	0	1	0.940997	0	0.9788	0.997798	0.969619	0.97929	1	1	1	0.872643	1
ANKRD34A	CTACCTCCTGGAGCAAGGCG	avana	0	0	1	0.5	0	1	0.940997	0	0.9788	0.997798	0.969619	0.97929	1	1	1	0.872643	1
LIX1L	s_59460	brunello	0	0	1	0.5	0	1	0.940997	0	0.9788	0.997798	0.969619	0.97929	1	1	1	0.872643	1
RBM8A	GGACGTGCTAGATCTTCACG	avana	0	0	1	1	0	1	0.940997	0	0.9788	0.997798	0.969619	0.97929	1	1	1	0.872643	1
GABPB2	HGLibB18329	gecko	0	0	1	0	0	1	0.940997	0	0.9788	0.997798	0.969619	0.97929	1	1	1	0.872643	1
RORC	HGLibB41730	gecko	0	1	1	0.5	0	1	0.940997	0	0.9788	0.997798	0.969619	0.97929	1	1	1	0.872643	1
SNAPIN	CAGGAACTCCAGCAGCCCTT	avana	0	0	1	1	0	1	0.940997	0	0.9788	0.997798	0.969619	0.97929	1	1	1	0.872643	1
SNAPIN	AGAGTCGAGCTGCTGCACAG	avana	0	0	1	1	0	1	0.940997	0	0.9788	0.997798	0.969619	0.97929	1	1	1	0.872643	1
FLAD1	CGTTTCGGACGGAGACCAGA	avana	0	0	1	1	0	1	0.940997	0	0.9788	0.997798	0.969619	0.97929	1	1	1	0.872643	1
DCST2	GGTGAAGCCCATCAGAGCCA	avana	0	0	1	0	0	1	0.940997	0	0.9788	0.997798	0.969619	0.97929	1	1	1	0.872643	1
EFNA4	HGLibB14570	gecko	0	1	1	0	0	1	0.940997	0	0.9788	0.997798	0.969619	0.97929	1	1	1	0.872643	1
SLC50A1	HGLibA45236	gecko	0	1	1	0	0	1	0.940997	0	0.9788	0.997798	0.969619	0.97929	1	1	1	0.872643	1
SLC50A1	CTTCCGTGGTGAGAAAGGGC	tko2	0	1	1	0	0	1	0.940997	0	0.9788	0.997798	0.969619	0.97929	1	1	1	0.872643	1
SLC50A1	CCACTCACCAAGTCAGCCAG	tko2	0	0	1	0	0	1	0.940997	0	0.9788	0.997798	0.969619	0.97929	1	1	1	0.872643	1
CLK2	CCTCAGAGCGAGGCAGCCGG	tko2	0	0	1	1	0	1	0.940997	0	0.9788	0.997798	0.969619	0.97929	1	1	1	0.872643	1
FDPS	s_6189	brunello	0	0	1	1	0	1	0.940997	0	0.9788	0.997798	0.969619	0.97929	1	1	1	0.872643	1
SEMA4A	HGLibA43340	gecko	0	0	1	1	0	1	0.940997	0	0.9788	0.997798	0.969619	0.97929	1	1	1	0.872643	1
SEMA4A	HGLibA43339	gecko	0	0	1	1	0	1	0.940997	0	0.9788	0.997798	0.969619	0.97929	1	1	1	0.872643	1
SLC25A44	CTCCATCCTCACCAATCCCA	tko2	0	0	1	0	0	1	0.940997	0	0.9788	0.997798	0.969619	0.97929	1	1	1	0.872643	1
PMF1	HGLibB37254	gecko	0	0	1	0	0	1	0.940997	0	0.9788	0.997798	0.969619	0.97929	1	1	1	0.872643	1
C1orf61	GGAGAAGGACTTCCCAAGAC	tko1	0	1	1	0	0	1	0.940997	0	0.9788	0.997798	0.969619	0.97929	1	1	1	0.872643	1
BCAN	TCAGGAAGTGGTGATGCACC	tko1	0	1	1	0	0	1	0.940997	0	0.9788	0.997798	0.969619	0.97929	1	1	1	0.872643	1
MRPL24	TGACCTGGCGGTGGAGCAAG	tko1	0	0	1	0.5	0	1	0.940997	0	0.9788	0.997798	0.969619	0.97929	1	1	1	0.872643	1
MRPL24	CTCTTGTCTGCAACAGAGCC	tko1	0	1	1	0	0	1	0.940997	0	0.9788	0.997798	0.969619	0.97929	1	1	1	0.872643	1
ISG20L2	GAGCATCCCAGAAGTTGCCA	avana	0	0	1	1	0	1	0.940997	0	0.9788	0.997798	0.969619	0.97929	1	1	1	0.872643	1
ARHGEF11	CCTGTGATGCGTTGTGGAGG	tko1	0	0	1	0.5	0	1	0.940997	0	0.9788	0.997798	0.969619	0.97929	1	1	1	0.872643	1
ARHGEF11	HGLibB02811	gecko	0	0	1	0.5	0	1	0.940997	0	0.9788	0.997798	0.969619	0.97929	1	1	1	0.872643	1
TEX35	CTCCATCATGTCGGCCAAGA	tko1	0	0	1	0	0	1	0.940997	0	0.9788	0.997798	0.969619	0.97929	1	1	1	0.872643	1
TNNI1	HGLibA50871	gecko	0	0	1	0	0	1	0.940997	0	0.9788	0.997798	0.969619	0.97929	1	1	1	0.872643	1
TNNI1	GCGGGCGCTTGAACTTCCCA	tko1	0	0	1	0	0	1	0.940997	0	0.9788	0.997798	0.969619	0.97929	1	1	1	0.872643	1
TNNI1	CGAGGAGCGCGAGGCTGAGA	tko1	0	0	1	0	0	1	0.940997	0	0.9788	0.997798	0.969619	0.97929	1	1	1	0.872643	1
TNNI1	s_19393	brunello	0	0	1	0	0	1	0.940997	0	0.9788	0.997798	0.969619	0.97929	1	1	1	0.872643	1
SHISA4	CTCCCCATCCCCTTACCCAG	avana	0	0	1	0	0	1	0.940997	0	0.9788	0.997798	0.969619	0.97929	1	1	1	0.872643	1
ADIPOR1	s_37775	brunello	0	0	1	0.5	0	1	0.940997	0	0.9788	0.997798	0.969619	0.97929	1	1	1	0.872643	1
MYOG	HGLibA30887	gecko	0	0	1	0	0	1	0.940997	0	0.9788	0.997798	0.969619	0.97929	1	1	1	0.872643	1
MYOG	GTCCAGGCCAGTGCCTGCCG	tko2	0	0	1	0	0	1	0.940997	0	0.9788	0.997798	0.969619	0.97929	1	1	1	0.872643	1
MYOG	GTGGTTCGAAGCCCTGGAGG	tko2	0	0	1	0	0	1	0.940997	0	0.9788	0.997798	0.969619	0.97929	1	1	1	0.872643	1
PIK3C2B	TCAGGTTGACCTCATCCCCG	avana	0	0	1	0	0	1	0.940997	0	0.9788	0.997798	0.969619	0.97929	1	1	1	0.872643	1
C1orf147	CCACACTACGGCTCTGAAGG	tko1	0	0	1	0	0	1	0.940997	0	0.9788	0.997798	0.969619	0.97929	1	1	1	0.872643	1
C1orf147	AACAGCCAACCAGGCGCAGG	tko1	0	0	1	0	0	1	0.940997	0	0.9788	0.997798	0.969619	0.97929	1	1	1	0.872643	1
C1orf147	CCAGGAGAGTCTCAGCAAGG	tko1	0	0	1	0	0	1	0.940997	0	0.9788	0.997798	0.969619	0.97929	1	1	1	0.872643	1
RHOB	s_1110	brunello	0	0	1	1	0	1	0.940997	0	0.9788	0.997798	0.969619	0.97929	1	1	1	0.872643	1
RHOB	GCTGGCGCTGTGGGACACGG	avana	0	0	1	1	0	1	0.940997	0	0.9788	0.997798	0.969619	0.97929	1	1	1	0.872643	1
POMC	GCTGGTGGCGGCCGAGAAGA	tko1	0	0	1	0	0	1	0.940997	0	0.9788	0.997798	0.969619	0.97929	1	1	1	0.872643	1
POMC	CCGGCTTGGCACCATCGCTG	tko2	0	0	1	0	0	1	0.940997	0	0.9788	0.997798	0.969619	0.97929	1	1	1	0.872643	1
ADGRF3	GGACCAAGAGAATGGAGCAG	avana	0	0	1	0	0	1	0.940997	0	0.9788	0.997798	0.969619	0.97929	1	1	1	0.872643	1
MAPRE3	TCCTCAAGTGCACACAGCCG	avana	0	0	1	0.5	0	1	0.940997	0	0.9788	0.997798	0.969619	0.97929	1	1	1	0.872643	1
MAPRE3	s_31244	brunello	0	0	1	0.5	0	1	0.940997	0	0.9788	0.997798	0.969619	0.97929	1	1	1	0.872643	1
CAD	TGTGGAGCTGACCAAGGCCG	avana	0	0	1	1	0	1	0.940997	0	0.9788	0.997798	0.969619	0.97929	1	1	1	0.872643	1
CAD	s_2198	brunello	0	0	1	1	0	1	0.940997	0	0.9788	0.997798	0.969619	0.97929	1	1	1	0.872643	1
SLC30A3	AGTGGTCTCCAAGCCCCCAG	avana	0	0	1	0	0	1	0.940997	0	0.9788	0.997798	0.969619	0.97929	1	1	1	0.872643	1
TRIM54	CGAGGGGATGAACTTCACAG	avana	0	0	1	0	0	1	0.940997	0	0.9788	0.997798	0.969619	0.97929	1	1	1	0.872643	1
PREB	CTCCCTGCTACCTCACAGCC	tko1	0	1	1	1	0	1	0.940997	0	0.9788	0.997798	0.969619	0.97929	1	1	1	0.872643	1
PREB	HGLibB38375	gecko	0	1	1	1	0	1	0.940997	0	0.9788	0.997798	0.969619	0.97929	1	1	1	0.872643	1
TCF23	TCGTCTCTATGCTGGAGGCC	tko1	0	1	1	1	0	1	0.940997	0	0.9788	0.997798	0.969619	0.97929	1	1	1	0.872643	1
ZNF513	CGGCACATGCAGACACACAG	avana	0	0	1	1	0	1	0.940997	0	0.9788	0.997798	0.969619	0.97929	1	1	1	0.872643	1
OXER1	s_63820	brunello	0	0	1	0.5	0	1	0.940997	0	0.9788	0.997798	0.969619	0.97929	1	1	1	0.872643	1
HAAO	GCCTGGGTGAAGGAGAACCG	avana	0	0	1	0	0	1	0.940997	0	0.9788	0.997798	0.969619	0.97929	1	1	1	0.872643	1
SOCS5	CCTACTCTCGACATGCTCCA	avana	0	0	1	1	0	1	0.940997	0	0.9788	0.997798	0.969619	0.97929	1	1	1	0.872643	1
SMYD5	s_27751	brunello	0	0	1	1	0	1	0.940997	0	0.9788	0.997798	0.969619	0.97929	1	1	1	0.872643	1
FBXO41	s_62390	brunello	0	0	1	0.5	0	1	0.940997	0	0.9788	0.997798	0.969619	0.97929	1	1	1	0.872643	1
ACTG2	HGLibA00614	gecko	0	1	1	0	0	1	0.940997	0	0.9788	0.997798	0.969619	0.97929	1	1	1	0.872643	1
TET3	TCCGGGAACTCATGGAGGAG	tko1	0	0	1	0	0	1	0.940997	0	0.9788	0.997798	0.969619	0.97929	1	1	1	0.872643	1
TGOLN2	s_28691	brunello	0	0	1	1	0	1	0.940997	0	0.9788	0.997798	0.969619	0.97929	1	1	1	0.872643	1
USP39	AGGCGTGAGACTTCAAACCC	tko1	0	1	1	1	0	1	0.940997	0	0.9788	0.997798	0.969619	0.97929	1	1	1	0.872643	1
USP39	AGGCGTGAGACTTCAAACCC	tko2	0	1	1	1	0	1	0.940997	0	0.9788	0.997798	0.969619	0.97929	1	1	1	0.872643	1
FBLN7	GCAGCTGGCGGATGGCCGAG	avana	0	0	1	0	0	1	0.940997	0	0.9788	0.997798	0.969619	0.97929	1	1	1	0.872643	1
PROC	s_14987	brunello	0	0	1	0	0	1	0.940997	0	0.9788	0.997798	0.969619	0.97929	1	1	1	0.872643	1
TRAK2	GGTTACACATCTCCTGGCAG	tko2	0	0	1	1	0	1	0.940997	0	0.9788	0.997798	0.969619	0.97929	1	1	1	0.872643	1
CAB39	TAGTGGGCTCCTTAGCACCC	tko1	0	1	1	0	0	1	0.940997	0	0.9788	0.997798	0.969619	0.97929	1	1	1	0.872643	1
CAB39	TAGTGGGCTCCTTAGCACCC	tko2	0	1	1	0	0	1	0.940997	0	0.9788	0.997798	0.969619	0.97929	1	1	1	0.872643	1
ILKAP	GCTCTTTGATGACCTCCCTC	avana	0	1	1	1	0	1	0.940997	0	0.9788	0.997798	0.969619	0.97929	1	1	1	0.872643	1
ILKAP	GGGAGGTCATCAAAGAGCAG	avana	0	0	1	1	0	1	0.940997	0	0.9788	0.997798	0.969619	0.97929	1	1	1	0.872643	1
NDUFA10	CCGTTCCAGAGGTCCAGAGG	tko1	0	0	1	0	0	1	0.940997	0	0.9788	0.997798	0.969619	0.97929	1	1	1	0.872643	1
NDUFA10	CCGTTCCAGAGGTCCAGAGG	tko2	0	0	1	0	0	1	0.940997	0	0.9788	0.997798	0.969619	0.97929	1	1	1	0.872643	1
CAMK1	GTCCTCCGCCTGCTTCCACC	tko2	0	1	1	1	0	1	0.940997	0	0.9788	0.997798	0.969619	0.97929	1	1	1	0.872643	1
TTLL3	ACACCGCGCCGCCCTCCTGG	avana	0	0	1	0	0	1	0.940997	0	0.9788	0.997798	0.969619	0.97929	1	1	1	0.872643	1
TTLL3	GTACCGCCAGGAGGGCGGCG	avana	0	0	1	0	0	1	0.940997	0	0.9788	0.997798	0.969619	0.97929	1	1	1	0.872643	1
CIDEC	s_47148	brunello	0	0	1	0	0	1	0.940997	0	0.9788	0.997798	0.969619	0.97929	1	1	1	0.872643	1
IL17RE	CTGTCCTCTGGCCTCCCACA	avana	0	0	1	0	0	1	0.940997	0	0.9788	0.997798	0.969619	0.97929	1	1	1	0.872643	1
LOC401052	s_72338	brunello	0	1	1	1	0	1	0.940997	0	0.9788	0.997798	0.969619	0.97929	1	1	1	0.872643	1
SEC13	GGAGGACGGCCAGTGGAAGG	tko1	0	0	1	0	0	1	0.940997	0	0.9788	0.997798	0.969619	0.97929	1	1	1	0.872643	1
ATP2B2	s_1381	brunello	0	1	1	0	0	1	0.940997	0	0.9788	0.997798	0.969619	0.97929	1	1	1	0.872643	1
SEC13	HGLibB43135	gecko	0	1	1	0	0	1	0.940997	0	0.9788	0.997798	0.969619	0.97929	1	1	1	0.872643	1
MKRN2	ATGCAGTGACCTCGGAAGGA	avana	0	0	1	1	0	1	0.940997	0	0.9788	0.997798	0.969619	0.97929	1	1	1	0.872643	1
MKRN2	s_33308	brunello	0	0	1	1	0	1	0.940997	0	0.9788	0.997798	0.969619	0.97929	1	1	1	0.872643	1
CAND2	AGAAGGCCTCAAAAGCCTGG	avana	0	0	1	0.5	0	1	0.940997	0	0.9788	0.997798	0.969619	0.97929	1	1	1	0.872643	1
CAND2	GCTGGAGATGTGGAAGGCGG	tko2	0	0	1	1	0	1	0.940997	0	0.9788	0.997798	0.969619	0.97929	1	1	1	0.872643	1
CAND2	TGGACGTCATCTTCTCCAGG	tko1	0	0	1	1	0	1	0.940997	0	0.9788	0.997798	0.969619	0.97929	1	1	1	0.872643	1
RPL32	s_16420	brunello	0	0	1	1	0	1	0.940997	0	0.9788	0.997798	0.969619	0.97929	1	1	1	0.872643	1
RPL32	CATATCGGTCTGACTGGTGC	avana	0	1	1	1	0	1	0.940997	0	0.9788	0.997798	0.969619	0.97929	1	1	1	0.872643	1
RPL32	s_16419	brunello	0	1	1	1	0	1	0.940997	0	0.9788	0.997798	0.969619	0.97929	1	1	1	0.872643	1
CCR4	GGACTGCGTGTAAGATGAGC	tko1	0	1	1	0.5	0	1	0.940997	0	0.9788	0.997798	0.969619	0.97929	1	1	1	0.872643	1
CTDSPL	HGLibA11614	gecko	0	1	1	0	0	1	0.940997	0	0.9788	0.997798	0.969619	0.97929	1	1	1	0.872643	1
VILL	CCTGCGATGGACATCAGCAA	avana	0	0	1	0	0	1	0.940997	0	0.9788	0.997798	0.969619	0.97929	1	1	1	0.872643	1
PFKFB4	CGAGTCGCTAGATGAGGACC	tko1	0	1	1	1	0	1	0.940997	0	0.9788	0.997798	0.969619	0.97929	1	1	1	0.872643	1
SLC26A1	CTACTCTGTGCGTGCCAACC	tko1	0	1	1	0	0	1	0.940997	0	0.9788	0.997798	0.969619	0.97929	1	1	1	0.872643	1
SLC26A1	CTCCGCCAGCGAGATGGAGA	tko1	0	0	1	0	0	1	0.940997	0	0.9788	0.997798	0.969619	0.97929	1	1	1	0.872643	1
SLC26A1	CGGCAGCGCCCAGCACCCCG	avana	0	0	1	1	0	1	0.940997	0	0.9788	0.997798	0.969619	0.97929	1	1	1	0.872643	1
FGFRL1	CATCAACGCCACCTACAAGG	tko2	0	0	1	0.5	0	1	0.940997	0	0.9788	0.997798	0.969619	0.97929	1	1	1	0.872643	1
FGFRL1	TTGGAGGGCTGTGTGAAGCG	avana	0	0	1	0	0	1	0.940997	0	0.9788	0.997798	0.969619	0.97929	1	1	1	0.872643	1
FAM53A	GCTCACCGTTGAGCTCCAAA	tko1	0	0	1	0	0	1	0.940997	0	0.9788	0.997798	0.969619	0.97929	1	1	1	0.872643	1
TMEM129	s_56198	brunello	0	0	1	1	0	1	0.940997	0	0.9788	0.997798	0.969619	0.97929	1	1	1	0.872643	1
TMEM129	CCGGAACTCAGTGTTGACAG	tko1	0	0	1	1	0	1	0.940997	0	0.9788	0.997798	0.969619	0.97929	1	1	1	0.872643	1
TMEM129	CTGCCAGCCAGACTGTGGGA	tko2	0	0	1	1	0	1	0.940997	0	0.9788	0.997798	0.969619	0.97929	1	1	1	0.872643	1
TMEM129	CTGCGCGATGGACAGCCCCG	avana	0	0	1	1	0	1	0.940997	0	0.9788	0.997798	0.969619	0.97929	1	1	1	0.872643	1
MXD4	s_28650	brunello	0	0	1	0	0	1	0.940997	0	0.9788	0.997798	0.969619	0.97929	1	1	1	0.872643	1
MXD4	CGCCAGGGAGAAAACAAAGG	avana	0	0	1	0.5	0	1	0.940997	0	0.9788	0.997798	0.969619	0.97929	1	1	1	0.872643	1
MXD4	s_28652	brunello	0	0	1	0.5	0	1	0.940997	0	0.9788	0.997798	0.969619	0.97929	1	1	1	0.872643	1
MSANTD1	AGGCGCCTCCGGCATGGCGG	avana	0	0	1	0.5	0	1	0.940997	0	0.9788	0.997798	0.969619	0.97929	1	1	1	0.872643	1
MSANTD1	CTACCTCGTGTCTCCCCAGG	avana	0	0	1	0.5	0	1	0.940997	0	0.9788	0.997798	0.969619	0.97929	1	1	1	0.872643	1
CCDC96	GAGCTGGCCTTGATCTTGGA	avana	0	0	1	0.5	0	1	0.940997	0	0.9788	0.997798	0.969619	0.97929	1	1	1	0.872643	1
CCDC96	TGTCTCTTCCTAGGGCGGCC	tko1	0	1	1	0	0	1	0.940997	0	0.9788	0.997798	0.969619	0.97929	1	1	1	0.872643	1
ABLIM2	GTAGTGCTGTGGTGACCGTG	avana	0	0	1	0	0	1	0.940997	0	0.9788	0.997798	0.969619	0.97929	1	1	1	0.872643	1
MAST4	AGTTTCGGAGGCGCCAGAGC	tko1	0	1	1	0	0	1	0.940997	0	0.9788	0.997798	0.969619	0.97929	1	1	1	0.872643	1
C5orf15	TGAGACAGAGGAGTAGGCGA	avana	0	0	1	1	0	1	0.940997	0	0.9788	0.997798	0.969619	0.97929	1	1	1	0.872643	1
C5orf20	GAACTCGAGAAGCCACGGCC	tko1	0	1	1	1	0	1	0.940997	0	0.9788	0.997798	0.969619	0.97929	1	1	1	0.872643	1
SIL1	GCTGGATGCCGAAGTCCTGG	avana	0	0	1	0	0	1	0.940997	0	0.9788	0.997798	0.969619	0.97929	1	1	1	0.872643	1
PCDHA9	AGACGCAGATGCCAACGGGC	tko2	0	1	1	0	0	1	0.940997	0	0.9788	0.997798	0.969619	0.97929	1	1	1	0.872643	1
PCDHA13	AGCCAGAGCAGTAGTTGCCG	tko2	0	0	1	1	0	1	0.940997	0	0.9788	0.997798	0.969619	0.97929	1	1	1	0.872643	1
ANKHD1	TCCACCCCCGGTCCTCAGCA	avana	0	0	1	1	0	1	0.940997	0	0.9788	0.997798	0.969619	0.97929	1	1	1	0.872643	1
ANKHD1	TGGTGCCTCTGGCAGTGACG	avana	0	0	1	1	0	1	0.940997	0	0.9788	0.997798	0.969619	0.97929	1	1	1	0.872643	1
KIAA1191	CAGTGTGGACAAGGTCCCAG	avana	0	0	1	1	0	1	0.940997	0	0.9788	0.997798	0.969619	0.97929	1	1	1	0.872643	1
ARL10	GCCAGCACCAAGGGGCCCAG	avana	0	0	1	0	0	1	0.940997	0	0.9788	0.997798	0.969619	0.97929	1	1	1	0.872643	1
ARL10	s_68215	brunello	0	0	1	0	0	1	0.940997	0	0.9788	0.997798	0.969619	0.97929	1	1	1	0.872643	1
HIGD2A	s_64330	brunello	0	0	1	1	0	1	0.940997	0	0.9788	0.997798	0.969619	0.97929	1	1	1	0.872643	1
HIGD2A	CGAAGCCTCCAGTCATTGAG	avana	0	0	1	1	0	1	0.940997	0	0.9788	0.997798	0.969619	0.97929	1	1	1	0.872643	1
HIGD2A	s_64331	brunello	0	0	1	1	0	1	0.940997	0	0.9788	0.997798	0.969619	0.97929	1	1	1	0.872643	1
CLTB	GGCACCTGCCGGCAGCCATG	avana	0	0	1	0.5	0	1	0.940997	0	0.9788	0.997798	0.969619	0.97929	1	1	1	0.872643	1
RAB24	GATAAGGCCCCACCAGAAAG	avana	0	0	1	1	0	1	0.940997	0	0.9788	0.997798	0.969619	0.97929	1	1	1	0.872643	1
MXD3	s_52144	brunello	0	0	1	1	0	1	0.940997	0	0.9788	0.997798	0.969619	0.97929	1	1	1	0.872643	1
MXD3	GAAGCAGCAGATGCCCCTGG	avana	0	0	1	1	0	1	0.940997	0	0.9788	0.997798	0.969619	0.97929	1	1	1	0.872643	1
MXD3	GTCCAGGCCCCATCCACAGG	avana	0	0	1	1	0	1	0.940997	0	0.9788	0.997798	0.969619	0.97929	1	1	1	0.872643	1
LMAN2	AGAGGAGAGGAGAATGGCGG	avana	0	0	1	1	0	1	0.940997	0	0.9788	0.997798	0.969619	0.97929	1	1	1	0.872643	1
RGS14	CCTGAAGAAGGAGTTCAGCG	avana	0	0	1	0	0	1	0.940997	0	0.9788	0.997798	0.969619	0.97929	1	1	1	0.872643	1
SLC34A1	s_17657	brunello	0	0	1	0	0	1	0.940997	0	0.9788	0.997798	0.969619	0.97929	1	1	1	0.872643	1
F12	s_5981	brunello	0	0	1	0.5	0	1	0.940997	0	0.9788	0.997798	0.969619	0.97929	1	1	1	0.872643	1
F12	GCGTGGTCCTGGCCAGGCCG	avana	0	0	1	0.5	0	1	0.940997	0	0.9788	0.997798	0.969619	0.97929	1	1	1	0.872643	1
PROP1	HGLibB38637	gecko	0	0	1	0	0	1	0.940997	0	0.9788	0.997798	0.969619	0.97929	1	1	1	0.872643	1
GRK6	GGTGGCGGTGGAAATCGCAA	avana	0	0	1	1	0	1	0.940997	0	0.9788	0.997798	0.969619	0.97929	1	1	1	0.872643	1
GRK6	AAGTGACCCCGGATGACAAG	avana	0	0	1	0.5	0	1	0.940997	0	0.9788	0.997798	0.969619	0.97929	1	1	1	0.872643	1
GRK6	s_7641	brunello	0	0	1	0.5	0	1	0.940997	0	0.9788	0.997798	0.969619	0.97929	1	1	1	0.872643	1
GRK6	TGGTGACGAACTGCACCCAG	avana	0	0	1	0.5	0	1	0.940997	0	0.9788	0.997798	0.969619	0.97929	1	1	1	0.872643	1
GFPT2	HGLibB18938	gecko	0	1	1	1	0	1	0.940997	0	0.9788	0.997798	0.969619	0.97929	1	1	1	0.872643	1
GFPT2	CCCTCATCAAGGGCCTGCAG	tko2	0	0	1	1	0	1	0.940997	0	0.9788	0.997798	0.969619	0.97929	1	1	1	0.872643	1
MAML1	s_26004	brunello	0	0	1	1	0	1	0.940997	0	0.9788	0.997798	0.969619	0.97929	1	1	1	0.872643	1
LTC4S	s_10858	brunello	0	0	1	0.5	0	1	0.940997	0	0.9788	0.997798	0.969619	0.97929	1	1	1	0.872643	1
MGAT4B	GATCCATTCTGGGCTCCTGG	avana	0	0	1	1	0	1	0.940997	0	0.9788	0.997798	0.969619	0.97929	1	1	1	0.872643	1
SQSTM1	TTGGGGTGCACCATGTTGCG	avana	0	0	1	1	0	1	0.940997	0	0.9788	0.997798	0.969619	0.97929	1	1	1	0.872643	1
SQSTM1	s_23276	brunello	0	0	1	1	0	1	0.940997	0	0.9788	0.997798	0.969619	0.97929	1	1	1	0.872643	1
TBC1D9B	GCCATAGAGCAGGAGCACCG	avana	0	0	1	0.5	0	1	0.940997	0	0.9788	0.997798	0.969619	0.97929	1	1	1	0.872643	1
TBC1D9B	TGTTGTGGACCCTAGCACAG	avana	0	0	1	0	0	1	0.940997	0	0.9788	0.997798	0.969619	0.97929	1	1	1	0.872643	1
TCF19	ACCCTCCAGTCATCACCCCG	avana	0	0	1	1	0	1	0.940997	0	0.9788	0.997798	0.969619	0.97929	1	1	1	0.872643	1
RNF5	ACCGGCCATGGCAGCAGCGG	tko2	0	0	1	0	0	1	0.940997	0	0.9788	0.997798	0.969619	0.97929	1	1	1	0.872643	1
USP49	GGTCCATGTCGTCTTTGACC	tko1	0	1	1	0	0	1	0.940997	0	0.9788	0.997798	0.969619	0.97929	1	1	1	0.872643	1
SUN1	TCTTGCTGCAGATTCTGCGC	tko2	0	1	1	1	0	1	0.940997	0	0.9788	0.997798	0.969619	0.97929	1	1	1	0.872643	1
ADAP1	CTACCATGAGGACGGGAAGG	tko1	0	0	1	0	0	1	0.940997	0	0.9788	0.997798	0.969619	0.97929	1	1	1	0.872643	1
CYP2W1	GCCCTGCACAGCCTGGGCGT	tko2	0	0	1	1	0	1	0.940997	0	0.9788	0.997798	0.969619	0.97929	1	1	1	0.872643	1
C7orf50	AGAAGGCGGAAGCCCTGATG	tko2	0	0	1	0	0	1	0.940997	0	0.9788	0.997798	0.969619	0.97929	1	1	1	0.872643	1
C7orf50	TTCAGAAGACGAGGCAGACG	tko1	0	0	1	0.5	0	1	0.940997	0	0.9788	0.997798	0.969619	0.97929	1	1	1	0.872643	1
C7orf50	TTCAGAAGACGAGGCAGACG	tko2	0	0	1	0.5	0	1	0.940997	0	0.9788	0.997798	0.969619	0.97929	1	1	1	0.872643	1
C7orf50	HGLibB06548	gecko	0	1	1	1	0	1	0.940997	0	0.9788	0.997798	0.969619	0.97929	1	1	1	0.872643	1
ZFAND2A	GAGACTGTGACTCTCACCCT	tko2	0	0	1	0	0	1	0.940997	0	0.9788	0.997798	0.969619	0.97929	1	1	1	0.872643	1
UNCX	GTCGATGGAGAAGGGCACCG	avana	0	0	1	0	0	1	0.940997	0	0.9788	0.997798	0.969619	0.97929	1	1	1	0.872643	1
UNCX	GGTCTGGTTCCAAAACCGCC	avana	0	1	1	0	0	1	0.940997	0	0.9788	0.997798	0.969619	0.97929	1	1	1	0.872643	1
UNCX	s_69125	brunello	0	0	1	0	0	1	0.940997	0	0.9788	0.997798	0.969619	0.97929	1	1	1	0.872643	1
UNCX	s_69126	brunello	0	0	1	0	0	1	0.940997	0	0.9788	0.997798	0.969619	0.97929	1	1	1	0.872643	1
MICALL2	HGLibB29176	gecko	0	1	1	0.5	0	1	0.940997	0	0.9788	0.997798	0.969619	0.97929	1	1	1	0.872643	1
INTS1	s_34721	brunello	0	0	1	1	0	1	0.940997	0	0.9788	0.997798	0.969619	0.97929	1	1	1	0.872643	1
MICALL2	CCAAGTGCTCCTCGGCCACG	tko1	0	0	1	1	0	1	0.940997	0	0.9788	0.997798	0.969619	0.97929	1	1	1	0.872643	1
INTS1	HGLibB23375	gecko	0	0	1	1	0	1	0.940997	0	0.9788	0.997798	0.969619	0.97929	1	1	1	0.872643	1
MAFK	CTCATCATCGCTGAGCACCG	avana	0	0	1	1	0	1	0.940997	0	0.9788	0.997798	0.969619	0.97929	1	1	1	0.872643	1
MAFK	s_21127	brunello	0	0	1	1	0	1	0.940997	0	0.9788	0.997798	0.969619	0.97929	1	1	1	0.872643	1
PSMG3	s_53259	brunello	0	0	1	1	0	1	0.940997	0	0.9788	0.997798	0.969619	0.97929	1	1	1	0.872643	1
TMEM184A	GAAGGCATAACGCAGGGCCA	tko1	0	0	1	0	0	1	0.940997	0	0.9788	0.997798	0.969619	0.97929	1	1	1	0.872643	1
TMEM184A	ACTGGTGGTCTCCGAGGAGG	tko1	0	0	1	0	0	1	0.940997	0	0.9788	0.997798	0.969619	0.97929	1	1	1	0.872643	1
PSMG3	HGLibA39211	gecko	0	0	1	0	0	1	0.940997	0	0.9788	0.997798	0.969619	0.97929	1	1	1	0.872643	1
PSMG3	CAGAGCAGTCCTCCTCGCCG	tko1	0	0	1	0	0	1	0.940997	0	0.9788	0.997798	0.969619	0.97929	1	1	1	0.872643	1
PSMG3	CAGAGCAGTCCTCCTCGCCG	tko2	0	0	1	0	0	1	0.940997	0	0.9788	0.997798	0.969619	0.97929	1	1	1	0.872643	1
PSMG3	HGLibA39212	gecko	0	1	1	0	0	1	0.940997	0	0.9788	0.997798	0.969619	0.97929	1	1	1	0.872643	1
PSMG3	CTTCAGCAGTCACATCCTGG	tko2	0	0	1	0	0	1	0.940997	0	0.9788	0.997798	0.969619	0.97929	1	1	1	0.872643	1
PSMG3	ATCGAAGCAGAAGACGGAGG	tko1	0	0	1	0	0	1	0.940997	0	0.9788	0.997798	0.969619	0.97929	1	1	1	0.872643	1
IQCE	GCAGGGAGCATGCCTCTGGG	avana	0	0	1	1	0	1	0.940997	0	0.9788	0.997798	0.969619	0.97929	1	1	1	0.872643	1
BRAT1	AACCGTGGCCTTCAGGACAC	tko1	0	1	1	0	0	1	0.940997	0	0.9788	0.997798	0.969619	0.97929	1	1	1	0.872643	1
BRAT1	CAGGAGCTGACTGGCCGCCG	tko2	0	0	1	0.5	0	1	0.940997	0	0.9788	0.997798	0.969619	0.97929	1	1	1	0.872643	1
BRAT1	ACCAGAACAGCACAGAGAGC	tko1	0	1	1	0	0	1	0.940997	0	0.9788	0.997798	0.969619	0.97929	1	1	1	0.872643	1
BRAT1	ACCAGAACAGCACAGAGAGC	tko2	0	1	1	0	0	1	0.940997	0	0.9788	0.997798	0.969619	0.97929	1	1	1	0.872643	1
IQCE	HGLibB23465	gecko	0	1	1	0.5	0	1	0.940997	0	0.9788	0.997798	0.969619	0.97929	1	1	1	0.872643	1
SLC29A4	GCAGGGTCAGTCTCTCCACC	avana	0	1	1	0.5	0	1	0.940997	0	0.9788	0.997798	0.969619	0.97929	1	1	1	0.872643	1
SLC29A4	GTGGCAGGCACACCAGACCC	tko2	0	1	1	0.5	0	1	0.940997	0	0.9788	0.997798	0.969619	0.97929	1	1	1	0.872643	1
GRID2IP	CTTCGTCCTGGAGGTGGCCA	tko1	0	0	1	1	0	1	0.940997	0	0.9788	0.997798	0.969619	0.97929	1	1	1	0.872643	1
URGCP	TGCCCGTCCGCTGGGTCACA	tko1	0	0	1	0	0	1	0.940997	0	0.9788	0.997798	0.969619	0.97929	1	1	1	0.872643	1
URGCP	CAACTTGGGCACCAATGCCC	tko1	0	1	1	0	0	1	0.940997	0	0.9788	0.997798	0.969619	0.97929	1	1	1	0.872643	1
UBE2D4	AGGAGGATCCCTCTGCAAGT	avana	0	0	1	0.5	0	1	0.940997	0	0.9788	0.997798	0.969619	0.97929	1	1	1	0.872643	1
UBE2D4	s_39155	brunello	0	0	1	0.5	0	1	0.940997	0	0.9788	0.997798	0.969619	0.97929	1	1	1	0.872643	1
UBE2D4	TTACCCGTTCAAGCCCCCAA	avana	0	0	1	0	0	1	0.940997	0	0.9788	0.997798	0.969619	0.97929	1	1	1	0.872643	1
UBE2D4	s_39158	brunello	0	0	1	0	0	1	0.940997	0	0.9788	0.997798	0.969619	0.97929	1	1	1	0.872643	1
DBNL	s_36313	brunello	0	1	1	1	0	1	0.940997	0	0.9788	0.997798	0.969619	0.97929	1	1	1	0.872643	1
PGAM2	s_13789	brunello	0	0	1	0	0	1	0.940997	0	0.9788	0.997798	0.969619	0.97929	1	1	1	0.872643	1
GCK	GGACGACAGAGCCAGGATGG	tko2	0	0	1	0	0	1	0.940997	0	0.9788	0.997798	0.969619	0.97929	1	1	1	0.872643	1
SRRT	s_39096	brunello	0	0	1	1	0	1	0.940997	0	0.9788	0.997798	0.969619	0.97929	1	1	1	0.872643	1
FIS1	CATCGTGGGAGGCATGGCCC	tko1	0	1	1	1	0	1	0.940997	0	0.9788	0.997798	0.969619	0.97929	1	1	1	0.872643	1
FIS1	CATCGTGGGAGGCATGGCCC	tko2	0	1	1	1	0	1	0.940997	0	0.9788	0.997798	0.969619	0.97929	1	1	1	0.872643	1
FIS1	GCTGCCCAAAGGGAGCAAGG	tko1	0	0	1	1	0	1	0.940997	0	0.9788	0.997798	0.969619	0.97929	1	1	1	0.872643	1
FIS1	GCTGCCCAAAGGGAGCAAGG	tko2	0	0	1	1	0	1	0.940997	0	0.9788	0.997798	0.969619	0.97929	1	1	1	0.872643	1
SRRT	s_39097	brunello	0	0	1	1	0	1	0.940997	0	0.9788	0.997798	0.969619	0.97929	1	1	1	0.872643	1
SRRT	s_39095	brunello	0	0	1	1	0	1	0.940997	0	0.9788	0.997798	0.969619	0.97929	1	1	1	0.872643	1
SRRT	CGGCTTGCACTCCAGCCCCG	avana	0	0	1	1	0	1	0.940997	0	0.9788	0.997798	0.969619	0.97929	1	1	1	0.872643	1
UFSP1	GCTCACTTCGGAGGGCCCCA	avana	0	0	1	1	0	1	0.940997	0	0.9788	0.997798	0.969619	0.97929	1	1	1	0.872643	1
NAPEPLD	CGGAAGCCGCGGAACTGAGG	tko1	0	0	1	0	0	1	0.940997	0	0.9788	0.997798	0.969619	0.97929	1	1	1	0.872643	1
SMARCD3	GGAAGCACCTACCTGTACCA	avana	0	0	1	0	0	1	0.940997	0	0.9788	0.997798	0.969619	0.97929	1	1	1	0.872643	1
DMTN	HGLibB13427	gecko	0	0	1	1	0	1	0.940997	0	0.9788	0.997798	0.969619	0.97929	1	1	1	0.872643	1
CHRAC1	GGTGTCCAGCATCAACCAGG	avana	0	0	1	0.5	0	1	0.940997	0	0.9788	0.997798	0.969619	0.97929	1	1	1	0.872643	1
CHRAC1	s_39789	brunello	0	0	1	0.5	0	1	0.940997	0	0.9788	0.997798	0.969619	0.97929	1	1	1	0.872643	1
AGO2	TGAGGCACTTGCCATCCATG	avana	0	0	1	1	0	1	0.940997	0	0.9788	0.997798	0.969619	0.97929	1	1	1	0.872643	1
KCNK9	CACGGCGTAGAACATGCAGA	tko2	0	0	1	1	0	1	0.940997	0	0.9788	0.997798	0.969619	0.97929	1	1	1	0.872643	1
C8orf17	CATGTAGACACTGGGCGCGG	tko2	0	0	1	1	0	1	0.940997	0	0.9788	0.997798	0.969619	0.97929	1	1	1	0.872643	1
SLC45A4	GTACCTCGTCTGGGAAGGCA	avana	0	0	1	0	0	1	0.940997	0	0.9788	0.997798	0.969619	0.97929	1	1	1	0.872643	1
PTP4A3	TCACCTCCACCGGGGCCGGG	avana	0	0	1	0	0	1	0.940997	0	0.9788	0.997798	0.969619	0.97929	1	1	1	0.872643	1
PTP4A3	CCAGGACCTGAAGAAGTACG	avana	0	0	1	0	0	1	0.940997	0	0.9788	0.997798	0.969619	0.97929	1	1	1	0.872643	1
JRK	s_22488	brunello	0	0	1	1	0	1	0.940997	0	0.9788	0.997798	0.969619	0.97929	1	1	1	0.872643	1
SLURP1	s_45141	brunello	0	0	1	0	0	1	0.940997	0	0.9788	0.997798	0.969619	0.97929	1	1	1	0.872643	1
SLURP1	GCAGCGGGTAATGGTCCTGC	avana	0	1	1	0	0	1	0.940997	0	0.9788	0.997798	0.969619	0.97929	1	1	1	0.872643	1
SLURP1	s_45142	brunello	0	0	1	0	0	1	0.940997	0	0.9788	0.997798	0.969619	0.97929	1	1	1	0.872643	1
LYPD2	s_60499	brunello	0	0	1	0	0	1	0.940997	0	0.9788	0.997798	0.969619	0.97929	1	1	1	0.872643	1
LYPD2	ACACAGTCCGACACTCCTGT	avana	0	0	1	0	0	1	0.940997	0	0.9788	0.997798	0.969619	0.97929	1	1	1	0.872643	1
LYPD2	s_60497	brunello	0	0	1	0	0	1	0.940997	0	0.9788	0.997798	0.969619	0.97929	1	1	1	0.872643	1
SLURP2	CCATGGATCCAGATGCCTGA	avana	0	0	1	0	0	1	0.940997	0	0.9788	0.997798	0.969619	0.97929	1	1	1	0.872643	1
LYNX1	s_48601	brunello	0	0	1	0	0	1	0.940997	0	0.9788	0.997798	0.969619	0.97929	1	1	1	0.872643	1
ZC3H3	GCAGAGCCAGACTTTGATGG	avana	0	0	1	1	0	1	0.940997	0	0.9788	0.997798	0.969619	0.97929	1	1	1	0.872643	1
ZC3H3	GGAGGGTCTGAGGGTCCCGG	avana	0	0	1	1	0	1	0.940997	0	0.9788	0.997798	0.969619	0.97929	1	1	1	0.872643	1
BAI1	TCCTACAGCACGCAGTGCAG	tko2	0	0	1	0.5	0	1	0.940997	0	0.9788	0.997798	0.969619	0.97929	1	1	1	0.872643	1
GSDMD	CCACGTACACGTTGTCCCCG	avana	0	0	1	0.5	0	1	0.940997	0	0.9788	0.997798	0.969619	0.97929	1	1	1	0.872643	1
GSDMD	s_49957	brunello	0	0	1	0.5	0	1	0.940997	0	0.9788	0.997798	0.969619	0.97929	1	1	1	0.872643	1
NAPRT	s_56440	brunello	0	0	1	1	0	1	0.940997	0	0.9788	0.997798	0.969619	0.97929	1	1	1	0.872643	1
EEF1D	s_5320	brunello	0	0	1	1	0	1	0.940997	0	0.9788	0.997798	0.969619	0.97929	1	1	1	0.872643	1
EEF1D	s_5319	brunello	0	0	1	1	0	1	0.940997	0	0.9788	0.997798	0.969619	0.97929	1	1	1	0.872643	1
TIGD5	TGGTTCCTGGAGCAGCTGGG	avana	0	0	1	1	0	1	0.940997	0	0.9788	0.997798	0.969619	0.97929	1	1	1	0.872643	1
TIGD5	GCCAGCGCCAGAACCAGCCG	avana	0	0	1	1	0	1	0.940997	0	0.9788	0.997798	0.969619	0.97929	1	1	1	0.872643	1
TIGD5	s_54582	brunello	0	0	1	1	0	1	0.940997	0	0.9788	0.997798	0.969619	0.97929	1	1	1	0.872643	1
PYCR3	GGTGTCTCTGAGCACCCTGG	avana	0	0	1	0.5	0	1	0.940997	0	0.9788	0.997798	0.969619	0.97929	1	1	1	0.872643	1
PYCR3	TGGATGGGCGGTGAGCGCAG	avana	0	0	1	0.5	0	1	0.940997	0	0.9788	0.997798	0.969619	0.97929	1	1	1	0.872643	1
TSTA3	GTGAACCCCAGGGATCCATG	avana	0	0	1	1	0	1	0.940997	0	0.9788	0.997798	0.969619	0.97929	1	1	1	0.872643	1
TSTA3	ACTGACATGGGTGAACCCCA	avana	0	0	1	1	0	1	0.940997	0	0.9788	0.997798	0.969619	0.97929	1	1	1	0.872643	1
SPINK4	s_35940	brunello	0	0	1	0	0	1	0.940997	0	0.9788	0.997798	0.969619	0.97929	1	1	1	0.872643	1
C9orf16	HGLibA06698	gecko	0	0	1	0	0	1	0.940997	0	0.9788	0.997798	0.969619	0.97929	1	1	1	0.872643	1
FIBCD1	CAGCTTCTCTCTGAGAGCCA	avana	0	0	1	0	0	1	0.940997	0	0.9788	0.997798	0.969619	0.97929	1	1	1	0.872643	1
SLC2A6	GCCACAGCCAGCCAGCGCCA	avana	0	0	1	0.5	0	1	0.940997	0	0.9788	0.997798	0.969619	0.97929	1	1	1	0.872643	1
SLC2A6	AGAGCCCCACGAACGCCTGG	avana	0	0	1	1	0	1	0.940997	0	0.9788	0.997798	0.969619	0.97929	1	1	1	0.872643	1
TYSND1	CACAGCCGAAAGGATGCCTG	tko2	0	0	1	0	0	1	0.940997	0	0.9788	0.997798	0.969619	0.97929	1	1	1	0.872643	1
MYOZ1	GCTGTCCCCCCACTGTTGGA	avana	0	0	1	0	0	1	0.940997	0	0.9788	0.997798	0.969619	0.97929	1	1	1	0.872643	1
FAM25A	CCGCACCGAGAAGGCCACCG	avana	0	0	1	0	0	1	0.940997	0	0.9788	0.997798	0.969619	0.97929	1	1	1	0.872643	1
FAM25A	CCTCTGTTCAGTTCATGCCG	avana	0	0	1	0	0	1	0.940997	0	0.9788	0.997798	0.969619	0.97929	1	1	1	0.872643	1
FAM25A	s_73753	brunello	0	0	1	0	0	1	0.940997	0	0.9788	0.997798	0.969619	0.97929	1	1	1	0.872643	1
FAM25A	GGAGGTGGTGGGACACGCCA	avana	0	0	1	0	0	1	0.940997	0	0.9788	0.997798	0.969619	0.97929	1	1	1	0.872643	1
FAM25A	s_73752	brunello	0	0	1	0	0	1	0.940997	0	0.9788	0.997798	0.969619	0.97929	1	1	1	0.872643	1
IFITM5	AGGCCAGCGCCAGGAAGCCG	avana	0	0	1	0	0	1	0.940997	0	0.9788	0.997798	0.969619	0.97929	1	1	1	0.872643	1
PKP3	CAGTACCACACCCTGCAGGC	tko1	0	1	1	1	0	1	0.940997	0	0.9788	0.997798	0.969619	0.97929	1	1	1	0.872643	1
LRRC56	AAGGTCATCCACCCGGGCCA	tko2	0	0	1	0	0	1	0.940997	0	0.9788	0.997798	0.969619	0.97929	1	1	1	0.872643	1
SCT	s_16945	brunello	0	0	1	0.5	0	1	0.940997	0	0.9788	0.997798	0.969619	0.97929	1	1	1	0.872643	1
POLR2L	GCTGCAGGCCGAGTACACCG	avana	0	0	1	1	0	1	0.940997	0	0.9788	0.997798	0.969619	0.97929	1	1	1	0.872643	1
POLR2L	HGLibB37554	gecko	0	1	1	1	0	1	0.940997	0	0.9788	0.997798	0.969619	0.97929	1	1	1	0.872643	1
MYBPC3	GGCACTTTCTCCCAGCTCAG	avana	0	0	1	0	0	1	0.940997	0	0.9788	0.997798	0.969619	0.97929	1	1	1	0.872643	1
MYBPC3	HGLibB30613	gecko	0	0	1	0	0	1	0.940997	0	0.9788	0.997798	0.969619	0.97929	1	1	1	0.872643	1
MYBPC3	GGGCTCCAGTGGCCTCAGCA	tko2	0	0	1	0	0	1	0.940997	0	0.9788	0.997798	0.969619	0.97929	1	1	1	0.872643	1
MYRF	CCAAGGCTCCCTATGCCCCA	avana	0	0	1	0.5	0	1	0.940997	0	0.9788	0.997798	0.969619	0.97929	1	1	1	0.872643	1
SCGB2A1	TTCTGGCTGCAAACTCCTGG	tko2	0	0	1	0.5	0	1	0.940997	0	0.9788	0.997798	0.969619	0.97929	1	1	1	0.872643	1
SCGB2A1	HGLibA42924	gecko	0	0	1	0.5	0	1	0.940997	0	0.9788	0.997798	0.969619	0.97929	1	1	1	0.872643	1
SCGB2A1	AGACAGTGATGCCGCTGCAG	tko2	0	0	1	0.5	0	1	0.940997	0	0.9788	0.997798	0.969619	0.97929	1	1	1	0.872643	1
SCGB1D4	GCTGCAAGAGCTTCTGGAGG	tko2	0	0	1	0	0	1	0.940997	0	0.9788	0.997798	0.969619	0.97929	1	1	1	0.872643	1
TAF6L	TGTCAGAGCGAGAAGAGCGG	avana	0	0	1	1	0	1	0.940997	0	0.9788	0.997798	0.969619	0.97929	1	1	1	0.872643	1
SLC22A8	CGGCTGTGAAGATCTGCAGC	tko1	0	1	1	1	0	1	0.940997	0	0.9788	0.997798	0.969619	0.97929	1	1	1	0.872643	1
TMEM179B	AGGGTGGCCACACCATACAG	avana	0	0	1	1	0	1	0.940997	0	0.9788	0.997798	0.969619	0.97929	1	1	1	0.872643	1
TMEM179B	s_70273	brunello	0	0	1	1	0	1	0.940997	0	0.9788	0.997798	0.969619	0.97929	1	1	1	0.872643	1
VEGFB	GCAGCAGGCGGCGGAGCAGA	avana	0	0	1	0	0	1	0.940997	0	0.9788	0.997798	0.969619	0.97929	1	1	1	0.872643	1
VEGFB	GGGCACCAGCTGTTTGGCCA	avana	0	0	1	1	0	1	0.940997	0	0.9788	0.997798	0.969619	0.97929	1	1	1	0.872643	1
FKBP2	s_6355	brunello	0	1	1	1	0	1	0.940997	0	0.9788	0.997798	0.969619	0.97929	1	1	1	0.872643	1
FKBP2	s_6354	brunello	0	0	1	1	0	1	0.940997	0	0.9788	0.997798	0.969619	0.97929	1	1	1	0.872643	1
PPP1R14B	s_35037	brunello	0	0	1	1	0	1	0.940997	0	0.9788	0.997798	0.969619	0.97929	1	1	1	0.872643	1
PLCB3	GCTGGAGGAGAAGCTGATGA	avana	0	0	1	1	0	1	0.940997	0	0.9788	0.997798	0.969619	0.97929	1	1	1	0.872643	1
GPR137	AGAAGGGCAAGGGCCCCAGG	avana	0	0	1	0.5	0	1	0.940997	0	0.9788	0.997798	0.969619	0.97929	1	1	1	0.872643	1
GPR137	s_44424	brunello	0	0	1	1	0	1	0.940997	0	0.9788	0.997798	0.969619	0.97929	1	1	1	0.872643	1
TEX40	s_33926	brunello	0	0	1	0	0	1	0.940997	0	0.9788	0.997798	0.969619	0.97929	1	1	1	0.872643	1
PRDX5	CTGCGGCAGCGGCAGCAAGA	avana	0	0	1	1	0	1	0.940997	0	0.9788	0.997798	0.969619	0.97929	1	1	1	0.872643	1
PRDX5	GATTGGGGCCATGGCTGCAG	avana	0	0	1	1	0	1	0.940997	0	0.9788	0.997798	0.969619	0.97929	1	1	1	0.872643	1
PRDX5	s_33819	brunello	0	0	1	1	0	1	0.940997	0	0.9788	0.997798	0.969619	0.97929	1	1	1	0.872643	1
SLC22A11	HGLibA44541	gecko	0	0	1	1	0	1	0.940997	0	0.9788	0.997798	0.969619	0.97929	1	1	1	0.872643	1
CCDC88B	GCTGGCCGCTGCCATCCAGG	avana	0	0	1	0	0	1	0.940997	0	0.9788	0.997798	0.969619	0.97929	1	1	1	0.872643	1
CDCA5	AAGTCAGGCGTTCCTACAGC	tko1	0	1	1	0.5	0	1	0.940997	0	0.9788	0.997798	0.969619	0.97929	1	1	1	0.872643	1
CDCA5	TTCCGCTGGGACCTCCGCAG	tko2	0	0	1	1	0	1	0.940997	0	0.9788	0.997798	0.969619	0.97929	1	1	1	0.872643	1
ZFPL1	CCCGATGTTCGAAGCAGAAC	tko1	0	1	1	1	0	1	0.940997	0	0.9788	0.997798	0.969619	0.97929	1	1	1	0.872643	1
ZFPL1	CCTCACCATAGCAGACAAGG	tko2	0	0	1	1	0	1	0.940997	0	0.9788	0.997798	0.969619	0.97929	1	1	1	0.872643	1
ZFPL1	CTCTCTCAGTGCGGAGGCCA	tko1	0	0	1	1	0	1	0.940997	0	0.9788	0.997798	0.969619	0.97929	1	1	1	0.872643	1
ZFPL1	CAGCTTCTCTCTCAGTGCGG	tko2	0	0	1	1	0	1	0.940997	0	0.9788	0.997798	0.969619	0.97929	1	1	1	0.872643	1
ZFPL1	HGLibB55183	gecko	0	0	1	1	0	1	0.940997	0	0.9788	0.997798	0.969619	0.97929	1	1	1	0.872643	1
ZFPL1	GCAGCACACAGTGATCCACA	tko2	0	0	1	1	0	1	0.940997	0	0.9788	0.997798	0.969619	0.97929	1	1	1	0.872643	1
EHD1	TCCTGTCTGGAGAGAAGCAG	avana	0	0	1	1	0	1	0.940997	0	0.9788	0.997798	0.969619	0.97929	1	1	1	0.872643	1
VPS51	TGAGGCACAGTGGTGGCAGC	tko1	0	1	1	1	0	1	0.940997	0	0.9788	0.997798	0.969619	0.97929	1	1	1	0.872643	1
VPS51	CTCCTCCGCAGGCTCGCCCA	tko2	0	0	1	1	0	1	0.940997	0	0.9788	0.997798	0.969619	0.97929	1	1	1	0.872643	1
DPF2	CACTGCCGCCATCATCACGG	tko1	0	0	1	0	0	1	0.940997	0	0.9788	0.997798	0.969619	0.97929	1	1	1	0.872643	1
ZNHIT2	s_2052	brunello	0	0	1	1	0	1	0.940997	0	0.9788	0.997798	0.969619	0.97929	1	1	1	0.872643	1
FAU	CATGCGGCCTGCTACTTCCA	avana	0	0	1	1	0	1	0.940997	0	0.9788	0.997798	0.969619	0.97929	1	1	1	0.872643	1
FAU	AGAGTGGCCTCATCCTCCAG	avana	0	0	1	1	0	1	0.940997	0	0.9788	0.997798	0.969619	0.97929	1	1	1	0.872643	1
FAU	GAGCACGACTTGATCTTCCG	avana	0	0	1	1	0	1	0.940997	0	0.9788	0.997798	0.969619	0.97929	1	1	1	0.872643	1
FAU	GCTCATGTAGCCTCACTGGA	avana	0	0	1	1	0	1	0.940997	0	0.9788	0.997798	0.969619	0.97929	1	1	1	0.872643	1
TIGD3	CAAGATGTCCCAGTCGGAGG	tko1	0	0	1	1	0	1	0.940997	0	0.9788	0.997798	0.969619	0.97929	1	1	1	0.872643	1
GRK2	GGTCCCGGTAGACCACGAAG	avana	0	0	1	1	0	1	0.940997	0	0.9788	0.997798	0.969619	0.97929	1	1	1	0.872643	1
CABP2	CTACTCGGTGCTCAACAGCC	tko1	0	1	1	1	0	1	0.940997	0	0.9788	0.997798	0.969619	0.97929	1	1	1	0.872643	1
ACY3	GTTGGCCAGCACAGGCACAG	avana	0	0	1	0	0	1	0.940997	0	0.9788	0.997798	0.969619	0.97929	1	1	1	0.872643	1
EMSY	CTGCTCTCCGAACTTCAGCA	avana	0	0	1	1	0	1	0.940997	0	0.9788	0.997798	0.969619	0.97929	1	1	1	0.872643	1
DUSP16	s_51402	brunello	0	0	1	1	0	1	0.940997	0	0.9788	0.997798	0.969619	0.97929	1	1	1	0.872643	1
SLC48A1	TGCGAGCCCTCCCATGGCCG	avana	0	0	1	1	0	1	0.940997	0	0.9788	0.997798	0.969619	0.97929	1	1	1	0.872643	1
RHEBL1	AGGCAGATCTCTCTCCAGAG	tko2	0	0	1	1	0	1	0.940997	0	0.9788	0.997798	0.969619	0.97929	1	1	1	0.872643	1
DHH	AGAAGTGCCAAGCAGCACAG	tko2	0	0	1	1	0	1	0.940997	0	0.9788	0.997798	0.969619	0.97929	1	1	1	0.872643	1
TUBA1C	AGCAGATAGTGCTGACGGAG	tko2	0	0	1	0	0	1	0.940997	0	0.9788	0.997798	0.969619	0.97929	1	1	1	0.872643	1
METTL7A	s_33873	brunello	0	0	1	0	0	1	0.940997	0	0.9788	0.997798	0.969619	0.97929	1	1	1	0.872643	1
KRT7	GCCCCCATAGGCAGAGCGCA	avana	0	0	1	1	0	1	0.940997	0	0.9788	0.997798	0.969619	0.97929	1	1	1	0.872643	1
KRT7	s_10336	brunello	0	0	1	1	0	1	0.940997	0	0.9788	0.997798	0.969619	0.97929	1	1	1	0.872643	1
KRT85	GCTACATCGAGACTCTGCGG	avana	0	0	1	0	0	1	0.940997	0	0.9788	0.997798	0.969619	0.97929	1	1	1	0.872643	1
KRT85	GCTTCACGCACTGTGCGTTG	avana	0	0	1	0	0	1	0.940997	0	0.9788	0.997798	0.969619	0.97929	1	1	1	0.872643	1
KRT75	HGLibB25500	gecko	0	0	1	0	0	1	0.940997	0	0.9788	0.997798	0.969619	0.97929	1	1	1	0.872643	1
KRT75	GGAAAGCATCACCACCGAGA	tko2	0	0	1	0	0	1	0.940997	0	0.9788	0.997798	0.969619	0.97929	1	1	1	0.872643	1
KRT6B	HGLibB25481	gecko	0	1	1	0	0	1	0.940997	0	0.9788	0.997798	0.969619	0.97929	1	1	1	0.872643	1
KRT78	AAGCAGCTGGAGCAGCTCCA	avana	0	0	1	0	0	1	0.940997	0	0.9788	0.997798	0.969619	0.97929	1	1	1	0.872643	1
KRT78	GATCGATCCCCAGTTCCAGG	avana	0	0	1	0	0	1	0.940997	0	0.9788	0.997798	0.969619	0.97929	1	1	1	0.872643	1
CSAD	HGLibA11302	gecko	0	0	1	1	0	1	0.940997	0	0.9788	0.997798	0.969619	0.97929	1	1	1	0.872643	1
CSAD	HGLibB11292	gecko	0	1	1	1	0	1	0.940997	0	0.9788	0.997798	0.969619	0.97929	1	1	1	0.872643	1
CSAD	AGGAACCAGTGTCTCCCAGA	tko2	0	0	1	1	0	1	0.940997	0	0.9788	0.997798	0.969619	0.97929	1	1	1	0.872643	1
CSAD	HGLibB11290	gecko	0	1	1	1	0	1	0.940997	0	0.9788	0.997798	0.969619	0.97929	1	1	1	0.872643	1
CSAD	TCCGGCTCTCCTGAGCAGAG	tko1	0	0	1	1	0	1	0.940997	0	0.9788	0.997798	0.969619	0.97929	1	1	1	0.872643	1
MFSD5	HGLibA29106	gecko	0	0	1	0	0	1	0.940997	0	0.9788	0.997798	0.969619	0.97929	1	1	1	0.872643	1
MFSD5	HGLibB29064	gecko	0	0	1	0	0	1	0.940997	0	0.9788	0.997798	0.969619	0.97929	1	1	1	0.872643	1
MFSD5	CCCGCAGTCCGGTAGAGCCA	tko1	0	0	1	0	0	1	0.940997	0	0.9788	0.997798	0.969619	0.97929	1	1	1	0.872643	1
MFSD5	TGCGGTTGCTTCTCCTGGCC	tko1	0	1	1	0	0	1	0.940997	0	0.9788	0.997798	0.969619	0.97929	1	1	1	0.872643	1
MFSD5	TTGCTGCAGGCCCTTCCAGG	tko2	0	0	1	0	0	1	0.940997	0	0.9788	0.997798	0.969619	0.97929	1	1	1	0.872643	1
MFSD5	TCAGGTCTACTTCCTGGCCC	tko1	0	1	1	0	0	1	0.940997	0	0.9788	0.997798	0.969619	0.97929	1	1	1	0.872643	1
MFSD5	CCCAGGCCAGGAGAGTCCGG	tko2	0	0	1	0	0	1	0.940997	0	0.9788	0.997798	0.969619	0.97929	1	1	1	0.872643	1
AAAS	GCCATGGTCCAGCCTTCCAG	tko2	0	0	1	0	0	1	0.940997	0	0.9788	0.997798	0.969619	0.97929	1	1	1	0.872643	1
SP7	TCCCTTGCAGCCCATCACCC	tko2	0	1	1	0	0	1	0.940997	0	0.9788	0.997798	0.969619	0.97929	1	1	1	0.872643	1
SP7	GCCAGGGTGATGGGCTGCAA	tko1	0	0	1	0	0	1	0.940997	0	0.9788	0.997798	0.969619	0.97929	1	1	1	0.872643	1
SP7	CAACTGGCTAGGTGGTGGGC	tko1	0	1	1	0	0	1	0.940997	0	0.9788	0.997798	0.969619	0.97929	1	1	1	0.872643	1
SP7	HGLibA46312	gecko	0	0	1	0	0	1	0.940997	0	0.9788	0.997798	0.969619	0.97929	1	1	1	0.872643	1
CALCOCO1	s_46145	brunello	0	0	1	0	0	1	0.940997	0	0.9788	0.997798	0.969619	0.97929	1	1	1	0.872643	1
SP1	TATTAGCCAGGCCTTGGAGG	tko2	0	0	1	0	0	1	0.940997	0	0.9788	0.997798	0.969619	0.97929	1	1	1	0.872643	1
ATF7	AACGTACCTGTCCACAGCCC	tko1	0	1	1	1	0	1	0.940997	0	0.9788	0.997798	0.969619	0.97929	1	1	1	0.872643	1
PAN2	CGGCCACACGTCTGGCAAGG	tko1	0	0	1	1	0	1	0.940997	0	0.9788	0.997798	0.969619	0.97929	1	1	1	0.872643	1
PAN2	CTCCCACTTTGACTTGCACG	tko2	0	0	1	0.5	0	1	0.940997	0	0.9788	0.997798	0.969619	0.97929	1	1	1	0.872643	1
PAN2	GCACAGCGTGGTGGCTGAAG	tko1	0	0	1	0.5	0	1	0.940997	0	0.9788	0.997798	0.969619	0.97929	1	1	1	0.872643	1
PAN2	HGLibA35092	gecko	0	1	1	0.5	0	1	0.940997	0	0.9788	0.997798	0.969619	0.97929	1	1	1	0.872643	1
TIMELESS	HGLibB49429	gecko	0	0	1	0	0	1	0.940997	0	0.9788	0.997798	0.969619	0.97929	1	1	1	0.872643	1
TIMELESS	HGLibA49490	gecko	0	0	1	0	0	1	0.940997	0	0.9788	0.997798	0.969619	0.97929	1	1	1	0.872643	1
FICD	GCTCAGGAGCAAACCGGACA	tko1	0	0	1	0	0	1	0.940997	0	0.9788	0.997798	0.969619	0.97929	1	1	1	0.872643	1
FICD	GGAGCTCAGCATCACCTCCA	tko2	0	0	1	0	0	1	0.940997	0	0.9788	0.997798	0.969619	0.97929	1	1	1	0.872643	1
FICD	GAGCTCAGCATCACCTCCAG	tko2	0	0	1	0	0	1	0.940997	0	0.9788	0.997798	0.969619	0.97929	1	1	1	0.872643	1
ABHD4	ACCATGCACCATCACCAAGG	tko2	0	0	1	1	0	1	0.940997	0	0.9788	0.997798	0.969619	0.97929	1	1	1	0.872643	1
ABHD4	CGAAGGTGTGCAGTGTGCGG	tko1	0	0	1	1	0	1	0.940997	0	0.9788	0.997798	0.969619	0.97929	1	1	1	0.872643	1
ABHD4	CGCTGCACCAGACCAGGCCC	tko2	0	1	1	1	0	1	0.940997	0	0.9788	0.997798	0.969619	0.97929	1	1	1	0.872643	1
ABHD4	TGGAGTCCTTTGGCTGGGCC	tko1	0	1	1	1	0	1	0.940997	0	0.9788	0.997798	0.969619	0.97929	1	1	1	0.872643	1
HHIPL1	TGGCATGGACCATGGCCACG	avana	0	0	1	0	0	1	0.940997	0	0.9788	0.997798	0.969619	0.97929	1	1	1	0.872643	1
WDR25	s_49245	brunello	0	0	1	0.5	0	1	0.940997	0	0.9788	0.997798	0.969619	0.97929	1	1	1	0.872643	1
KLC1	s_10246	brunello	0	0	1	1	0	1	0.940997	0	0.9788	0.997798	0.969619	0.97929	1	1	1	0.872643	1
KLC1	AGTCTTCTCCAGGTCCTCCA	avana	0	0	1	1	0	1	0.940997	0	0.9788	0.997798	0.969619	0.97929	1	1	1	0.872643	1
INF2	GACGCAGGTGAGCTGCAGCA	avana	0	0	1	1	0	1	0.940997	0	0.9788	0.997798	0.969619	0.97929	1	1	1	0.872643	1
INF2	s_47770	brunello	0	0	1	1	0	1	0.940997	0	0.9788	0.997798	0.969619	0.97929	1	1	1	0.872643	1
TMEM179	CCGCTGCCTGCTCTTCACCG	tko2	0	0	1	0	0	1	0.940997	0	0.9788	0.997798	0.969619	0.97929	1	1	1	0.872643	1
ADSSL1	AACTAGGGTGACGCTGGGAG	tko1	0	0	1	0	0	1	0.940997	0	0.9788	0.997798	0.969619	0.97929	1	1	1	0.872643	1
ADSSL1	HGLibB01078	gecko	0	0	1	0.5	0	1	0.940997	0	0.9788	0.997798	0.969619	0.97929	1	1	1	0.872643	1
ADSSL1	CCTGAAGTCCGTCGACAGCC	tko1	0	1	1	0.5	0	1	0.940997	0	0.9788	0.997798	0.969619	0.97929	1	1	1	0.872643	1
ADSSL1	HGLibA01079	gecko	0	1	1	0.5	0	1	0.940997	0	0.9788	0.997798	0.969619	0.97929	1	1	1	0.872643	1
SIVA1	GCGGACCTTGAGCTGTAGCG	tko1	0	0	1	1	0	1	0.940997	0	0.9788	0.997798	0.969619	0.97929	1	1	1	0.872643	1
SIVA1	CAGCTTCGGAGGCCTGCCCA	tko2	0	0	1	1	0	1	0.940997	0	0.9788	0.997798	0.969619	0.97929	1	1	1	0.872643	1
SIVA1	GCGAGCCGTGGATGGGAAGG	tko1	0	0	1	1	0	1	0.940997	0	0.9788	0.997798	0.969619	0.97929	1	1	1	0.872643	1
ARID3B	GCTGTGGCGGAAAGGAGAGT	avana	0	0	1	1	0	1	0.940997	0	0.9788	0.997798	0.969619	0.97929	1	1	1	0.872643	1
ARID3B	s_28694	brunello	0	0	1	1	0	1	0.940997	0	0.9788	0.997798	0.969619	0.97929	1	1	1	0.872643	1
ARID3B	s_28695	brunello	0	0	1	1	0	1	0.940997	0	0.9788	0.997798	0.969619	0.97929	1	1	1	0.872643	1
EDC3	TCGCTCTTCAGCAAGACCCA	tko1	0	0	1	1	0	1	0.940997	0	0.9788	0.997798	0.969619	0.97929	1	1	1	0.872643	1
COX5A	GGCGGGGCCGGGGGTCCGGG	avana	0	0	1	1	0	1	0.940997	0	0.9788	0.997798	0.969619	0.97929	1	1	1	0.872643	1
MAN2C1	GGTGGAGCTGACCATCCCAG	avana	0	0	1	1	0	1	0.940997	0	0.9788	0.997798	0.969619	0.97929	1	1	1	0.872643	1
SNUPN	HGLibB45960	gecko	0	0	1	0.5	0	1	0.940997	0	0.9788	0.997798	0.969619	0.97929	1	1	1	0.872643	1
SNUPN	GCCACTCTTGGTGTAGGCAC	tko1	0	1	1	0.5	0	1	0.940997	0	0.9788	0.997798	0.969619	0.97929	1	1	1	0.872643	1
SNUPN	CAGGCAGCTACTCACCCTGG	tko2	0	0	1	0.5	0	1	0.940997	0	0.9788	0.997798	0.969619	0.97929	1	1	1	0.872643	1
SNUPN	HGLibB45958	gecko	0	0	1	0.5	0	1	0.940997	0	0.9788	0.997798	0.969619	0.97929	1	1	1	0.872643	1
FBXO22	GCGGGTCTACGGAGGAGCCG	avana	0	0	1	1	0	1	0.940997	0	0.9788	0.997798	0.969619	0.97929	1	1	1	0.872643	1
BAIAP3	TAAGAGCAGCGTGCTCAGGC	tko1	0	1	1	0	0	1	0.940997	0	0.9788	0.997798	0.969619	0.97929	1	1	1	0.872643	1
BAIAP3	TGCCGTCAGAGCCCTCACCC	tko1	0	1	1	0	0	1	0.940997	0	0.9788	0.997798	0.969619	0.97929	1	1	1	0.872643	1
KCTD5	TCCCGACCTGGACTCAGACA	tko1	0	0	1	0.5	0	1	0.940997	0	0.9788	0.997798	0.969619	0.97929	1	1	1	0.872643	1
RNF166	CCATCTGCTCGGCAATGCCC	tko1	0	1	1	1	0	1	0.940997	0	0.9788	0.997798	0.969619	0.97929	1	1	1	0.872643	1
RNF166	CTGCTCCTGGACCTTCAGGC	tko2	0	1	1	1	0	1	0.940997	0	0.9788	0.997798	0.969619	0.97929	1	1	1	0.872643	1
PIEZO1	AGCTCTGGTCCATGATGAGG	tko1	0	0	1	1	0	1	0.940997	0	0.9788	0.997798	0.969619	0.97929	1	1	1	0.872643	1
CDT1	s_51814	brunello	0	0	1	1	0	1	0.940997	0	0.9788	0.997798	0.969619	0.97929	1	1	1	0.872643	1
CDT1	s_51811	brunello	0	0	1	1	0	1	0.940997	0	0.9788	0.997798	0.969619	0.97929	1	1	1	0.872643	1
CDT1	GCACTCACCATGGCTCCTCA	avana	0	0	1	1	0	1	0.940997	0	0.9788	0.997798	0.969619	0.97929	1	1	1	0.872643	1
PIEZO1	HGLibB36486	gecko	0	0	1	1	0	1	0.940997	0	0.9788	0.997798	0.969619	0.97929	1	1	1	0.872643	1
PIEZO1	TCCGCTGAAGCGGAGCAGGC	tko1	0	1	1	0.5	0	1	0.940997	0	0.9788	0.997798	0.969619	0.97929	1	1	1	0.872643	1
CPNE7	GCTGCAGCAACGCCACGCTG	avana	0	0	1	1	0	1	0.940997	0	0.9788	0.997798	0.969619	0.97929	1	1	1	0.872643	1
TUBB3	s_27893	brunello	0	0	1	0.5	0	1	0.940997	0	0.9788	0.997798	0.969619	0.97929	1	1	1	0.872643	1
TUBB3	s_27895	brunello	0	0	1	1	0	1	0.940997	0	0.9788	0.997798	0.969619	0.97929	1	1	1	0.872643	1
BHLHA9	TGCGGACACCTGGAGTGCCA	tko1	0	0	1	0	0	1	0.940997	0	0.9788	0.997798	0.969619	0.97929	1	1	1	0.872643	1
BHLHA9	ACACCTGGAGTGCCACGGCC	tko1	0	1	1	0	0	1	0.940997	0	0.9788	0.997798	0.969619	0.97929	1	1	1	0.872643	1
BHLHA9	GGCCTAGCACAGGCCTCCGG	tko2	0	0	1	0	0	1	0.940997	0	0.9788	0.997798	0.969619	0.97929	1	1	1	0.872643	1
SLC43A2	CCTGGAGGTGAAGTGCCAGC	avana	0	1	1	0	0	1	0.940997	0	0.9788	0.997798	0.969619	0.97929	1	1	1	0.872643	1
SLC43A2	GGCCCCTTGAGCCCTTCCCG	avana	0	0	1	0	0	1	0.940997	0	0.9788	0.997798	0.969619	0.97929	1	1	1	0.872643	1
TLCD2	GTAGTGGCCAGACAGAACAG	avana	0	0	1	0.5	0	1	0.940997	0	0.9788	0.997798	0.969619	0.97929	1	1	1	0.872643	1
TLCD2	s_74517	brunello	0	0	1	0.5	0	1	0.940997	0	0.9788	0.997798	0.969619	0.97929	1	1	1	0.872643	1
SHPK	TGGTGCCCAGGTCAATGCCG	avana	0	0	1	1	0	1	0.940997	0	0.9788	0.997798	0.969619	0.97929	1	1	1	0.872643	1
SHPK	TCAGGGAGATAATGGCTGCG	avana	0	0	1	1	0	1	0.940997	0	0.9788	0.997798	0.969619	0.97929	1	1	1	0.872643	1
ITGAE	GCTGGGGTCTTGGTGCAGAA	avana	0	0	1	0	0	1	0.940997	0	0.9788	0.997798	0.969619	0.97929	1	1	1	0.872643	1
ALOX15	ATTAACGTCCGGGCCAGGAC	tko1	0	1	1	0.5	0	1	0.940997	0	0.9788	0.997798	0.969619	0.97929	1	1	1	0.872643	1
GGT6	TCTGTGGCCCCTCCACCCGG	avana	0	0	1	0	0	1	0.940997	0	0.9788	0.997798	0.969619	0.97929	1	1	1	0.872643	1
PELP1	ACAGCAGCATCTCCACCCCA	avana	0	0	1	1	0	1	0.940997	0	0.9788	0.997798	0.969619	0.97929	1	1	1	0.872643	1
GP1BA	AGACCACGCAGGGCACCAAG	avana	0	0	1	0.5	0	1	0.940997	0	0.9788	0.997798	0.969619	0.97929	1	1	1	0.872643	1
SLC52A1	GAGTGGAGCTGCCCTGCCAC	tko1	0	1	1	1	0	1	0.940997	0	0.9788	0.997798	0.969619	0.97929	1	1	1	0.872643	1
SLC25A11	GCCTTCAGCAGAAAGCCAGG	avana	0	0	1	1	0	1	0.940997	0	0.9788	0.997798	0.969619	0.97929	1	1	1	0.872643	1
SLC25A11	s_21838	brunello	0	0	1	1	0	1	0.940997	0	0.9788	0.997798	0.969619	0.97929	1	1	1	0.872643	1
PFN1	GGACGGGACCTGTCAGGACG	avana	0	0	1	1	0	1	0.940997	0	0.9788	0.997798	0.969619	0.97929	1	1	1	0.872643	1
PFN1	GTAGCAGCGCCATGGCCGGG	avana	0	0	1	1	0	1	0.940997	0	0.9788	0.997798	0.969619	0.97929	1	1	1	0.872643	1
ENO3	GGACTCCAGGGGCAACCCCA	avana	0	0	1	1	0	1	0.940997	0	0.9788	0.997798	0.969619	0.97929	1	1	1	0.872643	1
ENO3	GCAGGTCCACCTCCACCGTG	avana	0	0	1	1	0	1	0.940997	0	0.9788	0.997798	0.969619	0.97929	1	1	1	0.872643	1
PHF23	GGCCTGCAGACGAGAGAAAG	tko1	0	0	1	0	0	1	0.940997	0	0.9788	0.997798	0.969619	0.97929	1	1	1	0.872643	1
GABARAP	CAGCTGACCCATTGTGGCAC	tko2	0	1	1	0	0	1	0.940997	0	0.9788	0.997798	0.969619	0.97929	1	1	1	0.872643	1
GABARAP	HGLibA18332	gecko	0	1	1	0	0	1	0.940997	0	0.9788	0.997798	0.969619	0.97929	1	1	1	0.872643	1
GABARAP	TCAGAGCGGCGCTTCTCGAA	tko2	0	0	1	0	0	1	0.940997	0	0.9788	0.997798	0.969619	0.97929	1	1	1	0.872643	1
CTDNEP1	HGLibB11590	gecko	0	0	1	0	0	1	0.940997	0	0.9788	0.997798	0.969619	0.97929	1	1	1	0.872643	1
ELP5	HGLibB14966	gecko	0	0	1	0	0	1	0.940997	0	0.9788	0.997798	0.969619	0.97929	1	1	1	0.872643	1
ELP5	ATGGCTCTCAAGGCTCCCAG	tko2	0	0	1	0	0	1	0.940997	0	0.9788	0.997798	0.969619	0.97929	1	1	1	0.872643	1
ELP5	CCTTGAGAGCCATGTGCAAG	tko1	0	0	1	0	0	1	0.940997	0	0.9788	0.997798	0.969619	0.97929	1	1	1	0.872643	1
CLDN7	GAAGAAGGCCCGTATAGCCA	tko2	0	0	1	0	0	1	0.940997	0	0.9788	0.997798	0.969619	0.97929	1	1	1	0.872643	1
SENP3	s_34715	brunello	0	0	1	1	0	1	0.940997	0	0.9788	0.997798	0.969619	0.97929	1	1	1	0.872643	1
EIF4A1	CACGGAGAAGGGACTCCGAG	avana	0	0	1	1	0	1	0.940997	0	0.9788	0.997798	0.969619	0.97929	1	1	1	0.872643	1
EIF4A1	GCTCGCTGCTGGATGGCAGA	avana	0	0	1	1	0	1	0.940997	0	0.9788	0.997798	0.969619	0.97929	1	1	1	0.872643	1
EIF4A1	s_5435	brunello	0	0	1	1	0	1	0.940997	0	0.9788	0.997798	0.969619	0.97929	1	1	1	0.872643	1
ODF4	GTTACTACTGAGGGAGAGGG	avana	0	0	1	0	0	1	0.940997	0	0.9788	0.997798	0.969619	0.97929	1	1	1	0.872643	1
ODF4	CCAACACCTGGGCCATCCAG	avana	0	0	1	0	0	1	0.940997	0	0.9788	0.997798	0.969619	0.97929	1	1	1	0.872643	1
MED9	AGCGGCTTGGTGTCAGGCAG	avana	0	0	1	1	0	1	0.940997	0	0.9788	0.997798	0.969619	0.97929	1	1	1	0.872643	1
CASC3	HGLibA07274	gecko	0	1	1	1	0	1	0.940997	0	0.9788	0.997798	0.969619	0.97929	1	1	1	0.872643	1
hsa-mir-6866	HGLibA63650	gecko	0	0	1	1	0	1	0.940997	0	0.9788	0.997798	0.969619	0.97929	1	1	1	0.872643	1
GPR179	s_72934	brunello	0	0	1	0	0	1	0.940997	0	0.9788	0.997798	0.969619	0.97929	1	1	1	0.872643	1
WIPF2	CTGAGTAGAGATGAGCAGCG	avana	0	0	1	1	0	1	0.940997	0	0.9788	0.997798	0.969619	0.97929	1	1	1	0.872643	1
DHX58	CCTGGCTGCGCCTGTGGCAG	tko2	0	0	1	0.5	0	1	0.940997	0	0.9788	0.997798	0.969619	0.97929	1	1	1	0.872643	1
RAB5C	TCCACACCTCGGTTTCGGCC	tko1	0	1	1	0.5	0	1	0.940997	0	0.9788	0.997798	0.969619	0.97929	1	1	1	0.872643	1
RAB5C	HGLibB39917	gecko	0	0	1	0.5	0	1	0.940997	0	0.9788	0.997798	0.969619	0.97929	1	1	1	0.872643	1
RAB5C	GGGACTGGTGCTATGCAAAG	tko1	0	0	1	1	0	1	0.940997	0	0.9788	0.997798	0.969619	0.97929	1	1	1	0.872643	1
GHDC	HGLibB19008	gecko	0	0	1	1	0	1	0.940997	0	0.9788	0.997798	0.969619	0.97929	1	1	1	0.872643	1
GHDC	GCAGGGCAAGGAGTATGAGC	tko1	0	1	1	1	0	1	0.940997	0	0.9788	0.997798	0.969619	0.97929	1	1	1	0.872643	1
GHDC	TCCGGGAGGCCCTAGAGCAG	tko2	0	0	1	1	0	1	0.940997	0	0.9788	0.997798	0.969619	0.97929	1	1	1	0.872643	1
GHDC	CAGAGGGAGATGATTCCGGA	tko2	0	0	1	1	0	1	0.940997	0	0.9788	0.997798	0.969619	0.97929	1	1	1	0.872643	1
GHDC	GCCTCCAGCACCGAGTGGCA	tko2	0	0	1	1	0	1	0.940997	0	0.9788	0.997798	0.969619	0.97929	1	1	1	0.872643	1
RARA	s_15832	brunello	0	1	1	1	0	1	0.940997	0	0.9788	0.997798	0.969619	0.97929	1	1	1	0.872643	1
RARA	GTATTTGCCCAGCTGGCAGA	avana	0	0	1	1	0	1	0.940997	0	0.9788	0.997798	0.969619	0.97929	1	1	1	0.872643	1
GJD3	GGATGTGGAAGAGCCAGAAG	avana	0	0	1	1	0	1	0.940997	0	0.9788	0.997798	0.969619	0.97929	1	1	1	0.872643	1
GJD3	AGTGGGAGACCGGGAAGGCG	avana	0	0	1	1	0	1	0.940997	0	0.9788	0.997798	0.969619	0.97929	1	1	1	0.872643	1
GJD3	TAGCAGGTCTGGCGACAGCC	avana	0	1	1	1	0	1	0.940997	0	0.9788	0.997798	0.969619	0.97929	1	1	1	0.872643	1
GJD3	s_58906	brunello	0	0	1	1	0	1	0.940997	0	0.9788	0.997798	0.969619	0.97929	1	1	1	0.872643	1
STAT5B	TCTGGGACATGGCATCAGCA	tko1	0	0	1	0	0	1	0.940997	0	0.9788	0.997798	0.969619	0.97929	1	1	1	0.872643	1
STAT5A	AGTGGATTGAGAGCCAGCCA	tko2	0	0	1	1	0	1	0.940997	0	0.9788	0.997798	0.969619	0.97929	1	1	1	0.872643	1
STAT5A	CCCAAGGGATGCCATTGACT	tko2	0	0	1	1	0	1	0.940997	0	0.9788	0.997798	0.969619	0.97929	1	1	1	0.872643	1
IGFBP4	CCAGCAGCAGGGCGGCCACG	avana	0	0	1	1	0	1	0.940997	0	0.9788	0.997798	0.969619	0.97929	1	1	1	0.872643	1
TNS4	GGAGTTGCTGGAGTGCAGGA	avana	0	0	1	1	0	1	0.940997	0	0.9788	0.997798	0.969619	0.97929	1	1	1	0.872643	1
KRT31	s_10381	brunello	0	0	1	0	0	1	0.940997	0	0.9788	0.997798	0.969619	0.97929	1	1	1	0.872643	1
KRT31	GTGCAGCTGTGGCAGCTGGG	avana	0	0	1	0	0	1	0.940997	0	0.9788	0.997798	0.969619	0.97929	1	1	1	0.872643	1
KRT35	s_10404	brunello	0	0	1	0	0	1	0.940997	0	0.9788	0.997798	0.969619	0.97929	1	1	1	0.872643	1
KRT35	TCTCCAGGTAGCCGGCCAGG	avana	0	0	1	0	0	1	0.940997	0	0.9788	0.997798	0.969619	0.97929	1	1	1	0.872643	1
KRT35	GCAATCCCTGAACGACCGCC	avana	0	1	1	0	0	1	0.940997	0	0.9788	0.997798	0.969619	0.97929	1	1	1	0.872643	1
KRT36	s_22690	brunello	0	0	1	0	0	1	0.940997	0	0.9788	0.997798	0.969619	0.97929	1	1	1	0.872643	1
KRT36	GCACCCCTACCTTCTCCACT	avana	0	0	1	0	0	1	0.940997	0	0.9788	0.997798	0.969619	0.97929	1	1	1	0.872643	1
KRT36	AGACCCAGTGGAGAAGGTAG	avana	0	0	1	0	0	1	0.940997	0	0.9788	0.997798	0.969619	0.97929	1	1	1	0.872643	1
KRT15	TGAGCCACCCCCAAAGGTGG	avana	0	0	1	0	0	1	0.940997	0	0.9788	0.997798	0.969619	0.97929	1	1	1	0.872643	1
MPP3	CGATATTGTCAGGCAGAGGC	tko1	0	1	1	1	0	1	0.940997	0	0.9788	0.997798	0.969619	0.97929	1	1	1	0.872643	1
HDAC5	CAGCCCTGTGGAGCTACGGG	tko1	0	0	1	0	0	1	0.940997	0	0.9788	0.997798	0.969619	0.97929	1	1	1	0.872643	1
HCRT	CGCCTCTACGAGCTGCTGCA	avana	0	0	1	0	0	1	0.940997	0	0.9788	0.997798	0.969619	0.97929	1	1	1	0.872643	1
hsa-mir-6784	HGLibA63313	gecko	0	0	1	0.5	0	1	0.940997	0	0.9788	0.997798	0.969619	0.97929	1	1	1	0.872643	1
hsa-mir-6784	HGLibA63314	gecko	0	1	1	0.5	0	1	0.940997	0	0.9788	0.997798	0.969619	0.97929	1	1	1	0.872643	1
hsa-mir-6784	HGLibA63315	gecko	0	0	1	0.5	0	1	0.940997	0	0.9788	0.997798	0.969619	0.97929	1	1	1	0.872643	1
MAP3K14	HGLibA28175	gecko	0	1	1	1	0	1	0.940997	0	0.9788	0.997798	0.969619	0.97929	1	1	1	0.872643	1
MEOX1	s_11368	brunello	0	0	1	0	0	1	0.940997	0	0.9788	0.997798	0.969619	0.97929	1	1	1	0.872643	1
MEOX1	s_11367	brunello	0	0	1	0	0	1	0.940997	0	0.9788	0.997798	0.969619	0.97929	1	1	1	0.872643	1
PNPO	CAGCAGCAACATGCGAGCAG	tko2	0	0	1	0.5	0	1	0.940997	0	0.9788	0.997798	0.969619	0.97929	1	1	1	0.872643	1
PRR15L	GAAGAAAGTGAGAGCCACGC	tko1	0	1	1	1	0	1	0.940997	0	0.9788	0.997798	0.969619	0.97929	1	1	1	0.872643	1
CBX1	HGLibB07440	gecko	0	0	1	1	0	1	0.940997	0	0.9788	0.997798	0.969619	0.97929	1	1	1	0.872643	1
TTLL6	ATCCCTCTGAAGGCCTCCAG	tko1	0	0	1	0	0	1	0.940997	0	0.9788	0.997798	0.969619	0.97929	1	1	1	0.872643	1
PHB	HGLibB36265	gecko	0	0	1	1	0	1	0.940997	0	0.9788	0.997798	0.969619	0.97929	1	1	1	0.872643	1
SNX11	GACCCCCGAGTGCAGAATGA	avana	0	0	1	1	0	1	0.940997	0	0.9788	0.997798	0.969619	0.97929	1	1	1	0.872643	1
CA10	AGAAGGCCTGTCCATTGAGG	tko2	0	0	1	0.5	0	1	0.940997	0	0.9788	0.997798	0.969619	0.97929	1	1	1	0.872643	1
RSAD1	ACCCTCCTGCGTTCTCCACG	avana	0	0	1	1	0	1	0.940997	0	0.9788	0.997798	0.969619	0.97929	1	1	1	0.872643	1
DNAH17	CGATGTCTTCCGAGACCACC	tko1	0	1	1	0.5	0	1	0.940997	0	0.9788	0.997798	0.969619	0.97929	1	1	1	0.872643	1
LOC100653515	HGLibB26837	gecko	0	1	1	0	0	1	0.940997	0	0.9788	0.997798	0.969619	0.97929	1	1	1	0.872643	1
MGAT5B	s_61621	brunello	0	0	1	0.5	0	1	0.940997	0	0.9788	0.997798	0.969619	0.97929	1	1	1	0.872643	1
MGAT5B	GCAGCCGTCTGGTTCCTCCA	avana	0	0	1	0.5	0	1	0.940997	0	0.9788	0.997798	0.969619	0.97929	1	1	1	0.872643	1
C19orf25	GCCCACGTGGGTGTTGACAC	tko1	0	1	1	1	0	1	0.940997	0	0.9788	0.997798	0.969619	0.97929	1	1	1	0.872643	1
C19orf25	GGCAGCATTACCGGCAGCCG	tko2	0	0	1	1	0	1	0.940997	0	0.9788	0.997798	0.969619	0.97929	1	1	1	0.872643	1
C19orf25	HGLibB05638	gecko	0	0	1	1	0	1	0.940997	0	0.9788	0.997798	0.969619	0.97929	1	1	1	0.872643	1
C19orf25	TCATCCTGAAGGGAACTGGG	avana	0	0	1	1	0	1	0.940997	0	0.9788	0.997798	0.969619	0.97929	1	1	1	0.872643	1
THOP1	GGGAGTTCAGAAAGTCCTCG	avana	0	0	1	1	0	1	0.940997	0	0.9788	0.997798	0.969619	0.97929	1	1	1	0.872643	1
THOP1	GCCGTCCTCCATCTTCTCCA	avana	0	0	1	1	0	1	0.940997	0	0.9788	0.997798	0.969619	0.97929	1	1	1	0.872643	1
THOP1	s_19159	brunello	0	0	1	1	0	1	0.940997	0	0.9788	0.997798	0.969619	0.97929	1	1	1	0.872643	1
MRPL54	AGAGCCGGGAGTACTGGCGG	tko2	0	0	1	0	0	1	0.940997	0	0.9788	0.997798	0.969619	0.97929	1	1	1	0.872643	1
RAX2	GGTGTGGTTCCAGAACCGCC	avana	0	1	1	0	0	1	0.940997	0	0.9788	0.997798	0.969619	0.97929	1	1	1	0.872643	1
RAX2	ACCAGCTGCACCAGCTGGAG	tko1	0	0	1	0	0	1	0.940997	0	0.9788	0.997798	0.969619	0.97929	1	1	1	0.872643	1
RAX2	AGGCCCCCAAGAAGAAGCAC	avana	0	1	1	0	0	1	0.940997	0	0.9788	0.997798	0.969619	0.97929	1	1	1	0.872643	1
RAX2	HGLibB40359	gecko	0	0	1	0	0	1	0.940997	0	0.9788	0.997798	0.969619	0.97929	1	1	1	0.872643	1
PGPEP1	GGAGCAGCCGAGGAAGGCGG	avana	0	0	1	0	0	1	0.940997	0	0.9788	0.997798	0.969619	0.97929	1	1	1	0.872643	1
GPATCH1	GATCCTTCCGAGCTTCCAGG	avana	0	0	1	0.5	0	1	0.940997	0	0.9788	0.997798	0.969619	0.97929	1	1	1	0.872643	1
WDR88	GTTCCCTGTCCAAGGCCAGG	avana	0	0	1	0.5	0	1	0.940997	0	0.9788	0.997798	0.969619	0.97929	1	1	1	0.872643	1
ANKRD27	ACACAGTCTCCAAGCCAGAG	tko1	0	0	1	0	0	1	0.940997	0	0.9788	0.997798	0.969619	0.97929	1	1	1	0.872643	1
ANKRD27	CCCTGACTTGTGCAGCAAAG	tko1	0	0	1	0	0	1	0.940997	0	0.9788	0.997798	0.969619	0.97929	1	1	1	0.872643	1
KCTD15	CGAGAAGGCCCTCATCGAGG	tko2	0	0	1	0	0	1	0.940997	0	0.9788	0.997798	0.969619	0.97929	1	1	1	0.872643	1
WTIP	CTGGGCTACGACCAGCGCCA	avana	0	0	1	0.5	0	1	0.940997	0	0.9788	0.997798	0.969619	0.97929	1	1	1	0.872643	1
HPN	TTCTTGGCCGCCATCTGCCA	tko1	0	0	1	0	0	1	0.940997	0	0.9788	0.997798	0.969619	0.97929	1	1	1	0.872643	1
FXYD7	TGACGATGAGGATACCCAGC	tko1	0	1	1	0.5	0	1	0.940997	0	0.9788	0.997798	0.969619	0.97929	1	1	1	0.872643	1
ETV2	CCCTGATCTGGCACTCCAAG	avana	0	0	1	0	0	1	0.940997	0	0.9788	0.997798	0.969619	0.97929	1	1	1	0.872643	1
ETV2	GACTGTTCTGTGGGGCCCGA	avana	0	0	1	0	0	1	0.940997	0	0.9788	0.997798	0.969619	0.97929	1	1	1	0.872643	1
ETV2	s_5850	brunello	0	0	1	0	0	1	0.940997	0	0.9788	0.997798	0.969619	0.97929	1	1	1	0.872643	1
LSR	CTGCTCCGTGGTCTCAGCCC	tko2	0	1	1	1	0	1	0.940997	0	0.9788	0.997798	0.969619	0.97929	1	1	1	0.872643	1
LSR	HGLibB27526	gecko	0	0	1	1	0	1	0.940997	0	0.9788	0.997798	0.969619	0.97929	1	1	1	0.872643	1
HAMP	HGLibB20794	gecko	0	0	1	0	0	1	0.940997	0	0.9788	0.997798	0.969619	0.97929	1	1	1	0.872643	1
HAMP	CTCCTCGCCAGCCTGACCAG	tko2	0	0	1	0	0	1	0.940997	0	0.9788	0.997798	0.969619	0.97929	1	1	1	0.872643	1
HAMP	AGCCACTGGTCAGGCTGGCG	tko2	0	0	1	0	0	1	0.940997	0	0.9788	0.997798	0.969619	0.97929	1	1	1	0.872643	1
HAMP	TCCCACAGCCCATGTTCCAG	tko2	0	0	1	0.5	0	1	0.940997	0	0.9788	0.997798	0.969619	0.97929	1	1	1	0.872643	1
MAG	CCAGACACCATGCACCACAG	tko2	0	0	1	0	0	1	0.940997	0	0.9788	0.997798	0.969619	0.97929	1	1	1	0.872643	1
MAG	HGLibB27847	gecko	0	0	1	0	0	1	0.940997	0	0.9788	0.997798	0.969619	0.97929	1	1	1	0.872643	1
MAG	CCTGGAAGCCAACAGTGAAC	tko2	0	1	1	0	0	1	0.940997	0	0.9788	0.997798	0.969619	0.97929	1	1	1	0.872643	1
PRODH2	s_46637	brunello	0	0	1	0	0	1	0.940997	0	0.9788	0.997798	0.969619	0.97929	1	1	1	0.872643	1
PRODH2	ACTTTGGGAGGCCAAGACCG	avana	0	0	1	0	0	1	0.940997	0	0.9788	0.997798	0.969619	0.97929	1	1	1	0.872643	1
WDR62	GCTGTCCTCTGAGAAGGAGA	avana	0	0	1	1	0	1	0.940997	0	0.9788	0.997798	0.969619	0.97929	1	1	1	0.872643	1
PPP1R14A	TCGCGGGCCCGCGGGCCAGG	avana	0	0	1	1	0	1	0.940997	0	0.9788	0.997798	0.969619	0.97929	1	1	1	0.872643	1
PPP1R14A	GCAGCGCGATGGCAGCTCAG	avana	0	0	1	1	0	1	0.940997	0	0.9788	0.997798	0.969619	0.97929	1	1	1	0.872643	1
SPINT2	GCTCCTCTCTGGGGTCCTGG	avana	0	0	1	1	0	1	0.940997	0	0.9788	0.997798	0.969619	0.97929	1	1	1	0.872643	1
SPINT2	TCCCCTTGCAGAGAATGCCA	avana	0	0	1	1	0	1	0.940997	0	0.9788	0.997798	0.969619	0.97929	1	1	1	0.872643	1
SPINT2	GGCCACCAGCAGGAATGCAG	avana	0	0	1	1	0	1	0.940997	0	0.9788	0.997798	0.969619	0.97929	1	1	1	0.872643	1
C19orf33	TCCCAGGTCGAACTCCATGG	avana	0	0	1	1	0	1	0.940997	0	0.9788	0.997798	0.969619	0.97929	1	1	1	0.872643	1
C19orf33	s_47301	brunello	0	1	1	1	0	1	0.940997	0	0.9788	0.997798	0.969619	0.97929	1	1	1	0.872643	1
C19orf33	s_47300	brunello	0	0	1	1	0	1	0.940997	0	0.9788	0.997798	0.969619	0.97929	1	1	1	0.872643	1
YIF1B	GCTTGGTGATGGGGATGAAG	avana	0	0	1	1	0	1	0.940997	0	0.9788	0.997798	0.969619	0.97929	1	1	1	0.872643	1
PPP1R14A	HGLibB37987	gecko	0	1	1	0	0	1	0.940997	0	0.9788	0.997798	0.969619	0.97929	1	1	1	0.872643	1
PPP1R14A	CAAAGCTTCAAGGCCTCCAC	tko1	0	1	1	0	0	1	0.940997	0	0.9788	0.997798	0.969619	0.97929	1	1	1	0.872643	1
PPP1R14A	CAAAGCTTCAAGGCCTCCAC	tko2	0	1	1	0	0	1	0.940997	0	0.9788	0.997798	0.969619	0.97929	1	1	1	0.872643	1
PPP1R14A	GCAGCGCGATGGCAGCTCAG	tko2	0	0	1	0	0	1	0.940997	0	0.9788	0.997798	0.969619	0.97929	1	1	1	0.872643	1
LGALS7	GCTGCATTTCAACCCCCGGC	avana	0	1	1	0	0	1	0.940997	0	0.9788	0.997798	0.969619	0.97929	1	1	1	0.872643	1
SPINT2	CCCATACACAAACAGCTGGC	tko2	0	1	1	0	0	1	0.940997	0	0.9788	0.997798	0.969619	0.97929	1	1	1	0.872643	1
LGALS4	s_10608	brunello	0	0	1	0	0	1	0.940997	0	0.9788	0.997798	0.969619	0.97929	1	1	1	0.872643	1
KCNK6	TGAGGCGGTCAGCAGCAGCA	tko1	0	0	1	0.5	0	1	0.940997	0	0.9788	0.997798	0.969619	0.97929	1	1	1	0.872643	1
KCNK6	CGCATGCTCAGCCAAGACAG	tko1	0	0	1	0.5	0	1	0.940997	0	0.9788	0.997798	0.969619	0.97929	1	1	1	0.872643	1
KCNK6	CGCATGCTCAGCCAAGACAG	tko2	0	0	1	0.5	0	1	0.940997	0	0.9788	0.997798	0.969619	0.97929	1	1	1	0.872643	1
CATSPERG	GACATCAGCAGCAATGGCCT	tko2	0	0	1	1	0	1	0.940997	0	0.9788	0.997798	0.969619	0.97929	1	1	1	0.872643	1
HNRNPL	GGGAGTCATCCGAGTCCCCA	avana	0	0	1	1	0	1	0.940997	0	0.9788	0.997798	0.969619	0.97929	1	1	1	0.872643	1
RINL	GTGAGGCGCAGGGTTCCTGG	avana	0	0	1	0	0	1	0.940997	0	0.9788	0.997798	0.969619	0.97929	1	1	1	0.872643	1
RINL	AGATCCTGTGCAGATCGGCA	avana	0	0	1	0	0	1	0.940997	0	0.9788	0.997798	0.969619	0.97929	1	1	1	0.872643	1
RINL	s_59161	brunello	0	0	1	0	0	1	0.940997	0	0.9788	0.997798	0.969619	0.97929	1	1	1	0.872643	1
RINL	GCTCCAGATCCTGTGCAGAT	avana	0	0	1	0	0	1	0.940997	0	0.9788	0.997798	0.969619	0.97929	1	1	1	0.872643	1
PSMD8	GACAGACTACGCCAAGAAGG	tko1	0	0	1	0	0	1	0.940997	0	0.9788	0.997798	0.969619	0.97929	1	1	1	0.872643	1
GGN	HGLibB18975	gecko	0	0	1	0	0	1	0.940997	0	0.9788	0.997798	0.969619	0.97929	1	1	1	0.872643	1
PAK4	CATCACCTCCATCCAGCCCG	avana	0	0	1	1	0	1	0.940997	0	0.9788	0.997798	0.969619	0.97929	1	1	1	0.872643	1
PAK4	CGTGGGGTCCCAGCACTCCA	avana	0	0	1	1	0	1	0.940997	0	0.9788	0.997798	0.969619	0.97929	1	1	1	0.872643	1
ACTN4	AGCGGTTACCTAAGCCGGAG	tko1	0	0	1	0.5	0	1	0.940997	0	0.9788	0.997798	0.969619	0.97929	1	1	1	0.872643	1
ACTN4	HGLibB00643	gecko	0	1	1	0.5	0	1	0.940997	0	0.9788	0.997798	0.969619	0.97929	1	1	1	0.872643	1
ACTN4	AAGGAGCCCTTCCTTGGCCG	tko1	0	0	1	0	0	1	0.940997	0	0.9788	0.997798	0.969619	0.97929	1	1	1	0.872643	1
NCCRP1	AGGAGCTGCCTCCCTCGCCA	avana	0	0	1	0	0	1	0.940997	0	0.9788	0.997798	0.969619	0.97929	1	1	1	0.872643	1
NCCRP1	s_69433	brunello	0	0	1	0	0	1	0.940997	0	0.9788	0.997798	0.969619	0.97929	1	1	1	0.872643	1
SYCN	s_69437	brunello	0	0	1	0	0	1	0.940997	0	0.9788	0.997798	0.969619	0.97929	1	1	1	0.872643	1
RINL	TCCGGGCCCTGACCAGAGAC	tko1	0	1	1	0.5	0	1	0.940997	0	0.9788	0.997798	0.969619	0.97929	1	1	1	0.872643	1
RINL	TGTGGGTCTCCAGGTAGAGC	tko1	0	1	1	0.5	0	1	0.940997	0	0.9788	0.997798	0.969619	0.97929	1	1	1	0.872643	1
RINL	TTCATCTCTGGGCCCTAGAG	tko1	0	0	1	1	0	1	0.940997	0	0.9788	0.997798	0.969619	0.97929	1	1	1	0.872643	1
RINL	TGCTGGCTGATAGAAAGGCC	tko1	0	1	1	1	0	1	0.940997	0	0.9788	0.997798	0.969619	0.97929	1	1	1	0.872643	1
RINL	TGCTGGCTGATAGAAAGGCC	tko2	0	1	1	1	0	1	0.940997	0	0.9788	0.997798	0.969619	0.97929	1	1	1	0.872643	1
RINL	GCTGGATACCCAGGATGCGG	tko2	0	0	1	1	0	1	0.940997	0	0.9788	0.997798	0.969619	0.97929	1	1	1	0.872643	1
RINL	TTACTCGCCTGCAGAGGACA	tko1	0	0	1	1	0	1	0.940997	0	0.9788	0.997798	0.969619	0.97929	1	1	1	0.872643	1
SAMD4B	GCAGGAGTCCAAAGAGAAGG	avana	0	0	1	1	0	1	0.940997	0	0.9788	0.997798	0.969619	0.97929	1	1	1	0.872643	1
C19orf47	GCCTGGCTGTTCCTGCCAAG	avana	0	0	1	0	0	1	0.940997	0	0.9788	0.997798	0.969619	0.97929	1	1	1	0.872643	1
HIPK4	TCTCAGGCTTGAGATCAGCG	avana	0	0	1	0	0	1	0.940997	0	0.9788	0.997798	0.969619	0.97929	1	1	1	0.872643	1
BLVRB	CCTCCAGGCTGCCATCAGAG	avana	0	0	1	1	0	1	0.940997	0	0.9788	0.997798	0.969619	0.97929	1	1	1	0.872643	1
PSMC4	GGTCCTCAGGCTCAGGGCCC	tko2	0	1	1	0	0	1	0.940997	0	0.9788	0.997798	0.969619	0.97929	1	1	1	0.872643	1
PSMC4	TGCCACCGCCTTTGCCAACA	tko1	0	0	1	0	0	1	0.940997	0	0.9788	0.997798	0.969619	0.97929	1	1	1	0.872643	1
SPTBN4	GCTGGACGCCGCCTTCCAGG	avana	0	0	1	0	0	1	0.940997	0	0.9788	0.997798	0.969619	0.97929	1	1	1	0.872643	1
SHKBP1	CTTCCCTGCAGTCTTCTGAG	avana	0	0	1	1	0	1	0.940997	0	0.9788	0.997798	0.969619	0.97929	1	1	1	0.872643	1
MAP3K10	AGCCCTGTTCCAGATGCCAC	tko1	0	1	1	0.5	0	1	0.940997	0	0.9788	0.997798	0.969619	0.97929	1	1	1	0.872643	1
MAP3K10	GGAGCTGGCAGAACGTGAGA	tko1	0	0	1	1	0	1	0.940997	0	0.9788	0.997798	0.969619	0.97929	1	1	1	0.872643	1
COQ8B	CTCCCTAGCCTCTTACCCAG	avana	0	0	1	1	0	1	0.940997	0	0.9788	0.997798	0.969619	0.97929	1	1	1	0.872643	1
NUMBL	GTGGAGGTAGAGGAGTCCCG	tko2	0	0	1	0	0	1	0.940997	0	0.9788	0.997798	0.969619	0.97929	1	1	1	0.872643	1
NUMBL	HGLibB32971	gecko	0	0	1	0.5	0	1	0.940997	0	0.9788	0.997798	0.969619	0.97929	1	1	1	0.872643	1
EGLN2	ACTCCTGGACAGTGGTAGGA	tko1	0	0	1	1	0	1	0.940997	0	0.9788	0.997798	0.969619	0.97929	1	1	1	0.872643	1
EGLN2	GGGCCGTTTGCTGGGTGAAG	tko1	0	0	1	1	0	1	0.940997	0	0.9788	0.997798	0.969619	0.97929	1	1	1	0.872643	1
EGLN2	GCCGTCATCCGCCACTGCGC	tko2	0	1	1	1	0	1	0.940997	0	0.9788	0.997798	0.969619	0.97929	1	1	1	0.872643	1
EGLN2	TGGCGTGTTACCCAGGCAAC	tko1	0	1	1	1	0	1	0.940997	0	0.9788	0.997798	0.969619	0.97929	1	1	1	0.872643	1
EGLN2	HGLibB14620	gecko	0	0	1	1	0	1	0.940997	0	0.9788	0.997798	0.969619	0.97929	1	1	1	0.872643	1
BCKDHA	TGACAAGCCCCAGTTCCCAG	avana	0	0	1	0	0	1	0.940997	0	0.9788	0.997798	0.969619	0.97929	1	1	1	0.872643	1
TMEM91	GCGCTCACGGAGGGAAGAGG	tko1	0	0	1	1	0	1	0.940997	0	0.9788	0.997798	0.969619	0.97929	1	1	1	0.872643	1
TMEM91	HGLibB50498	gecko	0	0	1	1	0	1	0.940997	0	0.9788	0.997798	0.969619	0.97929	1	1	1	0.872643	1
TMEM91	HGLibB50497	gecko	0	0	1	1	0	1	0.940997	0	0.9788	0.997798	0.969619	0.97929	1	1	1	0.872643	1
EXOSC5	GCAGCGATTCCCGGTAGAAA	tko1	0	0	1	0.5	0	1	0.940997	0	0.9788	0.997798	0.969619	0.97929	1	1	1	0.872643	1
ARHGEF1	TCATCTCCGAGGATGTCCAG	avana	0	0	1	0.5	0	1	0.940997	0	0.9788	0.997798	0.969619	0.97929	1	1	1	0.872643	1
ATP5SL	ACCTGGCTGGAGAAGCAACA	tko1	0	0	1	0	0	1	0.940997	0	0.9788	0.997798	0.969619	0.97929	1	1	1	0.872643	1
ATP5SL	CCTGATACGCCCATTCCACA	tko1	0	0	1	0	0	1	0.940997	0	0.9788	0.997798	0.969619	0.97929	1	1	1	0.872643	1
RABAC1	AGAAAGATGCCGAGGCGGAA	avana	0	0	1	1	0	1	0.940997	0	0.9788	0.997798	0.969619	0.97929	1	1	1	0.872643	1
CEACAM4	CAGGGCCTGTGCCCTCCACG	tko2	0	0	1	0	0	1	0.940997	0	0.9788	0.997798	0.969619	0.97929	1	1	1	0.872643	1
CEACAM4	HGLibB08934	gecko	0	0	1	0	0	1	0.940997	0	0.9788	0.997798	0.969619	0.97929	1	1	1	0.872643	1
CEACAM4	HGLibB08935	gecko	0	0	1	0	0	1	0.940997	0	0.9788	0.997798	0.969619	0.97929	1	1	1	0.872643	1
CIC	TCTGTCTCACTGTCCAGCCG	avana	0	0	1	1	0	1	0.940997	0	0.9788	0.997798	0.969619	0.97929	1	1	1	0.872643	1
CIC	GCTCAGACACCAAGGCTCCG	avana	0	0	1	0.5	0	1	0.940997	0	0.9788	0.997798	0.969619	0.97929	1	1	1	0.872643	1
PAFAH1B3	GCACACAGCATGTACTGTGG	avana	0	0	1	1	0	1	0.940997	0	0.9788	0.997798	0.969619	0.97929	1	1	1	0.872643	1
CEACAM3	HGLibB08930	gecko	0	0	1	0.5	0	1	0.940997	0	0.9788	0.997798	0.969619	0.97929	1	1	1	0.872643	1
CEACAM3	ATGCCGCTCAGTGTCGCAGA	tko2	0	0	1	1	0	1	0.940997	0	0.9788	0.997798	0.969619	0.97929	1	1	1	0.872643	1
CEACAM3	CTCTGCGACACTGAGCGGCA	tko1	0	0	1	1	0	1	0.940997	0	0.9788	0.997798	0.969619	0.97929	1	1	1	0.872643	1
CEACAM3	TGCCGCTCAGTGTCGCAGAG	tko1	0	0	1	1	0	1	0.940997	0	0.9788	0.997798	0.969619	0.97929	1	1	1	0.872643	1
TMEM145	GTTGGGGGAGACTCACCTCA	avana	0	0	1	0	0	1	0.940997	0	0.9788	0.997798	0.969619	0.97929	1	1	1	0.872643	1
CEACAM3	HGLibA08939	gecko	0	0	1	0	0	1	0.940997	0	0.9788	0.997798	0.969619	0.97929	1	1	1	0.872643	1
CEACAM3	HGLibB08931	gecko	0	0	1	0	0	1	0.940997	0	0.9788	0.997798	0.969619	0.97929	1	1	1	0.872643	1
CEACAM3	TTACCGAGAAGGCAGAGCTG	tko2	0	0	1	0	0	1	0.940997	0	0.9788	0.997798	0.969619	0.97929	1	1	1	0.872643	1
CD79A	HGLibB08441	gecko	0	1	1	0.5	0	1	0.940997	0	0.9788	0.997798	0.969619	0.97929	1	1	1	0.872643	1
CD79A	ACTCGTTGCCCTCCTGGACC	tko1	0	1	1	0	0	1	0.940997	0	0.9788	0.997798	0.969619	0.97929	1	1	1	0.872643	1
CD79A	HGLibB08439	gecko	0	0	1	0	0	1	0.940997	0	0.9788	0.997798	0.969619	0.97929	1	1	1	0.872643	1
CD79A	CGATGGCAGAACGAGAAGCT	tko2	0	0	1	0	0	1	0.940997	0	0.9788	0.997798	0.969619	0.97929	1	1	1	0.872643	1
ARHGEF1	CGATGGCTTCTCTTTCCACC	tko1	0	1	1	0.5	0	1	0.940997	0	0.9788	0.997798	0.969619	0.97929	1	1	1	0.872643	1
CNFN	s_53726	brunello	0	0	1	0.5	0	1	0.940997	0	0.9788	0.997798	0.969619	0.97929	1	1	1	0.872643	1
CNFN	GGTCTGGTAGCAGCTGGTGG	avana	0	0	1	0.5	0	1	0.940997	0	0.9788	0.997798	0.969619	0.97929	1	1	1	0.872643	1
CNFN	ACTGGGGCTGACTGGTCACA	avana	0	0	1	0.5	0	1	0.940997	0	0.9788	0.997798	0.969619	0.97929	1	1	1	0.872643	1
ARHGEF1	AAACAGCCAGTTCCAGAGCC	tko1	0	1	1	0	0	1	0.940997	0	0.9788	0.997798	0.969619	0.97929	1	1	1	0.872643	1
ARHGEF1	GCTGCAGGAGGGCCATGAGG	tko2	0	0	1	0	0	1	0.940997	0	0.9788	0.997798	0.969619	0.97929	1	1	1	0.872643	1
ARHGEF1	GCTGTGGTAGAAGTCCAGGA	tko2	0	0	1	0.5	0	1	0.940997	0	0.9788	0.997798	0.969619	0.97929	1	1	1	0.872643	1
RABAC1	CCAGCAGAAAGATGCCGAGG	tko1	0	0	1	0	0	1	0.940997	0	0.9788	0.997798	0.969619	0.97929	1	1	1	0.872643	1
RABAC1	CCAGCAGAAAGATGCCGAGG	tko2	0	0	1	0	0	1	0.940997	0	0.9788	0.997798	0.969619	0.97929	1	1	1	0.872643	1
ATP1A3	HGLibA03588	gecko	0	0	1	0	0	1	0.940997	0	0.9788	0.997798	0.969619	0.97929	1	1	1	0.872643	1
ZNF225	ACCCATCGTAGAGTCCACAG	tko2	0	0	1	1	0	1	0.940997	0	0.9788	0.997798	0.969619	0.97929	1	1	1	0.872643	1
ZNF225	TCTCATCGCAGAGTCCACAC	tko1	0	1	1	1	0	1	0.940997	0	0.9788	0.997798	0.969619	0.97929	1	1	1	0.872643	1
ZNF225	TCTCATCGCAGAGTCCACAC	tko2	0	1	1	1	0	1	0.940997	0	0.9788	0.997798	0.969619	0.97929	1	1	1	0.872643	1
ZNF234	HGLibB55577	gecko	0	0	1	1	0	1	0.940997	0	0.9788	0.997798	0.969619	0.97929	1	1	1	0.872643	1
CEACAM16	GCAGTTCCCCCGAAAGCCCA	avana	0	0	1	1	0	1	0.940997	0	0.9788	0.997798	0.969619	0.97929	1	1	1	0.872643	1
CEACAM16	ATGTAGGTGCCTGAGTGCCG	avana	0	0	1	1	0	1	0.940997	0	0.9788	0.997798	0.969619	0.97929	1	1	1	0.872643	1
GEMIN7	CCTGTGCTCCGGCTGCCCCG	avana	0	0	1	1	0	1	0.940997	0	0.9788	0.997798	0.969619	0.97929	1	1	1	0.872643	1
GEMIN7	CTGAAGCCATCAGGGCCCCG	avana	0	0	1	1	0	1	0.940997	0	0.9788	0.997798	0.969619	0.97929	1	1	1	0.872643	1
GEMIN7	GTCCATCAGGGGCAAAGCCA	avana	0	0	1	1	0	1	0.940997	0	0.9788	0.997798	0.969619	0.97929	1	1	1	0.872643	1
PVR	GGGCACCAATATCCAGAGGC	tko1	0	1	1	0.5	0	1	0.940997	0	0.9788	0.997798	0.969619	0.97929	1	1	1	0.872643	1
hsa-mir-4531	HGLibA60583	gecko	0	0	1	0	0	1	0.940997	0	0.9788	0.997798	0.969619	0.97929	1	1	1	0.872643	1
hsa-mir-4531	HGLibA60584	gecko	0	0	1	0	0	1	0.940997	0	0.9788	0.997798	0.969619	0.97929	1	1	1	0.872643	1
hsa-mir-4531	HGLibA60582	gecko	0	0	1	0	0	1	0.940997	0	0.9788	0.997798	0.969619	0.97929	1	1	1	0.872643	1
PVR	GGGTGGCCTCATTCTGGCCA	tko2	0	0	1	0	0	1	0.940997	0	0.9788	0.997798	0.969619	0.97929	1	1	1	0.872643	1
TRAPPC6A	s_48916	brunello	0	0	1	0	0	1	0.940997	0	0.9788	0.997798	0.969619	0.97929	1	1	1	0.872643	1
ERCC2	ACGTCCTTCCCAAAGCGCAG	avana	0	0	1	1	0	1	0.940997	0	0.9788	0.997798	0.969619	0.97929	1	1	1	0.872643	1
PVRL2	HGLibB39574	gecko	0	0	1	0	0	1	0.940997	0	0.9788	0.997798	0.969619	0.97929	1	1	1	0.872643	1
PVRL2	CCGGAGATGGACACTTCAGG	tko1	0	0	1	0.5	0	1	0.940997	0	0.9788	0.997798	0.969619	0.97929	1	1	1	0.872643	1
APOC1	GACAGAACCACCACCAGGAC	tko2	0	1	1	1	0	1	0.940997	0	0.9788	0.997798	0.969619	0.97929	1	1	1	0.872643	1
ERCC1	s_5741	brunello	0	0	1	1	0	1	0.940997	0	0.9788	0.997798	0.969619	0.97929	1	1	1	0.872643	1
ERCC1	CCTTGTCCTACCACTCCAGG	avana	0	0	1	1	0	1	0.940997	0	0.9788	0.997798	0.969619	0.97929	1	1	1	0.872643	1
APOC4	HGLibB02511	gecko	0	1	1	0.5	0	1	0.940997	0	0.9788	0.997798	0.969619	0.97929	1	1	1	0.872643	1
APOC4	AAAGATGAGTCGCTGGAGCC	tko1	0	1	1	0.5	0	1	0.940997	0	0.9788	0.997798	0.969619	0.97929	1	1	1	0.872643	1
APOC4	GGATTCGAGGAACCAGGCCT	tko2	0	0	1	0.5	0	1	0.940997	0	0.9788	0.997798	0.969619	0.97929	1	1	1	0.872643	1
APOC4	GCCCATAGTGTCCAGAGACC	tko1	0	1	1	0	0	1	0.940997	0	0.9788	0.997798	0.969619	0.97929	1	1	1	0.872643	1
CLPTM1	CCGGAGCGGGAAGATGGCGG	tko2	0	0	1	0	0	1	0.940997	0	0.9788	0.997798	0.969619	0.97929	1	1	1	0.872643	1
CLPTM1	CAGCAATGGCAGCATCGGGA	tko2	0	0	1	0	0	1	0.940997	0	0.9788	0.997798	0.969619	0.97929	1	1	1	0.872643	1
FOSB	GCCATGGAAGAGATGAGGGT	avana	0	0	1	0	0	1	0.940997	0	0.9788	0.997798	0.969619	0.97929	1	1	1	0.872643	1
NKPD1	ATGTGCAGGCGGCAGCCGAA	tko1	0	0	1	0	0	1	0.940997	0	0.9788	0.997798	0.969619	0.97929	1	1	1	0.872643	1
NKPD1	TCTGGGCATCCTTGGCGAAG	tko1	0	0	1	0	0	1	0.940997	0	0.9788	0.997798	0.969619	0.97929	1	1	1	0.872643	1
GIPR	s_7140	brunello	0	0	1	0	0	1	0.940997	0	0.9788	0.997798	0.969619	0.97929	1	1	1	0.872643	1
BLOC1S3	TGCGTCCTCGTCGGAGGAGG	tko1	0	0	1	0	0	1	0.940997	0	0.9788	0.997798	0.969619	0.97929	1	1	1	0.872643	1
FBXO46	CCAAGGCTCCTCCTGACCCA	avana	0	0	1	1	0	1	0.940997	0	0.9788	0.997798	0.969619	0.97929	1	1	1	0.872643	1
EXOC3L2	HGLibB15722	gecko	0	0	1	0.5	0	1	0.940997	0	0.9788	0.997798	0.969619	0.97929	1	1	1	0.872643	1
EXOC3L2	CCTTCTCCGTGTGCTGCAGG	tko1	0	0	1	0.5	0	1	0.940997	0	0.9788	0.997798	0.969619	0.97929	1	1	1	0.872643	1
SIX5	GCTCTTGCAGACTTTGCAGG	avana	0	0	1	0.5	0	1	0.940997	0	0.9788	0.997798	0.969619	0.97929	1	1	1	0.872643	1
DMPK	ACTGGCCCAGGACAAGTACG	avana	0	0	1	1	0	1	0.940997	0	0.9788	0.997798	0.969619	0.97929	1	1	1	0.872643	1
DMWD	GCTGCTGGTGGGCTTCTCAG	avana	0	0	1	1	0	1	0.940997	0	0.9788	0.997798	0.969619	0.97929	1	1	1	0.872643	1
FOSB	GGAGAAGCGAAGGGTGCGCC	tko1	0	1	1	0	0	1	0.940997	0	0.9788	0.997798	0.969619	0.97929	1	1	1	0.872643	1
DMWD	GAAGCCCACCAGCAGCGAGA	tko2	0	0	1	0	0	1	0.940997	0	0.9788	0.997798	0.969619	0.97929	1	1	1	0.872643	1
RSPH6A	HGLibB42285	gecko	0	1	1	0	0	1	0.940997	0	0.9788	0.997798	0.969619	0.97929	1	1	1	0.872643	1
IGFL1	HGLibB22807	gecko	0	0	1	1	0	1	0.940997	0	0.9788	0.997798	0.969619	0.97929	1	1	1	0.872643	1
STRN4	GCCAGTCTCCAATGGCCCCG	avana	0	0	1	1	0	1	0.940997	0	0.9788	0.997798	0.969619	0.97929	1	1	1	0.872643	1
CCDC8	AGAGGCCGTACATGACCAGA	tko1	0	0	1	1	0	1	0.940997	0	0.9788	0.997798	0.969619	0.97929	1	1	1	0.872643	1
PNMAL1	CTTCCAGGCACATTTCGCCA	tko2	0	0	1	0.5	0	1	0.940997	0	0.9788	0.997798	0.969619	0.97929	1	1	1	0.872643	1
PNMAL1	HGLibB37335	gecko	0	1	1	1	0	1	0.940997	0	0.9788	0.997798	0.969619	0.97929	1	1	1	0.872643	1
PNMAL1	CCCTTCCTGGGAATTCACGG	tko2	0	0	1	1	0	1	0.940997	0	0.9788	0.997798	0.969619	0.97929	1	1	1	0.872643	1
hsa-mir-320e	HGLibA58950	gecko	0	1	1	0	0	1	0.940997	0	0.9788	0.997798	0.969619	0.97929	1	1	1	0.872643	1
BBC3	s_35601	brunello	0	0	1	1	0	1	0.940997	0	0.9788	0.997798	0.969619	0.97929	1	1	1	0.872643	1
MEIS3	TCTGGGTTGGAGGAGAAGAG	avana	0	0	1	0.5	0	1	0.940997	0	0.9788	0.997798	0.969619	0.97929	1	1	1	0.872643	1
MEIS3	s_44572	brunello	0	0	1	0.5	0	1	0.940997	0	0.9788	0.997798	0.969619	0.97929	1	1	1	0.872643	1
LIG1	TTTGACTGCTGGCTTCCGGG	avana	0	0	1	1	0	1	0.940997	0	0.9788	0.997798	0.969619	0.97929	1	1	1	0.872643	1
LIG1	GGAGACCTGTGAGCAGTCCA	avana	0	0	1	0.5	0	1	0.940997	0	0.9788	0.997798	0.969619	0.97929	1	1	1	0.872643	1
RUVBL2	CCTGGAGATGAGCAAGACCG	avana	0	0	1	1	0	1	0.940997	0	0.9788	0.997798	0.969619	0.97929	1	1	1	0.872643	1
SNRNP70	AAGCGGTCAGGAAAGCCCCG	avana	0	0	1	1	0	1	0.940997	0	0.9788	0.997798	0.969619	0.97929	1	1	1	0.872643	1
SPACA4	AGGACTGCTTCACAGGCCAC	tko1	0	1	1	0.5	0	1	0.940997	0	0.9788	0.997798	0.969619	0.97929	1	1	1	0.872643	1
SPACA4	HGLibB46275	gecko	0	1	1	0.5	0	1	0.940997	0	0.9788	0.997798	0.969619	0.97929	1	1	1	0.872643	1
SPACA4	GGCCACCACCAGCCTGGCAC	tko2	0	1	1	0.5	0	1	0.940997	0	0.9788	0.997798	0.969619	0.97929	1	1	1	0.872643	1
FGF21	TGCAGGCCTCAGGGTCAAAG	tko1	0	0	1	0	0	1	0.940997	0	0.9788	0.997798	0.969619	0.97929	1	1	1	0.872643	1
NUCB1	HGLibB32865	gecko	0	0	1	0	0	1	0.940997	0	0.9788	0.997798	0.969619	0.97929	1	1	1	0.872643	1
NUCB1	HGLibA32911	gecko	0	0	1	0	0	1	0.940997	0	0.9788	0.997798	0.969619	0.97929	1	1	1	0.872643	1
NUCB1	GACAGGAGGTGTCACGGCTG	tko2	0	0	1	0	0	1	0.940997	0	0.9788	0.997798	0.969619	0.97929	1	1	1	0.872643	1
NUCB1	GGCCAAGATGGACGCCGAGC	tko1	0	1	1	0	0	1	0.940997	0	0.9788	0.997798	0.969619	0.97929	1	1	1	0.872643	1
NUCB1	GGGCTGCGTCGTACTGGGCA	tko1	0	0	1	0	0	1	0.940997	0	0.9788	0.997798	0.969619	0.97929	1	1	1	0.872643	1
NUCB1	CGACATGCGGGAGATGGAGG	tko1	0	0	1	0	0	1	0.940997	0	0.9788	0.997798	0.969619	0.97929	1	1	1	0.872643	1
GFY	GCCACAGCCCAAAGGCAGAG	avana	0	0	1	0	0	1	0.940997	0	0.9788	0.997798	0.969619	0.97929	1	1	1	0.872643	1
DHDH	HGLibB13083	gecko	0	1	1	0	0	1	0.940997	0	0.9788	0.997798	0.969619	0.97929	1	1	1	0.872643	1
DHDH	CTCCTATGAGGAGCTGGCCA	tko1	0	0	1	0	0	1	0.940997	0	0.9788	0.997798	0.969619	0.97929	1	1	1	0.872643	1
DHDH	GACCGAGCTGGTGGTGAAGG	tko1	0	0	1	0.5	0	1	0.940997	0	0.9788	0.997798	0.969619	0.97929	1	1	1	0.872643	1
PIH1D1	TTTCTCCCCGCAGAAGGCCA	avana	0	0	1	1	0	1	0.940997	0	0.9788	0.997798	0.969619	0.97929	1	1	1	0.872643	1
GYS1	GACGAAGGCGAAGGTGACAG	tko2	0	0	1	0.5	0	1	0.940997	0	0.9788	0.997798	0.969619	0.97929	1	1	1	0.872643	1
FCGRT	ACTGGGCCCTGACAACACCT	avana	0	0	1	0.5	0	1	0.940997	0	0.9788	0.997798	0.969619	0.97929	1	1	1	0.872643	1
LHB	HGLibB26382	gecko	0	0	1	0	0	1	0.940997	0	0.9788	0.997798	0.969619	0.97929	1	1	1	0.872643	1
LHB	HGLibB26383	gecko	0	1	1	0	0	1	0.940997	0	0.9788	0.997798	0.969619	0.97929	1	1	1	0.872643	1
NOSIP	GTAGGTGTAGACGGCCCCTG	avana	0	0	1	0.5	0	1	0.940997	0	0.9788	0.997798	0.969619	0.97929	1	1	1	0.872643	1
SNRNP70	HGLibB45902	gecko	0	0	1	1	0	1	0.940997	0	0.9788	0.997798	0.969619	0.97929	1	1	1	0.872643	1
PRR12	ACAGGAGCCCGTTAGCTGGA	avana	0	0	1	1	0	1	0.940997	0	0.9788	0.997798	0.969619	0.97929	1	1	1	0.872643	1
LIN7B	HGLibB26538	gecko	0	1	1	1	0	1	0.940997	0	0.9788	0.997798	0.969619	0.97929	1	1	1	0.872643	1
LIN7B	GGTAGTGGAGCTACCCAAGA	tko1	0	0	1	0.5	0	1	0.940997	0	0.9788	0.997798	0.969619	0.97929	1	1	1	0.872643	1
C19orf73	GCTTCCAAGAGACTAGTCCG	tko2	0	0	1	1	0	1	0.940997	0	0.9788	0.997798	0.969619	0.97929	1	1	1	0.872643	1
SLC6A16	CTGGTGGCTCACCTTCCCAG	tko2	0	0	1	0.5	0	1	0.940997	0	0.9788	0.997798	0.969619	0.97929	1	1	1	0.872643	1
FUZ	s_50889	brunello	0	0	1	0.5	0	1	0.940997	0	0.9788	0.997798	0.969619	0.97929	1	1	1	0.872643	1
MED25	CCACTGTGTTGAACACCACG	avana	0	0	1	1	0	1	0.940997	0	0.9788	0.997798	0.969619	0.97929	1	1	1	0.872643	1
CD37	CTAGGTGAAGATGTCAGCCC	tko2	0	1	1	0.5	0	1	0.940997	0	0.9788	0.997798	0.969619	0.97929	1	1	1	0.872643	1
CD37	ACCCAGGAGGGCGATGCCCA	tko1	0	0	1	0	0	1	0.940997	0	0.9788	0.997798	0.969619	0.97929	1	1	1	0.872643	1
PTH2	CTGGGACTGGCACCTACCTG	tko2	0	0	1	1	0	1	0.940997	0	0.9788	0.997798	0.969619	0.97929	1	1	1	0.872643	1
PTH2	HGLibB39320	gecko	0	0	1	1	0	1	0.940997	0	0.9788	0.997798	0.969619	0.97929	1	1	1	0.872643	1
ALDH16A1	GCTGTTCGAGAGGTTCGAGA	tko1	0	0	1	0	0	1	0.940997	0	0.9788	0.997798	0.969619	0.97929	1	1	1	0.872643	1
ALDH16A1	CATTTACCCACAGCCAGGGC	tko1	0	1	1	0	0	1	0.940997	0	0.9788	0.997798	0.969619	0.97929	1	1	1	0.872643	1
FLT3LG	ACGAAGCGAAGACAGCTGGG	tko2	0	0	1	0.5	0	1	0.940997	0	0.9788	0.997798	0.969619	0.97929	1	1	1	0.872643	1
RPL13A	HGLibB41818	gecko	0	0	1	0.5	0	1	0.940997	0	0.9788	0.997798	0.969619	0.97929	1	1	1	0.872643	1
RPL13A	HGLibA41872	gecko	0	1	1	0.5	0	1	0.940997	0	0.9788	0.997798	0.969619	0.97929	1	1	1	0.872643	1
RPL13A	CACGCTCTGCTCACCTCGCA	tko1	0	0	1	0.5	0	1	0.940997	0	0.9788	0.997798	0.969619	0.97929	1	1	1	0.872643	1
RPS11	GGGCTTCAAGACACCCAAGG	tko2	0	0	1	0.5	0	1	0.940997	0	0.9788	0.997798	0.969619	0.97929	1	1	1	0.872643	1
PPP1R12C	s_40545	brunello	0	0	1	1	0	1	0.940997	0	0.9788	0.997798	0.969619	0.97929	1	1	1	0.872643	1
LILRA1	ACGGTAGCCACACTGCAGGC	tko2	0	1	1	1	0	1	0.940997	0	0.9788	0.997798	0.969619	0.97929	1	1	1	0.872643	1
EPS8L1	GATCCGAGAGGACATCCAGG	tko2	0	0	1	0.5	0	1	0.940997	0	0.9788	0.997798	0.969619	0.97929	1	1	1	0.872643	1
EPS8L1	TGGCGGTTCTGCAGGCGGAG	tko1	0	0	1	0.5	0	1	0.940997	0	0.9788	0.997798	0.969619	0.97929	1	1	1	0.872643	1
FIZ1	s_54489	brunello	0	0	1	1	0	1	0.940997	0	0.9788	0.997798	0.969619	0.97929	1	1	1	0.872643	1
FIZ1	CCTTGGGGCAGGCAGAGCAG	avana	0	0	1	1	0	1	0.940997	0	0.9788	0.997798	0.969619	0.97929	1	1	1	0.872643	1
FIZ1	CCACCTGCGCTCGCACACCG	avana	0	0	1	1	0	1	0.940997	0	0.9788	0.997798	0.969619	0.97929	1	1	1	0.872643	1
ZNF524	TTATCTCCTCCTGTTCCCCG	avana	0	0	1	1	0	1	0.940997	0	0.9788	0.997798	0.969619	0.97929	1	1	1	0.872643	1
ZNF524	GCTCCAGGTCGGAGAGGTAG	avana	0	0	1	1	0	1	0.940997	0	0.9788	0.997798	0.969619	0.97929	1	1	1	0.872643	1
PPP1R12C	CACACCAGAGCCCACCTCGG	tko2	0	0	1	1	0	1	0.940997	0	0.9788	0.997798	0.969619	0.97929	1	1	1	0.872643	1
PPP1R12C	GACGGGAGCAGCTGCGGCAG	tko2	0	0	1	0	0	1	0.940997	0	0.9788	0.997798	0.969619	0.97929	1	1	1	0.872643	1
ZNF580	GTATGTGTAGGGGACCCCAT	avana	0	0	1	1	0	1	0.940997	0	0.9788	0.997798	0.969619	0.97929	1	1	1	0.872643	1
ZNF581	GGTGGACGAGGAGTCACAGA	avana	0	0	1	1	0	1	0.940997	0	0.9788	0.997798	0.969619	0.97929	1	1	1	0.872643	1
ZNF581	GGAGTCACAGAGGGAGCCAG	avana	0	0	1	1	0	1	0.940997	0	0.9788	0.997798	0.969619	0.97929	1	1	1	0.872643	1
CCDC106	AGGAAGAGAGGGACTTCCTG	avana	0	0	1	1	0	1	0.940997	0	0.9788	0.997798	0.969619	0.97929	1	1	1	0.872643	1
CCDC106	GGATGAAGCCTGGGCCCAGG	avana	0	0	1	0.5	0	1	0.940997	0	0.9788	0.997798	0.969619	0.97929	1	1	1	0.872643	1
U2AF2	GTGATGTGCTCAAAGCCTGG	avana	0	0	1	1	0	1	0.940997	0	0.9788	0.997798	0.969619	0.97929	1	1	1	0.872643	1
TNNI3	TTCCTTGCTCCATCTCACCC	tko1	0	1	1	1	0	1	0.940997	0	0.9788	0.997798	0.969619	0.97929	1	1	1	0.872643	1
TNNI3	AAGCGCGGTAGTTGGAGGAG	tko1	0	0	1	1	0	1	0.940997	0	0.9788	0.997798	0.969619	0.97929	1	1	1	0.872643	1
C20orf141	ATAGGACACTGTCCAGGAGC	tko1	0	1	1	0	0	1	0.940997	0	0.9788	0.997798	0.969619	0.97929	1	1	1	0.872643	1
C20orf141	HGLibA05988	gecko	0	0	1	0	0	1	0.940997	0	0.9788	0.997798	0.969619	0.97929	1	1	1	0.872643	1
C20orf141	CTGGTGAGAAGTTTGCGCTG	tko2	0	0	1	0	0	1	0.940997	0	0.9788	0.997798	0.969619	0.97929	1	1	1	0.872643	1
TMEM239	TGTTGCTTCCTGCAGCGCCC	tko1	0	1	1	0	0	1	0.940997	0	0.9788	0.997798	0.969619	0.97929	1	1	1	0.872643	1
TMEM239	GGCCACAGCAGGCAGTGCCC	tko2	0	1	1	0	0	1	0.940997	0	0.9788	0.997798	0.969619	0.97929	1	1	1	0.872643	1
TMEM239	CCAGCCATGCCTCGTGACCC	tko1	0	1	1	0	0	1	0.940997	0	0.9788	0.997798	0.969619	0.97929	1	1	1	0.872643	1
TMEM239	TGTGGAGAAGAGCAGCAGGA	tko2	0	0	1	0	0	1	0.940997	0	0.9788	0.997798	0.969619	0.97929	1	1	1	0.872643	1
CPXM1	TTTGGTCTTGGACCACACCG	avana	0	0	1	0	0	1	0.940997	0	0.9788	0.997798	0.969619	0.97929	1	1	1	0.872643	1
CPXM1	s_44187	brunello	0	0	1	0	0	1	0.940997	0	0.9788	0.997798	0.969619	0.97929	1	1	1	0.872643	1
UBOX5	GAGGGAGCAACACTTCCTGG	tko2	0	0	1	0.5	0	1	0.940997	0	0.9788	0.997798	0.969619	0.97929	1	1	1	0.872643	1
UBOX5	HGLibB52662	gecko	0	0	1	0.5	0	1	0.940997	0	0.9788	0.997798	0.969619	0.97929	1	1	1	0.872643	1
UBOX5	GGCTCTTTCCCTTAGCCACG	tko1	0	0	1	0	0	1	0.940997	0	0.9788	0.997798	0.969619	0.97929	1	1	1	0.872643	1
UBOX5	CTCCTGGGCCACAACAGCAG	tko2	0	0	1	0	0	1	0.940997	0	0.9788	0.997798	0.969619	0.97929	1	1	1	0.872643	1
ADAM33	CACCCACGTGAGCAGCTGCG	avana	0	0	1	0	0	1	0.940997	0	0.9788	0.997798	0.969619	0.97929	1	1	1	0.872643	1
ADAM33	GGTGCTGGCCCCCAACCACA	avana	0	0	1	0	0	1	0.940997	0	0.9788	0.997798	0.969619	0.97929	1	1	1	0.872643	1
SIGLEC1	AGCCGAGGTGGTGGAAGGAC	tko1	0	1	1	0	0	1	0.940997	0	0.9788	0.997798	0.969619	0.97929	1	1	1	0.872643	1
SIGLEC1	GCCACACTGGTGCTGTCACA	tko1	0	0	1	0	0	1	0.940997	0	0.9788	0.997798	0.969619	0.97929	1	1	1	0.872643	1
SIGLEC1	HGLibA44124	gecko	0	0	1	0	0	1	0.940997	0	0.9788	0.997798	0.969619	0.97929	1	1	1	0.872643	1
SIGLEC1	GCTTCTCGAGGGCACAGAGG	tko1	0	0	1	0	0	1	0.940997	0	0.9788	0.997798	0.969619	0.97929	1	1	1	0.872643	1
SIGLEC1	GCCCTCGAGAAGCTCCACCG	tko2	0	0	1	0	0	1	0.940997	0	0.9788	0.997798	0.969619	0.97929	1	1	1	0.872643	1
SIGLEC1	s_17813	brunello	0	1	1	0	0	1	0.940997	0	0.9788	0.997798	0.969619	0.97929	1	1	1	0.872643	1
SIGLEC1	GCTCTCCGTGGCCAATCACA	avana	0	0	1	0	0	1	0.940997	0	0.9788	0.997798	0.969619	0.97929	1	1	1	0.872643	1
SIGLEC1	s_17814	brunello	0	0	1	0	0	1	0.940997	0	0.9788	0.997798	0.969619	0.97929	1	1	1	0.872643	1
C20orf27	HGLibA06024	gecko	0	0	1	0.5	0	1	0.940997	0	0.9788	0.997798	0.969619	0.97929	1	1	1	0.872643	1
C20orf27	HGLibB06020	gecko	0	0	1	0	0	1	0.940997	0	0.9788	0.997798	0.969619	0.97929	1	1	1	0.872643	1
C20orf27	GGGTAAGTGCCTTCCTGGCG	tko1	0	0	1	0	0	1	0.940997	0	0.9788	0.997798	0.969619	0.97929	1	1	1	0.872643	1
HSPA12B	GATGAAGATCCACAGCGCCA	avana	0	0	1	0.5	0	1	0.940997	0	0.9788	0.997798	0.969619	0.97929	1	1	1	0.872643	1
LBP	AGCTGCTTCACTCTGCGCTG	tko2	0	0	1	0.5	0	1	0.940997	0	0.9788	0.997798	0.969619	0.97929	1	1	1	0.872643	1
ZGPAT	s_53847	brunello	0	0	1	1	0	1	0.940997	0	0.9788	0.997798	0.969619	0.97929	1	1	1	0.872643	1
LIME1	GCAGCACCCTAGAACCCAGA	avana	0	0	1	0	0	1	0.940997	0	0.9788	0.997798	0.969619	0.97929	1	1	1	0.872643	1
SLC2A4RG	GCCCACCCTGAGAAAAAGGA	avana	0	0	1	1	0	1	0.940997	0	0.9788	0.997798	0.969619	0.97929	1	1	1	0.872643	1
U2AF1L5	TCACGGGTGACAGCTCGGCG	avana	0	0	1	1	0	1	0.940997	0	0.9788	0.997798	0.969619	0.97929	1	1	1	0.872643	1
U2AF1	TCACGGGTGACAGCTCGGCG	avana	0	0	1	1	0	1	0.940997	0	0.9788	0.997798	0.969619	0.97929	1	1	1	0.872643	1
OSM	GCACTGCAGGGAGCGCCCCG	avana	0	0	1	0	0	1	0.940997	0	0.9788	0.997798	0.969619	0.97929	1	1	1	0.872643	1
OSM	GGAGCTGGCCAAGGAGCACG	avana	0	0	1	0	0	1	0.940997	0	0.9788	0.997798	0.969619	0.97929	1	1	1	0.872643	1
ST13	s_18326	brunello	0	1	1	1	0	1	0.940997	0	0.9788	0.997798	0.969619	0.97929	1	1	1	0.872643	1
EP300	AGGACCCAGGGAGGGCACAC	tko1	0	1	1	1	0	1	0.940997	0	0.9788	0.997798	0.969619	0.97929	1	1	1	0.872643	1
POLR3H	TGTGTGATGCGCCATCCCCA	avana	0	0	1	1	0	1	0.940997	0	0.9788	0.997798	0.969619	0.97929	1	1	1	0.872643	1
CYP2D6	CCAGCAGCCTGAGGAAGCGA	avana	0	0	1	0	0	1	0.940997	0	0.9788	0.997798	0.969619	0.97929	1	1	1	0.872643	1
NFAM1	CACGCCAAGGAGGAGCCAGG	tko2	0	0	1	0	0	1	0.940997	0	0.9788	0.997798	0.969619	0.97929	1	1	1	0.872643	1
ARFGAP3	TTTGTCCCCTCCACCAAAGG	avana	0	0	1	0.5	0	1	0.940997	0	0.9788	0.997798	0.969619	0.97929	1	1	1	0.872643	1
FAM50A	s_23959	brunello	0	0	1	0.5	0	1	0.940997	0	0.9788	0.997798	0.969619	0.97929	1	1	1	0.872643	1
G6PD	TTTGGCACTGAGGGTCGCGG	avana	0	0	1	1	0	1	0.940997	0	0.9788	0.997798	0.969619	0.97929	1	1	1	0.872643	1
G6PD	GATGGGGCCGAAGATCCTGT	avana	0	0	1	1	0	1	0.940997	0	0.9788	0.997798	0.969619	0.97929	1	1	1	0.872643	1
SAMD11	s_62023	brunello	0	0	1	1	0	1	0.940997	0	0.9788	1	0.969619	0.97929	1	1	1	0.874569	0.987284
TTLL10	HGLibB52124	gecko	0	0	1	0	0	1	0.940997	0	0.9788	1	0.969619	0.97929	1	1	1	0.874569	0.987284
TTLL10	HGLibA52188	gecko	0	0	1	0	0	1	0.940997	0	0.9788	1	0.969619	0.97929	1	1	1	0.874569	0.987284
hsa-mir-6808	HGLibA63410	gecko	0	1	1	1	0	1	0.940997	0	0.9788	1	0.969619	0.97929	1	1	1	0.874569	0.987284
ACAP3	s_57860	brunello	0	0	1	1	0	1	0.940997	0	0.9788	1	0.969619	0.97929	1	1	1	0.874569	0.987284
ACAP3	CTTTAGGGCGACCATTGACG	avana	0	0	1	1	0	1	0.940997	0	0.9788	1	0.969619	0.97929	1	1	1	0.874569	0.987284
ACAP3	GACGCACTCCTCGAACTCCA	avana	0	0	1	0	0	1	0.940997	0	0.9788	1	0.969619	0.97929	1	1	1	0.874569	0.987284
CCNL2	TGTCTCTCAGCTGTCGAAGG	tko1	0	0	1	0	0	1	0.940997	0	0.9788	1	0.969619	0.97929	1	1	1	0.874569	0.987284
MRPL20	AGAGTGGTGCAGTACCACTG	tko2	0	0	1	1	0	1	0.940997	0	0.9788	1	0.969619	0.97929	1	1	1	0.874569	0.987284
MRPL20	HGLibA29923	gecko	0	0	1	1	0	1	0.940997	0	0.9788	1	0.969619	0.97929	1	1	1	0.874569	0.987284
MRPL20	HGLibB29882	gecko	0	1	1	1	0	1	0.940997	0	0.9788	1	0.969619	0.97929	1	1	1	0.874569	0.987284
MRPL20	CTTTCCTGTTGAGCTCCACC	tko1	0	1	1	1	0	1	0.940997	0	0.9788	1	0.969619	0.97929	1	1	1	0.874569	0.987284
DVL1	s_5181	brunello	0	0	1	0.5	0	1	0.940997	0	0.9788	1	0.969619	0.97929	1	1	1	0.874569	0.987284
MORN1	s_50329	brunello	0	0	1	0.5	0	1	0.940997	0	0.9788	1	0.969619	0.97929	1	1	1	0.874569	0.987284
RER1	s_30055	brunello	0	0	1	1	0	1	0.940997	0	0.9788	1	0.969619	0.97929	1	1	1	0.874569	0.987284
PLCH2	CGACAGCCGGACCAAGGGAA	tko1	0	0	1	0.5	0	1	0.940997	0	0.9788	1	0.969619	0.97929	1	1	1	0.874569	0.987284
PLCH2	CAGCCGGACCAAGGGAACGG	tko2	0	0	1	0.5	0	1	0.940997	0	0.9788	1	0.969619	0.97929	1	1	1	0.874569	0.987284
PEX10	GCAGTGTCACCAGCACGCCA	avana	0	0	1	0.5	0	1	0.940997	0	0.9788	1	0.969619	0.97929	1	1	1	0.874569	0.987284
PEX10	s_13688	brunello	0	0	1	0.5	0	1	0.940997	0	0.9788	1	0.969619	0.97929	1	1	1	0.874569	0.987284
PEX10	GCTGACGTACTCCTCCCCCA	avana	0	0	1	0.5	0	1	0.940997	0	0.9788	1	0.969619	0.97929	1	1	1	0.874569	0.987284
PLCH2	GCACCCATGCACCGCTCCAC	tko1	0	1	1	1	0	1	0.940997	0	0.9788	1	0.969619	0.97929	1	1	1	0.874569	0.987284
PLCH2	HGLibB36963	gecko	0	1	1	1	0	1	0.940997	0	0.9788	1	0.969619	0.97929	1	1	1	0.874569	0.987284
PEX10	s_13687	brunello	0	0	1	1	0	1	0.940997	0	0.9788	1	0.969619	0.97929	1	1	1	0.874569	0.987284
PEX10	s_13685	brunello	0	0	1	1	0	1	0.940997	0	0.9788	1	0.969619	0.97929	1	1	1	0.874569	0.987284
PEX10	CAGAAGGACGAGTACTACCG	avana	0	0	1	1	0	1	0.940997	0	0.9788	1	0.969619	0.97929	1	1	1	0.874569	0.987284
PEX10	ACTCGTCCTTCTGCGCCGCG	avana	0	0	1	1	0	1	0.940997	0	0.9788	1	0.969619	0.97929	1	1	1	0.874569	0.987284
PLCH2	HGLibA37011	gecko	0	1	1	0.5	0	1	0.940997	0	0.9788	1	0.969619	0.97929	1	1	1	0.874569	0.987284
PLCH2	CAAGATGATGTCCACCCGCC	tko1	0	1	1	0.5	0	1	0.940997	0	0.9788	1	0.969619	0.97929	1	1	1	0.874569	0.987284
CEP104	HGLibA09094	gecko	0	0	1	0	0	1	0.940997	0	0.9788	1	0.969619	0.97929	1	1	1	0.874569	0.987284
CEP104	CGAAGACGGCTTCAGTGCCC	tko1	0	1	1	0	0	1	0.940997	0	0.9788	1	0.969619	0.97929	1	1	1	0.874569	0.987284
CEP104	CGAAGACGGCTTCAGTGCCC	tko2	0	1	1	0	0	1	0.940997	0	0.9788	1	0.969619	0.97929	1	1	1	0.874569	0.987284
DFFB	HGLibB13003	gecko	0	0	1	0.5	0	1	0.940997	0	0.9788	1	0.969619	0.97929	1	1	1	0.874569	0.987284
DFFB	HGLibA13021	gecko	0	1	1	0.5	0	1	0.940997	0	0.9788	1	0.969619	0.97929	1	1	1	0.874569	0.987284
DFFB	TGTTCCCGACAACGCCGAGC	tko2	0	1	1	0.5	0	1	0.940997	0	0.9788	1	0.969619	0.97929	1	1	1	0.874569	0.987284
SMIM1	CGTCCACTATAGTAGGTGGG	avana	0	0	1	0.5	0	1	0.940997	0	0.9788	1	0.969619	0.97929	1	1	1	0.874569	0.987284
SMIM1	GCAGGGACGGAGTCAGCCTA	avana	0	0	1	0.5	0	1	0.940997	0	0.9788	1	0.969619	0.97929	1	1	1	0.874569	0.987284
DFFB	AGAACATCGCGGCCGAGACC	tko1	0	1	1	0.5	0	1	0.940997	0	0.9788	1	0.969619	0.97929	1	1	1	0.874569	0.987284
DFFB	GAACATCGCGGCCGAGACCC	tko1	0	1	1	0.5	0	1	0.940997	0	0.9788	1	0.969619	0.97929	1	1	1	0.874569	0.987284
DFFB	CACGCACCTTCAAACCACGG	tko2	0	0	1	0.5	0	1	0.940997	0	0.9788	1	0.969619	0.97929	1	1	1	0.874569	0.987284
DFFB	HGLibA13022	gecko	0	0	1	0.5	0	1	0.940997	0	0.9788	1	0.969619	0.97929	1	1	1	0.874569	0.987284
KCNAB2	HGLibA24151	gecko	0	1	1	0	0	1	0.940997	0	0.9788	1	0.969619	0.97929	1	1	1	0.874569	0.987284
KCNAB2	TCACCTGTAGATCATCCCGG	tko1	0	0	1	0	0	1	0.940997	0	0.9788	1	0.969619	0.97929	1	1	1	0.874569	0.987284
KCNAB2	TCACCTGTAGATCATCCCGG	tko2	0	0	1	0	0	1	0.940997	0	0.9788	1	0.969619	0.97929	1	1	1	0.874569	0.987284
CHD5	s_34415	brunello	0	0	1	0	0	1	0.940997	0	0.9788	1	0.969619	0.97929	1	1	1	0.874569	0.987284
CHD5	GGAACACTCACAGTACAGCG	avana	0	0	1	0	0	1	0.940997	0	0.9788	1	0.969619	0.97929	1	1	1	0.874569	0.987284
CHD5	CCGCTGCCCGAGATCCCAAA	avana	0	0	1	0	0	1	0.940997	0	0.9788	1	0.969619	0.97929	1	1	1	0.874569	0.987284
RNF207	s_71108	brunello	0	0	1	1	0	1	0.940997	0	0.9788	1	0.969619	0.97929	1	1	1	0.874569	0.987284
RNF207	s_71107	brunello	0	0	1	1	0	1	0.940997	0	0.9788	1	0.969619	0.97929	1	1	1	0.874569	0.987284
RNF207	GTACGCACTTCTGCATGTCG	avana	0	0	1	1	0	1	0.940997	0	0.9788	1	0.969619	0.97929	1	1	1	0.874569	0.987284
RNF207	s_71106	brunello	0	0	1	1	0	1	0.940997	0	0.9788	1	0.969619	0.97929	1	1	1	0.874569	0.987284
ICMT	HGLibA22511	gecko	0	0	1	0.5	0	1	0.940997	0	0.9788	1	0.969619	0.97929	1	1	1	0.874569	0.987284
ICMT	CTGAGACGCGCCTCAGAGCC	tko1	0	1	1	0.5	0	1	0.940997	0	0.9788	1	0.969619	0.97929	1	1	1	0.874569	0.987284
ACOT7	TGACCAATAAGGCCACCCTG	tko2	0	0	1	0	0	1	0.940997	0	0.9788	1	0.969619	0.97929	1	1	1	0.874569	0.987284
GPR157	GCAGCACGCAGTCCCACGAC	tko1	0	1	1	0.5	0	1	0.940997	0	0.9788	1	0.969619	0.97929	1	1	1	0.874569	0.987284
GPR157	HGLibA19948	gecko	0	0	1	0.5	0	1	0.940997	0	0.9788	1	0.969619	0.97929	1	1	1	0.874569	0.987284
GPR157	HGLibA19947	gecko	0	0	1	0.5	0	1	0.940997	0	0.9788	1	0.969619	0.97929	1	1	1	0.874569	0.987284
GPR157	CTCCGACGGCACCAGCTCGG	tko2	0	0	1	0.5	0	1	0.940997	0	0.9788	1	0.969619	0.97929	1	1	1	0.874569	0.987284
PEX14	s_13697	brunello	0	0	1	1	0	1	0.940997	0	0.9788	1	0.969619	0.97929	1	1	1	0.874569	0.987284
FBXO2	s_34800	brunello	0	0	1	0	0	1	0.940997	0	0.9788	1	0.969619	0.97929	1	1	1	0.874569	0.987284
FBXO2	s_34802	brunello	0	0	1	0	0	1	0.940997	0	0.9788	1	0.969619	0.97929	1	1	1	0.874569	0.987284
FBXO2	GCACTTGAGCAGCCACAGCG	avana	0	0	1	0	0	1	0.940997	0	0.9788	1	0.969619	0.97929	1	1	1	0.874569	0.987284
FBXO2	s_34801	brunello	0	0	1	0	0	1	0.940997	0	0.9788	1	0.969619	0.97929	1	1	1	0.874569	0.987284
FBXO2	GCAGGCCTGCACCAGCTCGG	avana	0	0	1	0	0	1	0.940997	0	0.9788	1	0.969619	0.97929	1	1	1	0.874569	0.987284
FBXO2	CAGCTCGTCCAGGTACGCGG	avana	0	0	1	0	0	1	0.940997	0	0.9788	1	0.969619	0.97929	1	1	1	0.874569	0.987284
FBXO44	HGLibB17082	gecko	0	0	1	0.5	0	1	0.940997	0	0.9788	1	0.969619	0.97929	1	1	1	0.874569	0.987284
FBXO44	HGLibA17106	gecko	0	1	1	0	0	1	0.940997	0	0.9788	1	0.969619	0.97929	1	1	1	0.874569	0.987284
FBXO44	HGLibA17105	gecko	0	0	1	0	0	1	0.940997	0	0.9788	1	0.969619	0.97929	1	1	1	0.874569	0.987284
AGTRAP	GCTGCCTGCTGTGAACCTGA	avana	0	0	1	0.5	0	1	0.940997	0	0.9788	1	0.969619	0.97929	1	1	1	0.874569	0.987284
C1orf195	CACGCGTACTGTCTCTCCCA	tko2	0	0	1	0.5	0	1	0.940997	0	0.9788	1	0.969619	0.97929	1	1	1	0.874569	0.987284
CPLANE2	GGCTGGCCAAAATACCACGG	avana	0	0	1	0.5	0	1	0.940997	0	0.9788	1	0.969619	0.97929	1	1	1	0.874569	0.987284
RSG1	s_49175	brunello	0	0	1	1	0	1	0.940997	0	0.9788	1	0.969619	0.97929	1	1	1	0.874569	0.987284
CPLANE2	TCTGCGCAAGAACCGCCGGC	avana	0	1	1	1	0	1	0.940997	0	0.9788	1	0.969619	0.97929	1	1	1	0.874569	0.987284
ZBTB17	HGLibA54828	gecko	0	0	1	1	0	1	0.940997	0	0.9788	1	0.969619	0.97929	1	1	1	0.874569	0.987284
ZBTB17	HGLibB54763	gecko	0	0	1	1	0	1	0.940997	0	0.9788	1	0.969619	0.97929	1	1	1	0.874569	0.987284
ZBTB17	AAATGGAGGTGGAGCCCGCC	tko1	0	1	1	1	0	1	0.940997	0	0.9788	1	0.969619	0.97929	1	1	1	0.874569	0.987284
ZBTB17	HGLibB54762	gecko	0	0	1	0.5	0	1	0.940997	0	0.9788	1	0.969619	0.97929	1	1	1	0.874569	0.987284
ZBTB17	GGGTCTGGCTTGAGCTCCAC	tko1	0	1	1	0.5	0	1	0.940997	0	0.9788	1	0.969619	0.97929	1	1	1	0.874569	0.987284
ZBTB17	GACCTCAAGGAGGAGCGCGG	tko1	0	0	1	0	0	1	0.940997	0	0.9788	1	0.969619	0.97929	1	1	1	0.874569	0.987284
ZBTB17	GACCTCAAGGAGGAGCGCGG	tko2	0	0	1	0	0	1	0.940997	0	0.9788	1	0.969619	0.97929	1	1	1	0.874569	0.987284
CLCNKB	CAGTTCCCACCGCGTGAGGG	tko1	0	0	1	1	0	1	0.940997	0	0.9788	1	0.969619	0.97929	1	1	1	0.874569	0.987284
FAM131C	HGLibA16110	gecko	0	0	1	1	0	1	0.940997	0	0.9788	1	0.969619	0.97929	1	1	1	0.874569	0.987284
FAM131C	HGLibA16111	gecko	0	1	1	1	0	1	0.940997	0	0.9788	1	0.969619	0.97929	1	1	1	0.874569	0.987284
FAM131C	ATGGGCTCCTGCGTGTCGCG	tko1	0	0	1	1	0	1	0.940997	0	0.9788	1	0.969619	0.97929	1	1	1	0.874569	0.987284
NECAP2	s_43104	brunello	0	0	1	1	0	1	0.940997	0	0.9788	1	0.969619	0.97929	1	1	1	0.874569	0.987284
NECAP2	GCCAGGAAACTGATCCACCG	avana	0	0	1	1	0	1	0.940997	0	0.9788	1	0.969619	0.97929	1	1	1	0.874569	0.987284
NECAP2	s_43103	brunello	0	0	1	1	0	1	0.940997	0	0.9788	1	0.969619	0.97929	1	1	1	0.874569	0.987284
FAM43B	s_63739	brunello	0	0	1	1	0	1	0.940997	0	0.9788	1	0.969619	0.97929	1	1	1	0.874569	0.987284
FAM43B	GCGAGCCCAGATCTTGCCCA	avana	0	0	1	1	0	1	0.940997	0	0.9788	1	0.969619	0.97929	1	1	1	0.874569	0.987284
ECE1	s_5240	brunello	0	0	1	0.5	0	1	0.940997	0	0.9788	1	0.969619	0.97929	1	1	1	0.874569	0.987284
ARID1A	HGLibA02883	gecko	0	0	1	0	0	1	0.940997	0	0.9788	1	0.969619	0.97929	1	1	1	0.874569	0.987284
LAPTM5	CACCACATGGTAGATGGCCA	tko1	0	0	1	0	0	1	0.940997	0	0.9788	1	0.969619	0.97929	1	1	1	0.874569	0.987284
LAPTM5	CCGCATCGCAACCACCGCCC	tko2	0	1	1	0	0	1	0.940997	0	0.9788	1	0.969619	0.97929	1	1	1	0.874569	0.987284
HYI	GCTATTCGATCAGCTCCCTG	avana	0	0	1	0.5	0	1	0.940997	0	0.9788	1	0.969619	0.97929	1	1	1	0.874569	0.987284
HYI	s_52019	brunello	0	0	1	0.5	0	1	0.940997	0	0.9788	1	0.969619	0.97929	1	1	1	0.874569	0.987284
HYI	GTACTGATCAACACGCCCCC	avana	0	1	1	0.5	0	1	0.940997	0	0.9788	1	0.969619	0.97929	1	1	1	0.874569	0.987284
HYI	s_52020	brunello	0	1	1	0.5	0	1	0.940997	0	0.9788	1	0.969619	0.97929	1	1	1	0.874569	0.987284
HYI	AGATTGGCGGAGAAGCGCAG	avana	0	0	1	0.5	0	1	0.940997	0	0.9788	1	0.969619	0.97929	1	1	1	0.874569	0.987284
POLR3GL	s_53272	brunello	0	0	1	0	0	1	0.940997	0	0.9788	1	0.969619	0.97929	1	1	1	0.874569	0.987284
ANKRD34A	s_67943	brunello	0	0	1	0.5	0	1	0.940997	0	0.9788	1	0.969619	0.97929	1	1	1	0.874569	0.987284
ANKRD34A	s_67944	brunello	0	0	1	0	0	1	0.940997	0	0.9788	1	0.969619	0.97929	1	1	1	0.874569	0.987284
LIX1L	TGGAGACTATGCGAGCGCAG	avana	0	0	1	0	0	1	0.940997	0	0.9788	1	0.969619	0.97929	1	1	1	0.874569	0.987284
LIX1L	s_59459	brunello	0	0	1	0	0	1	0.940997	0	0.9788	1	0.969619	0.97929	1	1	1	0.874569	0.987284
LIX1L	s_59458	brunello	0	0	1	1	0	1	0.940997	0	0.9788	1	0.969619	0.97929	1	1	1	0.874569	0.987284
RBM8A	s_26503	brunello	0	0	1	1	0	1	0.940997	0	0.9788	1	0.969619	0.97929	1	1	1	0.874569	0.987284
NUDT17	AGTGGACTACACCTGCCCCA	avana	0	0	1	0.5	0	1	0.940997	0	0.9788	1	0.969619	0.97929	1	1	1	0.874569	0.987284
NUDT17	s_64645	brunello	0	0	1	0.5	0	1	0.940997	0	0.9788	1	0.969619	0.97929	1	1	1	0.874569	0.987284
NUDT17	s_64648	brunello	0	0	1	0	0	1	0.940997	0	0.9788	1	0.969619	0.97929	1	1	1	0.874569	0.987284
NUDT17	s_64647	brunello	0	0	1	0	0	1	0.940997	0	0.9788	1	0.969619	0.97929	1	1	1	0.874569	0.987284
NUDT17	CCAGAGTCGCGTTATGGCCG	avana	0	0	1	0	0	1	0.940997	0	0.9788	1	0.969619	0.97929	1	1	1	0.874569	0.987284
PDZK1	TCTCAACCACCCGGACCAGG	tko1	0	0	1	0.5	0	1	0.940997	0	0.9788	1	0.969619	0.97929	1	1	1	0.874569	0.987284
CD160	s_30194	brunello	0	0	1	0	0	1	0.940997	0	0.9788	1	0.969619	0.97929	1	1	1	0.874569	0.987284
TNFAIP8L2-SCNM1	s_76192	brunello	0	0	1	1	0	1	0.940997	0	0.9788	1	0.969619	0.97929	1	1	1	0.874569	0.987284
NPR1	HGLibB32463	gecko	0	0	1	0	0	1	0.940997	0	0.9788	1	0.969619	0.97929	1	1	1	0.874569	0.987284
NPR1	ATCCCAGCATCCTTCCACGA	tko2	0	0	1	0	0	1	0.940997	0	0.9788	1	0.969619	0.97929	1	1	1	0.874569	0.987284
NPR1	HGLibA32507	gecko	0	0	1	0	0	1	0.940997	0	0.9788	1	0.969619	0.97929	1	1	1	0.874569	0.987284
SNAPIN	GGTCCCTGCCCCCGATACAG	avana	0	0	1	1	0	1	0.940997	0	0.9788	1	0.969619	0.97929	1	1	1	0.874569	0.987284
SNAPIN	s_33166	brunello	0	0	1	1	0	1	0.940997	0	0.9788	1	0.969619	0.97929	1	1	1	0.874569	0.987284
SNAPIN	ACTCTCACGTACACGCCGTC	avana	0	1	1	1	0	1	0.940997	0	0.9788	1	0.969619	0.97929	1	1	1	0.874569	0.987284
SNAPIN	s_33163	brunello	0	1	1	1	0	1	0.940997	0	0.9788	1	0.969619	0.97929	1	1	1	0.874569	0.987284
NPR1	GGTGCAGGCTCCCACAAACC	tko1	0	1	1	1	0	1	0.940997	0	0.9788	1	0.969619	0.97929	1	1	1	0.874569	0.987284
SLC27A3	s_29803	brunello	0	0	1	0	0	1	0.940997	0	0.9788	1	0.969619	0.97929	1	1	1	0.874569	0.987284
GATAD2B	HGLibA18690	gecko	0	1	1	0	0	1	0.940997	0	0.9788	1	0.969619	0.97929	1	1	1	0.874569	0.987284
GATAD2B	HGLibB18664	gecko	0	0	1	0	0	1	0.940997	0	0.9788	1	0.969619	0.97929	1	1	1	0.874569	0.987284
GATAD2B	CTAGTGAGCCAGAGCGAGGA	tko1	0	0	1	0	0	1	0.940997	0	0.9788	1	0.969619	0.97929	1	1	1	0.874569	0.987284
NUP210L	CCGAAGGGTAGCAACACCTG	tko2	0	0	1	0	0	1	0.940997	0	0.9788	1	0.969619	0.97929	1	1	1	0.874569	0.987284
NUP210L	HGLibA33043	gecko	0	0	1	0	0	1	0.940997	0	0.9788	1	0.969619	0.97929	1	1	1	0.874569	0.987284
NUP210L	CCGGCGTCATCAAGACGCCG	tko1	0	0	1	0	0	1	0.940997	0	0.9788	1	0.969619	0.97929	1	1	1	0.874569	0.987284
ADAR	GGGCGCAATGAATCCGCGGC	tko1	0	1	1	0.5	0	1	0.940997	0	0.9788	1	0.969619	0.97929	1	1	1	0.874569	0.987284
ADAR	TCGCGGGCGCAATGAATCCG	tko2	0	0	1	0.5	0	1	0.940997	0	0.9788	1	0.969619	0.97929	1	1	1	0.874569	0.987284
FLAD1	s_51076	brunello	0	0	1	1	0	1	0.940997	0	0.9788	1	0.969619	0.97929	1	1	1	0.874569	0.987284
FLAD1	s_51075	brunello	0	0	1	1	0	1	0.940997	0	0.9788	1	0.969619	0.97929	1	1	1	0.874569	0.987284
ZBTB7B	s_37615	brunello	0	0	1	1	0	1	0.940997	0	0.9788	1	0.969619	0.97929	1	1	1	0.874569	0.987284
ADAM15	ACCTATATTTGGGAGCGGCC	tko1	0	1	1	0.5	0	1	0.940997	0	0.9788	1	0.969619	0.97929	1	1	1	0.874569	0.987284
ADAM15	CCAGCCCGATGGCACTCGGG	tko2	0	0	1	0.5	0	1	0.940997	0	0.9788	1	0.969619	0.97929	1	1	1	0.874569	0.987284
ADAM15	GAGAAGCTATACCCTGGAGC	tko1	0	1	1	0.5	0	1	0.940997	0	0.9788	1	0.969619	0.97929	1	1	1	0.874569	0.987284
ADAM15	ACGAGTGGCACTAGTGGGCC	tko1	0	1	1	0	0	1	0.940997	0	0.9788	1	0.969619	0.97929	1	1	1	0.874569	0.987284
DCST2	s_59384	brunello	0	0	1	0	0	1	0.940997	0	0.9788	1	0.969619	0.97929	1	1	1	0.874569	0.987284
DCST2	GGTAGCCATGGACCTCCACG	avana	0	0	1	0	0	1	0.940997	0	0.9788	1	0.969619	0.97929	1	1	1	0.874569	0.987284
DCST2	s_59382	brunello	0	0	1	0	0	1	0.940997	0	0.9788	1	0.969619	0.97929	1	1	1	0.874569	0.987284
DCST1	GCAGTGACAGGAAACTCGCC	avana	0	1	1	0	0	1	0.940997	0	0.9788	1	0.969619	0.97929	1	1	1	0.874569	0.987284
ADAM15	HGLibB00736	gecko	0	1	1	0	0	1	0.940997	0	0.9788	1	0.969619	0.97929	1	1	1	0.874569	0.987284
EFNA4	HGLibB14568	gecko	0	0	1	0	0	1	0.940997	0	0.9788	1	0.969619	0.97929	1	1	1	0.874569	0.987284
EFNA4	TTGTACATGGTGGACTGGCC	tko1	0	1	1	0	0	1	0.940997	0	0.9788	1	0.969619	0.97929	1	1	1	0.874569	0.987284
EFNA4	HGLibB14569	gecko	0	1	1	0	0	1	0.940997	0	0.9788	1	0.969619	0.97929	1	1	1	0.874569	0.987284
SLC50A1	GCCGCACTCTCACAGGCCGG	tko2	0	0	1	0	0	1	0.940997	0	0.9788	1	0.969619	0.97929	1	1	1	0.874569	0.987284
SLC50A1	TCAGGCACATGCGAATGACC	tko1	0	1	1	0	0	1	0.940997	0	0.9788	1	0.969619	0.97929	1	1	1	0.874569	0.987284
SLC50A1	HGLibA45234	gecko	0	0	1	0	0	1	0.940997	0	0.9788	1	0.969619	0.97929	1	1	1	0.874569	0.987284
SCAMP3	HGLibA42841	gecko	0	1	1	0	0	1	0.940997	0	0.9788	1	0.969619	0.97929	1	1	1	0.874569	0.987284
SCAMP3	AAGCGTGGCATACTGCCGGC	tko1	0	1	1	0	0	1	0.940997	0	0.9788	1	0.969619	0.97929	1	1	1	0.874569	0.987284
SCAMP3	HGLibB42790	gecko	0	1	1	0	0	1	0.940997	0	0.9788	1	0.969619	0.97929	1	1	1	0.874569	0.987284
SCAMP3	TGATCCAGCACCGACCCAGC	tko2	0	1	1	0	0	1	0.940997	0	0.9788	1	0.969619	0.97929	1	1	1	0.874569	0.987284
CLK2	CTCACCTTCGAGAACGGACA	tko1	0	0	1	1	0	1	0.940997	0	0.9788	1	0.969619	0.97929	1	1	1	0.874569	0.987284
PKLR	CGCCTCCCGGACGTTGGCGA	tko2	0	0	1	0.5	0	1	0.940997	0	0.9788	1	0.969619	0.97929	1	1	1	0.874569	0.987284
PKLR	GCGCGACTCAACTTCTCCCA	tko1	0	0	1	0.5	0	1	0.940997	0	0.9788	1	0.969619	0.97929	1	1	1	0.874569	0.987284
PKLR	GCGCGACTCAACTTCTCCCA	tko2	0	0	1	0.5	0	1	0.940997	0	0.9788	1	0.969619	0.97929	1	1	1	0.874569	0.987284
PKLR	HGLibB36781	gecko	0	1	1	0.5	0	1	0.940997	0	0.9788	1	0.969619	0.97929	1	1	1	0.874569	0.987284
PKLR	HGLibB36782	gecko	0	0	1	0.5	0	1	0.940997	0	0.9788	1	0.969619	0.97929	1	1	1	0.874569	0.987284
DAP3	HGLibB12305	gecko	0	0	1	1	0	1	0.940997	0	0.9788	1	0.969619	0.97929	1	1	1	0.874569	0.987284
SEMA4A	GCTGCTGCCGACGACGACCG	tko2	0	0	1	1	0	1	0.940997	0	0.9788	1	0.969619	0.97929	1	1	1	0.874569	0.987284
SEMA4A	CTACCTGTTGCCCATCTCGG	tko2	0	0	1	1	0	1	0.940997	0	0.9788	1	0.969619	0.97929	1	1	1	0.874569	0.987284
SEMA4A	HGLibB43287	gecko	0	0	1	1	0	1	0.940997	0	0.9788	1	0.969619	0.97929	1	1	1	0.874569	0.987284
SEMA4A	CAGCCGTATGCTTGTGAGCG	tko1	0	0	1	1	0	1	0.940997	0	0.9788	1	0.969619	0.97929	1	1	1	0.874569	0.987284
SEMA4A	AGTAGACGACCTGGGTCGAA	tko1	0	0	1	1	0	1	0.940997	0	0.9788	1	0.969619	0.97929	1	1	1	0.874569	0.987284
LMNA	s_10706	brunello	0	1	1	1	0	1	0.940997	0	0.9788	1	0.969619	0.97929	1	1	1	0.874569	0.987284
SLC25A44	HGLibA44748	gecko	0	0	1	0	0	1	0.940997	0	0.9788	1	0.969619	0.97929	1	1	1	0.874569	0.987284
SLC25A44	HGLibA44746	gecko	0	0	1	0	0	1	0.940997	0	0.9788	1	0.969619	0.97929	1	1	1	0.874569	0.987284
SLC25A44	HGLibA44747	gecko	0	1	1	0	0	1	0.940997	0	0.9788	1	0.969619	0.97929	1	1	1	0.874569	0.987284
PMF1	HGLibB37253	gecko	0	0	1	0	0	1	0.940997	0	0.9788	1	0.969619	0.97929	1	1	1	0.874569	0.987284
PMF1	GGTGAAGCTCCTCGACACCA	tko1	0	0	1	0	0	1	0.940997	0	0.9788	1	0.969619	0.97929	1	1	1	0.874569	0.987284
ISG20L2	GGCCTGGGCATCTTCCACAG	tko2	0	0	1	0	0	1	0.940997	0	0.9788	1	0.969619	0.97929	1	1	1	0.874569	0.987284
ISG20L2	GACTACCGAACCAGGTGGAG	tko1	0	0	1	0	0	1	0.940997	0	0.9788	1	0.969619	0.97929	1	1	1	0.874569	0.987284
RRNAD1	ATGCCGGGCATCTCCGCCCG	tko2	0	0	1	0.5	0	1	0.940997	0	0.9788	1	0.969619	0.97929	1	1	1	0.874569	0.987284
RRNAD1	AACGGTAGAGTGCCAGGACA	tko1	0	0	1	0.5	0	1	0.940997	0	0.9788	1	0.969619	0.97929	1	1	1	0.874569	0.987284
MRPL24	HGLibB29894	gecko	0	1	1	0.5	0	1	0.940997	0	0.9788	1	0.969619	0.97929	1	1	1	0.874569	0.987284
HDGF	HGLibB21010	gecko	0	0	1	0.5	0	1	0.940997	0	0.9788	1	0.969619	0.97929	1	1	1	0.874569	0.987284
HDGF	HGLibA21039	gecko	0	1	1	1	0	1	0.940997	0	0.9788	1	0.969619	0.97929	1	1	1	0.874569	0.987284
HDGF	HGLibB21012	gecko	0	0	1	1	0	1	0.940997	0	0.9788	1	0.969619	0.97929	1	1	1	0.874569	0.987284
HDGF	ACGTCCACACTTAACTGCGC	tko1	0	1	1	1	0	1	0.940997	0	0.9788	1	0.969619	0.97929	1	1	1	0.874569	0.987284
HDGF	TACGTCCGCCTTTGCTAAGG	tko1	0	0	1	1	0	1	0.940997	0	0.9788	1	0.969619	0.97929	1	1	1	0.874569	0.987284
ISG20L2	s_52009	brunello	0	0	1	1	0	1	0.940997	0	0.9788	1	0.969619	0.97929	1	1	1	0.874569	0.987284
NTRK1	s_12892	brunello	0	0	1	0	0	1	0.940997	0	0.9788	1	0.969619	0.97929	1	1	1	0.874569	0.987284
NTRK1	s_12890	brunello	0	0	1	0	0	1	0.940997	0	0.9788	1	0.969619	0.97929	1	1	1	0.874569	0.987284
LRRC71	AGAGGAGTACCAGTGCTCCG	avana	0	0	1	0	0	1	0.940997	0	0.9788	1	0.969619	0.97929	1	1	1	0.874569	0.987284
LRRC71	ACTTCGCCGAGCTCTGCACG	avana	0	0	1	0	0	1	0.940997	0	0.9788	1	0.969619	0.97929	1	1	1	0.874569	0.987284
LRRC71	s_62194	brunello	0	0	1	0	0	1	0.940997	0	0.9788	1	0.969619	0.97929	1	1	1	0.874569	0.987284
LRRC71	GGCCCAGGAGTTGCGCCCCG	avana	0	0	1	0	0	1	0.940997	0	0.9788	1	0.969619	0.97929	1	1	1	0.874569	0.987284
ARHGEF11	HGLibB02810	gecko	0	0	1	0	0	1	0.940997	0	0.9788	1	0.969619	0.97929	1	1	1	0.874569	0.987284
ARHGEF11	CCAACAGGTCAACGGCACCA	tko1	0	0	1	0	0	1	0.940997	0	0.9788	1	0.969619	0.97929	1	1	1	0.874569	0.987284
ARHGEF11	HGLibA02812	gecko	0	1	1	0.5	0	1	0.940997	0	0.9788	1	0.969619	0.97929	1	1	1	0.874569	0.987284
ARHGEF11	CCGGTCGCCCTCTTTCACAC	tko1	0	1	1	0.5	0	1	0.940997	0	0.9788	1	0.969619	0.97929	1	1	1	0.874569	0.987284
ARHGEF11	CCGGTCGCCCTCTTTCACAC	tko2	0	1	1	0.5	0	1	0.940997	0	0.9788	1	0.969619	0.97929	1	1	1	0.874569	0.987284
ARHGEF11	ACACAGCGTTGAACGAGACC	tko1	0	1	1	0	0	1	0.940997	0	0.9788	1	0.969619	0.97929	1	1	1	0.874569	0.987284
ARHGAP30	GCGCTTGGTCAAGATCCTAG	avana	0	0	1	0	0	1	0.940997	0	0.9788	1	0.969619	0.97929	1	1	1	0.874569	0.987284
TOMM40L	TGCCAAGAGGAGCAAGACCT	tko2	0	0	1	0	0	1	0.940997	0	0.9788	1	0.969619	0.97929	1	1	1	0.874569	0.987284
TNNI1	HGLibB50809	gecko	0	0	1	0.5	0	1	0.940997	0	0.9788	1	0.969619	0.97929	1	1	1	0.874569	0.987284
TNNI1	HGLibA50870	gecko	0	1	1	0	0	1	0.940997	0	0.9788	1	0.969619	0.97929	1	1	1	0.874569	0.987284
TNNI1	CCGAGACACGGACTCGACGC	tko1	0	1	1	0	0	1	0.940997	0	0.9788	1	0.969619	0.97929	1	1	1	0.874569	0.987284
TNNI1	CGAGACACGGACTCGACGCA	tko1	0	0	1	0	0	1	0.940997	0	0.9788	1	0.969619	0.97929	1	1	1	0.874569	0.987284
TNNI1	GAGACACGGACTCGACGCAG	tko2	0	0	1	0	0	1	0.940997	0	0.9788	1	0.969619	0.97929	1	1	1	0.874569	0.987284
TNNI1	ATGCCTCCACAACACCAGGG	tko2	0	0	1	0	0	1	0.940997	0	0.9788	1	0.969619	0.97929	1	1	1	0.874569	0.987284
TNNI1	CAGGCCACGGGTCTGCAGCG	tko2	0	0	1	0	0	1	0.940997	0	0.9788	1	0.969619	0.97929	1	1	1	0.874569	0.987284
TNNI1	CTTCAGCAAGAGTTTGCGGG	tko2	0	0	1	0	0	1	0.940997	0	0.9788	1	0.969619	0.97929	1	1	1	0.874569	0.987284
TNNI1	TGTGATGGATGCCTGAAGCG	tko1	0	0	1	0	0	1	0.940997	0	0.9788	1	0.969619	0.97929	1	1	1	0.874569	0.987284
LAD1	s_10440	brunello	0	0	1	0	0	1	0.940997	0	0.9788	1	0.969619	0.97929	1	1	1	0.874569	0.987284
LAD1	CCGCAACCTGAGCTCCACCA	avana	0	0	1	0	0	1	0.940997	0	0.9788	1	0.969619	0.97929	1	1	1	0.874569	0.987284
LAD1	s_10437	brunello	0	0	1	0	0	1	0.940997	0	0.9788	1	0.969619	0.97929	1	1	1	0.874569	0.987284
IPO9	CAGTGTCAGCCATTGCCCAC	tko2	0	1	1	0.5	0	1	0.940997	0	0.9788	1	0.969619	0.97929	1	1	1	0.874569	0.987284
IPO9	CAGCCATTGCCCACTGGGAC	tko1	0	1	1	0.5	0	1	0.940997	0	0.9788	1	0.969619	0.97929	1	1	1	0.874569	0.987284
IPO9	HGLibA23477	gecko	0	0	1	0.5	0	1	0.940997	0	0.9788	1	0.969619	0.97929	1	1	1	0.874569	0.987284
LGR6	HGLibB26377	gecko	0	1	1	0	0	1	0.940997	0	0.9788	1	0.969619	0.97929	1	1	1	0.874569	0.987284
LGR6	HGLibB26378	gecko	0	0	1	0	0	1	0.940997	0	0.9788	1	0.969619	0.97929	1	1	1	0.874569	0.987284
LGR6	GCTCCTCCAAGAAGCGCAGG	tko1	0	0	1	0	0	1	0.940997	0	0.9788	1	0.969619	0.97929	1	1	1	0.874569	0.987284
KDM5B	s_29101	brunello	0	0	1	1	0	1	0.940997	0	0.9788	1	0.969619	0.97929	1	1	1	0.874569	0.987284
MYOG	GAGTTCAGCGCCAACCCAGG	tko1	0	0	1	0	0	1	0.940997	0	0.9788	1	0.969619	0.97929	1	1	1	0.874569	0.987284
MYOG	GGAGTTCAGCGCCAACCCAG	tko2	0	0	1	0	0	1	0.940997	0	0.9788	1	0.969619	0.97929	1	1	1	0.874569	0.987284
MYOG	HGLibB30843	gecko	0	1	1	0	0	1	0.940997	0	0.9788	1	0.969619	0.97929	1	1	1	0.874569	0.987284
MYOG	HGLibA30886	gecko	0	0	1	0	0	1	0.940997	0	0.9788	1	0.969619	0.97929	1	1	1	0.874569	0.987284
MYOG	HGLibA30885	gecko	0	1	1	0	0	1	0.940997	0	0.9788	1	0.969619	0.97929	1	1	1	0.874569	0.987284
MYOG	AGCTCCGTCCGCTCGTAGCC	tko1	0	1	1	0	0	1	0.940997	0	0.9788	1	0.969619	0.97929	1	1	1	0.874569	0.987284
MYOG	TCGAACCACCAGGCTACGAG	tko1	0	0	1	0	0	1	0.940997	0	0.9788	1	0.969619	0.97929	1	1	1	0.874569	0.987284
KISS1	GGGACAGCGAGGTCCCCCGA	avana	0	0	1	0	0	1	0.940997	0	0.9788	1	0.969619	0.97929	1	1	1	0.874569	0.987284
KISS1	s_10203	brunello	0	0	1	0	0	1	0.940997	0	0.9788	1	0.969619	0.97929	1	1	1	0.874569	0.987284
C1orf147	CAGAACAGCCAACCAGGCGC	tko1	0	1	1	0	0	1	0.940997	0	0.9788	1	0.969619	0.97929	1	1	1	0.874569	0.987284
CAPN2	GTACTCGGTCACCGGAGCCG	avana	0	0	1	1	0	1	0.940997	0	0.9788	1	0.969619	0.97929	1	1	1	0.874569	0.987284
ASAP2	GTAGAGGCTGCCGTTCCGCT	avana	0	0	1	0.5	0	1	0.940997	0	0.9788	1	0.969619	0.97929	1	1	1	0.874569	0.987284
MATN3	s_11161	brunello	0	1	1	0.5	0	1	0.940997	0	0.9788	1	0.969619	0.97929	1	1	1	0.874569	0.987284
MATN3	ACATTGGGCCAGCCGACACG	avana	0	0	1	0.5	0	1	0.940997	0	0.9788	1	0.969619	0.97929	1	1	1	0.874569	0.987284
RHOB	CAGTAAGGACGAGTTCCCCG	avana	0	0	1	1	0	1	0.940997	0	0.9788	1	0.969619	0.97929	1	1	1	0.874569	0.987284
RHOB	s_1109	brunello	0	0	1	1	0	1	0.940997	0	0.9788	1	0.969619	0.97929	1	1	1	0.874569	0.987284
RHOB	s_1112	brunello	0	0	1	1	0	1	0.940997	0	0.9788	1	0.969619	0.97929	1	1	1	0.874569	0.987284
SF3B6	s_39197	brunello	0	0	1	1	0	1	0.940997	0	0.9788	1	0.969619	0.97929	1	1	1	0.874569	0.987284
SF3B6	TGGCGATGCAAGCGGCCAAG	avana	0	0	1	1	0	1	0.940997	0	0.9788	1	0.969619	0.97929	1	1	1	0.874569	0.987284
POMC	ACAGGATGGAGCACTTCCGC	tko1	0	1	1	0	0	1	0.940997	0	0.9788	1	0.969619	0.97929	1	1	1	0.874569	0.987284
POMC	HGLibB37606	gecko	0	1	1	0	0	1	0.940997	0	0.9788	1	0.969619	0.97929	1	1	1	0.874569	0.987284
POMC	AAGCGCGAGGACGTCTCAGC	tko1	0	1	1	0	0	1	0.940997	0	0.9788	1	0.969619	0.97929	1	1	1	0.874569	0.987284
POMC	HGLibA37653	gecko	0	0	1	0	0	1	0.940997	0	0.9788	1	0.969619	0.97929	1	1	1	0.874569	0.987284
POMC	GGCCCATGACGTACTTCCGG	tko1	0	0	1	0	0	1	0.940997	0	0.9788	1	0.969619	0.97929	1	1	1	0.874569	0.987284
POMC	HGLibA37654	gecko	0	0	1	0	0	1	0.940997	0	0.9788	1	0.969619	0.97929	1	1	1	0.874569	0.987284
SLC35F6	AGTACATGGGCACCAGCAGC	tko1	0	1	1	0.5	0	1	0.940997	0	0.9788	1	0.969619	0.97929	1	1	1	0.874569	0.987284
MAPRE3	ATTACAACCCTCTGCTGGCG	avana	0	0	1	0	0	1	0.940997	0	0.9788	1	0.969619	0.97929	1	1	1	0.874569	0.987284
MAPRE3	s_31243	brunello	0	1	1	0	0	1	0.940997	0	0.9788	1	0.969619	0.97929	1	1	1	0.874569	0.987284
CGREF1	s_28870	brunello	0	1	1	0.5	0	1	0.940997	0	0.9788	1	0.969619	0.97929	1	1	1	0.874569	0.987284
ATRAID	s_38631	brunello	0	1	1	0.5	0	1	0.940997	0	0.9788	1	0.969619	0.97929	1	1	1	0.874569	0.987284
SLC30A3	s_20894	brunello	0	0	1	0	0	1	0.940997	0	0.9788	1	0.969619	0.97929	1	1	1	0.874569	0.987284
TRIM54	CTGTGTGCATCCCCTAGCAG	avana	0	0	1	0	0	1	0.940997	0	0.9788	1	0.969619	0.97929	1	1	1	0.874569	0.987284
GTF3C2	GGTGCTGATGGATACCTGCG	avana	0	0	1	1	0	1	0.940997	0	0.9788	1	0.969619	0.97929	1	1	1	0.874569	0.987284
PREB	HGLibA38424	gecko	0	1	1	1	0	1	0.940997	0	0.9788	1	0.969619	0.97929	1	1	1	0.874569	0.987284
PREB	GGCCTTAAGGTCCCGGCCCA	tko1	0	0	1	1	0	1	0.940997	0	0.9788	1	0.969619	0.97929	1	1	1	0.874569	0.987284
PREB	GGAGTTCAAAGCCCACGAAG	tko1	0	0	1	1	0	1	0.940997	0	0.9788	1	0.969619	0.97929	1	1	1	0.874569	0.987284
PREB	CTGGAGTTCAAAGCCCACGA	tko2	0	0	1	1	0	1	0.940997	0	0.9788	1	0.969619	0.97929	1	1	1	0.874569	0.987284
PREB	HGLibA38425	gecko	0	1	1	1	0	1	0.940997	0	0.9788	1	0.969619	0.97929	1	1	1	0.874569	0.987284
PREB	GAGCGGAAACCCAGCACGAG	tko1	0	0	1	1	0	1	0.940997	0	0.9788	1	0.969619	0.97929	1	1	1	0.874569	0.987284
PREB	GGAGCGGAAACCCAGCACGA	tko2	0	0	1	1	0	1	0.940997	0	0.9788	1	0.969619	0.97929	1	1	1	0.874569	0.987284
PREB	GGCCACCATGAACTTGGCAC	tko1	0	1	1	1	0	1	0.940997	0	0.9788	1	0.969619	0.97929	1	1	1	0.874569	0.987284
PREB	GGCCACCATGAACTTGGCAC	tko2	0	1	1	1	0	1	0.940997	0	0.9788	1	0.969619	0.97929	1	1	1	0.874569	0.987284
ZNF513	s_59830	brunello	0	0	1	1	0	1	0.940997	0	0.9788	1	0.969619	0.97929	1	1	1	0.874569	0.987284
ZNF513	GCATGAGTACAGTAGCCGTG	avana	0	0	1	1	0	1	0.940997	0	0.9788	1	0.969619	0.97929	1	1	1	0.874569	0.987284
ZNF513	s_59831	brunello	0	0	1	1	0	1	0.940997	0	0.9788	1	0.969619	0.97929	1	1	1	0.874569	0.987284
PPM1G	TGCATGGCGGAGAAGCCGTA	avana	0	0	1	1	0	1	0.940997	0	0.9788	1	0.969619	0.97929	1	1	1	0.874569	0.987284
SLC5A6	CATGCCCACGCTTGTGCCCG	tko1	0	0	1	1	0	1	0.940997	0	0.9788	1	0.969619	0.97929	1	1	1	0.874569	0.987284
CAD	HGLibB06958	gecko	0	0	1	1	0	1	0.940997	0	0.9788	1	0.969619	0.97929	1	1	1	0.874569	0.987284
PLB1	TCACCTGGAGCATTCTGGCA	tko1	0	0	1	0	0	1	0.940997	0	0.9788	1	0.969619	0.97929	1	1	1	0.874569	0.987284
PPP1CB	GAGAGTCTGTGCCGACAAGA	tko1	0	0	1	0	0	1	0.940997	0	0.9788	1	0.969619	0.97929	1	1	1	0.874569	0.987284
PPP1CB	AGTCTGTGCCGACAAGATGG	tko2	0	0	1	0	0	1	0.940997	0	0.9788	1	0.969619	0.97929	1	1	1	0.874569	0.987284
PPP1CB	TGTGCCGACAAGATGGCGGA	tko1	0	0	1	0	0	1	0.940997	0	0.9788	1	0.969619	0.97929	1	1	1	0.874569	0.987284
PPP1CB	TGTGCCGACAAGATGGCGGA	tko2	0	0	1	0	0	1	0.940997	0	0.9788	1	0.969619	0.97929	1	1	1	0.874569	0.987284
PPP1CB	HGLibA38008	gecko	0	1	1	0	0	1	0.940997	0	0.9788	1	0.969619	0.97929	1	1	1	0.874569	0.987284
PPP1CB	HGLibB37960	gecko	0	1	1	0	0	1	0.940997	0	0.9788	1	0.969619	0.97929	1	1	1	0.874569	0.987284
PPP1CB	CGCACTCACCCTCCAGCAGC	tko1	0	1	1	0	0	1	0.940997	0	0.9788	1	0.969619	0.97929	1	1	1	0.874569	0.987284
YIPF4	GGTGAAGTCCCCGTTAGTGG	avana	0	0	1	1	0	1	0.940997	0	0.9788	1	0.969619	0.97929	1	1	1	0.874569	0.987284
YIPF4	s_53299	brunello	0	0	1	1	0	1	0.940997	0	0.9788	1	0.969619	0.97929	1	1	1	0.874569	0.987284
YIPF4	CTTTGTCTCCTCAGCAGACG	avana	0	0	1	1	0	1	0.940997	0	0.9788	1	0.969619	0.97929	1	1	1	0.874569	0.987284
OXER1	s_63817	brunello	0	0	1	0	0	1	0.940997	0	0.9788	1	0.969619	0.97929	1	1	1	0.874569	0.987284
OXER1	GCTGCACCACCTTCAGGTAG	avana	0	0	1	0	0	1	0.940997	0	0.9788	1	0.969619	0.97929	1	1	1	0.874569	0.987284
OXER1	s_63819	brunello	0	1	1	0	0	1	0.940997	0	0.9788	1	0.969619	0.97929	1	1	1	0.874569	0.987284
OXER1	CATGCTGTCCACCAACCGCA	avana	0	0	1	0	0	1	0.940997	0	0.9788	1	0.969619	0.97929	1	1	1	0.874569	0.987284
OXER1	s_63818	brunello	0	0	1	0	0	1	0.940997	0	0.9788	1	0.969619	0.97929	1	1	1	0.874569	0.987284
HAAO	GTACTATGTGGGCGACACCA	avana	0	0	1	0	0	1	0.940997	0	0.9788	1	0.969619	0.97929	1	1	1	0.874569	0.987284
HAAO	s_32954	brunello	0	0	1	0	0	1	0.940997	0	0.9788	1	0.969619	0.97929	1	1	1	0.874569	0.987284
MTA3	GAGCCTGCCTACCTCCGACC	tko1	0	1	1	0	0	1	0.940997	0	0.9788	1	0.969619	0.97929	1	1	1	0.874569	0.987284
MTA3	GAGCCTGCCTACCTCCGACC	tko2	0	1	1	0	0	1	0.940997	0	0.9788	1	0.969619	0.97929	1	1	1	0.874569	0.987284
ZFP36L2	GCTCTGCTGTACGGCACCGG	tko1	0	0	1	0.5	0	1	0.940997	0	0.9788	1	0.969619	0.97929	1	1	1	0.874569	0.987284
ZFP36L2	GACATGCTGCGCCTCCGCGG	tko2	0	0	1	0	0	1	0.940997	0	0.9788	1	0.969619	0.97929	1	1	1	0.874569	0.987284
CRIPT	HGLibA11161	gecko	0	1	1	0.5	0	1	0.940997	0	0.9788	1	0.969619	0.97929	1	1	1	0.874569	0.987284
CRIPT	CCCTGGCAGTAATGAGAACC	tko2	0	1	1	0.5	0	1	0.940997	0	0.9788	1	0.969619	0.97929	1	1	1	0.874569	0.987284
ANTXR1	s_53040	brunello	0	0	1	0.5	0	1	0.940997	0	0.9788	1	0.969619	0.97929	1	1	1	0.874569	0.987284
GKN2	CAGAGGGTTGTACTTGACCC	tko1	0	1	1	0.5	0	1	0.940997	0	0.9788	1	0.969619	0.97929	1	1	1	0.874569	0.987284
SMYD5	s_27750	brunello	0	1	1	0	0	1	0.940997	0	0.9788	1	0.969619	0.97929	1	1	1	0.874569	0.987284
MTHFD2	CCTTCGCCCTTTCCACCTCG	avana	0	0	1	1	0	1	0.940997	0	0.9788	1	0.969619	0.97929	1	1	1	0.874569	0.987284
MTHFD2	CCTCTTACCGAACTGCCGCG	avana	0	0	1	1	0	1	0.940997	0	0.9788	1	0.969619	0.97929	1	1	1	0.874569	0.987284
MTHFD2	s_29192	brunello	0	0	1	1	0	1	0.940997	0	0.9788	1	0.969619	0.97929	1	1	1	0.874569	0.987284
TET3	HGLibA49042	gecko	0	1	1	0	0	1	0.940997	0	0.9788	1	0.969619	0.97929	1	1	1	0.874569	0.987284
TET3	TTCCCGGATAGAGGCGACCG	tko2	0	0	1	0	0	1	0.940997	0	0.9788	1	0.969619	0.97929	1	1	1	0.874569	0.987284
RTKN	s_16655	brunello	0	0	1	0	0	1	0.940997	0	0.9788	1	0.969619	0.97929	1	1	1	0.874569	0.987284
TLX2	TTCTCCTCGGCCCAGACCGA	tko1	0	0	1	0	0	1	0.940997	0	0.9788	1	0.969619	0.97929	1	1	1	0.874569	0.987284
TGOLN2	AGAAGACAGCCCCAACAGGT	avana	0	0	1	1	0	1	0.940997	0	0.9788	1	0.969619	0.97929	1	1	1	0.874569	0.987284
RETSAT	s_40887	brunello	0	0	1	0	0	1	0.940997	0	0.9788	1	0.969619	0.97929	1	1	1	0.874569	0.987284
RETSAT	s_40888	brunello	0	0	1	1	0	1	0.940997	0	0.9788	1	0.969619	0.97929	1	1	1	0.874569	0.987284
SH2D6	s_68002	brunello	0	0	1	0	0	1	0.940997	0	0.9788	1	0.969619	0.97929	1	1	1	0.874569	0.987284
SH2D6	s_68004	brunello	0	0	1	0.5	0	1	0.940997	0	0.9788	1	0.969619	0.97929	1	1	1	0.874569	0.987284
SH2D6	s_68003	brunello	0	0	1	0.5	0	1	0.940997	0	0.9788	1	0.969619	0.97929	1	1	1	0.874569	0.987284
SH2D6	s_68001	brunello	0	0	1	0.5	0	1	0.940997	0	0.9788	1	0.969619	0.97929	1	1	1	0.874569	0.987284
GGCX	s_7086	brunello	0	0	1	1	0	1	0.940997	0	0.9788	1	0.969619	0.97929	1	1	1	0.874569	0.987284
TGOLN2	HGLibB49216	gecko	0	0	1	1	0	1	0.940997	0	0.9788	1	0.969619	0.97929	1	1	1	0.874569	0.987284
TGOLN2	AGTCACTGGCCTTTGGCCGC	tko1	0	1	1	1	0	1	0.940997	0	0.9788	1	0.969619	0.97929	1	1	1	0.874569	0.987284
TGOLN2	CGCTCATCACAACAAGCGGA	tko1	0	0	1	0.5	0	1	0.940997	0	0.9788	1	0.969619	0.97929	1	1	1	0.874569	0.987284
TGOLN2	HGLibA49274	gecko	0	0	1	0.5	0	1	0.940997	0	0.9788	1	0.969619	0.97929	1	1	1	0.874569	0.987284
VAMP5	HGLibA53501	gecko	0	1	1	0	0	1	0.940997	0	0.9788	1	0.969619	0.97929	1	1	1	0.874569	0.987284
VAMP5	HGLibA53500	gecko	0	0	1	0	0	1	0.940997	0	0.9788	1	0.969619	0.97929	1	1	1	0.874569	0.987284
GNLY	GCGACCCGGGTGTGTAGGAC	tko1	0	1	1	0	0	1	0.940997	0	0.9788	1	0.969619	0.97929	1	1	1	0.874569	0.987284
ARID5A	GCTGTCCTGAGGCCTACAAG	avana	0	0	1	0.5	0	1	0.940997	0	0.9788	1	0.969619	0.97929	1	1	1	0.874569	0.987284
ARID5A	s_29362	brunello	0	0	1	0.5	0	1	0.940997	0	0.9788	1	0.969619	0.97929	1	1	1	0.874569	0.987284
ANKRD39	GCGCTGGGATGCGAGCAGCA	avana	0	0	1	1	0	1	0.940997	0	0.9788	1	0.969619	0.97929	1	1	1	0.874569	0.987284
SEMA4C	GGAGAACCGCCGTACTACCG	avana	0	0	1	1	0	1	0.940997	0	0.9788	1	0.969619	0.97929	1	1	1	0.874569	0.987284
MERTK	s_28158	brunello	0	0	1	0	0	1	0.940997	0	0.9788	1	0.969619	0.97929	1	1	1	0.874569	0.987284
FBLN7	GCCCACAGAGTTCTGCAGCG	avana	0	0	1	0	0	1	0.940997	0	0.9788	1	0.969619	0.97929	1	1	1	0.874569	0.987284
FBLN7	s_59735	brunello	0	0	1	0	0	1	0.940997	0	0.9788	1	0.969619	0.97929	1	1	1	0.874569	0.987284
MERTK	HGLibB28866	gecko	0	1	1	0	0	1	0.940997	0	0.9788	1	0.969619	0.97929	1	1	1	0.874569	0.987284
TRAK2	HGLibA51280	gecko	0	1	1	1	0	1	0.940997	0	0.9788	1	0.969619	0.97929	1	1	1	0.874569	0.987284
TRAK2	GGACTCAGTCTCCACACCAG	tko2	0	0	1	1	0	1	0.940997	0	0.9788	1	0.969619	0.97929	1	1	1	0.874569	0.987284
NOP58	s_39117	brunello	0	1	1	1	0	1	0.940997	0	0.9788	1	0.969619	0.97929	1	1	1	0.874569	0.987284
TMBIM1	CACCCGATGCCCATGAACTA	avana	0	0	1	1	0	1	0.940997	0	0.9788	1	0.969619	0.97929	1	1	1	0.874569	0.987284
TMBIM1	GTAGTTCATGGGCATCGGGT	avana	0	0	1	1	0	1	0.940997	0	0.9788	1	0.969619	0.97929	1	1	1	0.874569	0.987284
RNF25	s_47619	brunello	0	0	1	1	0	1	0.940997	0	0.9788	1	0.969619	0.97929	1	1	1	0.874569	0.987284
RNF25	GGATGTACCGAGCAAGGCAG	avana	0	0	1	1	0	1	0.940997	0	0.9788	1	0.969619	0.97929	1	1	1	0.874569	0.987284
NPPC	s_12794	brunello	0	1	1	0	0	1	0.940997	0	0.9788	1	0.969619	0.97929	1	1	1	0.874569	0.987284
NPPC	ACGACAGCACCCACCTTCGG	avana	0	0	1	0	0	1	0.940997	0	0.9788	1	0.969619	0.97929	1	1	1	0.874569	0.987284
NPPC	s_12795	brunello	0	0	1	0	0	1	0.940997	0	0.9788	1	0.969619	0.97929	1	1	1	0.874569	0.987284
NPPC	GCCCCGGGCTTGGCTTCGGA	avana	0	0	1	0	0	1	0.940997	0	0.9788	1	0.969619	0.97929	1	1	1	0.874569	0.987284
FAM132B	s_62446	brunello	0	0	1	0	0	1	0.940997	0	0.9788	1	0.969619	0.97929	1	1	1	0.874569	0.987284
NDUFA10	HGLibA31440	gecko	0	0	1	0	0	1	0.940997	0	0.9788	1	0.969619	0.97929	1	1	1	0.874569	0.987284
CAMK1	CGAGACTGCTGCGTGGAGCC	tko1	0	1	1	1	0	1	0.940997	0	0.9788	1	0.969619	0.97929	1	1	1	0.874569	0.987284
TTLL3	GCCACGCACCAGTTTCCCCT	avana	0	0	1	0	0	1	0.940997	0	0.9788	1	0.969619	0.97929	1	1	1	0.874569	0.987284
TTLL3	s_34646	brunello	0	0	1	0	0	1	0.940997	0	0.9788	1	0.969619	0.97929	1	1	1	0.874569	0.987284
LOC401052	s_72339	brunello	0	0	1	1	0	1	0.940997	0	0.9788	1	0.969619	0.97929	1	1	1	0.874569	0.987284
SEC13	CATCCGAGCTCCCACAGGCC	tko2	0	1	1	0	0	1	0.940997	0	0.9788	1	0.969619	0.97929	1	1	1	0.874569	0.987284
SEC13	HGLibB43134	gecko	0	1	1	0	0	1	0.940997	0	0.9788	1	0.969619	0.97929	1	1	1	0.874569	0.987284
SEC13	TGCCAAGCTCAGCATACCTG	tko2	0	0	1	0	0	1	0.940997	0	0.9788	1	0.969619	0.97929	1	1	1	0.874569	0.987284
SEC13	HGLibA43188	gecko	0	0	1	0	0	1	0.940997	0	0.9788	1	0.969619	0.97929	1	1	1	0.874569	0.987284
ATP2B2	s_1384	brunello	0	0	1	0	0	1	0.940997	0	0.9788	1	0.969619	0.97929	1	1	1	0.874569	0.987284
CAND2	CAGCTCCTCCACCATCCGGA	avana	0	0	1	0	0	1	0.940997	0	0.9788	1	0.969619	0.97929	1	1	1	0.874569	0.987284
CAND2	s_31627	brunello	0	0	1	0	0	1	0.940997	0	0.9788	1	0.969619	0.97929	1	1	1	0.874569	0.987284
CAND2	s_31628	brunello	0	0	1	0.5	0	1	0.940997	0	0.9788	1	0.969619	0.97929	1	1	1	0.874569	0.987284
CAND2	GGTGCACAGGGTGTCCACAA	tko2	0	0	1	0	0	1	0.940997	0	0.9788	1	0.969619	0.97929	1	1	1	0.874569	0.987284
CAND2	TGACCGCATGTTGGTGCACA	tko1	0	0	1	0	0	1	0.940997	0	0.9788	1	0.969619	0.97929	1	1	1	0.874569	0.987284
CAND2	HGLibB07120	gecko	0	1	1	0	0	1	0.940997	0	0.9788	1	0.969619	0.97929	1	1	1	0.874569	0.987284
HACL1	HGLibA20801	gecko	0	0	1	0	0	1	0.940997	0	0.9788	1	0.969619	0.97929	1	1	1	0.874569	0.987284
ANKRD28	AGCCGCTTAAGGCTGCCAAA	tko1	0	0	1	1	0	1	0.940997	0	0.9788	1	0.969619	0.97929	1	1	1	0.874569	0.987284
CCR4	CCCAAGCCTTGCACCAAAGA	tko1	0	0	1	0	0	1	0.940997	0	0.9788	1	0.969619	0.97929	1	1	1	0.874569	0.987284
CCR4	HGLibB08148	gecko	0	0	1	0	0	1	0.940997	0	0.9788	1	0.969619	0.97929	1	1	1	0.874569	0.987284
CCR4	GCTACTATGCAGCAGACCAG	tko2	0	0	1	0	0	1	0.940997	0	0.9788	1	0.969619	0.97929	1	1	1	0.874569	0.987284
CCR4	HGLibA08155	gecko	0	1	1	0	0	1	0.940997	0	0.9788	1	0.969619	0.97929	1	1	1	0.874569	0.987284
CRTAP	HGLibA11224	gecko	0	0	1	0	0	1	0.940997	0	0.9788	1	0.969619	0.97929	1	1	1	0.874569	0.987284
LRRFIP2	HGLibB27412	gecko	0	1	1	1	0	1	0.940997	0	0.9788	1	0.969619	0.97929	1	1	1	0.874569	0.987284
GOLGA4	GGCGGCCATCGTACCTGAGC	tko1	0	1	1	1	0	1	0.940997	0	0.9788	1	0.969619	0.97929	1	1	1	0.874569	0.987284
CTDSPL	CCACCATTCTCCTCCACCAG	tko1	0	0	1	0	0	1	0.940997	0	0.9788	1	0.969619	0.97929	1	1	1	0.874569	0.987284
VILL	AAGATGGTGCCGGTACCCGA	avana	0	0	1	0	0	1	0.940997	0	0.9788	1	0.969619	0.97929	1	1	1	0.874569	0.987284
PFKFB4	GGTCGCTCTCCGTTCTCGGG	tko1	0	0	1	1	0	1	0.940997	0	0.9788	1	0.969619	0.97929	1	1	1	0.874569	0.987284
COL7A1	s_3605	brunello	0	0	1	1	0	1	0.940997	0	0.9788	1	0.969619	0.97929	1	1	1	0.874569	0.987284
IMPDH2	HGLibA23260	gecko	0	1	1	1	0	1	0.940997	0	0.9788	1	0.969619	0.97929	1	1	1	0.874569	0.987284
SFMBT1	ATACTCACGCCCTCTAGCAG	avana	0	0	1	0.5	0	1	0.940997	0	0.9788	1	0.969619	0.97929	1	1	1	0.874569	0.987284
ROPN1	HGLibA41759	gecko	0	0	1	1	0	1	0.940997	0	0.9788	1	0.969619	0.97929	1	1	1	0.874569	0.987284
ROPN1	ACCATAATGGTGGGTCGCCC	tko1	0	1	1	1	0	1	0.940997	0	0.9788	1	0.969619	0.97929	1	1	1	0.874569	0.987284
ROPN1	ACCATAATGGTGGGTCGCCC	tko2	0	1	1	1	0	1	0.940997	0	0.9788	1	0.969619	0.97929	1	1	1	0.874569	0.987284
GATA2	HGLibA18667	gecko	0	0	1	1	0	1	0.940997	0	0.9788	1	0.969619	0.97929	1	1	1	0.874569	0.987284
GATA2	GGCCCACTCTCTGTGTACCC	tko1	0	1	1	1	0	1	0.940997	0	0.9788	1	0.969619	0.97929	1	1	1	0.874569	0.987284
PLXND1	GTAGTTGTTGACGCTGGCCA	avana	0	0	1	1	0	1	0.940997	0	0.9788	1	0.969619	0.97929	1	1	1	0.874569	0.987284
EEF1AKMT4	GATCCCAGTACTCGACTTCG	avana	0	0	1	0.5	0	1	0.940997	0	0.9788	1	0.969619	0.97929	1	1	1	0.874569	0.987284
TM4SF19	HGLibB49637	gecko	0	0	1	1	0	1	0.940997	0	0.9788	1	0.969619	0.97929	1	1	1	0.874569	0.987284
PCYT1A	TCACCACCTCATCCACGTAG	avana	0	0	1	1	0	1	0.940997	0	0.9788	1	0.969619	0.97929	1	1	1	0.874569	0.987284
PCYT1A	AGTCCAGCACTGCCGCTACG	avana	0	0	1	1	0	1	0.940997	0	0.9788	1	0.969619	0.97929	1	1	1	0.874569	0.987284
IDUA	GCTCCTCCAGAAGCGCCGCA	tko1	0	0	1	0	0	1	0.940997	0	0.9788	1	0.969619	0.97929	1	1	1	0.874569	0.987284
IDUA	TGAGGACGTACTGGTCAGCC	tko1	0	1	1	0.5	0	1	0.940997	0	0.9788	1	0.969619	0.97929	1	1	1	0.874569	0.987284
IDUA	GGACGGCGCCCACATAGGCG	avana	0	0	1	1	0	1	0.940997	0	0.9788	1	0.969619	0.97929	1	1	1	0.874569	0.987284
IDUA	GTGGGCGCCGTCCCTCACCG	avana	0	0	1	1	0	1	0.940997	0	0.9788	1	0.969619	0.97929	1	1	1	0.874569	0.987284
SLC26A1	s_29347	brunello	0	0	1	0	0	1	0.940997	0	0.9788	1	0.969619	0.97929	1	1	1	0.874569	0.987284
SLC26A1	GTACTGACGCAGCCAGCGCG	avana	0	0	1	1	0	1	0.940997	0	0.9788	1	0.969619	0.97929	1	1	1	0.874569	0.987284
SLC26A1	AGCATCTCACGCAGACCCCG	avana	0	0	1	1	0	1	0.940997	0	0.9788	1	0.969619	0.97929	1	1	1	0.874569	0.987284
IDUA	GCTGACCGTCCTTCTGCAGG	tko1	0	0	1	0.5	0	1	0.940997	0	0.9788	1	0.969619	0.97929	1	1	1	0.874569	0.987284
IDUA	HGLibB22538	gecko	0	0	1	0.5	0	1	0.940997	0	0.9788	1	0.969619	0.97929	1	1	1	0.874569	0.987284
IDUA	GACTGGCGCATGTTTCCAAG	tko2	0	0	1	0	0	1	0.940997	0	0.9788	1	0.969619	0.97929	1	1	1	0.874569	0.987284
IDUA	HGLibA22570	gecko	0	0	1	0	0	1	0.940997	0	0.9788	1	0.969619	0.97929	1	1	1	0.874569	0.987284
IDUA	CGTGCAGCTGTTGCGCAAGC	tko1	0	1	1	0	0	1	0.940997	0	0.9788	1	0.969619	0.97929	1	1	1	0.874569	0.987284
FGFRL1	GCCGCTGACCATGTGGACCA	tko1	0	0	1	1	0	1	0.940997	0	0.9788	1	0.969619	0.97929	1	1	1	0.874569	0.987284
FGFRL1	GATGGCCGCACCATCCACAG	tko2	0	0	1	1	0	1	0.940997	0	0.9788	1	0.969619	0.97929	1	1	1	0.874569	0.987284
FGFRL1	GGCTCAAGTGCGTGGCCAGC	tko1	0	1	1	0.5	0	1	0.940997	0	0.9788	1	0.969619	0.97929	1	1	1	0.874569	0.987284
FGFRL1	HGLibA17453	gecko	0	0	1	0.5	0	1	0.940997	0	0.9788	1	0.969619	0.97929	1	1	1	0.874569	0.987284
FGFRL1	HGLibA17454	gecko	0	0	1	0.5	0	1	0.940997	0	0.9788	1	0.969619	0.97929	1	1	1	0.874569	0.987284
FGFRL1	HGLibB17429	gecko	0	0	1	0.5	0	1	0.940997	0	0.9788	1	0.969619	0.97929	1	1	1	0.874569	0.987284
FGFRL1	HGLibA17452	gecko	0	0	1	0.5	0	1	0.940997	0	0.9788	1	0.969619	0.97929	1	1	1	0.874569	0.987284
FGFRL1	ACCTGGCAGCACGGTGAGGA	tko1	0	0	1	1	0	1	0.940997	0	0.9788	1	0.969619	0.97929	1	1	1	0.874569	0.987284
FGFRL1	GATGGCCGCACCATCCACAG	avana	0	0	1	0	0	1	0.940997	0	0.9788	1	0.969619	0.97929	1	1	1	0.874569	0.987284
FGFRL1	s_39654	brunello	0	0	1	0	0	1	0.940997	0	0.9788	1	0.969619	0.97929	1	1	1	0.874569	0.987284
FGFRL1	s_39652	brunello	0	0	1	0	0	1	0.940997	0	0.9788	1	0.969619	0.97929	1	1	1	0.874569	0.987284
CTBP1	GAGCGTCGAGCAGATCCGCG	avana	0	0	1	1	0	1	0.940997	0	0.9788	1	0.969619	0.97929	1	1	1	0.874569	0.987284
CTBP1	s_4177	brunello	0	0	1	1	0	1	0.940997	0	0.9788	1	0.969619	0.97929	1	1	1	0.874569	0.987284
CTBP1	AATCCGGACGATGATGCGGA	avana	0	0	1	1	0	1	0.940997	0	0.9788	1	0.969619	0.97929	1	1	1	0.874569	0.987284
FAM53A	s_62723	brunello	0	0	1	0	0	1	0.940997	0	0.9788	1	0.969619	0.97929	1	1	1	0.874569	0.987284
FAM53A	s_62721	brunello	0	0	1	0	0	1	0.940997	0	0.9788	1	0.969619	0.97929	1	1	1	0.874569	0.987284
FAM53A	HGLibB16612	gecko	0	0	1	0	0	1	0.940997	0	0.9788	1	0.969619	0.97929	1	1	1	0.874569	0.987284
FAM53A	HGLibA16636	gecko	0	1	1	0	0	1	0.940997	0	0.9788	1	0.969619	0.97929	1	1	1	0.874569	0.987284
SLBP	TCCCAGGCTCCATCGCGCGG	avana	0	0	1	1	0	1	0.940997	0	0.9788	1	0.969619	0.97929	1	1	1	0.874569	0.987284
SLBP	s_21051	brunello	0	0	1	1	0	1	0.940997	0	0.9788	1	0.969619	0.97929	1	1	1	0.874569	0.987284
SLBP	ACCTGGCGTCACCGTCGCAG	avana	0	0	1	1	0	1	0.940997	0	0.9788	1	0.969619	0.97929	1	1	1	0.874569	0.987284
SLBP	GCCGCCCGCGAAGCCCGCCG	avana	0	0	1	1	0	1	0.940997	0	0.9788	1	0.969619	0.97929	1	1	1	0.874569	0.987284
TMEM129	s_56199	brunello	0	0	1	1	0	1	0.940997	0	0.9788	1	0.969619	0.97929	1	1	1	0.874569	0.987284
TMEM129	GGTCTTCACCAGCTTCACGC	tko2	0	1	1	1	0	1	0.940997	0	0.9788	1	0.969619	0.97929	1	1	1	0.874569	0.987284
TMEM129	GACACGTGCCAGCGTGAAGC	tko1	0	1	1	1	0	1	0.940997	0	0.9788	1	0.969619	0.97929	1	1	1	0.874569	0.987284
TMEM129	HGLibB49862	gecko	0	1	1	1	0	1	0.940997	0	0.9788	1	0.969619	0.97929	1	1	1	0.874569	0.987284
TMEM129	GGCCGGGTTGACCTCTACCA	tko1	0	0	1	1	0	1	0.940997	0	0.9788	1	0.969619	0.97929	1	1	1	0.874569	0.987284
TMEM129	HGLibB49863	gecko	0	0	1	1	0	1	0.940997	0	0.9788	1	0.969619	0.97929	1	1	1	0.874569	0.987284
TMEM129	HGLibB49861	gecko	0	0	1	1	0	1	0.940997	0	0.9788	1	0.969619	0.97929	1	1	1	0.874569	0.987284
TMEM129	GCCCTTCCACTTGCGCCGCA	avana	0	0	1	1	0	1	0.940997	0	0.9788	1	0.969619	0.97929	1	1	1	0.874569	0.987284
TMEM129	s_56197	brunello	0	0	1	1	0	1	0.940997	0	0.9788	1	0.969619	0.97929	1	1	1	0.874569	0.987284
TMEM129	GCACCGTGAGCCCCGCCGCG	avana	0	0	1	1	0	1	0.940997	0	0.9788	1	0.969619	0.97929	1	1	1	0.874569	0.987284
MXD4	HGLibA30615	gecko	0	0	1	0.5	0	1	0.940997	0	0.9788	1	0.969619	0.97929	1	1	1	0.874569	0.987284
MXD4	HGLibA30616	gecko	0	0	1	0.5	0	1	0.940997	0	0.9788	1	0.969619	0.97929	1	1	1	0.874569	0.987284
MXD4	AACTGGAGGAGCAGGACCGC	tko1	0	1	1	0.5	0	1	0.940997	0	0.9788	1	0.969619	0.97929	1	1	1	0.874569	0.987284
MXD4	GCACCTTGGCCCGCTTCAGG	tko1	0	0	1	0.5	0	1	0.940997	0	0.9788	1	0.969619	0.97929	1	1	1	0.874569	0.987284
MXD4	GCACCTTGGCCCGCTTCAGG	tko2	0	0	1	0.5	0	1	0.940997	0	0.9788	1	0.969619	0.97929	1	1	1	0.874569	0.987284
MXD4	HGLibB30574	gecko	0	1	1	1	0	1	0.940997	0	0.9788	1	0.969619	0.97929	1	1	1	0.874569	0.987284
MXD4	CTTCGACGGCGACTTCGCCA	avana	0	0	1	0.5	0	1	0.940997	0	0.9788	1	0.969619	0.97929	1	1	1	0.874569	0.987284
MXD4	s_28651	brunello	0	0	1	0.5	0	1	0.940997	0	0.9788	1	0.969619	0.97929	1	1	1	0.874569	0.987284
MXD4	GGCCGAGCACGGCTACGCCT	avana	0	0	1	0.5	0	1	0.940997	0	0.9788	1	0.969619	0.97929	1	1	1	0.874569	0.987284
MXD4	CTTCGACGGCGACTTCGCCA	tko2	0	0	1	1	0	1	0.940997	0	0.9788	1	0.969619	0.97929	1	1	1	0.874569	0.987284
MXD4	HGLibB30573	gecko	0	0	1	1	0	1	0.940997	0	0.9788	1	0.969619	0.97929	1	1	1	0.874569	0.987284
MXD4	GGCCGAGTACCTGGAGCGCA	tko1	0	0	1	1	0	1	0.940997	0	0.9788	1	0.969619	0.97929	1	1	1	0.874569	0.987284
MSANTD1	s_69672	brunello	0	0	1	0.5	0	1	0.940997	0	0.9788	1	0.969619	0.97929	1	1	1	0.874569	0.987284
MSANTD1	s_69669	brunello	0	0	1	0.5	0	1	0.940997	0	0.9788	1	0.969619	0.97929	1	1	1	0.874569	0.987284
MSANTD1	TGAGAGAGCGCGCTCAGCGA	tko2	0	0	1	0	0	1	0.940997	0	0.9788	1	0.969619	0.97929	1	1	1	0.874569	0.987284
CCDC96	s_66894	brunello	0	0	1	1	0	1	0.940997	0	0.9788	1	0.969619	0.97929	1	1	1	0.874569	0.987284
CCDC96	s_66893	brunello	0	0	1	0	0	1	0.940997	0	0.9788	1	0.969619	0.97929	1	1	1	0.874569	0.987284
CCDC96	TCCGACCTCTCCCGAACCCG	avana	0	0	1	0.5	0	1	0.940997	0	0.9788	1	0.969619	0.97929	1	1	1	0.874569	0.987284
CCDC96	CTTGATCTTGGACGGCCGCG	avana	0	0	1	0.5	0	1	0.940997	0	0.9788	1	0.969619	0.97929	1	1	1	0.874569	0.987284
CCDC96	GAGCACACTAAGGACCCCGG	avana	0	0	1	0.5	0	1	0.940997	0	0.9788	1	0.969619	0.97929	1	1	1	0.874569	0.987284
CCDC96	HGLibA07937	gecko	0	0	1	0	0	1	0.940997	0	0.9788	1	0.969619	0.97929	1	1	1	0.874569	0.987284
CCDC96	AAGACGAAGCAAGCCCGAGA	tko1	0	0	1	0	0	1	0.940997	0	0.9788	1	0.969619	0.97929	1	1	1	0.874569	0.987284
CCDC96	AAGACGAAGCAAGCCCGAGA	tko2	0	0	1	0	0	1	0.940997	0	0.9788	1	0.969619	0.97929	1	1	1	0.874569	0.987284
CCDC96	HGLibB07930	gecko	0	0	1	1	0	1	0.940997	0	0.9788	1	0.969619	0.97929	1	1	1	0.874569	0.987284
CCDC96	CGGGTTCGGGAGAGGTCGGA	tko1	0	0	1	1	0	1	0.940997	0	0.9788	1	0.969619	0.97929	1	1	1	0.874569	0.987284
ABLIM2	s_53627	brunello	0	0	1	0	0	1	0.940997	0	0.9788	1	0.969619	0.97929	1	1	1	0.874569	0.987284
CCT5	HGLibB08196	gecko	0	0	1	1	0	1	0.940997	0	0.9788	1	0.969619	0.97929	1	1	1	0.874569	0.987284
CCT5	AGAGCTCACAGCCGAGAAGC	tko1	0	1	1	1	0	1	0.940997	0	0.9788	1	0.969619	0.97929	1	1	1	0.874569	0.987284
CMBL	CAGCTTTGCCTGCATCAACG	avana	0	0	1	0	0	1	0.940997	0	0.9788	1	0.969619	0.97929	1	1	1	0.874569	0.987284
CMBL	AGCTTTGCCTGCATCAACGG	avana	0	0	1	0	0	1	0.940997	0	0.9788	1	0.969619	0.97929	1	1	1	0.874569	0.987284
CMBL	s_60223	brunello	0	0	1	0	0	1	0.940997	0	0.9788	1	0.969619	0.97929	1	1	1	0.874569	0.987284
CMBL	AGCTTTGCCTGCATCAACGG	tko1	0	0	1	0	0	1	0.940997	0	0.9788	1	0.969619	0.97929	1	1	1	0.874569	0.987284
MAST4	CCGGACTCCAGCCTCTGCGC	tko2	0	1	1	0	0	1	0.940997	0	0.9788	1	0.969619	0.97929	1	1	1	0.874569	0.987284
MAST4	HGLibA28408	gecko	0	0	1	0	0	1	0.940997	0	0.9788	1	0.969619	0.97929	1	1	1	0.874569	0.987284
FSTL4	CTCCCATCAGAGCCGCACAC	tko1	0	1	1	1	0	1	0.940997	0	0.9788	1	0.969619	0.97929	1	1	1	0.874569	0.987284
AFF4	s_35627	brunello	0	1	1	1	0	1	0.940997	0	0.9788	1	0.969619	0.97929	1	1	1	0.874569	0.987284
SAR1B	GTTACGGAGAAGGCTTCCGC	tko2	0	1	1	0	0	1	0.940997	0	0.9788	1	0.969619	0.97929	1	1	1	0.874569	0.987284
C5orf15	s_44689	brunello	0	0	1	1	0	1	0.940997	0	0.9788	1	0.969619	0.97929	1	1	1	0.874569	0.987284
C5orf15	s_44688	brunello	0	0	1	1	0	1	0.940997	0	0.9788	1	0.969619	0.97929	1	1	1	0.874569	0.987284
C5orf15	GCACAAGCGAAACTGCTGCC	avana	0	1	1	1	0	1	0.940997	0	0.9788	1	0.969619	0.97929	1	1	1	0.874569	0.987284
SIL1	s_47670	brunello	0	0	1	0	0	1	0.940997	0	0.9788	1	0.969619	0.97929	1	1	1	0.874569	0.987284
PCDHA9	GACCTAGACGCAGATGCCAA	tko2	0	0	1	0	0	1	0.940997	0	0.9788	1	0.969619	0.97929	1	1	1	0.874569	0.987284
PCDHA12	TGACTCTGGAGCCAATGGAC	tko2	0	1	1	1	0	1	0.940997	0	0.9788	1	0.969619	0.97929	1	1	1	0.874569	0.987284
PCDHA13	HGLibB35388	gecko	0	1	1	1	0	1	0.940997	0	0.9788	1	0.969619	0.97929	1	1	1	0.874569	0.987284
PCDHA13	GACCGCGGCAACTACTGCTC	tko2	0	1	1	1	0	1	0.940997	0	0.9788	1	0.969619	0.97929	1	1	1	0.874569	0.987284
PCDHAC1	AAGGAAGCGAAAGTTCCGCG	tko2	0	0	1	0	0	1	0.940997	0	0.9788	1	0.969619	0.97929	1	1	1	0.874569	0.987284
PCDHAC2	CTCAACGGCGCTCACCGCCA	tko2	0	0	1	0.5	0	1	0.940997	0	0.9788	1	0.969619	0.97929	1	1	1	0.874569	0.987284
PCDHAC2	CAGCATAGATGCCAGTACCG	tko2	0	0	1	0	0	1	0.940997	0	0.9788	1	0.969619	0.97929	1	1	1	0.874569	0.987284
PCDHAC2	CAATCCACCAAGCTTCCTGG	tko2	0	0	1	0	0	1	0.940997	0	0.9788	1	0.969619	0.97929	1	1	1	0.874569	0.987284
PCDHA1	HGLibB35377	gecko	0	1	1	0	0	1	0.940997	0	0.9788	1	0.969619	0.97929	1	1	1	0.874569	0.987284
PCDHA10	HGLibB35380	gecko	0	1	1	0	0	1	0.940997	0	0.9788	1	0.969619	0.97929	1	1	1	0.874569	0.987284
PCDHA11	HGLibB35383	gecko	0	1	1	0	0	1	0.940997	0	0.9788	1	0.969619	0.97929	1	1	1	0.874569	0.987284
PCDHA12	HGLibB35386	gecko	0	1	1	0	0	1	0.940997	0	0.9788	1	0.969619	0.97929	1	1	1	0.874569	0.987284
PCDHA13	HGLibB35389	gecko	0	1	1	0	0	1	0.940997	0	0.9788	1	0.969619	0.97929	1	1	1	0.874569	0.987284
PCDHA2	HGLibB35392	gecko	0	1	1	0	0	1	0.940997	0	0.9788	1	0.969619	0.97929	1	1	1	0.874569	0.987284
PCDHA3	HGLibB35395	gecko	0	1	1	0	0	1	0.940997	0	0.9788	1	0.969619	0.97929	1	1	1	0.874569	0.987284
PCDHA4	HGLibB35398	gecko	0	1	1	0	0	1	0.940997	0	0.9788	1	0.969619	0.97929	1	1	1	0.874569	0.987284
PCDHA5	HGLibB35401	gecko	0	1	1	0	0	1	0.940997	0	0.9788	1	0.969619	0.97929	1	1	1	0.874569	0.987284
PCDHA6	HGLibB35404	gecko	0	1	1	0	0	1	0.940997	0	0.9788	1	0.969619	0.97929	1	1	1	0.874569	0.987284
PCDHA7	HGLibB35407	gecko	0	1	1	0	0	1	0.940997	0	0.9788	1	0.969619	0.97929	1	1	1	0.874569	0.987284
PCDHA8	HGLibB35410	gecko	0	1	1	0	0	1	0.940997	0	0.9788	1	0.969619	0.97929	1	1	1	0.874569	0.987284
PCDHA9	HGLibB35413	gecko	0	1	1	0	0	1	0.940997	0	0.9788	1	0.969619	0.97929	1	1	1	0.874569	0.987284
PCDHAC1	HGLibB35416	gecko	0	1	1	0	0	1	0.940997	0	0.9788	1	0.969619	0.97929	1	1	1	0.874569	0.987284
PCDHAC2	HGLibB35419	gecko	0	1	1	0	0	1	0.940997	0	0.9788	1	0.969619	0.97929	1	1	1	0.874569	0.987284
SLC4A9	s_52383	brunello	0	0	1	0	0	1	0.940997	0	0.9788	1	0.969619	0.97929	1	1	1	0.874569	0.987284
SLC4A9	TCTGATCTCCCGCTGTTGCG	avana	0	0	1	0	0	1	0.940997	0	0.9788	1	0.969619	0.97929	1	1	1	0.874569	0.987284
SLC36A2	HGLibA45034	gecko	0	0	1	1	0	1	0.940997	0	0.9788	1	0.969619	0.97929	1	1	1	0.874569	0.987284
SLC36A2	TTGATGGCAACGGCTCCCTG	tko2	0	0	1	1	0	1	0.940997	0	0.9788	1	0.969619	0.97929	1	1	1	0.874569	0.987284
DCTN4	s_38013	brunello	0	0	1	0.5	0	1	0.940997	0	0.9788	1	0.969619	0.97929	1	1	1	0.874569	0.987284
DCTN4	s_38014	brunello	0	0	1	0	0	1	0.940997	0	0.9788	1	0.969619	0.97929	1	1	1	0.874569	0.987284
ARL10	TGGAAGACCTACTTCGGCCG	avana	0	0	1	0	0	1	0.940997	0	0.9788	1	0.969619	0.97929	1	1	1	0.874569	0.987284
ARL10	s_68213	brunello	0	0	1	0	0	1	0.940997	0	0.9788	1	0.969619	0.97929	1	1	1	0.874569	0.987284
NOP16	GGGACCACGCTAAATCGGTA	avana	0	0	1	1	0	1	0.940997	0	0.9788	1	0.969619	0.97929	1	1	1	0.874569	0.987284
NOP16	TCTGCCGTACCGATTTAGCG	avana	0	0	1	1	0	1	0.940997	0	0.9788	1	0.969619	0.97929	1	1	1	0.874569	0.987284
NOP16	s_38869	brunello	0	0	1	1	0	1	0.940997	0	0.9788	1	0.969619	0.97929	1	1	1	0.874569	0.987284
NOP16	s_38867	brunello	0	0	1	1	0	1	0.940997	0	0.9788	1	0.969619	0.97929	1	1	1	0.874569	0.987284
NOP16	CTCGACGGAAGGCAGCGCCG	avana	0	0	1	1	0	1	0.940997	0	0.9788	1	0.969619	0.97929	1	1	1	0.874569	0.987284
UIMC1	GAAGACGGTCCAGTGGCCAG	tko2	0	0	1	0.5	0	1	0.940997	0	0.9788	1	0.969619	0.97929	1	1	1	0.874569	0.987284
UIMC1	AGATCTCGACCTCTGGCCAC	tko1	0	1	1	0.5	0	1	0.940997	0	0.9788	1	0.969619	0.97929	1	1	1	0.874569	0.987284
CLTB	s_3430	brunello	0	0	1	0	0	1	0.940997	0	0.9788	1	0.969619	0.97929	1	1	1	0.874569	0.987284
CLTB	GCAGGCATAGAGAACGACGA	avana	0	0	1	0.5	0	1	0.940997	0	0.9788	1	0.969619	0.97929	1	1	1	0.874569	0.987284
FAF2	GCACACCCTGTCTTCTACCA	avana	0	0	1	1	0	1	0.940997	0	0.9788	1	0.969619	0.97929	1	1	1	0.874569	0.987284
RAB24	s_39687	brunello	0	0	1	1	0	1	0.940997	0	0.9788	1	0.969619	0.97929	1	1	1	0.874569	0.987284
RAB24	s_39689	brunello	0	0	1	1	0	1	0.940997	0	0.9788	1	0.969619	0.97929	1	1	1	0.874569	0.987284
RAB24	s_39690	brunello	0	0	1	1	0	1	0.940997	0	0.9788	1	0.969619	0.97929	1	1	1	0.874569	0.987284
PRELID1	s_35737	brunello	0	1	1	1	0	1	0.940997	0	0.9788	1	0.969619	0.97929	1	1	1	0.874569	0.987284
MXD3	s_52143	brunello	0	0	1	1	0	1	0.940997	0	0.9788	1	0.969619	0.97929	1	1	1	0.874569	0.987284
MXD3	s_52145	brunello	0	0	1	1	0	1	0.940997	0	0.9788	1	0.969619	0.97929	1	1	1	0.874569	0.987284
LMAN2	GCTGCCCTGGAAGTCCCAGA	avana	0	0	1	1	0	1	0.940997	0	0.9788	1	0.969619	0.97929	1	1	1	0.874569	0.987284
RGS14	TGCAGAGCTGAGCAGCACGA	avana	0	0	1	0	0	1	0.940997	0	0.9788	1	0.969619	0.97929	1	1	1	0.874569	0.987284
RGS14	s_28754	brunello	0	0	1	0	0	1	0.940997	0	0.9788	1	0.969619	0.97929	1	1	1	0.874569	0.987284
SLC34A1	GGGAGCAGCACTTACCCTGA	avana	0	0	1	0	0	1	0.940997	0	0.9788	1	0.969619	0.97929	1	1	1	0.874569	0.987284
PFN3	s_69681	brunello	0	0	1	0	0	1	0.940997	0	0.9788	1	0.969619	0.97929	1	1	1	0.874569	0.987284
PFN3	GTGTGGGCTTCGCGGCCCGG	avana	0	0	1	0	0	1	0.940997	0	0.9788	1	0.969619	0.97929	1	1	1	0.874569	0.987284
PFN3	s_69683	brunello	0	0	1	0	0	1	0.940997	0	0.9788	1	0.969619	0.97929	1	1	1	0.874569	0.987284
PFN3	ACACGCAGCTGTTGTCCGCA	avana	0	0	1	0	0	1	0.940997	0	0.9788	1	0.969619	0.97929	1	1	1	0.874569	0.987284
F12	s_5982	brunello	0	0	1	0.5	0	1	0.940997	0	0.9788	1	0.969619	0.97929	1	1	1	0.874569	0.987284
F12	GCAAGCTGCTATGATGGCCG	avana	0	0	1	0.5	0	1	0.940997	0	0.9788	1	0.969619	0.97929	1	1	1	0.874569	0.987284
PROP1	HGLibB38636	gecko	0	1	1	0	0	1	0.940997	0	0.9788	1	0.969619	0.97929	1	1	1	0.874569	0.987284
PROP1	GGCCCGAGAGAGTCTTGCCC	tko1	0	1	1	0	0	1	0.940997	0	0.9788	1	0.969619	0.97929	1	1	1	0.874569	0.987284
PROP1	GGCCCGAGAGAGTCTTGCCC	tko2	0	1	1	0	0	1	0.940997	0	0.9788	1	0.969619	0.97929	1	1	1	0.874569	0.987284
GRK6	s_7643	brunello	0	0	1	0	0	1	0.940997	0	0.9788	1	0.969619	0.97929	1	1	1	0.874569	0.987284
GRK6	s_7644	brunello	0	0	1	1	0	1	0.940997	0	0.9788	1	0.969619	0.97929	1	1	1	0.874569	0.987284
GFPT2	HGLibA18962	gecko	0	0	1	1	0	1	0.940997	0	0.9788	1	0.969619	0.97929	1	1	1	0.874569	0.987284
MAML1	GCATAAGAAGACTCGCCGGG	avana	0	0	1	1	0	1	0.940997	0	0.9788	1	0.969619	0.97929	1	1	1	0.874569	0.987284
MAML1	s_26002	brunello	0	0	1	1	0	1	0.940997	0	0.9788	1	0.969619	0.97929	1	1	1	0.874569	0.987284
GFPT2	HGLibA18963	gecko	0	1	1	1	0	1	0.940997	0	0.9788	1	0.969619	0.97929	1	1	1	0.874569	0.987284
GFPT2	AGATCTCCTTCCTCGTCCGG	tko1	0	0	1	1	0	1	0.940997	0	0.9788	1	0.969619	0.97929	1	1	1	0.874569	0.987284
LTC4S	GCGCGCCGAGATCACCTGCA	avana	0	0	1	0	0	1	0.940997	0	0.9788	1	0.969619	0.97929	1	1	1	0.874569	0.987284
LTC4S	TGGTGAGCGGCGGCGACACG	avana	0	0	1	0	0	1	0.940997	0	0.9788	1	0.969619	0.97929	1	1	1	0.874569	0.987284
LTC4S	s_10860	brunello	0	0	1	0	0	1	0.940997	0	0.9788	1	0.969619	0.97929	1	1	1	0.874569	0.987284
LTC4S	GGTGGGCCGGTGGTGAGCGG	avana	0	0	1	0	0	1	0.940997	0	0.9788	1	0.969619	0.97929	1	1	1	0.874569	0.987284
LTC4S	s_10857	brunello	0	0	1	0	0	1	0.940997	0	0.9788	1	0.969619	0.97929	1	1	1	0.874569	0.987284
MGAT4B	s_30701	brunello	0	0	1	1	0	1	0.940997	0	0.9788	1	0.969619	0.97929	1	1	1	0.874569	0.987284
MGAT4B	s_30700	brunello	0	0	1	1	0	1	0.940997	0	0.9788	1	0.969619	0.97929	1	1	1	0.874569	0.987284
MGAT4B	TGCCGGTGTGAGCCGTTCCA	avana	0	0	1	1	0	1	0.940997	0	0.9788	1	0.969619	0.97929	1	1	1	0.874569	0.987284
SQSTM1	GCAGCCATCGCAGATCACAT	avana	0	0	1	1	0	1	0.940997	0	0.9788	1	0.969619	0.97929	1	1	1	0.874569	0.987284
SQSTM1	s_23275	brunello	0	0	1	1	0	1	0.940997	0	0.9788	1	0.969619	0.97929	1	1	1	0.874569	0.987284
TCF19	s_18863	brunello	0	0	1	1	0	1	0.940997	0	0.9788	1	0.969619	0.97929	1	1	1	0.874569	0.987284
EGFL8	CTGCTACTGATACCAGGCGA	tko1	0	0	1	0	0	1	0.940997	0	0.9788	1	0.969619	0.97929	1	1	1	0.874569	0.987284
EGFL8	CTGCTACTGATACCAGGCGA	tko2	0	0	1	0	0	1	0.940997	0	0.9788	1	0.969619	0.97929	1	1	1	0.874569	0.987284
EGFL8	GGCTGGAAGAAGCGGCACCC	tko2	0	1	1	0	0	1	0.940997	0	0.9788	1	0.969619	0.97929	1	1	1	0.874569	0.987284
EGFL8	GCTGGAAGAAGCGGCACCCG	tko1	0	0	1	0	0	1	0.940997	0	0.9788	1	0.969619	0.97929	1	1	1	0.874569	0.987284
EGFL8	HGLibB14607	gecko	0	0	1	0	0	1	0.940997	0	0.9788	1	0.969619	0.97929	1	1	1	0.874569	0.987284
EGFL8	HGLibB14608	gecko	0	1	1	0	0	1	0.940997	0	0.9788	1	0.969619	0.97929	1	1	1	0.874569	0.987284
AGPAT1	HGLibA01216	gecko	0	0	1	0	0	1	0.940997	0	0.9788	1	0.969619	0.97929	1	1	1	0.874569	0.987284
AGPAT1	CTCGACGTTGCGTCCTCGCA	tko1	0	0	1	0	0	1	0.940997	0	0.9788	1	0.969619	0.97929	1	1	1	0.874569	0.987284
AGPAT1	HGLibB01215	gecko	0	0	1	0	0	1	0.940997	0	0.9788	1	0.969619	0.97929	1	1	1	0.874569	0.987284
RNF5	GAAGGGCCAAATCGCGAGCG	tko2	0	0	1	0	0	1	0.940997	0	0.9788	1	0.969619	0.97929	1	1	1	0.874569	0.987284
GRM4	CTGTTCCCGGTGCATGGCCG	tko2	0	0	1	0	0	1	0.940997	0	0.9788	1	0.969619	0.97929	1	1	1	0.874569	0.987284
GRM4	TCACCTGAGCAGATTCCGGA	tko1	0	0	1	0	0	1	0.940997	0	0.9788	1	0.969619	0.97929	1	1	1	0.874569	0.987284
CPNE5	GCAACCCAGACACTCACGTG	tko2	0	0	1	0	0	1	0.940997	0	0.9788	1	0.969619	0.97929	1	1	1	0.874569	0.987284
USP49	HGLibB53319	gecko	0	0	1	0	0	1	0.940997	0	0.9788	1	0.969619	0.97929	1	1	1	0.874569	0.987284
USP49	TGCCTATGATCTCTCCGCAG	tko2	0	0	1	0	0	1	0.940997	0	0.9788	1	0.969619	0.97929	1	1	1	0.874569	0.987284
SUMO4	GTGTTTCAACAGCCTACGGG	tko2	0	0	1	0.5	0	1	0.940997	0	0.9788	1	0.969619	0.97929	1	1	1	0.874569	0.987284
PDGFA	s_13566	brunello	0	0	1	0.5	0	1	0.940997	0	0.9788	1	0.969619	0.97929	1	1	1	0.874569	0.987284
PDGFA	s_13567	brunello	0	0	1	1	0	1	0.940997	0	0.9788	1	0.969619	0.97929	1	1	1	0.874569	0.987284
SUN1	HGLibA47787	gecko	0	1	1	1	0	1	0.940997	0	0.9788	1	0.969619	0.97929	1	1	1	0.874569	0.987284
GET4	s_39137	brunello	0	1	1	0.5	0	1	0.940997	0	0.9788	1	0.969619	0.97929	1	1	1	0.874569	0.987284
SUN1	HGLibB47731	gecko	0	0	1	1	0	1	0.940997	0	0.9788	1	0.969619	0.97929	1	1	1	0.874569	0.987284
SUN1	HGLibA47788	gecko	0	1	1	1	0	1	0.940997	0	0.9788	1	0.969619	0.97929	1	1	1	0.874569	0.987284
SUN1	TGGCCAGGCGCAAACTACGG	tko2	0	0	1	1	0	1	0.940997	0	0.9788	1	0.969619	0.97929	1	1	1	0.874569	0.987284
SUN1	GGGTGCATGCTGTCGTGGCC	tko1	0	1	1	1	0	1	0.940997	0	0.9788	1	0.969619	0.97929	1	1	1	0.874569	0.987284
SUN1	GCGACGACTGTAAGGGCAAG	tko1	0	0	1	1	0	1	0.940997	0	0.9788	1	0.969619	0.97929	1	1	1	0.874569	0.987284
GET4	s_39138	brunello	0	0	1	1	0	1	0.940997	0	0.9788	1	0.969619	0.97929	1	1	1	0.874569	0.987284
ADAP1	TGGAAGCGTGGCCGGGACAA	tko1	0	0	1	0	0	1	0.940997	0	0.9788	1	0.969619	0.97929	1	1	1	0.874569	0.987284
ADAP1	HGLibA00862	gecko	0	1	1	0	0	1	0.940997	0	0.9788	1	0.969619	0.97929	1	1	1	0.874569	0.987284
ADAP1	HGLibA00863	gecko	0	0	1	0	0	1	0.940997	0	0.9788	1	0.969619	0.97929	1	1	1	0.874569	0.987284
ADAP1	CCGGGCCAAGTACGAGCGAC	tko1	0	1	1	0	0	1	0.940997	0	0.9788	1	0.969619	0.97929	1	1	1	0.874569	0.987284
ADAP1	CTCTCGCGGCGTCGTTCCCG	tko2	0	0	1	0.5	0	1	0.940997	0	0.9788	1	0.969619	0.97929	1	1	1	0.874569	0.987284
ADAP1	HGLibA00864	gecko	0	1	1	1	0	1	0.940997	0	0.9788	1	0.969619	0.97929	1	1	1	0.874569	0.987284
ADAP1	HGLibB00860	gecko	0	1	1	1	0	1	0.940997	0	0.9788	1	0.969619	0.97929	1	1	1	0.874569	0.987284
COX19	TTTCCCTTGCAGATCCCGAC	tko1	0	1	1	1	0	1	0.940997	0	0.9788	1	0.969619	0.97929	1	1	1	0.874569	0.987284
COX19	s_55571	brunello	0	0	1	0.5	0	1	0.940997	0	0.9788	1	0.969619	0.97929	1	1	1	0.874569	0.987284
COX19	GCTCACCTAAGTGATCCAGC	avana	0	1	1	0.5	0	1	0.940997	0	0.9788	1	0.969619	0.97929	1	1	1	0.874569	0.987284
COX19	s_55572	brunello	0	0	1	0.5	0	1	0.940997	0	0.9788	1	0.969619	0.97929	1	1	1	0.874569	0.987284
COX19	GGGAAGCTGCCCTTGTCCGG	avana	0	0	1	0.5	0	1	0.940997	0	0.9788	1	0.969619	0.97929	1	1	1	0.874569	0.987284
COX19	GGACCAAGAGCTTCCAGCCG	avana	0	0	1	0.5	0	1	0.940997	0	0.9788	1	0.969619	0.97929	1	1	1	0.874569	0.987284
CYP2W1	s_40959	brunello	0	0	1	0	0	1	0.940997	0	0.9788	1	0.969619	0.97929	1	1	1	0.874569	0.987284
CYP2W1	GCTCTCAGAACGCTACGGGC	avana	0	1	1	0	0	1	0.940997	0	0.9788	1	0.969619	0.97929	1	1	1	0.874569	0.987284
CYP2W1	s_40962	brunello	0	0	1	0.5	0	1	0.940997	0	0.9788	1	0.969619	0.97929	1	1	1	0.874569	0.987284
CYP2W1	GGTCCCGGTAGTCAAATCGG	avana	0	0	1	0	0	1	0.940997	0	0.9788	1	0.969619	0.97929	1	1	1	0.874569	0.987284
CYP2W1	s_40960	brunello	0	0	1	0	0	1	0.940997	0	0.9788	1	0.969619	0.97929	1	1	1	0.874569	0.987284
ADAP1	CCATGGCCAAGGAGCGGCGC	tko2	0	1	1	0	0	1	0.940997	0	0.9788	1	0.969619	0.97929	1	1	1	0.874569	0.987284
CYP2W1	CTTGCTGCGTCTGTCGCAAC	tko1	0	1	1	1	0	1	0.940997	0	0.9788	1	0.969619	0.97929	1	1	1	0.874569	0.987284
CYP2W1	GCTCTCAGAACGCTACGGGC	tko2	0	1	1	1	0	1	0.940997	0	0.9788	1	0.969619	0.97929	1	1	1	0.874569	0.987284
CYP2W1	HGLibB12136	gecko	0	1	1	1	0	1	0.940997	0	0.9788	1	0.969619	0.97929	1	1	1	0.874569	0.987284
CYP2W1	TCGCTGGATGAGCTGGAAGA	tko1	0	0	1	1	0	1	0.940997	0	0.9788	1	0.969619	0.97929	1	1	1	0.874569	0.987284
CYP2W1	HGLibA12147	gecko	0	0	1	1	0	1	0.940997	0	0.9788	1	0.969619	0.97929	1	1	1	0.874569	0.987284
CYP2W1	CCAGCAGGGACACAAACACG	tko2	0	0	1	1	0	1	0.940997	0	0.9788	1	0.969619	0.97929	1	1	1	0.874569	0.987284
CYP2W1	CCTCATCGATGAGACCCAGC	tko1	0	1	1	1	0	1	0.940997	0	0.9788	1	0.969619	0.97929	1	1	1	0.874569	0.987284
CYP2W1	HGLibB12134	gecko	0	1	1	1	0	1	0.940997	0	0.9788	1	0.969619	0.97929	1	1	1	0.874569	0.987284
CYP2W1	TGTGGACGCCCTGATCCAGC	tko1	0	1	1	1	0	1	0.940997	0	0.9788	1	0.969619	0.97929	1	1	1	0.874569	0.987284
C7orf50	HGLibA06552	gecko	0	1	1	1	0	1	0.940997	0	0.9788	1	0.969619	0.97929	1	1	1	0.874569	0.987284
C7orf50	TTCAGGGCGAAGCTGTGCTC	tko2	0	1	1	1	0	1	0.940997	0	0.9788	1	0.969619	0.97929	1	1	1	0.874569	0.987284
GPR146	s_57461	brunello	0	0	1	1	0	1	0.940997	0	0.9788	1	0.969619	0.97929	1	1	1	0.874569	0.987284
GPR146	s_57462	brunello	0	0	1	1	0	1	0.940997	0	0.9788	1	0.969619	0.97929	1	1	1	0.874569	0.987284
GPR146	GTAGTGGTCGAGGCTCAGCA	avana	0	0	1	1	0	1	0.940997	0	0.9788	1	0.969619	0.97929	1	1	1	0.874569	0.987284
GPR146	s_57463	brunello	0	0	1	0.5	0	1	0.940997	0	0.9788	1	0.969619	0.97929	1	1	1	0.874569	0.987284
hsa-mir-339	HGLibA59007	gecko	0	1	1	1	0	1	0.940997	0	0.9788	1	0.969619	0.97929	1	1	1	0.874569	0.987284
hsa-mir-339	HGLibA59008	gecko	0	1	1	1	0	1	0.940997	0	0.9788	1	0.969619	0.97929	1	1	1	0.874569	0.987284
hsa-mir-339	HGLibA59009	gecko	0	0	1	1	0	1	0.940997	0	0.9788	1	0.969619	0.97929	1	1	1	0.874569	0.987284
ZFAND2A	AGAGACTGTGACTCTCACCC	tko1	0	1	1	0	0	1	0.940997	0	0.9788	1	0.969619	0.97929	1	1	1	0.874569	0.987284
ZFAND2A	AGAGACTGTGACTCTCACCC	tko2	0	1	1	0	0	1	0.940997	0	0.9788	1	0.969619	0.97929	1	1	1	0.874569	0.987284
ZFAND2A	HGLibB55079	gecko	0	1	1	0	0	1	0.940997	0	0.9788	1	0.969619	0.97929	1	1	1	0.874569	0.987284
ZFAND2A	AAAGGGCCAGATACCAGACG	tko2	0	0	1	0	0	1	0.940997	0	0.9788	1	0.969619	0.97929	1	1	1	0.874569	0.987284
UNCX	s_69128	brunello	0	0	1	0	0	1	0.940997	0	0.9788	1	0.969619	0.97929	1	1	1	0.874569	0.987284
UNCX	s_69127	brunello	0	0	1	0	0	1	0.940997	0	0.9788	1	0.969619	0.97929	1	1	1	0.874569	0.987284
UNCX	HGLibB52975	gecko	0	0	1	0	0	1	0.940997	0	0.9788	1	0.969619	0.97929	1	1	1	0.874569	0.987284
MICALL2	HGLibB29175	gecko	0	0	1	0.5	0	1	0.940997	0	0.9788	1	0.969619	0.97929	1	1	1	0.874569	0.987284
MICALL2	CCGACGGGAGGCTTTACCAC	tko1	0	1	1	0.5	0	1	0.940997	0	0.9788	1	0.969619	0.97929	1	1	1	0.874569	0.987284
MICALL2	AGACAAACCCTGTGGTCCAG	tko1	0	0	1	1	0	1	0.940997	0	0.9788	1	0.969619	0.97929	1	1	1	0.874569	0.987284
MICALL2	HGLibA29217	gecko	0	1	1	1	0	1	0.940997	0	0.9788	1	0.969619	0.97929	1	1	1	0.874569	0.987284
MICALL2	HGLibB29174	gecko	0	0	1	1	0	1	0.940997	0	0.9788	1	0.969619	0.97929	1	1	1	0.874569	0.987284
MICALL2	HGLibA29216	gecko	0	0	1	1	0	1	0.940997	0	0.9788	1	0.969619	0.97929	1	1	1	0.874569	0.987284
MICALL2	HGLibA29215	gecko	0	0	1	1	0	1	0.940997	0	0.9788	1	0.969619	0.97929	1	1	1	0.874569	0.987284
MICALL2	GGACTTACATGAGGTCGGGC	tko1	0	1	1	0.5	0	1	0.940997	0	0.9788	1	0.969619	0.97929	1	1	1	0.874569	0.987284
MICALL2	ATGACCACGTCGTTCCGCGA	tko2	0	0	1	0.5	0	1	0.940997	0	0.9788	1	0.969619	0.97929	1	1	1	0.874569	0.987284
INTS1	HGLibA23406	gecko	0	0	1	1	0	1	0.940997	0	0.9788	1	0.969619	0.97929	1	1	1	0.874569	0.987284
INTS1	CCTCGTAGGCGGCCATGAGG	tko1	0	0	1	1	0	1	0.940997	0	0.9788	1	0.969619	0.97929	1	1	1	0.874569	0.987284
INTS1	CCTCATGGCCGCCTACGAGG	tko2	0	0	1	1	0	1	0.940997	0	0.9788	1	0.969619	0.97929	1	1	1	0.874569	0.987284
INTS1	HGLibB23374	gecko	0	0	1	1	0	1	0.940997	0	0.9788	1	0.969619	0.97929	1	1	1	0.874569	0.987284
INTS1	GGTGCTGTCAGGCTTGGCGC	tko2	0	1	1	1	0	1	0.940997	0	0.9788	1	0.969619	0.97929	1	1	1	0.874569	0.987284
MAFK	s_21125	brunello	0	0	1	1	0	1	0.940997	0	0.9788	1	0.969619	0.97929	1	1	1	0.874569	0.987284
MAFK	CGGCGCACACTCAAGAACCG	avana	0	0	1	1	0	1	0.940997	0	0.9788	1	0.969619	0.97929	1	1	1	0.874569	0.987284
MAFK	s_21126	brunello	0	0	1	1	0	1	0.940997	0	0.9788	1	0.969619	0.97929	1	1	1	0.874569	0.987284
MAFK	s_21128	brunello	0	0	1	1	0	1	0.940997	0	0.9788	1	0.969619	0.97929	1	1	1	0.874569	0.987284
INTS1	TGAGCGCAAGCGGGATGCGG	tko2	0	0	1	1	0	1	0.940997	0	0.9788	1	0.969619	0.97929	1	1	1	0.874569	0.987284
INTS1	HGLibA23405	gecko	0	0	1	1	0	1	0.940997	0	0.9788	1	0.969619	0.97929	1	1	1	0.874569	0.987284
INTS1	GCATCCCGCTTGCGCTCAGA	tko1	0	0	1	1	0	1	0.940997	0	0.9788	1	0.969619	0.97929	1	1	1	0.874569	0.987284
INTS1	CGCACCTGAGGGTTTGGCCG	tko1	0	0	1	1	0	1	0.940997	0	0.9788	1	0.969619	0.97929	1	1	1	0.874569	0.987284
INTS1	GAACCGGGCCAAGCCCACCA	tko2	0	0	1	1	0	1	0.940997	0	0.9788	1	0.969619	0.97929	1	1	1	0.874569	0.987284
TMEM184A	ACAGAAGCGCAGGAACCCGA	avana	0	0	1	0.5	0	1	0.940997	0	0.9788	1	0.969619	0.97929	1	1	1	0.874569	0.987284
TMEM184A	s_65020	brunello	0	0	1	0.5	0	1	0.940997	0	0.9788	1	0.969619	0.97929	1	1	1	0.874569	0.987284
TMEM184A	GCCAGTTCGCTGACACCAGG	avana	0	0	1	1	0	1	0.940997	0	0.9788	1	0.969619	0.97929	1	1	1	0.874569	0.987284
PSMG3	s_53260	brunello	0	0	1	1	0	1	0.940997	0	0.9788	1	0.969619	0.97929	1	1	1	0.874569	0.987284
MAFK	HGLibB27843	gecko	0	1	1	0	0	1	0.940997	0	0.9788	1	0.969619	0.97929	1	1	1	0.874569	0.987284
MAFK	GGCCAGCTGCCGCATCAAGC	tko2	0	1	1	0	0	1	0.940997	0	0.9788	1	0.969619	0.97929	1	1	1	0.874569	0.987284
MAFK	HGLibB27844	gecko	0	0	1	0.5	0	1	0.940997	0	0.9788	1	0.969619	0.97929	1	1	1	0.874569	0.987284
TMEM184A	HGLibB50050	gecko	0	1	1	0	0	1	0.940997	0	0.9788	1	0.969619	0.97929	1	1	1	0.874569	0.987284
TMEM184A	TCTGTGCGGGACTGCTACGA	tko2	0	0	1	0	0	1	0.940997	0	0.9788	1	0.969619	0.97929	1	1	1	0.874569	0.987284
TMEM184A	HGLibA50112	gecko	0	1	1	0	0	1	0.940997	0	0.9788	1	0.969619	0.97929	1	1	1	0.874569	0.987284
PSMG3	TGTCCTTCACGGCCACGGCG	tko1	0	0	1	0	0	1	0.940997	0	0.9788	1	0.969619	0.97929	1	1	1	0.874569	0.987284
PSMG3	CCTTCACGGCCACGGCGAGG	tko2	0	0	1	0	0	1	0.940997	0	0.9788	1	0.969619	0.97929	1	1	1	0.874569	0.987284
PSMG3	GAAGGCCGTACACACCACCT	tko2	0	0	1	0	0	1	0.940997	0	0.9788	1	0.969619	0.97929	1	1	1	0.874569	0.987284
CHST12	CGTGTGCAAGTAGAAGTGCG	avana	0	0	1	0.5	0	1	0.940997	0	0.9788	1	0.969619	0.97929	1	1	1	0.874569	0.987284
CHST12	s_42543	brunello	0	1	1	0.5	0	1	0.940997	0	0.9788	1	0.969619	0.97929	1	1	1	0.874569	0.987284
IQCE	s_32352	brunello	0	0	1	1	0	1	0.940997	0	0.9788	1	0.969619	0.97929	1	1	1	0.874569	0.987284
BRAT1	HGLibB04755	gecko	0	0	1	0	0	1	0.940997	0	0.9788	1	0.969619	0.97929	1	1	1	0.874569	0.987284
BRAT1	CCCGTGTTCAGTTCTTCCGA	tko1	0	0	1	0.5	0	1	0.940997	0	0.9788	1	0.969619	0.97929	1	1	1	0.874569	0.987284
BRAT1	ATGATCTTCTGGGCACACGC	tko1	0	1	1	0.5	0	1	0.940997	0	0.9788	1	0.969619	0.97929	1	1	1	0.874569	0.987284
IQCE	s_32353	brunello	0	0	1	0	0	1	0.940997	0	0.9788	1	0.969619	0.97929	1	1	1	0.874569	0.987284
BRAT1	GGGTGTGGGCGCACTCACCA	tko1	0	0	1	0	0	1	0.940997	0	0.9788	1	0.969619	0.97929	1	1	1	0.874569	0.987284
BRAT1	HGLibA04758	gecko	0	1	1	0	0	1	0.940997	0	0.9788	1	0.969619	0.97929	1	1	1	0.874569	0.987284
BRAT1	CATGGTCGGCCAGGAAGCGC	tko2	0	1	1	0	0	1	0.940997	0	0.9788	1	0.969619	0.97929	1	1	1	0.874569	0.987284
BRAT1	HGLibA04757	gecko	0	0	1	0	0	1	0.940997	0	0.9788	1	0.969619	0.97929	1	1	1	0.874569	0.987284
BRAT1	GGTCCTGGACTTTCAGCACA	tko1	0	0	1	0.5	0	1	0.940997	0	0.9788	1	0.969619	0.97929	1	1	1	0.874569	0.987284
BRAT1	HGLibB04757	gecko	0	1	1	0.5	0	1	0.940997	0	0.9788	1	0.969619	0.97929	1	1	1	0.874569	0.987284
BRAT1	CTCCTGCAGCAGCACGACAC	tko2	0	1	1	0.5	0	1	0.940997	0	0.9788	1	0.969619	0.97929	1	1	1	0.874569	0.987284
BRAT1	HGLibB04756	gecko	0	1	1	0	0	1	0.940997	0	0.9788	1	0.969619	0.97929	1	1	1	0.874569	0.987284
IQCE	HGLibB23467	gecko	0	1	1	0	0	1	0.940997	0	0.9788	1	0.969619	0.97929	1	1	1	0.874569	0.987284
IQCE	ACTCCGGGACAAGCTCAGGA	tko1	0	0	1	0	0	1	0.940997	0	0.9788	1	0.969619	0.97929	1	1	1	0.874569	0.987284
IQCE	ACAATGCGCCTCAGCAGCCG	tko1	0	0	1	0.5	0	1	0.940997	0	0.9788	1	0.969619	0.97929	1	1	1	0.874569	0.987284
TTYH3	s_51266	brunello	0	0	1	0.5	0	1	0.940997	0	0.9788	1	0.969619	0.97929	1	1	1	0.874569	0.987284
GNA12	s_7297	brunello	0	0	1	1	0	1	0.940997	0	0.9788	1	0.969619	0.97929	1	1	1	0.874569	0.987284
GNA12	GAACGGAGTGAGACTCACCC	tko1	0	1	1	0	0	1	0.940997	0	0.9788	1	0.969619	0.97929	1	1	1	0.874569	0.987284
SLC29A4	s_66077	brunello	0	0	1	0	0	1	0.940997	0	0.9788	1	0.969619	0.97929	1	1	1	0.874569	0.987284
DAGLB	GAGATGTCACCTGACCACGA	avana	0	0	1	1	0	1	0.940997	0	0.9788	1	0.969619	0.97929	1	1	1	0.874569	0.987284
DAGLB	s_65932	brunello	0	0	1	1	0	1	0.940997	0	0.9788	1	0.969619	0.97929	1	1	1	0.874569	0.987284
GRID2IP	HGLibB20249	gecko	0	1	1	0	0	1	0.940997	0	0.9788	1	0.969619	0.97929	1	1	1	0.874569	0.987284
GRID2IP	GTTGTCCAGGAGTGGCCCGC	tko2	0	1	1	1	0	1	0.940997	0	0.9788	1	0.969619	0.97929	1	1	1	0.874569	0.987284
ZDHHC4	TCCTGCACCTGGTCTTGCAA	avana	0	0	1	0.5	0	1	0.940997	0	0.9788	1	0.969619	0.97929	1	1	1	0.874569	0.987284
C7orf26	s_48769	brunello	0	0	1	1	0	1	0.940997	0	0.9788	1	0.969619	0.97929	1	1	1	0.874569	0.987284
URGCP	GGCAAACCGCAGCCCAAACA	tko1	0	0	1	0	0	1	0.940997	0	0.9788	1	0.969619	0.97929	1	1	1	0.874569	0.987284
URGCP	ACTGACGTCCATGCGCACGA	tko1	0	0	1	0.5	0	1	0.940997	0	0.9788	1	0.969619	0.97929	1	1	1	0.874569	0.987284
UBE2D4	s_39156	brunello	0	0	1	0.5	0	1	0.940997	0	0.9788	1	0.969619	0.97929	1	1	1	0.874569	0.987284
URGCP	CTGCGCTCATGGCGTCGCCC	tko2	0	1	1	0.5	0	1	0.940997	0	0.9788	1	0.969619	0.97929	1	1	1	0.874569	0.987284
DBNL	GGAGTCTGCCGTGCACCCGA	avana	0	0	1	0.5	0	1	0.940997	0	0.9788	1	0.969619	0.97929	1	1	1	0.874569	0.987284
PGAM2	s_13792	brunello	0	0	1	0	0	1	0.940997	0	0.9788	1	0.969619	0.97929	1	1	1	0.874569	0.987284
PGAM2	s_13790	brunello	0	0	1	0	0	1	0.940997	0	0.9788	1	0.969619	0.97929	1	1	1	0.874569	0.987284
PGAM2	s_13791	brunello	0	0	1	0	0	1	0.940997	0	0.9788	1	0.969619	0.97929	1	1	1	0.874569	0.987284
PGAM2	GCTGAGTGAAAAGGGGACCG	avana	0	0	1	0	0	1	0.940997	0	0.9788	1	0.969619	0.97929	1	1	1	0.874569	0.987284
PGAM2	CGTGCCGGACCATCACGAGG	avana	0	0	1	0	0	1	0.940997	0	0.9788	1	0.969619	0.97929	1	1	1	0.874569	0.987284
GCK	AGATGCTGGACGACAGAGCC	tko1	0	1	1	0	0	1	0.940997	0	0.9788	1	0.969619	0.97929	1	1	1	0.874569	0.987284
YKT6	CCTCTACAAAGGCGAGGCCA	tko2	0	0	1	0	0	1	0.940997	0	0.9788	1	0.969619	0.97929	1	1	1	0.874569	0.987284
CAMK2B	s_2258	brunello	0	0	1	0	0	1	0.940997	0	0.9788	1	0.969619	0.97929	1	1	1	0.874569	0.987284
FIS1	HGLibA17538	gecko	0	0	1	1	0	1	0.940997	0	0.9788	1	0.969619	0.97929	1	1	1	0.874569	0.987284
FIS1	HGLibB17513	gecko	0	1	1	1	0	1	0.940997	0	0.9788	1	0.969619	0.97929	1	1	1	0.874569	0.987284
FIS1	GCTGCTGCCCAAAGGGAGCA	tko1	0	0	1	1	0	1	0.940997	0	0.9788	1	0.969619	0.97929	1	1	1	0.874569	0.987284
SRRT	AGAAGCCCAAGGACGCCGCG	avana	0	0	1	1	0	1	0.940997	0	0.9788	1	0.969619	0.97929	1	1	1	0.874569	0.987284
UFSP1	s_72582	brunello	0	0	1	1	0	1	0.940997	0	0.9788	1	0.969619	0.97929	1	1	1	0.874569	0.987284
UFSP1	GCTTTACTCGCACTTCGCAG	avana	0	0	1	1	0	1	0.940997	0	0.9788	1	0.969619	0.97929	1	1	1	0.874569	0.987284
UFSP1	s_72584	brunello	0	0	1	1	0	1	0.940997	0	0.9788	1	0.969619	0.97929	1	1	1	0.874569	0.987284
UFSP1	CGCCTCTGCCACGTACCCCG	avana	0	0	1	1	0	1	0.940997	0	0.9788	1	0.969619	0.97929	1	1	1	0.874569	0.987284
UFSP1	s_72583	brunello	0	0	1	1	0	1	0.940997	0	0.9788	1	0.969619	0.97929	1	1	1	0.874569	0.987284
UFSP1	GGGGCCCTCCGAAGTGAGCG	avana	0	0	1	1	0	1	0.940997	0	0.9788	1	0.969619	0.97929	1	1	1	0.874569	0.987284
TRIM56	s_51944	brunello	0	0	1	1	0	1	0.940997	0	0.9788	1	0.969619	0.97929	1	1	1	0.874569	0.987284
TRIM56	CCAGACCCACACCCACCGCG	avana	0	0	1	1	0	1	0.940997	0	0.9788	1	0.969619	0.97929	1	1	1	0.874569	0.987284
TRIM56	GGCCTCCTCATCATACCACC	avana	0	1	1	1	0	1	0.940997	0	0.9788	1	0.969619	0.97929	1	1	1	0.874569	0.987284
TRIM56	GGAAGCGCAGTGCCTCCCCG	avana	0	0	1	1	0	1	0.940997	0	0.9788	1	0.969619	0.97929	1	1	1	0.874569	0.987284
TRIM56	s_51945	brunello	0	0	1	1	0	1	0.940997	0	0.9788	1	0.969619	0.97929	1	1	1	0.874569	0.987284
TRIM56	GCCCCAGGCTGAGTACCCGG	avana	0	0	1	1	0	1	0.940997	0	0.9788	1	0.969619	0.97929	1	1	1	0.874569	0.987284
TRIM56	s_51946	brunello	0	0	1	1	0	1	0.940997	0	0.9788	1	0.969619	0.97929	1	1	1	0.874569	0.987284
COL26A1	CTACAGAGTGTCCTACCGCA	tko1	0	0	1	1	0	1	0.940997	0	0.9788	1	0.969619	0.97929	1	1	1	0.874569	0.987284
SMARCD3	TCTTCAGCACCCACCCACCG	avana	0	0	1	0	0	1	0.940997	0	0.9788	1	0.969619	0.97929	1	1	1	0.874569	0.987284
DMTN	HGLibB13428	gecko	0	0	1	1	0	1	0.940997	0	0.9788	1	0.969619	0.97929	1	1	1	0.874569	0.987284
DMTN	GGTACTCACCACGATGCTGG	tko2	0	0	1	1	0	1	0.940997	0	0.9788	1	0.969619	0.97929	1	1	1	0.874569	0.987284
DMTN	GCCGAGAAGACCTACCAGGG	tko2	0	0	1	1	0	1	0.940997	0	0.9788	1	0.969619	0.97929	1	1	1	0.874569	0.987284
BMP1	s_1770	brunello	0	0	1	0.5	0	1	0.940997	0	0.9788	1	0.969619	0.97929	1	1	1	0.874569	0.987284
RHOBTB2	HGLibB41123	gecko	0	1	1	0	0	1	0.940997	0	0.9788	1	0.969619	0.97929	1	1	1	0.874569	0.987284
RHOBTB2	CCAATATCGTGTGTGCCAGG	tko1	0	0	1	0	0	1	0.940997	0	0.9788	1	0.969619	0.97929	1	1	1	0.874569	0.987284
RHOBTB2	HGLibA41176	gecko	0	1	1	0	0	1	0.940997	0	0.9788	1	0.969619	0.97929	1	1	1	0.874569	0.987284
RHOBTB2	HGLibA41174	gecko	0	1	1	0	0	1	0.940997	0	0.9788	1	0.969619	0.97929	1	1	1	0.874569	0.987284
RHOBTB2	CCTCAGCCTTACCTCCCGGG	tko1	0	0	1	0	0	1	0.940997	0	0.9788	1	0.969619	0.97929	1	1	1	0.874569	0.987284
TRAPPC9	GGTGCATTACCACATGTCGG	avana	0	0	1	0	0	1	0.940997	0	0.9788	1	0.969619	0.97929	1	1	1	0.874569	0.987284
CHRAC1	s_39790	brunello	0	0	1	0.5	0	1	0.940997	0	0.9788	1	0.969619	0.97929	1	1	1	0.874569	0.987284
CHRAC1	s_39788	brunello	0	1	1	0.5	0	1	0.940997	0	0.9788	1	0.969619	0.97929	1	1	1	0.874569	0.987284
CHRAC1	CATCATGAAGAGCTCCCCCG	avana	0	0	1	0.5	0	1	0.940997	0	0.9788	1	0.969619	0.97929	1	1	1	0.874569	0.987284
CHRAC1	GTTGATGCTGGACACCTCGG	avana	0	0	1	0.5	0	1	0.940997	0	0.9788	1	0.969619	0.97929	1	1	1	0.874569	0.987284
CHRAC1	GGTTGATGCTGGACACCTCG	avana	0	0	1	0.5	0	1	0.940997	0	0.9788	1	0.969619	0.97929	1	1	1	0.874569	0.987284
AGO2	s_35722	brunello	0	1	1	1	0	1	0.940997	0	0.9788	1	0.969619	0.97929	1	1	1	0.874569	0.987284
KCNK9	HGLibA24336	gecko	0	0	1	1	0	1	0.940997	0	0.9788	1	0.969619	0.97929	1	1	1	0.874569	0.987284
KCNK9	ACAGCTTTACCGACCACCAG	tko1	0	0	1	1	0	1	0.940997	0	0.9788	1	0.969619	0.97929	1	1	1	0.874569	0.987284
KCNK9	HGLibB24303	gecko	0	1	1	1	0	1	0.940997	0	0.9788	1	0.969619	0.97929	1	1	1	0.874569	0.987284
KCNK9	HGLibB24302	gecko	0	0	1	1	0	1	0.940997	0	0.9788	1	0.969619	0.97929	1	1	1	0.874569	0.987284
KCNK9	CGCCGGAAACCGCAACAGCA	tko2	0	0	1	1	0	1	0.940997	0	0.9788	1	0.969619	0.97929	1	1	1	0.874569	0.987284
PTK2	CGATCATACTGGGAGATGCG	avana	0	0	1	1	0	1	0.940997	0	0.9788	1	0.969619	0.97929	1	1	1	0.874569	0.987284
PTK2	GGAGGTTCACTGGCTTCACG	avana	0	0	1	1	0	1	0.940997	0	0.9788	1	0.969619	0.97929	1	1	1	0.874569	0.987284
C8orf17	AAGCACGCTGGACCACCACG	tko1	0	0	1	1	0	1	0.940997	0	0.9788	1	0.969619	0.97929	1	1	1	0.874569	0.987284
C8orf17	TGTCATGTAGACACTGGGCG	tko1	0	0	1	1	0	1	0.940997	0	0.9788	1	0.969619	0.97929	1	1	1	0.874569	0.987284
DENND3	s_31157	brunello	0	0	1	0.5	0	1	0.940997	0	0.9788	1	0.969619	0.97929	1	1	1	0.874569	0.987284
DENND3	s_31158	brunello	0	0	1	1	0	1	0.940997	0	0.9788	1	0.969619	0.97929	1	1	1	0.874569	0.987284
DENND3	s_31156	brunello	0	0	1	0.5	0	1	0.940997	0	0.9788	1	0.969619	0.97929	1	1	1	0.874569	0.987284
SLC45A4	s_45279	brunello	0	0	1	0	0	1	0.940997	0	0.9788	1	0.969619	0.97929	1	1	1	0.874569	0.987284
SLC45A4	s_45280	brunello	0	0	1	0	0	1	0.940997	0	0.9788	1	0.969619	0.97929	1	1	1	0.874569	0.987284
SLC45A4	TCACTCGCAGACCCAATGAG	avana	0	0	1	0	0	1	0.940997	0	0.9788	1	0.969619	0.97929	1	1	1	0.874569	0.987284
SLC45A4	s_45282	brunello	0	0	1	0	0	1	0.940997	0	0.9788	1	0.969619	0.97929	1	1	1	0.874569	0.987284
GPR20	s_7555	brunello	0	0	1	0	0	1	0.940997	0	0.9788	1	0.969619	0.97929	1	1	1	0.874569	0.987284
GPR20	s_7553	brunello	0	0	1	0	0	1	0.940997	0	0.9788	1	0.969619	0.97929	1	1	1	0.874569	0.987284
GPR20	CTTCCTCACCTGCATCTGCG	avana	0	0	1	0	0	1	0.940997	0	0.9788	1	0.969619	0.97929	1	1	1	0.874569	0.987284
GPR20	s_7556	brunello	0	0	1	0	0	1	0.940997	0	0.9788	1	0.969619	0.97929	1	1	1	0.874569	0.987284
GPR20	GGACAGCCCTACCAGTAGAT	avana	0	0	1	0	0	1	0.940997	0	0.9788	1	0.969619	0.97929	1	1	1	0.874569	0.987284
PTP4A3	CATGGCTCGGATGAACCGCC	avana	0	1	1	0	0	1	0.940997	0	0.9788	1	0.969619	0.97929	1	1	1	0.874569	0.987284
PTP4A3	TTTGTAGCTCACCTCCACCG	avana	0	0	1	0	0	1	0.940997	0	0.9788	1	0.969619	0.97929	1	1	1	0.874569	0.987284
PTP4A3	s_30302	brunello	0	0	1	0	0	1	0.940997	0	0.9788	1	0.969619	0.97929	1	1	1	0.874569	0.987284
PTP4A3	s_30299	brunello	0	1	1	0	0	1	0.940997	0	0.9788	1	0.969619	0.97929	1	1	1	0.874569	0.987284
PTP4A3	s_30301	brunello	0	0	1	0	0	1	0.940997	0	0.9788	1	0.969619	0.97929	1	1	1	0.874569	0.987284
JRK	s_22487	brunello	0	0	1	1	0	1	0.940997	0	0.9788	1	0.969619	0.97929	1	1	1	0.874569	0.987284
SLURP1	s_45139	brunello	0	1	1	0	0	1	0.940997	0	0.9788	1	0.969619	0.97929	1	1	1	0.874569	0.987284
SLURP1	s_45140	brunello	0	0	1	0	0	1	0.940997	0	0.9788	1	0.969619	0.97929	1	1	1	0.874569	0.987284
LYPD2	s_60500	brunello	0	0	1	0	0	1	0.940997	0	0.9788	1	0.969619	0.97929	1	1	1	0.874569	0.987284
LYPD2	s_60498	brunello	0	1	1	0	0	1	0.940997	0	0.9788	1	0.969619	0.97929	1	1	1	0.874569	0.987284
LYPD2	CGGACAGACGTAGCAGCGCA	avana	0	0	1	0	0	1	0.940997	0	0.9788	1	0.969619	0.97929	1	1	1	0.874569	0.987284
LYNX1	s_48602	brunello	0	0	1	0	0	1	0.940997	0	0.9788	1	0.969619	0.97929	1	1	1	0.874569	0.987284
LYNX1	s_48600	brunello	0	0	1	0	0	1	0.940997	0	0.9788	1	0.969619	0.97929	1	1	1	0.874569	0.987284
GPIHBP1	s_68715	brunello	0	0	1	0	0	1	0.940997	0	0.9788	1	0.969619	0.97929	1	1	1	0.874569	0.987284
GPIHBP1	s_68713	brunello	0	0	1	0	0	1	0.940997	0	0.9788	1	0.969619	0.97929	1	1	1	0.874569	0.987284
GPIHBP1	s_68716	brunello	0	0	1	0	0	1	0.940997	0	0.9788	1	0.969619	0.97929	1	1	1	0.874569	0.987284
GLI4	s_7231	brunello	0	0	1	1	0	1	0.940997	0	0.9788	1	0.969619	0.97929	1	1	1	0.874569	0.987284
RHPN1	GGAACCACACACCTGCCGCA	avana	0	0	1	0	0	1	0.940997	0	0.9788	1	0.969619	0.97929	1	1	1	0.874569	0.987284
RHPN1	s_57266	brunello	0	0	1	0.5	0	1	0.940997	0	0.9788	1	0.969619	0.97929	1	1	1	0.874569	0.987284
RHPN1	GGAAGGCCTCCATAGCGCGG	avana	0	0	1	0.5	0	1	0.940997	0	0.9788	1	0.969619	0.97929	1	1	1	0.874569	0.987284
RHPN1	s_57268	brunello	0	0	1	0.5	0	1	0.940997	0	0.9788	1	0.969619	0.97929	1	1	1	0.874569	0.987284
RHPN1	s_57265	brunello	0	0	1	0	0	1	0.940997	0	0.9788	1	0.969619	0.97929	1	1	1	0.874569	0.987284
ZC3H3	s_31863	brunello	0	0	1	1	0	1	0.940997	0	0.9788	1	0.969619	0.97929	1	1	1	0.874569	0.987284
ZC3H3	s_31865	brunello	0	0	1	1	0	1	0.940997	0	0.9788	1	0.969619	0.97929	1	1	1	0.874569	0.987284
ZC3H3	CTACCCTCGTCCAAGCCGGA	avana	0	0	1	1	0	1	0.940997	0	0.9788	1	0.969619	0.97929	1	1	1	0.874569	0.987284
BAI1	HGLibA04113	gecko	0	0	1	0	0	1	0.940997	0	0.9788	1	0.969619	0.97929	1	1	1	0.874569	0.987284
BAI1	ATGTAGAGAGTGTAGCGCCG	tko2	0	0	1	0	0	1	0.940997	0	0.9788	1	0.969619	0.97929	1	1	1	0.874569	0.987284
BAI1	GGTGCGCGTGGACTCGAGGA	tko1	0	0	1	0	0	1	0.940997	0	0.9788	1	0.969619	0.97929	1	1	1	0.874569	0.987284
BAI1	HGLibA04114	gecko	0	1	1	1	0	1	0.940997	0	0.9788	1	0.969619	0.97929	1	1	1	0.874569	0.987284
BAI1	HGLibB04110	gecko	0	0	1	1	0	1	0.940997	0	0.9788	1	0.969619	0.97929	1	1	1	0.874569	0.987284
BAI1	GGGTCGCCAGTGCAACCGCG	tko2	0	0	1	1	0	1	0.940997	0	0.9788	1	0.969619	0.97929	1	1	1	0.874569	0.987284
BAI1	TAAGCCCGTCCTGCAGCCGC	tko1	0	1	1	1	0	1	0.940997	0	0.9788	1	0.969619	0.97929	1	1	1	0.874569	0.987284
BAI1	TGCGGTCCACAGATGCCCGG	tko2	0	0	1	1	0	1	0.940997	0	0.9788	1	0.969619	0.97929	1	1	1	0.874569	0.987284
BAI1	HGLibB04112	gecko	0	0	1	1	0	1	0.940997	0	0.9788	1	0.969619	0.97929	1	1	1	0.874569	0.987284
BAI1	HGLibB04111	gecko	0	0	1	0.5	0	1	0.940997	0	0.9788	1	0.969619	0.97929	1	1	1	0.874569	0.987284
BAI1	AACAACTCTGCCGTGTGCCC	tko1	0	1	1	0.5	0	1	0.940997	0	0.9788	1	0.969619	0.97929	1	1	1	0.874569	0.987284
GSDMD	CTTGCTTTAGACGTGCAGCG	avana	0	0	1	1	0	1	0.940997	0	0.9788	1	0.969619	0.97929	1	1	1	0.874569	0.987284
GSDMD	GCTGGAGCTGTCAGACACCG	avana	0	0	1	1	0	1	0.940997	0	0.9788	1	0.969619	0.97929	1	1	1	0.874569	0.987284
GSDMD	s_49958	brunello	0	1	1	1	0	1	0.940997	0	0.9788	1	0.969619	0.97929	1	1	1	0.874569	0.987284
GSDMD	GCAGCAGCTGCGCAGCCGCG	avana	0	0	1	0.5	0	1	0.940997	0	0.9788	1	0.969619	0.97929	1	1	1	0.874569	0.987284
MROH6	s_73683	brunello	0	0	1	0.5	0	1	0.940997	0	0.9788	1	0.969619	0.97929	1	1	1	0.874569	0.987284
MROH6	s_73685	brunello	0	0	1	0.5	0	1	0.940997	0	0.9788	1	0.969619	0.97929	1	1	1	0.874569	0.987284
MROH6	s_73684	brunello	0	1	1	0.5	0	1	0.940997	0	0.9788	1	0.969619	0.97929	1	1	1	0.874569	0.987284
MROH6	AGGCAGCCGTGTACAACGCG	avana	0	0	1	0	0	1	0.940997	0	0.9788	1	0.969619	0.97929	1	1	1	0.874569	0.987284
MROH6	s_73682	brunello	0	0	1	0	0	1	0.940997	0	0.9788	1	0.969619	0.97929	1	1	1	0.874569	0.987284
NAPRT	s_56437	brunello	0	0	1	1	0	1	0.940997	0	0.9788	1	0.969619	0.97929	1	1	1	0.874569	0.987284
NAPRT	TGGTGGCCACCAACGCAGCG	avana	0	0	1	1	0	1	0.940997	0	0.9788	1	0.969619	0.97929	1	1	1	0.874569	0.987284
NAPRT	s_56438	brunello	0	0	1	1	0	1	0.940997	0	0.9788	1	0.969619	0.97929	1	1	1	0.874569	0.987284
EEF1D	s_5317	brunello	0	0	1	1	0	1	0.940997	0	0.9788	1	0.969619	0.97929	1	1	1	0.874569	0.987284
EEF1D	s_5318	brunello	0	0	1	1	0	1	0.940997	0	0.9788	1	0.969619	0.97929	1	1	1	0.874569	0.987284
TIGD5	s_54580	brunello	0	0	1	1	0	1	0.940997	0	0.9788	1	0.969619	0.97929	1	1	1	0.874569	0.987284
PYCRL	s_48492	brunello	0	0	1	0.5	0	1	0.940997	0	0.9788	1	0.969619	0.97929	1	1	1	0.874569	0.987284
PYCR3	GACCACGCACTCCAACCAGG	avana	0	0	1	1	0	1	0.940997	0	0.9788	1	0.969619	0.97929	1	1	1	0.874569	0.987284
PYCRL	s_48491	brunello	0	0	1	1	0	1	0.940997	0	0.9788	1	0.969619	0.97929	1	1	1	0.874569	0.987284
TSTA3	s_19674	brunello	0	0	1	0.5	0	1	0.940997	0	0.9788	1	0.969619	0.97929	1	1	1	0.874569	0.987284
TSTA3	s_19676	brunello	0	0	1	1	0	1	0.940997	0	0.9788	1	0.969619	0.97929	1	1	1	0.874569	0.987284
TSTA3	s_19673	brunello	0	0	1	1	0	1	0.940997	0	0.9788	1	0.969619	0.97929	1	1	1	0.874569	0.987284
TSTA3	AGAATCCGCATGGATCCCTG	avana	0	0	1	1	0	1	0.940997	0	0.9788	1	0.969619	0.97929	1	1	1	0.874569	0.987284
JRK	HGLibB23956	gecko	0	0	1	0	0	1	0.940997	0	0.9788	1	0.969619	0.97929	1	1	1	0.874569	0.987284
SPINK4	HGLibA46693	gecko	0	0	1	0	0	1	0.940997	0	0.9788	1	0.969619	0.97929	1	1	1	0.874569	0.987284
SPINK4	CCAGGGCGATTACCCACTGG	avana	0	0	1	0	0	1	0.940997	0	0.9788	1	0.969619	0.97929	1	1	1	0.874569	0.987284
SPINK4	s_35942	brunello	0	0	1	0	0	1	0.940997	0	0.9788	1	0.969619	0.97929	1	1	1	0.874569	0.987284
SPINK4	HGLibA46694	gecko	0	1	1	0	0	1	0.940997	0	0.9788	1	0.969619	0.97929	1	1	1	0.874569	0.987284
SPINK4	ACCCCTGTCCACAACAAGGA	avana	0	0	1	0	0	1	0.940997	0	0.9788	1	0.969619	0.97929	1	1	1	0.874569	0.987284
C9orf16	HGLibA06699	gecko	0	0	1	0	0	1	0.940997	0	0.9788	1	0.969619	0.97929	1	1	1	0.874569	0.987284
C9orf16	GAAGGCGAGGAGGACGGCTT	tko2	0	0	1	0	0	1	0.940997	0	0.9788	1	0.969619	0.97929	1	1	1	0.874569	0.987284
C9orf16	HGLibB06694	gecko	0	1	1	0	0	1	0.940997	0	0.9788	1	0.969619	0.97929	1	1	1	0.874569	0.987284
C9orf16	CGCTGCCATCAACTCCATGC	tko2	0	1	1	0	0	1	0.940997	0	0.9788	1	0.969619	0.97929	1	1	1	0.874569	0.987284
C9orf16	HGLibA06697	gecko	0	1	1	0	0	1	0.940997	0	0.9788	1	0.969619	0.97929	1	1	1	0.874569	0.987284
C9orf16	GTCCAACCGGCAGACACGCC	tko2	0	1	1	0	0	1	0.940997	0	0.9788	1	0.969619	0.97929	1	1	1	0.874569	0.987284
CIZ1	HGLibB09741	gecko	0	0	1	0	0	1	0.940997	0	0.9788	1	0.969619	0.97929	1	1	1	0.874569	0.987284
CIZ1	HGLibB09743	gecko	0	1	1	0	0	1	0.940997	0	0.9788	1	0.969619	0.97929	1	1	1	0.874569	0.987284
FIBCD1	s_54513	brunello	0	0	1	0	0	1	0.940997	0	0.9788	1	0.969619	0.97929	1	1	1	0.874569	0.987284
SLC2A6	s_30402	brunello	0	0	1	0.5	0	1	0.940997	0	0.9788	1	0.969619	0.97929	1	1	1	0.874569	0.987284
SLC2A6	s_30399	brunello	0	0	1	1	0	1	0.940997	0	0.9788	1	0.969619	0.97929	1	1	1	0.874569	0.987284
TYSND1	HGLibB52413	gecko	0	0	1	0	0	1	0.940997	0	0.9788	1	0.969619	0.97929	1	1	1	0.874569	0.987284
TYSND1	HGLibA52476	gecko	0	1	1	0	0	1	0.940997	0	0.9788	1	0.969619	0.97929	1	1	1	0.874569	0.987284
TYSND1	HGLibB52412	gecko	0	1	1	0	0	1	0.940997	0	0.9788	1	0.969619	0.97929	1	1	1	0.874569	0.987284
IFITM5	GCTGGCCTACTCCATCAAGG	avana	0	0	1	0	0	1	0.940997	0	0.9788	1	0.969619	0.97929	1	1	1	0.874569	0.987284
IFITM5	GCTGGCCTACTCCATCAAGG	tko1	0	0	1	0	0	1	0.940997	0	0.9788	1	0.969619	0.97929	1	1	1	0.874569	0.987284
IFITM5	GCTGGCCTACTCCATCAAGG	tko2	0	0	1	0	0	1	0.940997	0	0.9788	1	0.969619	0.97929	1	1	1	0.874569	0.987284
IFITM5	HGLibA22651	gecko	0	1	1	0	0	1	0.940997	0	0.9788	1	0.969619	0.97929	1	1	1	0.874569	0.987284
IFITM5	AGATCAAGTGGTCTCGAGGC	tko1	0	1	1	0	0	1	0.940997	0	0.9788	1	0.969619	0.97929	1	1	1	0.874569	0.987284
IFITM5	TCAAGTGGTCTCGAGGCGGG	tko1	0	0	1	0	0	1	0.940997	0	0.9788	1	0.969619	0.97929	1	1	1	0.874569	0.987284
IFITM5	s_70831	brunello	0	0	1	0	0	1	0.940997	0	0.9788	1	0.969619	0.97929	1	1	1	0.874569	0.987284
IFITM5	s_70830	brunello	0	1	1	0	0	1	0.940997	0	0.9788	1	0.969619	0.97929	1	1	1	0.874569	0.987284
IFITM5	GGACACGGCGTATCCCCGCG	avana	0	0	1	0	0	1	0.940997	0	0.9788	1	0.969619	0.97929	1	1	1	0.874569	0.987284
IFITM5	HGLibA22649	gecko	0	0	1	0	0	1	0.940997	0	0.9788	1	0.969619	0.97929	1	1	1	0.874569	0.987284
IFITM5	GGCGCTGGAACCCATGGACA	tko2	0	0	1	0	0	1	0.940997	0	0.9788	1	0.969619	0.97929	1	1	1	0.874569	0.987284
PKP3	TCTCCACAGGCACATCCAGG	tko2	0	0	1	1	0	1	0.940997	0	0.9788	1	0.969619	0.97929	1	1	1	0.874569	0.987284
LRRC56	ACGCTGGAGGTGCTCCGCCG	tko2	0	0	1	0	0	1	0.940997	0	0.9788	1	0.969619	0.97929	1	1	1	0.874569	0.987284
LRRC56	HGLibA27393	gecko	0	0	1	0	0	1	0.940997	0	0.9788	1	0.969619	0.97929	1	1	1	0.874569	0.987284
LRRC56	HGLibB27351	gecko	0	1	1	0	0	1	0.940997	0	0.9788	1	0.969619	0.97929	1	1	1	0.874569	0.987284
SCT	TGCTCACCAGGCCTGCAGGA	tko1	0	0	1	0.5	0	1	0.940997	0	0.9788	1	0.969619	0.97929	1	1	1	0.874569	0.987284
SCT	HGLibB43011	gecko	0	1	1	0.5	0	1	0.940997	0	0.9788	1	0.969619	0.97929	1	1	1	0.874569	0.987284
POLR2L	TGCAGGCCGAGTACACCGAG	avana	0	0	1	1	0	1	0.940997	0	0.9788	1	0.969619	0.97929	1	1	1	0.874569	0.987284
POLR2L	s_14407	brunello	0	0	1	1	0	1	0.940997	0	0.9788	1	0.969619	0.97929	1	1	1	0.874569	0.987284
POLR2L	CTGCAGGCCGAGTACACCGA	avana	0	0	1	1	0	1	0.940997	0	0.9788	1	0.969619	0.97929	1	1	1	0.874569	0.987284
POLR2L	TGCAGGCCGAGTACACCGAG	tko1	0	0	1	1	0	1	0.940997	0	0.9788	1	0.969619	0.97929	1	1	1	0.874569	0.987284
POLR2L	CTGCAGGCCGAGTACACCGA	tko1	0	0	1	1	0	1	0.940997	0	0.9788	1	0.969619	0.97929	1	1	1	0.874569	0.987284
POLR2L	CTGCAGGCCGAGTACACCGA	tko2	0	0	1	1	0	1	0.940997	0	0.9788	1	0.969619	0.97929	1	1	1	0.874569	0.987284
POLR2L	GCAAGATCGTCGGCAACAAG	tko1	0	0	1	1	0	1	0.940997	0	0.9788	1	0.969619	0.97929	1	1	1	0.874569	0.987284
POLR2L	s_14406	brunello	0	0	1	1	0	1	0.940997	0	0.9788	1	0.969619	0.97929	1	1	1	0.874569	0.987284
POLR2L	HGLibB37555	gecko	0	0	1	1	0	1	0.940997	0	0.9788	1	0.969619	0.97929	1	1	1	0.874569	0.987284
TSPAN4	AGTGCAGGCACATCTGCGCA	tko1	0	0	1	1	0	1	0.940997	0	0.9788	1	0.969619	0.97929	1	1	1	0.874569	0.987284
TSPAN4	AGAACTGAAGCGCTGCGGCA	tko1	0	0	1	1	0	1	0.940997	0	0.9788	1	0.969619	0.97929	1	1	1	0.874569	0.987284
TSPAN4	s_19315	brunello	0	0	1	1	0	1	0.940997	0	0.9788	1	0.969619	0.97929	1	1	1	0.874569	0.987284
CHID1	CGCGCTTCTGGCTTAGCAGC	tko1	0	1	1	0.5	0	1	0.940997	0	0.9788	1	0.969619	0.97929	1	1	1	0.874569	0.987284
MYBPC3	CCTTGGTGGACACCTCACAG	avana	0	0	1	0	0	1	0.940997	0	0.9788	1	0.969619	0.97929	1	1	1	0.874569	0.987284
MYBPC3	s_11988	brunello	0	0	1	0	0	1	0.940997	0	0.9788	1	0.969619	0.97929	1	1	1	0.874569	0.987284
MYBPC3	CTCTCAGGATGCCTGAGCCG	avana	0	0	1	0	0	1	0.940997	0	0.9788	1	0.969619	0.97929	1	1	1	0.874569	0.987284
SPI1	s_18060	brunello	0	0	1	0	0	1	0.940997	0	0.9788	1	0.969619	0.97929	1	1	1	0.874569	0.987284
SPI1	s_18059	brunello	0	0	1	0	0	1	0.940997	0	0.9788	1	0.969619	0.97929	1	1	1	0.874569	0.987284
MYBPC3	HGLibA30656	gecko	0	1	1	0	0	1	0.940997	0	0.9788	1	0.969619	0.97929	1	1	1	0.874569	0.987284
MYBPC3	HGLibB30612	gecko	0	0	1	0	0	1	0.940997	0	0.9788	1	0.969619	0.97929	1	1	1	0.874569	0.987284
MYBPC3	HGLibB30614	gecko	0	0	1	0	0	1	0.940997	0	0.9788	1	0.969619	0.97929	1	1	1	0.874569	0.987284
MYBPC3	CTCTCAGGATGCCTGAGCCG	tko2	0	0	1	0	0	1	0.940997	0	0.9788	1	0.969619	0.97929	1	1	1	0.874569	0.987284
MYBPC3	TCTCTCAGGATGCCTGAGCC	tko1	0	1	1	0	0	1	0.940997	0	0.9788	1	0.969619	0.97929	1	1	1	0.874569	0.987284
SPI1	s_18058	brunello	0	0	1	0.5	0	1	0.940997	0	0.9788	1	0.969619	0.97929	1	1	1	0.874569	0.987284
SPI1	s_18057	brunello	0	0	1	0.5	0	1	0.940997	0	0.9788	1	0.969619	0.97929	1	1	1	0.874569	0.987284
SPI1	HGLibB46595	gecko	0	1	1	0	0	1	0.940997	0	0.9788	1	0.969619	0.97929	1	1	1	0.874569	0.987284
SPI1	CTGCGCAACTACGGCAAGAC	tko1	0	1	1	0.5	0	1	0.940997	0	0.9788	1	0.969619	0.97929	1	1	1	0.874569	0.987284
SPI1	HGLibA46652	gecko	0	0	1	0.5	0	1	0.940997	0	0.9788	1	0.969619	0.97929	1	1	1	0.874569	0.987284
MYRF	GCCCATGCTCACCTACCGCG	avana	0	0	1	0.5	0	1	0.940997	0	0.9788	1	0.969619	0.97929	1	1	1	0.874569	0.987284
MYRF	AGCCCTTGTCCGCATCCACG	avana	0	0	1	0.5	0	1	0.940997	0	0.9788	1	0.969619	0.97929	1	1	1	0.874569	0.987284
TAF6L	TGAGCCGGACAGACTCCCGA	avana	0	0	1	1	0	1	0.940997	0	0.9788	1	0.969619	0.97929	1	1	1	0.874569	0.987284
TMEM179B	CTGGGTCCGAGTCATCGCCG	avana	0	0	1	1	0	1	0.940997	0	0.9788	1	0.969619	0.97929	1	1	1	0.874569	0.987284
TMEM179B	TGAGGGACGGGATAAGGCCA	avana	0	0	1	1	0	1	0.940997	0	0.9788	1	0.969619	0.97929	1	1	1	0.874569	0.987284
TMEM179B	GCTGCATCGAGGACTCCCAC	avana	0	1	1	1	0	1	0.940997	0	0.9788	1	0.969619	0.97929	1	1	1	0.874569	0.987284
TMEM179B	s_70276	brunello	0	0	1	1	0	1	0.940997	0	0.9788	1	0.969619	0.97929	1	1	1	0.874569	0.987284
TMEM223	s_48831	brunello	0	0	1	1	0	1	0.940997	0	0.9788	1	0.969619	0.97929	1	1	1	0.874569	0.987284
TMEM223	s_48834	brunello	0	0	1	1	0	1	0.940997	0	0.9788	1	0.969619	0.97929	1	1	1	0.874569	0.987284
TMEM223	GGCCCGCGCAGAACAGCCCG	avana	0	0	1	1	0	1	0.940997	0	0.9788	1	0.969619	0.97929	1	1	1	0.874569	0.987284
DNAJC4	CCTCGCTCAGCTCCACAAAG	avana	0	0	1	1	0	1	0.940997	0	0.9788	1	0.969619	0.97929	1	1	1	0.874569	0.987284
DNAJC4	GGAGCTGGTCATCATAGCTG	avana	0	0	1	1	0	1	0.940997	0	0.9788	1	0.969619	0.97929	1	1	1	0.874569	0.987284
DNAJC4	s_8990	brunello	0	0	1	1	0	1	0.940997	0	0.9788	1	0.969619	0.97929	1	1	1	0.874569	0.987284
DNAJC4	s_8991	brunello	0	0	1	0.5	0	1	0.940997	0	0.9788	1	0.969619	0.97929	1	1	1	0.874569	0.987284
VEGFB	s_20133	brunello	0	0	1	1	0	1	0.940997	0	0.9788	1	0.969619	0.97929	1	1	1	0.874569	0.987284
VEGFB	s_20136	brunello	0	1	1	1	0	1	0.940997	0	0.9788	1	0.969619	0.97929	1	1	1	0.874569	0.987284
VEGFB	s_20135	brunello	0	0	1	1	0	1	0.940997	0	0.9788	1	0.969619	0.97929	1	1	1	0.874569	0.987284
FKBP2	GTCCATCTGCCTGAGCGCCG	avana	0	0	1	1	0	1	0.940997	0	0.9788	1	0.969619	0.97929	1	1	1	0.874569	0.987284
FKBP2	GATCGGGGTCAAGAAGCGGG	avana	0	0	1	1	0	1	0.940997	0	0.9788	1	0.969619	0.97929	1	1	1	0.874569	0.987284
FKBP2	s_6356	brunello	0	0	1	1	0	1	0.940997	0	0.9788	1	0.969619	0.97929	1	1	1	0.874569	0.987284
PLCB3	AGCCCCATAGTAGTGCCTGG	avana	0	0	1	1	0	1	0.940997	0	0.9788	1	0.969619	0.97929	1	1	1	0.874569	0.987284
PLCB3	s_14115	brunello	0	0	1	0.5	0	1	0.940997	0	0.9788	1	0.969619	0.97929	1	1	1	0.874569	0.987284
BAD	s_1563	brunello	0	0	1	1	0	1	0.940997	0	0.9788	1	0.969619	0.97929	1	1	1	0.874569	0.987284
BAD	TGATGCTTGCCGGAGCCTGA	avana	0	0	1	1	0	1	0.940997	0	0.9788	1	0.969619	0.97929	1	1	1	0.874569	0.987284
GPR137	CGTCGGCCGGAGATGAGCCG	avana	0	0	1	0.5	0	1	0.940997	0	0.9788	1	0.969619	0.97929	1	1	1	0.874569	0.987284
KCNK4	GGTCCGAGAGAAGTTCCTGA	avana	0	0	1	0	0	1	0.940997	0	0.9788	1	0.969619	0.97929	1	1	1	0.874569	0.987284
TEX40	s_33925	brunello	0	1	1	0	0	1	0.940997	0	0.9788	1	0.969619	0.97929	1	1	1	0.874569	0.987284
TEX40	s_33923	brunello	0	0	1	0	0	1	0.940997	0	0.9788	1	0.969619	0.97929	1	1	1	0.874569	0.987284
TEX40	s_33924	brunello	0	1	1	0	0	1	0.940997	0	0.9788	1	0.969619	0.97929	1	1	1	0.874569	0.987284
PRDX5	s_33822	brunello	0	0	1	1	0	1	0.940997	0	0.9788	1	0.969619	0.97929	1	1	1	0.874569	0.987284
PRDX5	ATACTCGTCGGTGGGGCCGG	avana	0	0	1	1	0	1	0.940997	0	0.9788	1	0.969619	0.97929	1	1	1	0.874569	0.987284
PRDX5	s_33820	brunello	0	0	1	1	0	1	0.940997	0	0.9788	1	0.969619	0.97929	1	1	1	0.874569	0.987284
SLC22A11	AAGCTCTTGGAGCAAGCCGG	tko2	0	0	1	1	0	1	0.940997	0	0.9788	1	0.969619	0.97929	1	1	1	0.874569	0.987284
SLC22A11	HGLibB44487	gecko	0	1	1	1	0	1	0.940997	0	0.9788	1	0.969619	0.97929	1	1	1	0.874569	0.987284
SLC22A11	GAGGGCGGTCACCATGACGG	tko2	0	0	1	0	0	1	0.940997	0	0.9788	1	0.969619	0.97929	1	1	1	0.874569	0.987284
SLC22A11	GGACTGGAGGACTCTCCAGC	tko1	0	1	1	0	0	1	0.940997	0	0.9788	1	0.969619	0.97929	1	1	1	0.874569	0.987284
SLC22A11	GGCTGCCAGAATCCGCCCGG	tko2	0	0	1	0	0	1	0.940997	0	0.9788	1	0.969619	0.97929	1	1	1	0.874569	0.987284
SLC22A11	AACCCGCCTGGATGGTGCGG	tko1	0	0	1	0	0	1	0.940997	0	0.9788	1	0.969619	0.97929	1	1	1	0.874569	0.987284
CCDC88B	ATAGTGCCCCCAGCTCCCGA	avana	0	0	1	0	0	1	0.940997	0	0.9788	1	0.969619	0.97929	1	1	1	0.874569	0.987284
CCDC88B	s_67276	brunello	0	0	1	0	0	1	0.940997	0	0.9788	1	0.969619	0.97929	1	1	1	0.874569	0.987284
CCDC88B	GGGCTTGGTTCAGAAGGCAA	avana	0	0	1	0.5	0	1	0.940997	0	0.9788	1	0.969619	0.97929	1	1	1	0.874569	0.987284
CCDC88B	s_67274	brunello	0	0	1	0.5	0	1	0.940997	0	0.9788	1	0.969619	0.97929	1	1	1	0.874569	0.987284
CCDC88B	s_67275	brunello	0	0	1	0	0	1	0.940997	0	0.9788	1	0.969619	0.97929	1	1	1	0.874569	0.987284
CDC42BPG	GCACTATGCCTTCCAAGACG	avana	0	0	1	0	0	1	0.940997	0	0.9788	1	0.969619	0.97929	1	1	1	0.874569	0.987284
CDC42BPG	AGTGCAGAGTGGTCACCCAA	avana	0	0	1	0	0	1	0.940997	0	0.9788	1	0.969619	0.97929	1	1	1	0.874569	0.987284
CDC42BPG	s_42668	brunello	0	0	1	0	0	1	0.940997	0	0.9788	1	0.969619	0.97929	1	1	1	0.874569	0.987284
CDC42BPG	GCAGACAGCCTGTTTCCGGG	avana	0	0	1	0	0	1	0.940997	0	0.9788	1	0.969619	0.97929	1	1	1	0.874569	0.987284
CDCA5	CTTGTCCGGAGTCTCGCCAG	tko2	0	0	1	0.5	0	1	0.940997	0	0.9788	1	0.969619	0.97929	1	1	1	0.874569	0.987284
CDCA5	HGLibA08612	gecko	0	1	1	0.5	0	1	0.940997	0	0.9788	1	0.969619	0.97929	1	1	1	0.874569	0.987284
CDCA5	CCTTAGTAAGCTCCCTGCCA	tko1	0	0	1	0.5	0	1	0.940997	0	0.9788	1	0.969619	0.97929	1	1	1	0.874569	0.987284
CDCA5	CAGCTGTCCAATCACCTCGC	tko2	0	1	1	0.5	0	1	0.940997	0	0.9788	1	0.969619	0.97929	1	1	1	0.874569	0.987284
CDCA5	CCTTCGGCCAGATTTCAGGG	tko1	0	0	1	1	0	1	0.940997	0	0.9788	1	0.969619	0.97929	1	1	1	0.874569	0.987284
CDCA5	HGLibB08604	gecko	0	1	1	1	0	1	0.940997	0	0.9788	1	0.969619	0.97929	1	1	1	0.874569	0.987284
CDCA5	HGLibA08611	gecko	0	0	1	1	0	1	0.940997	0	0.9788	1	0.969619	0.97929	1	1	1	0.874569	0.987284
CDCA5	CTCCTACTAAGCCTCTGCGG	tko2	0	0	1	1	0	1	0.940997	0	0.9788	1	0.969619	0.97929	1	1	1	0.874569	0.987284
ZFPL1	GGTAGCCAATCACGCCAAGG	tko1	0	0	1	1	0	1	0.940997	0	0.9788	1	0.969619	0.97929	1	1	1	0.874569	0.987284
ZFPL1	HGLibA55249	gecko	0	1	1	1	0	1	0.940997	0	0.9788	1	0.969619	0.97929	1	1	1	0.874569	0.987284
ZFPL1	AGGCCTCACCATAGCAGACA	tko1	0	0	1	1	0	1	0.940997	0	0.9788	1	0.969619	0.97929	1	1	1	0.874569	0.987284
ZFPL1	HGLibA55250	gecko	0	0	1	1	0	1	0.940997	0	0.9788	1	0.969619	0.97929	1	1	1	0.874569	0.987284
EHD1	s_29596	brunello	0	0	1	1	0	1	0.940997	0	0.9788	1	0.969619	0.97929	1	1	1	0.874569	0.987284
VPS51	CCTCACCAAGTGCGTGGAAC	tko1	0	1	1	1	0	1	0.940997	0	0.9788	1	0.969619	0.97929	1	1	1	0.874569	0.987284
VPS51	CTGCCTGACAGACGTCCGCC	tko1	0	1	1	1	0	1	0.940997	0	0.9788	1	0.969619	0.97929	1	1	1	0.874569	0.987284
VPS51	GAGCCGTCTGGCACATAGAG	tko1	0	0	1	1	0	1	0.940997	0	0.9788	1	0.969619	0.97929	1	1	1	0.874569	0.987284
VPS51	HGLibA53802	gecko	0	1	1	1	0	1	0.940997	0	0.9788	1	0.969619	0.97929	1	1	1	0.874569	0.987284
VPS51	HGLibA53804	gecko	0	0	1	1	0	1	0.940997	0	0.9788	1	0.969619	0.97929	1	1	1	0.874569	0.987284
EHD1	TGATCGAGCAGGACTTCCCG	avana	0	0	1	1	0	1	0.940997	0	0.9788	1	0.969619	0.97929	1	1	1	0.874569	0.987284
EHD1	s_29595	brunello	0	0	1	1	0	1	0.940997	0	0.9788	1	0.969619	0.97929	1	1	1	0.874569	0.987284
VPS51	HGLibA53803	gecko	0	0	1	1	0	1	0.940997	0	0.9788	1	0.969619	0.97929	1	1	1	0.874569	0.987284
TM7SF2	CTACCTACTGCCGGCGCGCA	tko1	0	0	1	1	0	1	0.940997	0	0.9788	1	0.969619	0.97929	1	1	1	0.874569	0.987284
ZNHIT2	GGCTCAGGCTGACTATCGCG	avana	0	0	1	1	0	1	0.940997	0	0.9788	1	0.969619	0.97929	1	1	1	0.874569	0.987284
ZNHIT2	s_2051	brunello	0	0	1	1	0	1	0.940997	0	0.9788	1	0.969619	0.97929	1	1	1	0.874569	0.987284
ZNHIT2	s_2049	brunello	0	0	1	1	0	1	0.940997	0	0.9788	1	0.969619	0.97929	1	1	1	0.874569	0.987284
ZNHIT2	TGTGAAAGATGCCTCCGCCG	avana	0	0	1	1	0	1	0.940997	0	0.9788	1	0.969619	0.97929	1	1	1	0.874569	0.987284
ZNHIT2	GCAGCCGCCCGGCCTCACCG	avana	0	0	1	1	0	1	0.940997	0	0.9788	1	0.969619	0.97929	1	1	1	0.874569	0.987284
FAU	s_6104	brunello	0	0	1	1	0	1	0.940997	0	0.9788	1	0.969619	0.97929	1	1	1	0.874569	0.987284
FAU	s_6103	brunello	0	0	1	1	0	1	0.940997	0	0.9788	1	0.969619	0.97929	1	1	1	0.874569	0.987284
FAU	s_6102	brunello	0	0	1	1	0	1	0.940997	0	0.9788	1	0.969619	0.97929	1	1	1	0.874569	0.987284
TIGD3	HGLibB49408	gecko	0	1	1	1	0	1	0.940997	0	0.9788	1	0.969619	0.97929	1	1	1	0.874569	0.987284
TIGD3	TGCTGCTGTGTGCCAACAGC	tko1	0	1	1	1	0	1	0.940997	0	0.9788	1	0.969619	0.97929	1	1	1	0.874569	0.987284
TIGD3	HGLibB49410	gecko	0	1	1	1	0	1	0.940997	0	0.9788	1	0.969619	0.97929	1	1	1	0.874569	0.987284
TIGD3	GTGCCAACCACTCTAACCAG	tko2	0	0	1	1	0	1	0.940997	0	0.9788	1	0.969619	0.97929	1	1	1	0.874569	0.987284
ADRBK1	s_434	brunello	0	0	1	1	0	1	0.940997	0	0.9788	1	0.969619	0.97929	1	1	1	0.874569	0.987284
CABP2	GGACGAGATCCTCCAGGACG	tko1	0	0	1	1	0	1	0.940997	0	0.9788	1	0.969619	0.97929	1	1	1	0.874569	0.987284
CABP2	GGATCTCGTCCACCTCCCGC	tko2	0	1	1	1	0	1	0.940997	0	0.9788	1	0.969619	0.97929	1	1	1	0.874569	0.987284
CABP2	CCGCCACAGTTCGACACCAA	tko1	0	0	1	1	0	1	0.940997	0	0.9788	1	0.969619	0.97929	1	1	1	0.874569	0.987284
CABP2	CAGTGGCCGCACCTCCCGGA	tko2	0	0	1	1	0	1	0.940997	0	0.9788	1	0.969619	0.97929	1	1	1	0.874569	0.987284
CABP2	GCTACGGGACGCCTTCCGGG	tko2	0	0	1	1	0	1	0.940997	0	0.9788	1	0.969619	0.97929	1	1	1	0.874569	0.987284
CABP2	HGLibB06846	gecko	0	0	1	1	0	1	0.940997	0	0.9788	1	0.969619	0.97929	1	1	1	0.874569	0.987284
CABP2	HGLibA06851	gecko	0	1	1	1	0	1	0.940997	0	0.9788	1	0.969619	0.97929	1	1	1	0.874569	0.987284
CABP2	GGGAGCCGAGCCACTGCAAG	tko1	0	0	1	1	0	1	0.940997	0	0.9788	1	0.969619	0.97929	1	1	1	0.874569	0.987284
ANKRD13D	CCAGTATCGGGACTACCAGA	avana	0	0	1	1	0	1	0.940997	0	0.9788	1	0.969619	0.97929	1	1	1	0.874569	0.987284
NDUFV1	s_12374	brunello	0	0	1	1	0	1	0.940997	0	0.9788	1	0.969619	0.97929	1	1	1	0.874569	0.987284
NDUFV1	GCGCTCATCGAGTCCATTGA	avana	0	0	1	0	0	1	0.940997	0	0.9788	1	0.969619	0.97929	1	1	1	0.874569	0.987284
NDUFV1	s_12373	brunello	0	0	1	1	0	1	0.940997	0	0.9788	1	0.969619	0.97929	1	1	1	0.874569	0.987284
ACY3	s_55966	brunello	0	0	1	0	0	1	0.940997	0	0.9788	1	0.969619	0.97929	1	1	1	0.874569	0.987284
ACY3	s_55965	brunello	0	0	1	0	0	1	0.940997	0	0.9788	1	0.969619	0.97929	1	1	1	0.874569	0.987284
ACY3	s_55968	brunello	0	0	1	0	0	1	0.940997	0	0.9788	1	0.969619	0.97929	1	1	1	0.874569	0.987284
ACY3	GGTCATGGTCCACGTAGCGG	avana	0	0	1	0	0	1	0.940997	0	0.9788	1	0.969619	0.97929	1	1	1	0.874569	0.987284
ARHGEF17	TGCGTGTGGCCAAGGAGGCG	tko1	0	0	1	0	0	1	0.940997	0	0.9788	1	0.969619	0.97929	1	1	1	0.874569	0.987284
USP35	s_45838	brunello	0	0	1	0.5	0	1	0.940997	0	0.9788	1	0.969619	0.97929	1	1	1	0.874569	0.987284
FBXL14	HGLibA16979	gecko	0	1	1	1	0	1	0.940997	0	0.9788	1	0.969619	0.97929	1	1	1	0.874569	0.987284
FBXL14	HGLibA16978	gecko	0	0	1	1	0	1	0.940997	0	0.9788	1	0.969619	0.97929	1	1	1	0.874569	0.987284
FBXL14	HGLibB16956	gecko	0	0	1	1	0	1	0.940997	0	0.9788	1	0.969619	0.97929	1	1	1	0.874569	0.987284
FBXL14	ACCACAAGTCGGTGTGGCGG	tko2	0	0	1	1	0	1	0.940997	0	0.9788	1	0.969619	0.97929	1	1	1	0.874569	0.987284
FBXL14	TACCACAAGTCGGTGTGGCG	tko1	0	0	1	1	0	1	0.940997	0	0.9788	1	0.969619	0.97929	1	1	1	0.874569	0.987284
LTBR	TTGCAGGATCGCTGCTCAAG	tko1	0	0	1	1	0	1	0.940997	0	0.9788	1	0.969619	0.97929	1	1	1	0.874569	0.987284
NCAPD2	s_26425	brunello	0	0	1	1	0	1	0.940997	0	0.9788	1	0.969619	0.97929	1	1	1	0.874569	0.987284
NCAPD2	s_26427	brunello	0	0	1	1	0	1	0.940997	0	0.9788	1	0.969619	0.97929	1	1	1	0.874569	0.987284
NCAPD2	GGCTCCTTAGACCAGATGAG	avana	0	0	1	1	0	1	0.940997	0	0.9788	1	0.969619	0.97929	1	1	1	0.874569	0.987284
GPR162	s_35841	brunello	0	0	1	0	0	1	0.940997	0	0.9788	1	0.969619	0.97929	1	1	1	0.874569	0.987284
SLC48A1	s_42920	brunello	0	0	1	1	0	1	0.940997	0	0.9788	1	0.969619	0.97929	1	1	1	0.874569	0.987284
SLC48A1	CGGTGGTCTACCGACAGCCG	avana	0	0	1	1	0	1	0.940997	0	0.9788	1	0.969619	0.97929	1	1	1	0.874569	0.987284
SLC48A1	s_42919	brunello	0	0	1	1	0	1	0.940997	0	0.9788	1	0.969619	0.97929	1	1	1	0.874569	0.987284
C12orf54	HGLibA05265	gecko	0	1	1	0.5	0	1	0.940997	0	0.9788	1	0.969619	0.97929	1	1	1	0.874569	0.987284
C12orf54	GTCCCACAGGGTTTCAGTGA	tko2	0	0	1	0.5	0	1	0.940997	0	0.9788	1	0.969619	0.97929	1	1	1	0.874569	0.987284
C12orf54	ATGACATCAGCACCCAGGAC	tko2	0	1	1	0	0	1	0.940997	0	0.9788	1	0.969619	0.97929	1	1	1	0.874569	0.987284
ARF3	GAGATGCGCATCCTGATGGT	avana	0	0	1	1	0	1	0.940997	0	0.9788	1	0.969619	0.97929	1	1	1	0.874569	0.987284
RHEBL1	HGLibB41106	gecko	0	1	1	1	0	1	0.940997	0	0.9788	1	0.969619	0.97929	1	1	1	0.874569	0.987284
DHH	HGLibA13110	gecko	0	0	1	1	0	1	0.940997	0	0.9788	1	0.969619	0.97929	1	1	1	0.874569	0.987284
DHH	HGLibB13090	gecko	0	1	1	1	0	1	0.940997	0	0.9788	1	0.969619	0.97929	1	1	1	0.874569	0.987284
DHH	GGGAACTGCACCGCGGAGAC	tko1	0	1	1	1	0	1	0.940997	0	0.9788	1	0.969619	0.97929	1	1	1	0.874569	0.987284
DHH	GGGCTGCGGGAACTGCACCG	tko2	0	0	1	1	0	1	0.940997	0	0.9788	1	0.969619	0.97929	1	1	1	0.874569	0.987284
DHH	TGTGGAGCGGCGAGCGGAAA	tko1	0	0	1	1	0	1	0.940997	0	0.9788	1	0.969619	0.97929	1	1	1	0.874569	0.987284
DHH	HGLibB13091	gecko	0	0	1	1	0	1	0.940997	0	0.9788	1	0.969619	0.97929	1	1	1	0.874569	0.987284
DHH	HGLibA13109	gecko	0	0	1	0.5	0	1	0.940997	0	0.9788	1	0.969619	0.97929	1	1	1	0.874569	0.987284
DHH	CCGCCAGCGTTGTAAGGAGC	tko1	0	1	1	0.5	0	1	0.940997	0	0.9788	1	0.969619	0.97929	1	1	1	0.874569	0.987284
DHH	HGLibB13092	gecko	0	0	1	1	0	1	0.940997	0	0.9788	1	0.969619	0.97929	1	1	1	0.874569	0.987284
DHH	AGCCGACCGCCTGATGACCG	tko2	0	0	1	1	0	1	0.940997	0	0.9788	1	0.969619	0.97929	1	1	1	0.874569	0.987284
DHH	TTGTGCCCGGCGTGCCAGAG	tko1	0	0	1	1	0	1	0.940997	0	0.9788	1	0.969619	0.97929	1	1	1	0.874569	0.987284
DHH	HGLibA13108	gecko	0	0	1	1	0	1	0.940997	0	0.9788	1	0.969619	0.97929	1	1	1	0.874569	0.987284
DHH	CCAGAAGTGCCAAGCAGCAC	tko1	0	1	1	1	0	1	0.940997	0	0.9788	1	0.969619	0.97929	1	1	1	0.874569	0.987284
TUBA1C	HGLibA52249	gecko	0	0	1	0	0	1	0.940997	0	0.9788	1	0.969619	0.97929	1	1	1	0.874569	0.987284
METTL7A	CAGCAGGGAGAGTTTCCCGG	avana	0	0	1	0	0	1	0.940997	0	0.9788	1	0.969619	0.97929	1	1	1	0.874569	0.987284
METTL7A	s_33872	brunello	0	0	1	0	0	1	0.940997	0	0.9788	1	0.969619	0.97929	1	1	1	0.874569	0.987284
SLC4A8	GCCGGGAGTAACGAGCCGGA	tko1	0	0	1	1	0	1	0.940997	0	0.9788	1	0.969619	0.97929	1	1	1	0.874569	0.987284
SLC4A8	GCCGGGAGTAACGAGCCGGA	tko2	0	0	1	1	0	1	0.940997	0	0.9788	1	0.969619	0.97929	1	1	1	0.874569	0.987284
FIGNL2	s_72516	brunello	0	0	1	1	0	1	0.940997	0	0.9788	1	0.969619	0.97929	1	1	1	0.874569	0.987284
FIGNL2	s_72513	brunello	0	0	1	1	0	1	0.940997	0	0.9788	1	0.969619	0.97929	1	1	1	0.874569	0.987284
FIGNL2	s_72515	brunello	0	0	1	0.5	0	1	0.940997	0	0.9788	1	0.969619	0.97929	1	1	1	0.874569	0.987284
FIGNL2	s_72514	brunello	0	0	1	0.5	0	1	0.940997	0	0.9788	1	0.969619	0.97929	1	1	1	0.874569	0.987284
SCN8A	ACCAATTAGCCTCCTACGGG	tko1	0	0	1	0	0	1	0.940997	0	0.9788	1	0.969619	0.97929	1	1	1	0.874569	0.987284
KRT7	TGAGCGCGAGGTGAATACCG	avana	0	0	1	1	0	1	0.940997	0	0.9788	1	0.969619	0.97929	1	1	1	0.874569	0.987284
KRT7	s_10333	brunello	0	0	1	1	0	1	0.940997	0	0.9788	1	0.969619	0.97929	1	1	1	0.874569	0.987284
KRT7	s_10334	brunello	0	0	1	1	0	1	0.940997	0	0.9788	1	0.969619	0.97929	1	1	1	0.874569	0.987284
KRT7	GGTGGGCGCCGGCATCCGCG	avana	0	0	1	1	0	1	0.940997	0	0.9788	1	0.969619	0.97929	1	1	1	0.874569	0.987284
KRT7	s_10335	brunello	0	0	1	1	0	1	0.940997	0	0.9788	1	0.969619	0.97929	1	1	1	0.874569	0.987284
KRT85	s_10423	brunello	0	0	1	0	0	1	0.940997	0	0.9788	1	0.969619	0.97929	1	1	1	0.874569	0.987284
KRT85	s_10422	brunello	0	0	1	0	0	1	0.940997	0	0.9788	1	0.969619	0.97929	1	1	1	0.874569	0.987284
KRT85	AAGCCACCTACAGCTATCCG	avana	0	0	1	0	0	1	0.940997	0	0.9788	1	0.969619	0.97929	1	1	1	0.874569	0.987284
KRT85	s_10421	brunello	0	0	1	0	0	1	0.940997	0	0.9788	1	0.969619	0.97929	1	1	1	0.874569	0.987284
KRT85	CAGCGCCGCCCCCTACCGAG	avana	0	0	1	0	0	1	0.940997	0	0.9788	1	0.969619	0.97929	1	1	1	0.874569	0.987284
KRT75	CCAGGTCGGTGACACATCCG	tko2	0	0	1	0	0	1	0.940997	0	0.9788	1	0.969619	0.97929	1	1	1	0.874569	0.987284
KRT75	HGLibA25538	gecko	0	0	1	0	0	1	0.940997	0	0.9788	1	0.969619	0.97929	1	1	1	0.874569	0.987284
KRT75	HGLibA25537	gecko	0	0	1	0	0	1	0.940997	0	0.9788	1	0.969619	0.97929	1	1	1	0.874569	0.987284
KRT75	HGLibA25536	gecko	0	0	1	0	0	1	0.940997	0	0.9788	1	0.969619	0.97929	1	1	1	0.874569	0.987284
KRT75	CAGTGAGCTCCGACGGCAGC	tko1	0	1	1	0	0	1	0.940997	0	0.9788	1	0.969619	0.97929	1	1	1	0.874569	0.987284
KRT79	ACAGACTTCAGAGCGAGCGG	avana	0	0	1	0	0	1	0.940997	0	0.9788	1	0.969619	0.97929	1	1	1	0.874569	0.987284
KRT79	s_68811	brunello	0	1	1	0	0	1	0.940997	0	0.9788	1	0.969619	0.97929	1	1	1	0.874569	0.987284
KRT79	GCTCCAACTCTGCCAGCGGA	avana	0	0	1	0	0	1	0.940997	0	0.9788	1	0.969619	0.97929	1	1	1	0.874569	0.987284
KRT6B	HGLibA25515	gecko	0	0	1	0	0	1	0.940997	0	0.9788	1	0.969619	0.97929	1	1	1	0.874569	0.987284
KRT6B	HGLibA25516	gecko	0	0	1	0	0	1	0.940997	0	0.9788	1	0.969619	0.97929	1	1	1	0.874569	0.987284
KRT78	GCTCTCGTGGGAGTACCTGG	avana	0	0	1	0	0	1	0.940997	0	0.9788	1	0.969619	0.97929	1	1	1	0.874569	0.987284
CSAD	GATTTGGAGCTGCGGAGCCA	tko1	0	0	1	1	0	1	0.940997	0	0.9788	1	0.969619	0.97929	1	1	1	0.874569	0.987284
CSAD	GATTTGGAGCTGCGGAGCCA	tko2	0	0	1	1	0	1	0.940997	0	0.9788	1	0.969619	0.97929	1	1	1	0.874569	0.987284
CSAD	CCCAAACACGGCCCGGAGCA	tko1	0	0	1	1	0	1	0.940997	0	0.9788	1	0.969619	0.97929	1	1	1	0.874569	0.987284
RARG	HGLibA40279	gecko	0	0	1	1	0	1	0.940997	0	0.9788	1	0.969619	0.97929	1	1	1	0.874569	0.987284
RARG	HGLibB40228	gecko	0	1	1	1	0	1	0.940997	0	0.9788	1	0.969619	0.97929	1	1	1	0.874569	0.987284
MFSD5	HGLibA29104	gecko	0	0	1	0	0	1	0.940997	0	0.9788	1	0.969619	0.97929	1	1	1	0.874569	0.987284
MFSD5	TCACGGGATGGCAGCGAGCG	tko1	0	0	1	0	0	1	0.940997	0	0.9788	1	0.969619	0.97929	1	1	1	0.874569	0.987284
MFSD5	ATTGCTGCAGGCCCTTCCAG	tko1	0	0	1	0	0	1	0.940997	0	0.9788	1	0.969619	0.97929	1	1	1	0.874569	0.987284
MFSD5	HGLibA29105	gecko	0	1	1	0	0	1	0.940997	0	0.9788	1	0.969619	0.97929	1	1	1	0.874569	0.987284
MFSD5	HGLibB29065	gecko	0	1	1	0	0	1	0.940997	0	0.9788	1	0.969619	0.97929	1	1	1	0.874569	0.987284
C12orf10	HGLibB05218	gecko	0	1	1	0	0	1	0.940997	0	0.9788	1	0.969619	0.97929	1	1	1	0.874569	0.987284
C12orf10	HGLibA05222	gecko	0	0	1	0	0	1	0.940997	0	0.9788	1	0.969619	0.97929	1	1	1	0.874569	0.987284
C12orf10	GGTCATATCGGTGTCTCCGA	tko1	0	0	1	0	0	1	0.940997	0	0.9788	1	0.969619	0.97929	1	1	1	0.874569	0.987284
C12orf10	GGTCTGCCACGGCTTCCCAG	tko2	0	0	1	0	0	1	0.940997	0	0.9788	1	0.969619	0.97929	1	1	1	0.874569	0.987284
C12orf10	HGLibA05223	gecko	0	1	1	0	0	1	0.940997	0	0.9788	1	0.969619	0.97929	1	1	1	0.874569	0.987284
C12orf10	HGLibB05219	gecko	0	1	1	0	0	1	0.940997	0	0.9788	1	0.969619	0.97929	1	1	1	0.874569	0.987284
C12orf10	GCGAATACAGTGTGTGCCCA	tko1	0	0	1	0.5	0	1	0.940997	0	0.9788	1	0.969619	0.97929	1	1	1	0.874569	0.987284
AAAS	GGCCCACATGGCACTTACCA	tko1	0	0	1	0	0	1	0.940997	0	0.9788	1	0.969619	0.97929	1	1	1	0.874569	0.987284
AAAS	HGLibA00023	gecko	0	1	1	0	0	1	0.940997	0	0.9788	1	0.969619	0.97929	1	1	1	0.874569	0.987284
AAAS	HGLibA00024	gecko	0	1	1	0	0	1	0.940997	0	0.9788	1	0.969619	0.97929	1	1	1	0.874569	0.987284
AAAS	CTGGTAACAGGTGTATGCCC	tko1	0	1	1	0.5	0	1	0.940997	0	0.9788	1	0.969619	0.97929	1	1	1	0.874569	0.987284
SP7	HGLibA46311	gecko	0	0	1	0	0	1	0.940997	0	0.9788	1	0.969619	0.97929	1	1	1	0.874569	0.987284
SP7	HGLibB46256	gecko	0	1	1	0	0	1	0.940997	0	0.9788	1	0.969619	0.97929	1	1	1	0.874569	0.987284
SP7	CTGCAAGGGACACTGCCCAC	tko2	0	1	1	0	0	1	0.940997	0	0.9788	1	0.969619	0.97929	1	1	1	0.874569	0.987284
SP7	CCAGGGTGCATATCCCACCA	tko1	0	0	1	0	0	1	0.940997	0	0.9788	1	0.969619	0.97929	1	1	1	0.874569	0.987284
SP7	TATGGCTCCTGGTACAAGGC	tko1	0	1	1	0	0	1	0.940997	0	0.9788	1	0.969619	0.97929	1	1	1	0.874569	0.987284
HOXC10	TCGTCCCTCTTGGAGAGCGA	avana	0	0	1	0.5	0	1	0.940997	0	0.9788	1	0.969619	0.97929	1	1	1	0.874569	0.987284
HOXC10	s_8734	brunello	0	0	1	0.5	0	1	0.940997	0	0.9788	1	0.969619	0.97929	1	1	1	0.874569	0.987284
HOXC10	s_8735	brunello	0	0	1	0.5	0	1	0.940997	0	0.9788	1	0.969619	0.97929	1	1	1	0.874569	0.987284
HOXC10	s_8733	brunello	0	0	1	0	0	1	0.940997	0	0.9788	1	0.969619	0.97929	1	1	1	0.874569	0.987284
HOXC9	s_8730	brunello	0	0	1	0.5	0	1	0.940997	0	0.9788	1	0.969619	0.97929	1	1	1	0.874569	0.987284
HOXC9	CAGTCCGGCACCAAACCGCT	avana	0	0	1	0.5	0	1	0.940997	0	0.9788	1	0.969619	0.97929	1	1	1	0.874569	0.987284
HOXC9	s_8732	brunello	0	0	1	0.5	0	1	0.940997	0	0.9788	1	0.969619	0.97929	1	1	1	0.874569	0.987284
PAN2	TTGTAGGCGAGCACCACCCG	tko1	0	0	1	1	0	1	0.940997	0	0.9788	1	0.969619	0.97929	1	1	1	0.874569	0.987284
PAN2	HGLibA35091	gecko	0	0	1	1	0	1	0.940997	0	0.9788	1	0.969619	0.97929	1	1	1	0.874569	0.987284
PAN2	GACAGCAGCACTCTACTCGT	tko2	0	0	1	1	0	1	0.940997	0	0.9788	1	0.969619	0.97929	1	1	1	0.874569	0.987284
PAN2	HGLibA35090	gecko	0	0	1	1	0	1	0.940997	0	0.9788	1	0.969619	0.97929	1	1	1	0.874569	0.987284
PAN2	HGLibB35044	gecko	0	1	1	1	0	1	0.940997	0	0.9788	1	0.969619	0.97929	1	1	1	0.874569	0.987284
IL23A	CTGCTTGCAAAGGATCCACC	tko1	0	1	1	0.5	0	1	0.940997	0	0.9788	1	0.969619	0.97929	1	1	1	0.874569	0.987284
IL23A	HGLibB23066	gecko	0	1	1	0.5	0	1	0.940997	0	0.9788	1	0.969619	0.97929	1	1	1	0.874569	0.987284
IL23A	HGLibB23065	gecko	0	1	1	0.5	0	1	0.940997	0	0.9788	1	0.969619	0.97929	1	1	1	0.874569	0.987284
IL23A	CGGCTACAGCCACAAAGGCC	tko1	0	1	1	0.5	0	1	0.940997	0	0.9788	1	0.969619	0.97929	1	1	1	0.874569	0.987284
IL23A	CTTTGTGGCTGTAGCCGCCC	tko1	0	1	1	0.5	0	1	0.940997	0	0.9788	1	0.969619	0.97929	1	1	1	0.874569	0.987284
IL23A	TGCTCCATGGGCAAAGACCC	tko1	0	1	1	0.5	0	1	0.940997	0	0.9788	1	0.969619	0.97929	1	1	1	0.874569	0.987284
TIMELESS	CTGAATGGACAGCTCTCGGG	tko1	0	0	1	0	0	1	0.940997	0	0.9788	1	0.969619	0.97929	1	1	1	0.874569	0.987284
TIMELESS	GATCAAGGTCAGCTGGGACA	tko2	0	0	1	0	0	1	0.940997	0	0.9788	1	0.969619	0.97929	1	1	1	0.874569	0.987284
TIMELESS	HGLibA49491	gecko	0	0	1	0	0	1	0.940997	0	0.9788	1	0.969619	0.97929	1	1	1	0.874569	0.987284
FICD	HGLibA17508	gecko	0	1	1	0	0	1	0.940997	0	0.9788	1	0.969619	0.97929	1	1	1	0.874569	0.987284
FICD	HGLibB17483	gecko	0	1	1	0	0	1	0.940997	0	0.9788	1	0.969619	0.97929	1	1	1	0.874569	0.987284
FICD	CCTCTCCAGGTAAGACAGAC	tko1	0	1	1	0	0	1	0.940997	0	0.9788	1	0.969619	0.97929	1	1	1	0.874569	0.987284
ACIN1	CTTCAACACTGCCCTCCGGG	avana	0	0	1	1	0	1	0.940997	0	0.9788	1	0.969619	0.97929	1	1	1	0.874569	0.987284
ABHD4	HGLibA00277	gecko	0	0	1	1	0	1	0.940997	0	0.9788	1	0.969619	0.97929	1	1	1	0.874569	0.987284
ABHD4	GCATTCCCAAGGGACCCGGA	tko1	0	0	1	1	0	1	0.940997	0	0.9788	1	0.969619	0.97929	1	1	1	0.874569	0.987284
ABHD4	CCCAGCCTGGGTCAAAGCCG	tko2	0	0	1	1	0	1	0.940997	0	0.9788	1	0.969619	0.97929	1	1	1	0.874569	0.987284
ABHD4	HGLibB00279	gecko	0	0	1	1	0	1	0.940997	0	0.9788	1	0.969619	0.97929	1	1	1	0.874569	0.987284
ABHD4	ACGTCCTAGGACAGATGCCA	tko1	0	0	1	1	0	1	0.940997	0	0.9788	1	0.969619	0.97929	1	1	1	0.874569	0.987284
ABHD4	TCTGGTGCAGCGATTCCGGC	tko1	0	1	1	1	0	1	0.940997	0	0.9788	1	0.969619	0.97929	1	1	1	0.874569	0.987284
ABHD4	HGLibB00278	gecko	0	0	1	1	0	1	0.940997	0	0.9788	1	0.969619	0.97929	1	1	1	0.874569	0.987284
ACIN1	s_31376	brunello	0	0	1	1	0	1	0.940997	0	0.9788	1	0.969619	0.97929	1	1	1	0.874569	0.987284
HHIPL1	TGTCATCCAGGGACAGGTAG	avana	0	0	1	0	0	1	0.940997	0	0.9788	1	0.969619	0.97929	1	1	1	0.874569	0.987284
HHIPL1	CCTTGGCATCGGCTACCACG	avana	0	0	1	0	0	1	0.940997	0	0.9788	1	0.969619	0.97929	1	1	1	0.874569	0.987284
HHIPL1	s_53596	brunello	0	0	1	0	0	1	0.940997	0	0.9788	1	0.969619	0.97929	1	1	1	0.874569	0.987284
HHIPL1	CGAGGATGACGAGAACGCCG	avana	0	0	1	0	0	1	0.940997	0	0.9788	1	0.969619	0.97929	1	1	1	0.874569	0.987284
CCDC85C	TCGACGACGACCGGCAGAAG	tko1	0	0	1	0.5	0	1	0.940997	0	0.9788	1	0.969619	0.97929	1	1	1	0.874569	0.987284
KLC1	GCAGCACAGCAGTGCAGCCG	avana	0	0	1	1	0	1	0.940997	0	0.9788	1	0.969619	0.97929	1	1	1	0.874569	0.987284
INF2	TCTCCAGGTTGGCCTCCGTG	avana	0	0	1	1	0	1	0.940997	0	0.9788	1	0.969619	0.97929	1	1	1	0.874569	0.987284
INF2	CGGAGATACGTGCAACGCCG	avana	0	0	1	1	0	1	0.940997	0	0.9788	1	0.969619	0.97929	1	1	1	0.874569	0.987284
INF2	s_47768	brunello	0	0	1	1	0	1	0.940997	0	0.9788	1	0.969619	0.97929	1	1	1	0.874569	0.987284
AKT1	s_571	brunello	0	0	1	0.5	0	1	0.940997	0	0.9788	1	0.969619	0.97929	1	1	1	0.874569	0.987284
TMEM179	CGCTGCCTGCTCTTCACCGA	tko1	0	0	1	0	0	1	0.940997	0	0.9788	1	0.969619	0.97929	1	1	1	0.874569	0.987284
TMEM179	HGLibA50086	gecko	0	0	1	0	0	1	0.940997	0	0.9788	1	0.969619	0.97929	1	1	1	0.874569	0.987284
TMEM179	HGLibB50026	gecko	0	0	1	0	0	1	0.940997	0	0.9788	1	0.969619	0.97929	1	1	1	0.874569	0.987284
NUDT14	GCTCACGCTGCATTACCGCC	avana	0	1	1	0	0	1	0.940997	0	0.9788	1	0.969619	0.97929	1	1	1	0.874569	0.987284
NUDT14	s_66736	brunello	0	0	1	0	0	1	0.940997	0	0.9788	1	0.969619	0.97929	1	1	1	0.874569	0.987284
ADSSL1	CTGTCTCTCATGCAGGCAAC	tko1	0	1	1	0.5	0	1	0.940997	0	0.9788	1	0.969619	0.97929	1	1	1	0.874569	0.987284
ADSSL1	HGLibA01078	gecko	0	0	1	0.5	0	1	0.940997	0	0.9788	1	0.969619	0.97929	1	1	1	0.874569	0.987284
ADSSL1	CCTCAAACAAGCCTGGCAAG	tko2	0	0	1	0.5	0	1	0.940997	0	0.9788	1	0.969619	0.97929	1	1	1	0.874569	0.987284
ADSSL1	HGLibB01076	gecko	0	1	1	0.5	0	1	0.940997	0	0.9788	1	0.969619	0.97929	1	1	1	0.874569	0.987284
SIVA1	TCAAGGTCCGCGTGAGCCAG	tko1	0	0	1	1	0	1	0.940997	0	0.9788	1	0.969619	0.97929	1	1	1	0.874569	0.987284
SIVA1	AGCCAGAGGGAGTTGAGCCG	tko2	0	0	1	1	0	1	0.940997	0	0.9788	1	0.969619	0.97929	1	1	1	0.874569	0.987284
SIVA1	HGLibA44239	gecko	0	0	1	1	0	1	0.940997	0	0.9788	1	0.969619	0.97929	1	1	1	0.874569	0.987284
SIVA1	HGLibA44241	gecko	0	1	1	1	0	1	0.940997	0	0.9788	1	0.969619	0.97929	1	1	1	0.874569	0.987284
SIVA1	CGCCGAGCGCTACTCGCAGG	tko2	0	0	1	1	0	1	0.940997	0	0.9788	1	0.969619	0.97929	1	1	1	0.874569	0.987284
SIVA1	HGLibB44187	gecko	0	0	1	1	0	1	0.940997	0	0.9788	1	0.969619	0.97929	1	1	1	0.874569	0.987284
SIVA1	CTTGGGCAGGCCTCCGAAGC	tko1	0	1	1	1	0	1	0.940997	0	0.9788	1	0.969619	0.97929	1	1	1	0.874569	0.987284
SIVA1	HGLibB44188	gecko	0	0	1	1	0	1	0.940997	0	0.9788	1	0.969619	0.97929	1	1	1	0.874569	0.987284
SIVA1	HGLibA44240	gecko	0	0	1	1	0	1	0.940997	0	0.9788	1	0.969619	0.97929	1	1	1	0.874569	0.987284
SIVA1	TTCCTCATGCGTGCGAGCCG	tko2	0	0	1	1	0	1	0.940997	0	0.9788	1	0.969619	0.97929	1	1	1	0.874569	0.987284
SIVA1	CCAGCCTCAGGTCTCGAACA	tko1	0	0	1	1	0	1	0.940997	0	0.9788	1	0.969619	0.97929	1	1	1	0.874569	0.987284
BRF1	ACTCCTTCCCCAGATTCACG	avana	0	0	1	1	0	1	0.940997	0	0.9788	1	0.969619	0.97929	1	1	1	0.874569	0.987284
TEX22	s_74200	brunello	0	0	1	0	0	1	0.940997	0	0.9788	1	0.969619	0.97929	1	1	1	0.874569	0.987284
MTA1	CATGGCCGCCAACATGTACA	avana	0	0	1	0	0	1	0.940997	0	0.9788	1	0.969619	0.97929	1	1	1	0.874569	0.987284
AHNAK2	HGLibB01302	gecko	0	1	1	1	0	1	0.940997	0	0.9788	1	0.969619	0.97929	1	1	1	0.874569	0.987284
AHNAK2	HGLibA01303	gecko	0	0	1	1	0	1	0.940997	0	0.9788	1	0.969619	0.97929	1	1	1	0.874569	0.987284
AHNAK2	HGLibB01303	gecko	0	0	1	1	0	1	0.940997	0	0.9788	1	0.969619	0.97929	1	1	1	0.874569	0.987284
AHNAK2	HGLibB01301	gecko	0	0	1	1	0	1	0.940997	0	0.9788	1	0.969619	0.97929	1	1	1	0.874569	0.987284
AHNAK2	GATGTGCGACTGCTTCCACA	tko1	0	0	1	1	0	1	0.940997	0	0.9788	1	0.969619	0.97929	1	1	1	0.874569	0.987284
MTA1	TCTGCTATAAGGCCGGACCG	avana	0	0	1	1	0	1	0.940997	0	0.9788	1	0.969619	0.97929	1	1	1	0.874569	0.987284
KIAA0101	TGAGCAGCAAGCTGGACACA	tko1	0	0	1	0.5	0	1	0.940997	0	0.9788	1	0.969619	0.97929	1	1	1	0.874569	0.987284
KIAA0101	HGLibB24555	gecko	0	0	1	1	0	1	0.940997	0	0.9788	1	0.969619	0.97929	1	1	1	0.874569	0.987284
KIAA0101	GCGTGCGCCCAACTCCCAAG	tko1	0	0	1	1	0	1	0.940997	0	0.9788	1	0.969619	0.97929	1	1	1	0.874569	0.987284
KIAA0101	GCGTGCGCCCAACTCCCAAG	tko2	0	0	1	1	0	1	0.940997	0	0.9788	1	0.969619	0.97929	1	1	1	0.874569	0.987284
KIAA0101	GGAGTTGGGCGCACGCAAAC	tko1	0	1	1	1	0	1	0.940997	0	0.9788	1	0.969619	0.97929	1	1	1	0.874569	0.987284
KIAA0101	HGLibA24589	gecko	0	0	1	1	0	1	0.940997	0	0.9788	1	0.969619	0.97929	1	1	1	0.874569	0.987284
KIAA0101	GAGTTGGGCGCACGCAAACG	tko1	0	0	1	1	0	1	0.940997	0	0.9788	1	0.969619	0.97929	1	1	1	0.874569	0.987284
KIAA0101	GAGTTGGGCGCACGCAAACG	tko2	0	0	1	1	0	1	0.940997	0	0.9788	1	0.969619	0.97929	1	1	1	0.874569	0.987284
RBPMS2	ATGAGCAACCTGAAGCCGGA	avana	0	0	1	0.5	0	1	0.940997	0	0.9788	1	0.969619	0.97929	1	1	1	0.874569	0.987284
IGDCC3	HGLibB22754	gecko	0	0	1	0	0	1	0.940997	0	0.9788	1	0.969619	0.97929	1	1	1	0.874569	0.987284
IGDCC3	HGLibA22786	gecko	0	1	1	0	0	1	0.940997	0	0.9788	1	0.969619	0.97929	1	1	1	0.874569	0.987284
IGDCC3	HGLibA22785	gecko	0	0	1	0	0	1	0.940997	0	0.9788	1	0.969619	0.97929	1	1	1	0.874569	0.987284
IGDCC3	CACTCACCCTCGCTCGGCGC	tko2	0	1	1	0	0	1	0.940997	0	0.9788	1	0.969619	0.97929	1	1	1	0.874569	0.987284
IGDCC3	HGLibB22753	gecko	0	0	1	0	0	1	0.940997	0	0.9788	1	0.969619	0.97929	1	1	1	0.874569	0.987284
CLK3	HGLibA10060	gecko	0	0	1	0.5	0	1	0.940997	0	0.9788	1	0.969619	0.97929	1	1	1	0.874569	0.987284
EDC3	HGLibB14420	gecko	0	1	1	1	0	1	0.940997	0	0.9788	1	0.969619	0.97929	1	1	1	0.874569	0.987284
EDC3	ATGGCACTGACCCTCCTCGG	tko2	0	0	1	1	0	1	0.940997	0	0.9788	1	0.969619	0.97929	1	1	1	0.874569	0.987284
EDC3	GCTGACCCTTGAGCGGAGAC	tko1	0	1	1	1	0	1	0.940997	0	0.9788	1	0.969619	0.97929	1	1	1	0.874569	0.987284
COX5A	GAGGCCTCCTGCACTCCGCC	avana	0	1	1	1	0	1	0.940997	0	0.9788	1	0.969619	0.97929	1	1	1	0.874569	0.987284
COX5A	s_24657	brunello	0	0	1	1	0	1	0.940997	0	0.9788	1	0.969619	0.97929	1	1	1	0.874569	0.987284
MAN2C1	s_11078	brunello	0	0	1	0.5	0	1	0.940997	0	0.9788	1	0.969619	0.97929	1	1	1	0.874569	0.987284
MAN2C1	GGAGAGACTTCCCTACCAGG	avana	0	0	1	0.5	0	1	0.940997	0	0.9788	1	0.969619	0.97929	1	1	1	0.874569	0.987284
SNUPN	HGLibB45959	gecko	0	1	1	0.5	0	1	0.940997	0	0.9788	1	0.969619	0.97929	1	1	1	0.874569	0.987284
SNUPN	HGLibA46015	gecko	0	0	1	0.5	0	1	0.940997	0	0.9788	1	0.969619	0.97929	1	1	1	0.874569	0.987284
FBXO22	GCGGCTCCTCCGTAGACCCG	avana	0	0	1	1	0	1	0.940997	0	0.9788	1	0.969619	0.97929	1	1	1	0.874569	0.987284
FBXO22	s_34881	brunello	0	0	1	1	0	1	0.940997	0	0.9788	1	0.969619	0.97929	1	1	1	0.874569	0.987284
FBXO22	GATCCAGGTTACGCTCCGAT	avana	0	0	1	1	0	1	0.940997	0	0.9788	1	0.969619	0.97929	1	1	1	0.874569	0.987284
LINGO1	s_54396	brunello	0	0	1	0	0	1	0.940997	0	0.9788	1	0.969619	0.97929	1	1	1	0.874569	0.987284
LINGO1	CTAGCGGGATGAGCTTCAGG	avana	0	0	1	0	0	1	0.940997	0	0.9788	1	0.969619	0.97929	1	1	1	0.874569	0.987284
LINGO1	GCGCTTTGTGGCAGTCCCCG	avana	0	0	1	0	0	1	0.940997	0	0.9788	1	0.969619	0.97929	1	1	1	0.874569	0.987284
RLBP1	s_16163	brunello	0	0	1	0	0	1	0.940997	0	0.9788	1	0.969619	0.97929	1	1	1	0.874569	0.987284
RLBP1	GGATGAGCTGAACGAGAGAG	avana	0	0	1	0	0	1	0.940997	0	0.9788	1	0.969619	0.97929	1	1	1	0.874569	0.987284
RLBP1	s_16164	brunello	0	0	1	0	0	1	0.940997	0	0.9788	1	0.969619	0.97929	1	1	1	0.874569	0.987284
RLBP1	ACCTTCTGCAAGGTGTGGCG	avana	0	0	1	0	0	1	0.940997	0	0.9788	1	0.969619	0.97929	1	1	1	0.874569	0.987284
RLBP1	s_16161	brunello	0	0	1	0	0	1	0.940997	0	0.9788	1	0.969619	0.97929	1	1	1	0.874569	0.987284
CACNA1H	GCACGGTCCTGATAGCCGAG	avana	0	0	1	0.5	0	1	0.940997	0	0.9788	1	0.969619	0.97929	1	1	1	0.874569	0.987284
CACNA1H	s_23390	brunello	0	0	1	0.5	0	1	0.940997	0	0.9788	1	0.969619	0.97929	1	1	1	0.874569	0.987284
CACNA1H	CCACCATGACCGAGGGCGCA	tko1	0	0	1	0	0	1	0.940997	0	0.9788	1	0.969619	0.97929	1	1	1	0.874569	0.987284
BAIAP3	HGLibB04128	gecko	0	1	1	0	0	1	0.940997	0	0.9788	1	0.969619	0.97929	1	1	1	0.874569	0.987284
BAIAP3	GCGCCTCATGCTGAAGAAGG	tko1	0	0	1	0	0	1	0.940997	0	0.9788	1	0.969619	0.97929	1	1	1	0.874569	0.987284
BAIAP3	HGLibA04131	gecko	0	0	1	0	0	1	0.940997	0	0.9788	1	0.969619	0.97929	1	1	1	0.874569	0.987284
BAIAP3	HGLibA04132	gecko	0	0	1	0	0	1	0.940997	0	0.9788	1	0.969619	0.97929	1	1	1	0.874569	0.987284
BAIAP3	TACACGGTGCTTTACCGCGC	tko2	0	1	1	0	0	1	0.940997	0	0.9788	1	0.969619	0.97929	1	1	1	0.874569	0.987284
BAIAP3	TACCATGGGCCCTGACCAGG	tko1	0	0	1	0	0	1	0.940997	0	0.9788	1	0.969619	0.97929	1	1	1	0.874569	0.987284
BAIAP3	GGCCATCGAGCGAGTGAGGA	tko1	0	0	1	0	0	1	0.940997	0	0.9788	1	0.969619	0.97929	1	1	1	0.874569	0.987284
BAIAP3	CGCAAGGGCAGCAAGCGCGG	tko2	0	0	1	0.5	0	1	0.940997	0	0.9788	1	0.969619	0.97929	1	1	1	0.874569	0.987284
CLCN7	CCTTCCCTGAGAGATCCCGG	avana	0	0	1	0.5	0	1	0.940997	0	0.9788	1	0.969619	0.97929	1	1	1	0.874569	0.987284
CLCN7	s_3366	brunello	0	0	1	1	0	1	0.940997	0	0.9788	1	0.969619	0.97929	1	1	1	0.874569	0.987284
CLCN7	GGAGCGGCGGATCAATCACA	avana	0	0	1	1	0	1	0.940997	0	0.9788	1	0.969619	0.97929	1	1	1	0.874569	0.987284
CLCN7	s_3368	brunello	0	0	1	1	0	1	0.940997	0	0.9788	1	0.969619	0.97929	1	1	1	0.874569	0.987284
UNKL	GCCGTCGGTTTCGAAAGCGG	tko1	0	0	1	0.5	0	1	0.940997	0	0.9788	1	0.969619	0.97929	1	1	1	0.874569	0.987284
UNKL	GCCGTCGGTTTCGAAAGCGG	tko2	0	0	1	0.5	0	1	0.940997	0	0.9788	1	0.969619	0.97929	1	1	1	0.874569	0.987284
KCTD5	GCCCTGGCAGCGTGTCCAAG	tko1	0	0	1	0.5	0	1	0.940997	0	0.9788	1	0.969619	0.97929	1	1	1	0.874569	0.987284
GLIS2	GAGTATCACCAAGCTCCGGG	avana	0	0	1	1	0	1	0.940997	0	0.9788	1	0.969619	0.97929	1	1	1	0.874569	0.987284
GLIS2	TCAAGCCCGAGAAGGATGCG	avana	0	0	1	1	0	1	0.940997	0	0.9788	1	0.969619	0.97929	1	1	1	0.874569	0.987284
SEC14L5	GTACACCGCCAACGTCAAGA	avana	0	0	1	0	0	1	0.940997	0	0.9788	1	0.969619	0.97929	1	1	1	0.874569	0.987284
FBXL19	HGLibB16970	gecko	0	0	1	1	0	1	0.940997	0	0.9788	1	0.969619	0.97929	1	1	1	0.874569	0.987284
FBXL19	HGLibA16995	gecko	0	1	1	1	0	1	0.940997	0	0.9788	1	0.969619	0.97929	1	1	1	0.874569	0.987284
FBXL19	ACTCAGTTCGCACACAGGCC	tko1	0	1	1	1	0	1	0.940997	0	0.9788	1	0.969619	0.97929	1	1	1	0.874569	0.987284
FBXL19	HGLibA16994	gecko	0	1	1	1	0	1	0.940997	0	0.9788	1	0.969619	0.97929	1	1	1	0.874569	0.987284
FBXL19	CCATCACCTTCAGGCAGCCG	tko1	0	0	1	1	0	1	0.940997	0	0.9788	1	0.969619	0.97929	1	1	1	0.874569	0.987284
FBXL19	HGLibA16993	gecko	0	0	1	0.5	0	1	0.940997	0	0.9788	1	0.969619	0.97929	1	1	1	0.874569	0.987284
FBXL19	CTCCGAGGATCGGACCCAGG	tko1	0	0	1	1	0	1	0.940997	0	0.9788	1	0.969619	0.97929	1	1	1	0.874569	0.987284
RNF166	HGLibA41558	gecko	0	0	1	1	0	1	0.940997	0	0.9788	1	0.969619	0.97929	1	1	1	0.874569	0.987284
RNF166	HGLibB41506	gecko	0	0	1	1	0	1	0.940997	0	0.9788	1	0.969619	0.97929	1	1	1	0.874569	0.987284
RNF166	ACCACAGTACGGGCAGGCGA	tko1	0	0	1	1	0	1	0.940997	0	0.9788	1	0.969619	0.97929	1	1	1	0.874569	0.987284
RNF166	HGLibB41507	gecko	0	0	1	1	0	1	0.940997	0	0.9788	1	0.969619	0.97929	1	1	1	0.874569	0.987284
RNF166	HGLibB41508	gecko	0	0	1	1	0	1	0.940997	0	0.9788	1	0.969619	0.97929	1	1	1	0.874569	0.987284
RNF166	HGLibA41560	gecko	0	0	1	1	0	1	0.940997	0	0.9788	1	0.969619	0.97929	1	1	1	0.874569	0.987284
RNF166	GGTGGACAAGGCCACCCACG	tko1	0	0	1	1	0	1	0.940997	0	0.9788	1	0.969619	0.97929	1	1	1	0.874569	0.987284
[truncated: 296,034+ more rows]
