# Supplementary material for: TP53-dependent toxicity of CRISPR/Cas9 cuts is differential across genomic loci and can confound genetic screening
Source: Nat Commun. 2022 Aug 4;13:4520. doi: 10.1038/s41467-022-32285-1 (PMC9352712; doi:10.1038/s41467-022-32285-1)
Supplement: Supplementary file 7 — Source Data [file 41467_2022_32285_MOESM7_ESM.zip]

Archive with 47 entries (46 files):
- Source Data/
- Source Data/Figure 1a.tsv
- Source Data/Figure 1b.tsv
- Source Data/Figure 1c euler.tsv
- Source Data/Figure 1c venn.tsv
- Source Data/Figure 1d.tsv
- Source Data/Figure 1e.tsv
- Source Data/Figure 2a.tsv
- Source Data/Figure 2b.tsv
- Source Data/Figure 2c.tsv
- Source Data/Figure 2d.tsv
- Source Data/Figure 2e.tsv
- Source Data/Figure 2f.tsv
- Source Data/Figure 2g.tsv
- Source Data/Figure 2h.tsv
- Source Data/Sup. Figure 1.tsv
- Source Data/Sup. Figure 10.tsv
- Source Data/Sup. Figure 12.tsv
- Source Data/Sup. Figure 2.tsv
- Source Data/Sup. Figure 3a.tsv
- Source Data/Sup. Figure 3b.tsv
- Source Data/Sup. Figure 4a.tsv
- Source Data/Sup. Figure 4b.tsv
- Source Data/Sup. Figure 4c.tsv
- Source Data/Sup. Figure 4d.tsv
- Source Data/Sup. Figure 5.tsv
- Source Data/Sup. Figure 6a.tsv
- Source Data/Sup. Figure 6b.tsv
- Source Data/Sup. Figure 6c.tsv
- Source Data/Sup. Figure 6d.tsv
- Source Data/Sup. Figure 7.tsv
- Source Data/Sup. Figure 8a.tsv
- Source Data/Sup. Figure 8b.tsv
- Source Data/Sup. Figure 9a.tsv
- Source Data/Sup. Figure 9b.tsv
- Source Data/Sup. Figure 9c.tsv
- Source Data/Sup. Table 1.tsv
- Source Data/Sup. Table 2.tsv
- Source Data/Sup. Table 4.tsv
- Source Data/Sup. Table 6.tsv
- Source Data/Sup. Text 1b Figure 1a.tsv
- Source Data/Sup. Text 1b Figure 1b.tsv
- Source Data/Sup. Text 2b Figure 1a.tsv
- Source Data/Sup. Text 2b Figure 1b.tsv
- Source Data/Sup. Text 2b Figure 1c.tsv
- Source Data/Sup. Text 2d Figure.tsv
- Source Data/Sup. Text 2f Figure.tsv
