# Supplementary material for: TP53-dependent toxicity of CRISPR/Cas9 cuts is differential across genomic loci and can confound genetic screening
Source: Nat Commun. 2022 Aug 4;13:4520. doi: 10.1038/s41467-022-32285-1 (PMC9352712; doi:10.1038/s41467-022-32285-1)
Supplement: Supplementary file 7 — Source Data [file 41467_2022_32285_MOESM7_ESM.zip › Source Data/Figure 1a.tsv]

type	TP53	treatment	time	counts
Non-essential	TP53-/-	Pseudo-replicate 2	12 days	1014.7919641551528
Non-essential	TP53-/-	Pseudo-replicate 2	15 days	864.2602039028407
Non-essential	TP53-/-	Pseudo-replicate 2	9 days	400.2811097195181
Non-essential	TP53-/-	Pseudo-replicate 3	12 days	1272.0488138300243
Non-essential	TP53-/-	Pseudo-replicate 3	15 days	814.8860448536425
Non-essential	TP53-/-	Pseudo-replicate 3	9 days	435.3522117279021
Non-essential	TP53-/-	Pseudo-replicate 1	12 days	810.966831326407
Non-essential	TP53-/-	Pseudo-replicate 1	15 days	940.878153232386
Non-essential	TP53-/-	Pseudo-replicate 1	9 days	411.8001918698291
Non-essential	TP53wt	Pseudo-replicate 2	12 days	953.8873093767417
Non-essential	TP53wt	Pseudo-replicate 2	15 days	951.0889106618824
Non-essential	TP53wt	Pseudo-replicate 2	9 days	417.8496107984214
Non-essential	TP53wt	Pseudo-replicate 3	12 days	843.3372959275507
Non-essential	TP53wt	Pseudo-replicate 3	15 days	1210.7495974065455
Non-essential	TP53wt	Pseudo-replicate 3	9 days	436.30234135233735
Non-essential	TP53wt	Pseudo-replicate 1	12 days	850.562327351746
Non-essential	TP53wt	Pseudo-replicate 1	15 days	647.0055135101351
Non-essential	TP53wt	Pseudo-replicate 1	9 days	421.6199485353088
Non-essential	TP53-/-	Pseudo-replicate 2	12 days	635.4845141100648
Non-essential	TP53-/-	Pseudo-replicate 2	15 days	788.7491020968
Non-essential	TP53-/-	Pseudo-replicate 2	9 days	367.36325530179454
Non-essential	TP53-/-	Pseudo-replicate 3	12 days	669.4100617376
Non-essential	TP53-/-	Pseudo-replicate 3	15 days	667.8136111462803
Non-essential	TP53-/-	Pseudo-replicate 3	9 days	290.8740915362635
Non-essential	TP53-/-	Pseudo-replicate 1	12 days	626.8881717623924
Non-essential	TP53-/-	Pseudo-replicate 1	15 days	741.3433369714978
Non-essential	TP53-/-	Pseudo-replicate 1	9 days	263.73720153460965
Non-essential	TP53wt	Pseudo-replicate 2	12 days	518.0246703031074
Non-essential	TP53wt	Pseudo-replicate 2	15 days	460.40060683335383
Non-essential	TP53wt	Pseudo-replicate 2	9 days	321.5708986328865
Non-essential	TP53wt	Pseudo-replicate 3	12 days	461.93996823826456
Non-essential	TP53wt	Pseudo-replicate 3	15 days	466.955594939369
Non-essential	TP53wt	Pseudo-replicate 3	9 days	318.55028899872354
Non-essential	TP53wt	Pseudo-replicate 1	12 days	707.1783093816927
Non-essential	TP53wt	Pseudo-replicate 1	15 days	840.184952427255
Non-essential	TP53wt	Pseudo-replicate 1	9 days	323.134678114084
Non-essential	TP53-/-	Pseudo-replicate 2	12 days	245.3712767996724
Non-essential	TP53-/-	Pseudo-replicate 2	15 days	158.29845425867387
Non-essential	TP53-/-	Pseudo-replicate 2	9 days	107.31220540177868
Non-essential	TP53-/-	Pseudo-replicate 3	12 days	162.1526651237316
Non-essential	TP53-/-	Pseudo-replicate 3	15 days	183.7927891723433
Non-essential	TP53-/-	Pseudo-replicate 3	9 days	85.66401816672375
Non-essential	TP53-/-	Pseudo-replicate 1	12 days	171.96746676661684
Non-essential	TP53-/-	Pseudo-replicate 1	15 days	130.73672359234712
Non-essential	TP53-/-	Pseudo-replicate 1	9 days	76.6754771378815
Non-essential	TP53wt	Pseudo-replicate 2	12 days	206.42360965668186
Non-essential	TP53wt	Pseudo-replicate 2	15 days	214.9467777299048
Non-essential	TP53wt	Pseudo-replicate 2	9 days	86.00898286787783
Non-essential	TP53wt	Pseudo-replicate 3	12 days	232.50718844390587
Non-essential	TP53wt	Pseudo-replicate 3	15 days	95.15166642875255
Non-essential	TP53wt	Pseudo-replicate 3	9 days	105.9768471182524
Non-essential	TP53wt	Pseudo-replicate 1	12 days	122.17495574819185
Non-essential	TP53wt	Pseudo-replicate 1	15 days	152.2622338872041
Non-essential	TP53wt	Pseudo-replicate 1	9 days	99.7726595770578
Non-essential	TP53-/-	Pseudo-replicate 2	12 days	515.3674020415408
Non-essential	TP53-/-	Pseudo-replicate 2	15 days	744.3413006702389
Non-essential	TP53-/-	Pseudo-replicate 2	9 days	186.97341309266963
Non-essential	TP53-/-	Pseudo-replicate 3	12 days	318.25696439311076
Non-essential	TP53-/-	Pseudo-replicate 3	15 days	451.2676832862365
Non-essential	TP53-/-	Pseudo-replicate 3	9 days	211.6029105461609
Non-essential	TP53-/-	Pseudo-replicate 1	12 days	274.01334725853246
Non-essential	TP53-/-	Pseudo-replicate 1	15 days	436.2909819226879
Non-essential	TP53-/-	Pseudo-replicate 1	9 days	163.9268821568501
Non-essential	TP53wt	Pseudo-replicate 2	12 days	209.05483135654038
Non-essential	TP53wt	Pseudo-replicate 2	15 days	250.19575745733914
Non-essential	TP53wt	Pseudo-replicate 2	9 days	111.68330611202046
Non-essential	TP53wt	Pseudo-replicate 3	12 days	294.2754501388179
Non-essential	TP53wt	Pseudo-replicate 3	15 days	181.01736956319286
Non-essential	TP53wt	Pseudo-replicate 3	9 days	137.5839769605382
Non-essential	TP53wt	Pseudo-replicate 1	12 days	358.4785719117013
Non-essential	TP53wt	Pseudo-replicate 1	15 days	280.37325344206363
Non-essential	TP53wt	Pseudo-replicate 1	9 days	155.77408785579348
Essential	TP53-/-	Pseudo-replicate 2	12 days	139.60466209733005
Essential	TP53-/-	Pseudo-replicate 2	15 days	293.75310745836396
Essential	TP53-/-	Pseudo-replicate 2	9 days	86.24477857443563
Essential	TP53-/-	Pseudo-replicate 3	12 days	108.56592087900675
Essential	TP53-/-	Pseudo-replicate 3	15 days	223.72019727699302
Essential	TP53-/-	Pseudo-replicate 3	9 days	67.12479035452235
Essential	TP53-/-	Pseudo-replicate 1	12 days	109.29730156178098
Essential	TP53-/-	Pseudo-replicate 1	15 days	163.65912797076714
Essential	TP53-/-	Pseudo-replicate 1	9 days	29.083801672989537
Essential	TP53wt	Pseudo-replicate 2	12 days	41.264685244457695
Essential	TP53wt	Pseudo-replicate 2	15 days	38.31865296192693
Essential	TP53wt	Pseudo-replicate 2	9 days	26.3161813252462
Essential	TP53wt	Pseudo-replicate 3	12 days	44.28968610802003
Essential	TP53wt	Pseudo-replicate 3	15 days	79.13469592265706
Essential	TP53wt	Pseudo-replicate 3	9 days	26.02940104658831
Essential	TP53wt	Pseudo-replicate 1	12 days	49.032273840064846
Essential	TP53wt	Pseudo-replicate 1	15 days	77.87627931408915
Essential	TP53wt	Pseudo-replicate 1	9 days	28.32256142832609
Essential	TP53-/-	Pseudo-replicate 2	12 days	391.88510085930045
Essential	TP53-/-	Pseudo-replicate 2	15 days	324.03733539534335
Essential	TP53-/-	Pseudo-replicate 2	9 days	163.27255791190868
Essential	TP53-/-	Pseudo-replicate 3	12 days	394.75352961501545
Essential	TP53-/-	Pseudo-replicate 3	15 days	357.2477522663943
Essential	TP53-/-	Pseudo-replicate 3	9 days	191.78511529863528
Essential	TP53-/-	Pseudo-replicate 1	12 days	276.4241148615821
Essential	TP53-/-	Pseudo-replicate 1	15 days	258.9566199684246
Essential	TP53-/-	Pseudo-replicate 1	9 days	128.23312555818114
Essential	TP53wt	Pseudo-replicate 2	12 days	617.9062834150029
Essential	TP53wt	Pseudo-replicate 2	15 days	626.7771345692581
Essential	TP53wt	Pseudo-replicate 2	9 days	320.929040551783
Essential	TP53wt	Pseudo-replicate 3	12 days	619.1401116146924
Essential	TP53wt	Pseudo-replicate 3	15 days	657.2899520378646
Essential	TP53wt	Pseudo-replicate 3	9 days	337.1427183177152
Essential	TP53wt	Pseudo-replicate 1	12 days	536.7013917269825
Essential	TP53wt	Pseudo-replicate 1	15 days	392.31067574993824
Essential	TP53wt	Pseudo-replicate 1	9 days	332.14640220491503
Essential	TP53-/-	Pseudo-replicate 2	12 days	116.39607574043426
Essential	TP53-/-	Pseudo-replicate 2	15 days	76.82089422823478
Essential	TP53-/-	Pseudo-replicate 2	9 days	65.17735174709257
Essential	TP53-/-	Pseudo-replicate 3	12 days	123.12114751884414
Essential	TP53-/-	Pseudo-replicate 3	15 days	72.81103472732644
Essential	TP53-/-	Pseudo-replicate 3	9 days	93.33542277866916
Essential	TP53-/-	Pseudo-replicate 1	12 days	119.44257633393215
Essential	TP53-/-	Pseudo-replicate 1	15 days	54.91189730951467
Essential	TP53-/-	Pseudo-replicate 1	9 days	59.48959433111496
Essential	TP53wt	Pseudo-replicate 2	12 days	113.50293028085702
Essential	TP53wt	Pseudo-replicate 2	15 days	97.633403307991955
Essential	TP53wt	Pseudo-replicate 2	9 days	69.32067275918511
Essential	TP53wt	Pseudo-replicate 3	12 days	97.7502157518785
Essential	TP53wt	Pseudo-replicate 3	15 days	57.96049343849633
Essential	TP53wt	Pseudo-replicate 3	9 days	74.3697172759666
Essential	TP53wt	Pseudo-replicate 1	12 days	115.72738591392576
Essential	TP53wt	Pseudo-replicate 1	15 days	59.801718380127916
Essential	TP53wt	Pseudo-replicate 1	9 days	34.759507207491104
Essential	TP53-/-	Pseudo-replicate 2	12 days	85.7468912319507
Essential	TP53-/-	Pseudo-replicate 2	15 days	31.041508203389
Essential	TP53-/-	Pseudo-replicate 2	9 days	77.02777933747305
Essential	TP53-/-	Pseudo-replicate 3	12 days	166.39520994138874
Essential	TP53-/-	Pseudo-replicate 3	15 days	88.68934194650313
Essential	TP53-/-	Pseudo-replicate 3	9 days	64.56765548387388
Essential	TP53-/-	Pseudo-replicate 1	12 days	53.89767568752707
Essential	TP53-/-	Pseudo-replicate 1	15 days	78.47985747991697
Essential	TP53-/-	Pseudo-replicate 1	9 days	42.96470701691636
Essential	TP53wt	Pseudo-replicate 2	12 days	86.09332355227858
Essential	TP53wt	Pseudo-replicate 2	15 days	18.309650280451738
Essential	TP53wt	Pseudo-replicate 2	9 days	55.84165305601023
Essential	TP53wt	Pseudo-replicate 3	12 days	90.14390378721225
Essential	TP53wt	Pseudo-replicate 3	15 days	42.691238522260896
Essential	TP53wt	Pseudo-replicate 3	9 days	62.59451204060522
Essential	TP53wt	Pseudo-replicate 1	12 days	76.06821766360056
Essential	TP53wt	Pseudo-replicate 1	15 days	57.776167247333454
Essential	TP53wt	Pseudo-replicate 1	9 days	47.63339876582115
Essential	TP53-/-	Pseudo-replicate 2	12 days	23.56271331591215
Essential	TP53-/-	Pseudo-replicate 2	15 days	13.57106133379714
Essential	TP53-/-	Pseudo-replicate 2	9 days	0
Essential	TP53-/-	Pseudo-replicate 3	12 days	47.34256964188863
Essential	TP53-/-	Pseudo-replicate 3	15 days	22.36237652102882
Essential	TP53-/-	Pseudo-replicate 3	9 days	8.949972047269647
Essential	TP53-/-	Pseudo-replicate 1	12 days	20.587115929504364
Essential	TP53-/-	Pseudo-replicate 1	15 days	7.150403650735406
Essential	TP53-/-	Pseudo-replicate 1	9 days	1.982986477703832
Essential	TP53wt	Pseudo-replicate 2	12 days	16.31932782508214
Essential	TP53wt	Pseudo-replicate 2	15 days	17.40513548534763
Essential	TP53wt	Pseudo-replicate 2	9 days	4.4930065677249615
Essential	TP53wt	Pseudo-replicate 3	12 days	69.85964785477091
Essential	TP53wt	Pseudo-replicate 3	15 days	23.12183551280877
Essential	TP53wt	Pseudo-replicate 3	9 days	11.155457591394988
Essential	TP53wt	Pseudo-replicate 1	12 days	28.2816083100071
Essential	TP53wt	Pseudo-replicate 1	15 days	29.043884940156037
Essential	TP53wt	Pseudo-replicate 1	9 days	7.0806403570815215
Essential	TP53-/-	Pseudo-replicate 2	12 days	10.984079498638739
Essential	TP53-/-	Pseudo-replicate 2	15 days	0
Essential	TP53-/-	Pseudo-replicate 2	9 days	0.6583570883544705
Essential	TP53-/-	Pseudo-replicate 3	12 days	9.11605818110693
Essential	TP53-/-	Pseudo-replicate 3	15 days	20.5621921557441
Essential	TP53-/-	Pseudo-replicate 3	9 days	10.22853948259388
Essential	TP53-/-	Pseudo-replicate 1	12 days	0
Essential	TP53-/-	Pseudo-replicate 1	15 days	4.182585794663557
Essential	TP53-/-	Pseudo-replicate 1	9 days	4.626968447975608
Essential	TP53wt	Pseudo-replicate 2	12 days	20.615645383163287
Essential	TP53wt	Pseudo-replicate 2	15 days	4.52257397552055
Essential	TP53wt	Pseudo-replicate 2	9 days	3.8511484866213954
Essential	TP53wt	Pseudo-replicate 3	12 days	18.34168707167689
Essential	TP53wt	Pseudo-replicate 3	15 days	20.08365334036126
Essential	TP53wt	Pseudo-replicate 3	9 days	4.957981151731106
Essential	TP53wt	Pseudo-replicate 1	12 days	2.844389985079521
Essential	TP53wt	Pseudo-replicate 1	15 days	27.236428846759914
Essential	TP53wt	Pseudo-replicate 1	9 days	3.21847288958251
Essential	TP53-/-	Pseudo-replicate 2	12 days	20.550913908916243
Essential	TP53-/-	Pseudo-replicate 2	15 days	5.772290262207696
Essential	TP53-/-	Pseudo-replicate 2	9 days	47.40171036152188
Essential	TP53-/-	Pseudo-replicate 3	12 days	22.779259877682
Essential	TP53-/-	Pseudo-replicate 3	15 days	12.854678602863775
Essential	TP53-/-	Pseudo-replicate 3	9 days	28.76776729479529
Essential	TP53-/-	Pseudo-replicate 1	12 days	28.15422164528833
Essential	TP53-/-	Pseudo-replicate 1	15 days	13.086039362879102
Essential	TP53-/-	Pseudo-replicate 1	9 days	5.9489594331114954
Essential	TP53wt	Pseudo-replicate 2	12 days	29.241674977456704
Essential	TP53wt	Pseudo-replicate 2	15 days	40.12768255213515
Essential	TP53wt	Pseudo-replicate 2	9 days	21.82317475752124
Essential	TP53wt	Pseudo-replicate 3	12 days	40.62089427768584
Essential	TP53wt	Pseudo-replicate 3	15 days	44.81028832787863
Essential	TP53wt	Pseudo-replicate 3	9 days	22.930662826756365
Essential	TP53wt	Pseudo-replicate 1	12 days	30.96370675429851
Essential	TP53wt	Pseudo-replicate 1	15 days	18.697766199918465
Essential	TP53wt	Pseudo-replicate 1	9 days	16.092364447912548
Essential	TP53-/-	Pseudo-replicate 2	12 days	8.32665280142446
Essential	TP53-/-	Pseudo-replicate 2	15 days	0
Essential	TP53-/-	Pseudo-replicate 2	9 days	8.558642148608117
Essential	TP53-/-	Pseudo-replicate 3	12 days	3.7639085215330375
Essential	TP53-/-	Pseudo-replicate 3	15 days	15.231603082405035
Essential	TP53-/-	Pseudo-replicate 3	9 days	13.424958070904468
Essential	TP53-/-	Pseudo-replicate 1	12 days	0
Essential	TP53-/-	Pseudo-replicate 1	15 days	6.924908330834313
Essential	TP53-/-	Pseudo-replicate 1	9 days	6.60995492567944
Essential	TP53wt	Pseudo-replicate 2	12 days	17.252059188586838
Essential	TP53wt	Pseudo-replicate 2	15 days	14.691591100035298
Essential	TP53wt	Pseudo-replicate 2	9 days	1.2837161622071318
Essential	TP53wt	Pseudo-replicate 3	12 days	2.42764305595706
Essential	TP53wt	Pseudo-replicate 3	15 days	0
Essential	TP53wt	Pseudo-replicate 3	9 days	8.056719371563048
Essential	TP53wt	Pseudo-replicate 1	12 days	0
Essential	TP53wt	Pseudo-replicate 1	15 days	0
Essential	TP53wt	Pseudo-replicate 1	9 days	6.43694577916502
Non-essential	TP53-/-	Pseudo-replicate 2	12 days	1660.9054478017788
Non-essential	TP53-/-	Pseudo-replicate 2	15 days	2136.61429619663
Non-essential	TP53-/-	Pseudo-replicate 2	9 days	642.5565182339632
Non-essential	TP53-/-	Pseudo-replicate 3	12 days	1052.3496871915509
Non-essential	TP53-/-	Pseudo-replicate 3	15 days	929.4946360734184
Non-essential	TP53-/-	Pseudo-replicate 3	9 days	423.2058210923218
Non-essential	TP53-/-	Pseudo-replicate 1	12 days	1589.5701568325471
Non-essential	TP53-/-	Pseudo-replicate 1	15 days	1776.6824475080364
Non-essential	TP53-/-	Pseudo-replicate 1	9 days	475.2557591563517
Non-essential	TP53wt	Pseudo-replicate 2	12 days	435.495299814192
Non-essential	TP53wt	Pseudo-replicate 2	15 days	384.69491298623007
Non-essential	TP53wt	Pseudo-replicate 2	9 days	218.87360565631596
Non-essential	TP53wt	Pseudo-replicate 3	12 days	278.8464803182907
Non-essential	TP53wt	Pseudo-replicate 3	15 days	320.4960982299055
Non-essential	TP53wt	Pseudo-replicate 3	9 days	183.44530261405092
Non-essential	TP53wt	Pseudo-replicate 1	12 days	305.40891143991905
Non-essential	TP53wt	Pseudo-replicate 1	15 days	241.20134480106833
Non-essential	TP53wt	Pseudo-replicate 1	9 days	162.2110336349585
Non-essential	TP53-/-	Pseudo-replicate 2	12 days	158.5612674383769
Non-essential	TP53-/-	Pseudo-replicate 2	15 days	114.3407809325848
Non-essential	TP53-/-	Pseudo-replicate 2	9 days	44.10992491974952
Non-essential	TP53-/-	Pseudo-replicate 3	12 days	157.80133035674723
Non-essential	TP53-/-	Pseudo-replicate 3	15 days	133.7374470569466
Non-essential	TP53-/-	Pseudo-replicate 3	9 days	55.617683436604224
Non-essential	TP53-/-	Pseudo-replicate 1	12 days	170.31723338728892
Non-essential	TP53-/-	Pseudo-replicate 1	15 days	196.5815323491872
Non-essential	TP53-/-	Pseudo-replicate 1	9 days	60.81158531625085
Non-essential	TP53wt	Pseudo-replicate 2	12 days	55.08636928220584
Non-essential	TP53wt	Pseudo-replicate 2	15 days	181.83585916023299
Non-essential	TP53wt	Pseudo-replicate 2	9 days	60.33465962373519
Non-essential	TP53wt	Pseudo-replicate 3	12 days	124.23794347621144
Non-essential	TP53wt	Pseudo-replicate 3	15 days	150.44783548973137
Non-essential	TP53wt	Pseudo-replicate 3	9 days	58.2562785328405
Non-essential	TP53wt	Pseudo-replicate 1	12 days	128.26946457032116
Non-essential	TP53wt	Pseudo-replicate 1	15 days	68.93250644068881
Non-essential	TP53wt	Pseudo-replicate 1	9 days	52.78295538915316
Non-essential	TP53-/-	Pseudo-replicate 2	12 days	235.9815058689031
Non-essential	TP53-/-	Pseudo-replicate 2	15 days	213.54474797089705
Non-essential	TP53-/-	Pseudo-replicate 2	9 days	77.02777933747305
Non-essential	TP53-/-	Pseudo-replicate 3	12 days	123.12114751884414
Non-essential	TP53-/-	Pseudo-replicate 3	15 days	176.80194377874972
Non-essential	TP53-/-	Pseudo-replicate 3	9 days	95.89255764931764
Non-essential	TP53-/-	Pseudo-replicate 1	12 days	158.1869223291747
Non-essential	TP53-/-	Pseudo-replicate 1	15 days	182.5935117067037
Non-essential	TP53-/-	Pseudo-replicate 1	9 days	74.03149516760973
Non-essential	TP53wt	Pseudo-replicate 2	12 days	127.15764192794954
Non-essential	TP53wt	Pseudo-replicate 2	15 days	76.06182269630405
Non-essential	TP53wt	Pseudo-replicate 2	9 days	71.24624700249582
Non-essential	TP53wt	Pseudo-replicate 3	12 days	269.19056258725965
Non-essential	TP53wt	Pseudo-replicate 3	15 days	48.90799540313502
Non-essential	TP53wt	Pseudo-replicate 3	9 days	54.53779266904217
Non-essential	TP53wt	Pseudo-replicate 1	12 days	57.72773533609152
Non-essential	TP53wt	Pseudo-replicate 1	15 days	17.07732529368289
Non-essential	TP53wt	Pseudo-replicate 1	9 days	30.253645162075593
Non-essential	TP53-/-	Pseudo-replicate 2	12 days	597.0398672386814
Non-essential	TP53-/-	Pseudo-replicate 2	15 days	488.3640400545063
Non-essential	TP53-/-	Pseudo-replicate 2	9 days	292.9689043177394
Non-essential	TP53-/-	Pseudo-replicate 3	12 days	711.5310428194125
Non-essential	TP53-/-	Pseudo-replicate 3	15 days	630.1231994761416
Non-essential	TP53-/-	Pseudo-replicate 3	9 days	321.5597099840451
Non-essential	TP53-/-	Pseudo-replicate 1	12 days	464.4728469975227
Non-essential	TP53-/-	Pseudo-replicate 1	15 days	650.4539260884051
Non-essential	TP53-/-	Pseudo-replicate 1	9 days	317.93883192518103
Non-essential	TP53wt	Pseudo-replicate 2	12 days	547.2663452805641
Non-essential	TP53wt	Pseudo-replicate 2	15 days	498.143776567731
Non-essential	TP53wt	Pseudo-replicate 2	9 days	206.67830211534823
Non-essential	TP53wt	Pseudo-replicate 3	12 days	522.1436983620044
Non-essential	TP53wt	Pseudo-replicate 3	15 days	303.9648773929009
Non-essential	TP53wt	Pseudo-replicate 3	9 days	294.38013088403443
Non-essential	TP53wt	Pseudo-replicate 1	12 days	474.7739782183854
Non-essential	TP53wt	Pseudo-replicate 1	15 days	366.5076726222534
Non-essential	TP53wt	Pseudo-replicate 1	9 days	197.6142354203661
Non-essential	TP53-/-	Pseudo-replicate 2	12 days	215.43059195998688
Non-essential	TP53-/-	Pseudo-replicate 2	15 days	328.8475772805165
Non-essential	TP53-/-	Pseudo-replicate 2	9 days	133.6464889359575
Non-essential	TP53-/-	Pseudo-replicate 3	12 days	392.6431098805092
Non-essential	TP53-/-	Pseudo-replicate 3	15 days	344.02622561681926
Non-essential	TP53-/-	Pseudo-replicate 3	9 days	151.51024108592185
Non-essential	TP53-/-	Pseudo-replicate 1	12 days	481.8504245788226
Non-essential	TP53-/-	Pseudo-replicate 1	15 days	410.5189811950033
Non-essential	TP53-/-	Pseudo-replicate 1	9 days	172.5198235602334
Non-essential	TP53wt	Pseudo-replicate 2	12 days	331.28397466608413
Non-essential	TP53wt	Pseudo-replicate 2	15 days	428.9890406647055
Non-essential	TP53wt	Pseudo-replicate 2	9 days	181.0039788712056
Non-essential	TP53wt	Pseudo-replicate 3	12 days	515.6145716933237
Non-essential	TP53wt	Pseudo-replicate 3	15 days	586.3196460247298
Non-essential	TP53wt	Pseudo-replicate 3	9 days	200.17848900114345
Non-essential	TP53wt	Pseudo-replicate 1	12 days	455.86547549811803
Non-essential	TP53wt	Pseudo-replicate 1	15 days	502.5652294102349
Non-essential	TP53wt	Pseudo-replicate 1	9 days	160.9236444791255
Non-essential	TP53-/-	Pseudo-replicate 2	12 days	460.9786864884022
Non-essential	TP53-/-	Pseudo-replicate 2	15 days	600.6783401777093
Non-essential	TP53-/-	Pseudo-replicate 2	9 days	178.4147709440615
Non-essential	TP53-/-	Pseudo-replicate 3	12 days	476.53693104598216
Non-essential	TP53-/-	Pseudo-replicate 3	15 days	572.2903797853495
Non-essential	TP53-/-	Pseudo-replicate 3	9 days	298.5454961482089
Non-essential	TP53-/-	Pseudo-replicate 1	12 days	550.270060666797
Non-essential	TP53-/-	Pseudo-replicate 1	15 days	570.6210966890815
Non-essential	TP53-/-	Pseudo-replicate 1	9 days	354.95457950898594
Non-essential	TP53wt	Pseudo-replicate 2	12 days	335.5802922241653
Non-essential	TP53wt	Pseudo-replicate 2	15 days	340.40078530775463
Non-essential	TP53wt	Pseudo-replicate 2	9 days	137.3576293561631
Non-essential	TP53wt	Pseudo-replicate 3	12 days	277.44364014551604
Non-essential	TP53wt	Pseudo-replicate 3	15 days	339.66061920343697
Non-essential	TP53wt	Pseudo-replicate 3	9 days	177.86757381835343
Non-essential	TP53wt	Pseudo-replicate 1	12 days	470.2781948948642
Non-essential	TP53wt	Pseudo-replicate 1	15 days	503.5624650505132
Non-essential	TP53wt	Pseudo-replicate 1	9 days	222.0746293811932
Non-essential	TP53-/-	Pseudo-replicate 2	12 days	841.8799535998292
Non-essential	TP53-/-	Pseudo-replicate 2	15 days	700.2812432888372
Non-essential	TP53-/-	Pseudo-replicate 2	9 days	335.10375797242546
Non-essential	TP53-/-	Pseudo-replicate 3	12 days	588.0835254525869
Non-essential	TP53-/-	Pseudo-replicate 3	15 days	339.5257647036075
Non-essential	TP53-/-	Pseudo-replicate 3	9 days	278.08841718302114
Non-essential	TP53-/-	Pseudo-replicate 1	12 days	797.7603013986524
Non-essential	TP53-/-	Pseudo-replicate 1	15 days	749.5848385243811
Non-essential	TP53-/-	Pseudo-replicate 1	9 days	328.51475980626816
Non-essential	TP53wt	Pseudo-replicate 2	12 days	503.7688580496547
Non-essential	TP53wt	Pseudo-replicate 2	15 days	593.2004099612213
Non-essential	TP53wt	Pseudo-replicate 2	9 days	311.94302741633305
Non-essential	TP53wt	Pseudo-replicate 3	12 days	851.5402631529979
Non-essential	TP53wt	Pseudo-replicate 3	15 days	583.8267384241819
Non-essential	TP53wt	Pseudo-replicate 3	9 days	332.8044848099505
Non-essential	TP53wt	Pseudo-replicate 1	12 days	534.1289169836457
Non-essential	TP53wt	Pseudo-replicate 1	15 days	404.2772353964114
Non-essential	TP53wt	Pseudo-replicate 1	9 days	368.19329856823913
Non-essential	TP53-/-	Pseudo-replicate 2	12 days	905.8355035632453
Non-essential	TP53-/-	Pseudo-replicate 2	15 days	1044.122658529092
Non-essential	TP53-/-	Pseudo-replicate 2	9 days	395.0142530126823
Non-essential	TP53-/-	Pseudo-replicate 3	12 days	1166.6376040769285
Non-essential	TP53-/-	Pseudo-replicate 3	15 days	1137.5899141771056
Non-essential	TP53-/-	Pseudo-replicate 3	9 days	464.11997902269735
Non-essential	TP53-/-	Pseudo-replicate 1	12 days	1413.9483021399228
Non-essential	TP53-/-	Pseudo-replicate 1	15 days	1423.919511442176
Non-essential	TP53-/-	Pseudo-replicate 1	9 days	580.3540424746549
Non-essential	TP53wt	Pseudo-replicate 2	12 days	368.05197548367397
Non-essential	TP53wt	Pseudo-replicate 2	15 days	330.6704769399789
Non-essential	TP53wt	Pseudo-replicate 2	9 days	246.4735031437693
Non-essential	TP53wt	Pseudo-replicate 3	12 days	434.86012941313857
Non-essential	TP53wt	Pseudo-replicate 3	15 days	421.35027120862304
Non-essential	TP53wt	Pseudo-replicate 3	9 days	294.38013088403443
Non-essential	TP53wt	Pseudo-replicate 1	12 days	589.0122623346576
Non-essential	TP53wt	Pseudo-replicate 1	15 days	680.5680386837814
Non-essential	TP53wt	Pseudo-replicate 1	9 days	310.26078655575395
Non-essential	TP53-/-	Pseudo-replicate 2	12 days	347.59416440419864
Non-essential	TP53-/-	Pseudo-replicate 2	15 days	423.9985827000652
Non-essential	TP53-/-	Pseudo-replicate 2	9 days	187.63177018102408
Non-essential	TP53-/-	Pseudo-replicate 3	12 days	270.6097960534112
Non-essential	TP53-/-	Pseudo-replicate 3	15 days	369.8490428233873
Non-essential	TP53-/-	Pseudo-replicate 3	9 days	209.04577567551243
Non-essential	TP53-/-	Pseudo-replicate 1	12 days	495.9275354014668
Non-essential	TP53-/-	Pseudo-replicate 1	15 days	599.0481286138506
Non-essential	TP53-/-	Pseudo-replicate 1	9 days	233.99240436905217
Non-essential	TP53wt	Pseudo-replicate 2	12 days	381.0077171141796
Non-essential	TP53wt	Pseudo-replicate 2	15 days	462.0173793268185
Non-essential	TP53wt	Pseudo-replicate 2	9 days	181.0039788712056
Non-essential	TP53wt	Pseudo-replicate 3	12 days	403.03204138169895
Non-essential	TP53wt	Pseudo-replicate 3	15 days	553.2882285917112
Non-essential	TP53wt	Pseudo-replicate 3	9 days	190.8822743416476
Non-essential	TP53wt	Pseudo-replicate 1	12 days	427.01584679535256
Non-essential	TP53wt	Pseudo-replicate 1	15 days	420.76243527637484
Non-essential	TP53wt	Pseudo-replicate 1	9 days	206.62595951119712
Non-essential	TP53-/-	Pseudo-replicate 2	12 days	580.3863158850671
Non-essential	TP53-/-	Pseudo-replicate 2	15 days	550.0887122676904
Non-essential	TP53-/-	Pseudo-replicate 2	9 days	350.90432809293276
Non-essential	TP53-/-	Pseudo-replicate 3	12 days	511.89155892849305
Non-essential	TP53-/-	Pseudo-replicate 3	15 days	643.7645102608074
Non-essential	TP53-/-	Pseudo-replicate 3	9 days	272.3348637240621
Non-essential	TP53-/-	Pseudo-replicate 1	12 days	745.1253642947997
Non-essential	TP53-/-	Pseudo-replicate 1	15 days	674.6983722185106
Non-essential	TP53-/-	Pseudo-replicate 1	9 days	269.68616096772115
Non-essential	TP53wt	Pseudo-replicate 2	12 days	496.4428990783083
Non-essential	TP53wt	Pseudo-replicate 2	15 days	552.5243414631624
Non-essential	TP53wt	Pseudo-replicate 2	9 days	289.4779945777082
Non-essential	TP53wt	Pseudo-replicate 3	12 days	588.5509002776358
Non-essential	TP53wt	Pseudo-replicate 3	15 days	583.2814638522823
Non-essential	TP53wt	Pseudo-replicate 3	9 days	312.9725602030261
Non-essential	TP53wt	Pseudo-replicate 1	12 days	536.3768086454063
Non-essential	TP53wt	Pseudo-replicate 1	15 days	549.0915498706327
Non-essential	TP53wt	Pseudo-replicate 1	9 days	322.4909835361675
Non-essential	TP53-/-	Pseudo-replicate 2	12 days	353.26363625917406
Non-essential	TP53-/-	Pseudo-replicate 2	15 days	286.86519273615295
Non-essential	TP53-/-	Pseudo-replicate 2	9 days	132.32977475924858
Non-essential	TP53-/-	Pseudo-replicate 3	12 days	244.45824515116362
Non-essential	TP53-/-	Pseudo-replicate 3	15 days	238.55848426849712
Non-essential	TP53-/-	Pseudo-replicate 3	9 days	103.56396226126304
Non-essential	TP53-/-	Pseudo-replicate 1	12 days	252.05344607418573
Non-essential	TP53-/-	Pseudo-replicate 1	15 days	236.0651457577256
Non-essential	TP53-/-	Pseudo-replicate 1	9 days	131.53810302102085
Non-essential	TP53wt	Pseudo-replicate 2	12 days	140.28035594911086
Non-essential	TP53wt	Pseudo-replicate 2	15 days	213.24742532888138
Non-essential	TP53wt	Pseudo-replicate 2	9 days	91.14384751670636
Non-essential	TP53wt	Pseudo-replicate 3	12 days	370.0698414814825
Non-essential	TP53wt	Pseudo-replicate 3	15 days	259.9806487088802
Non-essential	TP53wt	Pseudo-replicate 3	9 days	118.99154764154656
Non-essential	TP53wt	Pseudo-replicate 1	12 days	158.23094414933047
Non-essential	TP53wt	Pseudo-replicate 1	15 days	91.05816964023897
Non-essential	TP53wt	Pseudo-replicate 1	9 days	117.79610775871986
Non-essential	TP53-/-	Pseudo-replicate 2	12 days	433.69518259516565
Non-essential	TP53-/-	Pseudo-replicate 2	15 days	388.505176805097
Non-essential	TP53-/-	Pseudo-replicate 2	9 days	215.28276789191185
Non-essential	TP53-/-	Pseudo-replicate 3	12 days	345.213521439464
Non-essential	TP53-/-	Pseudo-replicate 3	15 days	300.0616367123738
Non-essential	TP53-/-	Pseudo-replicate 3	9 days	122.10319007346445
Non-essential	TP53-/-	Pseudo-replicate 1	12 days	450.3957361748785
Non-essential	TP53-/-	Pseudo-replicate 1	15 days	579.0371809201372
Non-essential	TP53-/-	Pseudo-replicate 1	9 days	195.65466580011145
Non-essential	TP53wt	Pseudo-replicate 2	12 days	267.63836474584707
Non-essential	TP53wt	Pseudo-replicate 2	15 days	339.82530208020484
Non-essential	TP53wt	Pseudo-replicate 2	9 days	204.11086979093395
Non-essential	TP53wt	Pseudo-replicate 3	12 days	139.23422151434923
Non-essential	TP53wt	Pseudo-replicate 3	15 days	284.33342590146754
Non-essential	TP53wt	Pseudo-replicate 3	9 days	194.6007602054459
Non-essential	TP53wt	Pseudo-replicate 1	12 days	278.0483845348071
Non-essential	TP53wt	Pseudo-replicate 1	15 days	294.0537615883526
Non-essential	TP53wt	Pseudo-replicate 1	9 days	146.11866918704595
Non-essential	TP53-/-	Pseudo-replicate 2	12 days	2412.7867749045736
Non-essential	TP53-/-	Pseudo-replicate 2	15 days	3018.0783866823467
Non-essential	TP53-/-	Pseudo-replicate 2	9 days	975.6852049413252
Non-essential	TP53-/-	Pseudo-replicate 3	12 days	3345.3749829492767
Non-essential	TP53-/-	Pseudo-replicate 3	15 days	3427.0483173426996
Non-essential	TP53-/-	Pseudo-replicate 3	9 days	1206.967658946078
Non-essential	TP53-/-	Pseudo-replicate 1	12 days	2418.5459350320916
Non-essential	TP53-/-	Pseudo-replicate 1	15 days	2520.317116375903
Non-essential	TP53-/-	Pseudo-replicate 1	9 days	1032.4749593911286
Non-essential	TP53wt	Pseudo-replicate 2	12 days	2003.1572334143443
Non-essential	TP53wt	Pseudo-replicate 2	15 days	1600.9447211471083
Non-essential	TP53wt	Pseudo-replicate 2	9 days	1034.033368657845
Non-essential	TP53wt	Pseudo-replicate 3	12 days	2019.6852939836317
Non-essential	TP53wt	Pseudo-replicate 3	15 days	1804.2982054019512
Non-essential	TP53wt	Pseudo-replicate 3	9 days	889.3378690917672
Non-essential	TP53wt	Pseudo-replicate 1	12 days	2304.7119279756844
Non-essential	TP53wt	Pseudo-replicate 1	15 days	1905.9584299332082
Non-essential	TP53wt	Pseudo-replicate 1	9 days	1062.0960535622282
Non-essential	TP53-/-	Pseudo-replicate 2	12 days	269.2881170746009
Non-essential	TP53-/-	Pseudo-replicate 2	15 days	350.01264157527805
Non-essential	TP53-/-	Pseudo-replicate 2	9 days	119.16263299215916
Non-essential	TP53-/-	Pseudo-replicate 3	12 days	252.4864696405245
Non-essential	TP53-/-	Pseudo-replicate 3	15 days	461.6319774087185
Non-essential	TP53-/-	Pseudo-replicate 3	9 days	221.19216631109268
Non-essential	TP53-/-	Pseudo-replicate 1	12 days	348.05328929776084
Non-essential	TP53-/-	Pseudo-replicate 1	15 days	362.4956135189653
Non-essential	TP53-/-	Pseudo-replicate 1	9 days	216.80652156228564
Non-essential	TP53wt	Pseudo-replicate 2	12 days	274.09838130995104
Non-essential	TP53wt	Pseudo-replicate 2	15 days	230.54288362504423
Non-essential	TP53wt	Pseudo-replicate 2	9 days	101.4135768143634
Non-essential	TP53wt	Pseudo-replicate 3	12 days	259.4799903634314
Non-essential	TP53wt	Pseudo-replicate 3	15 days	369.48243768703844
Non-essential	TP53wt	Pseudo-replicate 3	9 days	133.24574345277347
Non-essential	TP53wt	Pseudo-replicate 1	12 days	235.73559577075105
Non-essential	TP53wt	Pseudo-replicate 1	15 days	247.496361275717
Non-essential	TP53wt	Pseudo-replicate 1	9 days	126.8078318495509
Non-essential	TP53-/-	Pseudo-replicate 2	12 days	872.1745196477659
Non-essential	TP53-/-	Pseudo-replicate 2	15 days	1090.3115807751878
Non-essential	TP53-/-	Pseudo-replicate 2	9 days	333.78704379571656
Non-essential	TP53-/-	Pseudo-replicate 3	12 days	933.3840656912073
Non-essential	TP53-/-	Pseudo-replicate 3	15 days	981.0967745082291
Non-essential	TP53-/-	Pseudo-replicate 3	9 days	388.6845003385675
Non-essential	TP53-/-	Pseudo-replicate 1	12 days	841.1443257790914
Non-essential	TP53-/-	Pseudo-replicate 1	15 days	969.3197191015261
Non-essential	TP53-/-	Pseudo-replicate 1	9 days	392.6313225853587
Non-essential	TP53wt	Pseudo-replicate 2	12 days	480.29054364388173
Non-essential	TP53wt	Pseudo-replicate 2	15 days	496.55410135589227
Non-essential	TP53wt	Pseudo-replicate 2	9 days	177.79468846568776
Non-essential	TP53wt	Pseudo-replicate 3	12 days	497.38219360724116
Non-essential	TP53wt	Pseudo-replicate 3	15 days	242.01604517413665
Non-essential	TP53wt	Pseudo-replicate 3	9 days	232.4053664873956
Non-essential	TP53wt	Pseudo-replicate 1	12 days	254.40066117983633
Non-essential	TP53wt	Pseudo-replicate 1	15 days	235.3738662943211
Non-essential	TP53wt	Pseudo-replicate 1	9 days	150.62453123246146
Non-essential	TP53-/-	Pseudo-replicate 2	12 days	1767.0256979616072
Non-essential	TP53-/-	Pseudo-replicate 2	15 days	1856.8823781725355
Non-essential	TP53-/-	Pseudo-replicate 2	9 days	774.2279359048573
Non-essential	TP53-/-	Pseudo-replicate 3	12 days	1576.6860530253753
Non-essential	TP53-/-	Pseudo-replicate 3	15 days	2160.4577771335944
Non-essential	TP53-/-	Pseudo-replicate 3	9 days	923.1256883040976
Non-essential	TP53-/-	Pseudo-replicate 1	12 days	1252.7192429158613
Non-essential	TP53-/-	Pseudo-replicate 1	15 days	1332.7536925974532
Non-essential	TP53-/-	Pseudo-replicate 1	9 days	620.0137720287314
Non-essential	TP53wt	Pseudo-replicate 2	12 days	1091.5007351236964
Non-essential	TP53wt	Pseudo-replicate 2	15 days	1295.6006584700444
Non-essential	TP53wt	Pseudo-replicate 2	9 days	686.7881467808155
Non-essential	TP53wt	Pseudo-replicate 3	12 days	1318.2808630103793
Non-essential	TP53wt	Pseudo-replicate 3	15 days	1326.4208234525706
Non-essential	TP53wt	Pseudo-replicate 3	9 days	665.608969619901
Non-essential	TP53wt	Pseudo-replicate 1	12 days	1290.3110222748426
Non-essential	TP53wt	Pseudo-replicate 1	15 days	1326.9192670757216
Non-essential	TP53wt	Pseudo-replicate 1	9 days	632.7517700919215
Non-essential	TP53-/-	Pseudo-replicate 2	12 days	206.39519373899913
Non-essential	TP53-/-	Pseudo-replicate 2	15 days	324.1397194506559
Non-essential	TP53-/-	Pseudo-replicate 2	9 days	54.64363833342105
Non-essential	TP53-/-	Pseudo-replicate 3	12 days	94.48933053529349
Non-essential	TP53-/-	Pseudo-replicate 3	15 days	282.38314512791237
Non-essential	TP53-/-	Pseudo-replicate 3	9 days	102.2853948259388
Non-essential	TP53-/-	Pseudo-replicate 1	12 days	89.47071985599834
Non-essential	TP53-/-	Pseudo-replicate 1	15 days	130.51122827244603
Non-essential	TP53-/-	Pseudo-replicate 1	9 days	66.0995492567944
Non-essential	TP53wt	Pseudo-replicate 2	12 days	192.70210905332706
Non-essential	TP53wt	Pseudo-replicate 2	15 days	192.79971389066714
Non-essential	TP53wt	Pseudo-replicate 2	9 days	102.05543489546696
Non-essential	TP53wt	Pseudo-replicate 3	12 days	314.39801467286173
Non-essential	TP53wt	Pseudo-replicate 3	15 days	154.71695934195748
Non-essential	TP53wt	Pseudo-replicate 3	9 days	82.42643664752964
Non-essential	TP53wt	Pseudo-replicate 1	12 days	226.57744956163302
Non-essential	TP53wt	Pseudo-replicate 1	15 days	104.6140903407099
Non-essential	TP53wt	Pseudo-replicate 1	9 days	80.46182223956275
Non-essential	TP53-/-	Pseudo-replicate 2	12 days	1306.4013841829865
Non-essential	TP53-/-	Pseudo-replicate 2	15 days	1157.1430468910482
Non-essential	TP53-/-	Pseudo-replicate 2	9 days	483.8924599405358
Non-essential	TP53-/-	Pseudo-replicate 3	12 days	1739.186859147259
Non-essential	TP53-/-	Pseudo-replicate 3	15 days	1494.0075382833725
Non-essential	TP53-/-	Pseudo-replicate 3	9 days	714.7191963462474
Non-essential	TP53-/-	Pseudo-replicate 1	12 days	1447.091460444628
Non-essential	TP53-/-	Pseudo-replicate 1	15 days	1321.7844024527703
Non-essential	TP53-/-	Pseudo-replicate 1	9 days	676.8593843895746
Non-essential	TP53wt	Pseudo-replicate 2	12 days	1442.768174112619
Non-essential	TP53wt	Pseudo-replicate 2	15 days	1622.296947380427
Non-essential	TP53wt	Pseudo-replicate 2	9 days	701.5508826461976
Non-essential	TP53wt	Pseudo-replicate 3	12 days	1554.941917479812
Non-essential	TP53wt	Pseudo-replicate 3	15 days	1726.6131877490498
Non-essential	TP53wt	Pseudo-replicate 3	9 days	666.2287172638673
Non-essential	TP53wt	Pseudo-replicate 1	12 days	1452.8227903670727
Non-essential	TP53wt	Pseudo-replicate 1	15 days	1549.6098608640318
Non-essential	TP53wt	Pseudo-replicate 1	9 days	840.6651187589516
Non-essential	TP53-/-	Pseudo-replicate 2	12 days	1164.3173418710114
Non-essential	TP53-/-	Pseudo-replicate 2	15 days	912.2602386992589
Non-essential	TP53-/-	Pseudo-replicate 2	9 days	412.789894398253
Non-essential	TP53-/-	Pseudo-replicate 3	12 days	1580.1018863502818
Non-essential	TP53-/-	Pseudo-replicate 3	15 days	1202.4400473056808
Non-essential	TP53-/-	Pseudo-replicate 3	9 days	581.1088993548649
Non-essential	TP53-/-	Pseudo-replicate 1	12 days	1319.0437960467045
Non-essential	TP53-/-	Pseudo-replicate 1	15 days	1457.380197799484
Non-essential	TP53-/-	Pseudo-replicate 1	9 days	621.3357630138673
Non-essential	TP53wt	Pseudo-replicate 2	12 days	1343.0869278695102
Non-essential	TP53wt	Pseudo-replicate 2	15 days	965.9172762327285
Non-essential	TP53wt	Pseudo-replicate 2	9 days	444.8076502047712
Non-essential	TP53wt	Pseudo-replicate 3	12 days	1117.2761077211242
Non-essential	TP53wt	Pseudo-replicate 3	15 days	1036.463235055136
Non-essential	TP53wt	Pseudo-replicate 3	9 days	536.7014596748922
Non-essential	TP53wt	Pseudo-replicate 1	12 days	927.6085822813628
Non-essential	TP53wt	Pseudo-replicate 1	15 days	808.7725658322212
Non-essential	TP53wt	Pseudo-replicate 1	9 days	568.3823123002712
Non-essential	TP53-/-	Pseudo-replicate 2	12 days	22.145468227550914
Non-essential	TP53-/-	Pseudo-replicate 2	15 days	8.760819448624058
Non-essential	TP53-/-	Pseudo-replicate 2	9 days	1.316714176708941
Non-essential	TP53-/-	Pseudo-replicate 3	12 days	45.16690225839645
Non-essential	TP53-/-	Pseudo-replicate 3	15 days	14.908251014019214
Non-essential	TP53-/-	Pseudo-replicate 3	9 days	16.621376659215056
Non-essential	TP53-/-	Pseudo-replicate 1	12 days	22.7013171473519
Non-essential	TP53-/-	Pseudo-replicate 1	15 days	11.332989445398962
Non-essential	TP53-/-	Pseudo-replicate 1	9 days	19.168869284470375
Non-essential	TP53wt	Pseudo-replicate 2	12 days	14.587443010597234
Non-essential	TP53wt	Pseudo-replicate 2	15 days	34.81027097069526
Non-essential	TP53wt	Pseudo-replicate 2	9 days	12.195303540967751
Non-essential	TP53wt	Pseudo-replicate 3	12 days	1.72622296956973
Non-essential	TP53wt	Pseudo-replicate 3	15 days	0
Non-essential	TP53wt	Pseudo-replicate 3	9 days	11.155457591394988
Non-essential	TP53wt	Pseudo-replicate 1	12 days	17.90627554497823
Non-essential	TP53wt	Pseudo-replicate 1	15 days	0.9037280466980616
Non-essential	TP53wt	Pseudo-replicate 1	9 days	11.586502402497036
Non-essential	TP53-/-	Pseudo-replicate 2	12 days	153.42323177269125
Non-essential	TP53-/-	Pseudo-replicate 2	15 days	191.31525124378834
Non-essential	TP53-/-	Pseudo-replicate 2	9 days	122.45441843393152
Non-essential	TP53-/-	Pseudo-replicate 3	12 days	109.65375457075285
Non-essential	TP53-/-	Pseudo-replicate 3	15 days	113.17525490120249
Non-essential	TP53-/-	Pseudo-replicate 3	9 days	117.62820404982963
Non-essential	TP53-/-	Pseudo-replicate 1	12 days	277.03636589270275
Non-essential	TP53-/-	Pseudo-replicate 1	15 days	200.26221486231992
Non-essential	TP53-/-	Pseudo-replicate 1	9 days	105.75927881087104
Non-essential	TP53wt	Pseudo-replicate 2	12 days	173.88513744091094
Non-essential	TP53wt	Pseudo-replicate 2	15 days	117.20369723272808
Non-essential	TP53wt	Pseudo-replicate 2	9 days	73.17182124580651
Non-essential	TP53wt	Pseudo-replicate 3	12 days	205.91242381397262
Non-essential	TP53wt	Pseudo-replicate 3	15 days	224.83018147024384
Non-essential	TP53wt	Pseudo-replicate 3	9 days	148.7394345519332
Non-essential	TP53wt	Pseudo-replicate 1	12 days	295.3866396870269
Non-essential	TP53wt	Pseudo-replicate 1	15 days	356.8782667415533
Non-essential	TP53wt	Pseudo-replicate 1	9 days	157.0614770116265
Non-essential	TP53-/-	Pseudo-replicate 2	12 days	493.7538615048103
Non-essential	TP53-/-	Pseudo-replicate 2	15 days	289.25001773912845
Non-essential	TP53-/-	Pseudo-replicate 2	9 days	118.50427590380468
Non-essential	TP53-/-	Pseudo-replicate 3	12 days	382.3521992084996
Non-essential	TP53-/-	Pseudo-replicate 3	15 days	579.8144693148743
Non-essential	TP53-/-	Pseudo-replicate 3	9 days	181.55657581604137
Non-essential	TP53-/-	Pseudo-replicate 1	12 days	287.3299238574549
Non-essential	TP53-/-	Pseudo-replicate 1	15 days	358.4366977607456
Non-essential	TP53-/-	Pseudo-replicate 1	9 days	185.07873791902432
Non-essential	TP53wt	Pseudo-replicate 2	12 days	374.3807281594201
Non-essential	TP53wt	Pseudo-replicate 2	15 days	578.3720443903753
Non-essential	TP53wt	Pseudo-replicate 2	9 days	153.40408138375224
Non-essential	TP53wt	Pseudo-replicate 3	12 days	690.0792168454429
Non-essential	TP53wt	Pseudo-replicate 3	15 days	605.0009409083427
Non-essential	TP53wt	Pseudo-replicate 3	9 days	239.84233821499225
Non-essential	TP53wt	Pseudo-replicate 1	12 days	388.95540404363544
Non-essential	TP53wt	Pseudo-replicate 1	15 days	371.3068356364845
Non-essential	TP53wt	Pseudo-replicate 1	9 days	227.2241860045252
Non-essential	TP53-/-	Pseudo-replicate 2	12 days	175.92282695925854
Non-essential	TP53-/-	Pseudo-replicate 2	15 days	158.4008383139864
Non-essential	TP53-/-	Pseudo-replicate 2	9 days	115.8708475503868
Non-essential	TP53-/-	Pseudo-replicate 3	12 days	167.61360473263267
Non-essential	TP53-/-	Pseudo-replicate 3	15 days	120.30602833982627
Non-essential	TP53-/-	Pseudo-replicate 3	9 days	115.07106917918117
Non-essential	TP53-/-	Pseudo-replicate 1	12 days	243.28095655687696
Non-essential	TP53-/-	Pseudo-replicate 1	15 days	238.94567227471117
Non-essential	TP53-/-	Pseudo-replicate 1	9 days	133.52108949872468
Non-essential	TP53wt	Pseudo-replicate 2	12 days	61.98051406201434
Non-essential	TP53wt	Pseudo-replicate 2	15 days	117.53272880028238
Non-essential	TP53wt	Pseudo-replicate 2	9 days	53.91607881269954
Non-essential	TP53wt	Pseudo-replicate 3	12 days	56.427901387805335
Non-essential	TP53wt	Pseudo-replicate 3	15 days	97.27071623437028
Non-essential	TP53wt	Pseudo-replicate 3	9 days	45.241578009546345
Non-essential	TP53wt	Pseudo-replicate 1	12 days	104.07791073186496
Non-essential	TP53wt	Pseudo-replicate 1	15 days	45.310989780721144
Non-essential	TP53wt	Pseudo-replicate 1	9 days	40.55275840873963
Non-essential	TP53-/-	Pseudo-replicate 2	12 days	239.3476779856806
Non-essential	TP53-/-	Pseudo-replicate 2	15 days	348.08854482120876
Non-essential	TP53-/-	Pseudo-replicate 2	9 days	115.8708475503868
Non-essential	TP53-/-	Pseudo-replicate 3	12 days	473.01237357327415
Non-essential	TP53-/-	Pseudo-replicate 3	15 days	341.3259490688922
Non-essential	TP53-/-	Pseudo-replicate 3	9 days	74.15691124880564
Non-essential	TP53-/-	Pseudo-replicate 1	12 days	216.62868509831546
Non-essential	TP53-/-	Pseudo-replicate 1	15 days	159.7020374960047
Non-essential	TP53-/-	Pseudo-replicate 1	9 days	97.82733290005572
Non-essential	TP53wt	Pseudo-replicate 2	12 days	333.015859480569
Non-essential	TP53wt	Pseudo-replicate 2	15 days	292.5711783564216
Non-essential	TP53wt	Pseudo-replicate 2	9 days	198.33414706100183
Non-essential	TP53wt	Pseudo-replicate 3	12 days	187.51608224949848
Non-essential	TP53wt	Pseudo-replicate 3	15 days	263.19024765829744
Non-essential	TP53wt	Pseudo-replicate 3	9 days	124.56927643724404
Non-essential	TP53wt	Pseudo-replicate 1	12 days	434.7617489559235
Non-essential	TP53wt	Pseudo-replicate 1	15 days	280.7783636686225
Non-essential	TP53wt	Pseudo-replicate 1	9 days	146.76236376496246
Non-essential	TP53-/-	Pseudo-replicate 2	12 days	1181.3242829313463
Non-essential	TP53-/-	Pseudo-replicate 2	15 days	1192.5446688791385
Non-essential	TP53-/-	Pseudo-replicate 2	9 days	565.5287388964902
Non-essential	TP53-/-	Pseudo-replicate 3	12 days	1197.4015461436302
Non-essential	TP53-/-	Pseudo-replicate 3	15 days	952.5472127095443
Non-essential	TP53-/-	Pseudo-replicate 3	9 days	570.880359872271
Non-essential	TP53-/-	Pseudo-replicate 1	12 days	1102.56339414099
Non-essential	TP53-/-	Pseudo-replicate 1	15 days	968.0176598238481
Non-essential	TP53-/-	Pseudo-replicate 1	9 days	446.83295297593014
Non-essential	TP53wt	Pseudo-replicate 2	12 days	378.54346780497673
Non-essential	TP53wt	Pseudo-replicate 2	15 days	424.2471123108154
Non-essential	TP53wt	Pseudo-replicate 2	9 days	368.4265385534469
Non-essential	TP53wt	Pseudo-replicate 3	12 days	730.1057279423417
Non-essential	TP53wt	Pseudo-replicate 3	15 days	876.3866027171529
Non-essential	TP53wt	Pseudo-replicate 3	9 days	406.5544544419507
Non-essential	TP53wt	Pseudo-replicate 1	12 days	696.1538104535114
Non-essential	TP53wt	Pseudo-replicate 1	15 days	690.384459751642
Non-essential	TP53wt	Pseudo-replicate 1	9 days	360.4689636332411
Non-essential	TP53-/-	Pseudo-replicate 2	12 days	355.38962676709855
Non-essential	TP53-/-	Pseudo-replicate 2	15 days	266.5597927631135
Non-essential	TP53-/-	Pseudo-replicate 2	9 days	158.0057012050729
Non-essential	TP53-/-	Pseudo-replicate 3	12 days	257.92563809925497
Non-essential	TP53-/-	Pseudo-replicate 3	15 days	278.45942432895714
Non-essential	TP53-/-	Pseudo-replicate 3	9 days	182.1958595337035
Non-essential	TP53-/-	Pseudo-replicate 1	12 days	339.0942800664179
Non-essential	TP53-/-	Pseudo-replicate 1	15 days	316.6617524558386
Non-essential	TP53-/-	Pseudo-replicate 1	9 days	145.41900836494767
Non-essential	TP53wt	Pseudo-replicate 2	12 days	276.2643943401405
Non-essential	TP53wt	Pseudo-replicate 2	15 days	281.4150665292439
Non-essential	TP53wt	Pseudo-replicate 2	9 days	152.12036522154511
Non-essential	TP53wt	Pseudo-replicate 3	12 days	403.1937327800965
Non-essential	TP53wt	Pseudo-replicate 3	15 days	366.1634704426327
Non-essential	TP53wt	Pseudo-replicate 3	9 days	184.6847979019837
Non-essential	TP53wt	Pseudo-replicate 1	12 days	294.05982943016153
Non-essential	TP53wt	Pseudo-replicate 1	15 days	416.6489052694434
Non-essential	TP53wt	Pseudo-replicate 1	9 days	214.35029444619516
Non-essential	TP53-/-	Pseudo-replicate 2	12 days	918.4146288820492
Non-essential	TP53-/-	Pseudo-replicate 2	15 days	1009.7342769456927
Non-essential	TP53-/-	Pseudo-replicate 2	9 days	481.9173886754724
Non-essential	TP53-/-	Pseudo-replicate 3	12 days	1122.3409556116237
Non-essential	TP53-/-	Pseudo-replicate 3	15 days	1305.434432107757
Non-essential	TP53-/-	Pseudo-replicate 3	9 days	440.466481469199
Non-essential	TP53-/-	Pseudo-replicate 1	12 days	1059.069323089383
Non-essential	TP53-/-	Pseudo-replicate 1	15 days	1075.2737145848791
Non-essential	TP53-/-	Pseudo-replicate 1	9 days	566.473137130728
Non-essential	TP53wt	Pseudo-replicate 2	12 days	1062.426032536895
Non-essential	TP53wt	Pseudo-replicate 2	15 days	988.0372427903402
Non-essential	TP53wt	Pseudo-replicate 2	9 days	406.2961653385572
Non-essential	TP53wt	Pseudo-replicate 3	12 days	1014.2925685677392
Non-essential	TP53wt	Pseudo-replicate 3	15 days	971.2885083149378
Non-essential	TP53wt	Pseudo-replicate 3	9 days	490.2203863774131
Non-essential	TP53wt	Pseudo-replicate 1	12 days	891.7675532608458
Non-essential	TP53wt	Pseudo-replicate 1	15 days	908.7123486413849
Non-essential	TP53wt	Pseudo-replicate 1	9 days	505.30024366445406
Non-essential	TP53-/-	Pseudo-replicate 2	12 days	292.67352116023966
Non-essential	TP53-/-	Pseudo-replicate 2	15 days	394.0726989566797
Non-essential	TP53-/-	Pseudo-replicate 2	9 days	179.73148512077043
Non-essential	TP53-/-	Pseudo-replicate 3	12 days	295.9563408115529
Non-essential	TP53-/-	Pseudo-replicate 3	15 days	349.0769586000979
Non-essential	TP53-/-	Pseudo-replicate 3	9 days	203.29222221655337
Non-essential	TP53-/-	Pseudo-replicate 1	12 days	515.921518560567
Non-essential	TP53-/-	Pseudo-replicate 1	15 days	415.2034702711976
Non-essential	TP53-/-	Pseudo-replicate 1	9 days	157.9779227237386
Non-essential	TP53wt	Pseudo-replicate 2	12 days	399.8580832047269
Non-essential	TP53wt	Pseudo-replicate 2	15 days	414.32454684629613
Non-essential	TP53wt	Pseudo-replicate 2	9 days	139.2832035994738
Non-essential	TP53wt	Pseudo-replicate 3	12 days	409.2355131735906
Non-essential	TP53wt	Pseudo-replicate 3	15 days	252.93783218414814
Non-essential	TP53wt	Pseudo-replicate 3	9 days	167.33186387092482
Non-essential	TP53wt	Pseudo-replicate 1	12 days	343.57897789259073
Non-essential	TP53wt	Pseudo-replicate 1	15 days	269.7466119210852
Non-essential	TP53wt	Pseudo-replicate 1	9 days	138.3943342520479
Non-essential	TP53-/-	Pseudo-replicate 2	12 days	1155.8131340885484
Non-essential	TP53-/-	Pseudo-replicate 2	15 days	839.7482662280689
Non-essential	TP53-/-	Pseudo-replicate 2	9 days	357.4878989764775
Non-essential	TP53-/-	Pseudo-replicate 3	12 days	999.437387991434
Non-essential	TP53-/-	Pseudo-replicate 3	15 days	765.5908668758578
Non-essential	TP53-/-	Pseudo-replicate 3	9 days	422.5665373746598
Non-essential	TP53-/-	Pseudo-replicate 1	12 days	1001.3689762832474
Non-essential	TP53-/-	Pseudo-replicate 1	15 days	862.5874123750125
Non-essential	TP53-/-	Pseudo-replicate 1	9 days	446.83295297593014
Non-essential	TP53wt	Pseudo-replicate 2	12 days	881.5131724036512
Non-essential	TP53wt	Pseudo-replicate 2	15 days	918.1418638446473
Non-essential	TP53wt	Pseudo-replicate 2	9 days	496.79815477416
Non-essential	TP53wt	Pseudo-replicate 3	12 days	1245.9913000196575
Non-essential	TP53wt	Pseudo-replicate 3	15 days	990.5623975834579
Non-essential	TP53wt	Pseudo-replicate 3	9 days	480.3044240739509
Non-essential	TP53wt	Pseudo-replicate 1	12 days	1053.8451145705449
Non-essential	TP53wt	Pseudo-replicate 1	15 days	792.380873545838
Non-essential	TP53wt	Pseudo-replicate 1	9 days	476.3339876582114
Non-essential	TP53-/-	Pseudo-replicate 2	12 days	463.10492274709196
Non-essential	TP53-/-	Pseudo-replicate 2	15 days	385.1071113974306
Non-essential	TP53-/-	Pseudo-replicate 2	9 days	283.7519050807768
Non-essential	TP53-/-	Pseudo-replicate 3	12 days	206.1229437410547
Non-essential	TP53-/-	Pseudo-replicate 3	15 days	349.10342664428765
Non-essential	TP53-/-	Pseudo-replicate 3	9 days	268.4991614180894
Non-essential	TP53-/-	Pseudo-replicate 1	12 days	465.9365606628164
Non-essential	TP53-/-	Pseudo-replicate 1	15 days	384.2596111301589
Non-essential	TP53-/-	Pseudo-replicate 1	9 days	248.53430520554693
Non-essential	TP53wt	Pseudo-replicate 2	12 days	552.261632855232
Non-essential	TP53wt	Pseudo-replicate 2	15 days	836.6529523777186
Non-essential	TP53wt	Pseudo-replicate 2	9 days	373.56140320227536
Non-essential	TP53wt	Pseudo-replicate 3	12 days	754.1658126107177
Non-essential	TP53wt	Pseudo-replicate 3	15 days	605.5151912392519
Non-essential	TP53wt	Pseudo-replicate 3	9 days	377.4263151755305
Non-essential	TP53wt	Pseudo-replicate 1	12 days	970.7854965891929
Non-essential	TP53wt	Pseudo-replicate 1	15 days	793.4716167796967
Non-essential	TP53wt	Pseudo-replicate 1	9 days	401.0217220419807
Non-essential	TP53-/-	Pseudo-replicate 2	12 days	540.1705427170713
Non-essential	TP53-/-	Pseudo-replicate 2	15 days	541.6862370126603
Non-essential	TP53-/-	Pseudo-replicate 2	9 days	324.570044558754
Non-essential	TP53-/-	Pseudo-replicate 3	12 days	567.8715504553645
Non-essential	TP53-/-	Pseudo-replicate 3	15 days	510.8571913639879
Non-essential	TP53-/-	Pseudo-replicate 3	9 days	265.9420265474409
Non-essential	TP53-/-	Pseudo-replicate 1	12 days	308.6966922713976
Non-essential	TP53-/-	Pseudo-replicate 1	15 days	532.4031638608634
Non-essential	TP53-/-	Pseudo-replicate 1	9 days	352.31059753871415
Non-essential	TP53wt	Pseudo-replicate 2	12 days	285.4224215603652
Non-essential	TP53wt	Pseudo-replicate 2	15 days	505.29731502100503
Non-essential	TP53wt	Pseudo-replicate 2	9 days	258.66880668473704
Non-essential	TP53wt	Pseudo-replicate 3	12 days	310.35118555293525
Non-essential	TP53wt	Pseudo-replicate 3	15 days	256.4592404465142
Non-essential	TP53wt	Pseudo-replicate 3	9 days	207.6154607287401
Non-essential	TP53wt	Pseudo-replicate 1	12 days	447.33230554287945
Non-essential	TP53wt	Pseudo-replicate 1	15 days	363.29787066202005
Non-essential	TP53wt	Pseudo-replicate 1	9 days	190.5335950632846
Non-essential	TP53-/-	Pseudo-replicate 2	12 days	182.83223467232176
Non-essential	TP53-/-	Pseudo-replicate 2	15 days	215.5712287802788
Non-essential	TP53-/-	Pseudo-replicate 2	9 days	78.34449351418199
Non-essential	TP53-/-	Pseudo-replicate 3	12 days	57.655251464068854
Non-essential	TP53-/-	Pseudo-replicate 3	15 days	113.82195903797412
Non-essential	TP53-/-	Pseudo-replicate 3	9 days	58.1748183072527
Non-essential	TP53-/-	Pseudo-replicate 1	12 days	276.1084302156634
Non-essential	TP53-/-	Pseudo-replicate 1	15 days	236.29064107762667
Non-essential	TP53-/-	Pseudo-replicate 1	9 days	109.06425627371075
Non-essential	TP53wt	Pseudo-replicate 2	12 days	64.61173576187284
Non-essential	TP53wt	Pseudo-replicate 2	15 days	23.846416240261167
Non-essential	TP53wt	Pseudo-replicate 2	9 days	58.4090853804245
Non-essential	TP53wt	Pseudo-replicate 3	12 days	119.00462007470506
Non-essential	TP53wt	Pseudo-replicate 3	15 days	46.58650457955695
Non-essential	TP53wt	Pseudo-replicate 3	9 days	55.15754031300855
Non-essential	TP53wt	Pseudo-replicate 1	12 days	78.15381778457305
Non-essential	TP53wt	Pseudo-replicate 1	15 days	15.176361606706495
Non-essential	TP53wt	Pseudo-replicate 1	9 days	59.86359574623469
Non-essential	TP53-/-	Pseudo-replicate 2	12 days	761.6247334910499
Non-essential	TP53-/-	Pseudo-replicate 2	15 days	955.3070556759697
Non-essential	TP53-/-	Pseudo-replicate 2	9 days	281.77683381571336
Non-essential	TP53-/-	Pseudo-replicate 3	12 days	379.87193312719637
Non-essential	TP53-/-	Pseudo-replicate 3	15 days	440.4930451387179
Non-essential	TP53-/-	Pseudo-replicate 3	9 days	274.89199859471057
Non-essential	TP53-/-	Pseudo-replicate 1	12 days	635.2158117018981
Non-essential	TP53-/-	Pseudo-replicate 1	15 days	870.778001286167
Non-essential	TP53-/-	Pseudo-replicate 1	9 days	278.27910237110444
Non-essential	TP53wt	Pseudo-replicate 2	12 days	774.9043869026027
Non-essential	TP53wt	Pseudo-replicate 2	15 days	1137.1454095117076
Non-essential	TP53wt	Pseudo-replicate 2	9 days	328.63133752502574
Non-essential	TP53wt	Pseudo-replicate 3	12 days	1143.9801813366516
Non-essential	TP53wt	Pseudo-replicate 3	15 days	1392.2191688186663
Non-essential	TP53wt	Pseudo-replicate 3	9 days	476.58593821015256
Non-essential	TP53wt	Pseudo-replicate 1	12 days	944.9183595030222
Non-essential	TP53wt	Pseudo-replicate 1	15 days	1431.4709296750889
Non-essential	TP53wt	Pseudo-replicate 1	9 days	419.6888648015593
Non-essential	TP53-/-	Pseudo-replicate 2	12 days	473.73462953594907
Non-essential	TP53-/-	Pseudo-replicate 2	15 days	448.960648475309
Non-essential	TP53-/-	Pseudo-replicate 2	9 days	215.28276789191185
Non-essential	TP53-/-	Pseudo-replicate 3	12 days	432.84947997629934
Non-essential	TP53-/-	Pseudo-replicate 3	15 days	462.7854576372316
Non-essential	TP53-/-	Pseudo-replicate 3	9 days	219.27431515810633
Non-essential	TP53-/-	Pseudo-replicate 1	12 days	458.5368564003501
Non-essential	TP53-/-	Pseudo-replicate 1	15 days	332.8392797112334
Non-essential	TP53-/-	Pseudo-replicate 1	9 days	214.8235350845818
Non-essential	TP53wt	Pseudo-replicate 2	12 days	584.7333161147408
Non-essential	TP53wt	Pseudo-replicate 2	15 days	684.0635009467455
Non-essential	TP53wt	Pseudo-replicate 2	9 days	300.3895819564688
Non-essential	TP53wt	Pseudo-replicate 3	12 days	559.9065298813377
Non-essential	TP53wt	Pseudo-replicate 3	15 days	600.0771741892285
Non-essential	TP53wt	Pseudo-replicate 3	9 days	257.81501989001754
Non-essential	TP53wt	Pseudo-replicate 1	12 days	669.60474125234
Non-essential	TP53wt	Pseudo-replicate 1	15 days	636.192124838863
Non-essential	TP53wt	Pseudo-replicate 1	9 days	317.98512149075196
Non-essential	TP53-/-	Pseudo-replicate 2	12 days	498.00608827142446
Non-essential	TP53-/-	Pseudo-replicate 2	15 days	469.4302246797515
Non-essential	TP53-/-	Pseudo-replicate 2	9 days	311.40290279166453
Non-essential	TP53-/-	Pseudo-replicate 3	12 days	315.3850808148401
Non-essential	TP53-/-	Pseudo-replicate 3	15 days	477.69370865125074
Non-essential	TP53-/-	Pseudo-replicate 3	9 days	295.3490775598983
Non-essential	TP53-/-	Pseudo-replicate 1	12 days	358.6434136477151
Non-essential	TP53-/-	Pseudo-replicate 1	15 days	424.7324971573878
Non-essential	TP53-/-	Pseudo-replicate 1	9 days	222.09448550282917
Non-essential	TP53wt	Pseudo-replicate 2	12 days	440.75774321390895
Non-essential	TP53wt	Pseudo-replicate 2	15 days	482.21863910503725
Non-essential	TP53wt	Pseudo-replicate 2	9 days	259.3106647658406
Non-essential	TP53wt	Pseudo-replicate 3	12 days	695.6883054565475
Non-essential	TP53wt	Pseudo-replicate 3	15 days	494.89182887630363
Non-essential	TP53wt	Pseudo-replicate 3	9 days	230.5461235554964
Non-essential	TP53wt	Pseudo-replicate 1	12 days	464.75170646549327
Non-essential	TP53wt	Pseudo-replicate 1	15 days	539.6491591770932
Non-essential	TP53wt	Pseudo-replicate 1	9 days	222.0746293811932
Non-essential	TP53-/-	Pseudo-replicate 2	12 days	235.4500696796133
Non-essential	TP53-/-	Pseudo-replicate 2	15 days	242.66215942021682
Non-essential	TP53-/-	Pseudo-replicate 2	9 days	122.45441843393152
Non-essential	TP53-/-	Pseudo-replicate 3	12 days	383.13543420243474
Non-essential	TP53-/-	Pseudo-replicate 3	15 days	213.81918326792703
Non-essential	TP53-/-	Pseudo-replicate 3	9 days	154.06737595657034
Non-essential	TP53-/-	Pseudo-replicate 1	12 days	402.692380948293
Non-essential	TP53-/-	Pseudo-replicate 1	15 days	280.18233560072974
Non-essential	TP53-/-	Pseudo-replicate 1	9 days	167.23185961968983
Non-essential	TP53wt	Pseudo-replicate 2	12 days	619.4378013607011
Non-essential	TP53wt	Pseudo-replicate 2	15 days	828.1832876542273
Non-essential	TP53wt	Pseudo-replicate 2	9 days	371.6358289589647
Non-essential	TP53wt	Pseudo-replicate 3	12 days	621.7818284818502
Non-essential	TP53wt	Pseudo-replicate 3	15 days	759.9513655092512
Non-essential	TP53wt	Pseudo-replicate 3	9 days	303.0565978995639
Non-essential	TP53wt	Pseudo-replicate 1	12 days	598.3042221540032
Non-essential	TP53wt	Pseudo-replicate 1	15 days	462.45851287030376
Non-essential	TP53wt	Pseudo-replicate 1	9 days	249.75349623160275
Non-essential	TP53-/-	Pseudo-replicate 2	12 days	225.17473560053782
Non-essential	TP53-/-	Pseudo-replicate 2	15 days	110.64616350741511
Non-essential	TP53-/-	Pseudo-replicate 2	9 days	70.44420845392834
Non-essential	TP53-/-	Pseudo-replicate 3	12 days	148.77229097479687
Non-essential	TP53-/-	Pseudo-replicate 3	15 days	172.2315188430228
Non-essential	TP53-/-	Pseudo-replicate 3	9 days	110.59608315554634
Non-essential	TP53-/-	Pseudo-replicate 1	12 days	213.30910007894317
Non-essential	TP53-/-	Pseudo-replicate 1	15 days	165.09939122925994
Non-essential	TP53-/-	Pseudo-replicate 1	9 days	87.25140501896861
Non-essential	TP53wt	Pseudo-replicate 2	12 days	269.1030937352831
Non-essential	TP53wt	Pseudo-replicate 2	15 days	143.40752900912133
Non-essential	TP53wt	Pseudo-replicate 2	9 days	54.5579368938031
Non-essential	TP53wt	Pseudo-replicate 3	12 days	157.1454888836307
Non-essential	TP53wt	Pseudo-replicate 3	15 days	161.276549776771
Non-essential	TP53wt	Pseudo-replicate 3	9 days	96.0608848147902
Non-essential	TP53wt	Pseudo-replicate 1	12 days	264.42293293272843
Non-essential	TP53wt	Pseudo-replicate 1	15 days	213.4352182819315
Non-essential	TP53wt	Pseudo-replicate 1	9 days	175.08492519328854
Non-essential	TP53-/-	Pseudo-replicate 2	12 days	594.0288050839811
Non-essential	TP53-/-	Pseudo-replicate 2	15 days	456.5034594086171
Non-essential	TP53-/-	Pseudo-replicate 2	9 days	260.05104990001587
Non-essential	TP53-/-	Pseudo-replicate 3	12 days	759.4174964064113
Non-essential	TP53-/-	Pseudo-replicate 3	15 days	727.2367231348119
Non-essential	TP53-/-	Pseudo-replicate 3	9 days	366.9488539380555
Non-essential	TP53-/-	Pseudo-replicate 1	12 days	446.44478186366894
Non-essential	TP53-/-	Pseudo-replicate 1	15 days	596.2185147385937
Non-essential	TP53-/-	Pseudo-replicate 1	9 days	314.63385446234133
Non-essential	TP53wt	Pseudo-replicate 2	12 days	545.1671212066368
Non-essential	TP53wt	Pseudo-replicate 2	15 days	309.67437955584086
Non-essential	TP53wt	Pseudo-replicate 2	9 days	249.6827935492871
Non-essential	TP53wt	Pseudo-replicate 3	12 days	405.18868405366413
Non-essential	TP53wt	Pseudo-replicate 3	15 days	470.5700759247068
Non-essential	TP53wt	Pseudo-replicate 3	9 days	259.0545151779503
Non-essential	TP53wt	Pseudo-replicate 1	12 days	321.9072309576378
Non-essential	TP53wt	Pseudo-replicate 1	15 days	425.37458310344545
Non-essential	TP53wt	Pseudo-replicate 1	9 days	186.02773301786908
Non-essential	TP53-/-	Pseudo-replicate 2	12 days	428.2035114719942
Non-essential	TP53-/-	Pseudo-replicate 2	15 days	259.7230700685586
Non-essential	TP53-/-	Pseudo-replicate 2	9 days	254.1258361048256
Non-essential	TP53-/-	Pseudo-replicate 3	12 days	403.52144679797016
Non-essential	TP53-/-	Pseudo-replicate 3	15 days	477.2568965820244
Non-essential	TP53-/-	Pseudo-replicate 3	9 days	255.71348706484704
Non-essential	TP53-/-	Pseudo-replicate 1	12 days	386.0371010692817
Non-essential	TP53-/-	Pseudo-replicate 1	15 days	454.9634916413657
Non-essential	TP53-/-	Pseudo-replicate 1	9 days	232.0094178913483
Non-essential	TP53wt	Pseudo-replicate 2	12 days	297.7459821305463
Non-essential	TP53wt	Pseudo-replicate 2	15 days	411.2548736118036
Non-essential	TP53wt	Pseudo-replicate 2	9 days	179.07840462789488
Non-essential	TP53wt	Pseudo-replicate 3	12 days	308.78665398176304
Non-essential	TP53wt	Pseudo-replicate 3	15 days	273.3022705964676
Non-essential	TP53wt	Pseudo-replicate 3	9 days	158.03564921142902
Non-essential	TP53wt	Pseudo-replicate 1	12 days	195.64222073789506
Non-essential	TP53wt	Pseudo-replicate 1	15 days	166.53486744721255
Non-essential	TP53wt	Pseudo-replicate 1	9 days	83.68029512914525
Non-essential	TP53-/-	Pseudo-replicate 2	12 days	81.14078325708539
Non-essential	TP53-/-	Pseudo-replicate 2	15 days	61.069776002087124
Non-essential	TP53-/-	Pseudo-replicate 2	9 days	42.79321074304058
Non-essential	TP53-/-	Pseudo-replicate 3	12 days	243.15283156076316
Non-essential	TP53-/-	Pseudo-replicate 3	15 days	40.36422017387604
Non-essential	TP53-/-	Pseudo-replicate 3	9 days	56.896250871928466
Non-essential	TP53-/-	Pseudo-replicate 1	12 days	70.38555411322082
Non-essential	TP53-/-	Pseudo-replicate 1	15 days	76.81409890152307
Non-essential	TP53-/-	Pseudo-replicate 1	9 days	42.303711524348415
Non-essential	TP53wt	Pseudo-replicate 2	12 days	206.55718756920632
Non-essential	TP53wt	Pseudo-replicate 2	15 days	323.7904874283264
Non-essential	TP53wt	Pseudo-replicate 2	9 days	56.4835111371138
Non-essential	TP53wt	Pseudo-replicate 3	12 days	251.06522140677748
Non-essential	TP53wt	Pseudo-replicate 3	15 days	154.17168477005774
Non-essential	TP53wt	Pseudo-replicate 3	9 days	70.65123141216826
Non-essential	TP53wt	Pseudo-replicate 1	12 days	114.04751464492355
Non-essential	TP53wt	Pseudo-replicate 1	15 days	208.32445263472172
Non-essential	TP53wt	Pseudo-replicate 1	9 days	79.17443308372974
Essential	TP53-/-	Pseudo-replicate 2	12 days	86.63270013102212
Essential	TP53-/-	Pseudo-replicate 2	15 days	84.36370516154294
Essential	TP53-/-	Pseudo-replicate 2	9 days	107.97056249013316
Essential	TP53-/-	Pseudo-replicate 3	12 days	373.34493097671987
Essential	TP53-/-	Pseudo-replicate 3	15 days	231.21781876232802
Essential	TP53-/-	Pseudo-replicate 3	9 days	99.08897623762822
Essential	TP53-/-	Pseudo-replicate 1	12 days	103.10298110083941
Essential	TP53-/-	Pseudo-replicate 1	15 days	125.33936985909185
Essential	TP53-/-	Pseudo-replicate 1	9 days	96.50534191491982
Essential	TP53wt	Pseudo-replicate 2	12 days	130.8551729038372
Essential	TP53wt	Pseudo-replicate 2	15 days	153.9326749828163
Essential	TP53wt	Pseudo-replicate 2	9 days	102.05543489546696
Essential	TP53wt	Pseudo-replicate 3	12 days	264.4992399537371
Essential	TP53wt	Pseudo-replicate 3	15 days	199.72968868779643
Essential	TP53wt	Pseudo-replicate 3	9 days	149.97892983986597
Essential	TP53wt	Pseudo-replicate 1	12 days	188.4358610395219
Essential	TP53wt	Pseudo-replicate 1	15 days	140.38918183431124
Essential	TP53wt	Pseudo-replicate 1	9 days	122.94566438205187
Essential	TP53-/-	Pseudo-replicate 2	12 days	327.22031397479054
Essential	TP53-/-	Pseudo-replicate 2	15 days	363.6860869643877
Essential	TP53-/-	Pseudo-replicate 2	9 days	80.3195647792454
Essential	TP53-/-	Pseudo-replicate 3	12 days	504.972939281049
Essential	TP53-/-	Pseudo-replicate 3	15 days	345.9398699829445
Essential	TP53-/-	Pseudo-replicate 3	9 days	149.5923899329355
Essential	TP53-/-	Pseudo-replicate 1	12 days	261.90215446113484
Essential	TP53-/-	Pseudo-replicate 1	15 days	199.54935020525903
Essential	TP53-/-	Pseudo-replicate 1	9 days	140.13104442440414
Essential	TP53wt	Pseudo-replicate 2	12 days	501.5383700873697
Essential	TP53wt	Pseudo-replicate 2	15 days	543.0404847553822
Essential	TP53wt	Pseudo-replicate 2	9 days	297.82214963205456
Essential	TP53wt	Pseudo-replicate 3	12 days	584.8297260344984
Essential	TP53wt	Pseudo-replicate 3	15 days	663.5687574007201
Essential	TP53wt	Pseudo-replicate 3	9 days	286.9431591564378
Essential	TP53wt	Pseudo-replicate 1	12 days	428.1276976715963
Essential	TP53wt	Pseudo-replicate 1	15 days	293.9602539947723
Essential	TP53wt	Pseudo-replicate 1	9 days	264.55847152368233
Essential	TP53-/-	Pseudo-replicate 2	12 days	288.06741318537433
Essential	TP53-/-	Pseudo-replicate 2	15 days	303.88551150527275
Essential	TP53-/-	Pseudo-replicate 2	9 days	128.37963222912174
Essential	TP53-/-	Pseudo-replicate 3	12 days	291.60500604456854
Essential	TP53-/-	Pseudo-replicate 3	15 days	308.48581842454087
Essential	TP53-/-	Pseudo-replicate 3	9 days	159.18164569786728
Essential	TP53-/-	Pseudo-replicate 1	12 days	241.6116049168325
Essential	TP53-/-	Pseudo-replicate 1	15 days	294.1703562432132
Essential	TP53-/-	Pseudo-replicate 1	9 days	164.58787764941806
Essential	TP53wt	Pseudo-replicate 2	12 days	221.0778416235413
Essential	TP53wt	Pseudo-replicate 2	15 days	241.177706787924
Essential	TP53wt	Pseudo-replicate 2	9 days	77.02296973242791
Essential	TP53wt	Pseudo-replicate 3	12 days	182.49910473918686
Essential	TP53wt	Pseudo-replicate 3	15 days	228.72544752753987
Essential	TP53wt	Pseudo-replicate 3	9 days	128.90750994500877
Essential	TP53wt	Pseudo-replicate 1	12 days	219.75262880595722
Essential	TP53wt	Pseudo-replicate 1	15 days	176.9744937810304
Essential	TP53wt	Pseudo-replicate 1	9 days	100.41635415497431
Essential	TP53-/-	Pseudo-replicate 2	12 days	35.07822900384069
Essential	TP53-/-	Pseudo-replicate 2	15 days	70.84383585540206
Essential	TP53-/-	Pseudo-replicate 2	9 days	33.576211506077996
Essential	TP53-/-	Pseudo-replicate 3	12 days	31.699509310305153
Essential	TP53-/-	Pseudo-replicate 3	15 days	104.82103721155053
Essential	TP53-/-	Pseudo-replicate 3	9 days	58.81410202491482
Essential	TP53-/-	Pseudo-replicate 1	12 days	34.21937717434544
Essential	TP53-/-	Pseudo-replicate 1	15 days	32.24591841871675
Essential	TP53-/-	Pseudo-replicate 1	9 days	31.72778364326131
Essential	TP53wt	Pseudo-replicate 2	12 days	113.53632475898812
Essential	TP53wt	Pseudo-replicate 2	15 days	65.20764515505473
Essential	TP53wt	Pseudo-replicate 2	9 days	53.91607881269954
Essential	TP53wt	Pseudo-replicate 3	12 days	103.25226745738276
Essential	TP53wt	Pseudo-replicate 3	15 days	69.87975686933542
Essential	TP53wt	Pseudo-replicate 3	9 days	70.65123141216826
Essential	TP53wt	Pseudo-replicate 1	12 days	73.54841076009728
Essential	TP53wt	Pseudo-replicate 1	15 days	17.981053340380956
Essential	TP53wt	Pseudo-replicate 1	9 days	43.771231298322135
Non-essential	TP53-/-	Pseudo-replicate 2	12 days	858.1786407421312
Non-essential	TP53-/-	Pseudo-replicate 2	15 days	780.0394746758323
Non-essential	TP53-/-	Pseudo-replicate 2	9 days	410.8148231331896
Non-essential	TP53-/-	Pseudo-replicate 3	12 days	420.4699207199541
Non-essential	TP53-/-	Pseudo-replicate 3	15 days	664.353170460741
Non-essential	TP53-/-	Pseudo-replicate 3	9 days	353.523895867151
Non-essential	TP53-/-	Pseudo-replicate 1	12 days	1078.431936956646
Non-essential	TP53-/-	Pseudo-replicate 1	15 days	1019.4234572984025
Non-essential	TP53-/-	Pseudo-replicate 1	9 days	465.3408267678326
Non-essential	TP53wt	Pseudo-replicate 2	12 days	924.0111393147936
Non-essential	TP53wt	Pseudo-replicate 2	15 days	764.9769291861244
Non-essential	TP53wt	Pseudo-replicate 2	9 days	436.4634951504248
Non-essential	TP53wt	Pseudo-replicate 3	12 days	949.1788978392881
Non-essential	TP53wt	Pseudo-replicate 3	15 days	987.5862638929916
Non-essential	TP53wt	Pseudo-replicate 3	9 days	502.61533925674087
Non-essential	TP53wt	Pseudo-replicate 1	12 days	891.0087633967388
Non-essential	TP53wt	Pseudo-replicate 1	15 days	988.8633539799046
Non-essential	TP53wt	Pseudo-replicate 1	9 days	497.5759087294561
Non-essential	TP53-/-	Pseudo-replicate 2	12 days	831.9587464797701
Non-essential	TP53-/-	Pseudo-replicate 2	15 days	650.0499595724123
Non-essential	TP53-/-	Pseudo-replicate 2	9 days	439.7825350207862
Non-essential	TP53-/-	Pseudo-replicate 3	12 days	599.9844484128079
Non-essential	TP53-/-	Pseudo-replicate 3	15 days	977.8197578460454
Non-essential	TP53-/-	Pseudo-replicate 3	9 days	423.2058210923218
Non-essential	TP53-/-	Pseudo-replicate 1	12 days	787.5240982160499
Non-essential	TP53-/-	Pseudo-replicate 1	15 days	772.4254000933515
Non-essential	TP53-/-	Pseudo-replicate 1	9 days	312.6508679846375
Non-essential	TP53wt	Pseudo-replicate 2	12 days	1110.4202041946724
Non-essential	TP53wt	Pseudo-replicate 2	15 days	1096.5519209212075
Non-essential	TP53wt	Pseudo-replicate 2	9 days	473.0494057733281
Non-essential	TP53wt	Pseudo-replicate 3	12 days	747.04684692123806
Non-essential	TP53wt	Pseudo-replicate 3	15 days	1151.3084014573033
Non-essential	TP53wt	Pseudo-replicate 3	9 days	510.0523109843376
Non-essential	TP53wt	Pseudo-replicate 1	12 days	1317.3184881678176
Non-essential	TP53wt	Pseudo-replicate 1	15 days	1614.8339475243483
Non-essential	TP53wt	Pseudo-replicate 1	9 days	566.4512285665218
Non-essential	TP53-/-	Pseudo-replicate 2	12 days	1071.4839794464892
Non-essential	TP53-/-	Pseudo-replicate 2	15 days	867.6476691620728
Non-essential	TP53-/-	Pseudo-replicate 2	9 days	610.2970209045941
Non-essential	TP53-/-	Pseudo-replicate 3	12 days	1130.826045246938
Non-essential	TP53-/-	Pseudo-replicate 3	15 days	806.7417192315356
Non-essential	TP53-/-	Pseudo-replicate 3	9 days	592.616006272783
Non-essential	TP53-/-	Pseudo-replicate 1	12 days	1203.6431024344333
Non-essential	TP53-/-	Pseudo-replicate 1	15 days	1324.650395025385
Non-essential	TP53-/-	Pseudo-replicate 1	9 days	569.1171191009997
Non-essential	TP53wt	Pseudo-replicate 2	12 days	946.0270387552973
Non-essential	TP53wt	Pseudo-replicate 2	15 days	1146.6292662194878
Non-essential	TP53wt	Pseudo-replicate 2	9 days	412.0728880684893
Non-essential	TP53wt	Pseudo-replicate 3	12 days	922.4770963037544
Non-essential	TP53wt	Pseudo-replicate 3	15 days	1016.5509984917444
Non-essential	TP53wt	Pseudo-replicate 3	9 days	413.371678525581
Non-essential	TP53wt	Pseudo-replicate 1	12 days	840.9742623813847
Non-essential	TP53wt	Pseudo-replicate 1	15 days	895.9977282462696
Non-essential	TP53wt	Pseudo-replicate 1	9 days	434.4938400936388
Non-essential	TP53-/-	Pseudo-replicate 2	12 days	867.5684116729005
Non-essential	TP53-/-	Pseudo-replicate 2	15 days	898.6891773654618
Non-essential	TP53-/-	Pseudo-replicate 2	9 days	493.1094591774984
Non-essential	TP53-/-	Pseudo-replicate 3	12 days	751.2152343187372
Non-essential	TP53-/-	Pseudo-replicate 3	15 days	1030.1820604184682
Non-essential	TP53-/-	Pseudo-replicate 3	9 days	474.98780222295335
Non-essential	TP53-/-	Pseudo-replicate 1	12 days	767.6783982495506
Non-essential	TP53-/-	Pseudo-replicate 1	15 days	822.0417689530681
Non-essential	TP53-/-	Pseudo-replicate 1	9 days	336.4467057170835
Non-essential	TP53wt	Pseudo-replicate 2	12 days	591.9280111977293
Non-essential	TP53wt	Pseudo-replicate 2	15 days	559.5411054456257
Non-essential	TP53wt	Pseudo-replicate 2	9 days	279.8501233611547
Non-essential	TP53wt	Pseudo-replicate 3	12 days	626.4207687025696
Non-essential	TP53wt	Pseudo-replicate 3	15 days	599.0486735274102
Non-essential	TP53wt	Pseudo-replicate 3	9 days	285.703663868505
Non-essential	TP53wt	Pseudo-replicate 1	12 days	508.58207495776344
Non-essential	TP53wt	Pseudo-replicate 1	15 days	566.6672249475878
Non-essential	TP53wt	Pseudo-replicate 1	9 days	238.1669938291057
Non-essential	TP53-/-	Pseudo-replicate 2	12 days	727.786440345297
Non-essential	TP53-/-	Pseudo-replicate 2	15 days	569.9439841402578
Non-essential	TP53-/-	Pseudo-replicate 2	9 days	231.08333801241915
Non-essential	TP53-/-	Pseudo-replicate 3	12 days	928.5323234779282
Non-essential	TP53-/-	Pseudo-replicate 3	15 days	706.5610709782272
Non-essential	TP53-/-	Pseudo-replicate 3	9 days	317.0847239604103
Non-essential	TP53-/-	Pseudo-replicate 1	12 days	705.7687672684365
Non-essential	TP53-/-	Pseudo-replicate 1	15 days	757.9863888110658
Non-essential	TP53-/-	Pseudo-replicate 1	9 days	370.15747583804864
Non-essential	TP53wt	Pseudo-replicate 2	12 days	610.7449828101455
Non-essential	TP53wt	Pseudo-replicate 2	15 days	544.8495143455904
Non-essential	TP53wt	Pseudo-replicate 2	9 days	230.42705111618017
Non-essential	TP53wt	Pseudo-replicate 3	12 days	432.5395232627819
Non-essential	TP53wt	Pseudo-replicate 3	15 days	488.19184590551095
Non-essential	TP53wt	Pseudo-replicate 3	9 days	269.5902251253789
Non-essential	TP53wt	Pseudo-replicate 1	12 days	356.82717857325963
Non-essential	TP53wt	Pseudo-replicate 1	15 days	379.440388056767
Non-essential	TP53wt	Pseudo-replicate 1	9 days	212.41921071244565
Non-essential	TP53-/-	Pseudo-replicate 2	12 days	2081.490068888851
Non-essential	TP53-/-	Pseudo-replicate 2	15 days	3320.899465755273
Non-essential	TP53-/-	Pseudo-replicate 2	9 days	925.6500662263855
Non-essential	TP53-/-	Pseudo-replicate 3	12 days	1367.9741190552159
Non-essential	TP53-/-	Pseudo-replicate 3	15 days	1355.5162422673434
Non-essential	TP53-/-	Pseudo-replicate 3	9 days	538.9161739891651
Non-essential	TP53-/-	Pseudo-replicate 1	12 days	2202.529500964896
Non-essential	TP53-/-	Pseudo-replicate 1	15 days	3471.946287568826
Non-essential	TP53-/-	Pseudo-replicate 1	9 days	771.3817398267906
Non-essential	TP53wt	Pseudo-replicate 2	12 days	873.1209041562756
Non-essential	TP53wt	Pseudo-replicate 2	15 days	945.6063392653249
Non-essential	TP53wt	Pseudo-replicate 2	9 days	311.94302741633305
Non-essential	TP53wt	Pseudo-replicate 3	12 days	752.3302806555536
Non-essential	TP53wt	Pseudo-replicate 3	15 days	675.3476282955801
Non-essential	TP53wt	Pseudo-replicate 3	9 days	306.7750837633622
Non-essential	TP53wt	Pseudo-replicate 1	12 days	751.7147998982364
Non-essential	TP53wt	Pseudo-replicate 1	15 days	920.6164805465155
Non-essential	TP53wt	Pseudo-replicate 1	9 days	246.53502334202025
Non-essential	TP53-/-	Pseudo-replicate 2	12 days	660.6407987415506
Non-essential	TP53-/-	Pseudo-replicate 2	15 days	781.29807507037
Non-essential	TP53-/-	Pseudo-replicate 2	9 days	550.3865258643373
Non-essential	TP53-/-	Pseudo-replicate 3	12 days	1406.3964392644816
Non-essential	TP53-/-	Pseudo-replicate 3	15 days	1588.0974333257298
Non-essential	TP53-/-	Pseudo-replicate 3	9 days	560.6518203896771
Non-essential	TP53-/-	Pseudo-replicate 1	12 days	1407.2900138404616
Non-essential	TP53-/-	Pseudo-replicate 1	15 days	1109.9491688807793
Non-essential	TP53-/-	Pseudo-replicate 1	9 days	606.1328666848046
Non-essential	TP53wt	Pseudo-replicate 2	12 days	718.2531051965675
Non-essential	TP53wt	Pseudo-replicate 2	15 days	661.0119223124036
Non-essential	TP53wt	Pseudo-replicate 2	9 days	336.9754925793721
Non-essential	TP53wt	Pseudo-replicate 3	12 days	657.7637825388166
Non-essential	TP53wt	Pseudo-replicate 3	15 days	716.0291853072117
Non-essential	TP53wt	Pseudo-replicate 3	9 days	391.6805109867574
Non-essential	TP53wt	Pseudo-replicate 1	12 days	594.4576049936345
Non-essential	TP53wt	Pseudo-replicate 1	15 days	638.3422634174756
Non-essential	TP53wt	Pseudo-replicate 1	9 days	301.24906246492293
Non-essential	TP53-/-	Pseudo-replicate 2	12 days	532.7294530639531
Non-essential	TP53-/-	Pseudo-replicate 2	15 days	653.744576997582
Non-essential	TP53-/-	Pseudo-replicate 2	9 days	330.49525835394417
Non-essential	TP53-/-	Pseudo-replicate 3	12 days	403.7390266966246
Non-essential	TP53-/-	Pseudo-replicate 3	15 days	540.0269892552546
Non-essential	TP53-/-	Pseudo-replicate 3	9 days	243.5670964292668
Non-essential	TP53-/-	Pseudo-replicate 1	12 days	404.49089752022195
Non-essential	TP53-/-	Pseudo-replicate 1	15 days	426.2091391132383
Non-essential	TP53-/-	Pseudo-replicate 1	9 days	183.0957514413205
Non-essential	TP53wt	Pseudo-replicate 2	12 days	821.4983045030395
Non-essential	TP53wt	Pseudo-replicate 2	15 days	847.3703554481572
Non-essential	TP53wt	Pseudo-replicate 2	9 days	397.95201028421087
Non-essential	TP53wt	Pseudo-replicate 3	12 days	692.8826251109981
Non-essential	TP53wt	Pseudo-replicate 3	15 days	757.7392429806616
Non-essential	TP53wt	Pseudo-replicate 3	9 days	343.9599424013455
Non-essential	TP53wt	Pseudo-replicate 1	12 days	911.2725543044323
Non-essential	TP53wt	Pseudo-replicate 1	15 days	883.4079633338392
Non-essential	TP53wt	Pseudo-replicate 1	9 days	354.67571243199257
Essential	TP53-/-	Pseudo-replicate 2	12 days	92.83360817528737
Essential	TP53-/-	Pseudo-replicate 2	15 days	100.87210365410019
Essential	TP53-/-	Pseudo-replicate 2	9 days	46.08499618481294
Essential	TP53-/-	Pseudo-replicate 3	12 days	15.751850280910688
Essential	TP53-/-	Pseudo-replicate 3	15 days	53.79563889099636
Essential	TP53-/-	Pseudo-replicate 3	9 days	48.585562542320936
Essential	TP53-/-	Pseudo-replicate 1	12 days	51.171223438558854
Essential	TP53-/-	Pseudo-replicate 1	15 days	48.21248429858146
Essential	TP53-/-	Pseudo-replicate 1	9 days	44.94769349462019
Essential	TP53wt	Pseudo-replicate 2	12 days	18.08460711769817
Essential	TP53wt	Pseudo-replicate 2	15 days	27.46447542067761
Essential	TP53wt	Pseudo-replicate 2	9 days	37.86962678511039
Essential	TP53wt	Pseudo-replicate 3	12 days	44.451377506417565
Essential	TP53wt	Pseudo-replicate 3	15 days	122.37120901681769
Essential	TP53wt	Pseudo-replicate 3	9 days	47.100820941445505
Essential	TP53wt	Pseudo-replicate 1	12 days	54.396470728647664
Essential	TP53wt	Pseudo-replicate 1	15 days	0
Essential	TP53wt	Pseudo-replicate 1	9 days	19.95453191541156
Essential	TP53-/-	Pseudo-replicate 2	12 days	269.99661674339893
Essential	TP53-/-	Pseudo-replicate 2	15 days	164.82802478729116
Essential	TP53-/-	Pseudo-replicate 2	9 days	128.37963222912174
Essential	TP53-/-	Pseudo-replicate 3	12 days	180.27599153661825
Essential	TP53-/-	Pseudo-replicate 3	15 days	174.56494734423865
Essential	TP53-/-	Pseudo-replicate 3	9 days	166.8530503098127
Essential	TP53-/-	Pseudo-replicate 1	12 days	255.09558296907255
Essential	TP53-/-	Pseudo-replicate 1	15 days	138.33811788288472
Essential	TP53-/-	Pseudo-replicate 1	9 days	154.01194976833094
Essential	TP53wt	Pseudo-replicate 2	12 days	393.19769977183626
Essential	TP53wt	Pseudo-replicate 2	15 days	333.84982736365635
Essential	TP53wt	Pseudo-replicate 2	9 days	202.8271536287268
Essential	TP53wt	Pseudo-replicate 3	12 days	302.20514490027927
Essential	TP53wt	Pseudo-replicate 3	15 days	476.07014145671155
Essential	TP53wt	Pseudo-replicate 3	9 days	194.6007602054459
Essential	TP53wt	Pseudo-replicate 1	12 days	461.74502493962575
Essential	TP53wt	Pseudo-replicate 1	15 days	479.9409483905456
Essential	TP53wt	Pseudo-replicate 1	9 days	211.13182155661264
Essential	TP53-/-	Pseudo-replicate 2	12 days	133.93519024235462
Essential	TP53-/-	Pseudo-replicate 2	15 days	62.23659248974677
Essential	TP53-/-	Pseudo-replicate 2	9 days	50.693495803294226
Essential	TP53-/-	Pseudo-replicate 3	12 days	204.64349255234112
Essential	TP53-/-	Pseudo-replicate 3	15 days	215.40947556566644
Essential	TP53-/-	Pseudo-replicate 3	9 days	60.09266946023905
Essential	TP53-/-	Pseudo-replicate 1	12 days	185.30316162625584
Essential	TP53-/-	Pseudo-replicate 1	15 days	167.92900510451696
Essential	TP53-/-	Pseudo-replicate 1	9 days	90.55638248180831
Essential	TP53wt	Pseudo-replicate 2	12 days	171.12033782852797
Essential	TP53wt	Pseudo-replicate 2	15 days	203.43453705354688
Essential	TP53wt	Pseudo-replicate 2	9 days	132.22276470733456
Essential	TP53wt	Pseudo-replicate 3	12 days	319.03695489358114
Essential	TP53wt	Pseudo-replicate 3	15 days	263.90693900716684
Essential	TP53wt	Pseudo-replicate 3	9 days	123.32978114931126
Essential	TP53wt	Pseudo-replicate 1	12 days	232.4569990031407
Essential	TP53wt	Pseudo-replicate 1	15 days	340.89168468172903
Essential	TP53wt	Pseudo-replicate 1	9 days	158.34886616745948
Essential	TP53-/-	Pseudo-replicate 2	12 days	363.53897033824956
Essential	TP53-/-	Pseudo-replicate 2	15 days	219.00988606716726
Essential	TP53-/-	Pseudo-replicate 2	9 days	84.26970730937222
Essential	TP53-/-	Pseudo-replicate 3	12 days	304.98538019350326
Essential	TP53-/-	Pseudo-replicate 3	15 days	464.7690660258719
Essential	TP53-/-	Pseudo-replicate 3	9 days	193.7029664516216
Essential	TP53-/-	Pseudo-replicate 1	12 days	432.66423742622686
Essential	TP53-/-	Pseudo-replicate 1	15 days	534.9054571327622
Essential	TP53-/-	Pseudo-replicate 1	9 days	258.4492375940661
Essential	TP53wt	Pseudo-replicate 2	12 days	823.5641340988357
Essential	TP53wt	Pseudo-replicate 2	15 days	772.349822017768
Essential	TP53wt	Pseudo-replicate 2	9 days	351.7382284447541
Essential	TP53wt	Pseudo-replicate 3	12 days	586.4466400184738
Essential	TP53wt	Pseudo-replicate 3	15 days	624.6013681587855
Essential	TP53wt	Pseudo-replicate 3	9 days	314.21205549095885
Essential	TP53wt	Pseudo-replicate 1	12 days	730.0145750327229
Essential	TP53wt	Pseudo-replicate 1	15 days	802.9140074732361
Essential	TP53wt	Pseudo-replicate 1	9 days	348.23876665282756
Non-essential	TP53-/-	Pseudo-replicate 2	12 days	1000.0856195745982
Non-essential	TP53-/-	Pseudo-replicate 2	15 days	993.328262508448
Non-essential	TP53-/-	Pseudo-replicate 2	9 days	508.2516722096512
Non-essential	TP53-/-	Pseudo-replicate 3	12 days	1134.3724396713428
Non-essential	TP53-/-	Pseudo-replicate 3	15 days	1275.1376220321667
Non-essential	TP53-/-	Pseudo-replicate 3	9 days	511.426974129694
Non-essential	TP53-/-	Pseudo-replicate 1	12 days	1003.3922490906436
Non-essential	TP53-/-	Pseudo-replicate 1	15 days	866.9591147922195
Non-essential	TP53-/-	Pseudo-replicate 1	9 days	410.4782008846932
Non-essential	TP53wt	Pseudo-replicate 2	12 days	1606.7940002925518
Non-essential	TP53wt	Pseudo-replicate 2	15 days	2144.670366319225
Non-essential	TP53wt	Pseudo-replicate 2	9 days	599.4954477507306
Non-essential	TP53wt	Pseudo-replicate 3	12 days	1011.9742344973765
Non-essential	TP53wt	Pseudo-replicate 3	15 days	999.707968341791
Non-essential	TP53wt	Pseudo-replicate 3	9 days	486.5019005136148
Non-essential	TP53wt	Pseudo-replicate 1	12 days	1523.4741433022568
Non-essential	TP53wt	Pseudo-replicate 1	15 days	2153.080492797737
Non-essential	TP53wt	Pseudo-replicate 1	9 days	597.9922628844304
Non-essential	TP53-/-	Pseudo-replicate 2	12 days	1678.9759984929892
Non-essential	TP53-/-	Pseudo-replicate 2	15 days	1873.7897127379083
Non-essential	TP53-/-	Pseudo-replicate 2	9 days	808.4625044992897
Non-essential	TP53-/-	Pseudo-replicate 3	12 days	1971.4613537905614
Non-essential	TP53-/-	Pseudo-replicate 3	15 days	1649.8369458813415
Non-essential	TP53-/-	Pseudo-replicate 3	9 days	831.708116678415
Non-essential	TP53-/-	Pseudo-replicate 1	12 days	1733.5508034071931
Non-essential	TP53-/-	Pseudo-replicate 1	15 days	1869.0121216496218
Non-essential	TP53-/-	Pseudo-replicate 1	9 days	869.8700682194143
Non-essential	TP53wt	Pseudo-replicate 2	12 days	2032.332119435539
Non-essential	TP53wt	Pseudo-replicate 2	15 days	1984.6525394306757
Non-essential	TP53wt	Pseudo-replicate 2	9 days	867.1502675709175
Non-essential	TP53wt	Pseudo-replicate 3	12 days	1839.9372150971972
Non-essential	TP53wt	Pseudo-replicate 3	15 days	1752.1495868084082
Non-essential	TP53wt	Pseudo-replicate 3	9 days	883.7601402960696
Non-essential	TP53wt	Pseudo-replicate 1	12 days	1720.118591215441
Non-essential	TP53wt	Pseudo-replicate 1	15 days	1505.8882321373085
Non-essential	TP53wt	Pseudo-replicate 1	9 days	926.9201921997628
Non-essential	TP53-/-	Pseudo-replicate 2	12 days	1000.7951022464572
Non-essential	TP53-/-	Pseudo-replicate 2	15 days	1221.6620803284582
Non-essential	TP53-/-	Pseudo-replicate 2	9 days	616.8805917881389
Non-essential	TP53-/-	Pseudo-replicate 3	12 days	950.28899731285
Non-essential	TP53-/-	Pseudo-replicate 3	15 days	1007.4263678065386
Non-essential	TP53-/-	Pseudo-replicate 3	9 days	560.6518203896771
Non-essential	TP53-/-	Pseudo-replicate 1	12 days	1095.364664960143
Non-essential	TP53-/-	Pseudo-replicate 1	15 days	900.8562578449591
Non-essential	TP53-/-	Pseudo-replicate 1	9 days	535.4063489800346
Non-essential	TP53wt	Pseudo-replicate 2	12 days	1389.9456872708292
Non-essential	TP53wt	Pseudo-replicate 2	15 days	1485.6042480678407
Non-essential	TP53wt	Pseudo-replicate 2	9 days	750.9739548911721
Non-essential	TP53wt	Pseudo-replicate 3	12 days	1221.2320673448883
Non-essential	TP53wt	Pseudo-replicate 3	15 days	1315.4680122015684
Non-essential	TP53wt	Pseudo-replicate 3	9 days	668.0879601957665
Non-essential	TP53wt	Pseudo-replicate 1	12 days	1215.2735097170917
Non-essential	TP53wt	Pseudo-replicate 1	15 days	1184.348598773693
Non-essential	TP53wt	Pseudo-replicate 1	9 days	676.5230013902436
Non-essential	TP53-/-	Pseudo-replicate 2	12 days	777.5690479235705
Non-essential	TP53-/-	Pseudo-replicate 2	15 days	640.7878199956599
Non-essential	TP53-/-	Pseudo-replicate 2	9 days	466.1168185549651
Non-essential	TP53-/-	Pseudo-replicate 3	12 days	991.4961823012297
Non-essential	TP53-/-	Pseudo-replicate 3	15 days	1004.5426672352559
Non-essential	TP53-/-	Pseudo-replicate 3	9 days	430.8772257042672
Non-essential	TP53-/-	Pseudo-replicate 1	12 days	761.9098091056956
Non-essential	TP53-/-	Pseudo-replicate 1	15 days	816.0915992965535
Non-essential	TP53-/-	Pseudo-replicate 1	9 days	550.6092453090973
Non-essential	TP53wt	Pseudo-replicate 2	12 days	1065.0906487148848
Non-essential	TP53wt	Pseudo-replicate 2	15 days	940.0153787422636
Non-essential	TP53wt	Pseudo-replicate 2	9 days	453.7936633402211
Non-essential	TP53wt	Pseudo-replicate 3	12 days	1292.4399008796365
Non-essential	TP53wt	Pseudo-replicate 3	15 days	1404.776779544377
Non-essential	TP53wt	Pseudo-replicate 3	9 days	573.8863183128756
Non-essential	TP53wt	Pseudo-replicate 1	12 days	893.0132177473172
Non-essential	TP53wt	Pseudo-replicate 1	15 days	747.6620091788363
Non-essential	TP53wt	Pseudo-replicate 1	9 days	402.3091111978137
Non-essential	TP53-/-	Pseudo-replicate 2	12 days	378.2435946634474
Non-essential	TP53-/-	Pseudo-replicate 2	15 days	324.24210350596843
Non-essential	TP53-/-	Pseudo-replicate 2	9 days	163.27255791190868
Non-essential	TP53-/-	Pseudo-replicate 3	12 days	348.58581246402946
Non-essential	TP53-/-	Pseudo-replicate 3	15 days	402.61920944522353
Non-essential	TP53-/-	Pseudo-replicate 3	9 days	249.32064988822583
Non-essential	TP53-/-	Pseudo-replicate 1	12 days	364.7085691767722
Non-essential	TP53-/-	Pseudo-replicate 1	15 days	464.1797318685686
Non-essential	TP53-/-	Pseudo-replicate 1	9 days	243.90733675757133
Non-essential	TP53wt	Pseudo-replicate 2	12 days	815.7372579555225
Non-essential	TP53wt	Pseudo-replicate 2	15 days	985.5972473466493
Non-essential	TP53wt	Pseudo-replicate 2	9 days	421.7007592850428
Non-essential	TP53wt	Pseudo-replicate 3	12 days	915.1395126430862
Non-essential	TP53wt	Pseudo-replicate 3	15 days	908.3895194883532
Non-essential	TP53wt	Pseudo-replicate 3	9 days	419.5691549652449
Non-essential	TP53wt	Pseudo-replicate 1	12 days	778.9657031023937
Non-essential	TP53wt	Pseudo-replicate 1	15 days	778.3887627665704
Non-essential	TP53wt	Pseudo-replicate 1	9 days	478.265071391961
Non-essential	TP53-/-	Pseudo-replicate 2	12 days	527.5924004013284
Non-essential	TP53-/-	Pseudo-replicate 2	15 days	444.6111348390423
Non-essential	TP53-/-	Pseudo-replicate 2	9 days	320.6199020286271
Non-essential	TP53-/-	Pseudo-replicate 3	12 days	874.2275918882542
Non-essential	TP53-/-	Pseudo-replicate 3	15 days	816.0659931263451
Non-essential	TP53-/-	Pseudo-replicate 3	9 days	383.57023059727055
Non-essential	TP53-/-	Pseudo-replicate 1	12 days	615.5375131887165
Non-essential	TP53-/-	Pseudo-replicate 1	15 days	552.639606874478
Non-essential	TP53-/-	Pseudo-replicate 1	9 days	354.293584016418
Non-essential	TP53wt	Pseudo-replicate 2	12 days	742.0676784078184
Non-essential	TP53wt	Pseudo-replicate 2	15 days	523.3605136414612
Non-essential	TP53wt	Pseudo-replicate 2	9 days	260.59438092804777
Non-essential	TP53wt	Pseudo-replicate 3	12 days	595.9977929238986
Non-essential	TP53wt	Pseudo-replicate 3	15 days	642.3635306755687
Non-essential	TP53wt	Pseudo-replicate 3	9 days	321.6490272185555
Non-essential	TP53wt	Pseudo-replicate 1	12 days	424.090311039879
Non-essential	TP53wt	Pseudo-replicate 1	15 days	728.5902126045967
Non-essential	TP53wt	Pseudo-replicate 1	9 days	286.44408717284335
Non-essential	TP53-/-	Pseudo-replicate 2	12 days	1226.1481300803293
Non-essential	TP53-/-	Pseudo-replicate 2	15 days	1018.7510565325981
Non-essential	TP53-/-	Pseudo-replicate 2	9 days	422.66525072357007
Non-essential	TP53-/-	Pseudo-replicate 3	12 days	764.3997997191882
Non-essential	TP53-/-	Pseudo-replicate 3	15 days	924.5138671126549
Non-essential	TP53-/-	Pseudo-replicate 3	9 days	317.72400767807244
Non-essential	TP53-/-	Pseudo-replicate 1	12 days	836.0789160768084
Non-essential	TP53-/-	Pseudo-replicate 1	15 days	934.7315561447122
Non-essential	TP53-/-	Pseudo-replicate 1	9 days	490.45865548541445
Non-essential	TP53wt	Pseudo-replicate 2	12 days	721.8170582599307
Non-essential	TP53wt	Pseudo-replicate 2	15 days	647.4442003858419
Non-essential	TP53wt	Pseudo-replicate 2	9 days	329.2731956061293
Non-essential	TP53wt	Pseudo-replicate 3	12 days	675.6750499080981
Non-essential	TP53wt	Pseudo-replicate 3	15 days	705.2788150741699
Non-essential	TP53wt	Pseudo-replicate 3	9 days	323.5082701504547
Non-essential	TP53wt	Pseudo-replicate 1	12 days	665.3239173094404
Non-essential	TP53wt	Pseudo-replicate 1	15 days	579.2261780446473
Non-essential	TP53wt	Pseudo-replicate 1	9 days	307.68600824408793
Non-essential	TP53-/-	Pseudo-replicate 2	12 days	222.516817401793
Non-essential	TP53-/-	Pseudo-replicate 2	15 days	204.83512054992923
Non-essential	TP53-/-	Pseudo-replicate 2	9 days	242.27540851444513
Non-essential	TP53-/-	Pseudo-replicate 3	12 days	585.6032593712837
Non-essential	TP53-/-	Pseudo-replicate 3	15 days	332.07163919659786
Non-essential	TP53-/-	Pseudo-replicate 3	9 days	148.31382249761128
Non-essential	TP53-/-	Pseudo-replicate 1	12 days	235.9912989655785
Non-essential	TP53-/-	Pseudo-replicate 1	15 days	229.14023742689125
Non-essential	TP53-/-	Pseudo-replicate 1	9 days	118.31819316966197
Non-essential	TP53wt	Pseudo-replicate 2	12 days	442.48962802839384
Non-essential	TP53wt	Pseudo-replicate 2	15 days	381.1865309949984
Non-essential	TP53wt	Pseudo-replicate 2	9 days	179.72026270899846
Non-essential	TP53wt	Pseudo-replicate 3	12 days	355.34229174734264
Non-essential	TP53wt	Pseudo-replicate 3	15 days	300.38142064855367
Non-essential	TP53wt	Pseudo-replicate 3	9 days	172.90959266662233
Non-essential	TP53wt	Pseudo-replicate 1	12 days	389.00807188346903
Non-essential	TP53wt	Pseudo-replicate 1	15 days	515.0304068768471
Non-essential	TP53wt	Pseudo-replicate 1	9 days	170.57906314787303
Non-essential	TP53-/-	Pseudo-replicate 2	12 days	711.1333804932134
Non-essential	TP53-/-	Pseudo-replicate 2	15 days	732.8479121734798
Non-essential	TP53-/-	Pseudo-replicate 2	9 days	407.5230376914173
Non-essential	TP53-/-	Pseudo-replicate 3	12 days	513.8061699145155
Non-essential	TP53-/-	Pseudo-replicate 3	15 days	579.4911172464883
Non-essential	TP53-/-	Pseudo-replicate 3	9 days	249.95993360588795
Non-essential	TP53-/-	Pseudo-replicate 1	12 days	559.8030844078273
Non-essential	TP53-/-	Pseudo-replicate 1	15 days	449.2897299464807
Non-essential	TP53-/-	Pseudo-replicate 1	9 days	284.88905729678385
Non-essential	TP53wt	Pseudo-replicate 2	12 days	720.5860906174127
Non-essential	TP53wt	Pseudo-replicate 2	15 days	1067.8538991378714
Non-essential	TP53wt	Pseudo-replicate 2	9 days	341.4684991470971
Non-essential	TP53wt	Pseudo-replicate 3	12 days	911.0403011103564
Non-essential	TP53wt	Pseudo-replicate 3	15 days	782.4348537271884
Non-essential	TP53wt	Pseudo-replicate 3	9 days	343.9599424013455
Non-essential	TP53wt	Pseudo-replicate 1	12 days	948.4403935818148
Non-essential	TP53wt	Pseudo-replicate 1	15 days	1213.5484190487718
Non-essential	TP53wt	Pseudo-replicate 1	9 days	366.9059094124061
Non-essential	TP53-/-	Pseudo-replicate 2	12 days	477.27761938146955
Non-essential	TP53-/-	Pseudo-replicate 2	15 days	575.6650823748093
Non-essential	TP53-/-	Pseudo-replicate 2	9 days	185.65669891596067
Non-essential	TP53-/-	Pseudo-replicate 3	12 days	869.201812076662
Non-essential	TP53-/-	Pseudo-replicate 3	15 days	702.2440340883711
Non-essential	TP53-/-	Pseudo-replicate 3	9 days	300.46334730119526
Non-essential	TP53-/-	Pseudo-replicate 1	12 days	628.8158532662059
Non-essential	TP53-/-	Pseudo-replicate 1	15 days	735.9968958799711
Non-essential	TP53-/-	Pseudo-replicate 1	9 days	264.3981970271776
Non-essential	TP53wt	Pseudo-replicate 2	12 days	284.9238184125651
Non-essential	TP53wt	Pseudo-replicate 2	15 days	337.33111207326203
Non-essential	TP53wt	Pseudo-replicate 2	9 days	134.14833895064527
Non-essential	TP53wt	Pseudo-replicate 3	12 days	254.841050142712
Non-essential	TP53wt	Pseudo-replicate 3	15 days	250.07106678867035
Non-essential	TP53wt	Pseudo-replicate 3	9 days	141.92221046830292
Non-essential	TP53wt	Pseudo-replicate 1	12 days	320.33698338959016
Non-essential	TP53wt	Pseudo-replicate 1	15 days	413.8131336835312
Non-essential	TP53wt	Pseudo-replicate 1	9 days	169.29167399204002
Non-essential	TP53-/-	Pseudo-replicate 2	12 days	304.5436553087151
Non-essential	TP53-/-	Pseudo-replicate 2	15 days	291.88020273195104
Non-essential	TP53-/-	Pseudo-replicate 2	9 days	97.43684907646164
Non-essential	TP53-/-	Pseudo-replicate 3	12 days	129.06072342386938
Non-essential	TP53-/-	Pseudo-replicate 3	15 days	366.318638115333
Non-essential	TP53-/-	Pseudo-replicate 3	9 days	150.87095736825975
Non-essential	TP53-/-	Pseudo-replicate 1	12 days	385.86969961596407
Non-essential	TP53-/-	Pseudo-replicate 1	15 days	487.3330800965264
Non-essential	TP53-/-	Pseudo-replicate 1	9 days	175.16380553050516
Non-essential	TP53wt	Pseudo-replicate 2	12 days	738.203175041275
Non-essential	TP53wt	Pseudo-replicate 2	15 days	861.9522693590077
Non-essential	TP53wt	Pseudo-replicate 2	9 days	310.6593112541259
Non-essential	TP53wt	Pseudo-replicate 3	12 days	636.6733416943816
Non-essential	TP53wt	Pseudo-replicate 3	15 days	485.4654730460122
Non-essential	TP53wt	Pseudo-replicate 3	9 days	205.7562177968409
Non-essential	TP53wt	Pseudo-replicate 1	12 days	615.7236230766171
Non-essential	TP53wt	Pseudo-replicate 1	15 days	872.3137838449594
Non-essential	TP53wt	Pseudo-replicate 1	9 days	200.83270830994863
Non-essential	TP53-/-	Pseudo-replicate 2	12 days	161.75013032488096
Non-essential	TP53-/-	Pseudo-replicate 2	15 days	190.19962678378496
Non-essential	TP53-/-	Pseudo-replicate 2	9 days	149.4470590564648
Non-essential	TP53-/-	Pseudo-replicate 3	12 days	295.586494464756
Non-essential	TP53-/-	Pseudo-replicate 3	15 days	166.83096574716865
Non-essential	TP53-/-	Pseudo-replicate 3	9 days	102.2853948259388
Non-essential	TP53-/-	Pseudo-replicate 1	12 days	159.41142439141606
Non-essential	TP53-/-	Pseudo-replicate 1	15 days	175.13032139698095
Non-essential	TP53-/-	Pseudo-replicate 1	9 days	142.11403090210797
Non-essential	TP53wt	Pseudo-replicate 2	12 days	577.2403847527387
Non-essential	TP53wt	Pseudo-replicate 2	15 days	703.1679888331166
Non-essential	TP53wt	Pseudo-replicate 2	9 days	274.0734006312226
Non-essential	TP53wt	Pseudo-replicate 3	12 days	573.8780050362932
Non-essential	TP53wt	Pseudo-replicate 3	15 days	415.8191814356277
Non-essential	TP53wt	Pseudo-replicate 3	9 days	211.9536942365048
Non-essential	TP53wt	Pseudo-replicate 1	12 days	522.8609807442822
Non-essential	TP53wt	Pseudo-replicate 1	15 days	853.2109074184821
Non-essential	TP53wt	Pseudo-replicate 1	9 days	304.46753535450546
Non-essential	TP53-/-	Pseudo-replicate 2	12 days	508.2811765997347
Non-essential	TP53-/-	Pseudo-replicate 2	15 days	582.6553811523329
Non-essential	TP53-/-	Pseudo-replicate 2	9 days	268.60969204862397
Non-essential	TP53-/-	Pseudo-replicate 3	12 days	455.45470225566817
Non-essential	TP53-/-	Pseudo-replicate 3	15 days	618.491965124306
Non-essential	TP53-/-	Pseudo-replicate 3	9 days	249.32064988822583
Non-essential	TP53-/-	Pseudo-replicate 1	12 days	743.3077294621544
Non-essential	TP53-/-	Pseudo-replicate 1	15 days	499.42984684071484
Non-essential	TP53-/-	Pseudo-replicate 1	9 days	333.1417282542438
Non-essential	TP53wt	Pseudo-replicate 2	12 days	809.5754776704321
Non-essential	TP53wt	Pseudo-replicate 2	15 days	885.6890084100842
Non-essential	TP53wt	Pseudo-replicate 2	9 days	290.1198526588118
Non-essential	TP53wt	Pseudo-replicate 3	12 days	558.6107266141635
Non-essential	TP53wt	Pseudo-replicate 3	15 days	633.934651266105
Non-essential	TP53wt	Pseudo-replicate 3	9 days	288.8024020883369
Non-essential	TP53wt	Pseudo-replicate 1	12 days	641.9722991054853
Non-essential	TP53wt	Pseudo-replicate 1	15 days	811.2032271915745
Non-essential	TP53wt	Pseudo-replicate 1	9 days	334.07748593866455
Non-essential	TP53-/-	Pseudo-replicate 2	12 days	407.65284331384316
Non-essential	TP53-/-	Pseudo-replicate 2	15 days	316.03379621312894
Non-essential	TP53-/-	Pseudo-replicate 2	9 days	213.96605371520292
Non-essential	TP53-/-	Pseudo-replicate 3	12 days	311.925770991118
Non-essential	TP53-/-	Pseudo-replicate 3	15 days	309.245982562153
Non-essential	TP53-/-	Pseudo-replicate 3	9 days	184.11371068668984
Non-essential	TP53-/-	Pseudo-replicate 1	12 days	504.57085998689104
Non-essential	TP53-/-	Pseudo-replicate 1	15 days	413.93778969087737
Non-essential	TP53-/-	Pseudo-replicate 1	9 days	191.68869284470375
Non-essential	TP53wt	Pseudo-replicate 2	12 days	226.3402850232583
Non-essential	TP53wt	Pseudo-replicate 2	15 days	152.01396820342333
Non-essential	TP53wt	Pseudo-replicate 2	9 days	163.6738106814093
Non-essential	TP53wt	Pseudo-replicate 3	12 days	307.2221224105909
Non-essential	TP53wt	Pseudo-replicate 3	15 days	333.1320530096141
Non-essential	TP53wt	Pseudo-replicate 3	9 days	162.37388271919372
Non-essential	TP53wt	Pseudo-replicate 1	12 days	488.67134506220685
Non-essential	TP53wt	Pseudo-replicate 1	15 days	413.6261184963706
Non-essential	TP53wt	Pseudo-replicate 1	9 days	220.1435456474437
Non-essential	TP53-/-	Pseudo-replicate 2	12 days	80.60934706779557
Non-essential	TP53-/-	Pseudo-replicate 2	15 days	100.01243933237808
Non-essential	TP53-/-	Pseudo-replicate 2	9 days	12.50878467873494
Non-essential	TP53-/-	Pseudo-replicate 3	12 days	6.439983351319984
Non-essential	TP53-/-	Pseudo-replicate 3	15 days	65.35690922031685
Non-essential	TP53-/-	Pseudo-replicate 3	9 days	57.53553458959058
Non-essential	TP53-/-	Pseudo-replicate 1	12 days	52.228324047482616
Non-essential	TP53-/-	Pseudo-replicate 1	15 days	88.05979700783578
Non-essential	TP53-/-	Pseudo-replicate 1	9 days	35.032761106101034
Non-essential	TP53wt	Pseudo-replicate 2	12 days	142.01224076359574
Non-essential	TP53wt	Pseudo-replicate 2	15 days	54.35346761380541
Non-essential	TP53wt	Pseudo-replicate 2	9 days	47.49749800166388
Non-essential	TP53wt	Pseudo-replicate 3	12 days	150.67101670774719
Non-essential	TP53wt	Pseudo-replicate 3	15 days	162.5695399385308
Non-essential	TP53wt	Pseudo-replicate 3	9 days	68.7919884802691
Non-essential	TP53wt	Pseudo-replicate 1	12 days	62.49543390135541
Non-essential	TP53wt	Pseudo-replicate 1	15 days	43.09842346076613
Non-essential	TP53wt	Pseudo-replicate 1	9 days	31.541034317908597
Non-essential	TP53-/-	Pseudo-replicate 2	12 days	916.2883926233595
Non-essential	TP53-/-	Pseudo-replicate 2	15 days	908.5250293948673
Non-essential	TP53-/-	Pseudo-replicate 2	9 days	376.5802545387571
Non-essential	TP53-/-	Pseudo-replicate 3	12 days	557.6458874323408
Non-essential	TP53-/-	Pseudo-replicate 3	15 days	835.9814811453177
Non-essential	TP53-/-	Pseudo-replicate 3	9 days	366.30957022039337
Non-essential	TP53-/-	Pseudo-replicate 1	12 days	883.0217370796722
Non-essential	TP53-/-	Pseudo-replicate 1	15 days	1193.753622699236
Non-essential	TP53-/-	Pseudo-replicate 1	9 days	497.06861041109386
Non-essential	TP53wt	Pseudo-replicate 2	12 days	403.55561418061455
Non-essential	TP53wt	Pseudo-replicate 2	15 days	438.1709630865574
Non-essential	TP53wt	Pseudo-replicate 2	9 days	216.3061733319017
Non-essential	TP53wt	Pseudo-replicate 3	12 days	330.47375008697907
Non-essential	TP53wt	Pseudo-replicate 3	15 days	438.9099927074459
Non-essential	TP53wt	Pseudo-replicate 3	9 days	209.4747036606392
Non-essential	TP53wt	Pseudo-replicate 1	12 days	368.1762605830172
Non-essential	TP53wt	Pseudo-replicate 1	15 days	463.70492340221824
Non-essential	TP53wt	Pseudo-replicate 1	9 days	254.2593582770183
Non-essential	TP53-/-	Pseudo-replicate 2	12 days	302.94885523931515
Non-essential	TP53-/-	Pseudo-replicate 2	15 days	267.77780127842937
Non-essential	TP53-/-	Pseudo-replicate 2	9 days	82.95299313266328
Non-essential	TP53-/-	Pseudo-replicate 3	12 days	307.37862747564986
Non-essential	TP53-/-	Pseudo-replicate 3	15 days	324.04077357533174
Non-essential	TP53-/-	Pseudo-replicate 3	9 days	178.3601572277308
Non-essential	TP53-/-	Pseudo-replicate 1	12 days	217.83406889984025
Non-essential	TP53-/-	Pseudo-replicate 1	15 days	280.0077529225572
Non-essential	TP53-/-	Pseudo-replicate 1	9 days	102.45430134803132
Non-essential	TP53wt	Pseudo-replicate 2	12 days	132.68724115271547
Non-essential	TP53wt	Pseudo-replicate 2	15 days	214.6177461623505
Non-essential	TP53wt	Pseudo-replicate 2	9 days	78.30668589463504
Non-essential	TP53wt	Pseudo-replicate 3	12 days	261.8005965137881
Non-essential	TP53wt	Pseudo-replicate 3	15 days	169.09810613235373
Non-essential	TP53wt	Pseudo-replicate 3	9 days	114.03356648981544
Non-essential	TP53wt	Pseudo-replicate 1	12 days	230.20910734138013
Non-essential	TP53wt	Pseudo-replicate 1	15 days	286.48125472955167
Non-essential	TP53wt	Pseudo-replicate 1	9 days	157.70517158954297
Non-essential	TP53-/-	Pseudo-replicate 2	12 days	186.02134330959115
Non-essential	TP53-/-	Pseudo-replicate 2	15 days	225.19171255062497
Non-essential	TP53-/-	Pseudo-replicate 2	9 days	88.87820692785351
Non-essential	TP53-/-	Pseudo-replicate 3	12 days	164.71995000419133
Non-essential	TP53-/-	Pseudo-replicate 3	15 days	321.66384909579045
Non-essential	TP53-/-	Pseudo-replicate 3	9 days	90.13900419035858
Non-essential	TP53-/-	Pseudo-replicate 1	12 days	184.71002885585173
Non-essential	TP53-/-	Pseudo-replicate 1	15 days	252.5699936164787
Non-essential	TP53-/-	Pseudo-replicate 1	9 days	109.06425627371075
Non-essential	TP53wt	Pseudo-replicate 2	12 days	364.95554511414645
Non-essential	TP53wt	Pseudo-replicate 2	15 days	366.056231138224
Non-essential	TP53wt	Pseudo-replicate 2	9 days	212.45502484528032
Non-essential	TP53wt	Pseudo-replicate 3	12 days	344.1218424451394
Non-essential	TP53wt	Pseudo-replicate 3	15 days	289.7241231384837
Non-essential	TP53wt	Pseudo-replicate 3	9 days	156.79615392349623
Non-essential	TP53wt	Pseudo-replicate 1	12 days	413.3619172627133
Non-essential	TP53wt	Pseudo-replicate 1	15 days	343.1977585952643
Non-essential	TP53wt	Pseudo-replicate 1	9 days	233.66113178369025
Non-essential	TP53-/-	Pseudo-replicate 2	12 days	91.23905385665269
Non-essential	TP53-/-	Pseudo-replicate 2	15 days	131.00275550811082
Non-essential	TP53-/-	Pseudo-replicate 2	9 days	49.37678162658528
Non-essential	TP53-/-	Pseudo-replicate 3	12 days	314.7976545693888
Non-essential	TP53-/-	Pseudo-replicate 3	15 days	147.81556991083855
Non-essential	TP53-/-	Pseudo-replicate 3	9 days	85.66401816672375
Non-essential	TP53-/-	Pseudo-replicate 1	12 days	237.6797688663395
Non-essential	TP53-/-	Pseudo-replicate 1	15 days	192.53715053533847
Non-essential	TP53-/-	Pseudo-replicate 1	9 days	50.89665292773169
Non-essential	TP53wt	Pseudo-replicate 2	12 days	270.10261405505
Non-essential	TP53wt	Pseudo-replicate 2	15 days	209.51968895928013
Non-essential	TP53wt	Pseudo-replicate 2	9 days	57.125369218217365
Non-essential	TP53wt	Pseudo-replicate 3	12 days	164.3737635587047
Non-essential	TP53wt	Pseudo-replicate 3	15 days	119.13058582640987
Non-essential	TP53wt	Pseudo-replicate 3	9 days	95.4411371708238
Non-essential	TP53wt	Pseudo-replicate 1	12 days	198.0808818710043
Non-essential	TP53wt	Pseudo-replicate 1	15 days	183.7057003344757
Non-essential	TP53wt	Pseudo-replicate 1	9 days	108.14068908997233
Non-essential	TP53-/-	Pseudo-replicate 2	12 days	671.0944250539605
Non-essential	TP53-/-	Pseudo-replicate 2	15 days	617.2891227255791
Non-essential	TP53-/-	Pseudo-replicate 2	9 days	348.9292568278694
Non-essential	TP53-/-	Pseudo-replicate 3	12 days	693.7775627533229
Non-essential	TP53-/-	Pseudo-replicate 3	15 days	780.8924339807779
Non-essential	TP53-/-	Pseudo-replicate 3	9 days	295.3490775598983
Non-essential	TP53-/-	Pseudo-replicate 1	12 days	490.21630103976145
Non-essential	TP53-/-	Pseudo-replicate 1	15 days	838.3938788866354
Non-essential	TP53-/-	Pseudo-replicate 1	9 days	257.78824210149816
Non-essential	TP53wt	Pseudo-replicate 2	12 days	386.9691305304834
Non-essential	TP53wt	Pseudo-replicate 2	15 days	175.06554683776517
Non-essential	TP53wt	Pseudo-replicate 2	9 days	155.32965562706295
Non-essential	TP53wt	Pseudo-replicate 3	12 days	464.5839571854163
Non-essential	TP53wt	Pseudo-replicate 3	15 days	452.06019781806356
Non-essential	TP53wt	Pseudo-replicate 3	9 days	202.65747957700896
Non-essential	TP53wt	Pseudo-replicate 1	12 days	383.42891561426455
Non-essential	TP53wt	Pseudo-replicate 1	15 days	289.5351213548623
Non-essential	TP53wt	Pseudo-replicate 1	9 days	280.00714139367835
Essential	TP53-/-	Pseudo-replicate 2	12 days	249.80032129502956
Essential	TP53-/-	Pseudo-replicate 2	15 days	150.24372304880313
Essential	TP53-/-	Pseudo-replicate 2	9 days	128.37963222912174
Essential	TP53-/-	Pseudo-replicate 3	12 days	108.45713092967955
Essential	TP53-/-	Pseudo-replicate 3	15 days	308.41585440202573
Essential	TP53-/-	Pseudo-replicate 3	9 days	106.76038084957364
Essential	TP53-/-	Pseudo-replicate 1	12 days	274.16163045113353
Essential	TP53-/-	Pseudo-replicate 1	15 days	213.93744884581608
Essential	TP53-/-	Pseudo-replicate 1	9 days	91.21737797437628
Essential	TP53wt	Pseudo-replicate 2	12 days	179.7797619009525
Essential	TP53wt	Pseudo-replicate 2	15 days	179.91715238084004
Essential	TP53wt	Pseudo-replicate 2	9 days	101.4135768143634
Essential	TP53wt	Pseudo-replicate 3	12 days	218.5903677817477
Essential	TP53wt	Pseudo-replicate 3	15 days	196.17725618443978
Essential	TP53wt	Pseudo-replicate 3	9 days	113.41381884584904
Essential	TP53wt	Pseudo-replicate 1	12 days	215.95867948542198
Essential	TP53wt	Pseudo-replicate 1	15 days	272.9253340290808
Essential	TP53wt	Pseudo-replicate 1	9 days	88.82985175247727
Essential	TP53-/-	Pseudo-replicate 2	12 days	1518.8209139882733
Essential	TP53-/-	Pseudo-replicate 2	15 days	1976.3811450354528
Essential	TP53-/-	Pseudo-replicate 2	9 days	823.6047175314426
Essential	TP53-/-	Pseudo-replicate 3	12 days	1107.6987101726297
Essential	TP53-/-	Pseudo-replicate 3	15 days	1388.496300956725
Essential	TP53-/-	Pseudo-replicate 3	9 days	507.59127182372134
Essential	TP53-/-	Pseudo-replicate 1	12 days	1697.6620745928033
Essential	TP53-/-	Pseudo-replicate 1	15 days	1718.0389550436603
Essential	TP53-/-	Pseudo-replicate 1	9 days	689.4182987483656
Essential	TP53wt	Pseudo-replicate 2	12 days	1298.0913171710336
Essential	TP53wt	Pseudo-replicate 2	15 days	1132.211224061074
Essential	TP53wt	Pseudo-replicate 2	9 days	564.8351113711379
Essential	TP53wt	Pseudo-replicate 3	12 days	1427.1422190788667
Essential	TP53wt	Pseudo-replicate 3	15 days	1556.517605195868
Essential	TP53wt	Pseudo-replicate 3	9 days	621.6068868982874
Essential	TP53wt	Pseudo-replicate 1	12 days	1513.638352999426
Essential	TP53wt	Pseudo-replicate 1	15 days	1507.4465133390686
Essential	TP53wt	Pseudo-replicate 1	9 days	583.8309821702672
Essential	TP53-/-	Pseudo-replicate 2	12 days	445.91968945342273
Essential	TP53-/-	Pseudo-replicate 2	15 days	633.9510973011052
Essential	TP53-/-	Pseudo-replicate 2	9 days	143.52184526127456
Essential	TP53-/-	Pseudo-replicate 3	12 days	253.55253218209992
Essential	TP53-/-	Pseudo-replicate 3	15 days	592.5727158510332
Essential	TP53-/-	Pseudo-replicate 3	9 days	237.1742592526456
Essential	TP53-/-	Pseudo-replicate 1	12 days	531.9645474084577
Essential	TP53-/-	Pseudo-replicate 1	15 days	754.3929976370193
Essential	TP53-/-	Pseudo-replicate 1	9 days	262.4152105494738
Essential	TP53wt	Pseudo-replicate 2	12 days	273.59977816215087
Essential	TP53wt	Pseudo-replicate 2	15 days	323.9001646175111
Essential	TP53wt	Pseudo-replicate 2	9 days	202.18529554762327
Essential	TP53wt	Pseudo-replicate 3	12 days	353.6160687777729
Essential	TP53wt	Pseudo-replicate 3	15 days	357.8586879971314
Essential	TP53wt	Pseudo-replicate 3	9 days	211.3339465925384
Essential	TP53wt	Pseudo-replicate 1	12 days	401.2540453888487
Essential	TP53wt	Pseudo-replicate 1	15 days	370.52769503560455
Essential	TP53wt	Pseudo-replicate 1	9 days	202.76379204369812
Essential	TP53-/-	Pseudo-replicate 2	12 days	1793.9553206465926
Essential	TP53-/-	Pseudo-replicate 2	15 days	1609.757720912305
Essential	TP53-/-	Pseudo-replicate 2	9 days	712.342369599537
Essential	TP53-/-	Pseudo-replicate 3	12 days	1076.2385519111497
Essential	TP53-/-	Pseudo-replicate 3	15 days	1504.2754003391497
Essential	TP53-/-	Pseudo-replicate 3	9 days	686.5907127691142
Essential	TP53-/-	Pseudo-replicate 1	12 days	1984.805478736224
Essential	TP53-/-	Pseudo-replicate 1	15 days	1779.2865660633925
Essential	TP53-/-	Pseudo-replicate 1	9 days	738.3319651983934
Essential	TP53wt	Pseudo-replicate 2	12 days	1372.7604170385048
Essential	TP53wt	Pseudo-replicate 2	15 days	1229.790432805814
Essential	TP53wt	Pseudo-replicate 2	9 days	570.6118341010701
Essential	TP53wt	Pseudo-replicate 3	12 days	1255.2691804610963
Essential	TP53wt	Pseudo-replicate 3	15 days	1470.184971543526
Essential	TP53wt	Pseudo-replicate 3	9 days	681.7224083630271
Essential	TP53wt	Pseudo-replicate 1	12 days	1051.11034828642
Essential	TP53wt	Pseudo-replicate 1	15 days	760.0336790518684
Essential	TP53wt	Pseudo-replicate 1	9 days	561.9453665211063
Essential	TP53-/-	Pseudo-replicate 2	12 days	15.236060514487688
Essential	TP53-/-	Pseudo-replicate 2	15 days	3.899385535794722
Essential	TP53-/-	Pseudo-replicate 2	9 days	3.2917854417723524
Essential	TP53-/-	Pseudo-replicate 3	12 days	59.13470265278251
Essential	TP53-/-	Pseudo-replicate 3	15 days	33.740222826993694
Essential	TP53-/-	Pseudo-replicate 3	9 days	36.439171906740704
Essential	TP53-/-	Pseudo-replicate 1	12 days	9.088174163227386
Essential	TP53-/-	Pseudo-replicate 1	15 days	5.9356357121436965
Essential	TP53-/-	Pseudo-replicate 1	9 days	5.287963940543552
Essential	TP53wt	Pseudo-replicate 2	12 days	37.834310093619
Essential	TP53wt	Pseudo-replicate 2	15 days	36.72897775008825
Essential	TP53wt	Pseudo-replicate 2	9 days	27.599897487453333
Essential	TP53wt	Pseudo-replicate 3	12 days	75.63269994426709
Essential	TP53wt	Pseudo-replicate 3	15 days	44.46745477393921
Essential	TP53wt	Pseudo-replicate 3	9 days	38.42435392591607
Essential	TP53wt	Pseudo-replicate 1	12 days	54.55876226943578
Essential	TP53wt	Pseudo-replicate 1	15 days	35.36998126704246
Essential	TP53wt	Pseudo-replicate 1	9 days	41.840147564572625
Essential	TP53-/-	Pseudo-replicate 2	12 days	80.60934706779557
Essential	TP53-/-	Pseudo-replicate 2	15 days	81.52875205809534
Essential	TP53-/-	Pseudo-replicate 2	9 days	86.9031356627901
Essential	TP53-/-	Pseudo-replicate 3	12 days	134.21706433495947
Essential	TP53-/-	Pseudo-replicate 3	15 days	93.76654297397147
Essential	TP53-/-	Pseudo-replicate 3	9 days	76.71404611945411
Essential	TP53-/-	Pseudo-replicate 1	12 days	178.18090548827496
Essential	TP53-/-	Pseudo-replicate 1	15 days	60.083755722868844
Essential	TP53-/-	Pseudo-replicate 1	9 days	105.75927881087104
Essential	TP53wt	Pseudo-replicate 2	12 days	279.4276136659302
Essential	TP53wt	Pseudo-replicate 2	15 days	69.51086475220575
Essential	TP53wt	Pseudo-replicate 2	9 days	46.21378183945674
Essential	TP53wt	Pseudo-replicate 3	12 days	65.70578182924412
Essential	TP53wt	Pseudo-replicate 3	15 days	136.92377258418367
Essential	TP53wt	Pseudo-replicate 3	9 days	113.41381884584904
Essential	TP53wt	Pseudo-replicate 1	12 days	170.5295854945437
Essential	TP53wt	Pseudo-replicate 1	15 days	140.88779965445042
Essential	TP53wt	Pseudo-replicate 1	9 days	95.2667975316423
Essential	TP53-/-	Pseudo-replicate 2	12 days	468.06564918250416
Essential	TP53-/-	Pseudo-replicate 2	15 days	819.2892901720608
Essential	TP53-/-	Pseudo-replicate 2	9 days	199.48219777140457
Essential	TP53-/-	Pseudo-replicate 3	12 days	286.8402826304459
Essential	TP53-/-	Pseudo-replicate 3	15 days	444.6001899610287
Essential	TP53-/-	Pseudo-replicate 3	9 days	120.1853389204781
Essential	TP53-/-	Pseudo-replicate 1	12 days	599.9202156579124
Essential	TP53-/-	Pseudo-replicate 1	15 days	597.9206520143453
Essential	TP53-/-	Pseudo-replicate 1	9 days	118.97918866222992
Essential	TP53wt	Pseudo-replicate 2	12 days	125.65951846038249
Essential	TP53wt	Pseudo-replicate 2	15 days	91.19212255307843
Essential	TP53wt	Pseudo-replicate 2	9 days	55.199794974906666
Essential	TP53wt	Pseudo-replicate 3	12 days	83.18435741613615
Essential	TP53wt	Pseudo-replicate 3	15 days	92.31592527426535
Essential	TP53wt	Pseudo-replicate 3	9 days	37.1848586379833
Essential	TP53wt	Pseudo-replicate 1	12 days	95.654364477581
Essential	TP53wt	Pseudo-replicate 1	15 days	41.509062406768344
Essential	TP53wt	Pseudo-replicate 1	9 days	53.426649967069665
Essential	TP53-/-	Pseudo-replicate 2	12 days	49.605789849530396
Essential	TP53-/-	Pseudo-replicate 2	15 days	10.633724175037035
Essential	TP53-/-	Pseudo-replicate 2	9 days	46.08499618481294
Essential	TP53-/-	Pseudo-replicate 3	12 days	81.71815378198073
Essential	TP53-/-	Pseudo-replicate 3	15 days	54.76569509615382
Essential	TP53-/-	Pseudo-replicate 3	9 days	46.02842767167246
Essential	TP53-/-	Pseudo-replicate 1	12 days	46.62713635694516
Essential	TP53-/-	Pseudo-replicate 1	15 days	37.64327215197201
Essential	TP53-/-	Pseudo-replicate 1	9 days	46.93067997232402
Essential	TP53wt	Pseudo-replicate 2	12 days	37.90109904988124
Essential	TP53wt	Pseudo-replicate 2	15 days	13.787076304931187
Essential	TP53wt	Pseudo-replicate 2	9 days	34.66033637959256
Essential	TP53wt	Pseudo-replicate 3	12 days	18.179995673279354
Essential	TP53wt	Pseudo-replicate 3	15 days	34.49582437174813
Essential	TP53wt	Pseudo-replicate 3	9 days	40.903344501781625
Essential	TP53wt	Pseudo-replicate 1	12 days	54.55876226943578
Essential	TP53wt	Pseudo-replicate 1	15 days	21.40895034001265
Essential	TP53wt	Pseudo-replicate 1	9 days	21.241921071244565
Non-essential	TP53-/-	Pseudo-replicate 2	12 days	184.95822518024625
Non-essential	TP53-/-	Pseudo-replicate 2	15 days	125.07688916293435
Non-essential	TP53-/-	Pseudo-replicate 2	9 days	78.34449351418199
Non-essential	TP53-/-	Pseudo-replicate 3	12 days	161.0648314319855
Non-essential	TP53-/-	Pseudo-replicate 3	15 days	199.30424834480874
Non-essential	TP53-/-	Pseudo-replicate 3	9 days	109.9567994378842
Non-essential	TP53-/-	Pseudo-replicate 1	12 days	164.25207785823181
Non-essential	TP53-/-	Pseudo-replicate 1	15 days	88.68537032581047
Non-essential	TP53-/-	Pseudo-replicate 1	9 days	56.845612360843184
Non-essential	TP53wt	Pseudo-replicate 2	12 days	317.56247406272934
Non-essential	TP53wt	Pseudo-replicate 2	15 days	514.3153656904202
Non-essential	TP53wt	Pseudo-replicate 2	9 days	204.75272787203753
Non-essential	TP53wt	Pseudo-replicate 3	12 days	354.533834755355
Non-essential	TP53wt	Pseudo-replicate 3	15 days	470.42968338872777
Non-essential	TP53wt	Pseudo-replicate 3	9 days	188.403283765782
Non-essential	TP53wt	Pseudo-replicate 1	12 days	342.1710218653312
Non-essential	TP53wt	Pseudo-replicate 1	15 days	608.4257302828591
Non-essential	TP53wt	Pseudo-replicate 1	9 days	160.279949901209
Non-essential	TP53-/-	Pseudo-replicate 2	12 days	260.9614642731765
Non-essential	TP53-/-	Pseudo-replicate 2	15 days	334.7222515980367
Non-essential	TP53-/-	Pseudo-replicate 2	9 days	159.32241538178187
Non-essential	TP53-/-	Pseudo-replicate 3	12 days	186.04152984333032
Non-essential	TP53-/-	Pseudo-replicate 3	15 days	197.87091202623526
Non-essential	TP53-/-	Pseudo-replicate 3	9 days	124.66032494411292
Non-essential	TP53-/-	Pseudo-replicate 1	12 days	163.2140955100246
Non-essential	TP53-/-	Pseudo-replicate 1	15 days	169.59476368291087
Non-essential	TP53-/-	Pseudo-replicate 1	9 days	131.53810302102085
Non-essential	TP53wt	Pseudo-replicate 2	12 days	678.9540661135127
Non-essential	TP53wt	Pseudo-replicate 2	15 days	940.4540874990026
Non-essential	TP53wt	Pseudo-replicate 2	9 days	275.99897487453336
Non-essential	TP53wt	Pseudo-replicate 3	12 days	511.7317060517888
Non-essential	TP53wt	Pseudo-replicate 3	15 days	483.00358968645514
Non-essential	TP53wt	Pseudo-replicate 3	9 days	247.27930994258892
Non-essential	TP53wt	Pseudo-replicate 1	12 days	783.3276728156873
Non-essential	TP53wt	Pseudo-replicate 1	15 days	804.877398901555
Non-essential	TP53wt	Pseudo-replicate 1	9 days	476.3339876582114
Non-essential	TP53-/-	Pseudo-replicate 2	12 days	788.1990004631928
Non-essential	TP53-/-	Pseudo-replicate 2	15 days	816.198376930332
Non-essential	TP53-/-	Pseudo-replicate 2	9 days	262.02612116507925
Non-essential	TP53-/-	Pseudo-replicate 3	12 days	901.0101113362944
Non-essential	TP53-/-	Pseudo-replicate 3	15 days	813.0423645100323
Non-essential	TP53-/-	Pseudo-replicate 3	9 days	396.995188668175
Non-essential	TP53-/-	Pseudo-replicate 1	12 days	685.9421855626539
Non-essential	TP53-/-	Pseudo-replicate 1	15 days	750.6614024821579
Non-essential	TP53-/-	Pseudo-replicate 1	9 days	328.51475980626816
Non-essential	TP53wt	Pseudo-replicate 2	12 days	490.58166909639783
Non-essential	TP53wt	Pseudo-replicate 2	15 days	412.62519444527277
Non-essential	TP53wt	Pseudo-replicate 2	9 days	232.9944834405944
Non-essential	TP53wt	Pseudo-replicate 3	12 days	452.3364329200367
Non-essential	TP53wt	Pseudo-replicate 3	15 days	489.9990863981799
Non-essential	TP53wt	Pseudo-replicate 3	9 days	265.2519916176142
Non-essential	TP53wt	Pseudo-replicate 1	12 days	650.2620317495416
Non-essential	TP53wt	Pseudo-replicate 1	15 days	530.3313559293717
Non-essential	TP53wt	Pseudo-replicate 1	9 days	333.43379136074805
Non-essential	TP53-/-	Pseudo-replicate 2	12 days	215.07621925020524
Non-essential	TP53-/-	Pseudo-replicate 2	15 days	177.7953819376475
Non-essential	TP53-/-	Pseudo-replicate 2	9 days	127.0629180524128
Non-essential	TP53-/-	Pseudo-replicate 3	12 days	281.0965154739045
Non-essential	TP53-/-	Pseudo-replicate 3	15 days	321.45395702824516
Non-essential	TP53-/-	Pseudo-replicate 3	9 days	189.2279804279868
Non-essential	TP53-/-	Pseudo-replicate 1	12 days	302.7798199349415
Non-essential	TP53-/-	Pseudo-replicate 1	15 days	294.8468422029165
Non-essential	TP53-/-	Pseudo-replicate 1	9 days	148.7239858277874
Non-essential	TP53wt	Pseudo-replicate 2	12 days	679.4192747831817
Non-essential	TP53wt	Pseudo-replicate 2	15 days	488.90637151994633
Non-essential	TP53wt	Pseudo-replicate 2	9 days	280.4919814422583
Non-essential	TP53wt	Pseudo-replicate 3	12 days	719.7483901249234
Non-essential	TP53wt	Pseudo-replicate 3	15 days	509.1325831307207
Non-essential	TP53wt	Pseudo-replicate 3	9 days	298.7183643917991
Non-essential	TP53wt	Pseudo-replicate 1	12 days	600.9863205982947
Non-essential	TP53wt	Pseudo-replicate 1	15 days	735.1968317122239
Non-essential	TP53wt	Pseudo-replicate 1	9 days	295.45581126367443
Non-essential	TP53-/-	Pseudo-replicate 2	12 days	784.4784556366336
Non-essential	TP53-/-	Pseudo-replicate 2	15 days	614.0958254285376
Non-essential	TP53-/-	Pseudo-replicate 2	9 days	301.5275464663475
Non-essential	TP53-/-	Pseudo-replicate 3	12 days	485.65298922708905
Non-essential	TP53-/-	Pseudo-replicate 3	15 days	720.4293017645739
Non-essential	TP53-/-	Pseudo-replicate 3	9 days	310.69188678378913
Non-essential	TP53-/-	Pseudo-replicate 1	12 days	789.6000629124644
Non-essential	TP53-/-	Pseudo-replicate 1	15 days	752.763617755983
Non-essential	TP53-/-	Pseudo-replicate 1	9 days	409.1562098995573
Non-essential	TP53wt	Pseudo-replicate 2	12 days	832.0231913024736
Non-essential	TP53wt	Pseudo-replicate 2	15 days	504.50247741508576
Non-essential	TP53wt	Pseudo-replicate 2	9 days	275.99897487453336
Non-essential	TP53wt	Pseudo-replicate 3	12 days	396.7739150970102
Non-essential	TP53wt	Pseudo-replicate 3	15 days	533.6257528592871
Non-essential	TP53wt	Pseudo-replicate 3	9 days	288.18265444437054
Non-essential	TP53wt	Pseudo-replicate 1	12 days	593.2930862775572
Non-essential	TP53wt	Pseudo-replicate 1	15 days	353.2322747025233
Non-essential	TP53wt	Pseudo-replicate 1	9 days	293.5247275299249
Non-essential	TP53-/-	Pseudo-replicate 2	12 days	845.6000069248578
Non-essential	TP53-/-	Pseudo-replicate 2	15 days	1185.2066260564552
Non-essential	TP53-/-	Pseudo-replicate 2	9 days	314.6946882334369
Non-essential	TP53-/-	Pseudo-replicate 3	12 days	447.2524401679942
Non-essential	TP53-/-	Pseudo-replicate 3	15 days	744.2250146041762
Non-essential	TP53-/-	Pseudo-replicate 3	9 days	278.08841718302114
Non-essential	TP53-/-	Pseudo-replicate 1	12 days	709.2366354804099
Non-essential	TP53-/-	Pseudo-replicate 1	15 days	582.6814847359124
Non-essential	TP53-/-	Pseudo-replicate 1	9 days	302.73593559611834
Non-essential	TP53wt	Pseudo-replicate 2	12 days	711.4257493730213
Non-essential	TP53wt	Pseudo-replicate 2	15 days	561.3230377542079
Non-essential	TP53wt	Pseudo-replicate 2	9 days	320.929040551783
Non-essential	TP53wt	Pseudo-replicate 3	12 days	791.7122982388562
Non-essential	TP53wt	Pseudo-replicate 3	15 days	805.4783451859993
Non-essential	TP53wt	Pseudo-replicate 3	9 days	316.6910460668244
Non-essential	TP53wt	Pseudo-replicate 1	12 days	647.3080180635076
Non-essential	TP53wt	Pseudo-replicate 1	15 days	492.3750460049201
Non-essential	TP53wt	Pseudo-replicate 1	9 days	280.00714139367835
Non-essential	TP53-/-	Pseudo-replicate 2	12 days	591.7250138442528
Non-essential	TP53-/-	Pseudo-replicate 2	15 days	537.889235532178
Non-essential	TP53-/-	Pseudo-replicate 2	9 days	315.35304532179134
Non-essential	TP53-/-	Pseudo-replicate 3	12 days	668.3439991960245
Non-essential	TP53-/-	Pseudo-replicate 3	15 days	752.5792322938282
Non-essential	TP53-/-	Pseudo-replicate 3	9 days	299.184779865871
Non-essential	TP53-/-	Pseudo-replicate 1	12 days	868.499776679225
Non-essential	TP53-/-	Pseudo-replicate 1	15 days	574.4036044856715
Non-essential	TP53-/-	Pseudo-replicate 1	9 days	358.25955697182565
Non-essential	TP53wt	Pseudo-replicate 2	12 days	552.0946604645765
Non-essential	TP53wt	Pseudo-replicate 2	15 days	537.0650100388336
Non-essential	TP53wt	Pseudo-replicate 2	9 days	309.37559509191874
Non-essential	TP53wt	Pseudo-replicate 3	12 days	533.8492218594002
Non-essential	TP53wt	Pseudo-replicate 3	15 days	458.2149062169565
Non-essential	TP53wt	Pseudo-replicate 3	9 days	261.53350575381586
Non-essential	TP53wt	Pseudo-replicate 1	12 days	726.3017714825817
Non-essential	TP53wt	Pseudo-replicate 1	15 days	1026.2278065275036
Non-essential	TP53wt	Pseudo-replicate 1	9 days	283.8693088611774
Non-essential	TP53-/-	Pseudo-replicate 2	12 days	285.58754146919875
Non-essential	TP53-/-	Pseudo-replicate 2	15 days	157.08044574335798
Non-essential	TP53-/-	Pseudo-replicate 2	9 days	119.16263299215916
Non-essential	TP53-/-	Pseudo-replicate 3	12 days	145.6175798488858
Non-essential	TP53-/-	Pseudo-replicate 3	15 days	248.78285034594893
Non-essential	TP53-/-	Pseudo-replicate 3	9 days	122.10319007346445
Non-essential	TP53-/-	Pseudo-replicate 1	12 days	229.94526169723792
Non-essential	TP53-/-	Pseudo-replicate 1	15 days	283.2010660985302
Non-essential	TP53-/-	Pseudo-replicate 1	9 days	120.3011796473658
Non-essential	TP53wt	Pseudo-replicate 2	12 days	659.8699386760475
Non-essential	TP53wt	Pseudo-replicate 2	15 days	801.5691324654019
Non-essential	TP53wt	Pseudo-replicate 2	9 days	319.00346630847224
Non-essential	TP53wt	Pseudo-replicate 3	12 days	379.78041370531076
Non-essential	TP53wt	Pseudo-replicate 3	15 days	624.8038091767457
Non-essential	TP53wt	Pseudo-replicate 3	9 days	274.54820627711
Non-essential	TP53wt	Pseudo-replicate 1	12 days	689.7304305285182
Non-essential	TP53wt	Pseudo-replicate 1	15 days	596.0540604098271
Non-essential	TP53wt	Pseudo-replicate 1	9 days	278.71975223784534
Non-essential	TP53-/-	Pseudo-replicate 2	12 days	368.8538237326781
Non-essential	TP53-/-	Pseudo-replicate 2	15 days	386.2227358574339
Non-essential	TP53-/-	Pseudo-replicate 2	9 days	162.6142008235542
Non-essential	TP53-/-	Pseudo-replicate 3	12 days	549.3566065455103
Non-essential	TP53-/-	Pseudo-replicate 3	15 days	381.1569251068371
Non-essential	TP53-/-	Pseudo-replicate 3	9 days	202.65293849889127
Non-essential	TP53-/-	Pseudo-replicate 1	12 days	454.60502034985706
Non-essential	TP53-/-	Pseudo-replicate 1	15 days	332.6137843913324
Non-essential	TP53-/-	Pseudo-replicate 1	9 days	221.43349001026124
Non-essential	TP53wt	Pseudo-replicate 2	12 days	691.0438653367758
Non-essential	TP53wt	Pseudo-replicate 2	15 days	617.4855349582216
Non-essential	TP53wt	Pseudo-replicate 2	9 days	326.0639052006115
Non-essential	TP53wt	Pseudo-replicate 3	12 days	541.9428800992531
Non-essential	TP53wt	Pseudo-replicate 3	15 days	699.0930824342865
Non-essential	TP53wt	Pseudo-replicate 3	9 days	249.13855287448808
Non-essential	TP53wt	Pseudo-replicate 1	12 days	867.6571451927837
Non-essential	TP53wt	Pseudo-replicate 1	15 days	1190.5190278025234
Non-essential	TP53wt	Pseudo-replicate 1	9 days	329.571623893249
Non-essential	TP53-/-	Pseudo-replicate 2	12 days	383.5582023071108
Non-essential	TP53-/-	Pseudo-replicate 2	15 days	350.87230589700016
Non-essential	TP53-/-	Pseudo-replicate 2	9 days	183.0232705625428
Non-essential	TP53-/-	Pseudo-replicate 3	12 days	539.3267522709704
Non-essential	TP53-/-	Pseudo-replicate 3	15 days	366.5285301828783
Non-essential	TP53-/-	Pseudo-replicate 3	9 days	134.2495807090447
Non-essential	TP53-/-	Pseudo-replicate 1	12 days	554.9624309410117
Non-essential	TP53-/-	Pseudo-replicate 1	15 days	580.3392401978152
Non-essential	TP53-/-	Pseudo-replicate 1	9 days	284.22806180421594
Non-essential	TP53wt	Pseudo-replicate 2	12 days	425.83635542200057
Non-essential	TP53wt	Pseudo-replicate 2	15 days	432.607099845122
Non-essential	TP53wt	Pseudo-replicate 2	9 days	179.72026270899846
Non-essential	TP53wt	Pseudo-replicate 3	12 days	410.4743898679736
Non-essential	TP53wt	Pseudo-replicate 3	15 days	507.2469985840539
Non-essential	TP53wt	Pseudo-replicate 3	9 days	213.81293716840395
Non-essential	TP53wt	Pseudo-replicate 1	12 days	340.3288590555409
Non-essential	TP53wt	Pseudo-replicate 1	15 days	243.38283126878557
Non-essential	TP53wt	Pseudo-replicate 1	9 days	182.16556555037005
Non-essential	TP53-/-	Pseudo-replicate 2	12 days	276.55214324821105
Non-essential	TP53-/-	Pseudo-replicate 2	15 days	333.9649713316271
Non-essential	TP53-/-	Pseudo-replicate 2	9 days	161.29748664684527
Non-essential	TP53-/-	Pseudo-replicate 3	12 days	169.2888646698301
Non-essential	TP53-/-	Pseudo-replicate 3	15 days	251.08981080297508
Non-essential	TP53-/-	Pseudo-replicate 3	9 days	121.46390635580234
Non-essential	TP53-/-	Pseudo-replicate 1	12 days	271.7508628480839
Non-essential	TP53-/-	Pseudo-replicate 1	15 days	209.0419983940916
Non-essential	TP53-/-	Pseudo-replicate 1	9 days	91.21737797437628
Non-essential	TP53wt	Pseudo-replicate 2	12 days	524.985604039178
Non-essential	TP53wt	Pseudo-replicate 2	15 days	482.5476706725916
Non-essential	TP53wt	Pseudo-replicate 2	9 days	191.91556624996625
Non-essential	TP53wt	Pseudo-replicate 3	12 days	447.913838590512
Non-essential	TP53wt	Pseudo-replicate 3	15 days	405.0998354435766
Non-essential	TP53wt	Pseudo-replicate 3	9 days	223.10915182789975
Non-essential	TP53wt	Pseudo-replicate 1	12 days	666.2449987143356
Non-essential	TP53wt	Pseudo-replicate 1	15 days	851.8399094407495
Non-essential	TP53wt	Pseudo-replicate 1	9 days	298.0305895753404
Non-essential	TP53-/-	Pseudo-replicate 2	12 days	599.342921226114
Non-essential	TP53-/-	Pseudo-replicate 2	15 days	535.5044105292025
Non-essential	TP53-/-	Pseudo-replicate 2	9 days	267.292977871915
Non-essential	TP53-/-	Pseudo-replicate 3	12 days	1008.5099038721996
Non-essential	TP53-/-	Pseudo-replicate 3	15 days	696.4066689232906
Non-essential	TP53-/-	Pseudo-replicate 3	9 days	320.920426266383
Non-essential	TP53-/-	Pseudo-replicate 1	12 days	636.5885969567405
Non-essential	TP53-/-	Pseudo-replicate 1	15 days	607.5515041839926
Non-essential	TP53-/-	Pseudo-replicate 1	9 days	271.008151952857
Non-essential	TP53wt	Pseudo-replicate 2	12 days	665.3995379008134
Non-essential	TP53wt	Pseudo-replicate 2	15 days	738.5537430313616
Non-essential	TP53wt	Pseudo-replicate 2	9 days	371.6358289589647
Non-essential	TP53wt	Pseudo-replicate 3	12 days	789.1753461973049
Non-essential	TP53wt	Pseudo-replicate 3	15 days	606.0604658111515
Non-essential	TP53wt	Pseudo-replicate 3	9 days	300.5776073236983
Non-essential	TP53wt	Pseudo-replicate 1	12 days	743.4250672541799
Non-essential	TP53wt	Pseudo-replicate 1	15 days	904.9104212674322
Non-essential	TP53wt	Pseudo-replicate 1	9 days	398.44694373031473
Non-essential	TP53-/-	Pseudo-replicate 2	12 days	425.36877554450643
Non-essential	TP53-/-	Pseudo-replicate 2	15 days	357.0541323804579
Non-essential	TP53-/-	Pseudo-replicate 2	9 days	244.90883686786304
Non-essential	TP53-/-	Pseudo-replicate 3	12 days	326.28518888247163
Non-essential	TP53-/-	Pseudo-replicate 3	15 days	543.3040059174383
Non-essential	TP53-/-	Pseudo-replicate 3	9 days	230.14213835836233
Non-essential	TP53-/-	Pseudo-replicate 1	12 days	464.3054455442051
Non-essential	TP53-/-	Pseudo-replicate 1	15 days	565.1873642584686
Non-essential	TP53-/-	Pseudo-replicate 1	9 days	262.4152105494738
Non-essential	TP53wt	Pseudo-replicate 2	12 days	402.5226993827165
Non-essential	TP53wt	Pseudo-replicate 2	15 days	457.7141597296675
Non-essential	TP53wt	Pseudo-replicate 2	9 days	206.03644403424465
Non-essential	TP53wt	Pseudo-replicate 3	12 days	419.37650509981427
Non-essential	TP53wt	Pseudo-replicate 3	15 days	437.1337764557676
Non-essential	TP53wt	Pseudo-replicate 3	9 days	229.92637591153004
Non-essential	TP53wt	Pseudo-replicate 1	12 days	340.5722963667231
Non-essential	TP53wt	Pseudo-replicate 1	15 days	421.136465650696
Non-essential	TP53wt	Pseudo-replicate 1	9 days	177.01600892703803
Non-essential	TP53-/-	Pseudo-replicate 2	12 days	93.5423535948506
Non-essential	TP53-/-	Pseudo-replicate 2	15 days	189.23757840675034
Non-essential	TP53-/-	Pseudo-replicate 2	9 days	42.79321074304058
Non-essential	TP53-/-	Pseudo-replicate 3	12 days	124.90519740536877
Non-essential	TP53-/-	Pseudo-replicate 3	15 days	86.24245344444677
Non-essential	TP53-/-	Pseudo-replicate 3	9 days	79.27118099010258
Non-essential	TP53-/-	Pseudo-replicate 1	12 days	98.39149256590812
Non-essential	TP53-/-	Pseudo-replicate 1	15 days	65.61931343693895
Non-essential	TP53-/-	Pseudo-replicate 1	9 days	25.778824210149818
Non-essential	TP53wt	Pseudo-replicate 2	12 days	83.4954963305512
Non-essential	TP53wt	Pseudo-replicate 2	15 days	103.52629811698166
Non-essential	TP53wt	Pseudo-replicate 2	9 days	62.90209194814946
Non-essential	TP53wt	Pseudo-replicate 3	12 days	180.12611617602698
Non-essential	TP53wt	Pseudo-replicate 3	15 days	158.30041608630472
Non-essential	TP53wt	Pseudo-replicate 3	9 days	68.7919884802691
Non-essential	TP53wt	Pseudo-replicate 1	12 days	58.16194211862235
Non-essential	TP53wt	Pseudo-replicate 1	15 days	37.987657813556375
Non-essential	TP53wt	Pseudo-replicate 1	9 days	84.96768428497826
Non-essential	TP53-/-	Pseudo-replicate 2	12 days	885.8162715943841
Non-essential	TP53-/-	Pseudo-replicate 2	15 days	968.7651328060201
Non-essential	TP53-/-	Pseudo-replicate 2	9 days	542.4862408040836
Non-essential	TP53-/-	Pseudo-replicate 3	12 days	710.5084567766523
Non-essential	TP53-/-	Pseudo-replicate 3	15 days	877.4991815477067
Non-essential	TP53-/-	Pseudo-replicate 3	9 days	413.6165653273901
Non-essential	TP53-/-	Pseudo-replicate 1	12 days	759.2215933781606
Non-essential	TP53-/-	Pseudo-replicate 1	15 days	928.9341244133832
Non-essential	TP53-/-	Pseudo-replicate 1	9 days	397.9192865259023
Non-essential	TP53wt	Pseudo-replicate 2	12 days	1053.9669753332573
Non-essential	TP53wt	Pseudo-replicate 2	15 days	1233.8742980245956
Non-essential	TP53wt	Pseudo-replicate 2	9 days	598.2117315885234
Non-essential	TP53wt	Pseudo-replicate 3	12 days	920.6984909213816
Non-essential	TP53wt	Pseudo-replicate 3	15 days	890.0510581586798
Non-essential	TP53wt	Pseudo-replicate 3	9 days	469.7687141265223
Non-essential	TP53wt	Pseudo-replicate 1	12 days	1133.029637460968
Non-essential	TP53wt	Pseudo-replicate 1	15 days	1251.2244742293497
Non-essential	TP53wt	Pseudo-replicate 1	9 days	585.7620659040168
Non-essential	TP53-/-	Pseudo-replicate 2	12 days	207.9895023068686
[truncated: 129,401 more rows]
