# Supplementary material for: TP53-dependent toxicity of CRISPR/Cas9 cuts is differential across genomic loci and can confound genetic screening
Source: Nat Commun. 2022 Aug 4;13:4520. doi: 10.1038/s41467-022-32285-1 (PMC9352712; doi:10.1038/s41467-022-32285-1)
Supplement: Supplementary file 7 — Source Data [file 41467_2022_32285_MOESM7_ESM.zip › Source Data/Figure 1b.tsv]

selection	time	TP53	treatment	genes	stripe
negatively selected	9	TP53-/-	Pseudo-replicate 2	422	1
negatively selected	9	TP53-/-	Pseudo-replicate 3	666	1
negatively selected	9	TP53-/-	Pseudo-replicate 1	725	1
negatively selected	9	TP53wt	Pseudo-replicate 2	835	0
negatively selected	9	TP53wt	Pseudo-replicate 3	946	0
negatively selected	9	TP53wt	Pseudo-replicate 1	900	0
negatively selected	12	TP53-/-	Pseudo-replicate 2	669	1
negatively selected	12	TP53-/-	Pseudo-replicate 3	403	1
negatively selected	12	TP53-/-	Pseudo-replicate 1	709	1
negatively selected	12	TP53wt	Pseudo-replicate 2	762	0
negatively selected	12	TP53wt	Pseudo-replicate 3	806	0
negatively selected	12	TP53wt	Pseudo-replicate 1	953	0
negatively selected	15	TP53-/-	Pseudo-replicate 2	571	1
negatively selected	15	TP53-/-	Pseudo-replicate 3	697	1
negatively selected	15	TP53-/-	Pseudo-replicate 1	793	1
negatively selected	15	TP53wt	Pseudo-replicate 2	827	0
negatively selected	15	TP53wt	Pseudo-replicate 3	897	0
negatively selected	15	TP53wt	Pseudo-replicate 1	841	0
positively selected	9	TP53-/-	Pseudo-replicate 2	146	1
positively selected	9	TP53-/-	Pseudo-replicate 3	202	1
positively selected	9	TP53-/-	Pseudo-replicate 1	215	1
positively selected	9	TP53wt	Pseudo-replicate 2	371	0
positively selected	9	TP53wt	Pseudo-replicate 3	444	0
positively selected	9	TP53wt	Pseudo-replicate 1	352	0
positively selected	12	TP53-/-	Pseudo-replicate 2	188	1
positively selected	12	TP53-/-	Pseudo-replicate 3	124	1
positively selected	12	TP53-/-	Pseudo-replicate 1	181	1
positively selected	12	TP53wt	Pseudo-replicate 2	304	0
positively selected	12	TP53wt	Pseudo-replicate 3	300	0
positively selected	12	TP53wt	Pseudo-replicate 1	346	0
positively selected	15	TP53-/-	Pseudo-replicate 2	142	1
positively selected	15	TP53-/-	Pseudo-replicate 3	177	1
positively selected	15	TP53-/-	Pseudo-replicate 1	244	1
positively selected	15	TP53wt	Pseudo-replicate 2	229	0
positively selected	15	TP53wt	Pseudo-replicate 3	305	0
positively selected	15	TP53wt	Pseudo-replicate 1	258	0
