# Supplementary material for: TP53-dependent toxicity of CRISPR/Cas9 cuts is differential across genomic loci and can confound genetic screening
Source: Nat Commun. 2022 Aug 4;13:4520. doi: 10.1038/s41467-022-32285-1 (PMC9352712; doi:10.1038/s41467-022-32285-1)
Supplement: Supplementary file 7 — Source Data [file 41467_2022_32285_MOESM7_ESM.zip › Source Data/Figure 1c venn.tsv]

A549.	X......Achilles...PScore.	TP53.pathway.	DNA.damage...CCR.
ABHD17A	TTF2	AKT1	A8MVJ9
ASH2L	TWISTNB	ATM	AATF
AURKA	TUBD1	AURKA	ABL1
CBWD3	TUBE1	BCL2L1	ABRAXAS2
CDCA8	UBA2	BCL6	ACER2
CGB5	UBAP2L	BRCA1	ACTR8
CLTC	UBE2D3	CASP8	ADARB1
COG4	UBE2O	CCNA2	AFAP1L2
CSNK1A1	UBE2Q1	CCNG1	AHCTF1
DHDDS	UBE2Q2	CDC25C	AHR
DHX9	UBE3A	CDK2	AKAP8
EIF3I	UBE3D	CDKN1A	AKT1
FAM25G	UBFD1	CDKN2A	AKTIP
GFER	UCHL3	CHEK1	ALKBH7
GINS3	UGT3A2	CHEK2	ALKBH8
GOLGA6A	TVP23A	CREBBP	ALOX15B
GOLGA6C	URGCP	EP300	ANAPC1
GOLGA6L4	USP1	EZH2	ANAPC10
GOLGA8H	USP17L10	FZR1	ANAPC11
GTF2A2	USP17L13	GADD45A	ANAPC13
H3F3A	USP17L5	HDAC1	ANAPC15
HCFC1	USP38	HIPK2	ANAPC16
HIRA	USP42	HSP90AA1	ANAPC2
HUWE1	USP7	JUN	ANAPC4
KIAA1429	UTP15	KAT2B	ANAPC5
KRT17	UTP20	KAT5	ANAPC7
MAD2L2	VDAC1	KDM1A	ANGEL2
MDM2	TXNDC2	MAPK14	ANKK1
MDM4	TXNL1	MAPK8	ANKLE2
METAP1	U2SURP	MAPKAPK5	ANKRD53
NCL	VPS26B	MDM2	APBB1
NOB1	VPS9D1	MDM4	APC
NPIPB6	VSIG10L	NPM1	APEX2
NUP214	WDR43	PMAIP1	APLF
PCYT1A	WDR48	PPP1R13L	APPL1
PES1	WDR62	PRKDC	APPL2
PRPF4B	WDR74	PTEN	APTX
PSMA3	WDR75	RCHY1	ARF6
PSMD3	WDR89	RPA1	ARHGEF2
PWP2	UQCC3	SETD7	ARID3A
RAD51	UQCR11	SETD8	ARL8A
RCL1	UQCRH	SIRT1	ARL8B
RHBDF1	WRN	SNAI1	ARMT1
RNF113A	XRCC1	STK11	ARNTL
RPF1	YWHAE	TP53BP1	ARPP19
RPP30	YWHAG	TP53BP2	ASAH2
RPS29	ZBTB34	TP53INP1	ASCL1
SENP6	ZBTB45	TP53RK	ASH2L
SKA2	ZC3H7A	USP7	ASPM
SRSF3	ZC3HAV1	YY1	ATAD5
SUPT4H1	ZDHHC2	TP53	ATF2
SYS1	ZEB2	NA	ATF5
TBC1D3B	ZER1	NA	ATM
TICRR	ZFAND6	NA	ATMIN
TUBA1B	ZFR	NA	ATR
USP17L19	ZG16B	NA	AURKA
USP17L25	ZHX3	NA	AURKC
USP17L29	ZKSCAN2	NA	AVEN
USP39	RPL18	NA	AVPI1
USP7	RPL18A	NA	AZI2
ZNF626	RPL19	NA	B2RBV5
NA	RPL22L1	NA	BABAM1
NA	RPL23	NA	BABAM2
NA	RPL23A	NA	BAK1
NA	RPL27	NA	BANP
NA	RPL27A	NA	BAP1
NA	RPL30	NA	BARD1
NA	RPL31	NA	BATF
NA	RPL32	NA	BAX
NA	RPL36	NA	BAZ1B
NA	RPL36AL	NA	BCAR1
NA	RPL37	NA	BCL2
NA	RPL6	NA	BCL3
NA	RPL7	NA	BCL6
NA	RPL8	NA	BECN1
NA	RPL9	NA	BEX2
NA	RPP25	NA	BID
NA	RPS11	NA	BIRC2
NA	RPS20	NA	BIRC3
NA	RPS27A	NA	BIRC5
NA	RPS27L	NA	BIRC6
NA	RPS29	NA	BIRC7
NA	RPS3	NA	BIRC8
NA	RPS6KB1	NA	BLCAP
NA	RPS7	NA	BLK
NA	RPS8	NA	BLM
NA	RRP8	NA	BMP2
NA	RRS1	NA	BMP4
NA	RTTN	NA	BMP7
NA	RWDD4	NA	BOD1
NA	S100B	NA	BOD1L1
NA	SACS	NA	BOD1L2
NA	SAFB	NA	BOP1
NA	SAMD10	NA	BORA
NA	SAP30	NA	BRAT1
NA	SARNP	NA	BRCA1
NA	SASS6	NA	BRCC3
NA	SCAND1	NA	BRD4
NA	SDCBP	NA	BRD7
NA	SELENOS	NA	BRINP1
NA	A1BG	NA	BRINP2
NA	AACS	NA	BRINP3
NA	ABHD11	NA	BRSK1
NA	ACBD3	NA	BRSK2
NA	ACD	NA	BTG1
NA	ACR	NA	BTG2
NA	ACTR3B	NA	BTG3
NA	ADCK5	NA	BTG4
NA	ADCY3	NA	BTRC
NA	ZBED6	NA	BUB1
NA	SLC25A22	NA	BUB1B
NA	SLC25A6	NA	BUB3
NA	SLC27A5	NA	C9orf116
NA	SLC2A4RG	NA	CABLES1
NA	SLC31A1	NA	CABLES2
NA	SLC35F3	NA	CAMK1
NA	SLC38A2	NA	CAMK2N1
NA	ZNF124	NA	CARM1
NA	TSPO	NA	CASP2
NA	RPF1	NA	CASP3
NA	RPF2	NA	CASP8AP2
NA	GPATCH2	NA	CASP9
NA	GPR137B	NA	CBL
NA	GRIN2A	NA	CBX1
NA	GRIN2D	NA	CBX3
NA	GRWD1	NA	CBX5
NA	GUSB	NA	CCAR1
NA	H2AX	NA	CCAR2
NA	HBQ1	NA	CCDC124
NA	HCFC1R1	NA	CCDC13
NA	HCN2	NA	CCNA1
NA	HEATR1	NA	CCNA2
NA	HEATR3	NA	CCNB1
NA	HEATR6	NA	CCNB2
NA	SENP6	NA	CCNB3
NA	SEPHS1	NA	CCND1
NA	SERBP1	NA	CCND2
NA	SERF2	NA	CCND3
NA	SET	NA	CCNDBP1
NA	SETD4	NA	CCNE1
NA	SETX	NA	CCNE2
NA	SH2D4A	NA	CCNF
NA	SH3YL1	NA	CCNG1
NA	SHC2	NA	CCNG2
NA	SIGLEC8	NA	CCNK
NA	SINHCAF	NA	CCNO
NA	TRAPPC6B	NA	CCNT1
NA	TRIM50	NA	CCNT2
NA	TRIM61	NA	CCNY
NA	TRIOBP	NA	CCPG1
NA	TRIP13	NA	CCSAP
NA	TRMT1L	NA	CD2AP
NA	TRMT44	NA	CDC123
NA	TRMT9B	NA	CDC14A
NA	GNB3	NA	CDC14B
NA	GNG4	NA	CDC14C
NA	GNL1	NA	CDC16
NA	ZNF212	NA	CDC20
NA	ZNF214	NA	CDC23
NA	ZNF285	NA	CDC25A
NA	ZNF324	NA	CDC25B
NA	ZNF324B	NA	CDC25C
NA	ZNF337	NA	CDC26
NA	ZNF398	NA	CDC27
NA	ZNF418	NA	CDC5L
NA	ZNF446	NA	CDC6
NA	ZNF497	NA	CDC7
NA	ZNF500	NA	CDC73
NA	ZNF544	NA	CDCA2
NA	ZNF551	NA	CDCA3
NA	ZNF574	NA	CDCA5
NA	ZNF622	NA	CDCA8
NA	ZNF654	NA	CDH13
NA	ZNF655	NA	CDK1
NA	ZNF672	NA	CDK10
NA	ZNF692	NA	CDK11A
NA	ZNF695	NA	CDK11B
NA	ZNF699	NA	CDK12
NA	ZNF746	NA	CDK14
NA	ZNF777	NA	CDK15
NA	ZNF862	NA	CDK16
NA	ZNHIT3	NA	CDK17
NA	ZNHIT6	NA	CDK18
NA	ZSCAN22	NA	CDK19
NA	ZW10	NA	CDK2
NA	ZWILCH	NA	CDK20
NA	HES6	NA	CDK2AP1
NA	HIRA	NA	CDK3
NA	HIRIP3	NA	CDK4
NA	H1-2	NA	CDK5
NA	H1-4	NA	CDK5RAP3
NA	H2AC8	NA	CDK6
NA	H2BC11	NA	CDK7
NA	H2BC15	NA	CDK8
NA	H4C9	NA	CDK9
NA	H3C13	NA	CDKL1
NA	HMCES	NA	CDKL2
NA	HPX	NA	CDKL3
NA	HSD17B7	NA	CDKL4
NA	HSF2BP	NA	CDKL5
NA	HSPA14	NA	CDKN1A
NA	HUWE1	NA	CDKN1B
NA	HYLS1	NA	CDKN1C
NA	IER5	NA	CDKN2AIP
NA	IFITM5	NA	CDT1
NA	IFNA1	NA	CENPC
NA	IFNA21	NA	CENPE
NA	IFNA4	NA	CENPF
NA	IGFALS	NA	CENPJ
NA	IGSF9	NA	CENPS
NA	IL10	NA	CENPT
NA	ZNF132	NA	CENPV
NA	TCF25	NA	CENPW
NA	TCFL5	NA	CENPX
NA	TDP2	NA	CEP164
NA	TEAD4	NA	CEP250
NA	TEDC1	NA	CEP63
NA	TEDC2	NA	CETN1
NA	TERF1	NA	CETN2
NA	TERT	NA	CETN3
NA	TEX22	NA	CGAS
NA	THAP4	NA	CHAF1A
NA	THAP5	NA	CHAF1B
NA	TIGD5	NA	CHCHD6
NA	TIMM10B	NA	CHD1L
NA	TINF2	NA	CHEK1
NA	TLDC2	NA	CHEK2
NA	TMC7	NA	CHFR
NA	TMCO1	NA	CHMP1A
NA	TMEFF1	NA	CHMP1B
NA	TMEM183A	NA	CHTF18
NA	TMEM219	NA	CIB1
NA	TMEM64	NA	CINP
NA	TMUB1	NA	CIT
NA	TNNC2	NA	CKAP5
NA	TNNT2	NA	CKS1B
NA	TOM1L1	NA	CKS2
NA	TOP1	NA	CLASP1
NA	TOR1AIP2	NA	CLASP2
NA	TPD52	NA	CLIC1
NA	TPD52L2	NA	CLIP1
NA	TPGS1	NA	CLTA
NA	TPGS2	NA	CLTC
NA	TPPP	NA	CLTCL1
NA	TRA2B	NA	CNOT1
NA	TRABD	NA	CNOT10
NA	MRFAP1	NA	CNOT11
NA	MRFAP1L1	NA	CNOT2
NA	MRGBP	NA	CNOT3
NA	MRGPRE	NA	CNOT4
NA	MRPL50	NA	CNOT6
NA	MRTO4	NA	CNOT6L
NA	MSI2	NA	CNOT7
NA	MSR1	NA	CNOT8
NA	MSRB1	NA	CNOT9
NA	MT1M	NA	CNTRL
NA	MTHFS	NA	COPS5
NA	MTMR9	NA	CRADD
NA	MUC12	NA	CREBL2
NA	MZF1	NA	CSNK1A1
NA	NAF1	NA	CSNK2A1
NA	NAPB	NA	CSNK2A2
NA	NBEA	NA	CSNK2A3
NA	NCAPD3	NA	CTBP1
NA	NCAPG2	NA	CTC1
NA	NCAPH2	NA	CTCFL
NA	NCL	NA	CTDP1
NA	NDUFS3	NA	CTLA4
NA	NECAP1	NA	CUL1
NA	NFATC2	NA	CUL4A
NA	NHLRC4	NA	CUL4B
NA	NIFK	NA	CUZD1
NA	NIP7	NA	CYLD
NA	NIT1	NA	DAB2IP
NA	NLRP4	NA	DAPK3
NA	NLRP9	NA	DBF4
NA	NME3	NA	DBF4B
NA	NME4	NA	DCDC1
NA	NOB1	NA	DCLRE1A
NA	NOC4L	NA	DCTN1
NA	NOL9	NA	DCTN3
NA	NOLC1	NA	DCUN1D3
NA	NOMO1	NA	DCUN1D5
NA	NONO	NA	DDB1
NA	NOP56	NA	DDIT3
NA	NOXO1	NA	DDX11
NA	NPBWR2	NA	DIS3L2
NA	NPM1	NA	DLGAP5
NA	NSUN3	NA	DMTF1
NA	NSUN5	NA	DNMT3A
NA	NTAN1	NA	DSN1
NA	NTF4	NA	DTL
NA	NUDC	NA	DTX3L
NA	NUDT16L1	NA	DYNC1H1
NA	NUFIP1	NA	DYNC1LI1
NA	NXPE4	NA	DYNLT1
NA	OGA	NA	DYNLT3
NA	ORAI3	NA	DYRK2
NA	OXCT1	NA	DYRK3
NA	IL4I1	NA	E2F1
NA	IL5RA	NA	E2F2
NA	IL9R	NA	E2F4
NA	IPO4	NA	E2F5
NA	IPO5	NA	E2F7
NA	IPO9	NA	E2F8
NA	IQCK	NA	E4F1
NA	IQSEC3	NA	EGFR
NA	IRF3	NA	EGLN3
NA	ITFG2	NA	EID1
NA	ITGA8	NA	EML4
NA	JAM3	NA	ENSA
NA	JAZF1	NA	ENTR1
NA	JMJD8	NA	EP300
NA	JPT2	NA	EPB41
NA	KHDRBS3	NA	EPB41L2
NA	KHK	NA	ERCC2
NA	KIAA1143	NA	ERCC3
NA	KIAA1217	NA	ERCC6L
NA	KIAA1328	NA	ERCC8
NA	KIAA2013	NA	ERH
NA	KIF18B	NA	ESX1
NA	KLK4	NA	ETAA1
NA	KLRC4	NA	EVI5
NA	KNTC1	NA	FAAP20
NA	LANCL1	NA	FAM107A
NA	LATS1	NA	FAM111A
NA	LCN10	NA	FAM32A
NA	LCORL	NA	FAM83D
NA	LEFTY1	NA	FANCF
NA	LIG4	NA	FANCG
NA	LIMD2	NA	FANCI
NA	LKAAEAR1	NA	FANCL
NA	LMF2	NA	FBH1
NA	LONRF1	NA	FBXL12
NA	LPA	NA	FBXL17
NA	LRCH1	NA	FBXL21P
NA	LRRC23	NA	FBXL22
NA	LRRC56	NA	FBXL3
NA	LRRK1	NA	FBXL6
NA	LSG1	NA	FBXL7
NA	LUZP2	NA	FBXL8
NA	LYPLA1	NA	FBXO31
NA	LZTS3	NA	FBXO45
NA	MAD2L1BP	NA	FBXO5
NA	MAP1LC3A	NA	FHL1
NA	MAP2K2	NA	FIGN
NA	MAPK1	NA	FIGNL1
NA	MAPRE1	NA	FMN2
NA	MAZ	NA	FMR1
NA	MBIP	NA	FOXC1
NA	MC1R	NA	FOXG1
NA	MDM2	NA	FOXM1
NA	MDM4	NA	FOXO1
NA	MEF2A	NA	FOXP1
NA	MFSD2B	NA	FSD1
NA	MICU3	NA	FZR1
NA	MIER2	NA	GADD45A
NA	MICOS10	NA	GADD45B
NA	MISP	NA	GADD45G
NA	MITF	NA	GAK
NA	MKI67	NA	GAS1
NA	MORF4L1	NA	GATA3
NA	MPG	NA	GBF1
NA	MPLKIP	NA	GEM
NA	MPND	NA	GML
NA	RHOQ	NA	GMNC
NA	RIC8A	NA	GMNN
NA	RIMS2	NA	GNAI1
NA	RIOX2	NA	GNAI2
NA	RIT2	NA	GNAI3
NA	RNF43	NA	GNL1
NA	RNF6	NA	GPER1
NA	RP9	NA	GPR132
NA	CEP192	NA	GPSM2
NA	CEP295	NA	GRB2
NA	CERK	NA	GRK5
NA	CHAMP1	NA	GSPT2
NA	CHD9	NA	GTSE1
NA	CHKB	NA	H2AX
NA	CHRAC1	NA	HACE1
NA	CHTF18	NA	HASPIN
NA	CIAO2A	NA	HAUS1
NA	CIAO2B	NA	HAUS2
NA	CINP	NA	HAUS3
NA	CIP2A	NA	HAUS4
NA	CLCN7	NA	HAUS5
NA	CLDN6	NA	HAUS6
NA	CLDN9	NA	HAUS7
NA	CLEC4D	NA	HAUS8
NA	CMBL	NA	HCFC1
NA	CNTNAP2	NA	HECA
NA	COA1	NA	HELB
NA	COIL	NA	HELLS
NA	COMMD8	NA	HEPACAM2
NA	COX17	NA	HERC2
NA	COX20	NA	HGF
NA	COX6B2	NA	HIPK2
NA	CPEB3	NA	HJURP
NA	CPED1	NA	HMCES
NA	CPLX1	NA	HMCN1
NA	CPNE7	NA	HMG20B
NA	CPT1B	NA	HMGA2
NA	CR1L	NA	HNRNPU
NA	CRACR2B	NA	HPF1
NA	CRAMP1	NA	HPGD
NA	CRIP2	NA	HROB
NA	CSNK1A1	NA	HSPA8
NA	CST2	NA	HTRA2
NA	CST4	NA	HUS1
NA	CST9L	NA	ID3
NA	CSTF3	NA	IK
NA	CT62	NA	IKBKG
NA	CTBP2	NA	IKZF1
NA	CTSZ	NA	IL10
NA	CUL2	NA	IMMP2L
NA	CWH43	NA	ING1
NA	CYHR1	NA	INHA
NA	CYP2A13	NA	INHBA
NA	CYS1	NA	INIP
NA	CYTH2	NA	INO80
NA	DAP	NA	INSM1
NA	DAXX	NA	INSM2
NA	DAZAP1	NA	INTS13
NA	DBNDD1	NA	INTS3
NA	SLC43A2	NA	IQGAP1
NA	SLC49A3	NA	IRF1
NA	SLC50A1	NA	IRF3
NA	SLC52A3	NA	IRF7
NA	SLC5A2	NA	IST1
NA	SLC6A18	NA	ITGB3BP
NA	SLC6A19	NA	J3QRK9
NA	SLC9A8	NA	JTB
NA	SLX4	NA	JUN
NA	SMAD1	NA	JUNB
NA	SMARCAL1	NA	JUND
NA	SMARCD3	NA	KATNA1
NA	SMIM17	NA	KATNB1
NA	SNAI3	NA	KCTD11
NA	SOX10	NA	KIF11
NA	SOX18	NA	KIF13A
NA	SPATA17	NA	KIF14
NA	SPATA33	NA	KIF15
NA	SPG7	NA	KIF18B
NA	SPHK2	NA	KIF20B
NA	SPIDR	NA	KIF22
NA	SPRN	NA	KIF2A
NA	SPSB3	NA	KIF2B
NA	SPTY2D1	NA	KIF2C
NA	SREK1	NA	KIFC1
NA	SRFBP1	NA	KIN
NA	SRSF5	NA	KLHL13
NA	SSRP1	NA	KLHL18
NA	STAT5A	NA	KLHL21
NA	SUPT5H	NA	KLHL22
NA	SURF2	NA	KLHL42
NA	SURF6	NA	KLHL9
NA	SYCE3	NA	KLK10
NA	SYT14	NA	KMT5A
NA	TAF1D	NA	KNL1
NA	TAF4	NA	KNSTRN
NA	TAF8	NA	KNTC1
NA	TALDO1	NA	KRT18
NA	TASP1	NA	L3MBTL1
NA	TATDN2	NA	LATS1
NA	TBC1D10B	NA	LATS2
NA	TBC1D19	NA	LEP
NA	TBC1D22A	NA	LIG1
NA	TBL3	NA	LIG3
NA	FAF1	NA	LIG4
NA	FAM104B	NA	LILRB1
NA	FAM136A	NA	LIN37
NA	FAM193B	NA	LIN52
NA	FAM207A	NA	LIN54
NA	FAM209A	NA	LIN9
NA	FAM209B	NA	LLGL2
NA	FAM229B	NA	LMLN
NA	FAM83E	NA	LRRCC1
NA	FANCA	NA	LYN
NA	FANCB	NA	MACROD1
NA	FANCC	NA	MACROD2
NA	FANCD2	NA	MACROH2A1
NA	FANCF	NA	MAD1L1
NA	FANCG	NA	MAD2L1
NA	FANCI	NA	MAD2L2
NA	FANCL	NA	MADD
NA	FETUB	NA	MAEA
NA	FGF22	NA	MAP10
NA	FGFR1OP	NA	MAP3K8
NA	FLT3LG	NA	MAP4
NA	FLYWCH2	NA	MAPK1
NA	FNBP4	NA	MAPK13
NA	FNTA	NA	MAPK14
NA	FOPNL	NA	MAPK15
NA	FOXH1	NA	MAPK3
NA	FREM1	NA	MAPK4
NA	FRG1	NA	MAPK6
NA	FRG2B	NA	MAPK7
NA	FSTL3	NA	MAPKAPK2
NA	FTCD	NA	MAPRE1
NA	FUT10	NA	MAPRE2
NA	FXR1	NA	MAPRE3
NA	GALM	NA	MARK4
NA	GALNT2	NA	MARVELD1
NA	GAS8	NA	MASTL
NA	GATAD2A	NA	MAU2
NA	GATD1	NA	MCIDAS
NA	GDE1	NA	MCM10
NA	GLG1	NA	MCM7
NA	GLRX3	NA	MCM8
NA	GNAS	NA	MCM9
NA	CEP120	NA	MCMBP
NA	CEP128	NA	MCPH1
NA	PAGR1	NA	MCTS1
NA	PAK1IP1	NA	MDM2
NA	PALB2	NA	MDM4
NA	PALM	NA	MECOM
NA	PANK3	NA	MEN1
NA	PAPOLA	NA	METTL3
NA	PAQR4	NA	MICA
NA	PARN	NA	MICAL3
NA	PARP1	NA	MIIP
NA	PASK	NA	MIS12
NA	PBK	NA	MIS18A
NA	PCDH18	NA	MIS18BP1
NA	PCF11	NA	MISP
NA	PDCD2	NA	MKI67
NA	PDCD2L	NA	MMS19
NA	PDCD5	NA	MNDA
NA	PDCD6	NA	MNT
NA	PDE6G	NA	MOK
NA	PDZD2	NA	MORC2
NA	PGBD2	NA	MPLKIP
NA	PGPEP1L	NA	MRE11
NA	PHACTR3	NA	MRNIP
NA	PHF12	NA	MRPL41
NA	PHLDA2	NA	MS4A3
NA	PHYHIP	NA	MUC1
NA	PIAS4	NA	MX2
NA	PIDD1	NA	MYB
NA	PIGB	NA	MYBL1
NA	PIM3	NA	MYBL2
NA	PKD1	NA	MYC
NA	PKP3	NA	MYOG
NA	PLEKHG4B	NA	NABP1
NA	PLK4	NA	NABP2
NA	PLPP2	NA	NANOS3
NA	PLPP5	NA	NBN
NA	PLPPR3	NA	NCAPD2
NA	PNPLA2	NA	NCAPD3
NA	POLE3	NA	NCAPG
NA	POLE4	NA	NCAPG2
NA	POLI	NA	NCAPH
NA	POLQ	NA	NCOA6
NA	POLR1E	NA	NDC80
NA	ADIG	NA	NDE1
NA	ADNP	NA	NEDD1
NA	ADRM1	NA	NEDD9
NA	AEN	NA	NEK1
NA	AK1	NA	NEK11
NA	AKAP17A	NA	NEK2
NA	AKIP1	NA	NEK3
NA	PRMT2	NA	NEK4
NA	PRMT3	NA	NEK6
NA	PROKR2	NA	NEK7
NA	PROZ	NA	NEK9
NA	PRRC2C	NA	NF2
NA	PRSS1	NA	NFATC2
NA	PRSS21	NA	NIPBL
NA	PRSS55	NA	NKX3-1
NA	PSG6	NA	NLE1
NA	PSME3	NA	NLRP2B
NA	PSPC1	NA	NOLC1
NA	PTMA	NA	NOP53
NA	PTOV1	NA	NPAS2
NA	PTPRN2	NA	NR3C1
NA	PUM2	NA	NR4A1
NA	PUM3	NA	NSL1
NA	PVRIG	NA	NSMCE2
NA	PWP1	NA	NSUN2
NA	PXMP4	NA	NUAK1
NA	PYCR3	NA	NUDC
NA	QDPR	NA	NUDT15
NA	QRICH1	NA	NUDT6
NA	R3HDM1	NA	NUF2
NA	RAB19	NA	NUMA1
NA	RAB26	NA	NUP214
NA	RAB29	NA	NUP37
NA	RAB5IF	NA	NUP43
NA	RAD51B	NA	NUP88
NA	RAD51D	NA	NUPR1
NA	RASA4B	NA	NUPR2
NA	RASSF7	NA	OARD1
NA	RBBP8NL	NA	OFD1
NA	RBL1	NA	OGG1
NA	RBL2	NA	OIP5
NA	RBM17	NA	OTUB1
NA	RBM34	NA	PAFAH1B1
NA	RBM38	NA	PAK1
NA	RBMS1	NA	PAK4
NA	RFWD3	NA	PARD3
NA	PPDPF	NA	PARD3B
NA	PPM1D	NA	PARD6A
NA	PPM1G	NA	PARD6B
NA	PPP1R3B	NA	PARD6G
NA	PPP2R2A	NA	PARG
NA	PPP2R3B	NA	PARP1
NA	PPP2R3C	NA	PARP4
NA	PPP4R2	NA	PAXX
NA	PPP6R2	NA	PBK
NA	PRB2	NA	PBRM1
NA	PRB4	NA	PCBP4
NA	DCLRE1B	NA	PCLAF
NA	DDX21	NA	PCNA
NA	DDX27	NA	PCNP
NA	DDX31	NA	PDCD2L
NA	DDX56	NA	PDCD4
NA	DECR2	NA	PDS5A
NA	DEFB108B	NA	PDS5B
NA	DEFB125	NA	PELO
NA	DEFB132	NA	PER2
NA	DEPDC5	NA	PES1
NA	DIDO1	NA	PHACTR4
NA	DKKL1	NA	PHF1
NA	DMBT1	NA	PHF13
NA	DNTTIP2	NA	PIDD1
NA	DRD4	NA	PIK3C3
NA	DSCC1	NA	PIM1
NA	DSTYK	NA	PIM2
NA	DTNB	NA	PIM3
NA	DUSP22	NA	PIMREG
NA	DUSP4	NA	PIN1
NA	EBNA1BP2	NA	PINX1
NA	EDA	NA	PKMYT1
NA	EEF1D	NA	PKN2
NA	EHMT1	NA	PLAAT3
NA	EIF3M	NA	PLAGL1
NA	EIF4H	NA	PLK1
NA	EIF6	NA	PLK2
NA	ELOB	NA	PLK3
NA	EMC8	NA	PLK4
NA	EME2	NA	PLK5
NA	ENAH	NA	PMAIP1
NA	RHBDF1	NA	PMF1
NA	RHBDL1	NA	PML
NA	CD81	NA	POC5
NA	CDAN1	NA	POGZ
NA	CDCA4	NA	POLB
NA	CDH12	NA	POLE
NA	CDK5	NA	POLE3
NA	CDKN2AIP	NA	POLK
NA	CELF5	NA	POLQ
NA	CEMP1	NA	PPP1CA
NA	CEND1	NA	PPP1CB
NA	CENPF	NA	PPP1CC
NA	F7	NA	PPP1R12A
NA	C11orf16	NA	PPP1R13B
NA	C16orf71	NA	PPP1R15A
NA	C16orf72	NA	PPP1R1C
NA	C16orf86	NA	PPP2R2D
NA	C16orf89	NA	PPP5C
NA	C16orf91	NA	PRC1
NA	C16orf96	NA	PRDM11
NA	C18orf25	NA	PRDM5
NA	C19orf53	NA	PRKCD
NA	MICOS13	NA	PRKCE
NA	C1QTNF8	NA	PRKDC
NA	C20orf202	NA	PRMT1
NA	C3orf70	NA	PRPF40A
NA	C4orf19	NA	PRR11
NA	C4orf46	NA	PRR5
NA	C5orf34	NA	PSEN1
NA	C6	NA	PSMA1
NA	C8orf33	NA	PSMA2
NA	C9orf16	NA	PSMA3
NA	C9orf72	NA	PSMA4
NA	CABLES2	NA	PSMA5
NA	CACYBP	NA	PSMA6
NA	CALCB	NA	PSMA7
NA	CARD6	NA	PSMA8
NA	CASKIN1	NA	PSMB1
NA	CASS4	NA	PSMB10
NA	CATSPERD	NA	PSMB11
NA	CCDC137	NA	PSMB2
NA	CCDC34	NA	PSMB3
NA	CCDC86	NA	PSMB4
NA	CCDC9	NA	PSMB5
NA	CCNG1	NA	PSMB6
NA	CCNI	NA	PSMB7
NA	CCNT2	NA	PSMB8
NA	CD163L1	NA	PSMB9
NA	CD37	NA	PSMC1
NA	CD3EAP	NA	PSMC2
NA	EPSTI1	NA	PSMC3
NA	ERCC4	NA	PSMC4
NA	ERCC6L2	NA	PSMC5
NA	ESF1	NA	PSMC6
NA	EXO1	NA	PSMD1
NA	EXOSC1	NA	PSMD10
NA	EXOSC10	NA	PSMD11
NA	EXOSC8	NA	PSMD12
NA	DCAF4L1	NA	PSMD13
NA	AMDHD2	NA	PSMD14
NA	ANKRD16	NA	PSMD2
NA	ANXA2R	NA	PSMD3
NA	APOB	NA	PSMD4
NA	APTX	NA	PSMD5
NA	ARHGEF5	NA	PSMD6
NA	ARL13B	NA	PSMD7
NA	ARL2BP	NA	PSMD8
NA	ARL4C	NA	PSMD9
NA	ARL6IP1	NA	PSME1
NA	ARRDC1	NA	PSME2
NA	ARRDC4	NA	PSME3
NA	ARSA	NA	PSME4
NA	ASMT	NA	PSMF1
NA	ATF5	NA	PSRC1
NA	ATN1	NA	PTCH1
NA	ATRX	NA	PTP4A1
NA	ATXN2L	NA	PTPN3
NA	AUNIP	NA	PTPRC
NA	B4GALNT4	NA	PTPRK
NA	BACE1	NA	PTTG1
NA	BARD1	NA	PUM1
NA	BASP1	NA	PYHIN1
NA	BATF3	NA	RAB11FIP3
NA	BAZ1B	NA	RAB6C
NA	BCAS4	NA	RABGAP1
NA	BEND7	NA	RACK1
NA	BET1L	NA	RAD1
NA	BHLHE40	NA	RAD17
NA	BICDL2	NA	RAD18
NA	BID	NA	RAD21
NA	BIN3	NA	RAD50
NA	BLID	NA	RAD51
NA	BOD1	NA	RAD51AP1
NA	BOD1L1	NA	RAD51D
NA	BOP1	NA	RAD52
NA	BPIFB3	NA	RAD9A
NA	BRAF	NA	RAE1
NA	BRAP	NA	RALA
NA	BRCA1	NA	RALB
NA	BRCA2	NA	RAN
NA	BRD1	NA	RASSF2
NA	BRIP1	NA	RASSF4
NA	BTN2A1	NA	RB1
NA	BCL2L12	NA	RB1CC1
NA	NA	NA	RBBP4
NA	NA	NA	RBBP5
NA	NA	NA	RBBP6
NA	NA	NA	RBBP8
NA	NA	NA	RBL1
NA	NA	NA	RBL2
NA	NA	NA	RBM24
NA	NA	NA	RBM38
NA	NA	NA	RBX1
NA	NA	NA	RCBTB1
NA	NA	NA	RCC1
NA	NA	NA	RCC2
NA	NA	NA	RECQL5
NA	NA	NA	REEP3
NA	NA	NA	REEP4
NA	NA	NA	RFPL1
NA	NA	NA	RFWD3
NA	NA	NA	RGCC
NA	NA	NA	RGS14
NA	NA	NA	RGS2
NA	NA	NA	RHNO1
NA	NA	NA	RHOB
NA	NA	NA	RIF1
NA	NA	NA	RINT1
NA	NA	NA	RIOK2
NA	NA	NA	RNF167
NA	NA	NA	RNF168
NA	NA	NA	RNF169
NA	NA	NA	RNF2
NA	NA	NA	RNF20
NA	NA	NA	RNF40
NA	NA	NA	RNF8
NA	NA	NA	RPA1
NA	NA	NA	RPA3
NA	NA	NA	RPL26
NA	NA	NA	RPRD1B
NA	NA	NA	RPRM
NA	NA	NA	RPS3
NA	NA	NA	RPS6KA1
NA	NA	NA	RPS6KA2
NA	NA	NA	RPS6KA3
NA	NA	NA	RRM1
NA	NA	NA	RUNX3
NA	NA	NA	RUVBL1
NA	NA	NA	SAC3D1
NA	NA	NA	SAMHD1
NA	NA	NA	SCRIB
NA	NA	NA	SDCBP
NA	NA	NA	SDE2
NA	NA	NA	SEH1L
NA	NA	NA	SENP5
NA	NA	NA	SETD7
NA	NA	NA	SETDB2
NA	NA	NA	SETX
NA	NA	NA	SFN
NA	NA	NA	SFRP1
NA	NA	NA	SGK1
NA	NA	NA	SGO1
NA	NA	NA	SGO2
NA	NA	NA	SHPRH
NA	NA	NA	SIAH1
NA	NA	NA	SIAH2
NA	NA	NA	SIK1
NA	NA	NA	SIPA1
NA	NA	NA	SIRT1
NA	NA	NA	SIRT2
NA	NA	NA	SIRT4
NA	NA	NA	SIRT7
NA	NA	NA	SIX3
NA	NA	NA	SKA1
NA	NA	NA	SKA2
NA	NA	NA	SKA3
NA	NA	NA	SKP1
NA	NA	NA	SKP2
NA	NA	NA	SLC9A3R1
NA	NA	NA	SLF1
NA	NA	NA	SLF2
NA	NA	NA	SLFN11
NA	NA	NA	SMAD3
NA	NA	NA	SMARCAL1
NA	NA	NA	SMARCB1
NA	NA	NA	SMC1A
NA	NA	NA	SMC2
NA	NA	NA	SMC3
NA	NA	NA	SMC4
NA	NA	NA	SMC5
NA	NA	NA	SMC6
NA	NA	NA	SMIM22
NA	NA	NA	SND1
NA	NA	NA	SON
NA	NA	NA	SOX4
NA	NA	NA	SOX9
NA	NA	NA	SPAG5
NA	NA	NA	SPAG8
NA	NA	NA	SPART
NA	NA	NA	SPATA18
NA	NA	NA	SPC24
NA	NA	NA	SPC25
NA	NA	NA	SPDL1
NA	NA	NA	SPDYA
NA	NA	NA	SPDYC
NA	NA	NA	SPECC1L
NA	NA	NA	SPICE1
NA	NA	NA	SPIDR
NA	NA	NA	SPIN2A
NA	NA	NA	SPIN2B
NA	NA	NA	SPOUT1
NA	NA	NA	SPRTN
NA	NA	NA	SRA1
NA	NA	NA	SRC
NA	NA	NA	SRSF5
NA	NA	NA	STAG1
NA	NA	NA	STAG2
NA	NA	NA	STAT3
NA	NA	NA	STEAP3
NA	NA	NA	STK10
NA	NA	NA	STK11
NA	NA	NA	STK33
NA	NA	NA	STOX1
NA	NA	NA	STXBP4
NA	NA	NA	SUGT1
NA	NA	NA	SUSD6
NA	NA	NA	SUV39H1
NA	NA	NA	SUV39H2
NA	NA	NA	SYCE1
NA	NA	NA	SYCE2
NA	NA	NA	SYCE3
NA	NA	NA	SYCP1
NA	NA	NA	SYCP2
NA	NA	NA	SYCP3
NA	NA	NA	TACC1
NA	NA	NA	TACC3
NA	NA	NA	TADA3
NA	NA	NA	TAF1
NA	NA	NA	TAF6
NA	NA	NA	TAF9
NA	NA	NA	TANK
NA	NA	NA	TAOK1
NA	NA	NA	TAOK2
NA	NA	NA	TAOK3
NA	NA	NA	TARDBP
NA	NA	NA	TBCD
NA	NA	NA	TENT4B
NA	NA	NA	TERF1
NA	NA	NA	TERF2
NA	NA	NA	TET2
NA	NA	NA	TEX14
NA	NA	NA	TFAP4
NA	NA	NA	TFDP1
NA	NA	NA	TFDP2
NA	NA	NA	TFDP3
NA	NA	NA	TGFB1
NA	NA	NA	THAP1
NA	NA	NA	THAP5
NA	NA	NA	TIGAR
NA	NA	NA	TIMELESS
NA	NA	NA	TIMP2
NA	NA	NA	TIPIN
NA	NA	NA	TLK1
NA	NA	NA	TLK2
NA	NA	NA	TM4SF5
NA	NA	NA	TMEM8B
NA	NA	NA	TMPRSS11A
NA	NA	NA	TNF
NA	NA	NA	TNKS
NA	NA	NA	TNKS1BP1
NA	NA	NA	TOP2A
NA	NA	NA	TOPBP1
NA	NA	NA	TOPORS
NA	NA	NA	TP53
NA	NA	NA	TP53BP1
NA	NA	NA	TP53BP2
NA	NA	NA	TP53I13
NA	NA	NA	TP73
NA	NA	NA	TPPP
NA	NA	NA	TPR
NA	NA	NA	TPRA1
NA	NA	NA	TPX2
NA	NA	NA	TRAF6
NA	NA	NA	TRAIP
NA	NA	NA	TRIAP1
NA	NA	NA	TRIM21
NA	NA	NA	TRIM35
NA	NA	NA	TRIM36
NA	NA	NA	TRIOBP
NA	NA	NA	TRIP12
NA	NA	NA	TRNP1
NA	NA	NA	TSC1
NA	NA	NA	TSC2
NA	NA	NA	TSG101
NA	NA	NA	TSPYL2
NA	NA	NA	TTC28
NA	NA	NA	TTLL12
NA	NA	NA	TTYH1
NA	NA	NA	TUBA1A
NA	NA	NA	TUBA1B
NA	NA	NA	TUBA1C
NA	NA	NA	TUBA3C
NA	NA	NA	TUBA3D
NA	NA	NA	TUBA3E
NA	NA	NA	TUBA4A
NA	NA	NA	TUBA4B
NA	NA	NA	TUBA8
NA	NA	NA	TUBAL3
NA	NA	NA	TUBB
NA	NA	NA	TUBB1
NA	NA	NA	TUBB2A
NA	NA	NA	TUBB2B
NA	NA	NA	TUBB3
NA	NA	NA	TUBB4A
NA	NA	NA	TUBB4B
NA	NA	NA	TUBB6
NA	NA	NA	TUBB8
NA	NA	NA	TUBB8B
NA	NA	NA	TUBD1
NA	NA	NA	TUBE1
NA	NA	NA	TUBG1
NA	NA	NA	TUBG2
NA	NA	NA	TUBGCP2
NA	NA	NA	TUBGCP3
NA	NA	NA	TUBGCP4
NA	NA	NA	TUBGCP5
NA	NA	NA	TUBGCP6
NA	NA	NA	TUSC2
NA	NA	NA	TXLNG
NA	NA	NA	TXNIP
NA	NA	NA	TXNL4A
NA	NA	NA	TXNL4B
NA	NA	NA	UBA1
NA	NA	NA	UBA3
NA	NA	NA	UBA6
NA	NA	NA	UBA7
NA	NA	NA	UBD
NA	NA	NA	UBE2B
NA	NA	NA	UBE2C
NA	NA	NA	UBE2D1
NA	NA	NA	UBE2E1
NA	NA	NA	UBE2E2
NA	NA	NA	UBE2I
NA	NA	NA	UBE2S
NA	NA	NA	UBE2T
NA	NA	NA	UBQLN4
NA	NA	NA	UBR5
NA	NA	NA	UFL1
NA	NA	NA	UHRF1
NA	NA	NA	UHRF2
NA	NA	NA	URGCP
NA	NA	NA	USP10
NA	NA	NA	USP16
NA	NA	NA	USP2
NA	NA	NA	USP22
NA	NA	NA	USP28
NA	NA	NA	USP3
NA	NA	NA	USP37
NA	NA	NA	USP39
NA	NA	NA	USP44
NA	NA	NA	USP47
NA	NA	NA	USP51
NA	NA	NA	USP9X
NA	NA	NA	VAV3
NA	NA	NA	VCP
NA	NA	NA	VCPIP1
NA	NA	NA	VPS4A
NA	NA	NA	VRK1
NA	NA	NA	WAC
NA	NA	NA	WAPL
NA	NA	NA	WASL
NA	NA	NA	WDHD1
NA	NA	NA	WDR12
NA	NA	NA	WDR4
NA	NA	NA	WDR48
NA	NA	NA	WDR76
NA	NA	NA	WEE1
NA	NA	NA	WEE2
NA	NA	NA	WNT1
NA	NA	NA	WRN
NA	NA	NA	WTAP
NA	NA	NA	XIAP
NA	NA	NA	XPC
NA	NA	NA	XRCC2
NA	NA	NA	XRCC3
NA	NA	NA	XRCC5
NA	NA	NA	YAP1
NA	NA	NA	YEATS4
NA	NA	NA	YY1
NA	NA	NA	YY1AP1
NA	NA	NA	ZBTB1
NA	NA	NA	ZBTB17
NA	NA	NA	ZBTB38
NA	NA	NA	ZBTB4
NA	NA	NA	ZBTB40
NA	NA	NA	ZC3H12A
NA	NA	NA	ZC3HC1
NA	NA	NA	ZDHHC16
NA	NA	NA	ZFP36L1
NA	NA	NA	ZFP36L2
NA	NA	NA	ZFYVE19
NA	NA	NA	ZMAT3
NA	NA	NA	ZMYND11
NA	NA	NA	ZNF16
NA	NA	NA	ZNF207
NA	NA	NA	ZNF268
NA	NA	NA	ZNF385A
NA	NA	NA	ZNF703
NA	NA	NA	ZNF830
NA	NA	NA	ZNRD2
NA	NA	NA	ZRANB3
NA	NA	NA	ZW10
NA	NA	NA	ZWILCH
NA	NA	NA	ZWINT
