# Supplementary material for: TP53-dependent toxicity of CRISPR/Cas9 cuts is differential across genomic loci and can confound genetic screening
Source: Nat Commun. 2022 Aug 4;13:4520. doi: 10.1038/s41467-022-32285-1 (PMC9352712; doi:10.1038/s41467-022-32285-1)
Supplement: Supplementary file 7 — Source Data [file 41467_2022_32285_MOESM7_ESM.zip › Source Data/Figure 1d.tsv]

sample1	sample2	log2(OR)	log2(lowerCI)	log2(upperCI)
A549 Brunello PR1	A549 Brunello PR2	3.15054064125798	3.05138765354397	3.249693628972
A549 Brunello PR1	RPE1 Brunello R1	0.186002033700725	0.0821162137797371	0.289887853621712
A549 Brunello PR1	RPE1 Brunello R2	0.100270020865917	-0.0105580778793651	0.211098119611198
A549 Brunello PR2	RPE1 Brunello R1	0.202925231496026	0.100868890109056	0.304981572882996
A549 Brunello PR2	RPE1 Brunello R2	0.115645710116656	0.0068979704229764	0.224393449810336
RPE1 Gecko R1	A549 Brunello PR1	0.264056288417757	0.17693031375799	0.351182263077523
RPE1 Gecko R1	A549 Brunello PR2	0.309159364204945	0.223753255063417	0.394565473346472
RPE1 Gecko R1	RPE1 Gecko R2	0.92164906336485	0.836341984134055	1.00695614259564
RPE1 Gecko R1	RPE1 Brunello R1	0.1878003794968	0.086727430211783	0.288873328781817
RPE1 Gecko R1	RPE1 Brunello R2	0.115023147132831	0.0077055174318859	0.222340776833777
RPE1 Gecko R2	A549 Brunello PR1	0.269425139461705	0.182218987480262	0.356631291443148
RPE1 Gecko R2	A549 Brunello PR2	0.293754081474994	0.208208920347854	0.379299242602133
RPE1 Gecko R2	RPE1 Brunello R1	0.144999307639243	0.0439731616214257	0.24602545365706
RPE1 Gecko R2	RPE1 Brunello R2	0.126467250032625	0.0190554165883666	0.233879083476884
RPE1 Brunello R1	RPE1 Brunello R2	-0.339980063598711	-0.475288875320337	-0.204671251877084
