# Supplementary material for: TP53-dependent toxicity of CRISPR/Cas9 cuts is differential across genomic loci and can confound genetic screening
Source: Nat Commun. 2022 Aug 4;13:4520. doi: 10.1038/s41467-022-32285-1 (PMC9352712; doi:10.1038/s41467-022-32285-1)
Supplement: Supplementary file 7 — Source Data [file 41467_2022_32285_MOESM7_ESM.zip › Source Data/Figure 1e.tsv]

gene	control	treatment	resid	TP53	classification	diff
A1BG	0.4580995310070332	0.4895777919882137	0.07254882154341319	TP53-/-	1	0.031478260981180506
A1CF	0.05508761972334021	0.331534238389358	0.28138545677638027	TP53-/-	1	0.27644661866601783
A2M	-0.5348769437191138	-0.03363519497966804	0.4532877683848565	TP53-/-	1	0.5012417487394457
A2ML1	-0.2427308335439995	0.12064533847213292	0.3416143261188551	TP53-/-	1	0.3633761720161324
A3GALT2	0.3304287403531276	-0.12794031443993714	-0.4287447206176014	TP53-/-	1	-0.4583690547930647
A4GALT	-0.4560303124431743	-0.034635252383041625	0.38051001369425086	TP53-/-	1	0.4213950600601327
A4GNT	-0.5793519925225965	-0.5124041500580591	0.015006485870168507	TP53-/-	1	0.06694784246453744
AAAS	-0.16940126857015506	0.29577766112048726	0.4499913894527485	TP53-/-	1	0.46517892969064234
AACS	0.8212975613314522	1.3027921658341841	0.555127404689466	TP53-/-	1	0.48149460450273196
AADAC	1.309448515404938	1.0739013514735651	-0.11814956599705284	TP53-/-	1	-0.23554716393137287
AADACL2	0.4452196490223415	0.6855455518693585	0.28024172751173887	TP53-/-	1	0.240325902847017
AADACL3	-0.4298399369971418	0.3914658189740623	0.7827687875405676	TP53-/-	1	0.821305755971204
AADACL4	-0.07415604568940776	0.5402240921556538	0.6077317346937915	TP53-/-	1	0.6143801378450615
AADAT	-0.8193855863093221	-0.7540659334982396	-0.00814173072790414	TP53-/-	1	0.06531965281108254
AAED1	-0.2717150226635403	0.21701088891002254	0.4643655105283148	TP53-/-	1	0.4887259115735628
AAGAB	-0.39703461798992723	-0.2692203059647164	0.09221847919907356	TP53-/-	1	0.12781431202521082
AAK1	0.13217261654348192	0.8293185188649375	0.7089957364404398	TP53-/-	1	0.6971459023214556
AAMDC	-0.2051497290093685	-0.06591972108695644	0.1208374670021387	TP53-/-	1	0.13923000792241208
AAMP	-0.10961182218385199	-0.4800756242248316	-0.3802909655210257	TP53-/-	1	-0.3704638020409796
AANAT	0.25488527215025203	0.21499074276828675	-0.017042986654436543	TP53-/-	1	-0.03989452938196528
AAR2	0.6667080419068131	1.0505181612198797	0.44358331522153605	TP53-/-	1	0.38381011931306663
AARD	0.7822040591834116	0.6709573378683469	-0.04111881894831171	TP53-/-	1	-0.11124672131506474
AARS	-2.3176706872407684	-1.836660672561651	0.2732210345979045	TP53-/-	2	0.4810100146791174
AARS2	-1.2572460445375098	-0.7795916567305003	0.3649369621849068	TP53-/-	1	0.4776543878070094
AARSD1	-0.5867080644211341	-0.7563382101631699	-0.22223100529582696	TP53-/-	1	-0.16963014574203583
AASDH	-0.3763079337502649	-0.5594845728852409	-0.21691423705210117	TP53-/-	1	-0.183176639134976
AASDHPPT	-0.7204325512973007	-0.7204565472962126	-0.06461382141090377	TP53-/-	1	-2.399599891189652e-5
AASS	1.4643416136798957	1.3050070264189013	-0.028050167920441904	TP53-/-	1	-0.15933458726099436
AATF	-0.17872250468616557	-0.42578211662971316	-0.26308284042494584	TP53-/-	1	-0.24705961194354759
AATK	-0.4067208683674396	-0.6085652632262082	-0.23830864100084193	TP53-/-	1	-0.2018443948587686
ABAT	0.38845892003080096	-0.18365269934659065	-0.5372846341456177	TP53-/-	1	-0.5721116193773916
ABCA1	0.8850107974267005	-0.1300808327186161	-0.9357466688570129	TP53-/-	1	-1.0150916301453166
ABCA10	0.7365455599720196	0.6153363603538962	-0.055174774825817785	TP53-/-	1	-0.12120919961812349
ABCA12	0.6337357325049353	0.7238171087844206	0.14689846518826055	TP53-/-	1	0.09008137627948531
ABCA13	0.732751269552291	0.8560596205860783	0.18900260164138782	TP53-/-	1	0.12330835103378734
ABCA2	0.014091457647628357	0.4337842332872408	0.42095613441986446	TP53-/-	1	0.41969277563961244
ABCA3	1.0598559876230595	0.6158008028463244	-0.3490346126507847	TP53-/-	1	-0.4440551847767351
ABCA4	-1.381377145833888	-1.001305553976387	0.2562252879712308	TP53-/-	2	0.38007159185750083
ABCA5	0.8840911693458302	0.3148202199977665	-0.49000843660692844	TP53-/-	1	-0.5692709493480637
ABCA6	0.4996619736460875	0.5600267161296466	0.10516155182358283	TP53-/-	1	0.06036474248355911
ABCA7	0.18570997546281665	0.4449169964394061	0.27585670576777355	TP53-/-	1	0.25920702097658943
ABCA8	0.39489808487954575	0.7208927230411892	0.3613989217576162	TP53-/-	1	0.3259946381616435
ABCA9	0.25355085394901083	0.7208432969407127	0.4900243494833476	TP53-/-	1	0.46729244299170186
ABCB1	-0.20124701181146273	-0.4354832334226794	-0.2522788674275123	TP53-/-	1	-0.23423622161121668
ABCB10	0.4603260210571066	0.5976369287259485	0.17858108248137022	TP53-/-	1	0.1373109076688419
ABCB11	0.3611064175278668	0.5646002833453111	0.23586858350791368	TP53-/-	1	0.20349386581744427
ABCB4	0.11856916742751768	1.1075415986667099	0.9996026586069007	TP53-/-	1	0.9889724312391922
ABCB5	-0.06705996996961314	0.37412462055417417	0.43517238057481833	TP53-/-	1	0.44118459052378733
ABCB6	-1.2790440991442762	-0.9306796802648762	0.23369270546333687	TP53-/-	1	0.34836441887939995
ABCB7	-2.375747412077825	-3.524267753589271	-1.3615161456193792	TP53-/-	2	-1.1485203415114462
ABCB8	0.2625339760869734	-0.1362016976803442	-0.37519839238040814	TP53-/-	1	-0.39873567376731756
ABCB9	-1.084358873157787	-1.091575887519208	-0.10443437381455178	TP53-/-	1	-0.007217014361421192
ABCC1	0.9230660283562371	-0.15039626490902197	-0.9907055195632524	TP53-/-	1	-1.073462293265259
ABCC10	-1.3558124736559827	-1.5268867695020527	-0.2926286187415974	TP53-/-	2	-0.17107429584607003
ABCC11	0.17937629607864655	0.46068286113960516	0.29738840870601124	TP53-/-	1	0.28130656506095864
ABCC12	0.02326034649530713	0.008628616477336532	-0.012546341571197958	TP53-/-	1	-0.014631730017970598
ABCC2	-0.29075558312029015	-0.29511325664577376	-0.030425141350867213	TP53-/-	1	-0.004357673525483607
ABCC3	1.1435692891858558	1.0556621109409647	0.014618645445367173	TP53-/-	1	-0.08790717824489103
ABCC4	0.33811229232796386	0.5198925458605091	0.2120934506414019	TP53-/-	1	0.1817802535325453
ABCC5	-0.10767610732479896	-0.21231858516629112	-0.11429609629699922	TP53-/-	1	-0.10464247784149217
ABCC6	1.5000612069618593	0.71619609822418	-0.6493782767774932	TP53-/-	1	-0.7838651087376793
ABCC8	0.2324622807035486	-0.3307429676813468	-0.5423640216823008	TP53-/-	1	-0.5632052483848954
ABCC9	0.5653148798730873	0.7553614450146764	0.24072943521464862	TP53-/-	1	0.19004656514158913
ABCD1	-0.5207624493370214	-0.7556933853780896	-0.28161949227472305	TP53-/-	1	-0.23493093604106818
ABCD2	-1.2522779248438496	-0.6999991866562235	0.4400067255095411	TP53-/-	1	0.5522787381876261
ABCD3	1.2489481051501814	1.038126744715764	-0.09884788017589075	TP53-/-	1	-0.21082136043441735
ABCD4	0.4373781280207403	0.16909649376808836	-0.22906883511272877	TP53-/-	1	-0.26828163425265195
ABCE1	-2.346987632157276	-2.379698494147087	-0.24312823018363883	TP53-/-	2	-0.032710861989811324
ABCF1	-3.17902881575136	-3.006268049774514	-0.11225261358148098	TP53-/-	2	0.1727607659768462
ABCF2	0.7650119656167291	1.3535837456898798	0.6571583385348579	TP53-/-	1	0.5885717800731507
ABCF3	-0.06696155256563872	0.10140987097793068	0.16236803713113937	TP53-/-	1	0.1683714235435694
ABCG1	0.6585499227726151	-0.22044627235165817	-0.8199544091022939	TP53-/-	1	-0.8789961951242733
ABCG2	0.8863019638857363	-0.025188551515427954	-0.8320297955786067	TP53-/-	1	-0.9114905154011643
ABCG4	-0.0818359264450218	0.5714714772787375	0.6459704667794273	TP53-/-	1	0.6533074037237593
ABCG5	-0.9468457278990009	-1.134094360408591	-0.2721373568557631	TP53-/-	1	-0.18724863250959
ABCG8	0.601996570827849	0.4540449388826211	-0.09398009312681765	TP53-/-	1	-0.14795163194522787
ABHD1	0.6839113110402373	0.9160116372415302	0.29341586795163543	TP53-/-	1	0.23210032620129295
ABHD10	-0.4771677066635538	-0.3568541833967305	0.07753342010499253	TP53-/-	1	0.12031352326682332
ABHD11	-0.3684265318665488	0.2913240705895504	0.6267196055535371	TP53-/-	1	0.6597506024560992
ABHD12	-0.8193305981699325	-0.258377524748959	0.4874966198012645	TP53-/-	1	0.5609530734209736
ABHD12B	1.1736155205217298	1.0024691519229734	-0.06592677318375051	TP53-/-	1	-0.17114636859875643
ABHD13	0.03619720650765435	0.3943563208566087	0.3614043470144151	TP53-/-	1	0.35815911434895437
ABHD14A	0.4145941082447845	0.3028266376727521	-0.07459735517378968	TP53-/-	1	-0.1117674705720324
ABHD14B	0.8823308458537726	0.8774819885269893	0.07425583496771071	TP53-/-	1	-0.004848857326783307
ABHD15	0.18611875966884278	0.531278894685409	0.3618464690408407	TP53-/-	1	0.3451601350165662
ABHD16A	0.4801232791049787	-0.016080069470885583	-0.4531582658435791	TP53-/-	1	-0.4962033485758643
ABHD16B	0.4240923571791867	1.0982166415488976	0.7121459579593318	TP53-/-	1	0.674124284369711
ABHD17A	-1.821218123126543	-1.7003813641057581	-0.04244314885966238	TP53-/-	2	0.12083675902078483
ABHD17B	0.05815332309513161	0.33321794220103756	0.28027831049044705	TP53-/-	1	0.27506461910590596
ABHD17C	-0.1141567727484227	0.5057756805474781	0.6096978157741236	TP53-/-	1	0.6199324532959009
ABHD2	0.8657230689899647	-0.21566393616250562	-1.0037712702991455	TP53-/-	1	-1.0813870051524703
ABHD3	0.23096019773410845	0.125237163002238	-0.0850164761207936	TP53-/-	1	-0.10572303473187045
ABHD4	0.09300160092765132	-0.2673659636941662	-0.35202957773305765	TP53-/-	1	-0.3603675646218175
ABHD5	0.28959842666517577	0.058315525966551575	-0.20531917684382547	TP53-/-	1	-0.2312829006986242
ABHD6	0.14027801315024926	0.1098771925480582	-0.01782430339429955	TP53-/-	1	-0.03040082060219107
ABHD8	0.07940962086713965	0.14168680848933266	0.06939659600900869	TP53-/-	1	0.062277187622193
ABI1	-0.48427176453301346	0.12820708734565187	0.5690618398810541	TP53-/-	1	0.6124788518786654
ABI2	0.11947417556212428	-0.16327526633195558	-0.27203807671922287	TP53-/-	1	-0.28274944189407986
ABI3	-0.213572223313064	0.17281563058136046	0.36724020073549724	TP53-/-	1	0.3863878538944244
ABI3BP	0.404309740889734	0.20056948358146265	-0.1674921789428353	TP53-/-	1	-0.20374025730827133
ABL1	0.2449772937725898	0.29271411783636486	0.06970007462231917	TP53-/-	1	0.04773682406377505
ABL2	1.3549231975400444	1.2103065076504362	-0.023142094359214438	TP53-/-	1	-0.14461668988960819
ABLIM1	0.12952148273899947	0.4438688406937073	0.32595950671471297	TP53-/-	1	0.3143473579547078
ABLIM2	0.12694059197178983	-0.11699082717887904	-0.23255065816424686	TP53-/-	1	-0.24393141915066888
ABLIM3	0.5296346175064086	0.43481077707282645	-0.047339856797244506	TP53-/-	1	-0.09482384043358216
ABO	0.5435656477320652	1.0078175860518694	0.51298489773946	TP53-/-	1	0.46425193831980427
ABR	0.6911903598857396	0.0629314327083562	-0.5662907879101051	TP53-/-	1	-0.6282589271773834
ABRA	0.6140861058811486	0.4679773743443123	-0.09105331476621725	TP53-/-	1	-0.14610873153683634
ABRACL	0.7235208141864848	-0.10301675929950015	-0.761670872243661	TP53-/-	1	-0.826537573485985
ABT1	-2.1547668245800358	-2.159294406319181	-0.1977115415040931	TP53-/-	2	-0.004527581739145248
ABTB1	0.9649068916629528	1.081941068619261	0.20354216102658784	TP53-/-	1	0.11703417695630813
ABTB2	0.6915208849899246	0.22010984920359264	-0.40941326354545304	TP53-/-	1	-0.4714110357863319
ACAA1	0.4109471818950868	0.5436148410415103	0.1695108121721398	TP53-/-	1	0.13266765914642348
ACAA2	-0.29787585705082814	-0.13402057253222238	0.13714945401897755	TP53-/-	1	0.16385528451860576
ACACA	-2.605453471919814	-1.5065433576717342	0.8653201902956815	TP53-/-	2	1.09891011424808
ACACB	1.120826828636551	1.1548025031998435	0.1344625404723212	TP53-/-	1	0.033975674563292424
ACAD10	-0.27401173196586154	-0.07870373599108753	0.17074168522626243	TP53-/-	1	0.195307995974774
ACAD11	0.23085566463695317	0.8379159426774371	0.6277574648172608	TP53-/-	1	0.6070602780404839
ACAD8	0.70800981594831	0.5514217167271442	-0.09311202457721712	TP53-/-	1	-0.1565880992211658
ACAD9	0.3112704366952523	0.26311626186407905	-0.0202474636118406	TP53-/-	1	-0.048154174831173235
ACADL	-0.38435780237843925	-0.039729445711330774	0.3101690539792217	TP53-/-	1	0.34462835666710845
ACADM	-0.47519430408059415	0.07791307245371944	0.5105041972608766	TP53-/-	1	0.5531073765343136
ACADS	-0.49221083473028654	-0.10115169697519442	0.3469303545346898	TP53-/-	1	0.3910591377550921
ACADSB	-0.27605597681886285	0.5390089796560991	0.7903153705289083	TP53-/-	1	0.8150649564749619
ACADVL	-0.010304217053422292	-0.024538564817563724	-0.015158164406364692	TP53-/-	1	-0.014234347764141432
ACAN	-0.13448100690535233	-0.6632627131342427	-0.5408384973075337	TP53-/-	1	-0.5287817062288903
ACAP1	0.9379448785470077	0.7300805692297457	-0.1237735837631041	TP53-/-	1	-0.20786430931726196
ACAP2	0.48360920805009316	0.8730114675554642	0.4327598705118966	TP53-/-	1	0.38940225950537105
ACAP3	0.019049999410692752	0.2710041519879918	0.25366206559957927	TP53-/-	1	0.2519541525772991
ACAT1	-0.0026698087015689562	0.15702135613802304	0.1594518051971005	TP53-/-	1	0.159691164839592
ACAT2	0.9822460327935199	-0.45492803663023	-1.3491115580123603	TP53-/-	2	-1.4371740694237498
ACBD3	-1.0660739769016172	-1.0996296304065756	-0.12913369466974167	TP53-/-	1	-0.03355565350495837
ACBD4	-0.32914649564447224	-0.5656968678573139	-0.26605974772670876	TP53-/-	1	-0.23655037221284164
ACBD5	0.7591156345500154	1.089079649135956	0.3980219420280131	TP53-/-	1	0.3299640145859406
ACBD6	0.2903429950721566	0.0584051802919577	-0.2059073372184396	TP53-/-	1	-0.2319378147801989
ACBD7	0.18448372945715855	0.5956597199571805	0.42771573715018923	TP53-/-	1	0.41117599050002196
ACCS	0.8453905557911617	0.39740324517660985	-0.3721944715692148	TP53-/-	1	-0.4479873106145519
ACCSL	0.7723682758516311	0.5254021688713253	-0.17772002419131327	TP53-/-	1	-0.24696610698030586
ACD	0.09472937715089297	0.2477181491556824	0.1614816613398772	TP53-/-	1	0.15298877200478944
ACE	0.1814528709803408	0.6982446655736048	0.5330598119614691	TP53-/-	1	0.516791794593264
ACE2	-0.3370361161105654	-0.7082247965943705	-0.40140539384290735	TP53-/-	1	-0.37118868048380516
ACER1	-0.4651535101600788	-0.2860289524356833	0.137421578095125	TP53-/-	1	0.17912455772439545
ACER2	-0.11933001443030194	0.5361484720493851	0.6447800459600512	TP53-/-	1	0.655478486479687
ACER3	-0.18558409075954913	-0.5512822709088947	-0.3823365788444316	TP53-/-	1	-0.3656981801493456
ACHE	-1.3843942868610815	-0.11410782914484142	1.146169654375387	TP53-/-	2	1.27028645771624
ACIN1	0.46023301132790084	0.20220795956608661	-0.2167632156649092	TP53-/-	1	-0.25802505176181423
ACKR1	-0.023617419688024974	0.922694537782355	0.9441945559015803	TP53-/-	1	0.94631195747038
ACKR2	0.44328988521455914	0.9022783067737304	0.4987312347362715	TP53-/-	1	0.4589884215591713
ACKR3	0.1601646332321332	0.4628276232330673	0.31702242681290305	TP53-/-	1	0.3026629900009341
ACKR4	1.22339297557405	1.2354400729876058	0.12172945221595066	TP53-/-	1	0.012047097413555807
ACLY	-1.8704702906726571	-2.35734062640099	-0.6545659087494475	TP53-/-	2	-0.4868703357283328
ACMSD	1.033323402638583	1.3666782705629834	0.42599668158255233	TP53-/-	1	0.3333548679244005
ACO1	2.553384779021603	2.239148089668637	-0.08531494395200889	TP53-/-	2	-0.314236689352966
ACO2	0.21861689418492572	-0.15750781981088882	-0.3565247847559582	TP53-/-	1	-0.37612471399581454
ACOT1	0.21177806881480166	-0.553640299274742	-0.7464315684700578	TP53-/-	1	-0.7654183680895437
ACOT11	0.15840995618091078	0.006484135488381813	-0.13772369809989782	TP53-/-	1	-0.15192582069252897
ACOT12	0.24961881640516956	0.06613012283249624	-0.1611093108780336	TP53-/-	1	-0.18348869357267333
ACOT13	0.49169226541648764	0.24955230985636184	-0.19805766427207988	TP53-/-	1	-0.2421399555601258
ACOT2	0.2939892742941426	0.29045430401549927	0.022822411637905826	TP53-/-	1	-0.0035349702786433568
ACOT4	0.6260808798258306	0.48081835517777216	-0.08913172565942573	TP53-/-	1	-0.14526252464805844
ACOT6	0.6526453584050848	0.6412422044755717	0.04710926292258921	TP53-/-	1	-0.011403153929513077
ACOT7	-0.050926930800641826	0.47438490398147337	0.5207460200319921	TP53-/-	1	0.5253118347821152
ACOT8	-0.3151554602264997	-0.7837844840902903	-0.49688404387504675	TP53-/-	1	-0.46862902386379063
ACOT9	-0.35199110741691886	-0.7004876893423856	-0.38005407350978354	TP53-/-	1	-0.34849658192546673
ACOX1	-0.15931002241157763	0.20081005632626212	0.34583726140065085	TP53-/-	1	0.36012007873783974
ACOX2	0.36170737899782024	-0.3440230643958913	-0.6733018469655953	TP53-/-	1	-0.7057304433937115
ACOX3	-0.4181016736516569	0.19268664606228048	0.5733037362411427	TP53-/-	1	0.6107883197139374
ACOXL	-0.8484759688587873	-1.1055099484758262	-0.3331034389941516	TP53-/-	1	-0.2570339796170389
ACP1	-1.4460152441379623	-0.9847794279438614	0.3315944333973827	TP53-/-	2	0.4612358161941009
ACP2	0.2690122197115516	0.5812164195813683	0.33632228319846846	TP53-/-	1	0.3122041998698167
ACP5	0.44916933720218183	0.10413363482467837	-0.3047657714616019	TP53-/-	1	-0.3450357023775035
ACP6	-0.7776397096162737	-0.6352995949798463	0.07262142551403694	TP53-/-	1	0.14234011463642737
ACPP	0.6678707331547865	0.5572817288209908	-0.05071156823715128	TP53-/-	1	-0.1105890043337957
ACPT	-0.4484878058853888	-0.11956176842293878	0.2887172087117479	TP53-/-	1	0.32892603746244997
ACR	0.028676755603458327	-3.758107375496922e-5	-0.026143344244300062	TP53-/-	1	-0.028714336677213296
ACRBP	0.049065733968489234	0.3197995070050335	0.2751327236184262	TP53-/-	1	0.2707337730365443
ACRC	0.28124984911551687	0.46608353705217487	0.21004892650244533	TP53-/-	1	0.184833687936658
ACRV1	1.8451756289249912	1.8453010929329037	0.16555326361540912	TP53-/-	1	1.2546400791246803e-4
ACSBG1	0.33722685539458774	0.19668157507227982	-0.11031146637962988	TP53-/-	1	-0.14054528032230793
ACSBG2	1.0177358104376746	1.2845081160581369	0.3580166257075129	TP53-/-	1	0.2667723056204623
ACSF2	-0.44192739676112625	-0.8237363557360887	-0.421429619299343	TP53-/-	1	-0.3818089589749625
ACSF3	0.3597349693377942	-0.22690563508256434	-0.5543888428608952	TP53-/-	1	-0.5866406044203585
ACSL1	-0.08880666061131738	0.027383516074173154	0.1082282839392813	TP53-/-	1	0.11619017668549053
ACSL3	-0.39438642946055946	-0.29649286120101104	0.06253515673601873	TP53-/-	1	0.09789356825954842
ACSL4	0.42667946747790314	0.4945635583740327	0.10613770986663967	TP53-/-	1	0.06788409089612957
ACSL5	0.006726574237509266	0.10654559201332894	0.10042208360736654	TP53-/-	1	0.09981901777581968
ACSL6	-0.2618491936205212	-0.2284340954055132	0.009939210472616283	TP53-/-	1	0.033415098215008016
ACSM1	1.2754999608306368	1.3590162562161334	0.1978702618112249	TP53-/-	1	0.08351629538549665
ACSM2A	2.3532077268380047	1.86593782601118	-0.2762948748359544	TP53-/-	2	-0.48726990082682464
ACSM2B	0.2360269134378531	0.5335479032801801	0.31868180094675347	TP53-/-	1	0.297520989842327
ACSM3	-0.48520888040598353	-0.4453045510948496	-0.0035966990881750593	TP53-/-	1	0.03990432931113391
ACSM4	0.17838674088398404	0.22409738870285215	0.06170377365523247	TP53-/-	1	0.045710647818868105
ACSM5	0.10486210199016338	-0.15814808161530997	-0.2536088526305156	TP53-/-	1	-0.26301018360547335
ACSM6	-0.11835746340818352	-0.13926234637987608	-0.03151613017863067	TP53-/-	1	-0.02090488297169256
ACSS1	-0.3347978134776685	-0.4347272254722953	-0.12994545205541996	TP53-/-	1	-0.0999294119946268
ACSS2	0.012553885513682354	0.5753430427083384	0.563914666129685	TP53-/-	1	0.562789157194656
ACSS3	-0.25114880353915237	-0.5573984875831917	-0.3287662365565732	TP53-/-	1	-0.3062496840440393
ACTA1	-0.44343582168098766	-0.00536361565544369	0.39831630902696613	TP53-/-	1	0.438072206025544
ACTA2	0.043267708762582124	0.7823778088649563	0.7429892332008435	TP53-/-	1	0.7391101001023742
ACTB	-1.3943178332412687	-1.426381221036068	-0.15706987904191094	TP53-/-	2	-0.032063387794799336
ACTBL2	-0.06995866428746658	6.73816420108559e-4	0.06436039055250535	TP53-/-	1	0.07063248070757513
ACTC1	0.9519542343885927	0.27628984698312875	-0.590317663845229	TP53-/-	1	-0.675664387405464
ACTG1	0.20587129062250992	-0.2463696220341804	-0.43378368068583506	TP53-/-	1	-0.4522409126566903
ACTG2	0.16089417128773942	0.3465730765200217	0.20010374821663773	TP53-/-	1	0.18567890523228225
ACTL10	-0.6785023170943678	-1.0218458084931532	-0.40417409396364945	TP53-/-	1	-0.3433434913987854
ACTL6A	-1.0362279350068553	-1.0253294008678435	-0.08200368313115391	TP53-/-	1	0.010898534139011762
ACTL6B	0.4749636340559216	0.8498006281994185	0.4174194928735651	TP53-/-	1	0.37483699414349686
ACTL7A	0.28215639938352005	-0.1980607970065447	-0.4549206817583472	TP53-/-	1	-0.48021719639006477
ACTL7B	0.5381233372726025	0.4244735929785916	-0.065404711026195	TP53-/-	1	-0.11364974429401092
ACTL8	-0.22283161728113152	-0.14085675587451268	0.061997064414321845	TP53-/-	1	0.08197486140661883
ACTL9	0.46436078553128113	1.0308110392751404	0.6080821622571986	TP53-/-	1	0.5664502537438593
ACTN1	0.7386326350098418	-0.036318846968233565	-0.7087299420810012	TP53-/-	1	-0.7749514819780754
ACTN2	0.1566862429888983	-0.9381693452116239	-1.080808003786284	TP53-/-	1	-1.0948555882005222
ACTN3	0.3258300858462904	-0.14791745219841568	-0.4445354926965477	TP53-/-	1	-0.4737475380447061
ACTN4	1.2091088943190476	1.3011805859036698	0.20047341808563068	TP53-/-	1	0.09207169158462225
ACTR10	-2.417224174420429	-1.2374624830685674	0.9630473200671135	TP53-/-	2	1.1797616913518614
ACTR1A	-0.8121686612025456	-1.1115905808032067	-0.37223627527865133	TP53-/-	1	-0.2994219196006611
ACTR1B	-1.5041856135316656	-1.0071441695327312	0.3621848415449078	TP53-/-	2	0.49704144399893435
ACTR2	-1.8021785165747457	-1.9958831362899634	-0.35527754633714315	TP53-/-	2	-0.19370461971521769
ACTR3	-0.8626052541534506	-1.2512075421425746	-0.4659384975550437	TP53-/-	1	-0.388602287989124
ACTR3B	-0.5923448862750309	-0.39829442112874514	0.14094424067142597	TP53-/-	1	0.19405046514628577
ACTR3C	-0.32943531779453833	-0.4942833398163923	-0.19438329166309537	TP53-/-	1	-0.16484802202185395
ACTR5	0.14212624279030683	-0.06620151960044798	-0.19558554357824032	TP53-/-	1	-0.20832776239075482
ACTR6	-0.672909866983898	-1.152937760237763	-0.5403571090121363	TP53-/-	1	-0.4800278932538651
ACTR8	-1.3480812639136708	-1.6471992399812383	-0.4199791633092711	TP53-/-	2	-0.2991179760675675
ACTRT1	0.619344601221661	0.6765076448560312	0.11268990675393875	TP53-/-	1	0.05716304363437019
ACTRT2	0.3361527324022255	0.47602234019515616	0.17000712206616325	TP53-/-	1	0.13986960779293067
ACTRT3	-1.1961142106884493	-1.3986731912461305	-0.3097956787080509	TP53-/-	2	-0.2025589805576813
ACVR1	-0.32823843564233046	0.27681703007587044	0.5756275016243152	TP53-/-	1	0.6050554657182009
ACVR1B	-0.11257935162564488	0.416644881974488	0.5191310185539753	TP53-/-	1	0.5292242336001329
ACVR1C	-0.3043468175624617	-0.023729217504792482	0.25333162057817926	TP53-/-	1	0.2806176000576692
ACVR2A	-0.3206994504777501	-0.4730565490844183	-0.18110916079316924	TP53-/-	1	-0.15235709860666818
ACVR2B	-0.5573098307528467	-0.3748390261439703	0.13250562104812086	TP53-/-	1	0.18247080460887638
ACVRL1	-0.866753274108731	-0.5669959128937548	0.22204926411533177	TP53-/-	1	0.2997573612149762
ACY1	-0.33878586065966376	-0.7248202070598077	-0.41640793175890567	TP53-/-	1	-0.3860343464001439
ACY3	-0.9281146285811397	-0.7029725673572826	0.1419326591578013	TP53-/-	1	0.22514206122385705
ACYP1	0.30256197253175265	0.6051784552608852	0.3297424433023233	TP53-/-	1	0.30261648272913255
ACYP2	0.16068308487952257	0.2349627369167844	0.08868557023229595	TP53-/-	1	0.07427965203726183
ADA	0.9420082061653877	1.1449499954581546	0.28739680935442624	TP53-/-	1	0.20294178929276685
ADAD1	0.07230046816724547	-0.3553609386635558	-0.4211793640528639	TP53-/-	1	-0.4276614068308012
ADAD2	0.27073613276402675	0.2202075115613554	-0.026255981777290827	TP53-/-	1	-0.05052862120267135
ADAL	1.2470496604294528	1.411724006413039	0.2764776226431147	TP53-/-	1	0.1646743459835862
ADAM10	-0.5026284675712492	0.002600655264864362	0.4601663547684242	TP53-/-	1	0.5052291228361137
ADAM11	-0.23340189837888195	-0.7728176946018664	-0.5603412636244405	TP53-/-	1	-0.5394157962229845
ADAM12	0.8264989512725185	0.5217450183094886	-0.23065480616794343	TP53-/-	1	-0.3047539329630299
ADAM15	0.2759035946451028	-0.009591898368862664	-0.26075956877431494	TP53-/-	1	-0.28549549301396543
ADAM17	0.9983265382086371	0.7417086774397443	-0.16711366403189054	TP53-/-	1	-0.2566178607688928
ADAM18	0.46654160073066875	0.8843741810989341	0.45966000818834696	TP53-/-	1	0.4178325803682653
ADAM19	0.6280818340607447	1.1452221050622808	0.5734504640006945	TP53-/-	1	0.5171402710015361
ADAM2	0.3435287810437081	-0.13394998202067457	-0.446679954832228	TP53-/-	1	-0.47747876306438264
ADAM20	0.7512636430904304	1.2349954961635603	0.5510858162695589	TP53-/-	1	0.48373185307312994
ADAM21	0.28827501799748734	0.47546880442196277	0.21303886109464082	TP53-/-	1	0.18719378642447543
ADAM22	-0.23039603987719925	0.6312273645555784	0.8409674249597713	TP53-/-	1	0.8616234044327776
ADAM23	0.340956826547819	0.9869115997801644	0.6765229948654382	TP53-/-	1	0.6459547732323454
ADAM28	1.3195971565385276	1.4982803926880945	0.29699070268686323	TP53-/-	1	0.17868323614956694
ADAM29	-0.6348993613192324	-0.40756027770592984	0.1704176704595658	TP53-/-	1	0.22733908361330257
ADAM30	0.779879908734063	0.0393313241382706	-0.6706290521472008	TP53-/-	1	-0.7405485845957924
ADAM32	-0.16910081781051717	0.13428161611039072	0.2882218303644216	TP53-/-	1	0.3033824339209079
ADAM33	0.2800029634960957	0.8476421069036078	0.5927425934036101	TP53-/-	1	0.5676391434075121
ADAM7	1.0049418398645282	1.2132948902585983	0.2984503369050313	TP53-/-	1	0.20835305039407004
ADAM8	0.21997355870071125	-0.002481622338200059	-0.20273362108697873	TP53-/-	1	-0.22245518103891132
ADAM9	-1.3003786127263313	-1.1470300817087744	0.03676408822102184	TP53-/-	2	0.15334853101755686
ADAMDEC1	0.9804371263716362	0.2090798452424485	-0.6834569458295877	TP53-/-	1	-0.7713572811291877
ADAMTS1	0.329848791817531	1.2912278362970586	0.9909513838157868	TP53-/-	1	0.9613790444795276
ADAMTS10	-0.42383373937108426	-0.6644848749888802	-0.27864962302705376	TP53-/-	1	-0.24065113561779594
ADAMTS12	1.4196486254166738	1.5611406540116455	0.2687695325013679	TP53-/-	1	0.14149202859497167
ADAMTS13	1.5730361654306493	1.172556126129016	-0.2594506936551084	TP53-/-	1	-0.40048003930163323
ADAMTS14	-1.1187420206072345	-1.0170839530311713	0.0013581135249018939	TP53-/-	1	0.10165806757606322
ADAMTS15	0.15285942019344068	0.5284170747426757	0.389262148113683	TP53-/-	1	0.37555765454923506
ADAMTS16	0.4884625596442511	-0.036188754405495883	-0.48085857954475486	TP53-/-	1	-0.524651314049747
ADAMTS17	-0.04754106780493202	0.397746997798743	0.44102580779218276	TP53-/-	1	0.445288065603675
ADAMTS18	0.16716826896922904	0.8652926705308983	0.7131117439405004	TP53-/-	1	0.6981244015616692
ADAMTS19	0.7192912015854853	0.338023612385612	-0.3167800906170724	TP53-/-	1	-0.3812675891998733
ADAMTS2	0.43975772397645585	0.5339120331445159	0.13358044915030626	TP53-/-	1	0.09415430916806
ADAMTS20	-0.6902786606137983	0.39253877923182734	1.0209310382742594	TP53-/-	1	1.0828174398456256
ADAMTS3	0.345418728038704	-0.6670560117286826	-0.9815064897932884	TP53-/-	1	-1.0124747397673866
ADAMTS4	0.5169040874087775	0.2288927103173495	-0.24166873932421776	TP53-/-	1	-0.288011377091428
ADAMTS5	-0.9647604807300202	-0.9283302981156251	-0.05006467509647794	TP53-/-	1	0.036430182614395124
ADAMTS6	-0.26484935484017275	0.2475497751579232	0.48865426511268617	TP53-/-	1	0.5123991299980959
ADAMTS7	0.08628161768736728	1.1346652377150543	1.056119131995679	TP53-/-	1	1.048383620027687
ADAMTS8	1.4159461118166552	1.230212930219954	-0.05878762369493806	TP53-/-	1	-0.18573318159670116
ADAMTS9	1.0703115914137344	0.7815267298596712	-0.19282690032457983	TP53-/-	1	-0.28878486155406324
ADAMTSL1	1.4887227132648926	1.5537897315260356	0.19853730630336863	TP53-/-	1	0.06506701826114303
ADAMTSL2	-0.5205791244284848	-0.21551242341501073	0.25839458063327236	TP53-/-	1	0.305066701013474
ADAMTSL3	0.6356788773009673	0.725505801287025	0.1468182240446484	TP53-/-	1	0.08982692398605774
ADAMTSL4	-1.1500143451890108	-0.7741249008180076	0.27278579414963566	TP53-/-	1	0.37588944437100325
ADAMTSL5	-0.39637660036515326	0.1917260703567695	0.5525658319590405	TP53-/-	1	0.5881026707219228
ADAP1	-0.872313360280411	-0.5213051857951012	0.27280159214307353	TP53-/-	1	0.35100817448530974
ADAP2	-1.1409319866726333	-0.9781803992478135	0.060462209059777505	TP53-/-	1	0.16275158742481977
ADAR	-0.5954061170879408	-0.6697695757356124	-0.12774413541288887	TP53-/-	1	-0.07436345864767158
ADARB1	-0.389999783572024	-0.7254316366165077	-0.37039698321006453	TP53-/-	1	-0.3354318530444837
ADARB2	0.18943267268090397	0.5881601257902057	0.41571089345184864	TP53-/-	1	0.39872745310930174
ADAT1	0.9611944491164337	0.9013642716233954	0.026344970400558387	TP53-/-	1	-0.05983017749303832
ADAT2	-1.0332117948376673	-1.005513842793703	-0.06493385550277164	TP53-/-	1	0.027697952043964413
ADAT3	-1.2738257309209882	-1.0901220212279557	0.06949984506013562	TP53-/-	1	0.1837037096930325
ADCK1	-0.4909771986789066	-0.9112700163310787	-0.46431100018270133	TP53-/-	1	-0.42029281765217213
ADCK2	-0.37477617847767625	-0.527590802446722	-0.186414893547172	TP53-/-	1	-0.15281462396904572
ADCK3	0.4861496969247194	0.07182591861615274	-0.3707384017290145	TP53-/-	1	-0.41432377830856665
ADCK4	-0.02317663900377954	-0.5362024593431192	-0.5151037040554421	TP53-/-	1	-0.5130258203393396
ADCK5	0.2988070628561519	0.607837651605815	0.3358199057884271	TP53-/-	1	0.30903058874966316
ADCY1	0.7050351070702199	1.0906920006934462	0.44886627303423277	TP53-/-	1	0.3856568936232263
ADCY10	-0.06241023152277782	-0.24264557734633185	-0.18583068705392927	TP53-/-	1	-0.18023534582355405
ADCY2	0.6739726510800259	1.1441455205840991	0.5305973683517827	TP53-/-	1	0.4701728695040732
ADCY3	-0.5794294548236428	-0.11044536239318839	0.41703579101315713	TP53-/-	1	0.46898409243045447
ADCY4	-0.9020973465592107	-1.007945387496811	-0.1867248836260087	TP53-/-	1	-0.10584804093760025
ADCY5	0.6214212712676049	0.07209976140145587	-0.49360846449334345	TP53-/-	1	-0.549321509866149
ADCY6	-0.5215535475556735	-0.6274522666149445	-0.15265820059430824	TP53-/-	1	-0.10589871905927095
ADCY7	0.5728329624425396	-0.031200749431141678	-0.5526768138993013	TP53-/-	1	-0.6040337118736813
ADCY8	-0.7371950691260316	-0.5477469664125917	0.12335544667827114	TP53-/-	1	0.18944810271343993
ADCY9	-0.4611231953496359	-0.847777379939584	-0.4279958294495817	TP53-/-	1	-0.3866541845899481
ADCYAP1	1.2341014419416592	1.9121310477617433	0.7886720199255581	TP53-/-	1	0.6780296058200841
ADCYAP1R1	-0.7794071908024625	-0.9981715843939949	-0.28864154487811766	TP53-/-	1	-0.21876439359153244
ADD1	-0.14533734157396996	0.19859253082417366	0.33089976499780227	TP53-/-	1	0.34392987239814365
ADD2	0.5612289160551743	0.41066131271414785	-0.10025105720650018	TP53-/-	1	-0.15056760334102648
ADD3	-0.5016116063289326	-1.3336771041031048	-0.8770370999305057	TP53-/-	2	-0.8320654977741722
ADGB	-0.8795098520605557	-0.7066217779550727	0.09403629583640893	TP53-/-	1	0.1728880741054829
ADGRA1	-0.27803859900758926	0.43021770908211143	0.6833289716786005	TP53-/-	1	0.7082563080897006
ADGRA2	-0.07162863618510115	-0.22545535486244017	-0.16024852887645308	TP53-/-	1	-0.15382671867733902
ADGRA3	-0.20568366617511954	-0.23229823004043768	-0.04505497451087631	TP53-/-	1	-0.02661456386531813
ADGRB1	0.5203842910748026	0.945774293282074	0.47204465495323567	TP53-/-	1	0.4253900022072714
ADGRB2	0.3774891976664963	-0.22238801422595417	-0.5660337086688847	TP53-/-	1	-0.5998772118924505
ADGRB3	0.6469972232182769	0.4936515972423519	-0.0953395883330384	TP53-/-	1	-0.153345625975925
ADGRD1	-0.3372308804689511	0.09537814104644766	0.40237484670777934	TP53-/-	1	0.43260902151539876
ADGRE1	-0.6289002324866287	-1.124828591516681	-0.5523119249096421	TP53-/-	1	-0.49592835903005217
ADGRE2	0.47885280570282834	0.22557743567950855	-0.21034419060521398	TP53-/-	1	-0.2532753700233198
ADGRE3	-0.48512203975611784	0.24775825285886685	0.689387049847243	TP53-/-	1	0.7328802926149847
ADGRE5	-0.5584697242306251	0.08765461493333947	0.5960551662469656	TP53-/-	1	0.6461243391639646
ADGRF1	0.5762791288309679	0.530449962605312	0.005836695141575254	TP53-/-	1	-0.045829166225655915
ADGRF2	0.6385992486124785	0.9352142411491822	0.3538681162355629	TP53-/-	1	0.29661499253670365
ADGRF3	0.6703128499825495	1.0238461141833524	0.4136296464003918	TP53-/-	1	0.3535332642008029
ADGRF4	-0.9409839549300578	-0.359535931505249	0.49708483181863616	TP53-/-	1	0.5814480234248088
ADGRF5	0.1376140076720815	0.2926843341304149	0.16740800430725702	TP53-/-	1	0.15507032645833338
ADGRG1	-0.7809359758121391	-0.7832459594605542	-0.07232419697736592	TP53-/-	1	-0.0023099836484150593
ADGRG2	0.39316868662467835	0.5234455437473576	0.1655260928503282	TP53-/-	1	0.13027685712267928
ADGRG3	0.06789843378667514	0.4875037531167587	0.425692701106673	TP53-/-	1	0.41960531933008355
ADGRG4	0.46463047180985784	0.36889044055210013	-0.05408394422886148	TP53-/-	1	-0.09574003125775771
ADGRG5	0.39265602322168097	0.24807746881009562	-0.10937528112640943	TP53-/-	1	-0.14457855441158535
ADGRG6	1.3750998890104809	1.641260966277565	0.3894445985284438	TP53-/-	1	0.26616107726708416
ADGRG7	-0.04451626951437192	-0.5158248845882435	-0.47529968692473235	TP53-/-	1	-0.47130861507387156
ADGRL1	0.32416402375633463	-0.10256706119256337	-0.39766840911398826	TP53-/-	1	-0.426731084948898
ADGRL2	0.8738506943264917	0.41894762240311106	-0.37655866108150554	TP53-/-	1	-0.4549030719233806
ADGRL3	-0.0885457596940748	0.2868181192425204	0.36742537706114015	TP53-/-	1	0.3753638789365952
ADGRL4	1.0304395376854578	0.6275698447716201	-0.31048642994651554	TP53-/-	1	-0.4028696929138377
ADGRV1	-0.5319273079004374	-0.5348229297412644	-0.050585154868301174	TP53-/-	1	-0.002895621840827034
ADH1A	4.343706723683287e-4	0.06173238815861415	0.061336960654265985	TP53-/-	1	0.06129801748624582
ADH1B	-0.41928237173138927	-0.7634537636385119	-0.3817618299567224	TP53-/-	1	-0.34417139190712265
ADH1C	-0.6264045771401711	-0.5714440153991147	-0.001199258080938126	TP53-/-	1	0.054960561741056346
ADH4	0.8944100843692577	0.9287670377059768	0.11454460045525605	TP53-/-	1	0.034356953336719065
ADH5	-0.2793386152926807	-0.33259810489834746	-0.07830337797535847	TP53-/-	1	-0.05325948960566673
ADH6	-0.20148507897178727	-0.409829270535907	-0.22640818110828276	TP53-/-	1	-0.20834419156411974
ADH7	0.40075396394855134	-0.1735575893991634	-0.5383822654248003	TP53-/-	1	-0.5743115533477148
ADHFE1	0.42986222488075726	1.0948084596961893	0.7034852014491049	TP53-/-	1	0.664946234815432
ADI1	0.6110241345998685	0.5705866380481517	0.014343401542423417	TP53-/-	1	-0.0404374965517168
ADIG	-0.5167203076976512	-0.008053205792106369	0.46234094076676363	TP53-/-	1	0.5086671019055449
ADIPOQ	0.3258841804279191	0.0018007489396313543	-0.29486653633208443	TP53-/-	1	-0.3240834314882878
ADIPOR1	0.08184671528142788	0.13835311400675185	0.063844302934473	TP53-/-	1	0.05650639872532397
ADIPOR2	0.854106963292601	0.29137545035926943	-0.48615721108800863	TP53-/-	1	-0.5627315129333317
ADIRF	0.8765943463393874	0.38502783313426286	-0.4129761223555651	TP53-/-	1	-0.4915665132051245
ADK	-0.8582309538599174	-1.4082310000166365	-0.6269440811994995	TP53-/-	2	-0.550000046156719
ADM	0.319419692589369	-0.34547381150252754	-0.6362561776130358	TP53-/-	1	-0.6648935040918965
ADM2	-0.24094876351926414	-0.27082940840823716	-0.05148272067097395	TP53-/-	1	-0.029880644888973018
ADM5	1.0552966690684236	0.43549626952859033	-0.5251885896066951	TP53-/-	1	-0.6198003995398332
ADNP	7.779477540340481e-4	0.46810761852709815	0.4673994170796715	TP53-/-	1	0.4673296707730641
ADNP2	-1.1037375558626943	-1.1304942986639712	-0.1257114831242343	TP53-/-	1	-0.026756742801276934
ADO	-1.0441214062958846	-0.40118079739663576	0.5493307085412842	TP53-/-	1	0.6429406088992489
ADORA1	-0.12268065236427388	-0.5202818962585525	-0.4086000832767703	TP53-/-	1	-0.3976012438942786
ADORA2A	-1.0810438744614068	-1.4548686910219124	-0.47074497235917245	TP53-/-	2	-0.3738248165605056
ADORA2B	0.5149576219429834	-0.29352098367092916	-0.7623104767086073	TP53-/-	1	-0.8084786056139126
ADORA3	0.35608637142230787	0.15748107524693103	-0.16668064685138298	TP53-/-	1	-0.19860529617537684
ADPGK	-0.27020327862838495	0.09197154663789892	0.337949958467958	TP53-/-	1	0.36217482526628386
ADPRH	0.44886048428443365	0.4798538143394448	0.07123557100049227	TP53-/-	1	0.030993330055011148
ADPRHL1	0.20527346403302654	0.011750039653312663	-0.1751197900912119	TP53-/-	1	-0.19352342437971387
ADPRHL2	-0.19919722485173522	-0.3163205925566871	-0.13498224145039622	TP53-/-	1	-0.11712336770495188
ADPRM	0.37127113210165247	0.4973372726106148	0.15935216785430684	TP53-/-	1	0.1260661405089623
ADRA1A	0.17657420532724136	0.5859339539351206	0.4251903729651638	TP53-/-	1	0.40935974860787927
ADRA1B	0.5342791857361402	0.9709710220327115	0.484592225119671	TP53-/-	1	0.43669183629657127
ADRA1D	0.304499957740149	0.7206539700579961	0.44345372146199835	TP53-/-	1	0.41615401231784716
ADRA2A	-0.5644488943668294	-0.44312554875011717	0.07071811480711726	TP53-/-	1	0.12132334561671226
ADRA2B	-0.455852808298741	0.012814950443192455	0.42779862637338306	TP53-/-	1	0.46866775874193345
ADRA2C	-0.1227787933120514	-0.23207016258331364	-0.12029900740482548	TP53-/-	1	-0.10929136927126225
ADRB1	0.42539992235035634	0.6456754418116855	0.2584144217991077	TP53-/-	1	0.22027551946132912
ADRB2	0.6629372134433381	0.6693981166058712	0.0658960283499116	TP53-/-	1	0.006460903162533116
ADRB3	0.8268842572397833	0.7684046039753404	0.01565401784032394	TP53-/-	1	-0.05847965326444293
ADRBK1	-0.1635539365758585	0.1006074065463009	0.24949804092980848	TP53-/-	1	0.26416134312215944
ADRBK2	0.4625780811698905	0.2357228885596213	-0.18538311108317046	TP53-/-	1	-0.2268551926102692
ADRM1	-0.20075102374260803	-0.10096337496330317	0.0817894703912453	TP53-/-	1	0.09978764877930486
ADSL	-2.0073360049942464	-1.5931468554630008	0.23422298632510885	TP53-/-	2	0.4141891495312455
ADSS	-1.4089168142484758	-0.9040856182219886	0.3785158443832838	TP53-/-	2	0.5048311960264872
ADSSL1	0.906764853076232	0.21269840972152113	-0.6127711389650636	TP53-/-	1	-0.6940664433547109
ADTRP	0.08332265425323038	0.06502167630064258	-0.010830749571889578	TP53-/-	1	-0.018300977952587796
AEBP1	0.32096155353453476	-0.35881132503968133	-0.6509973177400663	TP53-/-	1	-0.6797728785742161
AEBP2	1.0031779199065853	0.8786765948188491	-0.03456218146179468	TP53-/-	1	-0.12450132508773626
AEN	-0.19504651074667723	0.011309532934998642	0.18886929901187924	TP53-/-	1	0.20635604368167587
AES	-0.18333070302419413	-0.07937506914418231	0.08751926092647509	TP53-/-	1	0.10395563388001182
AFAP1	2.425211222278933	1.1925421499263638	-1.0152386284447714	TP53-/-	2	-1.2326690723525693
AFAP1L1	1.1140708790936809	1.1301705431786644	0.11598083054209218	TP53-/-	1	0.016099664084983534
AFAP1L2	0.49139849271713054	0.29185714283782516	-0.15548539655631688	TP53-/-	1	-0.19954134987930539
AFF1	-0.6479844790083737	-0.8159332407579569	-0.2260433110498129	TP53-/-	1	-0.16794876174958318
AFF2	0.5346710761456043	0.4375744285702228	-0.04916112411950824	TP53-/-	1	-0.0970966475753815
AFF3	-0.3203421522099547	-0.47699339187876466	-0.18537126855435127	TP53-/-	1	-0.15665123966880995
AFF4	0.03627871900448635	-0.15264214806379614	-0.18566832646271023	TP53-/-	1	-0.18892086706828248
AFG3L2	-2.434359149767429	-2.3853164921870107	-0.16920793671939016	TP53-/-	2	0.04904265758041815
AFM	-0.147102398130593	0.47627459811376827	0.6101886440581211	TP53-/-	1	0.6233769962443613
AFMID	-0.7192269065009202	-0.2119140694302836	0.44283110281411364	TP53-/-	1	0.5073128370706367
AFP	0.3592395068518393	0.20654340276425526	-0.12048876283562682	TP53-/-	1	-0.15269610408758405
AFTPH	0.1409937149859999	0.027845420127316126	-0.10050761195403839	TP53-/-	1	-0.11314829485868379
AGA	-0.011078093759019272	1.0271569774999578	1.037241873296858	TP53-/-	1	1.0382350712589772
AGAP1	0.9937367902684304	1.0718417430236664	0.16719765917630347	TP53-/-	1	0.07810495275523599
AGAP11	-0.31857258127501065	-0.36476777280084954	-0.07475657089237059	TP53-/-	1	-0.0461951915258389
AGAP2	0.32216052113390503	-0.21417104356087588	-0.5074485113441165	TP53-/-	1	-0.5363315646947809
AGAP3	0.38501817598103505	0.5809352968773598	0.23043562887084323	TP53-/-	1	0.19591712089632474
AGAP4	-2.2009920000852055	-2.3095344201044954	-0.30587066228527293	TP53-/-	2	-0.10854242001928993
AGAP5	-0.2635218524236133	-0.13287360834967696	0.10702239539506139	TP53-/-	1	0.13064824407393635
AGAP6	-0.7951816976457073	-1.0481759488922715	-0.3242856537925223	TP53-/-	1	-0.25299425124656416
AGAP9	-1.1105032507013757	-0.312770567490945	0.6981713697285644	TP53-/-	1	0.7977326832104307
AGBL1	0.8940777056628215	0.9719064342591746	0.15798657655800752	TP53-/-	1	0.07782872859635304
AGBL2	0.398876079764927	0.6850196193674095	0.3219044672655145	TP53-/-	1	0.2861435396024825
AGBL3	-0.41581783543216855	-0.14954608576188927	0.2289919219537318	TP53-/-	1	0.2662717496702793
AGBL4	-0.5732518963408948	-0.07769905221678482	0.44415838695379256	TP53-/-	1	0.49555284412411
AGBL5	0.4679291450310453	0.2931539289064477	-0.13282338908914	TP53-/-	1	-0.17477521612459762
AGER	0.5876397248992571	0.5500311797429079	0.015075841699917159	TP53-/-	1	-0.03760854515634915
AGFG1	0.4023871699503181	0.7507825444820587	0.38447108628062743	TP53-/-	1	0.34839537453174063
AGFG2	0.2013379787670835	0.561995621535606	0.37870844415714927	TP53-/-	1	0.3606576427685225
AGGF1	0.016358872249275232	-0.06158216010921566	-0.07647439026879756	TP53-/-	1	-0.0779410323584909
AGK	-0.7897447420826352	-0.9259783273313206	-0.20703754173191458	TP53-/-	1	-0.13623358524868534
AGL	0.5849783979028659	0.5997538770095964	0.06722126674124929	TP53-/-	1	0.014775479106730494
AGMAT	0.6076483704146056	0.9642478437698325	0.4110777199118074	TP53-/-	1	0.3565994733552269
AGMO	1.1205389791379121	1.268383984531985	0.24830606437804192	TP53-/-	1	0.14784500539407297
AGO1	0.6892742381086632	0.7797040395557412	0.1522261522924886	TP53-/-	1	0.09042980144707802
AGO2	0.9346682514217005	0.9567420178925481	0.10587072854418733	TP53-/-	1	0.022073766470847578
AGO3	-0.3767710137758754	0.27808662005833207	0.621078518834113	TP53-/-	1	0.6548576338342075
AGO4	1.2663338331175147	1.2412199721547486	0.08841832334383315	TP53-/-	1	-0.025113860962766132
AGPAT1	0.10655833533901815	-0.011991426525012103	-0.10899635639484923	TP53-/-	1	-0.11854976186403025
AGPAT2	-0.5231115244372728	-0.9099186999495021	-0.4337063362644219	TP53-/-	1	-0.3868071755122293
AGPAT3	-0.11991490653163536	0.1052375149854526	0.21440154294667008	TP53-/-	1	0.22515242151708798
AGPAT4	-0.12214841953902364	0.2212227403154576	0.3324200373959397	TP53-/-	1	0.34337115985448124
AGPAT5	0.34663873261566	0.5726232693879857	0.25706216531695847	TP53-/-	1	0.22598453677232572
AGPAT6	-0.03693625352331386	-0.6333064244703794	-0.5996816623034013	TP53-/-	1	-0.5963701709470656
AGPAT9	0.3742545126798315	0.25820945672502726	-0.0824915559219262	TP53-/-	1	-0.11604505595480424
AGPS	-0.7946973535609458	-1.7884568033931811	-1.0650074288823814	TP53-/-	2	-0.9937594498322353
AGR2	0.4105342076954957	0.27822729463521323	-0.09550078491830188	TP53-/-	1	-0.13230691306028247
AGR3	-0.3871014542551019	-0.6378815415705665	-0.285485369998822	TP53-/-	1	-0.25078008731546464
AGRN	0.5395102554855666	0.18220461199365806	-0.3089362671401013	TP53-/-	1	-0.3573056434919086
AGRP	0.31310539105575497	0.9002622648175036	0.6152280964007422	TP53-/-	1	0.5871568737617486
AGT	-0.8328031311283467	-0.8986499581455814	-0.1405111502009636	TP53-/-	1	-0.06584682701723465
AGTPBP1	1.2536177063579226	1.3475499601456973	0.20632438354542293	TP53-/-	1	0.0939322537877747
AGTR1	-0.4249570535566866	-0.8512156617742367	-0.4643578054947896	TP53-/-	1	-0.4262586082175501
AGTR2	0.31724638604890826	1.1338328588650088	0.8450289531712509	TP53-/-	1	0.8165864728161005
AGTRAP	-0.23385066201595922	-1.0247868173483203	-0.8119018562920008	TP53-/-	1	-0.7909361553323611
AGXT	0.47680106470676836	0.5220146716976123	0.08796083915047631	TP53-/-	1	0.045213606990843924
AGXT2	0.53818856939480475	0.14887503041226288	-0.3410626573790605	TP53-/-	1	-0.38931353898254184
AHCTF1	-1.9578556919552592	-1.791340309585902	-0.009014661487696918	TP53-/-	2	0.16651538236935726
AHCY	-0.8866646464815205	-1.2043677051474255	-0.3971962945172005	TP53-/-	1	-0.317703058665905
AHCYL1	-0.24890418893171937	-0.13537461424873565	0.09121426136397348	TP53-/-	1	0.11352957468298372
AHCYL2	-0.6606447925808906	-0.41874604316003294	0.18266914945996937	TP53-/-	1	0.24189874942085765
AHDC1	0.8687816201856265	1.4702828253628335	0.6793911520818691	TP53-/-	1	0.601501205177207
AHI1	0.5475807400860835	0.3436602716186092	-0.15482753903578622	TP53-/-	1	-0.2039204684674743
AHNAK	0.7023428862255888	0.15540849598165027	-0.48396637981884494	TP53-/-	1	-0.5469343902439385
AHNAK2	0.19094693977222163	0.3337188718317661	0.15989113285167017	TP53-/-	1	0.14277193205954444
AHR	1.0620109279759635	0.7209059663793	-0.24589118995339998	TP53-/-	1	-0.3411049615966635
AHRR	0.8949619439549819	1.0151725795071402	0.20044775921673663	TP53-/-	1	0.12021063555215838
AHSA1	0.09497973186661815	0.31243453553783457	0.22597013836548546	TP53-/-	1	0.21745480367121642
AHSA2	0.23987513201075628	0.32388875251101135	0.10551944067641691	TP53-/-	1	0.08401362050025507
AHSG	0.8162370256266941	1.0317789591931321	0.28872103532287086	TP53-/-	1	0.21554193356643803
AHSP	0.91911661442052806	0.6637523084165374	-0.17296161396601728	TP53-/-	1	-0.2553643060039906
AICDA	1.3497925034315101	0.7511808571772765	-0.4775970391517863	TP53-/-	1	-0.5986116462542337
AIDA	0.22538032769341823	-0.05957402820328052	-0.2647480562357496	TP53-/-	1	-0.28495435589669876
AIF1	0.006964953557957116	-0.5144704336885146	-0.5208109497005822	TP53-/-	1	-0.5214353872464718
AIF1L	0.09593728462554019	0.8104407046309422	0.7231046033546356	TP53-/-	1	0.714503420005402
AIFM1	-1.3615569260269855	-0.9998782104021919	0.23960937827709783	TP53-/-	2	0.3616787156247936
AIFM2	-1.8959278751636992	-1.546261475908116	0.1796884461077981	TP53-/-	2	0.3496663992555833
AIFM3	0.4514287002718386	0.36962925069574876	-0.04132695720464519	TP53-/-	1	-0.08179944957608987
AIG1	-0.19189885068875498	-0.11495225113809202	0.05974205591860593	TP53-/-	1	0.07694659955066296
AIM1	1.219675995043192	0.5121520315831065	-0.5981748516838636	TP53-/-	1	-0.7075239634600854
AIM1L	-0.46823639432608605	-0.3969111422179782	0.02934587887378831	TP53-/-	1	0.07132525210810786
AIM2	-0.3780369013990642	-0.2446771921749599	0.09946710204431072	TP53-/-	1	0.1333597092241043
AIMP1	-0.5039593550952967	-0.14972202113292876	0.3090552461989396	TP53-/-	1	0.3542373339623679
AIMP2	-0.591425156568773	-1.1382635448425582	-0.5998621550903306	TP53-/-	1	-0.5468383882737852
AIP	0.17553512553051517	0.033117219566634534	-0.1266804395053318	TP53-/-	1	-0.14241790596388065
AIPL1	-1.0308757585806752	-0.25508952412750086	0.6833638624375278	TP53-/-	1	0.7757862344531743
AIRE	-0.012222283482423916	0.4549920310420775	0.46611853511414014	TP53-/-	1	0.46721431452450146
AJAP1	0.6404475332437674	0.8878454131052377	0.3048167100951491	TP53-/-	1	0.24739787986147033
AJUBA	0.525401287721287	0.03244643820586574	-0.4458504017998857	TP53-/-	1	-0.4929548495154213
AK1	0.2887554377507851	-0.18052797377001847	-0.44339526518774053	TP53-/-	1	-0.46928341152080355
AK2	-1.0074141745064633	-0.8887073733300417	0.028387859407664084	TP53-/-	1	0.11870680117642163
AK3	1.0210183465450957	1.152055733776457	0.22257600056446958	TP53-/-	1	0.13103738723136127
AK4	1.2306929130502182	0.7823465232448005	-0.33800956473199595	TP53-/-	1	-0.44834638980541774
AK5	0.13713001787703374	-0.5671545775288154	-0.691990309289166	TP53-/-	1	-0.7042845954058491
AK6	-1.1020305619150155	-1.2869684264570609	-0.2837395656375812	TP53-/-	1	-0.18493786454204542
AK7	2.385831589193586	2.581998761927324	0.4100670659727874	TP53-/-	2	0.19616717273373796
AK8	0.33161802072749746	-0.12118047901793431	-0.42306754155414883	TP53-/-	1	-0.4527984997454318
AK9	1.1602845256345127	1.4329585941598761	0.3766984838630907	TP53-/-	1	0.27267406852536347
AKAP1	-0.26084368725472606	-1.0350977773540837	-0.797639829943101	TP53-/-	1	-0.7742540900993576
AKAP10	-0.01928942489664583	-0.30976152725699607	-0.29220148089013565	TP53-/-	1	-0.29047210236035026
AKAP11	-1.5448361592386708	-0.729015505234153	0.6773195581896768	TP53-/-	2	0.8158206540045178
AKAP12	0.19034269300749884	-0.42313519897795815	-0.59641286447155	TP53-/-	1	-0.613477891985457
AKAP13	-0.6886996087295301	-0.7558753210895791	-0.12892054525113072	TP53-/-	1	-0.06717571236004904
AKAP14	1.4376416348224512	1.4662229127663513	0.15747193124792247	TP53-/-	1	0.028581277943900085
AKAP17A	0.2285906565199143	0.2362185779713485	0.028122040670293474	TP53-/-	1	0.0076279214514341775
AKAP2	1.022188244943647	1.1273931277021005	0.19684838243127	TP53-/-	1	0.10520488275845352
AKAP3	0.018767079851216933	0.5629377669572712	0.5458532351931725	TP53-/-	1	0.5441706871060542
AKAP4	-0.5294087698505118	0.09228420664039268	0.5742292410521779	TP53-/-	1	0.6216929764909045
AKAP5	0.36005584545079233	0.307558702216508	-0.02021661377409234	TP53-/-	1	-0.05249714323428434
AKAP6	0.4661271149222364	0.057369850201633044	-0.3669669973063837	TP53-/-	1	-0.40875726472060336
AKAP7	0.46085852661416893	0.0963537000726554	-0.3231869103534746	TP53-/-	1	-0.3645048265415135
AKAP8	0.5191471258057907	0.6373154899597657	0.164712099800778	TP53-/-	1	0.11816836415397503
AKAP8L	0.12851411149037015	0.41954670272157957	0.3025544248979323	TP53-/-	1	0.2910325912312094
AKAP9	-0.11953068604619795	0.16385973788836386	0.27267399235578726	TP53-/-	1	0.2833904239345618
AKIP1	-0.7347902921990678	-0.3860579943566328	0.2828552402301687	TP53-/-	1	0.348732297842435
AKIRIN1	-1.071234973590446	-1.3021655447935085	-0.3269713175502852	TP53-/-	1	-0.23093057120306248
AKIRIN2	-3.989050339632488	-4.3360967855063075	-0.7046816811676004	TP53-/-	2	-0.3470464458738194
AKNA	-0.04883291485279946	0.061002950756655724	0.10545778824604166	TP53-/-	1	0.10983586560945519
AKNAD1	0.3238429876877323	-0.22418759135248126	-0.518996685446729	TP53-/-	1	-0.5480305790402136
AKR1A1	0.38556241767439636	0.3298214401348857	-0.021173675995222407	TP53-/-	1	-0.05574097753951068
AKR1B1	1.6306415511690369	1.1058078002448102	-0.37863983879478424	TP53-/-	1	-0.5248337509242267
AKR1B10	0.6789495692937314	0.07257290879950232	-0.5455059598779652	TP53-/-	1	-0.6063766604942291
AKR1B15	0.3023804611219435	0.6585025415264892	0.38323176771211465	TP53-/-	1	0.35612208040454574
AKR1C1	-1.7656193673136353	-1.853744520511595	-0.24642039745568045	TP53-/-	2	-0.08812515319795966
AKR1C2	0.4556438069959219	0.01810593207116253	-0.3966874804070122	TP53-/-	1	-0.4375378749247594
AKR1C3	1.1443791782156691	0.7215446143262169	-0.32023613022211206	TP53-/-	1	-0.4228345638894523
AKR1C4	0.6056417736523406	0.6939340611705134	0.14259063418778462	TP53-/-	1	0.08829228751817275
AKR1D1	-0.17246598760866758	-0.04118715802593293	0.11581652432030401	TP53-/-	1	0.13127882958273465
AKR1E2	0.7963818298931917	0.6875893103041956	-0.03739352011089392	TP53-/-	1	-0.10879251958899616
AKR7A2	-1.3961545769385126	-1.045180967667112	0.22580244618302103	TP53-/-	2	0.35097360927140064
AKR7A3	-0.015011583509034523	-0.2009130944965747	-0.1872473629430912	TP53-/-	1	-0.18590151098754018
AKT1	-0.1149532726590875	-0.14402106810938461	-0.03937384255799305	TP53-/-	1	-0.029067795450297113
AKT1S1	0.5608646996228508	0.478982936757529	-0.0315978702744667	TP53-/-	1	-0.08188176286532178
AKT2	-0.18796638939074317	0.4768235230257689	0.6479379305728149	TP53-/-	1	0.6647899124165121
AKT3	0.15868018174807078	-0.38617914606744047	-0.5306329783578206	TP53-/-	1	-0.5448593278155113
AKTIP	1.8747756207910171	2.9267282920445816	1.2200342353298934	TP53-/-	2	1.0519526712535645
ALAD	1.0397687956171857	0.3545965230603456	-0.5919526021563049	TP53-/-	1	-0.6851722725568401
ALAS1	0.5244165368386546	0.4372345243162103	-0.040165851888702864	TP53-/-	1	-0.08718201252244434
ALAS2	0.0843404866923828	-0.5125515239375975	-0.589330529266022	TP53-/-	1	-0.5968920106299803
ALB	0.19149159370705007	-0.031418139698122516	-0.20574170208408593	TP53-/-	1	-0.2229097334051726
ALCAM	0.3466653932605738	-0.41071716046466644	-0.7263025349410254	TP53-/-	1	-0.7573825537252402
ALDH16A1	0.22651274025823093	-0.33207290879030915	-0.5382778238114299	TP53-/-	1	-0.5585856490485401
ALDH18A1	0.038462250039444555	0.8991784541851203	0.8641645075441363	TP53-/-	1	0.8607162041456757
ALDH1A1	1.5334496340428745	1.015460024140485	-0.38050936423253634	TP53-/-	1	-0.5179896099023895
ALDH1A2	0.5395142302684987	0.9564415798470071	0.4652970822864176	TP53-/-	1	0.4169273495785084
ALDH1A3	-0.3616573912461497	-1.0276627183265519	-0.6984294418951498	TP53-/-	1	-0.6660053270804022
ALDH1B1	0.531474958420679	0.6402721682784422	0.15644618784109032	TP53-/-	1	0.1087972098577632
ALDH1L1	-0.17005038832110106	-0.3283361630233781	-0.1735315112714021	TP53-/-	1	-0.15828577470227703
ALDH1L2	-1.0970178290832149	-1.1292402523734797	-0.13057471168525003	TP53-/-	1	-0.03222242329026481
ALDH2	0.2551770345399987	-0.02612345675928257	-0.25842279083945463	TP53-/-	1	-0.28130049129928125
ALDH3A1	0.9550708922883482	0.377877532497576	-0.491567214667406	TP53-/-	1	-0.5771933597907721
ALDH3A2	1.841181796882877	1.5151823504054749	-0.1609297108050518	TP53-/-	1	-0.3259994464774021
ALDH3B1	0.24085514592777493	0.20898422432179742	-0.0102772390370246	TP53-/-	1	-0.031870921605977515
ALDH3B2	-0.4683330099227273	-0.6494556653352674	-0.22311069064375016	TP53-/-	1	-0.18112265541254013
ALDH4A1	-0.4993970463525548	-0.1945800479660406	0.26004394089890925	TP53-/-	1	0.3048169983865142
ALDH5A1	0.7921173593448505	1.0270960698247433	0.30599538213605537	TP53-/-	1	0.23497871047989283
ALDH6A1	-0.2707771421435367	-0.09885508441929415	0.14764574163453303	TP53-/-	1	0.17192205772424257
ALDH7A1	-0.21922787969740626	-0.21872437840796669	-0.01915120538587453	TP53-/-	1	5.03501289439573e-4
ALDH8A1	0.48740096783969367	0.566360664676479	0.12265725514632148	TP53-/-	1	0.07895969683678539
ALDH9A1	0.27511805800562406	0.05591843048874577	-0.1945341299595137	TP53-/-	1	-0.21919962751687827
ALDOA	-2.8036285264703413	-2.341053097007008	0.21121827365643187	TP53-/-	2	0.4625754294633335
ALDOB	-0.5818031731879026	-0.8766016236075582	-0.34695956572834175	TP53-/-	1	-0.2947984504196556
ALDOC	-0.1337992652580565	0.7530161855346106	0.8748197807362424	TP53-/-	1	0.8868154507926671
ALG1	-2.590730778229094	-2.8957130597882514	-0.5372522537501236	TP53-/-	2	-0.30498228155915763
ALG10	0.20729398404024882	-0.3303965652968568	-0.5191057668838338	TP53-/-	1	-0.5376905493371056
ALG10B	-2.3682079968229197	-1.4791407321429686	0.6767474010388197	TP53-/-	2	0.8890672646799511
ALG11	-0.6960985722755154	-0.8001102116061933	-0.16641982059879268	TP53-/-	1	-0.10401163933067792
ALG12	-1.455304018166551	-1.177278020547542	0.1475518369422275	TP53-/-	2	0.27802599761900915
ALG13	-1.3832345631155607	-1.5389621280979364	-0.27974039418420027	TP53-/-	2	-0.15572756498237572
ALG14	-2.0797489566869403	-1.638132436668399	0.25515822941064314	TP53-/-	2	0.44161652001854135
ALG1L	-0.10555439187581388	-0.38519442972089224	-0.2891034355364388	TP53-/-	1	-0.27964003784507835
ALG1L2	-2.2325559679650535	-2.594962749680888	-0.5625648672072492	TP53-/-	2	-0.3624067817158343
ALG2	-5.106740990138471	-4.610845039070233	0.0380550214998161	TP53-/-	2	0.49589595106823836
ALG3	-2.2836049312039655	-2.085980840284358	-0.007110750046177561	TP53-/-	2	0.19762409091960764
ALG5	-1.5280100896125925	-1.2703058872005175	0.12071163490784609	TP53-/-	2	0.25770420241207503
ALG6	-1.061025215351058	-0.5733117557388693	0.3925880612749819	TP53-/-	1	0.4877134596121887
ALG8	-0.7084642053153445	-0.23209089635856237	0.4128564963841641	TP53-/-	1	0.4763733089567821
ALG9	-1.228501305903341	-2.0937338588135104	-0.9753728911331101	TP53-/-	2	-0.8652325529101694
ALK	0.9605516355177824	1.0279866650572567	0.1535525464750659	TP53-/-	1	0.06743502953947422
ALKBH1	-0.22510809877870389	-0.23755453879035812	-0.03262833319896222	TP53-/-	1	-0.012446440011654236
ALKBH2	0.11394352822986512	0.18743961567035552	0.08371160668922613	TP53-/-	1	0.07349608744049041
ALKBH3	1.4135759192549786	1.4107365017479698	0.12389364260648006	TP53-/-	1	-0.002839417507008779
ALKBH4	0.11842547115165321	0.48215611683669884	0.3743479900738358	TP53-/-	1	0.36373064568504565
ALKBH5	0.4632417187809199	-0.5305553334096775	-0.9522654727447053	TP53-/-	1	-0.9937970521905974
ALKBH6	1.0532489462839687	0.46538192757856073	-0.49343879578107713	TP53-/-	1	-0.587867018705408
ALKBH7	0.40083650251121367	-0.12994450535643084	-0.4948443200134769	TP53-/-	1	-0.5307810078676445
ALKBH8	-0.7015556710906249	0.01780468459482863	0.6564629224268655	TP53-/-	1	0.7193603556854535
ALLC	0.922964397076001	0.8220967629783658	-0.018119972069767898	TP53-/-	1	-0.10086763409763522
ALMS1	1.019113897693717	0.8345716430994848	-0.09317438315583026	TP53-/-	1	-0.18454225459423224
ALOX12	0.18173240337733787	0.3062803194440489	0.14084099469663536	TP53-/-	1	0.124547916066711
ALOX12B	0.35818969973525216	0.2655610927802694	-0.06051538535135975	TP53-/-	1	-0.09262860695498276
ALOX15	0.07874616315440734	-0.5175069250148098	-0.5891931615725516	TP53-/-	1	-0.5962530881692171
ALOX15B	0.820333319491736	0.7841820263869905	0.03739505872263815	TP53-/-	1	-0.03615129310474552
ALOX5	0.24064800136610295	0.17980433277339922	-0.03926855740985677	TP53-/-	1	-0.06084366859270374
ALOX5AP	1.3213194913885735	1.382462252968086	0.17960464272101428	TP53-/-	1	0.06114276157951237
ALOXE3	0.457399517650635	0.24231255407051844	-0.1740791621761068	TP53-/-	1	-0.21508696358011659
ALPI	0.26400794537299405	-0.17036326856865475	-0.41070178497385157	TP53-/-	1	-0.4343712139416488
ALPK1	0.5958084321284862	0.25244854335395545	-0.28994314276427074	TP53-/-	1	-0.3433598887745308
ALPK2	-0.5827331069793801	-0.6659023769623696	-0.1354137577893899	TP53-/-	1	-0.08316926998298957
ALPK3	0.15775087537258553	0.19890081955536476	0.055292977393253145	TP53-/-	1	0.04114994418277923
ALPL	-0.15090838959088118	0.06070173035147179	0.19808054452362994	TP53-/-	1	0.21161011994235296
ALPP	0.7169502329333519	0.5829183207252986	-0.06975429136642886	TP53-/-	1	-0.13403191220805333
ALPPL2	0.3318064021158976	0.2118229668001898	-0.09023558793616471	TP53-/-	1	-0.11998343531570782
ALS2	-0.7831846761031971	0.1669363795846081	0.8799052368665126	TP53-/-	1	0.9501210556878052
ALS2CL	0.5167282661471266	0.5086350082621997	0.03823361676251125	TP53-/-	1	-0.008093257884926985
ALS2CR11	-0.8201882187585429	-0.4449209379477378	0.3017339378778796	TP53-/-	1	0.37526728081080507
ALS2CR12	1.28067784164024	0.4769577931035619	-0.6889018631956688	TP53-/-	1	-0.8037200485366781
ALX1	0.5199307700639686	0.8006392743661144	0.3273224969712469	TP53-/-	1	0.2807085043021458
ALX3	-0.047162751185676366	0.3949320162256125	0.43786642728486536	TP53-/-	1	0.4420947674112889
ALX4	0.20223128922749434	-0.30568593465658855	-0.48978633343427647	TP53-/-	1	-0.5079172238840829
ALYREF	-0.7719154869937985	-1.5490920827474142	-0.8463820841063584	TP53-/-	2	-0.7771765957536156
AMACR	0.8002582925781949	0.659113342439927	-0.0693984093843174	TP53-/-	1	-0.1411449501382679
AMBN	-0.14484222450299483	-0.6785192874249029	-0.5466627809826572	TP53-/-	1	-0.5336770629219081
AMBP	-0.6323853422709675	-0.2616724518792203	0.3140168696791452	TP53-/-	1	0.37071289039174726
AMBRA1	1.178453888122013	0.649705614091429	-0.4230948984955396	TP53-/-	1	-0.528748274030584
AMD1	-0.11638328552524604	-0.15396975318215747	-0.04802072146653352	TP53-/-	1	-0.037586467656911426
AMDHD1	-0.231633705012737	0.2445607735860242	0.45542753721144535	TP53-/-	1	0.4761944785987612
AMDHD2	-0.21094227006592603	-0.5662617125981226	-0.37423130925869724	TP53-/-	1	-0.3553194425321966
AMELX	0.7544798989279696	0.9853878991311299	0.2985503143391087	TP53-/-	1	0.23090800020316027
AMELY	0.5520134650797635	0.4761633242647385	-0.026359798838712645	TP53-/-	1	-0.07585014081502495
AMER1	-0.307598920316272	-0.06654396648912982	0.21347740958046868	TP53-/-	1	0.2410549538271422
AMER2	0.5605022405055928	0.2922038381823509	-0.2180470057253296	TP53-/-	1	-0.2682984023232419
AMER3	0.25049458260427154	-0.1270906743454707	-0.3551273581111556	TP53-/-	1	-0.3775852569497422
AMFR	0.01440786795914	-0.12131499602825764	-0.13443113768440906	TP53-/-	1	-0.13572286398739764
AMH	0.4549186171230945	0.31696579621512944	-0.09716744272962691	TP53-/-	1	-0.13795282090796507
AMHR2	-0.31368610469309544	0.31069612214402414	0.5962589407643144	TP53-/-	1	0.6243822268371195
AMICA1	0.9002663817589645	1.267812196902066	0.44825850409280044	TP53-/-	1	0.3675458151431015
AMIGO1	0.7323356785730806	0.24248805390383094	-0.424190633550746	TP53-/-	1	-0.48984762466924964
AMIGO2	0.4922662416619807	0.09763388933585154	-0.35049860163994767	TP53-/-	1	-0.39463235232612914
AMIGO3	0.6437526706290667	0.5245885054961867	-0.06144901535298597	TP53-/-	1	-0.11916416513287997
AMMECR1	-0.30219109558205864	-0.3964497699358857	-0.12135138423979253	TP53-/-	1	-0.09425867435382707
AMMECR1L	-0.15946133469404175	-0.21214690412123854	-0.06698195255050882	TP53-/-	1	-0.05268556942719679
AMN	0.39382449970886385	0.6734212141904552	0.314904746626107	TP53-/-	1	0.27959671448159135
AMN1	-0.5326508209304341	-0.08102851375897821	0.403867908140625	TP53-/-	1	0.4516223071714559
AMOT	-0.07541442719061515	-0.2279669284786695	-0.1593137236634396	TP53-/-	1	-0.15255250128805437
AMOTL1	0.19192506850075527	0.38536815110790096	0.21064997677694108	TP53-/-	1	0.19344308260714568
AMOTL2	2.2033988911741536	2.6063578098757776	0.6005029489340741	TP53-/-	2	0.40295891870162404
AMPD1	-0.8426496997312926	-0.49654751308752765	0.27055507693709746	TP53-/-	1	0.3461021866437649
AMPD2	0.44420746759989105	0.7956871103735669	0.39130472109268694	TP53-/-	1	0.3514796427736758
AMPD3	-0.5848487200646856	-0.16618005631158078	0.3662345022852727	TP53-/-	1	0.4186686637531048
AMPH	0.3691386568421302	0.5246300234169067	0.18858620849344931	TP53-/-	1	0.15549136657477647
AMT	0.1466408435461479	0.08554834538528654	-0.047945526295337895	TP53-/-	1	-0.06109249816086136
AMTN	-0.5929238678539523	-0.49637364916803606	0.043392086063608226	TP53-/-	1	0.09655021868591629
AMY1A	-0.4759354463308098	-0.16705782642372688	0.26620799409613083	TP53-/-	1	0.30887761990708296
AMY1B	-1.3896911638836702	-0.9088677307114811	0.35623174240224664	TP53-/-	2	0.4808234331721891
AMY1C	-1.2151975615009014	-0.5146766531378237	0.5915733070961948	TP53-/-	1	0.7005209083630777
AMY2A	0.21998572308405875	-0.7118581167225003	-0.9121211892662081	TP53-/-	1	-0.931843839806559
AMY2B	0.3083859050438618	-0.12341335789131753	-0.4041511621789958	TP53-/-	1	-0.43179926293517934
AMZ1	-0.49408371689354164	-1.0329212103214882	-0.5831341884559484	TP53-/-	1	-0.5388374934279465
AMZ2	0.594238767494358	-0.543433916659347	-1.0843966652170498	TP53-/-	1	-1.137672684153705
ANAPC1	-1.2909143283648716	-0.6839908141245361	0.49118758456755574	TP53-/-	1	0.6069235142403355
ANAPC10	-1.0397989827518848	-0.7169573299751678	0.22961927597187448	TP53-/-	1	0.32284165277671695
ANAPC11	-4.335783134110928	-4.244804437123416	-0.29774259989475027	TP53-/-	2	0.09097869698751193
ANAPC13	0.30962415796651316	-0.7439720451060367	-1.0258370877044558	TP53-/-	1	-1.0535962030725499
ANAPC15	-0.8396291361939038	-1.427266526704475	-0.6629136939201407	TP53-/-	2	-0.5876373905105713
ANAPC16	-0.24487813126468946	0.5124672022577195	0.7353909733021222	TP53-/-	1	0.757345333522409
ANAPC2	-3.2625828315825336	-2.5880689764047813	0.38200950469468253	TP53-/-	2	0.6745138551777523
ANAPC4	-1.0957504859671718	-1.2743595103300922	-0.27684769008711585	TP53-/-	1	-0.17860902436292037
ANAPC5	-2.0066405605257622	-2.2214255380090933	-0.39468879115137123	TP53-/-	2	-0.21478497748333103
ANAPC7	0.062480250723963904	0.09770674203928027	0.040828110063235695	TP53-/-	1	0.03522649131531637
ANG	0.19811761112418289	0.3246099799158688	0.14425445060005107	TP53-/-	1	0.12649236879168593
ANGEL1	1.1519925015977523	0.9302162926922134	-0.11849520859518925	TP53-/-	1	-0.22177620890553895
ANGEL2	0.9975926416587971	0.6862117544189595	-0.22194248743266487	TP53-/-	1	-0.3113808872398376
ANGPT1	-0.4361908812496258	0.15417784946896593	0.5512623732733548	TP53-/-	1	0.5903687307185917
ANGPT2	0.6287915134326276	0.5494342183170495	-0.022983476359024535	TP53-/-	1	-0.0793572951155781
ANGPT4	0.15297179554383658	0.11242624046355924	-0.02683098659035639	TP53-/-	1	-0.04054555508027734
ANGPTL1	0.35013133144713865	0.7496562787305309	0.43091570208578933	TP53-/-	1	0.3995249472833922
ANGPTL2	-0.0200831934758045	-0.002849130536215263	0.015433519699307249	TP53-/-	1	0.017234062939589238
ANGPTL3	-0.3544588591418763	0.6579209706626044	0.9806010938402588	TP53-/-	1	1.0123798298044806
ANGPTL4	-0.6363254773700506	-0.7927100520442846	-0.2134338451639194	TP53-/-	1	-0.15638457467423394
ANGPTL5	1.2582596865970412	1.7996262495977629	0.6541748659208273	TP53-/-	1	0.5413665630007216
ANGPTL6	-0.37299449169661225	-0.14932846632745367	0.1902254915468925	TP53-/-	1	0.22366602536915858
ANGPTL7	-0.171008991058037	0.04175113551981744	0.19742844721879482	TP53-/-	1	0.21276012657785442
ANHX	0.21329675611871216	-0.11535205148906837	-0.3095258512479609	TP53-/-	1	-0.32864880760778054
ANK1	0.381605873413197	0.593870343547542	0.24647705075076082	TP53-/-	1	0.21226447013434496
ANK2	-0.22373849395826345	-0.6596863853043108	-0.45600699366823355	TP53-/-	1	-0.43594789134604733
ANK3	0.05161527767976972	0.127279482517251	0.08029173279679476	TP53-/-	1	0.07566420483748126
ANKAR	-0.22819302390787036	-0.3560280779444861	-0.14829352380995264	TP53-/-	1	-0.12783505403661574
ANKDD1A	0.14014004632395377	0.022144566009700124	-0.10543133241589293	TP53-/-	1	-0.11799548031425365
ANKDD1B	1.8576645669866558	1.7420869982199574	0.05096991696204789	TP53-/-	1	-0.11557756876669845
ANKEF1	0.2798354078917076	-0.17488990818822006	-0.42963688815246703	TP53-/-	1	-0.4547253160799276
ANKFN1	0.5265739650072627	0.5415675861685223	0.062203204355514685	TP53-/-	1	0.014993621161259574
ANKFY1	1.0058024974962378	-0.15520558052026448	-1.070833629908565	TP53-/-	1	-1.1610080780165024
ANKH	0.7364569520733893	0.18974708873156412	-0.4806833826224135	TP53-/-	1	-0.5467098633418253
ANKHD1	1.395582776332858	1.5531076398820378	0.28264476229473745	TP53-/-	1	0.15752486354917972
ANKHD1-EIF4EBP3	0.9088390861874946	1.0818543293110485	0.25449651128493656	TP53-/-	1	0.17301524312355387
ANKIB1	1.5659645089535665	1.0852149124550328	-0.34035425476591574	TP53-/-	1	-0.48074959649853377
ANKK1	0.684096304232379	0.01824299945270631	-0.6045211776071955	TP53-/-	1	-0.6658533047796726
ANKLE1	-0.9722908592478244	-0.8616941837906124	0.02342668746124099	TP53-/-	1	0.11059667545721208
ANKLE2	-1.663627859667207	-1.1314026615720707	0.3830739238878056	TP53-/-	2	0.5322251980951362
ANKMY1	0.02185019795332455	-0.34448777443617606	-0.36437900972397236	TP53-/-	1	-0.3663379723895006
ANKMY2	-0.13138066670468113	0.057352770860302354	0.17695460509873007	TP53-/-	1	0.18873343756498348
ANKRA2	-0.011444588161197021	0.21838954575677233	0.2288080781825466	TP53-/-	1	0.22983413391796936
ANKRD1	0.6685688272487421	0.6516658288077145	0.043037024743843966	TP53-/-	1	-0.016902998441027606
ANKRD10	-0.08396249737045947	0.4920380767427598	0.5684729810907396	TP53-/-	1	0.5760005741132193
ANKRD11	0.7374812258972204	0.4805389369005126	-0.19082397779665466	TP53-/-	1	-0.25694228899670785
ANKRD12	1.2533565934005806	1.060263624748218	-0.08072424877576023	TP53-/-	1	-0.19309296865236258
ANKRD13A	-0.32816212845417475	-0.31018155685365867	-0.011440551231197638	TP53-/-	1	0.017980571600516082
ANKRD13B	-0.9007070031442868	-0.5863146123384714	0.23364019828524152	TP53-/-	1	0.3143923908058154
ANKRD13C	-0.008091844081043055	0.46132852983447314	0.4686949058678628	TP53-/-	1	0.4694203739155162
ANKRD13D	1.136267635737479	0.19552177181901712	-0.838874664343397	TP53-/-	1	-0.9407458639184619
ANKRD16	0.054277316430942385	0.16591890194285108	0.11650777650479636	TP53-/-	1	0.1116415855119087
ANKRD17	1.3212779266481562	1.4648432327076617	0.26202346074622396	TP53-/-	1	0.14356530605950546
ANKRD18A	0.819290598813014	0.5577479416111573	-0.1880897896936794	TP53-/-	1	-0.26154265720185677
ANKRD18B	1.4305400420236545	1.091557463429358	-0.21072861312204316	TP53-/-	1	-0.33898257859429637
ANKRD2	-0.2705605262537178	-0.057947561519011044	0.1883560691757321	TP53-/-	1	0.21261296473470676
ANKRD20A1	-1.6796806912719002	-1.9893159988735514	-0.46022578606043907	TP53-/-	2	-0.30963530760165114
ANKRD20A2	-0.46753467700560325	-0.4238702302736057	0.0017479854234883074	TP53-/-	1	0.04366444673199754
ANKRD20A3	-0.6259214166988024	-0.7380761801837509	-0.1682712659297676	TP53-/-	1	-0.11215476348494846
ANKRD20A4	-0.8532377252286044	-1.4259791847868506	-0.6492378305345462	TP53-/-	2	-0.5727414595582462
ANKRD22	1.0483268436606825	1.2314857820177383	0.2771458739623649	TP53-/-	1	0.18315893835705577
ANKRD23	-0.007957739026430098	0.04977568122767212	0.057019975291814275	TP53-/-	1	0.05773342025410222
ANKRD24	-0.17988308405730769	-0.03015657339199765	0.1335992313344272	TP53-/-	1	0.14972651066531004
ANKRD26	0.21728224477954247	0.4479319971970661	0.2501300246930678	TP53-/-	1	0.23064975241752364
ANKRD27	0.7176279743247806	0.5681916746280273	-0.08509791647276832	TP53-/-	1	-0.14943629969675332
ANKRD28	-0.7629744694737032	-0.819580508601999	-0.12500992744285522	TP53-/-	1	-0.05660603912829587
ANKRD30A	-0.82545053551554	-0.6348221412308667	0.11662326239664722	TP53-/-	1	0.19062839428467337
ANKRD30B	0.20896124234949076	1.0744095843097636	0.8841826011729119	TP53-/-	1	0.8654483419602729
ANKRD31	0.9570247899053455	1.2771609859176927	0.4059375163214092	TP53-/-	1	0.3201361960123472
ANKRD32	-1.1102397838912577	-1.3034184481344009	-0.2927163568111062	TP53-/-	1	-0.19317866424314323
ANKRD33	0.8858225688956844	1.3156581668094463	0.5092533379477812	TP53-/-	1	0.4298355979137618
ANKRD33B	0.11428656901428051	-0.15851295846141583	-0.26255325316969025	TP53-/-	1	-0.27279952747569636
ANKRD34A	0.09653442338816605	0.27934856141696973	0.19146885739380348	TP53-/-	1	0.1828141380288037
ANKRD34B	0.20410783765256574	1.1875751361525055	1.0017664294532247	TP53-/-	1	0.9834672984999397
ANKRD34C	-0.9865741415631377	-0.08928002227959218	0.8088435746145105	TP53-/-	1	0.8972941192835455
ANKRD35	-0.27178040875608894	0.2500231100272916	0.49743725559837426	TP53-/-	1	0.5218035187833805
ANKRD36	-1.5055742358264297	-1.3391587922220893	0.031434345288181564	TP53-/-	2	0.16641544360434035
ANKRD36B	0.980563574621271	1.4561760910334334	0.5635241883321758	TP53-/-	1	0.4756125164121624
ANKRD37	0.46872632008666304	0.27348397404963587	-0.15321904888605015	TP53-/-	1	-0.19524234603702717
ANKRD39	-1.2561968271034845	-0.8789877073355321	0.2645857609266482	TP53-/-	1	0.37720911976795235
ANKRD40	0.20734999403633025	-0.4024390520736833	-0.5911992421236896	TP53-/-	1	-0.6097890461100135
ANKRD42	0.3819061765511842	0.5205476210725052	0.17288094858423897	TP53-/-	1	0.138641444521321
ANKRD44	0.4820419266104429	0.5995065637130801	0.16068173469902303	TP53-/-	1	0.11746463710263721
ANKRD45	0.9839044248628196	1.010147777580998	0.11445454599302318	TP53-/-	1	0.026243352718178348
ANKRD46	-0.04865938832728584	0.5423624047362656	0.5866592730871093	TP53-/-	1	0.5910217930635515
ANKRD49	-2.7798760970902365	-2.819114038434816	-0.28846559139274097	TP53-/-	2	-0.039237941344579585
ANKRD50	-1.2610361044967044	-0.8592750120034375	0.28870387196513947	TP53-/-	1	0.40176109249326697
ANKRD52	0.758019402207573	0.3258268420808827	-0.36423291455081314	TP53-/-	1	-0.43219256012669033
ANKRD53	-0.5648363876930785	-1.1279115369757085	-0.6137151205078901	TP53-/-	1	-0.5630751492826299
ANKRD54	0.49453064566703137	-0.3420873943187739	-0.7922812759029012	TP53-/-	1	-0.8366180399858052
ANKRD55	-0.8738422396591666	-1.1220595019180417	-0.32656091510406404	TP53-/-	1	-0.24821726225887508
ANKRD6	-1.2023147171053437	-1.1163338921947934	-0.021811774866157707	TP53-/-	1	0.08598082491055026
ANKRD60	0.5068325945470181	-0.6938564739178389	-1.1552493826317423	TP53-/-	1	-1.200689068464857
ANKRD61	0.7652324514446849	0.7991816611649192	0.10255553566899889	TP53-/-	1	0.0339492097202343
ANKRD62	0.012442758854930083	0.01958753401970778	0.008260321124821087	TP53-/-	1	0.0071447751647776975
ANKRD63	0.5091888117386648	0.37377919238894225	-0.0897586886793677	TP53-/-	1	-0.13540961934972257
ANKRD65	-0.6656173658217225	-0.49998996206962476	0.10595199156785096	TP53-/-	1	0.16562740375209772
ANKRD66	0.537550788760833	0.10644882954473711	-0.3829082573440483	TP53-/-	1	-0.43110195921609584
ANKRD7	-0.18358569977759678	0.4112995839300377	0.5784260492166045	TP53-/-	1	0.5948852837076345
ANKRD9	0.7758430235524535	0.8082935953183973	0.10200818038333304	TP53-/-	1	0.03245057176594379
ANKS1A	0.22501006120483852	0.26815807110645395	0.06332111360576032	TP53-/-	1	0.043148009901615436
ANKS1B	0.033325373930061124	-0.25185091071573146	-0.2821885239178022	TP53-/-	1	-0.2851762846457926
ANKS3	3.6058368210882024	3.888549272204459	0.6059909736078195	TP53-/-	2	0.2827124511162564
ANKS4B	0.0034829262307017085	0.2655323710618046	0.26236170389929575	TP53-/-	1	0.2620494448311029
ANKS6	0.3882803729600751	0.5555390789274444	0.20206968369905837	TP53-/-	1	0.16725870596736925
ANKUB1	-0.29496842570248505	-0.5872518182948268	-0.318728559574131	TP53-/-	1	-0.2922833925923417
ANKZF1	0.1927125190724513	-0.1596591225372458	-0.3350941491654972	TP53-/-	1	-0.3523716416096971
ANLN	-0.5851410778761957	-1.2268671174373327	-0.6941864121433465	TP53-/-	1	-0.6417260395611369
ANO1	-0.6481161027971878	-0.5947855672739325	-0.004775814406366208	TP53-/-	1	0.053330535523255285
ANO10	-0.6725991425381058	-0.15255101149261477	0.45974677304804545	TP53-/-	1	0.5200481310454911
ANO2	0.4701352366143963	0.23012493338050768	-0.1978606907569557	TP53-/-	1	-0.24001030323388864
ANO3	-0.06981459055137026	-0.019328949684331426	0.0442264675317937	TP53-/-	1	0.05048564086703884
ANO4	0.419745939617325	-0.18668094351292083	-0.5687948842589351	TP53-/-	1	-0.6064268831302458
ANO5	1.1148496901060423	0.9950067927972969	-0.019891907150269117	TP53-/-	1	-0.11984289730874542
ANO6	-0.14004748907696474	-0.29057502912752964	-0.16308338980024692	TP53-/-	1	-0.1505275400505649
ANO7	1.5717620393835472	1.2285830891909015	-0.20226383533536962	TP53-/-	1	-0.34317895019264566
ANO8	-0.01204245040759057	-0.43024263594808665	-0.4192798421550649	TP53-/-	1	-0.4182001855404961
ANO9	-0.4850185659004755	-0.6607450126731282	-0.21921041267157637	TP53-/-	1	-0.17572644677265276
ANOS1	-0.3574003075449672	-0.47696439355745684	-0.15160653526738926	TP53-/-	1	-0.11956408601248963
ANP32A	-0.5745165987008445	0.23281100863000764	0.7558197642446982	TP53-/-	1	0.8073276073308522
ANP32B	0.22591734758962784	0.44320342424981035	0.23754052242624102	TP53-/-	1	0.21728607666018251
ANP32C	1.7865595448533798	2.261948915348919	0.6355619902396297	TP53-/-	2	0.4753893704955394
ANP32D	-0.5880120206686015	-0.3693175638220388	0.16597669209988836	TP53-/-	1	0.2186944568465627
ANP32E	-1.262633643165808	-0.09769412139771326	1.0517390751412292	TP53-/-	2	1.164939521768095
ANPEP	0.6110444137567831	0.20021738264891875	-0.35604431490153265	TP53-/-	1	-0.41082703110786434
ANTXR1	0.6204854558437904	0.27793186421324734	-0.28692444606866796	TP53-/-	1	-0.3425535916305431
ANTXR2	0.6158558502084241	0.5100311038439866	-0.05061066452945295	TP53-/-	1	-0.1058247463644375
ANTXRL	1.1326838937107142	0.8999108484175788	-0.13122314334879737	TP53-/-	1	-0.23277304529313536
ANXA1	1.4076657023821624	1.8411060978586185	0.5596435796490609	TP53-/-	1	0.4334403954764561
ANXA10	0.10052373402130874	-0.49770832888274297	-0.589219684967344	TP53-/-	1	-0.5982320629040517
ANXA11	0.23905197148516466	-0.13300440549114675	-0.350624356622962	TP53-/-	1	-0.37205637697631144
ANXA13	1.1845094859317207	1.7488392170476728	0.6705260166077855	TP53-/-	1	0.5643297311159521
ANXA2	-0.9154674166570888	-0.3262063755099669	0.50718551512352406	TP53-/-	1	0.5892610411471219
ANXA2R	0.5494228284499556	0.869447755837291	0.36928300783226087	TP53-/-	1	0.32002492738733535
ANXA3	0.6022755952736814	0.6302704804652223	0.08199143973169987	TP53-/-	1	0.02799488519154092
ANXA4	0.4163789930893761	0.706244099469266	0.32719524425391483	TP53-/-	1	0.28986510637988994
ANXA5	0.9036994350306439	0.6075681735987433	-0.2151107847357311	TP53-/-	1	-0.2961312614319006
ANXA6	0.370610274482285	0.42592146921346885	0.08853797339574587	TP53-/-	1	0.055311194731183844
ANXA7	0.12566867610138371	-0.6356505684906362	-0.7500525162431575	TP53-/-	1	-0.7613192445920198
ANXA8	1.2636445817181419	1.3440424641242419	0.1936889639501136	TP53-/-	1	0.08039788240610002
ANXA8L1	1.1130290236508074	0.12296033902259192	-0.8902809249182597	TP53-/-	1	-0.9900686846282154
ANXA9	-0.17825525567167252	-0.19207377865112107	-0.029799860610390805	TP53-/-	1	-0.01381852297944855
AOAH	0.3639557274881815	0.3685097306081854	0.03718417350004155	TP53-/-	1	0.004554003120003924
AOC1	0.37754824537553583	0.2833363709846343	-0.06036307729046836	TP53-/-	1	-0.0942118743909015
AOC2	-0.3851418013598548	0.262295955775399	0.6129081656226302	TP53-/-	1	0.6474377571352539
AOC3	-0.5029691205178003	-0.8195076819163087	-0.3616318704437039	TP53-/-	1	-0.31653856139850844
AOX1	-1.8184484643580834	-0.8704600872029549	0.7849567808980018	TP53-/-	2	0.9479883771551285
AP1AR	0.43414546352569616	0.3598545650598585	-0.03536792137098238	TP53-/-	1	-0.07429089846583764
AP1B1	-0.16943197687834902	0.14850139427766745	0.30274307778840726	TP53-/-	1	0.3179333711560165
AP1G1	-0.8272030433494686	-0.44596438662730165	0.30707640509430845	TP53-/-	1	0.38123865672216695
AP1G2	-0.021052530607743026	-0.8459847318989697	-0.8268196497053582	TP53-/-	1	-0.8249322012912267
AP1M1	-1.023368333425668	-1.5058736180335868	-0.574254584204527	TP53-/-	2	-0.48250528460791875
AP1M2	0.6172554032413583	0.9040342025091849	0.3421183569518539	TP53-/-	1	0.28677879926782657
AP1S1	-0.3963783750456507	-0.39408632887431216	-0.033244951699156644	TP53-/-	1	0.0022920461713385465
AP1S2	-0.1593764476595647	-0.4657245177453006	-0.32063684272736337	TP53-/-	1	-0.3063480700857359
AP1S3	0.17296868415463273	0.06101706047860157	-0.09644424954201687	TP53-/-	1	-0.11195162367603116
AP2A1	1.1280146784889757	1.0265397792590156	-3.436121794662128e-4	TP53-/-	1	-0.10147489922996011
AP2A2	0.20134437342644285	0.33376929351685924	0.15047629478730198	TP53-/-	1	0.1324249200904164
AP2B1	-0.18152462841945002	1.0924529315947007	1.2577031092880193	TP53-/-	1	1.2739775600141507
AP2M1	-1.1056984118262307	-0.5281045208842151	0.4784633515881639	TP53-/-	1	0.5775938909420156
AP2S1	-0.4679904916604587	-0.7776797125890739	-0.3516465479488754	TP53-/-	1	-0.30968922092861517
AP3B1	0.1599436300404103	0.3667809899635988	0.22117698286425014	TP53-/-	1	0.20683735992318852
AP3B2	2.110066260896256	1.4838062647374197	-0.4370836309965389	TP53-/-	1	-0.6262599961588362
AP3D1	0.5590254397352766	0.21015692594598526	-0.2987495186268101	TP53-/-	1	-0.3488685137892914
AP3M1	0.2728006917745711	-0.05018573117075185	-0.2985286870722546	TP53-/-	1	-0.322986422945323
AP3M2	-0.2115380374057199	-0.597787648517523	-0.4052148909002124	TP53-/-	1	-0.3862496111118031
AP3S1	1.5806783038303078	1.35457638196849	-0.08438742618408002	TP53-/-	1	-0.22610192186181788
AP3S2	-0.7207719274371244	-0.6907523409403368	-0.034600665421586685	TP53-/-	1	0.030019586496787598
AP4B1	0.5274153134587066	0.38227202809709543	-0.09785827172006223	TP53-/-	1	-0.1451432853616112
AP4E1	0.7080684751835064	0.7179699402810238	0.0733827987900103	TP53-/-	1	0.009901465097517437
AP4M1	1.3542117338504558	1.739427373211833	0.5066264491627464	TP53-/-	1	0.38521563936137726
AP4S1	0.35885282290546416	0.6243996646806595	0.29771951517581663	TP53-/-	1	0.2655468417751954
AP5B1	0.521954992867461	-0.2307179338532507	-0.7058774539154936	TP53-/-	1	-0.7526729267207117
AP5M1	-0.8619940050351386	-0.06516834671585081	0.7195442498222037	TP53-/-	1	0.7968256583192878
AP5S1	0.18327094472003927	-1.3420831073066944e-5	-0.16685335018230066	TP53-/-	1	-0.18328436555111233
AP5Z1	0.11139920579939902	-0.3622428177312278	-0.46365461354941334	TP53-/-	1	-0.4736420235306268
APAF1	-0.3922271592136556	-1.0194871988546033	-0.6624248634538531	TP53-/-	1	-0.6272600396409477
APBA1	0.294351895453454	0.18069532243405195	-0.0872666805821547	TP53-/-	1	-0.11365657301940207
APBA2	0.247844527683909	-0.45306257420244783	-0.6786867916802246	TP53-/-	1	-0.7009071018863569
APBA3	0.032864284832545027	0.4286510360276514	0.39873317333525216	TP53-/-	1	0.3957867511951064
APBB1	0.1069082766969524	-0.18313901432950166	-0.2804625118343996	TP53-/-	1	-0.29004729102645405
APBB1IP	0.29438246320770234	-0.19658605650098832	-0.46457588674298356	TP53-/-	1	-0.49096851970869065
APBB2	-0.4208777039784886	-0.5924407319550866	-0.20929649430987085	TP53-/-	1	-0.171563027976598
APBB3	-0.13653677680928503	0.05123912523902476	0.17553480250256132	TP53-/-	1	0.1877759020483098
APC	1.0994145403285411	1.3190757317567092	0.31822835512358205	TP53-/-	1	0.2196611914281681
APC2	-0.22248689146912395	0.15164907412989712	0.3541890747338452	TP53-/-	1	0.37413596559902107
APCDD1	0.3577432136458742	0.5239867629161458	0.19831674150749534	TP53-/-	1	0.16624354927027157
APCDD1L	0.6128299180302295	0.07980706435994166	-0.4780800594537571	TP53-/-	1	-0.5330228536702878
APCS	0.7609905689431551	1.473165084692565	0.7804005389901714	TP53-/-	1	0.7121745157494099
APEH	0.5273168391063893	0.8144441097429326	0.3344034556358935	TP53-/-	1	0.2871272706365433
APELA	0.3717711749494079	0.312524588659021	-0.02591572798872749	TP53-/-	1	-0.05924658629038693
APEX1	0.15952198848340354	-0.311073094643743	-0.45629326213507304	TP53-/-	1	-0.47059508312714654
APEX2	1.3444839166737508	0.45931761894329	-0.7646276278843891	TP53-/-	1	-0.8851662977304608
APH1A	1.1305154713579797	0.6724784034655921	-0.35668157418367186	TP53-/-	1	-0.45803706789238763
APH1B	0.10900163772699392	-0.5081414352126907	-0.6073706150770716	TP53-/-	1	-0.6171430729396846
API5	0.4342291633540228	0.38400470403689413	-0.011293978178641695	TP53-/-	1	-0.050224459317128656
APIP	0.47891803714432646	-0.3415646882343478	-0.7775456976859311	TP53-/-	1	-0.8204827253786743
APITD1	-0.06325358998869234	-0.11186208282420437	-0.054279444719480104	TP53-/-	1	-0.04860849283551204
APITD1-CORT	1.1322275289171595	1.0949436528908245	0.06422511088399063	TP53-/-	1	-0.03728387602633498
APLF	-0.5238819047803147	0.31040440424521215	0.78731808041713	TP53-/-	1	0.8342863090255268
APLN	0.13086551057100435	-0.3504094820570594	-0.46954234608813217	TP53-/-	1	-0.4812749926280637
APLNR	0.3297767915143381	-0.9342437156266781	-1.2344546229364752	TP53-/-	2	-1.2640205071410162
APLP1	0.38390119649741916	0.528703206817704	0.17922037635964844	TP53-/-	1	0.14480201032028484
APLP2	0.3690266170678257	0.7129561519442252	0.37701433195541534	TP53-/-	1	0.34392953487639955
APMAP	-0.2299570286648306	0.4166938004960426	0.626034208899926	TP53-/-	1	0.6466508291608732
APOA1	-0.3830254648098729	-0.0729442397635146	0.2757413720568347	TP53-/-	1	0.31008122504635827
APOA1BP	0.24093890645563681	0.38257569976195793	0.1632379853608758	TP53-/-	1	0.14163679330632112
APOA2	1.1272343207059081	1.0321745992060725	0.006001603174754511	TP53-/-	1	-0.09505972149983566
APOA4	0.5199909142457299	-0.06016918116563561	-0.5335407105619797	TP53-/-	1	-0.5801600954113655
APOA5	-0.286329524199824	-0.34861231683404686	-0.08795344555664114	TP53-/-	1	-0.06228279263422287
APOB	0.028147237666035718	-0.4623422727205062	-0.487965991476402	TP53-/-	1	-0.4904895103865419
APOBEC1	-0.36093852563184065	0.3462807570214498	0.6748596171814262	TP53-/-	1	0.7072192826532904
APOBEC2	-0.303707173613412	-0.3485489010331648	-0.07207036011373097	TP53-/-	1	-0.04484172741975284
APOBEC3A	-0.5874722280421045	0.6493834285802771	1.1841862865678145	TP53-/-	1	1.2368556566223816
APOBEC3B	-0.3780246776922493	-0.1910430622273083	0.15309010419216554	TP53-/-	1	0.186981615464941
APOBEC3C	0.9498841567458729	0.6075114232566474	-0.25721160114539476	TP53-/-	1	-0.3423727334892255
APOBEC3D	0.06576806277080183	-0.14470066017400177	-0.20457233794054241	TP53-/-	1	-0.2104687229448036
APOBEC3F	0.004611658073097942	0.5536804541467245	0.5494822507256475	TP53-/-	1	0.5490687960736266
APOBEC3G	1.003423466589787	0.44569302316349163	-0.4677692855016246	TP53-/-	1	-0.5577304434262953
APOBEC3H	1.9566320400741306	2.0052918933951354	0.22408019161127846	TP53-/-	1	0.048659853321004753
APOBEC4	0.8320169421452814	0.6007026262349903	-0.15672047789420984	TP53-/-	1	-0.23131431591029117
APOBR	1.1286106158442042	0.318626216263367	-0.7087996842258317	TP53-/-	1	-0.8099843995808371
APOC1	-0.7034832971324181	-0.8325444312183456	-0.1921313871723742	TP53-/-	1	-0.12906113408592756
APOC2	-1.2470475955992413	-0.9387128619093491	0.19653164215112573	TP53-/-	1	0.30833473368989217
APOC3	0.2971078828498578	0.7685471951569303	0.49807629067131026	TP53-/-	1	0.4714393123070725
APOC4	0.739433612533481	0.6802712248063276	0.007130963192781503	TP53-/-	1	-0.05916238772715343
APOD	0.07300237179661619	0.4299520406432892	0.3634946402538005	TP53-/-	1	0.356949668846673
APOE	1.7058072834717686	-0.202305749515997	-1.7551801950315327	TP53-/-	2	-1.9081130329877656
APOF	0.6055139508905636	1.031257549367119	0.48003048529492653	TP53-/-	1	0.4257435984765554
APOH	-0.10413531002381277	0.6450988983196084	0.7398980373423332	TP53-/-	1	0.7492342083434211
APOL1	0.3715631230749188	0.11152421028869161	-0.22672670721510538	TP53-/-	1	-0.26003891278622715
APOL2	0.32821043892629065	0.5744229611212364	0.2756379762648217	TP53-/-	1	0.24621252219494572
APOL3	1.0312903820838075	0.48622850740371126	-0.45260232991367555	TP53-/-	1	-0.5450618746800963
APOL4	0.3270831389813116	0.01022233022442289	-0.28753642189518097	TP53-/-	1	-0.3168608087568887
APOL5	-0.19209721559053336	0.035328260760940686	0.21020314846695554	TP53-/-	1	0.22742547635147403
APOL6	-0.647272365360456	-0.26495459879302447	0.3242870612677396	TP53-/-	1	0.3823177665674315
APOLD1	0.8249614347577089	0.5916289534015822	-0.1593711994197724	TP53-/-	1	-0.23333248135612672
APOM	-0.7903148657139667	-0.7268474213785652	-0.007387626142808412	TP53-/-	1	0.06346744433540152
APOO	-0.3297017637394615	-0.41518385627978877	-0.1150412501875081	TP53-/-	1	-0.08548209254032729
APOOL	-0.059054640749689545	0.4815578557021414	0.5353179981272872	TP53-/-	1	0.540612496451831
APOPT1	-0.05454912687191655	-0.09703069434937002	-0.04737212742604151	TP53-/-	1	-0.04248156747745347
APP	-0.2042465466422253	0.29321255186665035	0.4791475317079753	TP53-/-	1	0.49745909850887565
APPBP2	-0.7908974353823696	-0.5534637840793581	0.16652635098995472	TP53-/-	1	0.23743365130301142
APPL1	0.7684621214992552	0.7013817159781455	0.0018154740084688203	TP53-/-	1	-0.06708040552110972
APPL2	1.0800879967863397	0.46231120638872164	-0.5209423330755631	TP53-/-	1	-0.6177767903976181
APRT	0.28698404899203844	-0.13578636042445325	-0.3970410755780309	TP53-/-	1	-0.4227704094164917
APTX	1.737084669901316	1.719924811430863	0.1385771294720486	TP53-/-	1	-0.017159858470453093
AQP1	0.4457966233647076	1.0201361121299541	0.6143070416201696	TP53-/-	1	0.5743394887652465
AQP10	-0.17509971996179913	-0.35435764214030196	-0.19495635268619668	TP53-/-	1	-0.17925792217850284
AQP11	0.6183734886486469	0.017592374434690458	-0.5453413154440393	TP53-/-	1	-0.6007811142139565
AQP12A	-0.612762138451439	-0.9787976027446973	-0.42097218178386553	TP53-/-	1	-0.3660354642932583
AQP12B	0.012708451963676645	0.42249843188868025	0.4109293463960389	TP53-/-	1	0.4097899799250036
AQP2	-0.7145264599395443	-0.906712464381592	-0.25624632378303003	TP53-/-	1	-0.1921860044420477
AQP3	0.4285829672022605	0.6567526253060019	0.26659393387570585	TP53-/-	1	0.22816965810374135
AQP4	-0.20991644878649054	0.5015984406074171	0.6926949918839885	TP53-/-	1	0.7115148893939076
AQP5	0.2814035988941792	-0.5540634571909349	-0.8102380332013597	TP53-/-	1	-0.8354670560851141
AQP6	-0.9001653011382309	-1.830451866169453	-1.0109901916757353	TP53-/-	2	-0.9302865650312222
AQP7	-0.40757476292710354	-0.32095611018575576	0.05007785134031284	TP53-/-	1	0.08661865274134778
AQP8	0.37952952492953873	0.45696815005678026	0.11146505231983939	TP53-/-	1	0.07743862512724153
AQP9	1.4288873733184886	0.7891369792287107	-0.5116445973571774	TP53-/-	1	-0.6397503940897779
AQR	-1.1395829162493292	-1.5672029350111676	-0.5297884472573158	TP53-/-	2	-0.4276200187618384
AR	-0.05845221568417093	-0.15308434168121865	-0.09987261436641165	TP53-/-	1	-0.09463212599704772
ARAF	0.22409113402113154	0.3083126645987855	0.10431224857302554	TP53-/-	1	0.08422153057765394
ARAP1	-0.09613469305981726	-0.33141984053684853	-0.24390402932736927	TP53-/-	1	-0.23528514747703128
ARAP2	0.8889445964255264	0.44834136654787693	-0.3609055868704498	TP53-/-	1	-0.44060322987764944
ARAP3	-0.15481470682888454	-0.16475546452166856	-0.023820550974306465	TP53-/-	1	-0.009940757692784019
ARC	0.3395071306459117	0.5715209416035013	0.26245206122134873	TP53-/-	1	0.2320138109575896
ARCN1	-1.8962350559227235	-0.8548786345683825	0.8713509281522376	TP53-/-	2	1.041356421354341
AREG	1.2928954023877532	1.0069242352794485	-0.17005762577009453	TP53-/-	1	-0.2859711671083047
AREL1	0.08945526313988582	-0.11499279293194704	-0.19642801336556617	TP53-/-	1	-0.20444805607183286
ARF1	-1.3926010094352932	-1.0153287166619813	0.25241972204199525	TP53-/-	2	0.37727229277331187
ARF3	-0.6480884179557057	-0.14331225212685544	0.44667229796236524	TP53-/-	1	0.5047761658288503
ARF4	-0.7224595563731918	0.44470242019159467	1.102390421574189	TP53-/-	1	1.1671619765647865
ARF5	0.9490194603201747	0.6033961378272338	-0.2605397138410501	TP53-/-	1	-0.3456233224929409
ARF6	0.5998441743042897	0.3228515237041194	-0.22321408323401304	TP53-/-	1	-0.2769926506001703
ARFGAP1	-0.24455983280470475	0.32093854218272855	0.54357255157038	TP53-/-	1	0.5654983749874333
ARFGAP2	0.4684783375525826	0.10402192392858124	-0.32245534915608765	TP53-/-	1	-0.3644564136240014
ARFGAP3	-0.9578319504837395	-1.1295517334210543	-0.25759346860624854	TP53-/-	1	-0.17171978293731482
ARFGEF1	-0.42714686221819265	-0.30601810788241013	0.08283323144988242	TP53-/-	1	0.12112875433578252
ARFGEF2	0.4725485958192251	0.1384878590029509	-0.29169475647892795	TP53-/-	1	-0.3340607368162742
ARFGEF3	1.0342670879950022	0.5194831227719445	-0.42205754618123026	TP53-/-	1	-0.5147839652230577
ARFIP1	0.4478779859772375	0.567776554501767	0.16005272434113205	TP53-/-	1	0.11989856852452951
ARFIP2	-0.4294125157466759	-0.08043779232644736	0.31047607511254494	TP53-/-	1	0.3489747234202285
ARFRP1	-1.7502440912242494	-2.2164722985445287	-0.6231449930443229	TP53-/-	2	-0.46622820732027925
ARG1	0.24228985183195764	0.26875360813072924	0.048186066320359516	TP53-/-	1	0.026463756298771596
ARG2	0.3081000401206575	0.3749916476807338	0.09451407931678174	TP53-/-	1	0.06689160756007628
ARGFX	-0.07083700714935387	0.024820407342322888	0.08930657718394291	TP53-/-	1	0.09565741449167675
ARGLU1	-0.788191317224436	-1.6820117625855504	-0.9644851307353397	TP53-/-	2	-0.8938204453611144
ARHGAP1	-0.5417617212475022	-0.7222498677112922	-0.22905937624410022	TP53-/-	1	-0.18048814646378997
ARHGAP10	0.42109992777570165	0.48988359934767656	0.10653706120860007	TP53-/-	1	0.0687836715719749
ARHGAP11A	-1.8033257268560796	-2.012499263896643	-0.37084931591652515	TP53-/-	2	-0.20917353704056318
ARHGAP11B	-0.641342562081296	-0.5659227340813016	0.01792075464535936	TP53-/-	1	0.07541982799999447
ARHGAP12	0.32405131355102496	1.025262722117131	0.7302639794543835	TP53-/-	1	0.7012114085661061
ARHGAP15	1.6351081427968293	1.325211861925777	-0.163301919909993	TP53-/-	1	-0.30989628087105237
ARHGAP17	0.20962396149832468	-0.15068408141354686	-0.3415143681244597	TP53-/-	1	-0.3603080429118716
ARHGAP18	-0.7643892185014448	-0.5176513879948045	0.1782071039578299	TP53-/-	1	0.24673783050664033
ARHGAP19	-0.06189853964918941	-0.6477414574945569	-0.5913923837349905	TP53-/-	1	-0.5858429178453675
ARHGAP20	0.19781801789509607	0.12518277273907844	-0.054900023147819055	TP53-/-	1	-0.07263524515601763
ARHGAP21	2.5205035340825646	2.3596166168117403	0.0650868854447042	TP53-/-	2	-0.16088691727082427
ARHGAP22	0.3588754905888737	-0.42615926792919673	-0.7528600528637548	TP53-/-	1	-0.7850347585180704
ARHGAP23	-1.2651654820631468	-0.8656930984414679	0.2860449469288371	TP53-/-	1	0.3994723836216789
ARHGAP24	0.5141357654692966	0.676529766789046	0.2084884473160113	TP53-/-	1	0.16239400131974935
ARHGAP25	1.0873488152412245	1.3777702790915696	0.3879068842577086	TP53-/-	1	0.29042146385034506
ARHGAP26	0.08187893798617957	-0.4591776519437129	-0.5337157968189712	TP53-/-	1	-0.5410565899298925
ARHGAP27	-0.28365966022028294	0.2222614019742239	0.480489773870484	TP53-/-	1	0.5059210621945068
ARHGAP28	0.2812306619786468	0.14876479595495212	-0.10725234766588287	TP53-/-	1	-0.1324658660236947
ARHGAP29	-0.8077034364457332	-0.27674133410410695	0.4585480729494882	TP53-/-	1	0.5309621023416262
ARHGAP30	0.3211358700755057	0.8288062161560458	0.5364615351298885	TP53-/-	1	0.5076703460805401
ARHGAP31	-0.009559001681461742	0.18404372288573229	0.19274571963507825	TP53-/-	1	0.19360272456719402
ARHGAP32	1.5993275650808316	1.1100159135925831	-0.34592517065927764	TP53-/-	1	-0.4893116514882485
ARHGAP33	0.3236446206262749	0.1284961727356382	-0.16613233874323793	TP53-/-	1	-0.1951484478906367
ARHGAP35	0.577323040171534	0.6850398419811735	0.1594762542439474	TP53-/-	1	0.1077168018096395
ARHGAP36	-0.6801155368850784	-0.46272153344307865	0.15641876889951956	TP53-/-	1	0.21739400344199977
ARHGAP4	0.3531549088111343	0.15663595425438862	-0.1648571232549477	TP53-/-	1	-0.1965189545567457
ARHGAP40	0.1664561587241864	0.01711034783120339	-0.13442231220960768	TP53-/-	1	-0.14934581089298302
ARHGAP42	-0.7294055805927591	-0.517460555061404	0.14655073009011943	TP53-/-	1	0.21194502553135508
ARHGAP44	0.061590543845485124	0.18593831434893246	0.1298696232665492	TP53-/-	1	0.12434777050344734
ARHGAP5	-0.08306361282417787	0.005221751477109659	0.08083836008036231	TP53-/-	1	0.08828536430128753
ARHGAP6	-0.03374121295548012	-0.2980202226535447	-0.26730405215354347	TP53-/-	1	-0.2642790096980646
ARHGAP8	0.7500446832740868	1.1935293622780456	0.5107293572970613	TP53-/-	1	0.4434846790039588
ARHGAP9	0.011130045626126845	-0.8620651485287542	-0.8721973384881367	TP53-/-	1	-0.873195194154881
ARHGDIA	-1.6238545000739981	-1.2963682935155656	0.18190078226661122	TP53-/-	2	0.3274862065584325
ARHGDIB	-0.5951949844767531	-0.5857590827587533	-0.04392584611560435	TP53-/-	1	0.009435901717999795
ARHGDIG	0.4233279539544721	0.5322381425353058	0.14686333018818948	TP53-/-	1	0.10891018858083368
ARHGEF1	-1.025257382245655	-1.3075071009719619	-0.3741683795396703	TP53-/-	1	-0.2822497187263069
ARHGEF10	-0.21897746977807112	-0.1352318869933974	0.06411332641777806	TP53-/-	1	0.08374558278467373
ARHGEF10L	0.6586904635651522	0.3893013910245161	-0.21033468644216524	TP53-/-	1	-0.26938907254063604
ARHGEF11	0.49175304725406294	0.9603035846204152	0.5126382780032236	TP53-/-	1	0.46855053736635227
ARHGEF12	0.35827132558111735	1.0384434145868737	0.7122926287117112	TP53-/-	1	0.6801720890057563
ARHGEF15	0.3483770035647628	0.5448633573157959	0.22771982563855636	TP53-/-	1	0.19648635375103313
ARHGEF16	0.19275853136285018	0.7566471347138602	0.5811702209916608	TP53-/-	1	0.5638886033510101
ARHGEF17	-0.3750821473069351	-1.1142843049356035	-0.7728298586064832	TP53-/-	1	-0.7392021576286684
ARHGEF18	1.0368978357456253	0.4236045869239092	-0.5203309721168643	TP53-/-	1	-0.6132932488217162
ARHGEF19	-0.7833308595374023	-0.5686743373798644	0.14442759737306188	TP53-/-	1	0.21465652215753794
ARHGEF2	0.5159700977978777	0.3864736546109208	-0.08323754153882684	TP53-/-	1	-0.1294964431869569
ARHGEF25	-0.3849619363920221	-0.8666136632657354	-0.5161651927312022	TP53-/-	1	-0.4816517268737133
ARHGEF26	-0.1021812151796072	0.09712910220163912	0.1901493392481075	TP53-/-	1	0.19931031738124633
ARHGEF28	-0.22203859630179562	0.474001463362419	0.676133360356928	TP53-/-	1	0.6960400596642147
ARHGEF3	0.061872537086074805	0.24214796883459205	0.18582256639837486	TP53-/-	1	0.18027543174851723
ARHGEF33	-0.7022000886405223	0.23072720888138246	0.8699720895042983	TP53-/-	1	0.9329272975219047
ARHGEF35	-0.23923254146552525	-0.25635200057643415	-0.038567668326748183	TP53-/-	1	-0.017119459110908897
ARHGEF37	0.9634860412378694	1.0535880924260952	0.17648265000817576	TP53-/-	1	0.09010205118822578
ARHGEF38	0.5563259089456197	0.24701339434074146	-0.25943554379580003	TP53-/-	1	-0.3093125146048783
ARHGEF39	0.6760883169513191	0.31697191907995304	-0.29850222062973775	TP53-/-	1	-0.35911639787136607
ARHGEF4	1.7108383133521958	1.3645176088818878	-0.192936813405725	TP53-/-	1	-0.34632070447030805
ARHGEF40	0.6065043336807484	0.6243073153009471	0.07217866044469701	TP53-/-	1	0.017802981620198666
ARHGEF5	-1.1524015978788469	-1.0926827430019537	-0.04359882264539672	TP53-/-	1	0.05971885487689321
ARHGEF6	0.8374739052468303	0.20439003873857445	-0.558000788668996	TP53-/-	1	-0.6330838665082559
ARHGEF7	0.5796879434106783	0.7664593612239761	0.23874289382574287	TP53-/-	1	0.18677141781329776
ARHGEF9	-0.015197381238306757	-0.2581530482779605	-0.2443181765474961	TP53-/-	1	-0.24295566703965374
ARID1A	2.1011277239027764	2.0364860102496722	0.12373327386071242	TP53-/-	2	-0.06464171365310412
ARID1B	-0.36199189423317757	0.2861436907939249	0.6156814806047323	TP53-/-	1	0.6481355850271024
ARID2	0.9123690931759689	0.9654964295817775	0.1349250846244543	TP53-/-	1	0.05312733640580858
ARID3A	-0.05846720501474619	-0.03466629930665319	0.018559073481843165	TP53-/-	1	0.023800905708093005
ARID3B	-0.05074593851421115	-0.1508488503694513	-0.10465249988134806	TP53-/-	1	-0.10010291185524016
ARID3C	0.038101643915439784	0.4967885374603561	0.46210286707911685	TP53-/-	1	0.4586868935449163
ARID4A	-0.9299385301035188	-0.7472544648768676	0.09931114267462204	TP53-/-	1	0.18268406522665115
ARID4B	1.4819551194606013	0.8667682499838713	-0.4823233248437123	TP53-/-	1	-0.6151868694767301
ARID5A	-0.2911864465769854	-0.6912239874840076	-0.42614363746370654	TP53-/-	1	-0.4000375409070222
ARID5B	0.06896873369032179	0.7210267914490539	0.6582413964486933	TP53-/-	1	0.6520580577587322
ARIH1	-2.434880598644357	-1.6474290838828447	0.5691541703643332	TP53-/-	2	0.7874515147615122
ARIH2	1.7340516447685934	1.3531347940949938	-0.22545178626292617	TP53-/-	1	-0.3809168506735996
ARIH2OS	0.6023832334429395	0.5126006927205293	-0.03577633596510388	TP53-/-	1	-0.08978254072241021
ARL1	-0.3969317591086842	-0.2095137265095025	0.1518314215068065	TP53-/-	1	0.18741803259918172
ARL10	-0.008216940340327075	0.11190645970039884	0.11938671658431244	TP53-/-	1	0.12012340004072591
ARL11	0.6051593125163377	1.1386223225522496	0.5877181020240322	TP53-/-	1	0.5334630100359119
ARL13A	0.5096208665024557	-0.06377091237264011	-0.5277021126677204	TP53-/-	1	-0.5733917788750958
ARL13B	-0.43325968909530466	-0.5342300841447156	-0.1398139587200527	TP53-/-	1	-0.10097039504941097
ARL14	-0.9380953604073621	-1.089507823421517	-0.23551667990358138	TP53-/-	1	-0.1514124630141549
ARL14EP	0.6513752718542711	0.3820797578452684	-0.21089696578822126	TP53-/-	1	-0.26929551400900276
ARL14EPL	1.449504258545964	1.4484454510887759	0.12889538023856884	TP53-/-	1	-0.0010588074571882267
ARL15	0.15233105416806947	0.11072069843637729	-0.027953232416230003	TP53-/-	1	-0.04161035573169218
ARL16	-0.7995110958738069	-0.7605346952782311	-0.03270315081343478	TP53-/-	1	0.03897640059557572
ARL17A	0.4750508741307367	0.30296831285335096	-0.12949224110561403	TP53-/-	1	-0.17208256127738575
ARL17B	-0.4011400228205983	-0.4502953715269051	-0.0851192484399999	TP53-/-	1	-0.04915534870630678
ARL2	-3.1502935516298693	-4.056436174525712	-1.188579764485143	TP53-/-	2	-0.9061426228958425
ARL2BP	0.6626515851033221	0.7867574266683053	0.18351535896356708	TP53-/-	1	0.12410584156498317
ARL3	-0.3335118732762665	0.06408976563213829	0.36770088882576335	TP53-/-	1	0.39760163890840483
ARL4A	-0.45910877844686093	-0.4335529814302565	-0.015605246847387177	TP53-/-	1	0.02555579701660443
ARL4C	0.6981710858260738	1.334994088430872	0.6994169934787581	TP53-/-	1	0.6368230026047982
ARL4D	0.08398565484588533	0.1410392388875046	0.06458325322971926	TP53-/-	1	0.05705358404161928
ARL5A	0.22438642389047403	-0.839747412936706	-1.0440166448460446	TP53-/-	1	-1.06413383682718
ARL5B	0.7778443812578135	0.7422346191672506	0.03412727671018412	TP53-/-	1	-0.03560976209056288
ARL5C	0.1123498191998971	0.323679232271148	0.22140204956459503	TP53-/-	1	0.21132941307125086
ARL6	0.741209647184083	0.9939125979081183	0.31915553066242786	TP53-/-	1	0.25270295072403526
ARL6IP1	0.5900829864461035	-0.27541638627965986	-0.812595937137645	TP53-/-	1	-0.8654993727257634
ARL6IP4	-0.3246179464587291	-0.0865954436818714	0.20891913085173747	TP53-/-	1	0.23802250277685771
ARL6IP5	0.4914314926171288	0.9342074104033702	0.4868348296898432	TP53-/-	1	0.44277591778624137
ARL6IP6	0.32444641862186674	-0.1683884365031569	-0.4637468613959833	TP53-/-	1	-0.4928348551250237
ARL8A	-0.2758856465929419	0.2303483887413732	0.48149972021345505	TP53-/-	1	0.5062340353343151
ARL8B	-0.9818061744522597	-0.25162916262430157	0.6421539355773159	TP53-/-	1	0.7301770118279581
ARL9	0.5621581180056545	0.5479054706347979	0.036147205648742964	TP53-/-	1	-0.01425264737085663
ARMC1	-0.4738787359830247	-0.14859276476573657	0.2828007381882102	TP53-/-	1	0.32528597121728814
ARMC10	-0.8368889695706766	-1.2235493218215068	-0.461690988132641	TP53-/-	1	-0.3866603522508302
ARMC12	-0.2234448227164101	-0.28159566009065007	-0.07818361082746311	TP53-/-	1	-0.058150837374239955
ARMC2	0.3967438587247244	-0.2115887914585113	-0.5727628851550381	TP53-/-	1	-0.6083326501832357
ARMC3	0.24657560101145543	-0.31396155165575124	-0.5384306071043944	TP53-/-	1	-0.5605371526672067
ARMC4	0.24251975241505452	0.8443838647653388	0.6236070339315491	TP53-/-	1	0.6018641123502843
ARMC5	-0.2997287363218002	0.00993264612171948	0.2827894334801906	TP53-/-	1	0.30966138244351965
ARMC6	-0.04275579398538641	-0.3865853678587754	-0.34766281164685486	TP53-/-	1	-0.34382957387338897
ARMC7	-2.596643720113837	-3.4932857116256026	-1.1294420839524615	TP53-/-	2	-0.8966419915117658
ARMC8	-0.8410161522885483	-0.8993807049708866	-0.13376520795140567	TP53-/-	1	-0.05836455268233831
ARMC9	0.3378773801821002	0.3553291406561008	0.04774389671538093	TP53-/-	1	0.0174517604740006
ARMCX1	-0.7192170958150194	-0.25047317222015913	0.4042630689078242	TP53-/-	1	0.4687439235948602
ARMCX2	-0.2110865172885749	-0.28398488334124616	-0.09182316515279978	TP53-/-	1	-0.07289836605267128
ARMCX3	0.957254443108216	0.831650350118269	-0.03978218329989158	TP53-/-	1	-0.1256040929899469
ARMCX4	0.11395974681860203	0.03210521759769382	-0.07163755590709303	TP53-/-	1	-0.08185452922090822
ARMCX5	0.3014747215659885	0.32723028038486973	0.05278404274428411	TP53-/-	1	0.025755558818881252
ARMCX5-GPRASP2	1.1756532908690485	0.5091755701204196	-0.5610754306029003	TP53-/-	1	-0.6664777207486289
ARMCX6	0.6343567933120834	0.4741737123857633	-0.10331031128930496	TP53-/-	1	-0.1601830809263201
ARMS2	1.0693430245096054	1.1457244496079926	0.17225255020820218	TP53-/-	1	0.07638142509838719
ARMT1	-0.3718385430215083	-0.41903908409538326	-0.08053743920814255	TP53-/-	1	-0.047200541073874946
ARNT	-0.7207037856884415	-1.0568208077418124	-0.4007311647757591	TP53-/-	1	-0.3361170220533709
ARNT2	-0.5912880060493008	-0.6588370504632625	-0.1205605151063357	TP53-/-	1	-0.0675490444139617
ARNTL	-0.006973269041137765	0.7121656242048197	0.718513710181829	TP53-/-	1	0.7191388932459575
ARNTL2	0.25482079870796975	-0.07064743123108276	-0.30262246752832545	TP53-/-	1	-0.3254682299390525
ARPC1A	0.7886478844369128	0.5798288336668865	-0.13811343221407613	TP53-/-	1	-0.20881905077002627
ARPC1B	-0.2479261498898457	-0.5729092566124225	-0.3472107347047058	TP53-/-	1	-0.3249831067225768
ARPC2	-0.2223900035511205	-0.4639065638515371	-0.26145476475394003	TP53-/-	1	-0.2415165603004166
ARPC3	-1.6354511098312863	-1.4294473440189388	0.059378656406013475	TP53-/-	2	0.20600376581234747
ARPC4	-2.4050694141726368	-1.7402339017567208	0.449210866797944	TP53-/-	2	0.664835512415916
ARPC4-TTLL3	1.4008427810243553	1.6863861133593234	0.4111348127491752	TP53-/-	1	0.2855433323349681
ARPC5	0.6723275639043752	0.589852967803007	-0.022197586277123094	TP53-/-	1	-0.0824745961013682
ARPC5L	0.44269649041692144	-0.015214772211765074	-0.41822164980505566	TP53-/-	1	-0.45791126262868653
ARPIN	-0.38525435139072706	-0.4025811884394811	-0.051866519147694246	TP53-/-	1	-0.01732683704875404
ARPP19	0.06487077662370916	0.25324286852821426	0.1941880314104598	TP53-/-	1	0.1883720919045051
ARPP21	0.2029714887199422	0.4719469690643174	0.28717273280947525	TP53-/-	1	0.2689754803443752
ARR3	0.7084834077076032	1.1523004674683948	0.5073355939090952	TP53-/-	1	0.44381705976079155
ARRB1	0.292324058186671	-0.029729876646063882	-0.2958458465835265	TP53-/-	1	-0.32205393483273487
ARRB2	-0.9296772964948813	-1.118723711604686	-0.2723959169638889	TP53-/-	1	-0.1890464151098047
ARRDC1	-0.2684025805499998	0.006218683757177543	0.250557837707928	TP53-/-	1	0.27462126430717737
ARRDC2	0.3936685397843188	0.2730285024632659	-0.08534598764343093	TP53-/-	1	-0.12064003732105294
ARRDC3	0.3582798501921709	0.3155131073241263	-0.010645438894652637	TP53-/-	1	-0.042766742868044605
ARRDC4	0.7821603037249877	0.3178401814610511	-0.3941961427591022	TP53-/-	1	-0.4643201222639366
ARRDC5	0.23849985526401135	-0.23698999501024404	-0.4541073294753989	TP53-/-	1	-0.4754898502742554
ARSA	0.09236186039585088	0.5542196450403376	0.47013841608868273	TP53-/-	1	0.46185778464448674
ARSB	0.2887970594863428	0.21142671317897452	-0.051478468409666495	TP53-/-	1	-0.0773703463073683
ARSD	0.6213860057979648	0.7231952523231725	0.15751913019949892	TP53-/-	1	0.10180924652520773
ARSE	-0.3540770632721968	-0.2630117324457659	0.059320824476794376	TP53-/-	1	0.09106533082643087
ARSF	-0.266580624928055	-0.5359911799879913	-0.2933106356314168	TP53-/-	1	-0.2694105550599363
ARSG	0.032154616911875065	0.385744410047042	0.35647259054456726	TP53-/-	1	0.353589793135167
ARSH	0.4314308265752277	-0.2680924535483145	-0.6608436817133008	TP53-/-	1	-0.6995232801235423
ARSI	-1.492543551874327	-0.5265674511148898	0.8321632583750095	TP53-/-	2	0.9659761007594373
ARSJ	-0.4505532506216275	-0.33995118587553147	0.07020806013865133	TP53-/-	1	0.11060206474609602
ARSK	-0.22727275952304926	-0.5962559055711832	-0.3893591102269618	TP53-/-	1	-0.368983146048134
ART1	0.05542010904375104	0.6456717977908587	0.5952203359313633	TP53-/-	1	0.5902516887471077
ART3	1.975031902907203	0.9543528857138576	-0.8436090533748349	TP53-/-	2	-1.0206790171933453
ART4	-0.4784274350345825	-0.315764827499708	0.11976956439635228	TP53-/-	1	0.1626626075348745
ART5	0.04036761036513646	-0.5169222523233719	-0.553670735677814	TP53-/-	1	-0.5572898626885083
ARTN	-0.06295459795631625	0.2099808421058864	0.26729129407857316	TP53-/-	1	0.27293544006220266
ARV1	0.21281518759016976	-0.03933865756458772	-0.2330740634503951	TP53-/-	1	-0.25215384515475747
ARVCF	0.38918816706046866	0.2956360037601825	-0.058659797987831996	TP53-/-	1	-0.09355216330028615
ARX	1.4999008219518506	1.4269961533840414	0.0615677841978548	TP53-/-	1	-0.0729046685678092
AS3MT	1.2111504055378093	1.124438060054864	0.021872411133733394	TP53-/-	1	-0.08671234548294526
ASAH1	0.567626905492068	0.31690086562444725	-0.19983588691872628	TP53-/-	1	-0.2507260398676207
ASAH2	1.1799375869718127	1.8152210241177282	0.7410698325583931	TP53-/-	1	0.6352834371459155
ASAH2B	-0.6601166318768918	-0.41644061081387507	0.1844937729431847	TP53-/-	1	0.24367602106301678
ASAP1	-0.3430119719650909	-1.2662797934322272	-0.9540202955794637	TP53-/-	2	-0.9232678214671363
ASAP2	0.5813024385018547	0.8072415024189957	0.27805528624328313	TP53-/-	1	0.22593906391714103
ASAP3	0.3732858678183066	-0.11955533041981227	-0.45937454131411953	TP53-/-	1	-0.49284119823811884
ASB1	-0.21968451652211568	-0.24079643654891683	-0.04080756612487113	TP53-/-	1	-0.02111192002680115
ASB10	0.47647642485682296	-0.44320236908656824	-0.8769606671194241	TP53-/-	1	-0.9196787939433912
ASB11	0.14985141129680143	0.4904837433312375	0.35406714487843094	TP53-/-	1	0.3406323320344361
ASB12	-0.49114816645066167	-0.3771692970577589	0.0699453588784994	TP53-/-	1	0.11397886939290275
ASB13	-0.23010094624134914	-0.03063449431382999	0.17883692884711394	TP53-/-	1	0.19946645192751913
ASB14	0.04475876764783391	0.7427542415145245	0.7020082867009021	TP53-/-	1	0.6979954738666906
ASB15	0.5389726834667549	0.8442230887135148	0.35357158599333133	TP53-/-	1	0.30525040524675995
ASB16	0.41187630492929855	0.013430945094789815	-0.36151890699889633	TP53-/-	1	-0.39844535983450874
ASB17	-0.6300751764162666	-0.24854885958918974	0.32503741225457594	TP53-/-	1	0.38152631682707694
ASB18	0.32697043696543315	0.700914769588846	0.4032586152727054	TP53-/-	1	0.37394433262341287
ASB2	0.26707181521706996	-0.37122275792078324	-0.6143504552793922	TP53-/-	1	-0.6382945731378532
ASB3	0.05935711517510226	-0.42194292885995116	-0.47597842759890596	TP53-/-	1	-0.48130004403505344
ASB4	1.368385779256945	1.4500803244588094	0.20437611812538603	TP53-/-	1	0.08169454520186448
ASB5	-0.44965528302995805	-0.3609872247798941	0.048354560235314314	TP53-/-	1	0.08866805825006396
ASB6	-0.23877888649240026	-0.4233816467429575	-0.2060102973792474	TP53-/-	1	-0.18460276025055722
ASB7	0.18641166826193478	-0.28363523100218246	-0.4533343047455669	TP53-/-	1	-0.47004689926411725
ASB8	0.44048802846106627	-0.07963418298570417	-0.48063059657853574	TP53-/-	1	-0.5201222114467704
ASB9	0.6306865675394936	0.3030480218007294	-0.27109482736608653	TP53-/-	1	-0.3276385457387642
ASCC1	0.2073687198510702	0.34721956609689764	0.1584423290806468	TP53-/-	1	0.13985084624582744
ASCC2	-0.6330270332945594	-0.17051098415631127	0.4057624981112432	TP53-/-	1	0.4625160491382482
ASCC3	-1.7917866952521186	-1.8096385180896377	-0.17849307872395026	TP53-/-	2	-0.01785182283751907
ASCL1	0.4947108040072698	0.6609798053350036	0.21062191736784963	TP53-/-	1	0.16626900132773376
ASCL2	-0.3621892333883749	-0.5765867435385778	-0.24686930686251496	TP53-/-	1	-0.21439751015020286
ASCL3	-0.6685835822756269	0.3662928336488044	0.9749350698889907	TP53-/-	1	1.0348764159244312
ASCL4	-0.5961970535052022	0.11843508434294396	0.6611805502877255	TP53-/-	1	0.7146321378481462
ASCL5	-0.05728000812966381	0.38612789283236265	0.4382725059579691	TP53-/-	1	0.4434079009620265
ASF1A	-1.0308656435753019	-1.7466564800069653	-0.8082123015942951	TP53-/-	2	-0.7157908364316634
ASF1B	-0.7342551402318933	-0.9089223254583602	-0.2404962642013625	TP53-/-	1	-0.17466718522646685
ASGR1	0.1868377226886185	-0.030035631657750608	-0.20012256224639918	TP53-/-	1	-0.21687335434636912
ASGR2	0.334966784915926	-0.819707085984311	-1.1246426818353115	TP53-/-	1	-1.154673870900237
ASH1L	0.2835445779340416	0.4246286125436717	0.16650500531993184	TP53-/-	1	0.1410840346096301
ASH2L	-1.489760123835602	-1.7252472123769387	-0.36905038482912533	TP53-/-	2	-0.2354870885413367
ASIC1	0.433260390206164	0.3779165964011668	-0.016500167276801425	TP53-/-	1	-0.05534379380499721
ASIC2	-1.077170546509451	-1.271492454680813	-0.2908948037362573	TP53-/-	1	-0.19432190817136208
ASIC3	-0.14646310470331367	-0.5795108425803012	-0.4461787747034751	TP53-/-	1	-0.43304773787698747
ASIC4	-0.29737082409979826	-0.06413175389621517	0.2065785180441348	TP53-/-	1	0.2332390702035831
ASIC5	-0.4763102352524703	-0.9011161593019743	-0.4675091512725145	TP53-/-	1	-0.424805924049504
ASIP	0.8628153021367946	1.2329049237370624	0.4474446628563268	TP53-/-	1	0.3700896216002678
ASL	0.4981040213164147	-0.06490707767428956	-0.5183539666666518	TP53-/-	1	-0.5630110989907042
ASMT	0.25464605930487927	0.5124023732013281	0.2805864101805997	TP53-/-	1	0.2577563138964488
ASMTL	1.008529415973257	0.6672133608982818	-0.25089712719162205	TP53-/-	1	-0.3413160550749752
ASNA1	-1.2338317434018793	-0.822983887095861	0.30022962181536994	TP53-/-	1	0.4108478563060183
ASNS	-1.2414908208236861	-1.2355107337550721	-0.10532481610822941	TP53-/-	2	0.005980087068613971
ASNSD1	0.061259896022528	0.23891970812709032	0.1831520208918066	TP53-/-	1	0.17765981210456233
ASPA	-0.19782484280124468	-0.32968120252505306	-0.14959219361371023	TP53-/-	1	-0.13185635972380838
ASPDH	-0.3273816142928632	-0.1061062238418415	0.19192424401518288	TP53-/-	1	0.22127539045102174
ASPG	-0.5297545024933592	-0.4703791950107392	0.0118805756501289	TP53-/-	1	0.05937530748261999
ASPH	0.08358019255474454	0.5695869890236073	0.4935001142475924	TP53-/-	1	0.48600679646886275
ASPHD1	0.9878871805772838	1.0239479263348388	0.12462900992792314	TP53-/-	1	0.036060745757555024
ASPHD2	-0.35956768129187155	0.4455303831059507	0.7728613009192483	TP53-/-	1	0.8050980643978223
ASPM	-0.656742145463723	-0.8926538561099364	-0.2947914217861586	TP53-/-	1	-0.2359117106462134
ASPN	0.08728294025876622	0.8899952606087819	0.8105376051217924	TP53-/-	1	0.8027123203500156
ASPRV1	0.15144963977013245	-0.336024244401172	-0.4738957833847047	TP53-/-	1	-0.48747388417130444
ASPSCR1	-0.7041648292782104	-0.6965789928420876	-0.0555455188898466	TP53-/-	1	0.0075858364361228725
ASRGL1	0.1789885883366666	0.4319140848691909	0.26897258053863465	TP53-/-	1	0.25292549653252433
ASS1	-0.6326513047091993	-0.5066942504505879	0.06923718888848995	TP53-/-	1	0.12595705425861137
ASTE1	-1.0294395952276858	-0.23183125853702327	0.7053147227941011	TP53-/-	1	0.7976083366906626
ASTL	-0.2700468122236151	-0.8547215998169908	-0.6088856265167135	TP53-/-	1	-0.5846747875933758
ASTN1	1.1262113870621866	0.6761887281851198	-0.34905304453030284	TP53-/-	1	-0.45002265887706683
ASTN2	0.7156126692479482	0.1582242720622699	-0.49323069458589625	TP53-/-	1	-0.5573883971856783
ASUN	-0.3988548274066062	0.1548347413159183	0.5179305464233064	TP53-/-	1	0.5536895687225245
ASXL1	-1.895792773703161	-1.7029290877210932	0.022897845251653726	TP53-/-	2	0.19286368598206782
ASXL2	0.19706595539035468	0.9762912770162682	0.7968931180495897	TP53-/-	1	0.7792253216259135
ASXL3	1.5251485296681113	1.2685659960648195	-0.11984651705152505	TP53-/-	1	-0.25658253360329186
ASZ1	0.0769323446685472	-0.08757247222188634	-0.15760750679286956	TP53-/-	1	-0.16450481689043356
ATAD1	0.20014555796701622	1.0695847764218973	0.8873831142752415	TP53-/-	1	0.8694392184548811
ATAD2	0.27338956619032534	0.3028335997130962	0.05395456447795294	TP53-/-	1	0.029444033522770863
ATAD2B	0.07386180368487187	-0.3449063928840054	-0.4121461734578588	TP53-/-	1	-0.41876819656887726
ATAD3A	-1.9427822087904505	-1.57122833187425	0.19737523458065231	TP53-/-	2	0.37155387691620057
ATAD3B	1.4572219640468376	0.510336632711771	-0.8162392186978492	TP53-/-	1	-0.9468853313350666
ATAD3C	0.05271322389424681	0.2762914392620596	0.22830417884919862	TP53-/-	1	0.2235782153678128
ATAD5	-0.9884307425159451	-1.3369194942543332	-0.437105748535642	TP53-/-	1	-0.3484887517383881
ATAT1	-0.9752788327789346	-0.8379022789474795	0.04993868137029356	TP53-/-	1	0.13737655383145508
ATCAY	0.7023376614956924	0.18063065732141925	-0.4587394621683136	TP53-/-	1	-0.5217070041742732
ATE1	0.8640499306496898	0.9267057256727236	0.1401215259473385	TP53-/-	1	0.06265579502303376
ATF1	-0.4317133902206682	-0.1412420300443893	0.25176642874007416	TP53-/-	1	0.2904713601762789
ATF2	0.14423149875839716	0.5460658289043397	0.4147652940605234	TP53-/-	1	0.4018343301459426
ATF3	0.33220728997966564	0.5636666527653128	0.26124315145779836	TP53-/-	1	0.23145936278564716
ATF4	-1.0808637627976403	-1.0226469113525094	-0.03868715658106736	TP53-/-	1	0.05821685144513089
ATF5	0.37663368432179894	0.08229424266067127	-0.26057263882744874	TP53-/-	1	-0.2943394416611277
ATF6	0.6889673814436656	0.49678090734784636	-0.13041763424832659	TP53-/-	1	-0.1921864740958193
ATF6B	0.352820417030753	0.11162072316325028	-0.20956785116860405	TP53-/-	1	-0.24119969386750273
ATF7	-1.429019762357552	-0.893527193448155	0.4073749029394833	TP53-/-	2	0.535492568909397
ATF7IP	-0.1933567316241849	0.2991292614378709	0.4751507442377898	TP53-/-	1	0.49248599306205576
ATF7IP2	0.9683629037750815	0.8527959555168783	-0.028749118084298475	TP53-/-	1	-0.11556694825820324
ATG10	0.14699943358534834	0.35918190842744124	0.22536159582134635	TP53-/-	1	0.2121824748420929
ATG101	0.1862113537342048	-0.11809137239534356	-0.28760809065567233	TP53-/-	1	-0.30430272612954834
ATG12	0.056734507333886	0.9531326948066935	0.9014846760232379	TP53-/-	1	0.8963981874728075
ATG13	1.3446215468531524	1.420638705842046	0.1965681679626783	TP53-/-	1	0.07601715898889361
ATG14	0.0891469897464581	0.17516613598469372	0.09401155093088841	TP53-/-	1	0.08601914623823562
ATG16L1	0.9056031502152984	0.8220491120126214	-0.0023628853881260126	TP53-/-	1	-0.08355403820267693
ATG16L2	-0.23694783932340502	0.002815321229253695	0.2185197845473847	TP53-/-	1	0.23976316055265873
ATG2A	-0.5359338840795157	-0.3063918966548684	0.18149324789624466	TP53-/-	1	0.22954198742464732
ATG2B	-0.08768425332450047	0.15619132222179086	0.2360143113607518	TP53-/-	1	0.24387557554629133
ATG3	0.6048034700410689	0.21009400196128955	-0.3404862788746613	TP53-/-	1	-0.39470946807977936
ATG4A	0.6189142253635326	0.3949179395455506	-0.16850800771444024	TP53-/-	1	-0.22399628581798198
ATG4B	-0.31837371926758185	0.2798407325760193	0.569670901297155	TP53-/-	1	0.5982144518436012
ATG4C	-0.8853328949816455	-0.8781332868332818	-0.07217423054810568	TP53-/-	1	0.007199608148363623
ATG4D	-0.20455395937291956	0.20604685234896747	0.3922616840694272	TP53-/-	1	0.410600811721887
ATG5	-0.08229347175281948	0.3332443159399933	0.40815982987637345	TP53-/-	1	0.4155377876928128
ATG7	0.8688966840742827	0.7109967626184235	-0.079999658586897393	TP53-/-	1	-0.15789992145585918
ATG9A	0.9427181993074689	1.2678002939939834	0.4096007686363945	TP53-/-	1	0.3250820946865145
ATG9B	0.22082652568897787	-0.13716071556796303	-0.3381892092067458	TP53-/-	1	-0.3579872412569409
ATHL1	0.15962452124153556	-0.21661165338327468	-0.361925161137291	TP53-/-	1	-0.37623617462481024
ATIC	-0.7047124551920294	0.030171847644216692	0.6717038505308286	TP53-/-	1	0.7348843028362461
ATL1	1.2697280268682136	0.9389226252951454	-0.21696891344041702	TP53-/-	1	-0.33080540157306826
ATL2	-2.1499471006308704	-2.0550427415025725	-0.09784749199879084	TP53-/-	2	0.09490435912829787
ATL3	0.07847490342433645	-0.6766469819402525	-0.748086278350062	TP53-/-	1	-0.755121885364589
ATM	0.7356463738658944	-0.15970185477971335	-0.8293944196909719	TP53-/-	1	-0.8953482286456077
ATMIN	-1.0860730916022767	-0.6089807125447866	0.37972133267024166	TP53-/-	1	0.47709237905749013
ATN1	0.34695507192106245	0.8310872949091042	0.51523821268941306	TP53-/-	1	0.4841322229880417
ATOH1	0.22395632895911985	0.33835288785766354	0.13447519104992572	TP53-/-	1	0.1143965588985437
ATOH7	0.21152403069621348	0.3842890534381633	0.19172904676960817	TP53-/-	1	0.1727650227419498
ATOH8	2.1465722240867313	1.9654244490810622	0.01130150416464093	TP53-/-	2	-0.18114777500566914
ATOX1	0.957018971241223	0.6797489660535171	-0.19146920654649358	TP53-/-	1	-0.27727000518770595
ATP10A	-0.3399873305144823	-0.15371844364924	0.15578758465218137	TP53-/-	1	0.18626888686524232
ATP10B	0.3943196607736299	0.3188883959188154	-0.04007883942647722	TP53-/-	1	-0.0754312648548145
ATP10D	-1.3619042249661055	-1.030838567027995	0.2089651837715647	TP53-/-	2	0.3310656579381106
ATP11A	-0.05833133784031759	0.6996915081854418	0.7527931948663696	TP53-/-	1	0.7580228460257594
ATP11AUN	1.1041608406089427	0.2348721298375772	-0.7702960211805544	TP53-/-	1	-0.8692887107713655
ATP11B	1.2180065602233539	1.2964058087722776	0.18759868843239746	TP53-/-	1	0.07839924854892377
ATP11C	-0.6165337090024251	-0.8280221411648588	-0.26676328690541595	TP53-/-	1	-0.21148843216243374
ATP12A	0.21619629861310485	0.21592283936778434	0.019109453363214207	TP53-/-	1	-2.734592453205176e-4
ATP13A1	-1.3074534246831337	-2.047405764582404	-0.8571710695118155	TP53-/-	2	-0.7399523398992702
ATP13A2	0.4462079581784947	-0.2271642600939287	-0.6333677875116359	TP53-/-	1	-0.6733722182724233
ATP13A3	-0.7998400499659243	-0.7631315579645963	-0.03500055153340631	TP53-/-	1	0.036708492001327975
ATP13A4	-0.9263259605195922	-0.8507523408789779	-0.007475420768257468	TP53-/-	1	0.07557361964061426
ATP13A5	0.45691706085519257	0.4102590263297485	-0.005693487413776233	TP53-/-	1	-0.04665803452544409
ATP1A1	-3.951977700057599	-4.183460418401965	-0.5857942346954204	TP53-/-	2	-0.23148271834436596
ATP1A2	0.06710795462871337	-0.15156510205379883	-0.21265654470589587	TP53-/-	1	-0.2186730566825122
ATP1A3	-0.43623465290393826	0.28590686431261714	0.68303123545737	TP53-/-	1	0.7221415172165554
ATP1A4	0.161909603748731	0.6742292496819079	0.5268355267325993	TP53-/-	1	0.5123196459331769
ATP1B1	0.7599376775265295	0.572013398991983	-0.11979265146266327	TP53-/-	1	-0.18792427853454652
ATP1B2	1.50114564490192	0.8124827609693825	-0.5540788275242159	TP53-/-	1	-0.6886628839325375
ATP1B3	0.8069100595525172	0.6832525716014815	-0.051314588153092755	TP53-/-	1	-0.1236574879510357
ATP1B4	0.5625893401538592	0.43347711473739997	-0.07867371150734787	TP53-/-	1	-0.12911222541645923
ATP2A1	0.47987533653953895	0.771310330584849	0.3344578476778896	TP53-/-	1	0.29143499404531004
ATP2A2	-3.466429483303523	-3.3544816888300253	-0.19883227053936192	TP53-/-	2	0.1119477944734979
ATP2A3	-0.10451172950662596	-0.15570850096479946	-0.060566690058023925	TP53-/-	1	-0.0511967714581735
ATP2B1	-1.0945916016706994	-0.620522275566644	0.37593455925873076	TP53-/-	1	0.4740693261040554
ATP2B2	-0.7239229203168466	-0.892927442366175	-0.23390727380701348	TP53-/-	1	-0.16900452204932848
ATP2B3	1.5938565501535535	1.4973197546339803	0.04635918568060782	TP53-/-	1	-0.09653679551957328
ATP2B4	0.08908440525612744	-0.039926820973268634	-0.12102443250101286	TP53-/-	1	-0.1290112262293961
ATP2C1	-0.6556128410862837	-0.21608649710909436	0.38074787975126057	TP53-/-	1	0.43952634397718937
ATP2C2	-0.3844648017096392	-0.4568040934704727	-0.10680818739133369	TP53-/-	1	-0.07233929176083348
ATP4A	0.264407962226537	-0.1210969621139236	-0.3617996321698061	TP53-/-	1	-0.3855049243404606
ATP4B	0.15640753752988268	0.25520188641333874	0.11281694617446292	TP53-/-	1	0.09879434888345606
ATP5A1	-2.8765627455157827	-2.7370985079413	-0.11843177945714034	TP53-/-	2	0.13946423757448256
ATP5B	0.0025131542199549554	-0.08043295690185652	-0.08272079621619262	TP53-/-	1	-0.08294611112181148
ATP5C1	-0.8911392920137077	-0.858987366086302	-0.047742480822100974	TP53-/-	1	0.03215192592740568
ATP5D	-1.1514252676162575	-1.1874799357180283	-0.13928481348646993	TP53-/-	1	-0.036054668101770826
ATP5E	-1.2209013476617219	-0.6701586914802145	0.44128368636020365	TP53-/-	1	0.5507426561815074
ATP5F1	-1.0243348331747006	-1.1763229738890342	-0.24382409110141257	TP53-/-	1	-0.15198814071433353
ATP5G1	-1.1060071805381657	-1.1408490787275598	-0.13400011996425887	TP53-/-	1	-0.034841898189394094
ATP5G2	0.40643337943555985	0.3639133162899041	-0.006081591602307257	TP53-/-	1	-0.04252006314565576
ATP5G3	-0.3986357113168873	-0.07742383763802979	0.2854724960638702	TP53-/-	1	0.3212118736788575
ATP5H	-1.2311640782200846	-3.0313423309543874	-1.9105573197580739	TP53-/-	2	-1.8001782527343029
ATP5I	-1.278793524790046	-1.0514153517142342	0.11272892471045104	TP53-/-	1	0.22737817307581176
ATP5J	-1.5036179073709606	-1.411665580313081	-0.042853378137633014	TP53-/-	2	0.09195232705787948
ATP5J2	-2.299747650655736	-1.8886172638116216	0.20494828280118615	TP53-/-	2	0.4111303868441143
ATP5J2-PTCD1	-0.23228140159045904	-0.904308651260489	-0.692852259795078	TP53-/-	1	-0.6720272496700299
ATP5L	-0.4398121919880234	-0.5942602916185301	-0.1938791229003714	TP53-/-	1	-0.1544480996305067
ATP5L2	-1.246069639212172	-1.2991675715041162	-0.16481334590418228	TP53-/-	2	-0.05309793229194426
ATP5O	-1.9321974881726405	-1.7817711622903263	-0.022803351480027434	TP53-/-	2	0.1504263258823142
ATP5S	1.0115521684383468	0.5898209594456219	-0.3310412785656469	TP53-/-	1	-0.421731208992725
ATP5SL	-0.5145240101937739	-0.416066467702688	0.0523282887131295	TP53-/-	1	0.0984575424910859
ATP6AP1	-4.457104845661564	-3.8222863754070384	0.23522016878157848	TP53-/-	2	0.6348184702545256
ATP6AP1L	1.0313870771725206	1.3175068131731842	0.37858794989077516	TP53-/-	1	0.28611973600066354
ATP6AP2	-2.4582393340088626	-2.047191284252928	0.1906564959337076	TP53-/-	2	0.41104804975593456
ATP6V0A1	-0.24247872182737723	-0.7906173046990558	-0.5698778258872126	TP53-/-	1	-0.5481385828716785
ATP6V0A2	0.2768832709458869	0.6554646490162324	0.4034051344340636	TP53-/-	1	0.3785813780703455
ATP6V0A4	0.8555737354103587	0.9458206124074011	0.1669526811666766	TP53-/-	1	0.09024687699704237
ATP6V0B	-2.961138457282609	-2.906225781563776	-0.21056591159959526	TP53-/-	2	0.05491267571883318
ATP6V0C	-3.307304696410226	-3.8360896213959754	-0.8252987798091183	TP53-/-	2	-0.5287849249857492
ATP6V0D1	-2.283387979010144	-1.907330388563469	0.17134220016270074	TP53-/-	2	0.37605759044667497
ATP6V0D2	0.2961512905599795	0.38630304685152805	0.116702972110934	TP53-/-	1	0.09015175629154853
ATP6V0E1	1.3807460506054556	1.6784090425724756	0.4214527154967398	TP53-/-	1	0.29766299196701995
ATP6V0E2	1.0177709666987402	0.8946273889377524	-0.031896105766433536	TP53-/-	1	-0.12314357776098783
ATP6V1A	-2.5031848737642206	-2.1549749896884234	0.12378877250993581	TP53-/-	2	0.3482098840757972
ATP6V1B1	0.4825506465378465	-0.1088324007476118	-0.548120340795866	TP53-/-	1	-0.5913830472854583
ATP6V1B2	-2.675137581369128	-2.688932676443003	-0.2536324941788277	TP53-/-	2	-0.013795095073874997
ATP6V1C1	-1.5803981727699385	-2.282081584631352	-0.8433727926047287	TP53-/-	2	-0.7016834118614135
ATP6V1C2	-0.10033887569155163	-0.33797985154220184	-0.2466367804562064	TP53-/-	1	-0.2376409758506502
ATP6V1D	-0.2923239392884061	-0.256090798636558	0.010025063062372053	TP53-/-	1	0.03623314065184813
ATP6V1E1	-1.3429152269950295	-1.6044181996441351	-0.3819010028304486	TP53-/-	2	-0.2615029726491056
ATP6V1E2	0.19138117642011454	-0.6916208172045364	-0.8658438616803661	TP53-/-	1	-0.8830019936246509
ATP6V1F	-1.989484925959264	-1.2941466183389791	0.5169725691537146	TP53-/-	2	0.6953383076202848
ATP6V1G1	-3.2963395440636534	-3.1531027622577184	-0.1522940007306448	TP53-/-	2	0.14323678180593502
ATP6V1G2	0.019372556221033635	0.16080314751748684	0.14316742290108764	TP53-/-	1	0.1414305912964532
ATP6V1G3	0.42693772518624884	0.8884984755451333	0.49983752322529124	TP53-/-	1	0.46156075035888444
ATP6V1H	-1.7048162206137558	-1.003581906253171	0.5483903293814363	TP53-/-	2	0.7012343143605848
ATP7A	0.07320569879950939	0.3761705301612758	0.30952803189470834	TP53-/-	1	0.3029648313617664
ATP7B	0.31246252098105776	0.6185790511263592	0.3341301167629735	TP53-/-	1	0.3061165301453015
ATP8A1	-0.5829213712976866	-0.43383520214777854	0.09682480265107657	TP53-/-	1	0.14908616914990808
ATP8A2	0.2591329329053019	-0.081734276278585	-0.3176348457034869	TP53-/-	1	-0.3408672091838869
ATP8B1	-0.29648221846950695	0.12199946093089924	0.39190079449421744	TP53-/-	1	0.4184816794004062
ATP8B2	-1.1849445267776588	-1.439795007192994	-0.36108576915908364	TP53-/-	2	-0.2548504804153351
ATP8B3	0.21056886374553974	-0.12771015683963624	-0.31940063131468155	TP53-/-	1	-0.338279020585176
ATP8B4	1.1280318906562559	0.49604667881554426	-0.5308523816466193	TP53-/-	1	-0.6319852118407117
ATP9A	0.6936328990084831	1.5374271218202318	0.9059813460425026	TP53-/-	1	0.8437942228117487
ATP9B	1.8356859645267782	1.9440015568177018	0.27289260334702115	TP53-/-	1	0.10831559229092358
ATPAF1	-0.465160645678002	-0.03212702581505312	0.3913300005043158	TP53-/-	1	0.4330336198629489
ATPAF2	-0.401560796130904	-0.0391861832412243	0.3263729890489876	TP53-/-	1	0.3623746128896797
ATPIF1	0.6578807178072409	0.814657263961174	0.215758335120254	TP53-/-	1	0.1567765461539331
ATR	-1.1800405614696188	-2.484125633354912	-1.409880699397047	TP53-/-	2	-1.3040850718852934
ATRAID	-1.097104474097916	-0.5976697551066664	0.40107466250421686	TP53-/-	1	0.49943471899124947
ATRIP	-2.247613986902446	-2.831767852032878	-0.7856619657099566	TP53-/-	2	-0.5841538651304323
ATRN	-1.0572065772109756	-0.2003894397107933	0.7620340962237931	TP53-/-	1	0.8568171375001823
ATRNL1	1.5220944909404786	1.41254405025639	0.026911768378185874	TP53-/-	1	-0.10955044068408859
ATRX	1.0993592275433348	1.2779989505717362	0.27720192769866703	TP53-/-	1	0.17863972302840136
ATXN1	0.6500348735296532	0.2845518955581843	-0.30720460212992495	TP53-/-	1	-0.3654829779714689
ATXN10	-3.1878905149031564	-2.9926537028411264	-0.09057105630727236	TP53-/-	2	0.19523681206203003
ATXN1L	-0.10102649908614887	-0.18383317969968926	-0.09186413356483869	TP53-/-	1	-0.08280668061354039
ATXN2	0.5323019138462756	0.9137589982635029	0.42918020245220345	TP53-/-	1	0.38145708441722737
ATXN2L	1.090808243455487	1.562613808022577	0.5696011373460839	TP53-/-	1	0.47180556456709
ATXN3	-0.6482136222501145	0.2064187708462087	0.7965173001352723	TP53-/-	1	0.8546323930963231
ATXN3L	0.4454419469866992	0.6421296308097025	0.2366234384404758	TP53-/-	1	0.19668768382300333
ATXN7	1.9249743583874237	1.501813690222675	-0.25057857493906943	TP53-/-	1	-0.4231606681647486
ATXN7L1	0.2883488656195305	-0.1274825306840706	-0.3899797008817688	TP53-/-	1	-0.4158313963036011
ATXN7L2	-0.4987688122660031	-0.3614926233914845	0.09255945522999265	TP53-/-	1	0.1372761888745186
ATXN7L3	-0.5180148410419884	-1.5315369778666934	-1.059964358353248	TP53-/-	2	-1.013522136824705
ATXN7L3B	-0.0644113085439657	-0.1608351818194485	-0.10219861952469252	TP53-/-	1	-0.0964238732754828
AUH	0.8696503970525306	0.6524554471120954	-0.13922711351502026	TP53-/-	1	-0.2171949499404352
AUNIP	-0.8381850917036358	-0.595927344843964	0.167110908146479	TP53-/-	1	0.24225774685967172
AUP1	0.314573802470746	0.26337219766924314	-0.02299873286826737	TP53-/-	1	-0.051201604801502876
AURKA	-0.6916696543487048	-1.2539272881672963	-0.6242687438617295	TP53-/-	1	-0.5622576338185915
AURKAIP1	-0.9775193773582705	-0.5388335748108493	0.3510470557879698	TP53-/-	1	0.4386858025474213
AURKB	-1.084188223181656	-1.269815377040034	-0.28282921381935633	TP53-/-	1	-0.18562715385837802
AURKC	1.2277001698395316	1.0166746514183693	-0.10095700543487918	TP53-/-	1	-0.21102551842116224
AUTS2	0.14108125193124255	0.8653735626254068	0.7369408416562025	TP53-/-	1	0.7242923106941642
AVEN	-0.3419953466423423	-0.3671067361963779	-0.055772718906194285	TP53-/-	1	-0.02511138955403558
AVIL	1.0483984634492016	0.40082617662268494	-0.5535789302042392	TP53-/-	1	-0.6475722868265167
AVL9	0.5608235874391019	0.9619362537515159	0.4513928730221053	TP53-/-	1	0.40111266631241405
AVP	0.726792233550019	0.9360077135452798	0.27437547782053284	TP53-/-	1	0.2092154799952608
AVPI1	0.038333288554267916	0.19251350148638519	0.1576169543879679	TP53-/-	1	0.15418021293211726
AVPR1A	0.0689314446632395	-0.05260470431672209	-0.11535615340899841	TP53-/-	1	-0.1215361489799616
AVPR1B	-0.44506803634892433	-0.736150140128987	-0.330984335727342	TP53-/-	1	-0.2910821037800627
AVPR2	0.45871524869662095	0.4173965822694125	-1.929041698247591e-4	TP53-/-	1	-0.04131866642720844
AWAT1	-0.37891444933234136	-0.5314260869504789	-0.186482920681883	TP53-/-	1	-0.15251163761813752
AWAT2	-0.23568645804991867	-0.21699908033974186	-0.0024429101287092025	TP53-/-	1	0.01868737771017681
AXDND1	0.7248016523894137	1.0099357624541523	0.35011564386947136	TP53-/-	1	0.28513411006473854
AXIN1	0.4919534615886009	0.4955379608914746	0.04769020793252182	TP53-/-	1	0.0035844993028736893
AXIN2	1.2860597531912166	1.2077788272685597	0.03701977055257921	TP53-/-	1	-0.0782809259226569
AXL	-0.38348625761911015	-0.4177770916652332	-0.06867199905999383	TP53-/-	1	-0.03429083404612304
AZGP1	0.34072746552399197	-0.15676555794994557	-0.46694536502675105	TP53-/-	1	-0.49749302347393753
AZI2	0.46740878457683194	0.055379375945752186	-0.37012423411129264	TP53-/-	1	-0.41202940863107973
AZIN1	-0.8134523814296097	-1.0810909753794806	-0.3405680405759236	TP53-/-	1	-0.2676385939498709
AZIN2	0.9064497441532112	0.22859467149593207	-0.5965880191153858	TP53-/-	1	-0.6778550726572792
AZU1	0.023154374941697187	-0.27418910503491556	-0.2952675923278454	TP53-/-	1	-0.29734347997661276
B2M	1.2921622650770872	0.9461742041139405	-0.23014024848576287	TP53-/-	1	-0.3459880609631467
B3GALNT1	-0.19975286074306406	0.016003850762758894	0.1978480226525674	TP53-/-	1	0.21575671150582296
B3GALNT2	0.3511584438912169	0.44277090445649936	0.1230953003426325	TP53-/-	1	0.09161246056528244
B3GALT1	-0.17869817299025542	-0.3092105333301129	-0.14653340738180248	TP53-/-	1	-0.13051236033985747
B3GALT2	0.2542687170390525	0.11778214601330288	-0.11369030507176138	TP53-/-	1	-0.13648657102574963
B3GALT4	-0.6530959465476621	-0.7082539233468472	-0.11371079078410629	TP53-/-	1	-0.055157976799185104
B3GALT5	0.9306836002805996	1.1516434729948146	0.3043995939590165	TP53-/-	1	0.22095987271421502
B3GALT6	-0.9453132874391927	-0.39578092311229895	0.46478102974965196	TP53-/-	1	0.5495323643268938
B3GALTL	1.187060542529656	1.0255457435084652	-0.055089800515238485	TP53-/-	1	-0.16151479902119092
B3GAT1	0.7546774667164	0.5846587421431435	-0.10235869764942973	TP53-/-	1	-0.1700187245732565
B3GAT2	-0.5285673102049026	-1.225248126413502	-0.7440691112310049	TP53-/-	1	-0.6966808162085995
B3GAT3	-0.48605940923225777	-1.225016969929309	-0.7825348426030875	TP53-/-	1	-0.7389575606970512
B3GNT2	-0.43390054640126724	-0.34966219804182863	0.045337329120705705	TP53-/-	1	0.08423834835943861
B3GNT3	0.49506502812292247	1.3140861935843702	0.8634058391917812	TP53-/-	1	0.8190211654614477
B3GNT4	0.8475817713485484	0.6277187269206759	-0.14387375363970845	TP53-/-	1	-0.21986304442787252
B3GNT5	0.33849178098643495	-0.2796578043781941	-0.5878023654924307	TP53-/-	1	-0.618149585364629
B3GNT6	0.7028326608342134	0.6219189599375236	-0.017901780106350573	TP53-/-	1	-0.08091370089668981
B3GNT7	-0.35093590586056833	-0.06284409778557326	0.25662891977335395	TP53-/-	1	0.28809180807499507
B3GNT8	-0.907776868956587	-0.3363183870112579	0.49007244605152017	TP53-/-	1	0.5714584819453292
B3GNT9	0.2598132694716095	0.4159227869364266	0.17940287599598223	TP53-/-	1	0.1561095174648171
B3GNTL1	0.07120225506140652	0.24530401958241077	0.18048534784892986	TP53-/-	1	0.17410176452100423
B4GALNT1	0.2538785121742359	0.5120585889661979	0.2809413592293837	TP53-/-	1	0.25818007679196203
B4GALNT2	-0.3446073209422203	-0.5279044747748146	-0.21419265772851281	TP53-/-	1	-0.18329715383259432
B4GALNT3	0.9302485941270833	0.8774002464150579	0.030552373391183107	TP53-/-	1	-0.0528483477120254
B4GALNT4	0.7923362668875924	0.42113508051090853	-0.30016488873340896	TP53-/-	1	-0.37120118637668387
B4GALT1	1.2919120869877727	0.7309316235500123	-0.445155080484253	TP53-/-	1	-0.5609804634377604
B4GALT2	-0.6301542061981185	-0.7497911601653926	-0.1761329438939876	TP53-/-	1	-0.11963695396727414
B4GALT3	0.17027921837603774	-0.6508499860111095	-0.8058629522357227	TP53-/-	1	-0.8211292043871473
B4GALT4	-0.41665962219471775	-0.14306006508420469	0.23624425965022725	TP53-/-	1	0.2735995571105131
B4GALT5	0.020290900354148787	0.1874727350043968	0.16900099969070403	TP53-/-	1	0.167181834650248
B4GALT6	0.7849542469405097	0.21006337654140309	-0.5045164020675575	TP53-/-	1	-0.5748908703991067
B4GALT7	-2.0311477017435977	-1.60950534261374	0.23954137659464658	TP53-/-	2	0.4216423591298577
B4GAT1	1.097986494537085	1.223839382909089	0.22429202172205887	TP53-/-	1	0.12585288837200403
B9D1	0.3324251592053222	0.09073305092026043	-0.2118887867153166	TP53-/-	1	-0.24169210828506174
B9D2	0.1274392745685886	0.03745454579026667	-0.07855925878783668	TP53-/-	1	-0.08998472877832195
BAALC	0.5652858334844562	0.8321584397199985	0.31755287217700456	TP53-/-	1	0.2668726062355423
BAAT	0.4620203770713509	0.6843134434990592	0.2637151474234716	TP53-/-	1	0.2222930664277083
BABAM1	0.0969429040367611	0.18057431189453393	0.09232274924065538	TP53-/-	1	0.08363140785777283
BACE1	0.34359994918591225	0.6016375133868779	0.28884275295808626	TP53-/-	1	0.25803756420096563
BACE2	0.038919724926841405	-0.06770592968957875	-0.10313633665933904	TP53-/-	1	-0.10662565461642015
BACH1	1.3668107238699443	0.9239183481500213	-0.32035201317380246	TP53-/-	1	-0.442892375719923
BACH2	0.033255548812328624	-0.2500832439089161	-0.2803572921103959	TP53-/-	1	-0.28333879272124474
BAD	-1.0507235020175165	-0.8095077311150867	0.14701396473836914	TP53-/-	1	0.24121577090242985
BAG1	0.5575718567137474	0.8083174596544911	0.3007342782371759	TP53-/-	1	0.25074560294074366
BAG2	1.354930877279883	1.537331915879147	0.303876322650817	TP53-/-	1	0.18240103859926404
BAG3	0.2746997356672806	0.27634386196244803	0.02627211948553626	TP53-/-	1	0.001644126295167414
BAG4	-0.05430493552237068	0.02588596934935465	0.07532223771047164	TP53-/-	1	0.08019090487172534
BAG5	0.3574150005955547	0.9695854129848798	0.6442141789383565	TP53-/-	1	0.612170412389325
BAG6	-0.46492588145552494	0.04001282326086594	0.46325613296327683	TP53-/-	1	0.5049387047163909
BAGE2	-0.4507049101068004	-0.013693445967688263	0.39660386261735286	TP53-/-	1	0.4370114641391121
BAHCC1	-0.3442981656939107	-0.5365656810336656	-0.2231353021600394	TP53-/-	1	-0.19226751533975495
BAHD1	0.21048943896694156	0.2968675021453369	0.10524933168154829	TP53-/-	1	0.08637806317839536
BAIAP2	-0.063582113776887	-0.21766953910590184	-0.15978783076014005	TP53-/-	1	-0.15408742532901484
BAIAP2L1	0.07144033911331195	-0.33966878092100744	-0.40470419146412473	TP53-/-	1	-0.4111091200343194
BAIAP2L2	-0.016588728508181966	-0.3902821844650399	-0.3751807056323772	TP53-/-	1	-0.373693455956858
BAIAP3	-0.8153355686244963	-0.918056448872476	-0.17581916257130448	TP53-/-	1	-0.10272088024797965
BAK1	-0.21213296071461646	-0.39430769305294855	-0.20119334951771015	TP53-/-	1	-0.1821747323383321
BAMBI	-0.7262326257971682	-0.9574641680565901	-0.2963413688826977	TP53-/-	1	-0.23123154225942188
BANF1	-2.3512372515298066	-2.3005153812887533	-0.16007649430398674	TP53-/-	2	0.050721870241053235
BANF2	1.4983522201199988	1.6059101975990722	0.24189159154044515	TP53-/-	1	0.10755797747907336
BANK1	0.2850774282409681	0.6643387871669608	0.4048197561497534	TP53-/-	1	0.3792613589259927
BANP	-3.0240329196636404	-3.6575365150299244	-0.9046209372596641	TP53-/-	2	-0.633503595366284
BAP1	-0.6168498138341192	-0.2936402166916773	0.26790640226428075	TP53-/-	1	0.3232095971424419
BARD1	-1.6258868987381416	-2.1403272541350664	-0.6602079928253515	TP53-/-	2	-0.5144403553969248
BARHL1	1.1834028120092914	1.228181449428801	0.15087570491333757	TP53-/-	1	0.044778637419509604
BARHL2	1.1813248130718885	1.6593553108168708	0.5839412638448331	TP53-/-	1	0.4780304977449823
BARX1	-0.5414970370595377	-0.40446081234747133	0.0884887249887325	TP53-/-	1	0.13703622471206633
BARX2	0.18351198979703728	0.2325866054532496	0.06552724173571672	TP53-/-	1	0.04907461565621232
BASP1	-0.28419155915196476	-0.5643254754689204	-0.3056128916299579	TP53-/-	1	-0.28013391631695567
BATF	0.03813005162527242	-0.02276326102287755	-0.05747479224260786	TP53-/-	1	-0.06089331264814997
BATF2	0.5646784212510474	0.41901077811583054	-0.09504183426962987	TP53-/-	1	-0.14566764313521685
BATF3	1.5058400735772302	1.0489950609854075	-0.32184008079689996	TP53-/-	1	-0.45684501259182264
BAX	-0.020557015838512098	0.20197090803019818	0.2206849004495018	TP53-/-	1	0.2225279238687103
BAZ1A	0.30378263023696256	0.5369103595927949	0.260363127055268	TP53-/-	1	0.23312772935583231
BAZ1B	1.196212548640293	0.5106840275632422	-0.5782830065133618	TP53-/-	1	-0.6855285210770509
BAZ2A	-0.8344667824126328	-0.45719564647735056	0.3024576593772298	TP53-/-	1	0.3772711359352823
BAZ2B	-0.03610109556700564	0.7389174818269371	0.7717819614808282	TP53-/-	1	0.7750185773939426
BBC3	0.44424165993256187	0.30015861381010456	-0.10425490231620016	TP53-/-	1	-0.14408304612245731
BBIP1	1.0190266208607872	1.4346639946146686	0.5069974204550595	TP53-/-	1	0.41563737375388143
BBOX1	-0.7356725847244335	-0.4177157455383837	0.25200068031708295	TP53-/-	1	0.31795683918604983
BBS1	-0.8476773416062106	-1.2113912266498703	-0.4397117441096534	TP53-/-	1	-0.36371388504365976
BBS10	0.18384330380599437	0.23092121559087658	0.06356024156663681	TP53-/-	1	0.047077911784882215
BBS12	-0.8599973916892414	-1.1364921263994316	-0.35359713837580953	TP53-/-	1	-0.27649473471019026
BBS2	0.8344322785284023	0.3970257142248019	-0.3625961811647091	TP53-/-	1	-0.4374065643036004
BBS4	0.8914377975016816	0.8457805375950143	0.03426390912241428	TP53-/-	1	-0.04565725990666736
BBS5	-0.277064225837239	0.20758564697327198	0.4598098930754046	TP53-/-	1	0.484649872810511
BBS7	-0.4237851193932398	0.3121721014377005	0.6979630924083424	TP53-/-	1	0.7359572208309404
BBS9	-0.6119625627996799	-0.21434265201777924	0.34275487863041054	TP53-/-	1	0.3976199107819006
BBX	-1.1106018928878938	-1.1323008522918323	-0.12126911657504946	TP53-/-	1	-0.02169895940393851
BCAM	-0.9944996144948743	-0.1927848558053585	0.7125536618500569	TP53-/-	1	0.8017147586895158
BCAN	1.2065044365297273	0.5552700928078914	-0.5430661178776234	TP53-/-	1	-0.6512343437218359
BCAP29	-0.7149021333748634	-0.4857754557228531	0.16503267759857887	TP53-/-	1	0.22912667765201034
BCAP31	0.4681142494604845	0.5603195688760519	0.13417374184605396	TP53-/-	1	0.09220531941556742
BCAR1	-0.8228357243327092	-0.9197592893892915	-0.17069426806229282	TP53-/-	1	-0.09692356505658228
BCAR3	0.8845417713626896	0.8152253695473147	0.00998650930246725	TP53-/-	1	-0.0693164018153749
BCAS1	0.7997311822598255	0.21121569793949002	-0.5168162012359269	TP53-/-	1	-0.5885154843203355
BCAS2	-2.584912122583252	-1.927501402797888	0.42566241468401045	TP53-/-	2	0.657410719785364
BCAS3	0.0660500522757636	1.8027463174243492e-5	-0.06011035825648729	TP53-/-	1	-0.06603202481258937
BCAS4	-0.15154002802171113	0.3128370053875181	0.4507908289335635	TP53-/-	1	0.4643770334092292
BCAT1	0.5423645673254379	0.22780395977916063	-0.2659353300652433	TP53-/-	1	-0.3145606075462773
BCAT2	0.5091215763156692	0.5551504874654825	0.0916738138801132	TP53-/-	1	0.04602891114981322
BCCIP	-0.3165721854415734	-0.30200538494959844	-0.013815234927085307	TP53-/-	1	0.014566800491974952
BCDIN3D	-0.3602857178808531	-0.2962354217345455	0.031749157650477366	TP53-/-	1	0.06405029614630764
BCHE	0.39145551133231615	0.10850115227811313	-0.24785871673767151	TP53-/-	1	-0.282954359054203
BCKDHA	0.03076621159805145	-0.5372375045104986	-0.5652453951080231	TP53-/-	1	-0.56800371610855
BCKDHB	0.1683819015643998	-0.2313862866628462	-0.38467203855299886	TP53-/-	1	-0.399768188227246
BCKDK	0.2465060648728909	0.8951476376165864	0.670741884097571	TP53-/-	1	0.6486415727436956
BCL10	1.8051377737142438	1.1735782176682958	-0.4697213195048009	TP53-/-	1	-0.6315595560459479
BCL11A	0.3253058301905588	0.46744970207760883	0.1713089154982464	TP53-/-	1	0.14214387188705002
BCL11B	0.396703315981524	1.3026529037588725	0.9415157179771361	TP53-/-	1	0.9059495877773486
BCL2	0.6223322465499134	0.9888293314930156	0.4222918031030868	TP53-/-	1	0.3664970849431022
BCL2A1	-0.5655122598693999	-0.5533608920820868	-0.03854919823726699	TP53-/-	1	0.012151367787313072
BCL2L1	-0.3016151394906938	-0.8702889822825902	-0.5957149157781698	TP53-/-	1	-0.5686738427918965
BCL2L10	-0.09490173987108767	0.12159821344139836	0.2079916109304963	TP53-/-	1	0.21649995331248603
BCL2L11	0.19107079215970926	-0.1762892004782344	-0.3502296879554256	TP53-/-	1	-0.36735999263794367
BCL2L12	0.22582268330972666	0.6586496859576212	0.4530729613608617	TP53-/-	1	0.43282700264789453
BCL2L13	0.24737121565062994	0.3956797599392211	0.17048642006898865	TP53-/-	1	0.14830854428859117
BCL2L14	1.2895163910509875	1.3296556012033678	0.15574980883216427	TP53-/-	1	0.04013921015238031
BCL2L15	-0.5701466606954008	0.18875957574246363	0.7077901767772713	TP53-/-	1	0.7589062364378644
BCL2L2	-0.6653229077448702	-0.764149292205093	-0.15847539723242077	TP53-/-	1	-0.09882638446022274
BCL2L2-PABPN1	-1.9519699469091547	-2.237992294317095	-0.46102470932688266	TP53-/-	2	-0.2860223474079402
BCL3	0.7015584187364919	0.41221544060156956	-0.2264452985382608	TP53-/-	1	-0.2893429781349224
BCL6	0.29310836457373857	0.04607087393458289	-0.22075908600499358	TP53-/-	1	-0.24703749063915567
BCL6B	0.5195142054631356	0.2276309939461057	-0.24530656562632214	TP53-/-	1	-0.29188321151702995
BCL7A	0.20033940451547577	0.5709612744082604	0.38858314487612045	TP53-/-	1	0.3706218698927846
BCL7B	-0.06618411105270075	-0.45387181020488104	-0.39362138464465846	TP53-/-	1	-0.38768769915218027
BCL7C	0.34372941260927065	-0.10408170682409189	-0.41699432373275097	TP53-/-	1	-0.44781111943336255
BCL9	1.0794443954679172	1.6181725547280839	0.6355049150018073	TP53-/-	1	0.5387281592601667
BCL9L	-0.3545563434172052	-0.46637941561055524	-0.14361054803518086	TP53-/-	1	-0.11182307219335003
BCLAF1	0.29958273010425496	0.15605741380435578	-0.11666645741153042	TP53-/-	1	-0.14352531629989917
BCO1	0.5933579956703398	0.9271226296070851	0.38696168795400776	TP53-/-	1	0.3337646339367454
BCO2	-0.004402469202107841	-0.3098106103194766	-0.30580284110230666	TP53-/-	1	-0.30540814111736875
BCOR	-0.4355354548417466	0.22291757597329073	0.6194054351195009	TP53-/-	1	0.6584530308150374
BCORL1	-0.27993413762094405	-0.8827009430862446	-0.6278640849305809	TP53-/-	1	-0.6027668054653006
BCR	-0.11459519199196759	-0.12966325935805356	-0.025342011027413416	TP53-/-	1	-0.015068067366085972
BCS1L	-1.7212244192116937	-1.6401806855283145	-0.07327131570125411	TP53-/-	2	0.08104373368337914
BDH1	0.013101627600204224	0.055817890440641886	0.043890879170288805	TP53-/-	1	0.04271626284043766
BDH2	0.2562997331721757	0.9992851585710729	0.7659637805397373	TP53-/-	1	0.7429854253988972
BDKRB1	0.01995765678324587	0.13385787911274538	0.1156895106743155	TP53-/-	1	0.1139002223294995
BDKRB2	0.42476102389691267	0.3363861128313428	-0.05029328867646882	TP53-/-	1	-0.08837491106556988
BDP1	0.573615887274065	0.7394298054413753	0.21724100866434604	TP53-/-	1	0.16581391816731028
BEAN1	0.3335143532918156	0.2949542840659545	-0.008659096799336019	TP53-/-	1	-0.03856006922586114
BECN1	-1.1507235133013998	-1.48326616854958	-0.4357098853903669	TP53-/-	2	-0.3325426552481803
BECN2	1.2065580684852084	-0.00757321070544779	-1.1059582450147896	TP53-/-	1	-1.2141312791906562
BEGAIN	0.5685275448090588	0.5196619807801311	0.0021053350441374574	TP53-/-	1	-0.04886556402892761
BEND2	0.5192925938299843	0.2951627252691588	-0.17757309109037256	TP53-/-	1	-0.22412986856082545
BEND3	-2.6515147345016192	-2.0149196288596296	0.3988755946754323	TP53-/-	2	0.6365951056419896
BEND4	0.9325454471420795	1.0458902740801819	0.19695147062902363	TP53-/-	1	0.11334482693810233
BEND5	0.7825170041854679	0.5644609128779645	-0.14790013209766362	TP53-/-	1	-0.21805609130750336
BEND6	0.5722109528260392	0.0480289499779196	-0.4728808706667511	TP53-/-	1	-0.5241820028481196
BEND7	1.3491011718110466	0.758004032313865	-0.4701445131986097	TP53-/-	1	-0.5910971394971816
BEST1	-0.33707672019625023	-0.21541684196003844	0.0914395245490863	TP53-/-	1	0.1216598782362118
BEST2	-1.2072503453752756	-0.7856551148122672	0.313360130835848	TP53-/-	1	0.4215952305630084
BEST3	-0.4514655786974352	-0.2108046983936104	0.20018508162554197	TP53-/-	1	0.2406608803038248
BEST4	-0.5833590013511603	-0.6746502641378344	-0.14359186467082796	TP53-/-	1	-0.0912912627866741
BET1	-0.8283154296360677	-1.1126441215501197	-0.3585906736775252	TP53-/-	1	-0.28432869191405197
BET1L	0.011347194642056422	-0.47575814812305794	-0.48608801877062446	TP53-/-	1	-0.48710534276511436
BEX1	1.22300814642085	0.6008795761446947	-0.512480717035043	TP53-/-	1	-0.6221285702761553
BEX2	0.6220229604047258	0.5614178232036834	-0.004838147852150643	TP53-/-	1	-0.060605137201042436
BEX4	0.7167550980673667	0.5842170668605258	-0.06827790503130715	TP53-/-	1	-0.13253803120684093
BEX5	-0.2736278486612515	0.3094217972176293	0.5585177518923252	TP53-/-	1	0.5830496458788808
BFAR	-0.42106423342858923	-0.0019547353538542206	0.3813593085873036	TP53-/-	1	0.419109498074735
BFSP1	-0.16504671454525618	0.9479833196729603	1.0982328981669587	TP53-/-	1	1.1130300342182164
BFSP2	0.018015648144329727	-0.31888888642325286	-0.33528935551129097	TP53-/-	1	-0.33690453456758257
BGLAP	0.2755696763744823	-0.0446790071331181	-0.2955426964532734	TP53-/-	1	-0.32024868350760044
BGN	0.6207426416458939	0.5429379620143586	-0.022152476274691857	TP53-/-	1	-0.07780467963153526
BHLHA15	0.4738073930764033	0.11560240736401046	-0.3157261488766501	TP53-/-	1	-0.35820498571239284
BHLHA9	0.08478721145500652	0.5208016074395702	0.4436159281129871	TP53-/-	1	0.43601439598456365
BHLHB9	1.809264329204311	1.3563727169815534	-0.2906834125279796	TP53-/-	1	-0.45289161222275753
BHLHE22	0.2612783321772186	0.33546086024062804	0.09760723566285659	TP53-/-	1	0.07418252806340947
BHLHE23	1.0136485017250783	0.83296358827986	-0.08980703787219768	TP53-/-	1	-0.1806849134452183
BHLHE40	0.03939328097647641	-0.04172221642676648	-0.07758372314332865	TP53-/-	1	-0.08111549740324289
BHLHE41	0.10656060536097813	0.5385157585615455	0.44150876218681856	TP53-/-	1	0.43195515320056743
BHMT	0.12957933159268906	-0.01783522418686579	-0.13579722062513516	TP53-/-	1	-0.14741455577955484
BHMT2	0.37916921130333897	0.39998345134322394	0.05480836359188812	TP53-/-	1	0.020814240039884968
BICC1	0.7410114625613656	0.5266065724062694	-0.14797007830638476	TP53-/-	1	-0.21440489015509623
BICD1	0.6094129615629584	0.070191944477336	-0.48458456746896306	TP53-/-	1	-0.5392210170856224
BICD2	-0.12864710861711892	-0.3271686578291166	-0.21005530663366678	TP53-/-	1	-0.19852154921199766
BID	0.05169602670420567	0.0587780380879837	0.011716778834673508	TP53-/-	1	0.007082011383778029
BIK	0.3225335254203093	0.637529647616135	0.3439126169584493	TP53-/-	1	0.3149961221958257
BIN1	0.1613213238897824	-0.15377176386426944	-0.3006299487322109	TP53-/-	1	-0.31509308775405187
BIN2	-0.27916584121092053	0.12111321555851032	0.3752506583269454	TP53-/-	1	0.4002790567694309
BIN3	0.14361131415175712	0.18585179074843527	0.05511583833810069	TP53-/-	1	0.04224047659667815
BIRC2	0.49125414846210935	0.3458869031122233	-0.10132423309988803	TP53-/-	1	-0.14536724534988604
BIRC3	-0.5924723246249527	-0.5165880028982732	0.022766671864727694	TP53-/-	1	0.07588432172667947
BIRC5	-2.66799802978119	-2.0972257310223137	0.33157499065169205	TP53-/-	2	0.5707722987588761
BIRC6	-0.19854415386809252	-0.3097004044415405	-0.12895657374293745	TP53-/-	1	-0.111156250573448
BIRC7	-0.13893928560507932	-0.3237517404838712	-0.19726894949989016	TP53-/-	1	-0.18481245487879186
BIRC8	0.26170635603003517	0.29715512236159447	0.05891184807980884	TP53-/-	1	0.0354487663315593
BIVM	0.5590309210372548	0.81470720234673355	0.3057957678938664	TP53-/-	1	0.2556762813094787
BIVM-ERCC5	-0.5983251797123363	-0.8224715890477255	-0.27778879241154	TP53-/-	1	-0.2241464093353892
BLCAP	0.7466644711009003	0.986368590159052	0.3066457470327636	TP53-/-	1	0.2397041190581517
BLID	-0.5128938579121569	-0.24296204876403152	0.22394870541721365	TP53-/-	1	0.2699318091481254
BLK	0.7272718903440134	1.0506606527755553	0.38859176351718305	TP53-/-	1	0.3233887624315419
BLM	-1.1608608602010684	-1.0593597889118045	-0.0025750148800571804	TP53-/-	1	0.10150107128926389
BLMH	0.43667366120841244	-0.2098669903837461	-0.6073910108816191	TP53-/-	1	-0.6465406515921586
BLNK	-0.4716056983155471	-1.0800627229172457	-0.6507384701896998	TP53-/-	1	-0.6084570246016986
BLOC1S1	-0.7280384993724631	-1.053006941504909	-0.3902401729599867	TP53-/-	1	-0.3249684421324459
BLOC1S2	0.0657474890200198	1.0530864388715462	0.9932334903320099	TP53-/-	1	0.9873389498515264
BLOC1S3	0.1850984961651353	0.2813468267518898	0.11284319367254902	TP53-/-	1	0.09624833058675453
BLOC1S4	0.08313877788178704	0.44762481257235576	0.3719397777768316	TP53-/-	1	0.3644860346905687
BLOC1S5	0.9132562734949237	0.23978818114214204	-0.5915908046660663	TP53-/-	1	-0.6734680923527816
BLOC1S6	0.21650444183854034	0.3595573401625377	0.16246343727603493	TP53-/-	1	0.14305289832399737
BLVRA	0.548514686625826	0.15257963167209065	-0.34675839326447855	TP53-/-	1	-0.3959350549537354
BLVRB	1.3859082165495369	1.4435041048297925	0.18184842182109384	TP53-/-	1	0.057595888280255636
BLZF1	-0.19187433060297002	-0.5150964140560944	-0.34042442875577905	TP53-/-	1	-0.3232220834531244
BMF	-0.5625879204562549	-0.5228462077000458	-0.010696673871007034	TP53-/-	1	0.03974171275620919
BMI1	1.339262168801966	1.3678930787028476	0.14870142796400487	TP53-/-	1	0.028630909900881685
BMP1	-0.7256966006698998	-1.056153109554424	-0.39551827858793387	TP53-/-	1	-0.33045650888452427
BMP10	0.9442048451151995	0.9734405443204263	0.11388765723978311	TP53-/-	1	0.02923569920522673
BMP15	0.6233228141539824	1.0534887766849468	0.48604948926642266	TP53-/-	1	0.4301659625309644
BMP2	0.2834708852940742	0.7707751163278221	0.5127185948871815	TP53-/-	1	0.4873042310337479
BMP2K	0.4624703986351473	0.2818379283021062	-0.13917004300064306	TP53-/-	1	-0.18063247033304108
BMP3	-0.19364446776025865	-0.1166343086351977	0.05964911353916856	TP53-/-	1	0.07701015912506094
BMP4	0.3867676704332374	-0.15046856680099407	-0.502560879682298	TP53-/-	1	-0.5372362372342314
BMP5	0.45429580830430194	0.40655296461126084	-0.007013302959580192	TP53-/-	1	-0.047742843693041104
BMP6	0.5504391773469657	-0.1482083606677116	-0.6492983375923197	TP53-/-	1	-0.6986475380146773
BMP7	-0.29461565696866787	0.4637006945201214	0.7319028117160802	TP53-/-	1	0.7583163514887893
BMP8A	-0.25181733781245963	-0.07693629734401661	0.1523045510306312	TP53-/-	1	0.17488104046844302
BMP8B	-0.3533021379836238	-0.0163945453980667	0.30523256156571543	TP53-/-	1	0.33690759258555714
BMPER	0.604090925102897	1.0566511345552798	0.5067195159899676	TP53-/-	1	0.45256020945238284
BMPR1A	0.24222544437975183	0.535714894182285	0.3152059854236089	TP53-/-	1	0.2934894498025332
BMPR1B	0.4064587703455538	0.5570181699824215	0.18700014758269218	TP53-/-	1	0.1505593996368677
BMPR2	0.27427418040485846	-0.1156923773735456	-0.3653767174172675	TP53-/-	1	-0.38996655777840405
BMS1	-2.2362857954939814	-0.6435982360350901	1.3921950791535882	TP53-/-	2	1.5926875594588914
BMX	1.090720992541461	0.9794158793538048	-0.013517362822146883	TP53-/-	1	-0.11130511318765612
BNC1	-0.4872309171898165	-0.21044919822479266	0.23309940641550644	TP53-/-	1	0.2767817189650238
BNC2	-0.18630360090591006	0.14277994772938285	0.3123806428122989	TP53-/-	1	0.3290835486352929
BNIP1	-1.031124143360035	-1.5491443744584166	-0.6104648718600819	TP53-/-	2	-0.5180202310983815
BNIP2	-0.11368964998865458	0.4439220699829482	0.5474189619810115	TP53-/-	1	0.5576117199716027
BNIP3	-0.3628054585140309	-0.34961456162259974	-0.01933614700982167	TP53-/-	1	0.013190896891431159
BNIP3L	1.4122802847171634	1.1259428660604387	-0.15972051765965078	TP53-/-	1	-0.2863374186567247
BNIPL	0.12492522173243319	0.21992257350808678	0.10619742629577678	TP53-/-	1	0.09499735177565359
BOC	-0.09634820078801862	0.41464920791555104	0.5023593849823322	TP53-/-	1	0.5109974087035697
BOD1	1.41265376502481	1.1963948617445612	-0.08960851819389792	TP53-/-	1	-0.21625890328024888
BOD1L1	0.19439825481806577	-0.45861794041373266	-0.6355875694479071	TP53-/-	1	-0.6530161952317984
BOD1L2	-0.11962026752401413	-0.24136545760976819	-0.13246965302291447	TP53-/-	1	-0.12174519008575406
BOK	-0.0724830358376875	-0.16453670779168023	-0.09855208269578525	TP53-/-	1	-0.09205367195399272
BOLA1	-0.45142958560234436	-0.47342222189176747	-0.06246520803449229	TP53-/-	1	-0.021992636289423106
BOLA2	-0.09712578396291538	-1.0962441660570899	-1.0078261194359575	TP53-/-	1	-0.9991183820941745
BOLA2B	-0.13725445165353747	0.10294231078654896	0.2278913203090267	TP53-/-	1	0.24019676244008642
BOLA3	-0.4698197692097802	-0.7363704030587055	-0.308671963338713	TP53-/-	1	-0.2665506338489253
BOLL	1.4104586024685104	0.6546233787603878	-0.6293816442297456	TP53-/-	1	-0.7558352237081226
BOP1	-1.2253434136187715	-1.515173265402957	-0.3996870716069887	TP53-/-	2	-0.2898298517841855
BORA	-0.2644185277277926	0.14868063384078992	0.3893929221560519	TP53-/-	1	0.4130991615685825
BPGM	-0.33231342622757115	-0.3419937847669827	-0.039473662775108276	TP53-/-	1	-0.009680358539411571
BPHL	0.41466190438612566	0.18980187022246975	-0.18768384055458703	TP53-/-	1	-0.2248600341636559
BPI	0.09985168801379164	0.17822910389262267	0.08732954204843552	TP53-/-	1	0.07837741587883103
BPIFA1	-0.3262341045784074	0.3846014422296317	0.6815872794716826	TP53-/-	1	0.7108355468080392
BPIFA2	0.8384237661078769	0.9071428504000134	0.1438873211751821	TP53-/-	1	0.06871908429213647
BPIFA3	0.45951390337983217	0.11091869873116372	-0.3073978396208933	TP53-/-	1	-0.34859520464866844
BPIFB1	-0.5940983654055304	-0.2644005534690952	0.2764343806408972	TP53-/-	1	0.3296978119364352
BPIFB2	0.8450745778676065	0.6648619383614807	-0.10444812921811619	TP53-/-	1	-0.18021263950612587
BPIFB3	0.22151830431804098	0.5830332051028841	0.38137495371512553	TP53-/-	1	0.36151490078484316
BPIFB4	-0.2348399002221233	-0.8608708566067665	-0.6470853467336115	TP53-/-	1	-0.6260309563846432
BPIFB6	0.874657380840607	0.6583897237904356	-0.13785092335029236	TP53-/-	1	-0.21626765705017137
BPIFC	-0.2670869130928689	-0.01023358928751488	0.23290785235846873	TP53-/-	1	0.25685332380535403
BPNT1	-0.5376714467923042	0.030361399504709462	0.5198283269221017	TP53-/-	1	0.5680328462970137
BPTF	-1.8921882390852143	-2.447413236900591	-0.7248676767713189	TP53-/-	2	-0.5552249978153769
BPY2	0.7964826417234419	0.5819222557889852	-0.14315234824937229	TP53-/-	1	-0.2145603859344567
BPY2B	1.3984778784870917	1.0802348406743578	-0.19286358091373734	TP53-/-	1	-0.3182430378127339
BPY2C	1.5379640396645686	1.4556316413519452	0.05555258291563714	TP53-/-	1	-0.0823323983126234
BRAF	1.3087825386424823	0.7529836046010911	-0.43846104374068373	TP53-/-	1	-0.5557989340413911
BRAP	-0.7924441659493284	-0.5347047359213325	0.18669345877745958	TP53-/-	1	0.25773943002799593
BRAT1	-0.34064163710642253	-0.32698285097275076	-0.016881177432854166	TP53-/-	1	0.013658786133671774
BRCA1	-0.2088555769031547	0.023140973660298155	0.21327176470500725	TP53-/-	1	0.23199655056345286
BRCA2	-0.2827986956189684	-0.2233915449332776	0.03405305147976753	TP53-/-	1	0.05940715068569083
BRCC3	1.0165124783301374	0.981121796737438	0.05574396159662587	TP53-/-	1	-0.035390681592699313
BRD1	-0.1640778572636065	0.5156290797328629	0.664996663098453	TP53-/-	1	0.6797069369964693
BRD2	1.0673910669283773	-0.4124785829023853	-1.384173525974231	TP53-/-	2	-1.4798696498307626
BRD3	-0.1381508776552072	-0.15121184592166667	-0.025446778780150392	TP53-/-	1	-0.013060968266459472
BRD4	-2.848018112076828	-1.7611882179348626	0.8314930242323755	TP53-/-	2	1.0868298941419654
BRD7	0.33142179777414554	0.04237804586732896	-0.25933038593325897	TP53-/-	1	-0.2890437519068166
BRD8	0.21747064753552342	0.359232560195654	0.1612590760396289	TP53-/-	1	0.1417619126601306
BRD9	0.0071294172337230495	-0.06843975900802397	-0.07492999383169877	TP53-/-	1	-0.07556917624174703
BRDT	-0.2525050592873531	-1.1950845630982434	-0.9652176503877576	TP53-/-	1	-0.9425795038108903
BRE	0.626054256721763	-0.2525249429900276	-0.8224507875970443	TP53-/-	1	-0.8785791997117905
BRF1	-0.9632503633640642	-1.5365992625022957	-0.6597083684399564	TP53-/-	2	-0.5733488991382315
BRF2	1.1351785666927279	0.23509772618640642	-0.7983072805775155	TP53-/-	1	-0.9000808405063214
BRI3	-0.06559339501974921	0.6929686467118473	0.7526813164300032	TP53-/-	1	0.7585620417315966
BRI3BP	0.6061350504013909	0.14937501863480385	-0.4024174607500276	TP53-/-	1	-0.4567600317665871
BRICD5	0.39819525034163133	0.4989128622545464	0.1364175003384684	TP53-/-	1	0.10071761191291506
BRINP1	0.48386155771478306	0.1442892584741818	-0.2961920640192818	TP53-/-	1	-0.3395722992406013
BRINP2	-0.5644786229176455	-0.36482661128515537	0.14904411553257257	TP53-/-	1	0.19965201163249013
BRINP3	1.1701886198164673	1.0458283123270884	-0.01944794821724094	TP53-/-	1	-0.12436030748937887
BRIP1	0.3827548951867624	0.6304772236324716	0.2820379237241021	TP53-/-	1	0.24772232844570918
BRIX1	-1.0573897686318683	-0.618954909648705	0.3436353938210528	TP53-/-	1	0.43843485898316326
BRK1	-1.148866387027773	-1.5130401081016116	-0.46717445199057295	TP53-/-	2	-0.3641737210738385
BRMS1	0.13464796024223177	-0.17185071411787303	-0.29442691520865355	TP53-/-	1	-0.3064986743601048
BRMS1L	0.014900121723097915	0.15114393939624146	0.13757967660813936	TP53-/-	1	0.13624381767314356
BROX	-0.05319012428024903	0.441668413355506	0.4900898180176354	TP53-/-	1	0.49485853763575505
BRPF1	1.99988556023607	1.841830865811754	0.021243504896366394	TP53-/-	1	-0.15805469442431597
BRPF3	0.2106978210328364	0.4861354609725551	0.2943275907764654	TP53-/-	1	0.2754376399397187
BRS3	0.35666623682999626	0.2782746874527908	-0.046414912666776	TP53-/-	1	-0.07839154937720544
BRSK1	1.1315114388820788	1.2310504072954576	0.20098375482323871	TP53-/-	1	0.09953896841337873
BRSK2	0.29292124374426504	0.8130594879918959	0.5463998727079722	TP53-/-	1	0.5201382442476308
BRWD1	0.24795056141876676	0.08870936821448394	-0.1370113766253335	TP53-/-	1	-0.15924119320428282
BRWD3	0.26559411657808407	0.830699648092012	0.588917167439234	TP53-/-	1	0.565105531513928
BSCL2	-0.7919960609711647	-1.5948173336367766	-0.873827069409522	TP53-/-	2	-0.8028212726656119
BSDC1	-0.32355810739118757	-0.8077896556065406	-0.5132399010853042	TP53-/-	1	-0.484231548215353
BSG	0.8029896717835678	0.529928052564515	-0.2010701987665222	TP53-/-	1	-0.2730616192190528
BSN	0.8053555691768568	0.8522833874718727	0.11913135145580767	TP53-/-	1	0.04692781829501591
BSND	0.09516859078134242	0.3306113962150553	0.24397507212849687	TP53-/-	1	0.23544280543371288
BSPH1	-0.5280131244281355	-0.7796825709045642	-0.29900805639992695	TP53-/-	1	-0.25166944647642864
BSPRY	1.1671243961826454	0.7958701327336536	-0.2666166247862648	TP53-/-	1	-0.3712542634489918
BST1	0.8126086815617395	0.06115713573093571	-0.6785977404664733	TP53-/-	1	-0.7514515458308038
BST2	0.2502702467403256	-0.059347719981453835	-0.2871801805422611	TP53-/-	1	-0.30961796672177944
BSX	0.7545707437585384	0.8029283741101516	0.11600808911086535	TP53-/-	1	0.04835763035161322
BTAF1	0.5436820577556684	0.15207978704050745	-0.34285887464451387	TP53-/-	1	-0.3916022707151609
BTBD1	-0.4782507325903559	0.022885782538854454	0.4582593141122051	TP53-/-	1	0.5011365151292103
BTBD10	-0.07858193481179075	-0.6013148727914107	-0.529778140810739	TP53-/-	1	-0.52273293797962
BTBD11	-0.0851156012626886	0.13764627648383468	0.21513090408286234	TP53-/-	1	0.22276187774652328
BTBD16	0.006280745307697548	0.17673720317936592	0.17101955325395068	TP53-/-	1	0.17045645787166838
BTBD17	-1.2674683846837014	-0.998274021991587	0.1555604610388336	TP53-/-	1	0.2691943626921144
BTBD18	0.7002809736025709	0.6167117100866742	-0.02078611227865579	TP53-/-	1	-0.08356926351589666
BTBD19	0.01153450628176924	0.014594450483762936	0.004094061477249295	TP53-/-	1	0.0030599442019936963
BTBD2	0.6145810406661694	0.3245586946056504	-0.23492255629301456	TP53-/-	1	-0.29002234606051897
BTBD3	0.9975193783102458	0.7092467719155836	-0.1988407749565666	TP53-/-	1	-0.28827260639466223
BTBD6	1.8354267551524233	1.4604472942813946	-0.21042568903171066	TP53-/-	1	-0.3749794608710286
BTBD7	-0.8470793321342014	-0.8853066414713912	-0.11417155432463821	TP53-/-	1	-0.03822730933718976
BTBD8	0.7357135783708101	0.21539103667633727	-0.4543627075717188	TP53-/-	1	-0.5203225416944728
BTBD9	0.8976511763043675	0.582187032520349	-0.23498591906476662	TP53-/-	1	-0.31546414378401855
BTC	1.8223729742734127	1.7671443071496158	0.10815477804660034	TP53-/-	1	-0.055228667123796926
BTD	1.2807651250425252	0.8746089019033758	-0.2913302124719457	TP53-/-	1	-0.40615622313914934
BTF3	-2.046679959072683	-1.857224575590406	0.005961868381271662	TP53-/-	2	0.1894553834822772
BTF3L4	-0.7537459150488977	-0.7040079734952753	-0.01783856782306159	TP53-/-	1	0.04973794155362232
BTG1	-0.6187674630573847	-0.874185070635089	-0.31089272781974453	TP53-/-	1	-0.25541760757770426
BTG2	0.8742537042541745	0.37009731388515416	-0.4257758479825316	TP53-/-	1	-0.5041563903690203
BTG3	-0.116929668629134	0.3666660823316368	0.4731125115948678	TP53-/-	1	0.4835957509607708
BTG4	-0.48923952849148655	-0.18928632909067977	0.2560908063523422	TP53-/-	1	0.2999531994008068
BTK	-0.03153280135815982	0.11918368087018705	0.14788943321340853	TP53-/-	1	0.15071648222834688
BTLA	0.525394935120135	0.39092514952610274	-0.08736590741605932	TP53-/-	1	-0.13446978559403228
BTN1A1	0.6564994566610093	0.4290035972498367	-0.16863790634888298	TP53-/-	1	-0.22749585941117256
BTN2A1	0.7073389532930727	0.680340147735542	0.03641712341185166	TP53-/-	1	-0.02699880555753076
BTN2A2	0.7914790213994228	0.6043143168689094	-0.11620526257111408	TP53-/-	1	-0.18716470453051348
BTN3A1	-0.38005090193152274	-0.03850535468855898	0.3074723763968881	TP53-/-	1	0.34154554724296377
BTN3A2	0.6163600374945285	0.34768980844505937	-0.21341094469174204	TP53-/-	1	-0.26867022904946913
BTN3A3	0.4092360023436494	0.9222224574450227	0.5496761936425875	TP53-/-	1	0.5129864551013734
BTNL10	-0.9929348057328014	-0.8886516371148012	0.015262363502677512	TP53-/-	1	0.10428316861800013
BTNL2	-0.11809328165670938	9.968670580194395e-4	0.10850258651921062	TP53-/-	1	0.11909014871472881
BTNL3	0.3427886629694144	-0.1613685262503515	-0.473424735703423	TP53-/-	1	-0.5041571892197659
BTNL8	0.13084667513693157	0.29488233061365876	0.17576661334032656	TP53-/-	1	0.1640356554767272
BTNL9	-0.09308602959189151	-0.45427827212153465	-0.3695377988052571	TP53-/-	1	-0.36119224252964316
BTRC	-0.2329371843350695	-0.6110666034291885	-0.39901322291596264	TP53-/-	1	-0.378129419094119
BUB1	0.6617416747243089	-0.17914243560001522	-0.7815561702398346	TP53-/-	1	-0.8408841103243241
BUB1B	-2.575665694233014	-2.6083425179802227	-0.2635961474376711	TP53-/-	2	-0.032676823747208594
BUB3	-4.458292142793261	-4.074507716196859	-0.01592032108627084	TP53-/-	2	0.3837844265964021
BUD13	-1.3258112562887996	-2.2985983306012687	-1.0916516611759361	TP53-/-	2	-0.9727870743124691
BUD31	-3.297632171150627	-3.1038126860099067	-0.10182718688158587	TP53-/-	2	0.19381948514072045
BVES	0.20543140763460577	0.1908562178997007	0.003842604865526983	TP53-/-	1	-0.01457518973490507
BYSL	-2.640967941727537	-2.7547477657639923	-0.3505537704214179	TP53-/-	2	-0.11377982403645515
BZRAP1	-0.710877991387959	-0.8389496298351505	-0.19180485715072526	TP53-/-	1	-0.1280716384471915
BZW1	0.6189268389307028	0.7472917973971169	0.18385436742960393	TP53-/-	1	0.12836495846641416
BZW2	-0.0761445897990807	-0.24486990558912072	-0.17555200033161728	TP53-/-	1	-0.16872531579004002
C10orf10	0.8599061763280432	1.0705142768487164	0.2877023263433506	TP53-/-	1	0.21060810052067314
C10orf105	0.8280108111534927	0.535712173915113	-0.2180639658103034	TP53-/-	1	-0.2922986372383797
C10orf107	-0.0015933859012055962	-0.1957906235627376	-0.1943400914470633	TP53-/-	1	-0.19419723766153202
C10orf111	-0.07957184109212634	-0.009231424094075097	0.06320646488192835	TP53-/-	1	0.07034041699805124
C10orf113	1.1382907545616938	1.227337962886633	0.19109978905970926	TP53-/-	1	0.08904720832493918
C10orf12	0.21172123613893792	0.4119621836463518	0.2192226518371254	TP53-/-	1	0.20024094750741386
C10orf120	1.3598128606796431	1.0919443689481838	-0.1459555172189646	TP53-/-	1	-0.2678684917314593
C10orf126	0.40708245311611774	-0.6787679702480596	-1.0493537596200027	TP53-/-	1	-1.0858504233641773
C10orf128	1.2079960356922257	1.5805737496928531	0.4808796680187224	TP53-/-	1	0.37257771400062745
C10orf131	-0.35238356444959196	0.04750895343305042	0.3682998408653847	TP53-/-	1	0.39989251788264235
C10orf142	-0.430178544398674	0.1584739464617676	0.5500851648440619	TP53-/-	1	0.5886524908604416
C10orf2	-1.7826613104510411	-1.378860709275232	0.24397747463411323	TP53-/-	2	0.40380060117580907
C10orf25	-0.3371338493327543	-0.062176287551852984	0.24473208622505113	TP53-/-	1	0.2749575617809013
C10orf32	0.3320231886755078	0.22528913528038616	-0.07696677018357498	TP53-/-	1	-0.10673405339512163
C10orf35	0.7474032494049928	0.6580263321412422	-0.02236905468939232	TP53-/-	1	-0.08937691726375063
C10orf53	0.6775602563818708	0.8660415031417033	0.24922738959722013	TP53-/-	1	0.18848124675983247
C10orf54	0.9078311717806341	1.4010225598404	0.57458229243143355	TP53-/-	1	0.4931913880597659
C10orf55	-0.4502825932425974	-0.6439874420862877	-0.23407458787231494	TP53-/-	1	-0.19370484884369027
C10orf62	0.656312956330131	0.10689302735293633	-0.4905786964584022	TP53-/-	1	-0.5494199289771946
C10orf67	-0.6748721205221849	-0.41361101160815067	0.20075596882638097	TP53-/-	1	0.26126110891403426
C10orf71	0.7265663424757541	0.9294711328755185	0.26804453613478507	TP53-/-	1	0.2029047903997644
C10orf76	1.077118597404384	1.2843239479846196	0.3037735886881343	TP53-/-	1	0.2072053505802356
C10orf82	0.693171741267824	0.97601146502988	0.34498550225081714	TP53-/-	1	0.282839723762056
C10orf88	1.2317649435116964	0.853133586713826	-0.2681984196592476	TP53-/-	1	-0.3786313567978704
C10orf90	-0.366884557361423	-0.2951148576749731	0.03887694732030761	TP53-/-	1	0.07176969968644992
C10orf91	0.5175904783675811	0.16807008949053628	-0.3031162132571742	TP53-/-	1	-0.34952038887704484
C10orf95	-0.5056780874524642	-0.3519707463736958	0.10837116168985833	TP53-/-	1	0.15370734107876843
C10orf99	0.693497558239019	-0.05446530003983606	-0.6857878689205298	TP53-/-	1	-0.7479628582788551
C11orf1	-0.32111611170084176	-0.6746591177695365	-0.3823324236961832	TP53-/-	1	-0.3535430060686947
C11orf16	0.17802823531632014	0.31612264227391623	0.15405539125346102	TP53-/-	1	0.1380944069575961
C11orf21	0.5214651789846861	0.9834561409140211	0.5087425208482138	TP53-/-	1	0.461990961929335
C11orf24	0.30090182643509644	0.5588517112293583	0.28492700624802586	TP53-/-	1	0.25794988479426184
C11orf30	1.3216627695136183	1.0591760641388823	-0.14399404789737247	TP53-/-	1	-0.26248670537473595
C11orf31	0.5020419365141894	-0.10981294911593088	-0.5668447025525261	TP53-/-	1	-0.6118548856301202
C11orf40	-0.1971664358386599	-0.13195865000682905	0.04753098091096547	TP53-/-	1	0.06520778583183084
C11orf42	-0.24325955199191593	-0.8295831704580044	-0.6081328662085234	TP53-/-	1	-0.5863236184660885
C11orf44	-0.8664021986124024	-0.41919463400207246	0.369530942913863	TP53-/-	1	0.44720756461032996
C11orf45	1.2469947902035508	0.9148303966933051	-0.220366036198552	TP53-/-	1	-0.3321643935102456
C11orf49	0.26517007406765003	0.1430711415735227	-0.09832531377343945	TP53-/-	1	-0.12209893249412734
C11orf52	0.08962793278808523	0.031695766419556175	-0.04989664309796655	TP53-/-	1	-0.057932166368529055
C11orf53	-0.6148238908362321	0.5717531267525162	1.131455455276323	TP53-/-	1	1.1865770175887485
C11orf54	0.10740400092108587	0.17700352211269232	0.07922874415710178	TP53-/-	1	0.06959952119160645
C11orf57	-1.4686769171348595	-2.4330709799571664	-1.0960671604544772	TP53-/-	2	-0.9643940628223069
C11orf58	-0.15976634376392548	-0.09325379340488292	0.05218882188252934	TP53-/-	1	0.06651255035904256
C11orf63	1.2757480717676133	0.8904975703801933	-0.2708742907667657	TP53-/-	1	-0.38525050138742
C11orf65	0.8288467696063829	0.6493782789413636	-0.10515887202581742	TP53-/-	1	-0.17946849066501935
C11orf68	0.34239405907801396	0.597137496989777	0.28544051352019967	TP53-/-	1	0.25474343791176307
C11orf70	-0.06720099909403984	0.4774971608878695	0.5386733061754296	TP53-/-	1	0.5446981599819093
C11orf71	0.7781593652916808	0.9178442279027396	0.20945014106271875	TP53-/-	1	0.13968486261105872
C11orf73	-1.1325791772136586	-1.6555129920150429	-0.6244743284688454	TP53-/-	2	-0.5229338148013842
C11orf74	0.8628718955054974	1.2399023655348715	0.4543905851203084	TP53-/-	1	0.3770304700293742
C11orf80	-0.33440105544996024	-1.3206609908048732	-1.0162404043803686	TP53-/-	2	-0.986259935354913
C11orf84	-1.2835801312420234	-1.4259244039492105	-0.25742266058670826	TP53-/-	2	-0.14234427270718708
C11orf85	-0.8575568693734197	-0.8165282982314276	-0.03585502937542251	TP53-/-	1	0.0410285711419921
C11orf86	-0.5580415473725064	-0.5551527925089585	-0.04714203018707619	TP53-/-	1	0.0028887548635478932
C11orf87	0.0020699385554120986	0.09824601893261917	0.09636165912384598	TP53-/-	1	0.09617608037720707
C11orf88	-0.35878953405257763	0.15323527744708493	0.47985781221239326	TP53-/-	1	0.5120248114996626
C11orf91	0.5398937637136446	0.18288427882463168	-0.30860572540244724	TP53-/-	1	-0.35700948488901296
C11orf94	0.4836202530132349	-0.24901443610178423	-0.6892760878808314	TP53-/-	1	-0.7326346891150192
C11orf95	0.5387176628705397	-0.009261504837134369	-0.499680850636205	TP53-/-	1	-0.5479791677076741
C11orf96	0.7893653189419759	0.6369808721483757	-0.08161450719976371	TP53-/-	1	-0.1523844467936002
C11orf97	1.68325233557126	1.4601073073094202	-0.07223433678475621	TP53-/-	1	-0.2231450282618399
C11orf98	-1.1016329856932578	-0.35474601650335663	0.6481209124842602	TP53-/-	1	0.7468869691899012
C12orf10	-0.7339037942385264	-0.6353538006548586	0.03275241426315323	TP53-/-	1	0.09854999358366778
C12orf29	0.6251546331190435	0.9567667909861097	0.3876599149207224	TP53-/-	1	0.3316121578670662
C12orf4	0.5188611737846751	0.18075400069431657	-0.2915890742517298	TP53-/-	1	-0.33810717309035854
C12orf40	0.9685743123441926	0.4536969079466696	-0.42804062055121006	TP53-/-	1	-0.5148774043975229
C12orf42	0.18426035215881242	0.0745894272195389	-0.09315120500871404	TP53-/-	1	-0.10967092493927352
C12orf43	0.6533732085776789	0.5612075111819931	-0.03358802569704822	TP53-/-	1	-0.09216569739568581
C12orf45	-2.3106640564524676	-2.391652365281015	-0.2881491148238897	TP53-/-	2	-0.08098830882854724
C12orf49	0.14152030873966578	0.1849914775325189	0.05615906305482973	TP53-/-	1	0.04347116879285312
C12orf50	1.0063897178286738	0.7545980212203544	-0.16156460171383413	TP53-/-	1	-0.25179169660831946
C12orf54	1.987469778129858	2.29844564050805	0.489160934318456	TP53-/-	2	0.31097586237819175
C12orf56	0.37350601031501635	-0.8596137519282931	-1.1996333686133513	TP53-/-	2	-1.2331197622433094
C12orf57	0.17854975183628802	0.5592307374665063	0.39668872608793837	TP53-/-	1	0.3806809856302183
C12orf60	-0.07222500676327603	0.11923755964287075	0.18498728906225173	TP53-/-	1	0.19146256640614678
C12orf65	-1.1551474715869237	-1.5632362555425454	-0.5116526406699662	TP53-/-	2	-0.40808878395562176
C12orf66	0.9863270940932332	0.5572756296088002	-0.3406230686660029	TP53-/-	1	-0.429051464484433
C12orf71	0.48869081489113625	0.07991180949095937	-0.3649658068468583	TP53-/-	1	-0.40877900540017686
C12orf73	0.5384834668983907	1.485751404808122	0.9955452583217268	TP53-/-	1	0.9472679379097313
C12orf74	0.06344161438284976	0.001297418848833165	-0.056456386467832145	TP53-/-	1	-0.062144195534016594
C12orf75	0.15644322376560638	0.08380569234866535	-0.058611734703960736	TP53-/-	1	-0.07263753141694103
C12orf76	-0.20127392404465735	0.24347232014917908	0.4267011855820052	TP53-/-	1	0.44474624419383646
C12orf77	0.5296865884661179	0.5287331165089835	0.04653517109556082	TP53-/-	1	-9.534719571344663e-4
C12orf79	0.029389410225791904	0.11877649010190144	0.09202196481020514	TP53-/-	1	0.08938707987610954
C12orf80	1.3910846992683858	2.1259828776724228	0.8596148055154067	TP53-/-	1	0.7348981784040369
C14orf1	-1.4868976176612216	-0.8084936974608448	0.545097259698563	TP53-/-	2	0.6784039202003769
C14orf105	1.0119184401294863	0.7419291978051128	-0.1792664740909783	TP53-/-	1	-0.2699892423243735
C14orf119	0.6081839024923547	0.5617838503369559	0.008126207117073125	TP53-/-	1	-0.046400052155398774
C14orf132	0.7703950380045551	0.6197962985990246	-0.08152956573566295	TP53-/-	1	-0.15059873940553048
C14orf142	-0.725293896503362	-0.5411101341374339	0.11915809679435219	TP53-/-	1	0.18418376236592804
C14orf159	-0.20701420085424033	0.04954892714694679	0.2380034292939301	TP53-/-	1	0.25656312800118714
C14orf166	0.7806956555705938	0.7193073302868492	0.008604342319077696	TP53-/-	1	-0.061388325283744605
C14orf169	0.6102500879829534	-0.02459601750179548	-0.5801346039437728	TP53-/-	1	-0.634846105484749
C14orf177	0.05558720039971861	-0.16446694722566174	-0.2150705199943218	TP53-/-	1	-0.22005414762538034
C14orf178	-1.20822541332743	-1.7145262651142987	-0.6146233704801503	TP53-/-	2	-0.5063008517868688
C14orf180	0.012980269264278385	0.23381341402998493	0.22199688080743685	TP53-/-	1	0.22083314476570653
C14orf2	-1.0914235414326576	-1.0765277479636828	-0.08295494337617648	TP53-/-	1	0.01489579346897485
C14orf28	-0.9008061653026981	-0.4848605525381875	0.3351845299370124	TP53-/-	1	0.4159456127645106
C14orf37	-0.6398797111683223	-0.6676729882583635	-0.08516119967295932	TP53-/-	1	-0.027793277090041202
C14orf39	0.40957774795283663	0.5700339779332199	0.19717660746093035	TP53-/-	1	0.16045622998038322
C14orf79	-0.3246715593805763	-0.3814092882842837	-0.08584590745403597	TP53-/-	1	-0.05673772890370743
C14orf80	-1.6593224136697233	-2.2245547066759754	-0.7139975657693152	TP53-/-	2	-0.5652322930062521
C14orf93	-0.28762507435450296	-0.22907218663332507	0.03276608324764979	TP53-/-	1	0.05855288772117789
C15orf26	0.019875411141263972	-0.624453745981623	-0.6425472424477461	TP53-/-	1	-0.644329157122887
C15orf27	-1.13620465046185	-0.7371746999215274	0.2971643978616243	TP53-/-	1	0.39902995054032253
C15orf32	0.5135394860535674	1.0632138885690106	0.5957153895400229	TP53-/-	1	0.5496744025154432
C15orf38-AP3S2	-1.8971571826439637	-1.3865086737502257	0.3405603431307884	TP53-/-	2	0.510648508893738
C15orf39	-0.8729221944908956	-0.6756791502555805	0.11898187733094434	TP53-/-	1	0.19724304423531513
C15orf40	0.5746510376968784	0.40801011699899414	-0.11512102458710405	TP53-/-	1	-0.16664092069788428
C15orf41	-0.7818511240133007	-0.5948860156606797	0.11686884811666598	TP53-/-	1	0.18696510835262103
C15orf43	0.5191487089014755	0.8128491496397454	0.34024431831629703	TP53-/-	1	0.29370044073826995
C15orf48	0.7401701711633886	0.4930662394378032	-0.18074454520908317	TP53-/-	1	-0.24710393172558537
C15orf52	-0.3623617698962788	-0.4326702130409392	-0.10279570848467773	TP53-/-	1	-0.07030844314466045
C15orf53	0.28595238048394983	0.48322214790195406	0.22290660781110289	TP53-/-	1	0.19726976741800423
C15orf54	0.3225889717161746	0.41568527174670616	0.12201776578809881	TP53-/-	1	0.09309630003053154
C15orf56	-0.1929050479715691	-0.4010053690533037	-0.2253950745560731	TP53-/-	1	-0.2081003210817346
C15orf57	0.13922390425471	0.2152195392766822	0.08847764690885135	TP53-/-	1	0.07599563502197218
C15orf59	0.3533439862013068	0.2707847361124606	-0.05088046719928524	TP53-/-	1	-0.08255925008884618
C15orf61	-0.05485903586227343	0.1940730662486515	0.24401375751054025	TP53-/-	1	0.24893210211092492
C15orf62	1.435890960216285	1.169721166065925	-0.13743609622954733	TP53-/-	1	-0.26616979415036
C15orf65	-0.9078426160315366	-0.7682933248083965	0.05815736082597378	TP53-/-	1	0.13954929122314008
C16orf13	0.3501953081922452	0.3736014018987476	0.054802584294698475	TP53-/-	1	0.023406093706502373
C16orf45	0.08327814836758263	-0.46343754651887936	-0.539249456646657	TP53-/-	1	-0.546715694886462
C16orf46	-0.06591551556616307	0.04367423348320942	0.1036801442783313	TP53-/-	1	0.10958974904937249
C16orf47	1.5347616024530542	0.5910238950923679	-0.806139838173674	TP53-/-	1	-0.9437377073606863
C16orf52	0.19298693996830313	0.29940404862250997	0.12371920409242826	TP53-/-	1	0.10641710865420684
C16orf54	1.054054524764662	1.196349230615046	0.236795152292836	TP53-/-	1	0.14229470585038406
C16orf58	-0.12804018519417987	0.20989150888304983	0.3264523499075097	TP53-/-	1	0.33793169407722967
C16orf59	-1.3096516653435768	-1.343500305838484	-0.1512644516804822	TP53-/-	2	-0.03384864049490721
C16orf62	0.2597397189670075	0.16982002371494867	-0.06663293083472524	TP53-/-	1	-0.08991969525205881
C16orf70	-0.24029886573870138	-0.3125564794031942	-0.09380142336161656	TP53-/-	1	-0.07225761366449282
C16orf71	-0.901562160151479	-0.6908234679144216	0.12990983127376132	TP53-/-	1	0.21073869223705743
C16orf72	0.6384274583251105	0.480976791572184	-0.10021294477994513	TP53-/-	1	-0.15745066675292652
C16orf74	1.062592353044142	0.8450329281159952	-0.12229352606828792	TP53-/-	1	-0.21755942492814673
C16orf78	0.7531952319874469	0.378822577600044	-0.3068455160763828	TP53-/-	1	-0.37437265438740286
C16orf82	0.5673703860139568	1.4191845953801527	0.9026813642588862	TP53-/-	1	0.8518142093661959
C16orf86	-0.14239202877985074	-0.47250574739356754	-0.34287976626437955	TP53-/-	1	-0.3301137186137168
C16orf87	-0.4215510480985075	0.1581177305090254	0.5418749441258804	TP53-/-	1	0.579668778607533
C16orf89	0.14364020207443526	0.7720361598673784	0.64127390945882	TP53-/-	1	0.6283959577929431
C16orf90	0.3651156585757423	0.5539588401041146	0.2215773446365294	TP53-/-	1	0.18884318152837226
C16orf91	-0.7448419203780692	-0.2932303576151646	0.38483333416937315	TP53-/-	1	0.4516115627629046
C16orf92	0.9593383586185442	1.2204048405705163	0.3470752234817924	TP53-/-	1	0.26106648195197213
C16orf93	0.5649314492921341	0.508284379468059	-0.005998575924380911	TP53-/-	1	-0.05664706982407508
C16orf95	0.09100788167544074	0.25270552123431556	0.16985688108390995	TP53-/-	1	0.1616976395588748
C16orf96	0.3095686474006338	0.20856064691387602	-0.07325386187568592	TP53-/-	1	-0.10100800048675776
C16orf97	0.4660176060173394	1.0052555887376216	0.5810184321979919	TP53-/-	1	0.5392379827202822
C17orf100	-0.7096115648678193	-0.20001325730377495	0.44597862935460075	TP53-/-	1	0.5095983075640443
C17orf102	-0.6282281130479823	-0.46745713969377994	0.10444766582512705	TP53-/-	1	0.16077097335420237
C17orf104	-0.6088418863550525	-0.7139694805572285	-0.15971284451099	TP53-/-	1	-0.10512759420217599
C17orf105	0.025492924496894904	0.25894699311851743	0.23573961712929406	TP53-/-	1	0.23345406862162252
C17orf107	1.2305964481818297	1.1244549640941544	0.0041866925022813195	TP53-/-	1	-0.10614148408767532
C17orf112	0.5157630819447123	0.981360486533098	0.5118377463896719	TP53-/-	1	0.4655974045883857
C17orf47	-0.06630923232361836	0.35055232851393625	0.41091665769391766	TP53-/-	1	0.4168615608375546
C17orf49	-1.0566580252281075	-1.209797075556709	-0.2478729115995354	TP53-/-	1	-0.15313905032860142
C17orf50	0.5738956638580303	0.5227771770370652	3.336868301843099e-4	TP53-/-	1	-0.05111848682096509
C17orf51	0.4129006936576604	-0.22931435343469586	-0.6051967534744254	TP53-/-	1	-0.6422150470923562
C17orf53	-1.8542686740245278	-2.0743441696161504	-0.3863185251528254	TP53-/-	2	-0.22007549559162265
C17orf58	-0.4858010746942078	-0.6522953499690946	-0.21004839639691836	TP53-/-	1	-0.16649427527488675
C17orf59	-0.1530943566265809	-0.17689420651060725	-0.037525406493407604	TP53-/-	1	-0.023799849884026336
C17orf62	1.2349610636307138	1.4435918213552041	0.3193502405502997	TP53-/-	1	0.20863075772449036
C17orf64	0.19799019594757053	0.39706081626954187	0.2168212788208297	TP53-/-	1	0.19907062032197134
C17orf67	-0.80851857677843	-0.6884877052317931	0.047543761375902105	TP53-/-	1	0.12003087154663683
C17orf70	0.6437020524116847	0.369108569989735	-0.21688287077934204	TP53-/-	1	-0.27459348242194964
C17orf74	-7.945092115972744e-4	-0.39774951918245355	-0.3970262410821836	TP53-/-	1	-0.39695500997085625
C17orf75	-0.05739243643303765	0.14110717858459376	0.19335414034064255	TP53-/-	1	0.19849961501763141
C17orf77	-0.09464658275715773	0.5341267849415076	0.6202879012311684	TP53-/-	1	0.6287733676986653
C17orf78	0.35809318534156687	0.2308748425180935	-0.09511377414346775	TP53-/-	1	-0.12721834282347336
C17orf80	0.31060822910158853	0.4261145756445182	0.1433536880505742	TP53-/-	1	0.11550634654292968
C17orf82	0.16548074948522057	0.23650947588114246	0.08586477551536983	TP53-/-	1	0.07102872639592189
C17orf85	-0.18404332751642713	-0.9642145012704195	-0.7966714365074206	TP53-/-	1	-0.7801711737539924
C17orf89	-0.26009491273687435	-0.22396471614042862	0.012811587555292991	TP53-/-	1	0.03613019659644573
C17orf96	0.9875980683019505	0.35085894754627883	-0.5481967767236353	TP53-/-	1	-0.6367391207556716
C17orf97	0.8154313030225688	0.5601299055777553	-0.18219453212777703	TP53-/-	1	-0.2553013974448135
C17orf98	-0.2014208063695771	-0.22618306368845645	-0.04282048455240267	TP53-/-	1	-0.02476225731887935
C17orf99	-0.5495415047141654	-0.7656918294861512	-0.2654190450459586	TP53-/-	1	-0.2161503247719858
C18orf21	-1.715326615820966	-2.1787138519697042	-0.6171735225136616	TP53-/-	2	-0.46338723614873834
C18orf25	-0.38707055748074154	-0.15906287579332662	0.19330516903056194	TP53-/-	1	0.22800768168741492
C18orf32	1.288760082895091	1.3813570049917048	0.20813971455129154	TP53-/-	1	0.09259692209661385
C18orf42	-0.7317578917332238	-0.017237528057002644	0.6489151735917553	TP53-/-	1	0.7145203636762212
C18orf54	-0.4887511988318408	0.13198976859561518	0.5769223551984495	TP53-/-	1	0.620740967427456
C18orf63	1.4999821871305885	1.1382613752784272	-0.2272410643540761	TP53-/-	1	-0.3617208118521613
C18orf65	0.5638838766073838	0.7336475677150924	0.22031826568533364	TP53-/-	1	0.16976369110770861
C18orf8	-0.26675259466782403	-0.23835764170457152	0.004479454577227371	TP53-/-	1	0.028394952963252507
C19orf12	-0.17300605768778607	-0.28672774244524013	-0.12923240958679308	TP53-/-	1	-0.11372168475745406
C19orf18	-0.17258606742027316	0.7001873976051156	0.8573003940999504	TP53-/-	1	0.8727734650253888
C19orf24	-0.4872420494939034	-0.40720034151323714	0.03635839737300156	TP53-/-	1	0.08004170798066623
C19orf25	-0.29668569621796814	-0.12505236279192342	0.14503420587906377	TP53-/-	1	0.17163333342604473
C19orf26	-0.5919337097332497	-0.8724724278425992	-0.3336080788680996	TP53-/-	1	-0.2805387181093495
C19orf33	1.0765608617315456	1.080971364181208	0.10092873719545614	TP53-/-	1	0.004410502449662346
C19orf35	-0.6402800410668433	-0.7187000927250999	-0.13582386550983838	TP53-/-	1	-0.0784200516582566
C19orf38	-0.9929922194556741	-0.6249901533245767	0.2789761136326784	TP53-/-	1	0.3680020661310973
C19orf40	-0.18127258525047246	0.17932704806115993	0.34434777932165805	TP53-/-	1	0.36059963331163236
C19orf43	-0.3604747560545715	-0.08560541096371602	0.2425512585231833	TP53-/-	1	0.2748693450908555
C19orf44	0.9254466562026211	1.5223662450388846	0.6798897958939563	TP53-/-	1	0.5969195888362635
C19orf45	0.5726115246363902	0.980361187728134	0.4590867082301947	TP53-/-	1	0.40774966309174376
C19orf47	0.6217361588032686	0.5304332992418077	-0.03556158318921432	TP53-/-	1	-0.09130285956146089
C19orf48	0.45753446659670916	0.8836965715823467	0.4671820051334517	TP53-/-	1	0.42616210498563756
C19orf52	-2.5789788480636053	-2.313830481305133	0.033932004813567396	TP53-/-	2	0.2651483667584724
C19orf53	-1.9834076227546584	-0.9114150505798096	0.8941716896455266	TP53-/-	2	1.0719925721748487
C19orf54	-0.2540250891407815	0.503470265883267	0.7347209313416045	TP53-/-	1	0.7574953550240485
C19orf57	0.61930120831289	1.2601122094481805	0.6963339738970502	TP53-/-	1	0.6408110011352904
C19orf60	-0.25079918117084393	-0.8047430123082719	-0.5764290385258577	TP53-/-	1	-0.5539438311374281
C19orf66	-1.2218287537242727	-1.3115728578315333	-0.19928621980468897	TP53-/-	2	-0.08974410410726064
C19orf67	-0.427684708243271	0.018079898104901033	0.40742086329121524	TP53-/-	1	0.445764606348172
C19orf68	0.9880754808874479	0.843610359850565	-0.05587997494726138	TP53-/-	1	-0.14446512103688292
C19orf70	-1.8721044070075066	-0.9555650158803929	0.7486973126648154	TP53-/-	2	0.9165393911271137
C19orf71	0.5238574375838239	0.5104168679230562	0.033525465359975803	TP53-/-	1	-0.013440569660767676
C19orf73	0.15213006066934132	0.38366221974140996	0.24517126247023474	TP53-/-	1	0.23153215907206864
C19orf80	-0.519438477285523	-0.7104768443934565	-0.23760822364721357	TP53-/-	1	-0.19103836710793354
C19orf81	-0.20357876300245129	0.14560653985007924	0.33093360567943686	TP53-/-	1	0.3491853028525305
C19orf84	-0.5252492127712534	-0.19513352453901392	0.28302487467920046	TP53-/-	1	0.33011568823223947
C1D	0.6095198359804114	0.22934752240370612	-0.32552628221647817	TP53-/-	1	-0.3801723135767052
C1GALT1	0.35227750546100894	0.5095438249951844	0.18884948791451261	TP53-/-	1	0.15726631953417541
C1GALT1C1	0.38354563156079174	0.7127553539464407	0.36359621052452346	TP53-/-	1	0.329209722385649
C1GALT1C1L	0.9219025413653421	0.5404511345500814	-0.2987989446431477	TP53-/-	1	-0.3814514068152607
C1orf100	0.40563773691295674	-0.0655349282374096	-0.43480552632447034	TP53-/-	1	-0.4711726651503663
C1orf101	0.6014713981117168	0.6102095403281571	0.06266259707954469	TP53-/-	1	0.008738142216440314
C1orf105	-0.42200341874656294	0.6272678928679422	1.0114369201908784	TP53-/-	1	1.0492713116145052
C1orf106	1.9151067494836387	1.5993033863508046	-0.14410594278205702	TP53-/-	1	-0.3158033631328341
C1orf109	-2.523705833745736	-2.65303225974498	-0.3555873284242299	TP53-/-	2	-0.1293264259992437
C1orf110	0.17714289547878256	0.35196961508966484	0.19070832944562122	TP53-/-	1	0.17482671961088228
C1orf111	0.4590909736751715	0.35131228175798196	-0.06661924432628807	TP53-/-	1	-0.10777869191718953
C1orf112	1.3546835942329118	0.98699744298908	-0.2462330371633643	TP53-/-	1	-0.36768615124383186
C1orf115	1.1333758104769	1.7814322974128582	0.7496684221449608	TP53-/-	1	0.6480564869359582
C1orf116	1.3204185739746173	1.2439143664857077	0.04187690259585253	TP53-/-	1	-0.07650420748890951
C1orf122	0.592082248400153	1.0594213301124584	0.5204217595908123	TP53-/-	1	0.4673390817123054
C1orf123	-0.9005491245114489	-0.817180950405605	0.002630136072477529	TP53-/-	1	0.08336817410584385
C1orf127	0.05010932063516265	0.20846747465927715	0.1628506665646855	TP53-/-	1	0.1583581540241145
C1orf131	-0.9475826110716867	-0.9582236696325849	-0.0955958476002714	TP53-/-	1	-0.010641058560898142
C1orf137	0.2333557291806139	-0.2646881373208896	-0.47712253836395246	TP53-/-	1	-0.49804386650150345
C1orf141	-0.3713925419563832	-0.2604999637295489	0.07759566597449014	TP53-/-	1	0.11089257822683429
C1orf146	0.5186433427093778	0.5545909619071361	0.08244618855913416	TP53-/-	1	0.03594761919775824
C1orf158	1.5958112898931625	1.0797164760244993	-0.3730235819829322	TP53-/-	1	-0.5160948138686632
C1orf159	-0.7410485172081112	-0.34830617063371977	0.32630421261987047	TP53-/-	1	0.3927423465743914
C1orf162	0.598328912646567	0.6115607331228946	0.06687453822582123	TP53-/-	1	0.01323182047632765
C1orf167	0.03459686812642628	0.11459203303108471	0.08309692046534718	TP53-/-	1	0.07999516490465844
C1orf168	0.3444925128247315	-0.012844868677807505	-0.3264521706399532	TP53-/-	1	-0.35733738150253896
C1orf174	0.18151660979901713	-0.5813785891342756	-0.7466214671103993	TP53-/-	1	-0.7628951989332928
C1orf177	-0.22181977549740042	0.4658376390548583	0.6677703334556248	TP53-/-	1	0.6876574145522587
C1orf185	0.24535110191444118	0.2169335425669414	-0.006420795307955557	TP53-/-	1	-0.028417559347499788
C1orf186	1.0817463887009438	0.5582705997793563	-0.4264926497499463	TP53-/-	1	-0.5234757889215874
C1orf189	-0.03746376670782864	-0.04453042163608359	-0.010425440072786361	TP53-/-	1	-0.007066654928254951
C1orf194	0.23350679023410403	0.41653099311046843	0.20395907427629845	TP53-/-	1	0.1830242028763644
C1orf195	1.3860168374989625	1.3130137150389314	0.05125914940835341	TP53-/-	1	-0.07300312246003116
C1orf198	-0.4274797710788788	0.12132252262865327	0.5104769241341786	TP53-/-	1	0.5488022937075321
C1orf204	-0.0930946622688733	-0.3388762562980976	-0.254127924260843	TP53-/-	1	-0.24578159402922428
C1orf21	-0.26868101523064436	0.4075665630449882	0.652159188829578	TP53-/-	1	0.6762475782756325
C1orf210	0.8418567648780749	0.40822590413218257	-0.3581548410026644	TP53-/-	1	-0.43363086074589235
C1orf216	0.9156158132416798	1.4715563962741163	0.6380294134375106	TP53-/-	1	0.5559405830324364
C1orf226	1.1609931073125686	0.8376746169864787	-0.21923054764386196	TP53-/-	1	-0.32331849032608984
C1orf228	-0.8871443431409579	-0.9415659221628825	-0.13395782170769466	TP53-/-	1	-0.05442157902192457
C1orf229	0.4850250608337928	0.7432031786090836	0.30166266597245767	TP53-/-	1	0.25817811777529076
C1orf233	0.8630748169996767	0.5537641838432984	-0.23193232529520103	TP53-/-	1	-0.3093106331563783
C1orf234	1.2960702491141465	0.505687006755327	-0.6741850625830508	TP53-/-	1	-0.7903832423588195
C1orf27	-0.9874908509474953	-0.44450543951680194	0.4544526798879773	TP53-/-	1	0.5429854114306933
C1orf43	-0.13931930849475968	0.11629028428986325	0.24311902750409536	TP53-/-	1	0.2556095927846229
C1orf50	0.7532414159158202	0.20302099201102322	-0.48268914500925575	TP53-/-	1	-0.550220423904797
C1orf52	0.41714838955199746	0.42757047896645656	0.04782120693564712	TP53-/-	1	0.010422089414459101
C1orf53	0.10666069963915689	-0.6350357659957705	-0.7321338827732723	TP53-/-	1	-0.7416964656349274
C1orf54	0.2774514626579608	0.06423257629695599	-0.18834418920703877	TP53-/-	1	-0.21321888636100478
C1orf56	-0.8014423047320424	-0.484004522766093	0.24558508951443198	TP53-/-	1	0.31743778196594935
C1orf61	0.43023733824314775	0.13168465314691344	-0.2599800879630194	TP53-/-	1	-0.29855268509623434
C1orf64	0.152843968836608	0.06730819433274775	-0.07183266621890648	TP53-/-	1	-0.08553577450386025
C1orf68	-0.51583661983026	-0.18712979089644338	0.28245989415005046	TP53-/-	1	0.3287068289338166
C1orf86	-0.43791125946725734	-0.0705080280741973	0.3281426347639893	TP53-/-	1	0.36740323139306
C1orf87	0.2775061065906374	0.09091903556673132	-0.1617074748102501	TP53-/-	1	-0.1865870710239061
C1orf94	0.08970225557561964	0.16002009338990486	0.07836002443711065	TP53-/-	1	0.07031783781428522
C1orf95	1.5802294228789766	1.3010257934702307	-0.13752937780691088	TP53-/-	1	-0.2792036294087459
C1QA	1.1824273771197964	1.2418819342627874	0.1654641727732129	TP53-/-	1	0.05945455714299097
C1QB	0.47566368398865577	0.045489663714808164	-0.38752875910633316	TP53-/-	1	-0.4301740202738476
C1QBP	-1.4104659205165222	-0.9431129189154692	0.3408987660287188	TP53-/-	2	0.467353001601053
C1QC	0.34649353296976493	0.6602340064765209	0.3448050842889884	TP53-/-	1	0.31374047350675593
C1QL1	0.431596354250291	0.5014333826077865	0.1085314670239329	TP53-/-	1	0.06983702835749545
C1QL2	0.6280293182548922	0.29019026009173654	-0.28153357342811614	TP53-/-	1	-0.3378390581631556
C1QL3	0.21722426659353689	0.03792385495037324	-0.15982533735722323	TP53-/-	1	-0.17930041164316365
C1QL4	0.0332458373198612	1.005523569293638	0.9752583619082495	TP53-/-	1	0.9722777319737768
C1QTNF1	0.6797518386349095	0.5761037324602908	-0.042705478718587875	TP53-/-	1	-0.10364810617461873
C1QTNF2	0.17904669343759133	0.7232505485414755	0.5602561484780575	TP53-/-	1	0.5442038551038841
C1QTNF3	0.06691302012720783	0.5083009308638646	0.44738694601070556	TP53-/-	1	0.4413879107366568
C1QTNF4	-0.26383285438734894	-0.9140888386657451	-0.6739097155987541	TP53-/-	1	-0.6502559842783961
C1QTNF5	-1.0665217879285152	-0.8906728174366875	0.08023078117439242	TP53-/-	1	0.17584897049182768
C1QTNF6	-0.5290040042500392	-0.8591003198967526	-0.3775237621373348	TP53-/-	1	-0.3300963156467134
C1QTNF7	0.6788111186071195	0.589543492765411	-0.028409337915099475	TP53-/-	1	-0.08926762584170855
C1QTNF8	0.399681145583725	0.21734202501000888	-0.14650601535487034	TP53-/-	1	-0.1823391205737161
C1QTNF9	0.8147628344098463	0.38526600148649004	-0.35644989864484855	TP53-/-	1	-0.4294968329233563
C1QTNF9B	0.024278793236472168	0.14999462454525944	0.12789252781359367	TP53-/-	1	0.12571583130878727
C1QTNF9B-AS1	0.7470809033623225	0.6713646153755827	-0.008737325098522541	TP53-/-	1	-0.0757162879867398
C1RL	-0.4071838611509022	-0.09573548664349273	0.2749426191039945	TP53-/-	1	0.3114483745074095
C1S	-0.07186095018416978	0.68142637995871	0.7468446920111389	TP53-/-	1	0.7532873301428799
C2	0.1498114161337701	0.07401720272613381	-0.06236298629917329	TP53-/-	1	-0.0757942134076363
C20orf141	0.1333950469139605	0.45808455012828875	0.3366489333864966	TP53-/-	1	0.3246895032143282
[truncated: 36,231 more rows]
