# Supplementary material for: TP53-dependent toxicity of CRISPR/Cas9 cuts is differential across genomic loci and can confound genetic screening
Source: Nat Commun. 2022 Aug 4;13:4520. doi: 10.1038/s41467-022-32285-1 (PMC9352712; doi:10.1038/s41467-022-32285-1)
Supplement: Supplementary file 7 — Source Data [file 41467_2022_32285_MOESM7_ESM.zip › Source Data/Figure 2b.tsv]

x	predicted	std.error	conf.low	conf.high	group	cell_line	feature	type	cell_line_p53status
Absence	1	0.006733234737002538	0.9868897996716258	1.013284360961818	TP53-/-	A549 woDOX	DHS	TP53 isogenic pair	A549 woDOX.TP53-/-
Absence	1	0.006735939639850279	0.9868845676772183	1.0132897329154213	TP53wt	A549 woDOX	DHS	TP53 isogenic pair	A549 woDOX.TP53wt
Presence	1.037501972295566	0.008760396164052558	1.0198400621184605	1.0554697569746563	TP53-/-	A549 woDOX	DHS	TP53 isogenic pair	A549 woDOX.TP53-/-
Presence	0.97239109231459675	0.008765030562864299	0.9558289148341613	0.9892402518256407	TP53wt	A549 woDOX	DHS	TP53 isogenic pair	A549 woDOX.TP53wt
Absence	1	0.006656099491116512	0.9870390112240007	1.0131311818769217	TP53-/-	A549 DOX	DHS	TP53 isogenic pair	A549 DOX.TP53-/-
Absence	1	0.006659876239175849	0.987031704901867	1.0131386813956726	TP53wt	A549 DOX	DHS	TP53 isogenic pair	A549 DOX.TP53wt
Presence	1.0242691204438472	0.008660223469890156	1.0070301753944186	1.0418031720687078	TP53-/-	A549 DOX	DHS	TP53 isogenic pair	A549 DOX.TP53-/-
Presence	0.9793049414426448	0.008665954085052888	0.9628119511173793	0.9960804570622352	TP53wt	A549 DOX	DHS	TP53 isogenic pair	A549 DOX.TP53wt
Absence	1	0.00642231787288546	0.9874913796353779	1.0126670679082188	TP53-/-	A549 DOX+ATRi	DHS	TP53 isogenic pair	A549 DOX+ATRi.TP53-/-
Absence	1	0.0064258494036228235	0.9874845445665584	1.0126740772828349	TP53wt	A549 DOX+ATRi	DHS	TP53 isogenic pair	A549 DOX+ATRi.TP53wt
Presence	1.0304618199799054	0.008355943141764357	1.0137230311666066	1.0474770028794802	TP53-/-	A549 DOX+ATRi	DHS	TP53 isogenic pair	A549 DOX+ATRi.TP53-/-
Presence	0.9802538603648578	0.00836142434501899	0.9643202883292589	0.9964507045942352	TP53wt	A549 DOX+ATRi	DHS	TP53 isogenic pair	A549 DOX+ATRi.TP53wt
Absence	1	0.00523932285165361	0.9897836608844015	1.010321790022751	TP53-/-	A549 woDOX	Lamin B1	TP53 isogenic pair	A549 woDOX.TP53-/-
Absence	1	0.005241815677003008	0.9897788249637895	1.0103267263134112	TP53wt	A549 woDOX	Lamin B1	TP53 isogenic pair	A549 woDOX.TP53wt
Presence	1.0370538360946153	0.012199956825492735	1.0125504714886284	1.062150173489535	TP53-/-	A549 woDOX	Lamin B1	TP53 isogenic pair	A549 woDOX.TP53-/-
Presence	1.0914149818638255	0.012204157964460356	1.0656184051997426	1.117836044145216	TP53wt	A549 woDOX	Lamin B1	TP53 isogenic pair	A549 woDOX.TP53wt
Absence	1	0.0051826430758859085	0.9898936223749001	1.0102095592866365	TP53-/-	A549 DOX	Lamin B1	TP53 isogenic pair	A549 DOX.TP53-/-
Absence	1	0.005185906763560493	0.9898872903324237	1.0102160213251956	TP53wt	A549 DOX	Lamin B1	TP53 isogenic pair	A549 DOX.TP53wt
Presence	1.0290427479316757	0.012068155886009475	1.0049882483635697	1.05367299448032	TP53-/-	A549 DOX	Lamin B1	TP53 isogenic pair	A549 DOX.TP53-/-
Presence	1.0762448036129912	0.012074191875182255	1.051074492686685	1.1020178734841062	TP53wt	A549 DOX	Lamin B1	TP53 isogenic pair	A549 DOX.TP53wt
Absence	1	0.005003515583053108	0.990241218641801	1.0098549536966195	TP53-/-	A549 DOX+ATRi	Lamin B1	TP53 isogenic pair	A549 DOX+ATRi.TP53-/-
Absence	1	0.005006583889304045	0.9902352635770261	1.009861026750048	TP53wt	A549 DOX+ATRi	Lamin B1	TP53 isogenic pair	A549 DOX+ATRi.TP53wt
Presence	1.0289195070257386	0.011651025162314824	1.0056897652021115	1.052685816808853	TP53-/-	A549 DOX+ATRi	Lamin B1	TP53 isogenic pair	A549 DOX+ATRi.TP53-/-
Presence	1.0720645605510746	0.011656746300953754	1.0478489903123964	1.0968397475354914	TP53wt	A549 DOX+ATRi	Lamin B1	TP53 isogenic pair	A549 DOX+ATRi.TP53wt
Absence	1	0.005085632407889765	0.9900818560843371	1.0100174989115425	TP53-/-	A549 woDOX	Microhomology	TP53 isogenic pair	A549 woDOX.TP53-/-
Absence	1	0.0050879915317358	0.9900772781566386	1.0100221690390025	TP53wt	A549 woDOX	Microhomology	TP53 isogenic pair	A549 woDOX.TP53wt
Presence	1.0539103082802208	0.014923834068711837	1.0235297296113057	1.085192648308436	TP53-/-	A549 woDOX	Microhomology	TP53 isogenic pair	A549 woDOX.TP53-/-
Presence	1.0847541051624832	0.014929470710438741	1.0534727683864542	1.116964295592693	TP53wt	A549 woDOX	Microhomology	TP53 isogenic pair	A549 woDOX.TP53wt
Absence	1	0.005030365657761726	0.990189108391177	1.0099080988931128	TP53-/-	A549 DOX	Microhomology	TP53 isogenic pair	A549 DOX.TP53-/-
Absence	1	0.005033474590359915	0.9901830747952836	1.0099142526817537	TP53wt	A549 DOX	Microhomology	TP53 isogenic pair	A549 DOX.TP53wt
Presence	1.0486295179486547	0.01476176516038411	1.0187247118721978	1.0794121837805966	TP53-/-	A549 DOX	Microhomology	TP53 isogenic pair	A549 DOX.TP53-/-
Presence	1.071816347537825	0.014769691074871302	1.041234124503309	1.1032968050267478	TP53wt	A549 DOX	Microhomology	TP53 isogenic pair	A549 DOX.TP53wt
Absence	1	0.0048564305236706564	0.9905267279370517	1.0095638732360894	TP53-/-	A549 DOX+ATRi	Microhomology	TP53 isogenic pair	A549 DOX+ATRi.TP53-/-
Absence	1	0.004859372157279902	0.9905210170756958	1.0095696938892715	TP53wt	A549 DOX+ATRi	Microhomology	TP53 isogenic pair	A549 DOX+ATRi.TP53wt
Presence	1.0387860616384974	0.0142515453237134	1.0101716505020077	1.0682110127701268	TP53-/-	A549 DOX+ATRi	Microhomology	TP53 isogenic pair	A549 DOX+ATRi.TP53-/-
Presence	1.0754417703653198	0.014258658400207232	1.0458030606804314	1.1059204595308707	TP53wt	A549 DOX+ATRi	Microhomology	TP53 isogenic pair	A549 DOX+ATRi.TP53wt
Absence	1	0.006843798180567226	0.9866759634594899	1.0135039638482661	TP53wt	A549 woDOX	DHS	TP53wt only	A549 woDOX.TP53wt
Presence	0.9725996385373458	0.008905479804447504	0.9557707725589143	0.9897248210994722	TP53wt	A549 woDOX	DHS	TP53wt only	A549 woDOX.TP53wt
Absence	1	0.00660082551682303	0.98714594788658	1.0130214302565286	TP53wt	A549 DOX	DHS	TP53wt only	A549 DOX.TP53wt
Presence	0.9795928153785741	0.008589235062912974	0.963239804945512	0.996223452368233	TP53wt	A549 DOX	DHS	TP53wt only	A549 DOX.TP53wt
Absence	1	0.006373704176432321	0.9875854733771527	1.0125705844785207	TP53wt	A549 DOX+ATRi	DHS	TP53wt only	A549 DOX+ATRi.TP53wt
Presence	0.9804924300649693	0.008293688412178568	0.9646830429985136	0.996560904011029	TP53wt	A549 DOX+ATRi	DHS	TP53wt only	A549 DOX+ATRi.TP53wt
Absence	1	0.005321518354123093	0.9896242193577734	1.0104845662012598	TP53wt	A549 woDOX	Lamin B1	TP53wt only	A549 woDOX.TP53wt
Presence	1.091131685189846	0.012396091118712782	1.0649411173833025	1.1179663692116735	TP53wt	A549 woDOX	Lamin B1	TP53wt only	A549 woDOX.TP53wt
Absence	1	0.0051451220265958724	0.9899664217349143	1.0101352713029417	TP53wt	A549 DOX	Lamin B1	TP53wt only	A549 DOX.TP53wt
Presence	1.0757424828340871	0.011985274814210044	1.0507670254308918	1.1013115765595138	TP53wt	A549 DOX	Lamin B1	TP53wt only	A549 DOX.TP53wt
Absence	1	0.004965797240419817	0.9903144265074304	1.009780301319782	TP53wt	A549 DOX+ATRi	Lamin B1	TP53wt only	A549 DOX+ATRi.TP53wt
Presence	1.071708639366513	0.011567611948845424	1.0476841231563192	1.0962840633993765	TP53wt	A549 DOX+ATRi	Lamin B1	TP53wt only	A549 DOX+ATRi.TP53wt
Absence	1	0.005165621305441504	0.9899266478132731	1.0101758571799018	TP53wt	A549 woDOX	Microhomology	TP53wt only	A549 woDOX.TP53wt
Presence	1.0846412381690236	0.015157798301443561	1.052891867023189	1.1173479940185749	TP53wt	A549 woDOX	Microhomology	TP53wt only	A549 woDOX.TP53wt
Absence	1	0.004994016357104161	0.9902596552638046	1.009836152249988	TP53wt	A549 DOX	Microhomology	TP53wt only	A549 DOX.TP53wt
Presence	1.071623677907623	0.01465431223477248	1.0412823996142815	1.1028490517823502	TP53wt	A549 DOX	Microhomology	TP53wt only	A549 DOX.TP53wt
Absence	1	0.00481959315892221	0.9905982464576543	1.0094909854484055	TP53wt	A549 DOX+ATRi	Microhomology	TP53wt only	A549 DOX+ATRi.TP53wt
Presence	1.0753221719348451	0.014142320494696471	1.0459252210296937	1.1055453585068917	TP53wt	A549 DOX+ATRi	Microhomology	TP53wt only	A549 DOX+ATRi.TP53wt
