# Supplementary material for: TP53-dependent toxicity of CRISPR/Cas9 cuts is differential across genomic loci and can confound genetic screening
Source: Nat Commun. 2022 Aug 4;13:4520. doi: 10.1038/s41467-022-32285-1 (PMC9352712; doi:10.1038/s41467-022-32285-1)
Supplement: Supplementary file 7 — Source Data [file 41467_2022_32285_MOESM7_ESM.zip › Source Data/Figure 2c.tsv]

seqnames	start	end	width	strand	type	abs_pos	feature	fold enrichment
chr1	109274922	109275323	401	*	p53 toxic	-50000	DHS	0.4466251140818037
chr1	109275322	109275723	401	*	p53 toxic	-49600	DHS	0.2318165858190256
chr1	109275722	109276123	401	*	p53 toxic	-49200	DHS	0.6514815496387625
chr1	109276122	109276523	401	*	p53 toxic	-48800	DHS	0.4467665878614583
chr1	109276522	109276923	401	*	p53 toxic	-48400	DHS	0
chr1	109276922	109277323	401	*	p53 toxic	-48000	DHS	0.22915441563301847
chr1	109277322	109277723	401	*	p53 toxic	-47600	DHS	0.35222790522171077
chr1	109277722	109278123	401	*	p53 toxic	-47200	DHS	0.7116339839902007
chr1	109278122	109278523	401	*	p53 toxic	-46800	DHS	0.17522538600122542
chr1	109278522	109278923	401	*	p53 toxic	-46400	DHS	0.13622284173370894
chr1	109278922	109279323	401	*	p53 toxic	-46000	DHS	0.12942603312228385
chr1	109279322	109279723	401	*	p53 toxic	-45600	DHS	0.8561727478914427
chr1	109279722	109280123	401	*	p53 toxic	-45200	DHS	0.4402206910221357
chr1	109280122	109280523	401	*	p53 toxic	-44800	DHS	0.3087117862225768
chr1	109280522	109280923	401	*	p53 toxic	-44400	DHS	0
chr1	109280922	109281323	401	*	p53 toxic	-44000	DHS	0.340501893636889
chr1	109281322	109281723	401	*	p53 toxic	-43600	DHS	0.0606781792016398
chr1	109281722	109282123	401	*	p53 toxic	-43200	DHS	0.23471085017458757
chr1	109282122	109282523	401	*	p53 toxic	-42800	DHS	0.49321904756184526
chr1	109282522	109282923	401	*	p53 toxic	-42400	DHS	0.31838466966538653
chr1	109282922	109283323	401	*	p53 toxic	-42000	DHS	0.2763899246653416
chr1	109283322	109283723	401	*	p53 toxic	-41600	DHS	0.22398234706864392
chr1	109283722	109284123	401	*	p53 toxic	-41200	DHS	0.35727281299909747
chr1	109284122	109284523	401	*	p53 toxic	-40800	DHS	0.43785920404733863
chr1	109284522	109284923	401	*	p53 toxic	-40400	DHS	0.4612524339980318
chr1	109284922	109285323	401	*	p53 toxic	-40000	DHS	0.21239306534317665
chr1	109285322	109285723	401	*	p53 toxic	-39600	DHS	0.40517560383328177
chr1	109285722	109286123	401	*	p53 toxic	-39200	DHS	0.32642035264326746
chr1	109286122	109286523	401	*	p53 toxic	-38800	DHS	0.3729528108439838
chr1	109286522	109286923	401	*	p53 toxic	-38400	DHS	0.2731029648435978
chr1	109286922	109287323	401	*	p53 toxic	-38000	DHS	0.8662981692692289
chr1	109287322	109287723	401	*	p53 toxic	-37600	DHS	0.4979828670435118
chr1	109287722	109288123	401	*	p53 toxic	-37200	DHS	0.16984747792419946
chr1	109288122	109288523	401	*	p53 toxic	-36800	DHS	0.3254269799984007
chr1	109288522	109288923	401	*	p53 toxic	-36400	DHS	0.3166784504405281
chr1	109288922	109289323	401	*	p53 toxic	-36000	DHS	13.967247006304543
chr1	109289322	109289723	401	*	p53 toxic	-35600	DHS	6.802597417795747
chr1	109289722	109290123	401	*	p53 toxic	-35200	DHS	6.594530764363353
chr1	109290122	109290523	401	*	p53 toxic	-34800	DHS	2.0171221418868277
chr1	109290522	109290923	401	*	p53 toxic	-34400	DHS	0.6118206763802622
chr1	109290922	109291323	401	*	p53 toxic	-34000	DHS	0.12626286813445817
chr1	109291322	109291723	401	*	p53 toxic	-33600	DHS	0.44838321535961884
chr1	109291722	109292123	401	*	p53 toxic	-33200	DHS	0.33722139415598273
chr1	109292122	109292523	401	*	p53 toxic	-32800	DHS	0.6025112944648153
chr1	109292522	109292923	401	*	p53 toxic	-32400	DHS	0.2906343392897722
chr1	109292922	109293323	401	*	p53 toxic	-32000	DHS	0.3275372041133871
chr1	109293322	109293723	401	*	p53 toxic	-31600	DHS	1.1029750290059686
chr1	109293722	109294123	401	*	p53 toxic	-31200	DHS	0.12870718393837127
chr1	109294122	109294523	401	*	p53 toxic	-30800	DHS	0.09072167171801712
chr1	109294522	109294923	401	*	p53 toxic	-30400	DHS	0.25197202041559386
chr1	109294922	109295323	401	*	p53 toxic	-30000	DHS	0.1503337648444045
chr1	109295322	109295723	401	*	p53 toxic	-29600	DHS	0.555390527792405
chr1	109295722	109296123	401	*	p53 toxic	-29200	DHS	0.2889885075966319
chr1	109296122	109296523	401	*	p53 toxic	-28800	DHS	0.106020974696723
chr1	109296522	109296923	401	*	p53 toxic	-28400	DHS	0.2553093584992939
chr1	109296922	109297323	401	*	p53 toxic	-28000	DHS	0.33920041536749745
chr1	109297322	109297723	401	*	p53 toxic	-27600	DHS	0.23296765689540683
chr1	109297722	109298123	401	*	p53 toxic	-27200	DHS	0.13390713053153935
chr1	109298122	109298523	401	*	p53 toxic	-26800	DHS	0.11265860144931479
chr1	109298522	109298923	401	*	p53 toxic	-26400	DHS	0.2955048030748629
chr1	109298922	109299323	401	*	p53 toxic	-26000	DHS	0.24758738205022646
chr1	109299322	109299723	401	*	p53 toxic	-25600	DHS	0
chr1	109299722	109300123	401	*	p53 toxic	-25200	DHS	0.15249071810905476
chr1	109300122	109300523	401	*	p53 toxic	-24800	DHS	0
chr1	109300522	109300923	401	*	p53 toxic	-24400	DHS	0.15978748483253535
chr1	109300922	109301323	401	*	p53 toxic	-24000	DHS	0
chr1	109301322	109301723	401	*	p53 toxic	-23600	DHS	0
chr1	109301722	109302123	401	*	p53 toxic	-23200	DHS	0.19405810731902087
chr1	109302122	109302523	401	*	p53 toxic	-22800	DHS	0.3046684294864721
chr1	109302522	109302923	401	*	p53 toxic	-22400	DHS	0.12026209753944987
chr1	109302922	109303323	401	*	p53 toxic	-22000	DHS	0
chr1	109303322	109303723	401	*	p53 toxic	-21600	DHS	0.1558273272621364
chr1	109303722	109304123	401	*	p53 toxic	-21200	DHS	0.3904707981761257
chr1	109304122	109304523	401	*	p53 toxic	-20800	DHS	0.35472221564770934
chr1	109304522	109304923	401	*	p53 toxic	-20400	DHS	0.22744922655776253
chr1	109304922	109305323	401	*	p53 toxic	-20000	DHS	0.14542045052212074
chr1	109305322	109305723	401	*	p53 toxic	-19600	DHS	0.4269574883572776
chr1	109305722	109306123	401	*	p53 toxic	-19200	DHS	0.5498610179025931
chr1	109306122	109306523	401	*	p53 toxic	-18800	DHS	0.07690199429257552
chr1	109306522	109306923	401	*	p53 toxic	-18400	DHS	0.2705307240200756
chr1	109306922	109307323	401	*	p53 toxic	-18000	DHS	0
chr1	109307322	109307723	401	*	p53 toxic	-17600	DHS	0.09099221794385268
chr1	109307722	109308123	401	*	p53 toxic	-17200	DHS	0.09549847891800421
chr1	109308122	109308523	401	*	p53 toxic	-16800	DHS	0
chr1	109308522	109308923	401	*	p53 toxic	-16400	DHS	0.17008620753252596
chr1	109308922	109309323	401	*	p53 toxic	-16000	DHS	0.23597875378672917
chr1	109309322	109309723	401	*	p53 toxic	-15600	DHS	0.05441825407698862
chr1	109309722	109310123	401	*	p53 toxic	-15200	DHS	0.14119740540249984
chr1	109310122	109310523	401	*	p53 toxic	-14800	DHS	0.24575496552293735
chr1	109310522	109310923	401	*	p53 toxic	-14400	DHS	0.13044465955653392
chr1	109310922	109311323	401	*	p53 toxic	-14000	DHS	0.028522643959730344
chr1	109311322	109311723	401	*	p53 toxic	-13600	DHS	0.43030613021660324
chr1	109311722	109312123	401	*	p53 toxic	-13200	DHS	0.4369656312792676
chr1	109312122	109312523	401	*	p53 toxic	-12800	DHS	0
chr1	109312522	109312923	401	*	p53 toxic	-12400	DHS	0.2338638136214449
chr1	109312922	109313323	401	*	p53 toxic	-12000	DHS	0
chr1	109313322	109313723	401	*	p53 toxic	-11600	DHS	0.3762622954244923
chr1	109313722	109314123	401	*	p53 toxic	-11200	DHS	0.1174125924074739
chr1	109314122	109314523	401	*	p53 toxic	-10800	DHS	0
chr1	109314522	109314923	401	*	p53 toxic	-10400	DHS	0
chr1	109314922	109315323	401	*	p53 toxic	-10000	DHS	0.15524473689738058
chr1	109315322	109315723	401	*	p53 toxic	-9600	DHS	0
chr1	109315722	109316123	401	*	p53 toxic	-9200	DHS	0.18086708543306573
chr1	109316122	109316523	401	*	p53 toxic	-8800	DHS	0.28255508947848085
chr1	109316522	109316923	401	*	p53 toxic	-8400	DHS	0.16823456419673644
chr1	109316922	109317323	401	*	p53 toxic	-8000	DHS	0.1534066378624362
chr1	109317322	109317723	401	*	p53 toxic	-7600	DHS	0.11427588236896771
chr1	109317722	109318123	401	*	p53 toxic	-7200	DHS	0
chr1	109318122	109318523	401	*	p53 toxic	-6800	DHS	0.10048595836334989
chr1	109318522	109318923	401	*	p53 toxic	-6400	DHS	0.1422197762272899
chr1	109318922	109319323	401	*	p53 toxic	-6000	DHS	0.18980625814333224
chr1	109319322	109319723	401	*	p53 toxic	-5600	DHS	0.4127035936215275
chr1	109319722	109320123	401	*	p53 toxic	-5200	DHS	0.4466157366807324
chr1	109320122	109320523	401	*	p53 toxic	-4800	DHS	0.24695785146698987
chr1	109320522	109320923	401	*	p53 toxic	-4400	DHS	0
chr1	109320922	109321323	401	*	p53 toxic	-4000	DHS	0.1361241352528408
chr1	109321322	109321723	401	*	p53 toxic	-3600	DHS	0.065306231862589
chr1	109321722	109322123	401	*	p53 toxic	-3200	DHS	0.33970808046417045
chr1	109322122	109322523	401	*	p53 toxic	-2800	DHS	0.1281302947355922
chr1	109322522	109322923	401	*	p53 toxic	-2400	DHS	0
chr1	109322922	109323323	401	*	p53 toxic	-2000	DHS	0.09839059720907425
chr1	109323322	109323723	401	*	p53 toxic	-1600	DHS	0.3990750401989183
chr1	109323722	109324123	401	*	p53 toxic	-1200	DHS	0.9054319941789432
chr1	109324122	109324523	401	*	p53 toxic	-800	DHS	0.02018678218051977
chr1	109324522	109324923	401	*	p53 toxic	-400	DHS	0.5947120246149953
chr1	109324922	109325323	401	*	p53 toxic	0	DHS	0.2803254406202464
chr1	109325322	109325723	401	*	p53 toxic	400	DHS	0.09624234414160103
chr1	109325722	109326123	401	*	p53 toxic	800	DHS	0.11437323919852772
chr1	109326122	109326523	401	*	p53 toxic	1200	DHS	0.2910888331786653
chr1	109326522	109326923	401	*	p53 toxic	1600	DHS	0.17044518505248643
chr1	109326922	109327323	401	*	p53 toxic	2000	DHS	0.2983017948797516
chr1	109327322	109327723	401	*	p53 toxic	2400	DHS	0.6986132476692485
chr1	109327722	109328123	401	*	p53 toxic	2800	DHS	1.0567611918187796
chr1	109328122	109328523	401	*	p53 toxic	3200	DHS	1.016163032994306
chr1	109328522	109328923	401	*	p53 toxic	3600	DHS	0.2511787824797214
chr1	109328922	109329323	401	*	p53 toxic	4000	DHS	0.6116471602732404
chr1	109329322	109329723	401	*	p53 toxic	4400	DHS	0.03051157098755872
chr1	109329722	109330123	401	*	p53 toxic	4800	DHS	0.18010935239363787
chr1	109330122	109330523	401	*	p53 toxic	5200	DHS	0.645784704465224
chr1	109330522	109330923	401	*	p53 toxic	5600	DHS	0.12459189844250382
chr1	109330922	109331323	401	*	p53 toxic	6000	DHS	0.5096331879385094
chr1	109331322	109331723	401	*	p53 toxic	6400	DHS	0.05901164425876075
chr1	109331722	109332123	401	*	p53 toxic	6800	DHS	0
chr1	109332122	109332523	401	*	p53 toxic	7200	DHS	0.1426497809310209
chr1	109332522	109332923	401	*	p53 toxic	7600	DHS	0.10790236572969585
chr1	109332922	109333323	401	*	p53 toxic	8000	DHS	0
chr1	109333322	109333723	401	*	p53 toxic	8400	DHS	0.15008162352212348
chr1	109333722	109334123	401	*	p53 toxic	8800	DHS	0.149062667404327
chr1	109334122	109334523	401	*	p53 toxic	9200	DHS	0.46827015080059553
chr1	109334522	109334923	401	*	p53 toxic	9600	DHS	0.4382449647137649
chr1	109334922	109335323	401	*	p53 toxic	10000	DHS	0.6134715808597289
chr1	109335322	109335723	401	*	p53 toxic	10400	DHS	0.6453994994894822
chr1	109335722	109336123	401	*	p53 toxic	10800	DHS	0.26847569009015093
chr1	109336122	109336523	401	*	p53 toxic	11200	DHS	0.25852306569900896
chr1	109336522	109336923	401	*	p53 toxic	11600	DHS	0
chr1	109336922	109337323	401	*	p53 toxic	12000	DHS	0.3632290540193382
chr1	109337322	109337723	401	*	p53 toxic	12400	DHS	0.25918618758717676
chr1	109337722	109338123	401	*	p53 toxic	12800	DHS	0.21373722826750796
chr1	109338122	109338523	401	*	p53 toxic	13200	DHS	0.1529980353880999
chr1	109338522	109338923	401	*	p53 toxic	13600	DHS	0
chr1	109338922	109339323	401	*	p53 toxic	14000	DHS	0
chr1	109339322	109339723	401	*	p53 toxic	14400	DHS	0.25302725435789686
chr1	109339722	109340123	401	*	p53 toxic	14800	DHS	0.3130088048682843
chr1	109340122	109340523	401	*	p53 toxic	15200	DHS	0
chr1	109340522	109340923	401	*	p53 toxic	15600	DHS	0.10892511112731591
chr1	109340922	109341323	401	*	p53 toxic	16000	DHS	0.1519885518009823
chr1	109341322	109341723	401	*	p53 toxic	16400	DHS	0.15180740778582946
chr1	109341722	109342123	401	*	p53 toxic	16800	DHS	0.3413061284067625
chr1	109342122	109342523	401	*	p53 toxic	17200	DHS	0.30916239451291855
chr1	109342522	109342923	401	*	p53 toxic	17600	DHS	0.22540084857893108
chr1	109342922	109343323	401	*	p53 toxic	18000	DHS	0.12266303803260784
chr1	109343322	109343723	401	*	p53 toxic	18400	DHS	0
chr1	109343722	109344123	401	*	p53 toxic	18800	DHS	0.12101626009715168
chr1	109344122	109344523	401	*	p53 toxic	19200	DHS	0.791386853429742
chr1	109344522	109344923	401	*	p53 toxic	19600	DHS	0.13496620815591026
chr1	109344922	109345323	401	*	p53 toxic	20000	DHS	0.5259333495190018
chr1	109345322	109345723	401	*	p53 toxic	20400	DHS	0.30296974809389754
chr1	109345722	109346123	401	*	p53 toxic	20800	DHS	0.05896917825327847
chr1	109346122	109346523	401	*	p53 toxic	21200	DHS	0.13643181769925164
chr1	109346522	109346923	401	*	p53 toxic	21600	DHS	0.4587669058928169
chr1	109346922	109347323	401	*	p53 toxic	22000	DHS	0.2292863591353495
chr1	109347322	109347723	401	*	p53 toxic	22400	DHS	0.15340643259057976
chr1	109347722	109348123	401	*	p53 toxic	22800	DHS	0.10785558455602784
chr1	109348122	109348523	401	*	p53 toxic	23200	DHS	0.34142123612382463
chr1	109348522	109348923	401	*	p53 toxic	23600	DHS	0.39901657948767455
chr1	109348922	109349323	401	*	p53 toxic	24000	DHS	0.5328635711622357
chr1	109349322	109349723	401	*	p53 toxic	24400	DHS	0.08300730652939946
chr1	109349722	109350123	401	*	p53 toxic	24800	DHS	0.8457805894854062
chr1	109350122	109350523	401	*	p53 toxic	25200	DHS	0.3984794233207988
chr1	109350522	109350923	401	*	p53 toxic	25600	DHS	0.22015511320713452
chr1	109350922	109351323	401	*	p53 toxic	26000	DHS	0.11469777682772896
chr1	109351322	109351723	401	*	p53 toxic	26400	DHS	0.3157540385859863
chr1	109351722	109352123	401	*	p53 toxic	26800	DHS	0.14150855487718844
chr1	109352122	109352523	401	*	p53 toxic	27200	DHS	0.21687254064398218
chr1	109352522	109352923	401	*	p53 toxic	27600	DHS	0.17436782499203957
chr1	109352922	109353323	401	*	p53 toxic	28000	DHS	0.6332015181122873
chr1	109353322	109353723	401	*	p53 toxic	28400	DHS	0.3422963286278551
chr1	109353722	109354123	401	*	p53 toxic	28800	DHS	0.015425660366429355
chr1	109354122	109354523	401	*	p53 toxic	29200	DHS	0.11568483628536995
chr1	109354522	109354923	401	*	p53 toxic	29600	DHS	0.18716770187577703
chr1	109354922	109355323	401	*	p53 toxic	30000	DHS	0.16993284084255855
chr1	109355322	109355723	401	*	p53 toxic	30400	DHS	0.059498975699084654
chr1	109355722	109356123	401	*	p53 toxic	30800	DHS	0.6023758539832441
chr1	109356122	109356523	401	*	p53 toxic	31200	DHS	0.14345661132710236
chr1	109356522	109356923	401	*	p53 toxic	31600	DHS	0.29773970375631814
chr1	109356922	109357323	401	*	p53 toxic	32000	DHS	0.27177357079084974
chr1	109357322	109357723	401	*	p53 toxic	32400	DHS	0.549528306484817
chr1	109357722	109358123	401	*	p53 toxic	32800	DHS	0.7313112512490993
chr1	109358122	109358523	401	*	p53 toxic	33200	DHS	0.511889523252882
chr1	109358522	109358923	401	*	p53 toxic	33600	DHS	0.5565102806412371
chr1	109358922	109359323	401	*	p53 toxic	34000	DHS	1.970660165063758
chr1	109359322	109359723	401	*	p53 toxic	34400	DHS	1.027889994611764
chr1	109359722	109360123	401	*	p53 toxic	34800	DHS	0.621706885144003
chr1	109360122	109360523	401	*	p53 toxic	35200	DHS	0.16178798348529083
chr1	109360522	109360923	401	*	p53 toxic	35600	DHS	0.2552874345434574
chr1	109360922	109361323	401	*	p53 toxic	36000	DHS	0.20798728486843537
chr1	109361322	109361723	401	*	p53 toxic	36400	DHS	0.4990328339269928
chr1	109361722	109362123	401	*	p53 toxic	36800	DHS	0.3424906610253446
chr1	109362122	109362523	401	*	p53 toxic	37200	DHS	0.1570128371887968
chr1	109362522	109362923	401	*	p53 toxic	37600	DHS	0.477589125942411
chr1	109362922	109363323	401	*	p53 toxic	38000	DHS	0.3997811672098916
chr1	109363322	109363723	401	*	p53 toxic	38400	DHS	0.7359642688175687
chr1	109363722	109364123	401	*	p53 toxic	38800	DHS	0.04927179432866579
chr1	109364122	109364523	401	*	p53 toxic	39200	DHS	0.5553558336529054
chr1	109364522	109364923	401	*	p53 toxic	39600	DHS	0.6172445065660073
chr1	109364922	109365323	401	*	p53 toxic	40000	DHS	0.2584551611446086
chr1	109365322	109365723	401	*	p53 toxic	40400	DHS	0.3016090552111219
chr1	109365722	109366123	401	*	p53 toxic	40800	DHS	0.41475141167343405
chr1	109366122	109366523	401	*	p53 toxic	41200	DHS	0.45081545572328446
chr1	109366522	109366923	401	*	p53 toxic	41600	DHS	0.6220689204862885
chr1	109366922	109367323	401	*	p53 toxic	42000	DHS	0.2609702406678711
chr1	109367322	109367723	401	*	p53 toxic	42400	DHS	0.42320799515431656
chr1	109367722	109368123	401	*	p53 toxic	42800	DHS	0.45167114193600016
chr1	109368122	109368523	401	*	p53 toxic	43200	DHS	0
chr1	109368522	109368923	401	*	p53 toxic	43600	DHS	0.16852323610586417
chr1	109368922	109369323	401	*	p53 toxic	44000	DHS	0.30162545942011615
chr1	109369322	109369723	401	*	p53 toxic	44400	DHS	0.16611855315448637
chr1	109369722	109370123	401	*	p53 toxic	44800	DHS	0.47862316441357583
chr1	109370122	109370523	401	*	p53 toxic	45200	DHS	0.14295207160963977
chr1	109370522	109370923	401	*	p53 toxic	45600	DHS	4.40840819099003
chr1	109370922	109371323	401	*	p53 toxic	46000	DHS	4.5513577372058664
chr1	109371322	109371723	401	*	p53 toxic	46400	DHS	1.232931910458943
chr1	109371722	109372123	401	*	p53 toxic	46800	DHS	0.6775580762033153
chr1	109372122	109372523	401	*	p53 toxic	47200	DHS	1.5285170724861639
chr1	109372522	109372923	401	*	p53 toxic	47600	DHS	0.07786588567748035
chr1	109372922	109373323	401	*	p53 toxic	48000	DHS	5.13746153490799
chr1	109373322	109373723	401	*	p53 toxic	48400	DHS	3.5489986696445435
chr1	109373722	109374123	401	*	p53 toxic	48800	DHS	1.6237842452496365
chr1	109374122	109374523	401	*	p53 toxic	49200	DHS	0.6000854130694991
chr1	109374522	109374923	401	*	p53 toxic	49600	DHS	0.4770661544175517
chr1	109374922	109375323	401	*	p53 toxic	50000	DHS	0.4061864251805065
chr1	117106706	117107107	401	*	non toxic	-50000	DHS	0.8303530421340257
chr1	117107106	117107507	401	*	non toxic	-49600	DHS	0.2844996464222744
chr1	117107506	117107907	401	*	non toxic	-49200	DHS	0.10401925065570936
chr1	117107906	117108307	401	*	non toxic	-48800	DHS	0
chr1	117108306	117108707	401	*	non toxic	-48400	DHS	0.07727795445413661
chr1	117108706	117109107	401	*	non toxic	-48000	DHS	0
chr1	117109106	117109507	401	*	non toxic	-47600	DHS	0.16040359054717637
chr1	117109506	117109907	401	*	non toxic	-47200	DHS	0.20171448551211274
chr1	117109906	117110307	401	*	non toxic	-46800	DHS	0.31515496389526976
chr1	117110306	117110707	401	*	non toxic	-46400	DHS	0.058402195684333094
chr1	117110706	117111107	401	*	non toxic	-46000	DHS	0.367521046997603
chr1	117111106	117111507	401	*	non toxic	-45600	DHS	0.12273695879149021
chr1	117111506	117111907	401	*	non toxic	-45200	DHS	0.5040768878418311
chr1	117111906	117112307	401	*	non toxic	-44800	DHS	0.6434262363690688
chr1	117112306	117112707	401	*	non toxic	-44400	DHS	1.4282692834326156
chr1	117112706	117113107	401	*	non toxic	-44000	DHS	2.377003092123683
chr1	117113106	117113507	401	*	non toxic	-43600	DHS	3.4806244545000746
chr1	117113506	117113907	401	*	non toxic	-43200	DHS	3.3969123040946045
chr1	117113906	117114307	401	*	non toxic	-42800	DHS	0.7296201548076925
chr1	117114306	117114707	401	*	non toxic	-42400	DHS	0.40665014931685906
chr1	117114706	117115107	401	*	non toxic	-42000	DHS	0.7386771669411599
chr1	117115106	117115507	401	*	non toxic	-41600	DHS	0.2914026899082108
chr1	117115506	117115907	401	*	non toxic	-41200	DHS	0.29191163903162665
chr1	117115906	117116307	401	*	non toxic	-40800	DHS	0.29771573332479767
chr1	117116306	117116707	401	*	non toxic	-40400	DHS	0.4609056323246468
chr1	117116706	117117107	401	*	non toxic	-40000	DHS	0.646693366721384
chr1	117117106	117117507	401	*	non toxic	-39600	DHS	3.5883153089858646
chr1	117117506	117117907	401	*	non toxic	-39200	DHS	0.16062720517565188
chr1	117117906	117118307	401	*	non toxic	-38800	DHS	0.6119361345904724
chr1	117118306	117118707	401	*	non toxic	-38400	DHS	0.27745718120636786
chr1	117118706	117119107	401	*	non toxic	-38000	DHS	0.2999846889193813
chr1	117119106	117119507	401	*	non toxic	-37600	DHS	0.39065678265326637
chr1	117119506	117119907	401	*	non toxic	-37200	DHS	0.3231044332880034
chr1	117119906	117120307	401	*	non toxic	-36800	DHS	0.32614975424478776
chr1	117120306	117120707	401	*	non toxic	-36400	DHS	0.08393897662436278
chr1	117120706	117121107	401	*	non toxic	-36000	DHS	0
chr1	117121106	117121507	401	*	non toxic	-35600	DHS	0.10089685569083007
chr1	117121506	117121907	401	*	non toxic	-35200	DHS	0.2309254076415464
chr1	117121906	117122307	401	*	non toxic	-34800	DHS	0.23003182209043432
chr1	117122306	117122707	401	*	non toxic	-34400	DHS	0.2027868828422708
chr1	117122706	117123107	401	*	non toxic	-34000	DHS	0.46354224527268634
chr1	117123106	117123507	401	*	non toxic	-33600	DHS	0.32176124529351025
chr1	117123506	117123907	401	*	non toxic	-33200	DHS	0.44567790307903526
chr1	117123906	117124307	401	*	non toxic	-32800	DHS	0.1792329178189399
chr1	117124306	117124707	401	*	non toxic	-32400	DHS	0.20140037319606677
chr1	117124706	117125107	401	*	non toxic	-32000	DHS	1.1138346299268955
chr1	117125106	117125507	401	*	non toxic	-31600	DHS	0
chr1	117125506	117125907	401	*	non toxic	-31200	DHS	0.31491065203697605
chr1	117125906	117126307	401	*	non toxic	-30800	DHS	0.2975874114363568
chr1	117126306	117126707	401	*	non toxic	-30400	DHS	0.15270483464076928
chr1	117126706	117127107	401	*	non toxic	-30000	DHS	0.15767947723740652
chr1	117127106	117127507	401	*	non toxic	-29600	DHS	0
chr1	117127506	117127907	401	*	non toxic	-29200	DHS	0.4104987797594427
chr1	117127906	117128307	401	*	non toxic	-28800	DHS	0
chr1	117128306	117128707	401	*	non toxic	-28400	DHS	0
chr1	117128706	117129107	401	*	non toxic	-28000	DHS	0.13767678154971535
chr1	117129106	117129507	401	*	non toxic	-27600	DHS	0.12647770408383033
chr1	117129506	117129907	401	*	non toxic	-27200	DHS	0.6338797070439023
chr1	117129906	117130307	401	*	non toxic	-26800	DHS	0.3210720738716554
chr1	117130306	117130707	401	*	non toxic	-26400	DHS	0.36230212405435464
chr1	117130706	117131107	401	*	non toxic	-26000	DHS	0.6360716133046329
chr1	117131106	117131507	401	*	non toxic	-25600	DHS	0.07510832940551111
chr1	117131506	117131907	401	*	non toxic	-25200	DHS	0.24971303499844902
chr1	117131906	117132307	401	*	non toxic	-24800	DHS	4.585226206113573
chr1	117132306	117132707	401	*	non toxic	-24400	DHS	0.6511269733495546
chr1	117132706	117133107	401	*	non toxic	-24000	DHS	0.562449624562204
chr1	117133106	117133507	401	*	non toxic	-23600	DHS	0.23455847171773933
chr1	117133506	117133907	401	*	non toxic	-23200	DHS	0
chr1	117133906	117134307	401	*	non toxic	-22800	DHS	0.30282245966561716
chr1	117134306	117134707	401	*	non toxic	-22400	DHS	0.2095926619527346
chr1	117134706	117135107	401	*	non toxic	-22000	DHS	0.5381135013038083
chr1	117135106	117135507	401	*	non toxic	-21600	DHS	0.08889039971881971
chr1	117135506	117135907	401	*	non toxic	-21200	DHS	0.45122189979600785
chr1	117135906	117136307	401	*	non toxic	-20800	DHS	0.07750401725792826
chr1	117136306	117136707	401	*	non toxic	-20400	DHS	0.18514742577759702
chr1	117136706	117137107	401	*	non toxic	-20000	DHS	0.21022398364811468
chr1	117137106	117137507	401	*	non toxic	-19600	DHS	0
chr1	117137506	117137907	401	*	non toxic	-19200	DHS	0.7578692192448642
chr1	117137906	117138307	401	*	non toxic	-18800	DHS	1.6776745105324837
chr1	117138306	117138707	401	*	non toxic	-18400	DHS	0.8929979717939572
chr1	117138706	117139107	401	*	non toxic	-18000	DHS	1.1632884870146278
chr1	117139106	117139507	401	*	non toxic	-17600	DHS	0.6392784062169139
chr1	117139506	117139907	401	*	non toxic	-17200	DHS	0
chr1	117139906	117140307	401	*	non toxic	-16800	DHS	0.3855410872254883
chr1	117140306	117140707	401	*	non toxic	-16400	DHS	0
chr1	117140706	117141107	401	*	non toxic	-16000	DHS	0
chr1	117141106	117141507	401	*	non toxic	-15600	DHS	0.5352720905123208
chr1	117141506	117141907	401	*	non toxic	-15200	DHS	0.42703609960037575
chr1	117141906	117142307	401	*	non toxic	-14800	DHS	0.28131015074817917
chr1	117142306	117142707	401	*	non toxic	-14400	DHS	0.09437563591764454
chr1	117142706	117143107	401	*	non toxic	-14000	DHS	0.33744979558740174
chr1	117143106	117143507	401	*	non toxic	-13600	DHS	0
chr1	117143506	117143907	401	*	non toxic	-13200	DHS	0.20659012271281788
chr1	117143906	117144307	401	*	non toxic	-12800	DHS	0.47352769160805797
chr1	117144306	117144707	401	*	non toxic	-12400	DHS	0.21639148969008143
chr1	117144706	117145107	401	*	non toxic	-12000	DHS	0.1351759561576748
chr1	117145106	117145507	401	*	non toxic	-11600	DHS	0.658710441387205
chr1	117145506	117145907	401	*	non toxic	-11200	DHS	0.10162453580081017
chr1	117145906	117146307	401	*	non toxic	-10800	DHS	0
chr1	117146306	117146707	401	*	non toxic	-10400	DHS	0.45724065910253736
chr1	117146706	117147107	401	*	non toxic	-10000	DHS	0.14783313654901975
chr1	117147106	117147507	401	*	non toxic	-9600	DHS	0.4792341478447664
chr1	117147506	117147907	401	*	non toxic	-9200	DHS	0.03085900155683408
chr1	117147906	117148307	401	*	non toxic	-8800	DHS	0.43261149280386374
chr1	117148306	117148707	401	*	non toxic	-8400	DHS	0
chr1	117148706	117149107	401	*	non toxic	-8000	DHS	0.5481865269287566
chr1	117149106	117149507	401	*	non toxic	-7600	DHS	0.4384756801728893
chr1	117149506	117149907	401	*	non toxic	-7200	DHS	0
chr1	117149906	117150307	401	*	non toxic	-6800	DHS	0.569638193545496
chr1	117150306	117150707	401	*	non toxic	-6400	DHS	0.6941108519299667
chr1	117150706	117151107	401	*	non toxic	-6000	DHS	0.9364489037497086
chr1	117151106	117151507	401	*	non toxic	-5600	DHS	0.3362264043077864
chr1	117151506	117151907	401	*	non toxic	-5200	DHS	0.3252925865370734
chr1	117151906	117152307	401	*	non toxic	-4800	DHS	0.9516652965188919
chr1	117152306	117152707	401	*	non toxic	-4400	DHS	0.4536749742869427
chr1	117152706	117153107	401	*	non toxic	-4000	DHS	1.2790589829038206
chr1	117153106	117153507	401	*	non toxic	-3600	DHS	0.6679143838008443
chr1	117153506	117153907	401	*	non toxic	-3200	DHS	0.7814224915314196
chr1	117153906	117154307	401	*	non toxic	-2800	DHS	0.4519298900095305
chr1	117154306	117154707	401	*	non toxic	-2400	DHS	0.572539234696481
chr1	117154706	117155107	401	*	non toxic	-2000	DHS	0.04308216827468682
chr1	117155106	117155507	401	*	non toxic	-1600	DHS	0
chr1	117155506	117155907	401	*	non toxic	-1200	DHS	0.4928513181179836
chr1	117155906	117156307	401	*	non toxic	-800	DHS	0.41181429128099856
chr1	117156306	117156707	401	*	non toxic	-400	DHS	1.0777285420091967
chr1	117156706	117157107	401	*	non toxic	0	DHS	0.11885964825860877
chr1	117157106	117157507	401	*	non toxic	400	DHS	0.618516431485031
chr1	117157506	117157907	401	*	non toxic	800	DHS	0.10896343810302658
chr1	117157906	117158307	401	*	non toxic	1200	DHS	0.12343600622733632
chr1	117158306	117158707	401	*	non toxic	1600	DHS	0.4409976674434253
chr1	117158706	117159107	401	*	non toxic	2000	DHS	0.43525737568624595
chr1	117159106	117159507	401	*	non toxic	2400	DHS	0.02645057276300064
chr1	117159506	117159907	401	*	non toxic	2800	DHS	0.20216408364493355
chr1	117159906	117160307	401	*	non toxic	3200	DHS	0.22409438224801995
chr1	117160306	117160707	401	*	non toxic	3600	DHS	0.4664675918897786
chr1	117160706	117161107	401	*	non toxic	4000	DHS	0.1873521888047977
chr1	117161106	117161507	401	*	non toxic	4400	DHS	0.18586380969259209
chr1	117161506	117161907	401	*	non toxic	4800	DHS	0.24911892547869027
chr1	117161906	117162307	401	*	non toxic	5200	DHS	0.8457403177037798
chr1	117162306	117162707	401	*	non toxic	5600	DHS	0
chr1	117162706	117163107	401	*	non toxic	6000	DHS	0.5161714073725769
chr1	117163106	117163507	401	*	non toxic	6400	DHS	0.6661632634755085
chr1	117163506	117163907	401	*	non toxic	6800	DHS	0.5514282657023974
chr1	117163906	117164307	401	*	non toxic	7200	DHS	0.22560829741699143
chr1	117164306	117164707	401	*	non toxic	7600	DHS	1.521406001580921
chr1	117164706	117165107	401	*	non toxic	8000	DHS	1.1923432167331476
chr1	117165106	117165507	401	*	non toxic	8400	DHS	1.5862006588172437
chr1	117165506	117165907	401	*	non toxic	8800	DHS	1.288586911120617
chr1	117165906	117166307	401	*	non toxic	9200	DHS	0.359089569557932
chr1	117166306	117166707	401	*	non toxic	9600	DHS	0.22939308533942016
chr1	117166706	117167107	401	*	non toxic	10000	DHS	0.3504249021002182
chr1	117167106	117167507	401	*	non toxic	10400	DHS	0.9869112296591971
chr1	117167506	117167907	401	*	non toxic	10800	DHS	0
chr1	117167906	117168307	401	*	non toxic	11200	DHS	0.6292715271809451
chr1	117168306	117168707	401	*	non toxic	11600	DHS	0.3396136078454015
chr1	117168706	117169107	401	*	non toxic	12000	DHS	0
chr1	117169106	117169507	401	*	non toxic	12400	DHS	0.14924757647098152
chr1	117169506	117169907	401	*	non toxic	12800	DHS	0.6411275022344993
chr1	117169906	117170307	401	*	non toxic	13200	DHS	0.5722537236915265
chr1	117170306	117170707	401	*	non toxic	13600	DHS	0.17426570543921796
chr1	117170706	117171107	401	*	non toxic	14000	DHS	0.7406080253700961
chr1	117171106	117171507	401	*	non toxic	14400	DHS	0.4921081978781265
chr1	117171506	117171907	401	*	non toxic	14800	DHS	0.2192168090111597
chr1	117171906	117172307	401	*	non toxic	15200	DHS	0.16750822429942372
chr1	117172306	117172707	401	*	non toxic	15600	DHS	0.3781222827416703
chr1	117172706	117173107	401	*	non toxic	16000	DHS	0.7820124727234876
chr1	117173106	117173507	401	*	non toxic	16400	DHS	1.0148379422185427
chr1	117173506	117173907	401	*	non toxic	16800	DHS	0
chr1	117173906	117174307	401	*	non toxic	17200	DHS	0
chr1	117174306	117174707	401	*	non toxic	17600	DHS	0.7052804175160472
chr1	117174706	117175107	401	*	non toxic	18000	DHS	0.3586732114936943
chr1	117175106	117175507	401	*	non toxic	18400	DHS	0.22825764896269155
chr1	117175506	117175907	401	*	non toxic	18800	DHS	0.45373262966660194
chr1	117175906	117176307	401	*	non toxic	19200	DHS	0.19875557999361185
chr1	117176306	117176707	401	*	non toxic	19600	DHS	0.30158707328568074
chr1	117176706	117177107	401	*	non toxic	20000	DHS	0.17232867309874728
chr1	117177106	117177507	401	*	non toxic	20400	DHS	0.528452479631229
chr1	117177506	117177907	401	*	non toxic	20800	DHS	0.5184786796867105
chr1	117177906	117178307	401	*	non toxic	21200	DHS	0
chr1	117178306	117178707	401	*	non toxic	21600	DHS	0.202344661044361
chr1	117178706	117179107	401	*	non toxic	22000	DHS	0.3335719349378362
chr1	117179106	117179507	401	*	non toxic	22400	DHS	0.11573044528390404
chr1	117179506	117179907	401	*	non toxic	22800	DHS	0.37516824295395923
chr1	117179906	117180307	401	*	non toxic	23200	DHS	0.6941095302229807
chr1	117180306	117180707	401	*	non toxic	23600	DHS	0.11497747838645801
chr1	117180706	117181107	401	*	non toxic	24000	DHS	0.621645924753679
chr1	117181106	117181507	401	*	non toxic	24400	DHS	0.23455847171773933
chr1	117181506	117181907	401	*	non toxic	24800	DHS	0.36054088676956825
chr1	117181906	117182307	401	*	non toxic	25200	DHS	0.595884370982201
chr1	117182306	117182707	401	*	non toxic	25600	DHS	0.06222979861899207
chr1	117182706	117183107	401	*	non toxic	26000	DHS	0.4014281673621656
chr1	117183106	117183507	401	*	non toxic	26400	DHS	0.07751403841889112
chr1	117183506	117183907	401	*	non toxic	26800	DHS	0.08048917735901259
chr1	117183906	117184307	401	*	non toxic	27200	DHS	0.4032444802305645
chr1	117184306	117184707	401	*	non toxic	27600	DHS	0.8320673258227304
chr1	117184706	117185107	401	*	non toxic	28000	DHS	1.2302003584597772
chr1	117185106	117185507	401	*	non toxic	28400	DHS	5.455647071400783
chr1	117185506	117185907	401	*	non toxic	28800	DHS	2.925267446368115
chr1	117185906	117186307	401	*	non toxic	29200	DHS	6.417434310675262
chr1	117186306	117186707	401	*	non toxic	29600	DHS	0.5541441899136712
chr1	117186706	117187107	401	*	non toxic	30000	DHS	0.41719208869553565
chr1	117187106	117187507	401	*	non toxic	30400	DHS	0.4353204855597822
chr1	117187506	117187907	401	*	non toxic	30800	DHS	0.21458557954155597
chr1	117187906	117188307	401	*	non toxic	31200	DHS	0.4004717833383422
chr1	117188306	117188707	401	*	non toxic	31600	DHS	0.6242570883020796
chr1	117188706	117189107	401	*	non toxic	32000	DHS	0.22974680100295905
chr1	117189106	117189507	401	*	non toxic	32400	DHS	0.6680170770297919
chr1	117189506	117189907	401	*	non toxic	32800	DHS	0.762380387420369
chr1	117189906	117190307	401	*	non toxic	33200	DHS	0.24680386115785252
chr1	117190306	117190707	401	*	non toxic	33600	DHS	0
chr1	117190706	117191107	401	*	non toxic	34000	DHS	0.21803872157213397
chr1	117191106	117191507	401	*	non toxic	34400	DHS	1.3269787173616023
chr1	117191506	117191907	401	*	non toxic	34800	DHS	0.37816569930002875
chr1	117191906	117192307	401	*	non toxic	35200	DHS	0.23417999292549646
chr1	117192306	117192707	401	*	non toxic	35600	DHS	0
chr1	117192706	117193107	401	*	non toxic	36000	DHS	0.45184023570538756
chr1	117193106	117193507	401	*	non toxic	36400	DHS	0
chr1	117193506	117193907	401	*	non toxic	36800	DHS	0
chr1	117193906	117194307	401	*	non toxic	37200	DHS	0.1633003192054958
chr1	117194306	117194707	401	*	non toxic	37600	DHS	0.3796945796940392
chr1	117194706	117195107	401	*	non toxic	38000	DHS	0.07053486070133504
chr1	117195106	117195507	401	*	non toxic	38400	DHS	0.6457312434094208
chr1	117195506	117195907	401	*	non toxic	38800	DHS	0.19013485706357885
chr1	117195906	117196307	401	*	non toxic	39200	DHS	0.452515747184468
chr1	117196306	117196707	401	*	non toxic	39600	DHS	0.04786024872501592
chr1	117196706	117197107	401	*	non toxic	40000	DHS	0.35618623593204335
chr1	117197106	117197507	401	*	non toxic	40400	DHS	0
chr1	117197506	117197907	401	*	non toxic	40800	DHS	0.18642543497822825
chr1	117197906	117198307	401	*	non toxic	41200	DHS	0.19130324217446723
chr1	117198306	117198707	401	*	non toxic	41600	DHS	0.31254505680088984
chr1	117198706	117199107	401	*	non toxic	42000	DHS	0
chr1	117199106	117199507	401	*	non toxic	42400	DHS	0
chr1	117199506	117199907	401	*	non toxic	42800	DHS	0.49798856382060824
chr1	117199906	117200307	401	*	non toxic	43200	DHS	1.1453148914394236
chr1	117200306	117200707	401	*	non toxic	43600	DHS	0.3533793716062037
chr1	117200706	117201107	401	*	non toxic	44000	DHS	0.23455847171773933
chr1	117201106	117201507	401	*	non toxic	44400	DHS	0.21098027770358727
chr1	117201506	117201907	401	*	non toxic	44800	DHS	0
chr1	117201906	117202307	401	*	non toxic	45200	DHS	0.17359844853455883
chr1	117202306	117202707	401	*	non toxic	45600	DHS	0.23067415919981693
chr1	117202706	117203107	401	*	non toxic	46000	DHS	0.6580735968235425
chr1	117203106	117203507	401	*	non toxic	46400	DHS	0.23455847171773933
chr1	117203506	117203907	401	*	non toxic	46800	DHS	0.21598737941418503
chr1	117203906	117204307	401	*	non toxic	47200	DHS	0.6070618590809164
chr1	117204306	117204707	401	*	non toxic	47600	DHS	1.0309165951022483
chr1	117204706	117205107	401	*	non toxic	48000	DHS	0.3101709682745232
chr1	117205106	117205507	401	*	non toxic	48400	DHS	0.32313623764271154
chr1	117205506	117205907	401	*	non toxic	48800	DHS	0.30026389208815046
chr1	117205906	117206307	401	*	non toxic	49200	DHS	0.20787014895841072
chr1	117206306	117206707	401	*	non toxic	49600	DHS	0.3822976113703483
chr1	117206706	117207107	401	*	non toxic	50000	DHS	0.6693105470212618
chr1	11914063	11914464	401	*	non toxic	-50000	DHS	0.2375127424920289
chr1	11914463	11914864	401	*	non toxic	-49600	DHS	0.7017545332932412
chr1	11914863	11915264	401	*	non toxic	-49200	DHS	0.8316858862700902
chr1	11915263	11915664	401	*	non toxic	-48800	DHS	0.35569640763679944
chr1	11915663	11916064	401	*	non toxic	-48400	DHS	0.32938553299987106
chr1	11916063	11916464	401	*	non toxic	-48000	DHS	0.8303082560065976
chr1	11916463	11916864	401	*	non toxic	-47600	DHS	0.18271269078861152
chr1	11916863	11917264	401	*	non toxic	-47200	DHS	1.172012573168462
chr1	11917263	11917664	401	*	non toxic	-46800	DHS	0.8200969599428914
chr1	11917663	11918064	401	*	non toxic	-46400	DHS	0.5909718920167842
chr1	11918063	11918464	401	*	non toxic	-46000	DHS	0.24784151945922736
chr1	11918463	11918864	401	*	non toxic	-45600	DHS	0.48503871748869554
chr1	11918863	11919264	401	*	non toxic	-45200	DHS	0.6259283168506147
chr1	11919263	11919664	401	*	non toxic	-44800	DHS	1.2295830715029614
chr1	11919663	11920064	401	*	non toxic	-44400	DHS	0.44845012543801954
chr1	11920063	11920464	401	*	non toxic	-44000	DHS	0.12095685700823244
chr1	11920463	11920864	401	*	non toxic	-43600	DHS	0.43736328597080676
chr1	11920863	11921264	401	*	non toxic	-43200	DHS	0.6463636873368908
chr1	11921263	11921664	401	*	non toxic	-42800	DHS	1.115319860546369
chr1	11921663	11922064	401	*	non toxic	-42400	DHS	0.15681007080839163
chr1	11922063	11922464	401	*	non toxic	-42000	DHS	0.4662650627388324
chr1	11922463	11922864	401	*	non toxic	-41600	DHS	0.348822071367963
chr1	11922863	11923264	401	*	non toxic	-41200	DHS	0.7228766211547757
chr1	11923263	11923664	401	*	non toxic	-40800	DHS	0
chr1	11923663	11924064	401	*	non toxic	-40400	DHS	1.041434109210968
chr1	11924063	11924464	401	*	non toxic	-40000	DHS	0.7437579031299771
chr1	11924463	11924864	401	*	non toxic	-39600	DHS	0.24111476235853466
chr1	11924863	11925264	401	*	non toxic	-39200	DHS	0.6160377157002018
chr1	11925263	11925664	401	*	non toxic	-38800	DHS	0.31947079085352414
chr1	11925663	11926064	401	*	non toxic	-38400	DHS	2.300068484428815
chr1	11926063	11926464	401	*	non toxic	-38000	DHS	0
chr1	11926463	11926864	401	*	non toxic	-37600	DHS	0.7846450300288021
chr1	11926863	11927264	401	*	non toxic	-37200	DHS	0.8808505330002516
chr1	11927263	11927664	401	*	non toxic	-36800	DHS	0
chr1	11927663	11928064	401	*	non toxic	-36400	DHS	1.2420357822480048
chr1	11928063	11928464	401	*	non toxic	-36000	DHS	0.0956168082586845
chr1	11928463	11928864	401	*	non toxic	-35600	DHS	0.973496113334808
chr1	11928863	11929264	401	*	non toxic	-35200	DHS	0.7531426217490598
chr1	11929263	11929664	401	*	non toxic	-34800	DHS	0.1580895744357026
chr1	11929663	11930064	401	*	non toxic	-34400	DHS	0.27404830134717606
chr1	11930063	11930464	401	*	non toxic	-34000	DHS	0.29890368496093367
chr1	11930463	11930864	401	*	non toxic	-33600	DHS	0.31516825379873453
chr1	11930863	11931264	401	*	non toxic	-33200	DHS	0.7986156771010592
chr1	11931263	11931664	401	*	non toxic	-32800	DHS	0.3328455802508423
chr1	11931663	11932064	401	*	non toxic	-32400	DHS	0.28610042161180493
chr1	11932063	11932464	401	*	non toxic	-32000	DHS	0.6526126448353032
chr1	11932463	11932864	401	*	non toxic	-31600	DHS	0.8680980740639932
chr1	11932863	11933264	401	*	non toxic	-31200	DHS	0.9169088937992467
chr1	11933263	11933664	401	*	non toxic	-30800	DHS	0.049884564858719595
chr1	11933663	11934064	401	*	non toxic	-30400	DHS	0.5498685098051133
chr1	11934063	11934464	401	*	non toxic	-30000	DHS	0.35904396368083813
chr1	11934463	11934864	401	*	non toxic	-29600	DHS	0.2791960337512808
chr1	11934863	11935264	401	*	non toxic	-29200	DHS	0.9823562813518648
chr1	11935263	11935664	401	*	non toxic	-28800	DHS	1.3035024349528952
chr1	11935663	11936064	401	*	non toxic	-28400	DHS	0.378895253611919
chr1	11936063	11936464	401	*	non toxic	-28000	DHS	0.2571313737931097
chr1	11936463	11936864	401	*	non toxic	-27600	DHS	0.7808529698937908
chr1	11936863	11937264	401	*	non toxic	-27200	DHS	0.43604092496886215
chr1	11937263	11937664	401	*	non toxic	-26800	DHS	1.6522606052365387
chr1	11937663	11938064	401	*	non toxic	-26400	DHS	0.3914356143991846
chr1	11938063	11938464	401	*	non toxic	-26000	DHS	0.21676326511506724
chr1	11938463	11938864	401	*	non toxic	-25600	DHS	0.3728817157317278
chr1	11938863	11939264	401	*	non toxic	-25200	DHS	0.1322784034391294
chr1	11939263	11939664	401	*	non toxic	-24800	DHS	0.6241747337089215
chr1	11939663	11940064	401	*	non toxic	-24400	DHS	0.08961760492396176
chr1	11940063	11940464	401	*	non toxic	-24000	DHS	0.36396750770602143
chr1	11940463	11940864	401	*	non toxic	-23600	DHS	1.0656401788504641
chr1	11940863	11941264	401	*	non toxic	-23200	DHS	0.06045990186439191
chr1	11941263	11941664	401	*	non toxic	-22800	DHS	0.29458912753702104
chr1	11941663	11942064	401	*	non toxic	-22400	DHS	0.16391386429865165
chr1	11942063	11942464	401	*	non toxic	-22000	DHS	0.8311018821901811
chr1	11942463	11942864	401	*	non toxic	-21600	DHS	0.4752807313961876
chr1	11942863	11943264	401	*	non toxic	-21200	DHS	0.38787714159696773
chr1	11943263	11943664	401	*	non toxic	-20800	DHS	0.567247673163093
chr1	11943663	11944064	401	*	non toxic	-20400	DHS	0.7007577613256222
chr1	11944063	11944464	401	*	non toxic	-20000	DHS	0
chr1	11944463	11944864	401	*	non toxic	-19600	DHS	0.14261835144642285
chr1	11944863	11945264	401	*	non toxic	-19200	DHS	0.3537744680544979
chr1	11945263	11945664	401	*	non toxic	-18800	DHS	0.18213968012398318
chr1	11945663	11946064	401	*	non toxic	-18400	DHS	0.6142478858740847
chr1	11946063	11946464	401	*	non toxic	-18000	DHS	0.5591051056795286
chr1	11946463	11946864	401	*	non toxic	-17600	DHS	0.37625925157432843
chr1	11946863	11947264	401	*	non toxic	-17200	DHS	0.5338178184858878
chr1	11947263	11947664	401	*	non toxic	-16800	DHS	0.5237242415956131
chr1	11947663	11948064	401	*	non toxic	-16400	DHS	0.1402170093279527
chr1	11948063	11948464	401	*	non toxic	-16000	DHS	0.19845618452514496
chr1	11948463	11948864	401	*	non toxic	-15600	DHS	0.018732694021781484
chr1	11948863	11949264	401	*	non toxic	-15200	DHS	0.21791057262634697
chr1	11949263	11949664	401	*	non toxic	-14800	DHS	0.49940873054494883
chr1	11949663	11950064	401	*	non toxic	-14400	DHS	0.005876907981244703
chr1	11950063	11950464	401	*	non toxic	-14000	DHS	0.1371416923708452
chr1	11950463	11950864	401	*	non toxic	-13600	DHS	0.3096236489954732
chr1	11950863	11951264	401	*	non toxic	-13200	DHS	0.3934286814972647
chr1	11951263	11951664	401	*	non toxic	-12800	DHS	1.1002887115811468
chr1	11951663	11952064	401	*	non toxic	-12400	DHS	0.4917112651311251
chr1	11952063	11952464	401	*	non toxic	-12000	DHS	0.15436658181454477
chr1	11952463	11952864	401	*	non toxic	-11600	DHS	0.3807957086182592
chr1	11952863	11953264	401	*	non toxic	-11200	DHS	0.4182612005611905
chr1	11953263	11953664	401	*	non toxic	-10800	DHS	1.035281155472087
chr1	11953663	11954064	401	*	non toxic	-10400	DHS	0.8263629900844317
chr1	11954063	11954464	401	*	non toxic	-10000	DHS	1.5727007051655777
chr1	11954463	11954864	401	*	non toxic	-9600	DHS	0.2572997784674019
chr1	11954863	11955264	401	*	non toxic	-9200	DHS	0.6511905010501643
chr1	11955263	11955664	401	*	non toxic	-8800	DHS	1.117847553066482
chr1	11955663	11956064	401	*	non toxic	-8400	DHS	0.35564259460144804
chr1	11956063	11956464	401	*	non toxic	-8000	DHS	0.5386835926786028
chr1	11956463	11956864	401	*	non toxic	-7600	DHS	0.37018890229246565
chr1	11956863	11957264	401	*	non toxic	-7200	DHS	0.8500956820133618
chr1	11957263	11957664	401	*	non toxic	-6800	DHS	0.30902268895484564
chr1	11957663	11958064	401	*	non toxic	-6400	DHS	0
chr1	11958063	11958464	401	*	non toxic	-6000	DHS	0.20158371544835574
chr1	11958463	11958864	401	*	non toxic	-5600	DHS	0.13550203994027993
chr1	11958863	11959264	401	*	non toxic	-5200	DHS	0.4169631644971947
chr1	11959263	11959664	401	*	non toxic	-4800	DHS	0.6647235868577648
chr1	11959663	11960064	401	*	non toxic	-4400	DHS	0.9859677664656888
chr1	11960063	11960464	401	*	non toxic	-4000	DHS	0.28389166314108416
chr1	11960463	11960864	401	*	non toxic	-3600	DHS	0.4296533639294251
chr1	11960863	11961264	401	*	non toxic	-3200	DHS	0.449690492670435
chr1	11961263	11961664	401	*	non toxic	-2800	DHS	1.2127661736231492
chr1	11961663	11962064	401	*	non toxic	-2400	DHS	1.335223699151132
chr1	11962063	11962464	401	*	non toxic	-2000	DHS	0.4839830651247591
chr1	11962463	11962864	401	*	non toxic	-1600	DHS	0.29848895911266676
chr1	11962863	11963264	401	*	non toxic	-1200	DHS	1.5305901736095362
chr1	11963263	11963664	401	*	non toxic	-800	DHS	0.48543868130281975
chr1	11963663	11964064	401	*	non toxic	-400	DHS	0.15112279270057963
chr1	11964063	11964464	401	*	non toxic	0	DHS	0.39706156140848287
chr1	11964463	11964864	401	*	non toxic	400	DHS	0.40210814844640413
chr1	11964863	11965264	401	*	non toxic	800	DHS	0.9805878055957785
chr1	11965263	11965664	401	*	non toxic	1200	DHS	0.7975953627108339
chr1	11965663	11966064	401	*	non toxic	1600	DHS	0.28557056708823414
chr1	11966063	11966464	401	*	non toxic	2000	DHS	1.0507571627374301
chr1	11966463	11966864	401	*	non toxic	2400	DHS	0.31783199726494765
chr1	11966863	11967264	401	*	non toxic	2800	DHS	0.9197956690764487
chr1	11967263	11967664	401	*	non toxic	3200	DHS	0.9514465990506503
chr1	11967663	11968064	401	*	non toxic	3600	DHS	10.973246846413078
chr1	11968063	11968464	401	*	non toxic	4000	DHS	19.80616131209376
chr1	11968463	11968864	401	*	non toxic	4400	DHS	19.14869500990223
chr1	11968863	11969264	401	*	non toxic	4800	DHS	11.39948283258519
chr1	11969263	11969664	401	*	non toxic	5200	DHS	3.0415039770026455
chr1	11969663	11970064	401	*	non toxic	5600	DHS	14.673498307677576
chr1	11970063	11970464	401	*	non toxic	6000	DHS	3.2488068969469714
chr1	11970463	11970864	401	*	non toxic	6400	DHS	0.03746231803275701
chr1	11970863	11971264	401	*	non toxic	6800	DHS	1.1958986702108025
chr1	11971263	11971664	401	*	non toxic	7200	DHS	0.5802127497451859
chr1	11971663	11972064	401	*	non toxic	7600	DHS	0.8046433481195027
chr1	11972063	11972464	401	*	non toxic	8000	DHS	0.6110506735537712
chr1	11972463	11972864	401	*	non toxic	8400	DHS	0.33509648254981955
chr1	11972863	11973264	401	*	non toxic	8800	DHS	0.9439554927949596
chr1	11973263	11973664	401	*	non toxic	9200	DHS	1.1774323313610808
chr1	11973663	11974064	401	*	non toxic	9600	DHS	0.8167902755915672
chr1	11974063	11974464	401	*	non toxic	10000	DHS	0.9786469460722812
chr1	11974463	11974864	401	*	non toxic	10400	DHS	0.4253194201319592
chr1	11974863	11975264	401	*	non toxic	10800	DHS	0.5200629610373195
chr1	11975263	11975664	401	*	non toxic	11200	DHS	1.1084533617680805
chr1	11975663	11976064	401	*	non toxic	11600	DHS	0.5671094100076957
chr1	11976063	11976464	401	*	non toxic	12000	DHS	0.5894797882831602
chr1	11976463	11976864	401	*	non toxic	12400	DHS	1.374226725160927
chr1	11976863	11977264	401	*	non toxic	12800	DHS	2.0284167528152466
chr1	11977263	11977664	401	*	non toxic	13200	DHS	0
chr1	11977663	11978064	401	*	non toxic	13600	DHS	0.3327216385605924
chr1	11978063	11978464	401	*	non toxic	14000	DHS	0.18162438548413892
chr1	11978463	11978864	401	*	non toxic	14400	DHS	0.24762481436170544
chr1	11978863	11979264	401	*	non toxic	14800	DHS	2.1312112111105885
chr1	11979263	11979664	401	*	non toxic	15200	DHS	0.6571486913355211
chr1	11979663	11980064	401	*	non toxic	15600	DHS	0.3854309171809817
chr1	11980063	11980464	401	*	non toxic	16000	DHS	0.7059093954557195
chr1	11980463	11980864	401	*	non toxic	16400	DHS	0.5303228229953166
chr1	11980863	11981264	401	*	non toxic	16800	DHS	0.332536780477462
chr1	11981263	11981664	401	*	non toxic	17200	DHS	0.24368441565672952
chr1	11981663	11982064	401	*	non toxic	17600	DHS	0.18395877865484528
chr1	11982063	11982464	401	*	non toxic	18000	DHS	0.8830593643045782
chr1	11982463	11982864	401	*	non toxic	18400	DHS	0.513178252222532
chr1	11982863	11983264	401	*	non toxic	18800	DHS	0.16983254324468294
chr1	11983263	11983664	401	*	non toxic	19200	DHS	0.1869215501514159
chr1	11983663	11984064	401	*	non toxic	19600	DHS	0.35534164539893665
chr1	11984063	11984464	401	*	non toxic	20000	DHS	0.8581893117053253
chr1	11984463	11984864	401	*	non toxic	20400	DHS	0.19159565721069488
chr1	11984863	11985264	401	*	non toxic	20800	DHS	0.8283455083495066
chr1	11985263	11985664	401	*	non toxic	21200	DHS	0.4054344283077782
chr1	11985663	11986064	401	*	non toxic	21600	DHS	0.16453396203809248
chr1	11986063	11986464	401	*	non toxic	22000	DHS	0.209191744761574
chr1	11986463	11986864	401	*	non toxic	22400	DHS	6.532944352995428
chr1	11986863	11987264	401	*	non toxic	22800	DHS	0.3002818709894309
chr1	11987263	11987664	401	*	non toxic	23200	DHS	0.21301311358549352
chr1	11987663	11988064	401	*	non toxic	23600	DHS	0.8012257909536956
chr1	11988063	11988464	401	*	non toxic	24000	DHS	1.0862697220205368
chr1	11988463	11988864	401	*	non toxic	24400	DHS	1.0261970722764509
chr1	11988863	11989264	401	*	non toxic	24800	DHS	0.8451132506801006
chr1	11989263	11989664	401	*	non toxic	25200	DHS	0.6017028788973269
chr1	11989663	11990064	401	*	non toxic	25600	DHS	0.8129137263928269
chr1	11990063	11990464	401	*	non toxic	26000	DHS	1.4155827695294807
chr1	11990463	11990864	401	*	non toxic	26400	DHS	1.6837506387893695
chr1	11990863	11991264	401	*	non toxic	26800	DHS	0.1768176803862365
chr1	11991263	11991664	401	*	non toxic	27200	DHS	1.2067617232960062
chr1	11991663	11992064	401	*	non toxic	27600	DHS	0.4398383737502253
chr1	11992063	11992464	401	*	non toxic	28000	DHS	0.6353393448261252
chr1	11992463	11992864	401	*	non toxic	28400	DHS	0.4405542516946198
chr1	11992863	11993264	401	*	non toxic	28800	DHS	0.7171431686218243
chr1	11993263	11993664	401	*	non toxic	29200	DHS	0.8381400248059013
chr1	11993663	11994064	401	*	non toxic	29600	DHS	0.7601312847803359
chr1	11994063	11994464	401	*	non toxic	30000	DHS	1.6457890184442896
chr1	11994463	11994864	401	*	non toxic	30400	DHS	7.441793950715862
chr1	11994863	11995264	401	*	non toxic	30800	DHS	4.081412491209786
chr1	11995263	11995664	401	*	non toxic	31200	DHS	2.007454788447021
chr1	11995663	11996064	401	*	non toxic	31600	DHS	0.2015050123457302
chr1	11996063	11996464	401	*	non toxic	32000	DHS	0.48268956941856705
chr1	11996463	11996864	401	*	non toxic	32400	DHS	0.36687404318640654
chr1	11996863	11997264	401	*	non toxic	32800	DHS	0.30640621078281927
chr1	11997263	11997664	401	*	non toxic	33200	DHS	0.4917217698180467
chr1	11997663	11998064	401	*	non toxic	33600	DHS	0.4809162239184106
chr1	11998063	11998464	401	*	non toxic	34000	DHS	0
chr1	11998463	11998864	401	*	non toxic	34400	DHS	0.8925720587038339
chr1	11998863	11999264	401	*	non toxic	34800	DHS	1.1679408701875262
chr1	11999263	11999664	401	*	non toxic	35200	DHS	1.7754303095049395
chr1	11999663	12000064	401	*	non toxic	35600	DHS	0.3767110201486031
chr1	12000063	12000464	401	*	non toxic	36000	DHS	0.7361820383262159
chr1	12000463	12000864	401	*	non toxic	36400	DHS	1.543995775635403
chr1	12000863	12001264	401	*	non toxic	36800	DHS	1.5678320207500696
chr1	12001263	12001664	401	*	non toxic	37200	DHS	0.2546352369529648
chr1	12001663	12002064	401	*	non toxic	37600	DHS	0
chr1	12002063	12002464	401	*	non toxic	38000	DHS	0.3565000515626256
chr1	12002463	12002864	401	*	non toxic	38400	DHS	0.45601827723724286
chr1	12002863	12003264	401	*	non toxic	38800	DHS	0.18229221673380408
chr1	12003263	12003664	401	*	non toxic	39200	DHS	0.2570261341377981
chr1	12003663	12004064	401	*	non toxic	39600	DHS	0.521489168045824
chr1	12004063	12004464	401	*	non toxic	40000	DHS	0.20645387244046182
chr1	12004463	12004864	401	*	non toxic	40400	DHS	0.3832348124344747
chr1	12004863	12005264	401	*	non toxic	40800	DHS	0.4698309440565228
chr1	12005263	12005664	401	*	non toxic	41200	DHS	0.3502072562600609
chr1	12005663	12006064	401	*	non toxic	41600	DHS	0.3958832163019965
chr1	12006063	12006464	401	*	non toxic	42000	DHS	0.7414436610856853
chr1	12006463	12006864	401	*	non toxic	42400	DHS	2.039874889606847
chr1	12006863	12007264	401	*	non toxic	42800	DHS	2.6425511966322426
chr1	12007263	12007664	401	*	non toxic	43200	DHS	0.49418065286336693
chr1	12007663	12008064	401	*	non toxic	43600	DHS	0.6935617601187747
chr1	12008063	12008464	401	*	non toxic	44000	DHS	0.398445338382388
chr1	12008463	12008864	401	*	non toxic	44400	DHS	0.383541701291862
chr1	12008863	12009264	401	*	non toxic	44800	DHS	1.2357257164624564
chr1	12009263	12009664	401	*	non toxic	45200	DHS	2.7204160015481964
chr1	12009663	12010064	401	*	non toxic	45600	DHS	0.07895775477487844
chr1	12010063	12010464	401	*	non toxic	46000	DHS	0.5223017644852475
chr1	12010463	12010864	401	*	non toxic	46400	DHS	0.48267724448605964
chr1	12010863	12011264	401	*	non toxic	46800	DHS	0.6752241148318435
chr1	12011263	12011664	401	*	non toxic	47200	DHS	0.17703651311688887
chr1	12011663	12012064	401	*	non toxic	47600	DHS	0.15165775553543967
chr1	12012063	12012464	401	*	non toxic	48000	DHS	0.02528832945740431
chr1	12012463	12012864	401	*	non toxic	48400	DHS	0.4616433459327108
chr1	12012863	12013264	401	*	non toxic	48800	DHS	0.7399237419007128
chr1	12013263	12013664	401	*	non toxic	49200	DHS	0.4486106298213588
chr1	12013663	12014064	401	*	non toxic	49600	DHS	0.30691601421470355
chr1	12014063	12014464	401	*	non toxic	50000	DHS	0.138475114567916
chr1	13233778	13234179	401	*	non toxic	-50000	DHS	0
chr1	13234178	13234579	401	*	non toxic	-49600	DHS	0
chr1	13234578	13234979	401	*	non toxic	-49200	DHS	0
chr1	13234978	13235379	401	*	non toxic	-48800	DHS	0
chr1	13235378	13235779	401	*	non toxic	-48400	DHS	0
chr1	13235778	13236179	401	*	non toxic	-48000	DHS	0
chr1	13236178	13236579	401	*	non toxic	-47600	DHS	0
chr1	13236578	13236979	401	*	non toxic	-47200	DHS	0
chr1	13236978	13237379	401	*	non toxic	-46800	DHS	0
chr1	13237378	13237779	401	*	non toxic	-46400	DHS	0
chr1	13237778	13238179	401	*	non toxic	-46000	DHS	0
chr1	13238178	13238579	401	*	non toxic	-45600	DHS	0
chr1	13238578	13238979	401	*	non toxic	-45200	DHS	0
chr1	13238978	13239379	401	*	non toxic	-44800	DHS	0
chr1	13239378	13239779	401	*	non toxic	-44400	DHS	0
chr1	13239778	13240179	401	*	non toxic	-44000	DHS	0
chr1	13240178	13240579	401	*	non toxic	-43600	DHS	0
chr1	13240578	13240979	401	*	non toxic	-43200	DHS	0
chr1	13240978	13241379	401	*	non toxic	-42800	DHS	0
chr1	13241378	13241779	401	*	non toxic	-42400	DHS	0
chr1	13241778	13242179	401	*	non toxic	-42000	DHS	0
chr1	13242178	13242579	401	*	non toxic	-41600	DHS	0
chr1	13242578	13242979	401	*	non toxic	-41200	DHS	0
chr1	13242978	13243379	401	*	non toxic	-40800	DHS	0
chr1	13243378	13243779	401	*	non toxic	-40400	DHS	0
chr1	13243778	13244179	401	*	non toxic	-40000	DHS	0
chr1	13244178	13244579	401	*	non toxic	-39600	DHS	0
chr1	13244578	13244979	401	*	non toxic	-39200	DHS	0
chr1	13244978	13245379	401	*	non toxic	-38800	DHS	0
chr1	13245378	13245779	401	*	non toxic	-38400	DHS	0
chr1	13245778	13246179	401	*	non toxic	-38000	DHS	0
chr1	13246178	13246579	401	*	non toxic	-37600	DHS	0
chr1	13246578	13246979	401	*	non toxic	-37200	DHS	0
chr1	13246978	13247379	401	*	non toxic	-36800	DHS	0
chr1	13247378	13247779	401	*	non toxic	-36400	DHS	0
chr1	13247778	13248179	401	*	non toxic	-36000	DHS	0
chr1	13248178	13248579	401	*	non toxic	-35600	DHS	0
chr1	13248578	13248979	401	*	non toxic	-35200	DHS	0
chr1	13248978	13249379	401	*	non toxic	-34800	DHS	0
chr1	13249378	13249779	401	*	non toxic	-34400	DHS	0
chr1	13249778	13250179	401	*	non toxic	-34000	DHS	0
chr1	13250178	13250579	401	*	non toxic	-33600	DHS	0
chr1	13250578	13250979	401	*	non toxic	-33200	DHS	0
chr1	13250978	13251379	401	*	non toxic	-32800	DHS	0
chr1	13251378	13251779	401	*	non toxic	-32400	DHS	0
chr1	13251778	13252179	401	*	non toxic	-32000	DHS	0
chr1	13252178	13252579	401	*	non toxic	-31600	DHS	0
chr1	13252578	13252979	401	*	non toxic	-31200	DHS	0
chr1	13252978	13253379	401	*	non toxic	-30800	DHS	0
chr1	13253378	13253779	401	*	non toxic	-30400	DHS	0
chr1	13253778	13254179	401	*	non toxic	-30000	DHS	0
chr1	13254178	13254579	401	*	non toxic	-29600	DHS	0
chr1	13254578	13254979	401	*	non toxic	-29200	DHS	0
chr1	13254978	13255379	401	*	non toxic	-28800	DHS	0
chr1	13255378	13255779	401	*	non toxic	-28400	DHS	0
chr1	13255778	13256179	401	*	non toxic	-28000	DHS	0
chr1	13256178	13256579	401	*	non toxic	-27600	DHS	0
chr1	13256578	13256979	401	*	non toxic	-27200	DHS	0
chr1	13256978	13257379	401	*	non toxic	-26800	DHS	0
chr1	13257378	13257779	401	*	non toxic	-26400	DHS	0
chr1	13257778	13258179	401	*	non toxic	-26000	DHS	0
chr1	13258178	13258579	401	*	non toxic	-25600	DHS	0
chr1	13258578	13258979	401	*	non toxic	-25200	DHS	0
chr1	13258978	13259379	401	*	non toxic	-24800	DHS	0
chr1	13259378	13259779	401	*	non toxic	-24400	DHS	0
chr1	13259778	13260179	401	*	non toxic	-24000	DHS	0
chr1	13260178	13260579	401	*	non toxic	-23600	DHS	0
chr1	13260578	13260979	401	*	non toxic	-23200	DHS	0
chr1	13260978	13261379	401	*	non toxic	-22800	DHS	0
chr1	13261378	13261779	401	*	non toxic	-22400	DHS	0
chr1	13261778	13262179	401	*	non toxic	-22000	DHS	0
chr1	13262178	13262579	401	*	non toxic	-21600	DHS	0
chr1	13262578	13262979	401	*	non toxic	-21200	DHS	0
chr1	13262978	13263379	401	*	non toxic	-20800	DHS	0
chr1	13263378	13263779	401	*	non toxic	-20400	DHS	0
chr1	13263778	13264179	401	*	non toxic	-20000	DHS	0
chr1	13264178	13264579	401	*	non toxic	-19600	DHS	0
chr1	13264578	13264979	401	*	non toxic	-19200	DHS	0
chr1	13264978	13265379	401	*	non toxic	-18800	DHS	0
chr1	13265378	13265779	401	*	non toxic	-18400	DHS	0
chr1	13265778	13266179	401	*	non toxic	-18000	DHS	0
chr1	13266178	13266579	401	*	non toxic	-17600	DHS	0
chr1	13266578	13266979	401	*	non toxic	-17200	DHS	0
chr1	13266978	13267379	401	*	non toxic	-16800	DHS	0
chr1	13267378	13267779	401	*	non toxic	-16400	DHS	0
chr1	13267778	13268179	401	*	non toxic	-16000	DHS	0
chr1	13268178	13268579	401	*	non toxic	-15600	DHS	0
chr1	13268578	13268979	401	*	non toxic	-15200	DHS	0
chr1	13268978	13269379	401	*	non toxic	-14800	DHS	0
chr1	13269378	13269779	401	*	non toxic	-14400	DHS	0
chr1	13269778	13270179	401	*	non toxic	-14000	DHS	0
chr1	13270178	13270579	401	*	non toxic	-13600	DHS	0
chr1	13270578	13270979	401	*	non toxic	-13200	DHS	0
chr1	13270978	13271379	401	*	non toxic	-12800	DHS	0
chr1	13271378	13271779	401	*	non toxic	-12400	DHS	0
chr1	13271778	13272179	401	*	non toxic	-12000	DHS	0
chr1	13272178	13272579	401	*	non toxic	-11600	DHS	0
chr1	13272578	13272979	401	*	non toxic	-11200	DHS	0
chr1	13272978	13273379	401	*	non toxic	-10800	DHS	0
chr1	13273378	13273779	401	*	non toxic	-10400	DHS	0
chr1	13273778	13274179	401	*	non toxic	-10000	DHS	0
chr1	13274178	13274579	401	*	non toxic	-9600	DHS	0
chr1	13274578	13274979	401	*	non toxic	-9200	DHS	0
chr1	13274978	13275379	401	*	non toxic	-8800	DHS	0
chr1	13275378	13275779	401	*	non toxic	-8400	DHS	0
chr1	13275778	13276179	401	*	non toxic	-8000	DHS	0
chr1	13276178	13276579	401	*	non toxic	-7600	DHS	0
chr1	13276578	13276979	401	*	non toxic	-7200	DHS	0
chr1	13276978	13277379	401	*	non toxic	-6800	DHS	0
chr1	13277378	13277779	401	*	non toxic	-6400	DHS	0
chr1	13277778	13278179	401	*	non toxic	-6000	DHS	0
chr1	13278178	13278579	401	*	non toxic	-5600	DHS	0
chr1	13278578	13278979	401	*	non toxic	-5200	DHS	0
chr1	13278978	13279379	401	*	non toxic	-4800	DHS	0
chr1	13279378	13279779	401	*	non toxic	-4400	DHS	0
chr1	13279778	13280179	401	*	non toxic	-4000	DHS	0
chr1	13280178	13280579	401	*	non toxic	-3600	DHS	0
chr1	13280578	13280979	401	*	non toxic	-3200	DHS	0
chr1	13280978	13281379	401	*	non toxic	-2800	DHS	0
chr1	13281378	13281779	401	*	non toxic	-2400	DHS	0
chr1	13281778	13282179	401	*	non toxic	-2000	DHS	0
chr1	13282178	13282579	401	*	non toxic	-1600	DHS	0
chr1	13282578	13282979	401	*	non toxic	-1200	DHS	0
chr1	13282978	13283379	401	*	non toxic	-800	DHS	0
chr1	13283378	13283779	401	*	non toxic	-400	DHS	0
chr1	13283778	13284179	401	*	non toxic	0	DHS	0
chr1	13284178	13284579	401	*	non toxic	400	DHS	0
chr1	13284578	13284979	401	*	non toxic	800	DHS	0
chr1	13284978	13285379	401	*	non toxic	1200	DHS	0
chr1	13285378	13285779	401	*	non toxic	1600	DHS	0
chr1	13285778	13286179	401	*	non toxic	2000	DHS	0
chr1	13286178	13286579	401	*	non toxic	2400	DHS	0
chr1	13286578	13286979	401	*	non toxic	2800	DHS	0
chr1	13286978	13287379	401	*	non toxic	3200	DHS	0
chr1	13287378	13287779	401	*	non toxic	3600	DHS	0
chr1	13287778	13288179	401	*	non toxic	4000	DHS	0
chr1	13288178	13288579	401	*	non toxic	4400	DHS	0
chr1	13288578	13288979	401	*	non toxic	4800	DHS	0
chr1	13288978	13289379	401	*	non toxic	5200	DHS	0
chr1	13289378	13289779	401	*	non toxic	5600	DHS	0
chr1	13289778	13290179	401	*	non toxic	6000	DHS	0
chr1	13290178	13290579	401	*	non toxic	6400	DHS	0
chr1	13290578	13290979	401	*	non toxic	6800	DHS	0
chr1	13290978	13291379	401	*	non toxic	7200	DHS	0
chr1	13291378	13291779	401	*	non toxic	7600	DHS	0
chr1	13291778	13292179	401	*	non toxic	8000	DHS	0
chr1	13292178	13292579	401	*	non toxic	8400	DHS	0
chr1	13292578	13292979	401	*	non toxic	8800	DHS	0
chr1	13292978	13293379	401	*	non toxic	9200	DHS	0
chr1	13293378	13293779	401	*	non toxic	9600	DHS	0
chr1	13293778	13294179	401	*	non toxic	10000	DHS	0
chr1	13294178	13294579	401	*	non toxic	10400	DHS	0
chr1	13294578	13294979	401	*	non toxic	10800	DHS	0
chr1	13294978	13295379	401	*	non toxic	11200	DHS	0
chr1	13295378	13295779	401	*	non toxic	11600	DHS	0
chr1	13295778	13296179	401	*	non toxic	12000	DHS	0
chr1	13296178	13296579	401	*	non toxic	12400	DHS	0
chr1	13296578	13296979	401	*	non toxic	12800	DHS	0
chr1	13296978	13297379	401	*	non toxic	13200	DHS	0
chr1	13297378	13297779	401	*	non toxic	13600	DHS	0
chr1	13297778	13298179	401	*	non toxic	14000	DHS	0
chr1	13298178	13298579	401	*	non toxic	14400	DHS	0
chr1	13298578	13298979	401	*	non toxic	14800	DHS	0
chr1	13298978	13299379	401	*	non toxic	15200	DHS	0
chr1	13299378	13299779	401	*	non toxic	15600	DHS	0
chr1	13299778	13300179	401	*	non toxic	16000	DHS	0
chr1	13300178	13300579	401	*	non toxic	16400	DHS	0
chr1	13300578	13300979	401	*	non toxic	16800	DHS	0
chr1	13300978	13301379	401	*	non toxic	17200	DHS	0
chr1	13301378	13301779	401	*	non toxic	17600	DHS	0
chr1	13301778	13302179	401	*	non toxic	18000	DHS	0
chr1	13302178	13302579	401	*	non toxic	18400	DHS	0
chr1	13302578	13302979	401	*	non toxic	18800	DHS	0
chr1	13302978	13303379	401	*	non toxic	19200	DHS	0
chr1	13303378	13303779	401	*	non toxic	19600	DHS	0
chr1	13303778	13304179	401	*	non toxic	20000	DHS	0
chr1	13304178	13304579	401	*	non toxic	20400	DHS	0
chr1	13304578	13304979	401	*	non toxic	20800	DHS	0
chr1	13304978	13305379	401	*	non toxic	21200	DHS	0
chr1	13305378	13305779	401	*	non toxic	21600	DHS	0
chr1	13305778	13306179	401	*	non toxic	22000	DHS	0
chr1	13306178	13306579	401	*	non toxic	22400	DHS	0
chr1	13306578	13306979	401	*	non toxic	22800	DHS	0
chr1	13306978	13307379	401	*	non toxic	23200	DHS	0
chr1	13307378	13307779	401	*	non toxic	23600	DHS	0
chr1	13307778	13308179	401	*	non toxic	24000	DHS	0
chr1	13308178	13308579	401	*	non toxic	24400	DHS	0
chr1	13308578	13308979	401	*	non toxic	24800	DHS	0
chr1	13308978	13309379	401	*	non toxic	25200	DHS	0
chr1	13309378	13309779	401	*	non toxic	25600	DHS	0
chr1	13309778	13310179	401	*	non toxic	26000	DHS	0
chr1	13310178	13310579	401	*	non toxic	26400	DHS	0
chr1	13310578	13310979	401	*	non toxic	26800	DHS	0
chr1	13310978	13311379	401	*	non toxic	27200	DHS	0
chr1	13311378	13311779	401	*	non toxic	27600	DHS	0
chr1	13311778	13312179	401	*	non toxic	28000	DHS	0
chr1	13312178	13312579	401	*	non toxic	28400	DHS	0
chr1	13312578	13312979	401	*	non toxic	28800	DHS	0
chr1	13312978	13313379	401	*	non toxic	29200	DHS	0
chr1	13313378	13313779	401	*	non toxic	29600	DHS	0
chr1	13313778	13314179	401	*	non toxic	30000	DHS	0
chr1	13314178	13314579	401	*	non toxic	30400	DHS	0
chr1	13314578	13314979	401	*	non toxic	30800	DHS	0
chr1	13314978	13315379	401	*	non toxic	31200	DHS	0
chr1	13315378	13315779	401	*	non toxic	31600	DHS	0
chr1	13315778	13316179	401	*	non toxic	32000	DHS	0
chr1	13316178	13316579	401	*	non toxic	32400	DHS	0
chr1	13316578	13316979	401	*	non toxic	32800	DHS	0
chr1	13316978	13317379	401	*	non toxic	33200	DHS	0
chr1	13317378	13317779	401	*	non toxic	33600	DHS	0
chr1	13317778	13318179	401	*	non toxic	34000	DHS	0
chr1	13318178	13318579	401	*	non toxic	34400	DHS	0
chr1	13318578	13318979	401	*	non toxic	34800	DHS	0
chr1	13318978	13319379	401	*	non toxic	35200	DHS	0
chr1	13319378	13319779	401	*	non toxic	35600	DHS	0
chr1	13319778	13320179	401	*	non toxic	36000	DHS	0
chr1	13320178	13320579	401	*	non toxic	36400	DHS	0
chr1	13320578	13320979	401	*	non toxic	36800	DHS	0
chr1	13320978	13321379	401	*	non toxic	37200	DHS	0
chr1	13321378	13321779	401	*	non toxic	37600	DHS	0
chr1	13321778	13322179	401	*	non toxic	38000	DHS	0
chr1	13322178	13322579	401	*	non toxic	38400	DHS	0
chr1	13322578	13322979	401	*	non toxic	38800	DHS	0
chr1	13322978	13323379	401	*	non toxic	39200	DHS	0
chr1	13323378	13323779	401	*	non toxic	39600	DHS	0
chr1	13323778	13324179	401	*	non toxic	40000	DHS	0
chr1	13324178	13324579	401	*	non toxic	40400	DHS	0
chr1	13324578	13324979	401	*	non toxic	40800	DHS	0
chr1	13324978	13325379	401	*	non toxic	41200	DHS	0
chr1	13325378	13325779	401	*	non toxic	41600	DHS	0
chr1	13325778	13326179	401	*	non toxic	42000	DHS	0
chr1	13326178	13326579	401	*	non toxic	42400	DHS	0
chr1	13326578	13326979	401	*	non toxic	42800	DHS	0
chr1	13326978	13327379	401	*	non toxic	43200	DHS	0
chr1	13327378	13327779	401	*	non toxic	43600	DHS	0.42312665681291994
chr1	13327778	13328179	401	*	non toxic	44000	DHS	0
chr1	13328178	13328579	401	*	non toxic	44400	DHS	0
chr1	13328578	13328979	401	*	non toxic	44800	DHS	0
chr1	13328978	13329379	401	*	non toxic	45200	DHS	0
chr1	13329378	13329779	401	*	non toxic	45600	DHS	0
chr1	13329778	13330179	401	*	non toxic	46000	DHS	0
chr1	13330178	13330579	401	*	non toxic	46400	DHS	0
chr1	13330578	13330979	401	*	non toxic	46800	DHS	0
chr1	13330978	13331379	401	*	non toxic	47200	DHS	0
chr1	13331378	13331779	401	*	non toxic	47600	DHS	0
chr1	13331778	13332179	401	*	non toxic	48000	DHS	0
chr1	13332178	13332579	401	*	non toxic	48400	DHS	0
chr1	13332578	13332979	401	*	non toxic	48800	DHS	0
chr1	13332978	13333379	401	*	non toxic	49200	DHS	0
chr1	13333378	13333779	401	*	non toxic	49600	DHS	0
chr1	13333778	13334179	401	*	non toxic	50000	DHS	0
chr1	1369886	1370287	401	*	non toxic	-50000	DHS	0.7487328697618404
chr1	1370286	1370687	401	*	non toxic	-49600	DHS	1.9825419054512965
chr1	1370686	1371087	401	*	non toxic	-49200	DHS	2.2144348573803603
chr1	1371086	1371487	401	*	non toxic	-48800	DHS	0.544805334393223
chr1	1371486	1371887	401	*	non toxic	-48400	DHS	0.4386642638435982
chr1	1371886	1372287	401	*	non toxic	-48000	DHS	0.7051773818948323
chr1	1372286	1372687	401	*	non toxic	-47600	DHS	0.7323847017680618
chr1	1372686	1373087	401	*	non toxic	-47200	DHS	1.204070756411612
chr1	1373086	1373487	401	*	non toxic	-46800	DHS	0.6564040894520253
chr1	1373486	1373887	401	*	non toxic	-46400	DHS	3.239512475351443
chr1	1373886	1374287	401	*	non toxic	-46000	DHS	1.1485554752801719
chr1	1374286	1374687	401	*	non toxic	-45600	DHS	0.10461386361918842
chr1	1374686	1375087	401	*	non toxic	-45200	DHS	0.19236516566050618
chr1	1375086	1375487	401	*	non toxic	-44800	DHS	0.18187797574925602
chr1	1375486	1375887	401	*	non toxic	-44400	DHS	0.37832606254967666
chr1	1375886	1376287	401	*	non toxic	-44000	DHS	1.1351857704117412
chr1	1376286	1376687	401	*	non toxic	-43600	DHS	1.6984707325919906
chr1	1376686	1377087	401	*	non toxic	-43200	DHS	0.5918794127176528
chr1	1377086	1377487	401	*	non toxic	-42800	DHS	1.1034834306139008
chr1	1377486	1377887	401	*	non toxic	-42400	DHS	0.5411852181998275
chr1	1377886	1378287	401	*	non toxic	-42000	DHS	1.1127273447793025
chr1	1378286	1378687	401	*	non toxic	-41600	DHS	0.19512927576788047
chr1	1378686	1379087	401	*	non toxic	-41200	DHS	0.2531962052842328
chr1	1379086	1379487	401	*	non toxic	-40800	DHS	0.3465708091371969
chr1	1379486	1379887	401	*	non toxic	-40400	DHS	0.3496854590656157
chr1	1379886	1380287	401	*	non toxic	-40000	DHS	0
chr1	1380286	1380687	401	*	non toxic	-39600	DHS	0
chr1	1380686	1381087	401	*	non toxic	-39200	DHS	0
chr1	1381086	1381487	401	*	non toxic	-38800	DHS	0
chr1	1381486	1381887	401	*	non toxic	-38400	DHS	0
chr1	1381886	1382287	401	*	non toxic	-38000	DHS	0
chr1	1382286	1382687	401	*	non toxic	-37600	DHS	0
chr1	1382686	1383087	401	*	non toxic	-37200	DHS	0
chr1	1383086	1383487	401	*	non toxic	-36800	DHS	0
chr1	1383486	1383887	401	*	non toxic	-36400	DHS	0
chr1	1383886	1384287	401	*	non toxic	-36000	DHS	0
chr1	1384286	1384687	401	*	non toxic	-35600	DHS	0
chr1	1384686	1385087	401	*	non toxic	-35200	DHS	0
chr1	1385086	1385487	401	*	non toxic	-34800	DHS	0
chr1	1385486	1385887	401	*	non toxic	-34400	DHS	0
chr1	1385886	1386287	401	*	non toxic	-34000	DHS	0
chr1	1386286	1386687	401	*	non toxic	-33600	DHS	0
chr1	1386686	1387087	401	*	non toxic	-33200	DHS	0
chr1	1387086	1387487	401	*	non toxic	-32800	DHS	0
chr1	1387486	1387887	401	*	non toxic	-32400	DHS	0
chr1	1387886	1388287	401	*	non toxic	-32000	DHS	0
chr1	1388286	1388687	401	*	non toxic	-31600	DHS	0
chr1	1388686	1389087	401	*	non toxic	-31200	DHS	0
chr1	1389086	1389487	401	*	non toxic	-30800	DHS	0
chr1	1389486	1389887	401	*	non toxic	-30400	DHS	0
chr1	1389886	1390287	401	*	non toxic	-30000	DHS	0
chr1	1390286	1390687	401	*	non toxic	-29600	DHS	0
chr1	1390686	1391087	401	*	non toxic	-29200	DHS	0
chr1	1391086	1391487	401	*	non toxic	-28800	DHS	0
chr1	1391486	1391887	401	*	non toxic	-28400	DHS	0
chr1	1391886	1392287	401	*	non toxic	-28000	DHS	0
chr1	1392286	1392687	401	*	non toxic	-27600	DHS	0
chr1	1392686	1393087	401	*	non toxic	-27200	DHS	0
chr1	1393086	1393487	401	*	non toxic	-26800	DHS	0
chr1	1393486	1393887	401	*	non toxic	-26400	DHS	0
chr1	1393886	1394287	401	*	non toxic	-26000	DHS	0
chr1	1394286	1394687	401	*	non toxic	-25600	DHS	0
chr1	1394686	1395087	401	*	non toxic	-25200	DHS	0
chr1	1395086	1395487	401	*	non toxic	-24800	DHS	0
chr1	1395486	1395887	401	*	non toxic	-24400	DHS	0
chr1	1395886	1396287	401	*	non toxic	-24000	DHS	0
chr1	1396286	1396687	401	*	non toxic	-23600	DHS	0
chr1	1396686	1397087	401	*	non toxic	-23200	DHS	0
chr1	1397086	1397487	401	*	non toxic	-22800	DHS	0
chr1	1397486	1397887	401	*	non toxic	-22400	DHS	0
chr1	1397886	1398287	401	*	non toxic	-22000	DHS	0
chr1	1398286	1398687	401	*	non toxic	-21600	DHS	0
chr1	1398686	1399087	401	*	non toxic	-21200	DHS	0
chr1	1399086	1399487	401	*	non toxic	-20800	DHS	0
chr1	1399486	1399887	401	*	non toxic	-20400	DHS	0
chr1	1399886	1400287	401	*	non toxic	-20000	DHS	0
chr1	1400286	1400687	401	*	non toxic	-19600	DHS	0
chr1	1400686	1401087	401	*	non toxic	-19200	DHS	0
chr1	1401086	1401487	401	*	non toxic	-18800	DHS	0
chr1	1401486	1401887	401	*	non toxic	-18400	DHS	0
chr1	1401886	1402287	401	*	non toxic	-18000	DHS	0
chr1	1402286	1402687	401	*	non toxic	-17600	DHS	0
chr1	1402686	1403087	401	*	non toxic	-17200	DHS	0
chr1	1403086	1403487	401	*	non toxic	-16800	DHS	0
chr1	1403486	1403887	401	*	non toxic	-16400	DHS	0
chr1	1403886	1404287	401	*	non toxic	-16000	DHS	0
chr1	1404286	1404687	401	*	non toxic	-15600	DHS	0
chr1	1404686	1405087	401	*	non toxic	-15200	DHS	0
chr1	1405086	1405487	401	*	non toxic	-14800	DHS	0
chr1	1405486	1405887	401	*	non toxic	-14400	DHS	0
chr1	1405886	1406287	401	*	non toxic	-14000	DHS	0
chr1	1406286	1406687	401	*	non toxic	-13600	DHS	0
chr1	1406686	1407087	401	*	non toxic	-13200	DHS	0
chr1	1407086	1407487	401	*	non toxic	-12800	DHS	0
chr1	1407486	1407887	401	*	non toxic	-12400	DHS	0
chr1	1407886	1408287	401	*	non toxic	-12000	DHS	0
chr1	1408286	1408687	401	*	non toxic	-11600	DHS	0.11134418644512681
chr1	1408686	1409087	401	*	non toxic	-11200	DHS	0.0846768593847603
chr1	1409086	1409487	401	*	non toxic	-10800	DHS	0
chr1	1409486	1409887	401	*	non toxic	-10400	DHS	0
chr1	1409886	1410287	401	*	non toxic	-10000	DHS	0
chr1	1410286	1410687	401	*	non toxic	-9600	DHS	0
chr1	1410686	1411087	401	*	non toxic	-9200	DHS	0
chr1	1411086	1411487	401	*	non toxic	-8800	DHS	0
chr1	1411486	1411887	401	*	non toxic	-8400	DHS	0
chr1	1411886	1412287	401	*	non toxic	-8000	DHS	0
chr1	1412286	1412687	401	*	non toxic	-7600	DHS	0
chr1	1412686	1413087	401	*	non toxic	-7200	DHS	0
chr1	1413086	1413487	401	*	non toxic	-6800	DHS	0
chr1	1413486	1413887	401	*	non toxic	-6400	DHS	0
chr1	1413886	1414287	401	*	non toxic	-6000	DHS	0
chr1	1414286	1414687	401	*	non toxic	-5600	DHS	0
chr1	1414686	1415087	401	*	non toxic	-5200	DHS	0
chr1	1415086	1415487	401	*	non toxic	-4800	DHS	0
chr1	1415486	1415887	401	*	non toxic	-4400	DHS	0
chr1	1415886	1416287	401	*	non toxic	-4000	DHS	0
chr1	1416286	1416687	401	*	non toxic	-3600	DHS	0
chr1	1416686	1417087	401	*	non toxic	-3200	DHS	0
chr1	1417086	1417487	401	*	non toxic	-2800	DHS	0
chr1	1417486	1417887	401	*	non toxic	-2400	DHS	0
chr1	1417886	1418287	401	*	non toxic	-2000	DHS	0
chr1	1418286	1418687	401	*	non toxic	-1600	DHS	0
chr1	1418686	1419087	401	*	non toxic	-1200	DHS	0
chr1	1419086	1419487	401	*	non toxic	-800	DHS	0
chr1	1419486	1419887	401	*	non toxic	-400	DHS	0
chr1	1419886	1420287	401	*	non toxic	0	DHS	0
chr1	1420286	1420687	401	*	non toxic	400	DHS	0
chr1	1420686	1421087	401	*	non toxic	800	DHS	0
chr1	1421086	1421487	401	*	non toxic	1200	DHS	0
chr1	1421486	1421887	401	*	non toxic	1600	DHS	0
chr1	1421886	1422287	401	*	non toxic	2000	DHS	0
chr1	1422286	1422687	401	*	non toxic	2400	DHS	0.10272541159108987
chr1	1422686	1423087	401	*	non toxic	2800	DHS	0
chr1	1423086	1423487	401	*	non toxic	3200	DHS	0
chr1	1423486	1423887	401	*	non toxic	3600	DHS	0
chr1	1423886	1424287	401	*	non toxic	4000	DHS	0
chr1	1424286	1424687	401	*	non toxic	4400	DHS	0
chr1	1424686	1425087	401	*	non toxic	4800	DHS	0
chr1	1425086	1425487	401	*	non toxic	5200	DHS	0
chr1	1425486	1425887	401	*	non toxic	5600	DHS	0
chr1	1425886	1426287	401	*	non toxic	6000	DHS	0
chr1	1426286	1426687	401	*	non toxic	6400	DHS	0
chr1	1426686	1427087	401	*	non toxic	6800	DHS	0
chr1	1427086	1427487	401	*	non toxic	7200	DHS	0
chr1	1427486	1427887	401	*	non toxic	7600	DHS	0
chr1	1427886	1428287	401	*	non toxic	8000	DHS	0
chr1	1428286	1428687	401	*	non toxic	8400	DHS	0
chr1	1428686	1429087	401	*	non toxic	8800	DHS	0
chr1	1429086	1429487	401	*	non toxic	9200	DHS	0
chr1	1429486	1429887	401	*	non toxic	9600	DHS	0
chr1	1429886	1430287	401	*	non toxic	10000	DHS	0
chr1	1430286	1430687	401	*	non toxic	10400	DHS	0
chr1	1430686	1431087	401	*	non toxic	10800	DHS	0
chr1	1431086	1431487	401	*	non toxic	11200	DHS	0.21576784881867672
chr1	1431486	1431887	401	*	non toxic	11600	DHS	0
chr1	1431886	1432287	401	*	non toxic	12000	DHS	0
chr1	1432286	1432687	401	*	non toxic	12400	DHS	0
chr1	1432686	1433087	401	*	non toxic	12800	DHS	0
chr1	1433086	1433487	401	*	non toxic	13200	DHS	0.3354147870344414
chr1	1433486	1433887	401	*	non toxic	13600	DHS	0.6337824108594671
chr1	1433886	1434287	401	*	non toxic	14000	DHS	0
chr1	1434286	1434687	401	*	non toxic	14400	DHS	0
chr1	1434686	1435087	401	*	non toxic	14800	DHS	0.6587361465963045
chr1	1435086	1435487	401	*	non toxic	15200	DHS	0.028721445516457878
chr1	1435486	1435887	401	*	non toxic	15600	DHS	0.22019774895951041
chr1	1435886	1436287	401	*	non toxic	16000	DHS	0.4298671638579143
chr1	1436286	1436687	401	*	non toxic	16400	DHS	1.7204130568409204
chr1	1436686	1437087	401	*	non toxic	16800	DHS	0
chr1	1437086	1437487	401	*	non toxic	17200	DHS	0.5736896941192132
chr1	1437486	1437887	401	*	non toxic	17600	DHS	0
chr1	1437886	1438287	401	*	non toxic	18000	DHS	0.44440397657361114
chr1	1438286	1438687	401	*	non toxic	18400	DHS	0.09476161865224862
chr1	1438686	1439087	401	*	non toxic	18800	DHS	0.2499841320841687
chr1	1439086	1439487	401	*	non toxic	19200	DHS	0.15920206495651285
chr1	1439486	1439887	401	*	non toxic	19600	DHS	0.37717467680239025
chr1	1439886	1440287	401	*	non toxic	20000	DHS	2.7924513556713477
chr1	1440286	1440687	401	*	non toxic	20400	DHS	5.865191588972572
chr1	1440686	1441087	401	*	non toxic	20800	DHS	1.98198476812786
chr1	1441086	1441487	401	*	non toxic	21200	DHS	1.8899978744121562
chr1	1441486	1441887	401	*	non toxic	21600	DHS	0.4182453990874445
chr1	1441886	1442287	401	*	non toxic	22000	DHS	0.45998004725449104
chr1	1442286	1442687	401	*	non toxic	22400	DHS	0.6750161094855787
chr1	1442686	1443087	401	*	non toxic	22800	DHS	1.192827769794369
chr1	1443086	1443487	401	*	non toxic	23200	DHS	0.5959173158517205
chr1	1443486	1443887	401	*	non toxic	23600	DHS	0
chr1	1443886	1444287	401	*	non toxic	24000	DHS	0.612998216972684
chr1	1444286	1444687	401	*	non toxic	24400	DHS	0.45388640340724196
chr1	1444686	1445087	401	*	non toxic	24800	DHS	0.15208146667242645
chr1	1445086	1445487	401	*	non toxic	25200	DHS	0.5748814044153304
chr1	1445486	1445887	401	*	non toxic	25600	DHS	0.35274323115027756
chr1	1445886	1446287	401	*	non toxic	26000	DHS	0.3364976965578417
chr1	1446286	1446687	401	*	non toxic	26400	DHS	3.0255187688920264
chr1	1446686	1447087	401	*	non toxic	26800	DHS	0.7709997288901312
chr1	1447086	1447487	401	*	non toxic	27200	DHS	14.693369013710212
chr1	1447486	1447887	401	*	non toxic	27600	DHS	3.2032087191084675
chr1	1447886	1448287	401	*	non toxic	28000	DHS	0.22447286104026282
chr1	1448286	1448687	401	*	non toxic	28400	DHS	0.6447349233817579
chr1	1448686	1449087	401	*	non toxic	28800	DHS	0.21716882136099952
chr1	1449086	1449487	401	*	non toxic	29200	DHS	0.20939104099226116
chr1	1449486	1449887	401	*	non toxic	29600	DHS	0.13665396123752926
chr1	1449886	1450287	401	*	non toxic	30000	DHS	0.002203665766632765
chr1	1450286	1450687	401	*	non toxic	30400	DHS	1.0176624144401931
chr1	1450686	1451087	401	*	non toxic	30800	DHS	0.3463233105856879
chr1	1451086	1451487	401	*	non toxic	31200	DHS	0.1568696491438849
chr1	1451486	1451887	401	*	non toxic	31600	DHS	0.8586844372333137
chr1	1451886	1452287	401	*	non toxic	32000	DHS	0
chr1	1452286	1452687	401	*	non toxic	32400	DHS	0.626389030506486
chr1	1452686	1453087	401	*	non toxic	32800	DHS	0
chr1	1453086	1453487	401	*	non toxic	33200	DHS	0.1878080805043627
chr1	1453486	1453887	401	*	non toxic	33600	DHS	0.1624786526782257
chr1	1453886	1454287	401	*	non toxic	34000	DHS	0
chr1	1454286	1454687	401	*	non toxic	34400	DHS	0.4507047993286589
chr1	1454686	1455087	401	*	non toxic	34800	DHS	0
chr1	1455086	1455487	401	*	non toxic	35200	DHS	0.21955263674110545
chr1	1455486	1455887	401	*	non toxic	35600	DHS	0.614321081566989
chr1	1455886	1456287	401	*	non toxic	36000	DHS	0.47452445279927624
chr1	1456286	1456687	401	*	non toxic	36400	DHS	0.19079536125249696
chr1	1456686	1457087	401	*	non toxic	36800	DHS	0.6964712255910745
chr1	1457086	1457487	401	*	non toxic	37200	DHS	1.2822797256812193
chr1	1457486	1457887	401	*	non toxic	37600	DHS	0.6179689588094888
chr1	1457886	1458287	401	*	non toxic	38000	DHS	0.10724992228862354
chr1	1458286	1458687	401	*	non toxic	38400	DHS	0.3043365002867587
chr1	1458686	1459087	401	*	non toxic	38800	DHS	0.7370223352439386
chr1	1459086	1459487	401	*	non toxic	39200	DHS	0.8033999026267605
chr1	1459486	1459887	401	*	non toxic	39600	DHS	0.08300910269530337
chr1	1459886	1460287	401	*	non toxic	40000	DHS	0
chr1	1460286	1460687	401	*	non toxic	40400	DHS	0.2181833604922021
chr1	1460686	1461087	401	*	non toxic	40800	DHS	0.33692360667516463
chr1	1461086	1461487	401	*	non toxic	41200	DHS	0
chr1	1461486	1461887	401	*	non toxic	41600	DHS	0.2702173320135274
chr1	1461886	1462287	401	*	non toxic	42000	DHS	0.3931005366722545
chr1	1462286	1462687	401	*	non toxic	42400	DHS	0.8804971229405771
chr1	1462686	1463087	401	*	non toxic	42800	DHS	1.0695163051683707
chr1	1463086	1463487	401	*	non toxic	43200	DHS	0.912933699062043
chr1	1463486	1463887	401	*	non toxic	43600	DHS	0.8099245258102987
chr1	1463886	1464287	401	*	non toxic	44000	DHS	0
chr1	1464286	1464687	401	*	non toxic	44400	DHS	0.2445275593279603
chr1	1464686	1465087	401	*	non toxic	44800	DHS	0.5810663982519783
chr1	1465086	1465487	401	*	non toxic	45200	DHS	0.8880783917006114
chr1	1465486	1465887	401	*	non toxic	45600	DHS	0.37411356031746046
chr1	1465886	1466287	401	*	non toxic	46000	DHS	0.03526743035066752
chr1	1466286	1466687	401	*	non toxic	46400	DHS	0.7488042043331555
chr1	1466686	1467087	401	*	non toxic	46800	DHS	0.37605189206891526
chr1	1467086	1467487	401	*	non toxic	47200	DHS	1.0345355447688305
chr1	1467486	1467887	401	*	non toxic	47600	DHS	1.0363751293120538
chr1	1467886	1468287	401	*	non toxic	48000	DHS	0.166948302131044
chr1	1468286	1468687	401	*	non toxic	48400	DHS	0.514355330990437
chr1	1468686	1469087	401	*	non toxic	48800	DHS	0.3641240135987203
chr1	1469086	1469487	401	*	non toxic	49200	DHS	0.48935782314833265
chr1	1469486	1469887	401	*	non toxic	49600	DHS	0.3013399741298837
chr1	1469886	1470287	401	*	non toxic	50000	DHS	0.13092074994731723
chr1	152465212	152465613	401	*	non toxic	-50000	DHS	0.07140413982017974
chr1	152465612	152466013	401	*	non toxic	-49600	DHS	0.5152637387748965
chr1	152466012	152466413	401	*	non toxic	-49200	DHS	0.34875595985802627
chr1	152466412	152466813	401	*	non toxic	-48800	DHS	0.056883789357401786
chr1	152466812	152467213	401	*	non toxic	-48400	DHS	0.6566060140840431
chr1	152467212	152467613	401	*	non toxic	-48000	DHS	1.195834404958454
chr1	152467612	152468013	401	*	non toxic	-47600	DHS	2.3600008079684582
chr1	152468012	152468413	401	*	non toxic	-47200	DHS	0.61649876312722
chr1	152468412	152468813	401	*	non toxic	-46800	DHS	0.42490640840030963
chr1	152468812	152469213	401	*	non toxic	-46400	DHS	1.1283711851980918
chr1	152469212	152469613	401	*	non toxic	-46000	DHS	0.3394673868010466
chr1	152469612	152470013	401	*	non toxic	-45600	DHS	2.3769689785720702
chr1	152470012	152470413	401	*	non toxic	-45200	DHS	1.9615710248376366
chr1	152470412	152470813	401	*	non toxic	-44800	DHS	0.4695893826330095
chr1	152470812	152471213	401	*	non toxic	-44400	DHS	0.8874782539365298
chr1	152471212	152471613	401	*	non toxic	-44000	DHS	0.5004531388865445
chr1	152471612	152472013	401	*	non toxic	-43600	DHS	0.4708713486307577
chr1	152472012	152472413	401	*	non toxic	-43200	DHS	1.479379503358332
chr1	152472412	152472813	401	*	non toxic	-42800	DHS	0.7257567821000876
chr1	152472812	152473213	401	*	non toxic	-42400	DHS	0.3612947478853259
chr1	152473212	152473613	401	*	non toxic	-42000	DHS	1.3590101070534857
chr1	152473612	152474013	401	*	non toxic	-41600	DHS	1.865128004937398
chr1	152474012	152474413	401	*	non toxic	-41200	DHS	24.450308701046684
chr1	152474412	152474813	401	*	non toxic	-40800	DHS	10.969961870340933
chr1	152474812	152475213	401	*	non toxic	-40400	DHS	5.344885314343279
chr1	152475212	152475613	401	*	non toxic	-40000	DHS	8.401534546640448
chr1	152475612	152476013	401	*	non toxic	-39600	DHS	1.4180616987613668
chr1	152476012	152476413	401	*	non toxic	-39200	DHS	1.0046003013477658
chr1	152476412	152476813	401	*	non toxic	-38800	DHS	0.9935770005062037
chr1	152476812	152477213	401	*	non toxic	-38400	DHS	0.2514304969078882
chr1	152477212	152477613	401	*	non toxic	-38000	DHS	0.808672458750946
chr1	152477612	152478013	401	*	non toxic	-37600	DHS	0.24625065082921055
chr1	152478012	152478413	401	*	non toxic	-37200	DHS	0.4156448469494941
chr1	152478412	152478813	401	*	non toxic	-36800	DHS	1.0958716962997455
chr1	152478812	152479213	401	*	non toxic	-36400	DHS	0.6630768567843924
chr1	152479212	152479613	401	*	non toxic	-36000	DHS	0.26731600725739973
chr1	152479612	152480013	401	*	non toxic	-35600	DHS	3.1656438742492563
chr1	152480012	152480413	401	*	non toxic	-35200	DHS	0.5051702558994293
chr1	152480412	152480813	401	*	non toxic	-34800	DHS	0.25181401846117507
chr1	152480812	152481213	401	*	non toxic	-34400	DHS	0.2942359774487274
chr1	152481212	152481613	401	*	non toxic	-34000	DHS	0.11732391645188939
chr1	152481612	152482013	401	*	non toxic	-33600	DHS	0.45087293645092974
chr1	152482012	152482413	401	*	non toxic	-33200	DHS	0.14834725559500983
chr1	152482412	152482813	401	*	non toxic	-32800	DHS	0.8525312030107303
chr1	152482812	152483213	401	*	non toxic	-32400	DHS	0.2784459289172641
chr1	152483212	152483613	401	*	non toxic	-32000	DHS	0.6516119332384884
chr1	152483612	152484013	401	*	non toxic	-31600	DHS	0.5551951081675485
chr1	152484012	152484413	401	*	non toxic	-31200	DHS	0.32509450439800347
chr1	152484412	152484813	401	*	non toxic	-30800	DHS	0.8652775654769004
chr1	152484812	152485213	401	*	non toxic	-30400	DHS	0.4049797508484705
chr1	152485212	152485613	401	*	non toxic	-30000	DHS	0.6300394022256656
chr1	152485612	152486013	401	*	non toxic	-29600	DHS	0.7003063381164151
chr1	152486012	152486413	401	*	non toxic	-29200	DHS	0.22978294653785497
chr1	152486412	152486813	401	*	non toxic	-28800	DHS	1.5073327891844466
chr1	152486812	152487213	401	*	non toxic	-28400	DHS	0.7933603386926532
chr1	152487212	152487613	401	*	non toxic	-28000	DHS	1.313544699081459
chr1	152487612	152488013	401	*	non toxic	-27600	DHS	0.8292842630733576
chr1	152488012	152488413	401	*	non toxic	-27200	DHS	1.2083034555513663
chr1	152488412	152488813	401	*	non toxic	-26800	DHS	0.38275463236240376
chr1	152488812	152489213	401	*	non toxic	-26400	DHS	1.1404718917950134
chr1	152489212	152489613	401	*	non toxic	-26000	DHS	1.4247673955046922
chr1	152489612	152490013	401	*	non toxic	-25600	DHS	16.474365436525417
chr1	152490012	152490413	401	*	non toxic	-25200	DHS	10.160971890958468
chr1	152490412	152490813	401	*	non toxic	-24800	DHS	0.9058539910506727
chr1	152490812	152491213	401	*	non toxic	-24400	DHS	1.1073389867891992
chr1	152491212	152491613	401	*	non toxic	-24000	DHS	0.6281094676687236
chr1	152491612	152492013	401	*	non toxic	-23600	DHS	0.29810890607405777
chr1	152492012	152492413	401	*	non toxic	-23200	DHS	0.9177320265115942
chr1	152492412	152492813	401	*	non toxic	-22800	DHS	1.4893992083922882
chr1	152492812	152493213	401	*	non toxic	-22400	DHS	1.3651866759742584
chr1	152493212	152493613	401	*	non toxic	-22000	DHS	0.4676330626159535
chr1	152493612	152494013	401	*	non toxic	-21600	DHS	0.3287616406295662
chr1	152494012	152494413	401	*	non toxic	-21200	DHS	0.19465903138876556
chr1	152494412	152494813	401	*	non toxic	-20800	DHS	0.3745153402895702
chr1	152494812	152495213	401	*	non toxic	-20400	DHS	0.6183794977659002
chr1	152495212	152495613	401	*	non toxic	-20000	DHS	0.1711252383757708
chr1	152495612	152496013	401	*	non toxic	-19600	DHS	0.588479395742131
chr1	152496012	152496413	401	*	non toxic	-19200	DHS	0.8685193206009425
chr1	152496412	152496813	401	*	non toxic	-18800	DHS	0.14176992748740902
chr1	152496812	152497213	401	*	non toxic	-18400	DHS	0.2048663094156698
chr1	152497212	152497613	401	*	non toxic	-18000	DHS	0.039949774742126465
chr1	152497612	152498013	401	*	non toxic	-17600	DHS	3.5344761690296735
chr1	152498012	152498413	401	*	non toxic	-17200	DHS	1.115623001297216
chr1	152498412	152498813	401	*	non toxic	-16800	DHS	0.12267608595013321
chr1	152498812	152499213	401	*	non toxic	-16400	DHS	0.06224613475086088
chr1	152499212	152499613	401	*	non toxic	-16000	DHS	0.20279137303407055
chr1	152499612	152500013	401	*	non toxic	-15600	DHS	0.21740094815703698
chr1	152500012	152500413	401	*	non toxic	-15200	DHS	0.3637130965021186
chr1	152500412	152500813	401	*	non toxic	-14800	DHS	0.873943094303483
chr1	152500812	152501213	401	*	non toxic	-14400	DHS	0.11861189746499953
chr1	152501212	152501613	401	*	non toxic	-14000	DHS	0.2314002011482258
chr1	152501612	152502013	401	*	non toxic	-13600	DHS	0
chr1	152502012	152502413	401	*	non toxic	-13200	DHS	0.742940504354729
chr1	152502412	152502813	401	*	non toxic	-12800	DHS	0.932592361347931
chr1	152502812	152503213	401	*	non toxic	-12400	DHS	0.4496685557829174
chr1	152503212	152503613	401	*	non toxic	-12000	DHS	0.15424653360076676
chr1	152503612	152504013	401	*	non toxic	-11600	DHS	0.4692057711525154
chr1	152504012	152504413	401	*	non toxic	-11200	DHS	0.8453669405340256
chr1	152504412	152504813	401	*	non toxic	-10800	DHS	0.3500451033846696
chr1	152504812	152505213	401	*	non toxic	-10400	DHS	0
chr1	152505212	152505613	401	*	non toxic	-10000	DHS	0.3078689493443306
chr1	152505612	152506013	401	*	non toxic	-9600	DHS	5.235777847041513
chr1	152506012	152506413	401	*	non toxic	-9200	DHS	2.1529295825006955
chr1	152506412	152506813	401	*	non toxic	-8800	DHS	0.03357162164928312
chr1	152506812	152507213	401	*	non toxic	-8400	DHS	0.38483022290869545
chr1	152507212	152507613	401	*	non toxic	-8000	DHS	0.2535546123238276
chr1	152507612	152508013	401	*	non toxic	-7600	DHS	0.7004643315983532
chr1	152508012	152508413	401	*	non toxic	-7200	DHS	0.11018748176365421
chr1	152508412	152508813	401	*	non toxic	-6800	DHS	0.9288031611953887
chr1	152508812	152509213	401	*	non toxic	-6400	DHS	0.40229768675758953
chr1	152509212	152509613	401	*	non toxic	-6000	DHS	0.8233508339843845
chr1	152509612	152510013	401	*	non toxic	-5600	DHS	0
chr1	152510012	152510413	401	*	non toxic	-5200	DHS	0.40334763439218896
chr1	152510412	152510813	401	*	non toxic	-4800	DHS	0.6621505566071394
chr1	152510812	152511213	401	*	non toxic	-4400	DHS	0.3972627743521236
chr1	152511212	152511613	401	*	non toxic	-4000	DHS	0.20494752929097695
chr1	152511612	152512013	401	*	non toxic	-3600	DHS	0.1428022500582764
chr1	152512012	152512413	401	*	non toxic	-3200	DHS	0.5078325644692875
chr1	152512412	152512813	401	*	non toxic	-2800	DHS	1.0736653925177462
chr1	152512812	152513213	401	*	non toxic	-2400	DHS	0.6283671613643295
chr1	152513212	152513613	401	*	non toxic	-2000	DHS	0.8883152232503059
chr1	152513612	152514013	401	*	non toxic	-1600	DHS	0.6948188528455701
chr1	152514012	152514413	401	*	non toxic	-1200	DHS	0.23631743124298324
chr1	152514412	152514813	401	*	non toxic	-800	DHS	0.6710076581807505
chr1	152514812	152515213	401	*	non toxic	-400	DHS	0.5925411149450668
chr1	152515212	152515613	401	*	non toxic	0	DHS	0.3489164012923205
chr1	152515612	152516013	401	*	non toxic	400	DHS	0.4644805945065848
chr1	152516012	152516413	401	*	non toxic	800	DHS	0.607818029170619
chr1	152516412	152516813	401	*	non toxic	1200	DHS	2.0032113771188884
chr1	152516812	152517213	401	*	non toxic	1600	DHS	0.6497051296685996
chr1	152517212	152517613	401	*	non toxic	2000	DHS	0.7043833627070571
chr1	152517612	152518013	401	*	non toxic	2400	DHS	0.287840149051828
chr1	152518012	152518413	401	*	non toxic	2800	DHS	0.465219459034261
chr1	152518412	152518813	401	*	non toxic	3200	DHS	0.5060556672160464
chr1	152518812	152519213	401	*	non toxic	3600	DHS	0.6749216481634506
chr1	152519212	152519613	401	*	non toxic	4000	DHS	0.8337869541603431
chr1	152519612	152520013	401	*	non toxic	4400	DHS	0.5498651973624479
chr1	152520012	152520413	401	*	non toxic	4800	DHS	0.03893062227087425
chr1	152520412	152520813	401	*	non toxic	5200	DHS	0.23455847171773933
chr1	152520812	152521213	401	*	non toxic	5600	DHS	0
chr1	152521212	152521613	401	*	non toxic	6000	DHS	0
chr1	152521612	152522013	401	*	non toxic	6400	DHS	0.12121149250991327
chr1	152522012	152522413	401	*	non toxic	6800	DHS	0
chr1	152522412	152522813	401	*	non toxic	7200	DHS	0
chr1	152522812	152523213	401	*	non toxic	7600	DHS	0
chr1	152523212	152523613	401	*	non toxic	8000	DHS	0
chr1	152523612	152524013	401	*	non toxic	8400	DHS	0
chr1	152524012	152524413	401	*	non toxic	8800	DHS	0
chr1	152524412	152524813	401	*	non toxic	9200	DHS	0.23455847171773933
chr1	152524812	152525213	401	*	non toxic	9600	DHS	0
chr1	152525212	152525613	401	*	non toxic	10000	DHS	0.23455847171773933
chr1	152525612	152526013	401	*	non toxic	10400	DHS	0
chr1	152526012	152526413	401	*	non toxic	10800	DHS	0.5367135402567667
chr1	152526412	152526813	401	*	non toxic	11200	DHS	0.11316553449392913
chr1	152526812	152527213	401	*	non toxic	11600	DHS	0.2949241069784188
chr1	152527212	152527613	401	*	non toxic	12000	DHS	0.3950043325115023
chr1	152527612	152528013	401	*	non toxic	12400	DHS	0.1124936419532186
chr1	152528012	152528413	401	*	non toxic	12800	DHS	0.2516161363915612
chr1	152528412	152528813	401	*	non toxic	13200	DHS	0.29317224367598343
chr1	152528812	152529213	401	*	non toxic	13600	DHS	0.6338056921958923
chr1	152529212	152529613	401	*	non toxic	14000	DHS	0.297508604805963
chr1	152529612	152530013	401	*	non toxic	14400	DHS	0.834898854283026
chr1	152530012	152530413	401	*	non toxic	14800	DHS	0.23881718308253777
chr1	152530412	152530813	401	*	non toxic	15200	DHS	0.41213975181603374
chr1	152530812	152531213	401	*	non toxic	15600	DHS	0.40698583286599327
chr1	152531212	152531613	401	*	non toxic	16000	DHS	0.5748596545169479
chr1	152531612	152532013	401	*	non toxic	16400	DHS	0.5059972038292825
chr1	152532012	152532413	401	*	non toxic	16800	DHS	0.2119197991126196
chr1	152532412	152532813	401	*	non toxic	17200	DHS	0.4942122888089415
chr1	152532812	152533213	401	*	non toxic	17600	DHS	0.33593969630481596
chr1	152533212	152533613	401	*	non toxic	18000	DHS	0.49053877101574755
chr1	152533612	152534013	401	*	non toxic	18400	DHS	0.7304626389631904
chr1	152534012	152534413	401	*	non toxic	18800	DHS	0.506017928408863
chr1	152534412	152534813	401	*	non toxic	19200	DHS	0.2237044097182162
chr1	152534812	152535213	401	*	non toxic	19600	DHS	0.6245171267195533
chr1	152535212	152535613	401	*	non toxic	20000	DHS	0.8347535224032223
chr1	152535612	152536013	401	*	non toxic	20400	DHS	0.7057048187886094
chr1	152536012	152536413	401	*	non toxic	20800	DHS	0.2474218178865618
chr1	152536412	152536813	401	*	non toxic	21200	DHS	0.6705083462068268
chr1	152536812	152537213	401	*	non toxic	21600	DHS	0.06593927629570712
chr1	152537212	152537613	401	*	non toxic	22000	DHS	0.9643845143460871
chr1	152537612	152538013	401	*	non toxic	22400	DHS	0.1763469096728394
chr1	152538012	152538413	401	*	non toxic	22800	DHS	0.40444429111005065
chr1	152538412	152538813	401	*	non toxic	23200	DHS	0.3905017402701247
chr1	152538812	152539213	401	*	non toxic	23600	DHS	0.653127034554755
chr1	152539212	152539613	401	*	non toxic	24000	DHS	0.8818506121338157
chr1	152539612	152540013	401	*	non toxic	24400	DHS	0.2731586033269354
chr1	152540012	152540413	401	*	non toxic	24800	DHS	0.5444780754626838
chr1	152540412	152540813	401	*	non toxic	25200	DHS	0
chr1	152540812	152541213	401	*	non toxic	25600	DHS	0.14451947206273638
chr1	152541212	152541613	401	*	non toxic	26000	DHS	0.38481174769841525
chr1	152541612	152542013	401	*	non toxic	26400	DHS	0.5834059953095015
chr1	152542012	152542413	401	*	non toxic	26800	DHS	0.24285954935592308
chr1	152542412	152542813	401	*	non toxic	27200	DHS	0.48150973218932114
chr1	152542812	152543213	401	*	non toxic	27600	DHS	0.5489915954947769
chr1	152543212	152543613	401	*	non toxic	28000	DHS	0.37815562938514197
chr1	152543612	152544013	401	*	non toxic	28400	DHS	0.3775390811691855
chr1	152544012	152544413	401	*	non toxic	28800	DHS	0
chr1	152544412	152544813	401	*	non toxic	29200	DHS	0.2897745870295308
chr1	152544812	152545213	401	*	non toxic	29600	DHS	0.44767465303069043
chr1	152545212	152545613	401	*	non toxic	30000	DHS	0.8519816261871794
chr1	152545612	152546013	401	*	non toxic	30400	DHS	0.7043748805647776
chr1	152546012	152546413	401	*	non toxic	30800	DHS	0.8035600369707901
chr1	152546412	152546813	401	*	non toxic	31200	DHS	0.8673583129397652
chr1	152546812	152547213	401	*	non toxic	31600	DHS	0.20752421236989504
chr1	152547212	152547613	401	*	non toxic	32000	DHS	0.09445598491112193
chr1	152547612	152548013	401	*	non toxic	32400	DHS	0.6333616970483205
chr1	152548012	152548413	401	*	non toxic	32800	DHS	0.5859437684465822
chr1	152548412	152548813	401	*	non toxic	33200	DHS	0.503858470262732
chr1	152548812	152549213	401	*	non toxic	33600	DHS	0.5379166858005999
chr1	152549212	152549613	401	*	non toxic	34000	DHS	0.34217543673336953
chr1	152549612	152550013	401	*	non toxic	34400	DHS	1.1794170342627308
chr1	152550012	152550413	401	*	non toxic	34800	DHS	0.12765406492047773
chr1	152550412	152550813	401	*	non toxic	35200	DHS	0.6279293054951693
chr1	152550812	152551213	401	*	non toxic	35600	DHS	0.30459182755905495
chr1	152551212	152551613	401	*	non toxic	36000	DHS	0.19974491349479503
chr1	152551612	152552013	401	*	non toxic	36400	DHS	0.8711284074997366
chr1	152552012	152552413	401	*	non toxic	36800	DHS	0.9410893105509275
chr1	152552412	152552813	401	*	non toxic	37200	DHS	0.50916416285341215
chr1	152552812	152553213	401	*	non toxic	37600	DHS	1.1162971996904312
chr1	152553212	152553613	401	*	non toxic	38000	DHS	0.894074472703244
chr1	152553612	152554013	401	*	non toxic	38400	DHS	0.019698878178869995
chr1	152554012	152554413	401	*	non toxic	38800	DHS	0.2782947829090746
chr1	152554412	152554813	401	*	non toxic	39200	DHS	0.8341413219076143
chr1	152554812	152555213	401	*	non toxic	39600	DHS	1.0724784952595348
chr1	152555212	152555613	401	*	non toxic	40000	DHS	4.078241438491089
chr1	152555612	152556013	401	*	non toxic	40400	DHS	0
chr1	152556012	152556413	401	*	non toxic	40800	DHS	0
chr1	152556412	152556813	401	*	non toxic	41200	DHS	0
chr1	152556812	152557213	401	*	non toxic	41600	DHS	0
chr1	152557212	152557613	401	*	non toxic	42000	DHS	0
chr1	152557612	152558013	401	*	non toxic	42400	DHS	0
chr1	152558012	152558413	401	*	non toxic	42800	DHS	0
chr1	152558412	152558813	401	*	non toxic	43200	DHS	0
chr1	152558812	152559213	401	*	non toxic	43600	DHS	0
chr1	152559212	152559613	401	*	non toxic	44000	DHS	0
chr1	152559612	152560013	401	*	non toxic	44400	DHS	0
chr1	152560012	152560413	401	*	non toxic	44800	DHS	0
chr1	152560412	152560813	401	*	non toxic	45200	DHS	0
chr1	152560812	152561213	401	*	non toxic	45600	DHS	0
chr1	152561212	152561613	401	*	non toxic	46000	DHS	0
chr1	152561612	152562013	401	*	non toxic	46400	DHS	0
chr1	152562012	152562413	401	*	non toxic	46800	DHS	0
chr1	152562412	152562813	401	*	non toxic	47200	DHS	0
chr1	152562812	152563213	401	*	non toxic	47600	DHS	0
chr1	152563212	152563613	401	*	non toxic	48000	DHS	0
chr1	152563612	152564013	401	*	non toxic	48400	DHS	0
chr1	152564012	152564413	401	*	non toxic	48800	DHS	0
chr1	152564412	152564813	401	*	non toxic	49200	DHS	0
chr1	152564812	152565213	401	*	non toxic	49600	DHS	0
chr1	152565212	152565613	401	*	non toxic	50000	DHS	0
chr1	152982254	152982655	401	*	non toxic	-50000	DHS	0.5829025719528483
chr1	152982654	152983055	401	*	non toxic	-49600	DHS	0.3567483562632392
chr1	152983054	152983455	401	*	non toxic	-49200	DHS	0.16363805071671408
chr1	152983454	152983855	401	*	non toxic	-48800	DHS	0
chr1	152983854	152984255	401	*	non toxic	-48400	DHS	0.5652195256844423
chr1	152984254	152984655	401	*	non toxic	-48000	DHS	0.33926329648405534
chr1	152984654	152985055	401	*	non toxic	-47600	DHS	0.4095492783627308
chr1	152985054	152985455	401	*	non toxic	-47200	DHS	0.3066109744390645
chr1	152985454	152985855	401	*	non toxic	-46800	DHS	0
chr1	152985854	152986255	401	*	non toxic	-46400	DHS	0.3820178235260923
chr1	152986254	152986655	401	*	non toxic	-46000	DHS	0.3360881815824723
chr1	152986654	152987055	401	*	non toxic	-45600	DHS	0.087413589704661
chr1	152987054	152987455	401	*	non toxic	-45200	DHS	0.4104181071766594
chr1	152987454	152987855	401	*	non toxic	-44800	DHS	0.6215033180398537
chr1	152987854	152988255	401	*	non toxic	-44400	DHS	0.22696386950271683
chr1	152988254	152988655	401	*	non toxic	-44000	DHS	0.3274613562367503
chr1	152988654	152989055	401	*	non toxic	-43600	DHS	0.32936797653350447
chr1	152989054	152989455	401	*	non toxic	-43200	DHS	0.31266468451207413
chr1	152989454	152989855	401	*	non toxic	-42800	DHS	0.3303766342767159
chr1	152989854	152990255	401	*	non toxic	-42400	DHS	0.036798876717203576
chr1	152990254	152990655	401	*	non toxic	-42000	DHS	0.39352655499950606
chr1	152990654	152991055	401	*	non toxic	-41600	DHS	0.35592764972748603
chr1	152991054	152991455	401	*	non toxic	-41200	DHS	0.7354551828710219
chr1	152991454	152991855	401	*	non toxic	-40800	DHS	0.3319625225001737
chr1	152991854	152992255	401	*	non toxic	-40400	DHS	0.33698487846631364
chr1	152992254	152992655	401	*	non toxic	-40000	DHS	0.2787799457659448
chr1	152992654	152993055	401	*	non toxic	-39600	DHS	0.4714062349903316
chr1	152993054	152993455	401	*	non toxic	-39200	DHS	0.19546661026162696
chr1	152993454	152993855	401	*	non toxic	-38800	DHS	0.270366757587899
chr1	152993854	152994255	401	*	non toxic	-38400	DHS	0.17651299586022584
chr1	152994254	152994655	401	*	non toxic	-38000	DHS	0.15426962631301688
chr1	152994654	152995055	401	*	non toxic	-37600	DHS	0.1677656875286911
chr1	152995054	152995455	401	*	non toxic	-37200	DHS	0.14897222590268105
chr1	152995454	152995855	401	*	non toxic	-36800	DHS	0.1643478811679041
chr1	152995854	152996255	401	*	non toxic	-36400	DHS	0.22366904974578325
chr1	152996254	152996655	401	*	non toxic	-36000	DHS	0.8700018511745995
chr1	152996654	152997055	401	*	non toxic	-35600	DHS	0.6250500363899288
chr1	152997054	152997455	401	*	non toxic	-35200	DHS	0.5083827209888848
chr1	152997454	152997855	401	*	non toxic	-34800	DHS	0.3775448052960441
chr1	152997854	152998255	401	*	non toxic	-34400	DHS	0.4310376609947319
chr1	152998254	152998655	401	*	non toxic	-34000	DHS	0.4109023253519339
chr1	152998654	152999055	401	*	non toxic	-33600	DHS	0.25000783451774766
chr1	152999054	152999455	401	*	non toxic	-33200	DHS	0.23823354042081762
chr1	152999454	152999855	401	*	non toxic	-32800	DHS	0.20743913112435852
chr1	152999854	153000255	401	*	non toxic	-32400	DHS	0.2956962567612417
chr1	153000254	153000655	401	*	non toxic	-32000	DHS	1.038133916414884
chr1	153000654	153001055	401	*	non toxic	-31600	DHS	0.4789801721560985
chr1	153001054	153001455	401	*	non toxic	-31200	DHS	0.40587785431274453
chr1	153001454	153001855	401	*	non toxic	-30800	DHS	0.48189130930829227
chr1	153001854	153002255	401	*	non toxic	-30400	DHS	0.4169752174928004
chr1	153002254	153002655	401	*	non toxic	-30000	DHS	0.5434194288943474
chr1	153002654	153003055	401	*	non toxic	-29600	DHS	0.6587717842282798
chr1	153003054	153003455	401	*	non toxic	-29200	DHS	0.01762932613306212
chr1	153003454	153003855	401	*	non toxic	-28800	DHS	0.3247693756274749
chr1	153003854	153004255	401	*	non toxic	-28400	DHS	0.2412828953188851
chr1	153004254	153004655	401	*	non toxic	-28000	DHS	0.3930661852223023
chr1	153004654	153005055	401	*	non toxic	-27600	DHS	0.23435132878082351
chr1	153005054	153005455	401	*	non toxic	-27200	DHS	0.37822912220943006
chr1	153005454	153005855	401	*	non toxic	-26800	DHS	3.3299354276157676
chr1	153005854	153006255	401	*	non toxic	-26400	DHS	0.2627319944023789
chr1	153006254	153006655	401	*	non toxic	-26000	DHS	0.18844042603214484
chr1	153006654	153007055	401	*	non toxic	-25600	DHS	0.6659742708218068
chr1	153007054	153007455	401	*	non toxic	-25200	DHS	0.24393565518005828
chr1	153007454	153007855	401	*	non toxic	-24800	DHS	0.21233256878400977
chr1	153007854	153008255	401	*	non toxic	-24400	DHS	0.46152479095649246
chr1	153008254	153008655	401	*	non toxic	-24000	DHS	0.1330582808675314
chr1	153008654	153009055	401	*	non toxic	-23600	DHS	0.3351219184975374
chr1	153009054	153009455	401	*	non toxic	-23200	DHS	0.31218249802280246
chr1	153009454	153009855	401	*	non toxic	-22800	DHS	0.3862704982484071
chr1	153009854	153010255	401	*	non toxic	-22400	DHS	0.16358902864622654
chr1	153010254	153010655	401	*	non toxic	-22000	DHS	0.22957526076761564
chr1	153010654	153011055	401	*	non toxic	-21600	DHS	0.1872707962097967
chr1	153011054	153011455	401	*	non toxic	-21200	DHS	0.9782749592811985
chr1	153011454	153011855	401	*	non toxic	-20800	DHS	0.273244234094596
chr1	153011854	153012255	401	*	non toxic	-20400	DHS	0.2938765352800897
chr1	153012254	153012655	401	*	non toxic	-20000	DHS	0.17043209625895778
chr1	153012654	153013055	401	*	non toxic	-19600	DHS	0.09251404239649784
chr1	153013054	153013455	401	*	non toxic	-19200	DHS	0.2602927916662354
chr1	153013454	153013855	401	*	non toxic	-18800	DHS	0.6198746614028093
chr1	153013854	153014255	401	*	non toxic	-18400	DHS	0.776928323759997
chr1	153014254	153014655	401	*	non toxic	-18000	DHS	0.29994229411246476
chr1	153014654	153015055	401	*	non toxic	-17600	DHS	0.24652595977830769
chr1	153015054	153015455	401	*	non toxic	-17200	DHS	0.6860755784553185
chr1	153015454	153015855	401	*	non toxic	-16800	DHS	0.6482280382788984
chr1	153015854	153016255	401	*	non toxic	-16400	DHS	0.09890249289776619
chr1	153016254	153016655	401	*	non toxic	-16000	DHS	0.10669192010327765
chr1	153016654	153017055	401	*	non toxic	-15600	DHS	0.40970839853595914
chr1	153017054	153017455	401	*	non toxic	-15200	DHS	0.7870981841907834
chr1	153017454	153017855	401	*	non toxic	-14800	DHS	0.14111229606400108
chr1	153017854	153018255	401	*	non toxic	-14400	DHS	0.30595932666797593
chr1	153018254	153018655	401	*	non toxic	-14000	DHS	0.004407680985933527
chr1	153018654	153019055	401	*	non toxic	-13600	DHS	0.1644967048245475
chr1	153019054	153019455	401	*	non toxic	-13200	DHS	0.6460719352351163
chr1	153019454	153019855	401	*	non toxic	-12800	DHS	0.452298503861463
chr1	153019854	153020255	401	*	non toxic	-12400	DHS	0.14938653199155433
chr1	153020254	153020655	401	*	non toxic	-12000	DHS	0.14614389424312144
chr1	153020654	153021055	401	*	non toxic	-11600	DHS	0.1427923681730047
chr1	153021054	153021455	401	*	non toxic	-11200	DHS	0.4132652074618827
chr1	153021454	153021855	401	*	non toxic	-10800	DHS	0.6438143107659204
chr1	153021854	153022255	401	*	non toxic	-10400	DHS	0.48102432400211137
chr1	153022254	153022655	401	*	non toxic	-10000	DHS	0.3914107038195888
chr1	153022654	153023055	401	*	non toxic	-9600	DHS	0.4334282735339424
chr1	153023054	153023455	401	*	non toxic	-9200	DHS	0
chr1	153023454	153023855	401	*	non toxic	-8800	DHS	0.23466772472769246
chr1	153023854	153024255	401	*	non toxic	-8400	DHS	0.3448120177238065
chr1	153024254	153024655	401	*	non toxic	-8000	DHS	0.2920928155989421
chr1	153024654	153025055	401	*	non toxic	-7600	DHS	0.14190261976380003
chr1	153025054	153025455	401	*	non toxic	-7200	DHS	0.6007556595707177
chr1	153025454	153025855	401	*	non toxic	-6800	DHS	0.5425842579760753
chr1	153025854	153026255	401	*	non toxic	-6400	DHS	0.21046364337131568
chr1	153026254	153026655	401	*	non toxic	-6000	DHS	0.2555929386704937
chr1	153026654	153027055	401	*	non toxic	-5600	DHS	0.46958745551525505
chr1	153027054	153027455	401	*	non toxic	-5200	DHS	0.16228408349719725
chr1	153027454	153027855	401	*	non toxic	-4800	DHS	0.7688284981577771
chr1	153027854	153028255	401	*	non toxic	-4400	DHS	0.7063864534929803
chr1	153028254	153028655	401	*	non toxic	-4000	DHS	0.5257700701009603
chr1	153028654	153029055	401	*	non toxic	-3600	DHS	0.4533036968059968
chr1	153029054	153029455	401	*	non toxic	-3200	DHS	0.26044800632315085
chr1	153029454	153029855	401	*	non toxic	-2800	DHS	0.3810704693829924
chr1	153029854	153030255	401	*	non toxic	-2400	DHS	0.9785870518767625
chr1	153030254	153030655	401	*	non toxic	-2000	DHS	0.933070495390238
chr1	153030654	153031055	401	*	non toxic	-1600	DHS	1.869462189457363
chr1	153031054	153031455	401	*	non toxic	-1200	DHS	0.694778672700511
chr1	153031454	153031855	401	*	non toxic	-800	DHS	0.9102881492076075
chr1	153031854	153032255	401	*	non toxic	-400	DHS	0.5150693541304429
chr1	153032254	153032655	401	*	non toxic	0	DHS	0.22039919928125015
chr1	153032654	153033055	401	*	non toxic	400	DHS	0
chr1	153033054	153033455	401	*	non toxic	800	DHS	0.09745658410160321
chr1	153033454	153033855	401	*	non toxic	1200	DHS	0.2953326936969139
chr1	153033854	153034255	401	*	non toxic	1600	DHS	0.42022506108605057
chr1	153034254	153034655	401	*	non toxic	2000	DHS	0.3535885727613644
chr1	153034654	153035055	401	*	non toxic	2400	DHS	0.2604659085261852
chr1	153035054	153035455	401	*	non toxic	2800	DHS	0.12141945118321446
chr1	153035454	153035855	401	*	non toxic	3200	DHS	0.2523036116079202
chr1	153035854	153036255	401	*	non toxic	3600	DHS	0.3883375778162569
chr1	153036254	153036655	401	*	non toxic	4000	DHS	0.24038975553916875
chr1	153036654	153037055	401	*	non toxic	4400	DHS	0.1438812231482413
chr1	153037054	153037455	401	*	non toxic	4800	DHS	0.5097479285147422
chr1	153037454	153037855	401	*	non toxic	5200	DHS	0.942713625264584
chr1	153037854	153038255	401	*	non toxic	5600	DHS	0.8422101350347895
chr1	153038254	153038655	401	*	non toxic	6000	DHS	0.32378222549942665
chr1	153038654	153039055	401	*	non toxic	6400	DHS	0.8596986405867294
chr1	153039054	153039455	401	*	non toxic	6800	DHS	0.6639296497192764
chr1	153039454	153039855	401	*	non toxic	7200	DHS	0.4854690011897289
chr1	153039854	153040255	401	*	non toxic	7600	DHS	0.2760308157476106
chr1	153040254	153040655	401	*	non toxic	8000	DHS	0.11163331505069114
chr1	153040654	153041055	401	*	non toxic	8400	DHS	0.6803032769229347
chr1	153041054	153041455	401	*	non toxic	8800	DHS	0.3140948561956163
chr1	153041454	153041855	401	*	non toxic	9200	DHS	0.26367593049408494
chr1	153041854	153042255	401	*	non toxic	9600	DHS	0.41461725432676566
chr1	153042254	153042655	401	*	non toxic	10000	DHS	0.30519844379805566
chr1	153042654	153043055	401	*	non toxic	10400	DHS	0.8681569369951091
chr1	153043054	153043455	401	*	non toxic	10800	DHS	0.29709830397085063
chr1	153043454	153043855	401	*	non toxic	11200	DHS	0.07933718137015726
chr1	153043854	153044255	401	*	non toxic	11600	DHS	0.31069611135563646
chr1	153044254	153044655	401	*	non toxic	12000	DHS	0.34653541408572114
chr1	153044654	153045055	401	*	non toxic	12400	DHS	0.5324050755869421
chr1	153045054	153045455	401	*	non toxic	12800	DHS	0.18594783046596366
chr1	153045454	153045855	401	*	non toxic	13200	DHS	0.16086710569567217
chr1	153045854	153046255	401	*	non toxic	13600	DHS	0.1591608438111303
chr1	153046254	153046655	401	*	non toxic	14000	DHS	0.18583443783167888
chr1	153046654	153047055	401	*	non toxic	14400	DHS	0.5306380312341704
chr1	153047054	153047455	401	*	non toxic	14800	DHS	0.478371337019
chr1	153047454	153047855	401	*	non toxic	15200	DHS	0.5425620634954171
chr1	153047854	153048255	401	*	non toxic	15600	DHS	0.1179728925674039
chr1	153048254	153048655	401	*	non toxic	16000	DHS	0
chr1	153048654	153049055	401	*	non toxic	16400	DHS	0
chr1	153049054	153049455	401	*	non toxic	16800	DHS	0.33563273000598254
chr1	153049454	153049855	401	*	non toxic	17200	DHS	0
chr1	153049854	153050255	401	*	non toxic	17600	DHS	0
chr1	153050254	153050655	401	*	non toxic	18000	DHS	0.18352807571465832
chr1	153050654	153051055	401	*	non toxic	18400	DHS	0.2963447368650365
chr1	153051054	153051455	401	*	non toxic	18800	DHS	0
chr1	153051454	153051855	401	*	non toxic	19200	DHS	0
chr1	153051854	153052255	401	*	non toxic	19600	DHS	0
chr1	153052254	153052655	401	*	non toxic	20000	DHS	0
chr1	153052654	153053055	401	*	non toxic	20400	DHS	0.12560368699028604
chr1	153053054	153053455	401	*	non toxic	20800	DHS	0.10310516184999462
chr1	153053454	153053855	401	*	non toxic	21200	DHS	0.24484453474791568
chr1	153053854	153054255	401	*	non toxic	21600	DHS	0.2968806729203745
chr1	153054254	153054655	401	*	non toxic	22000	DHS	0.2856671382810112
chr1	153054654	153055055	401	*	non toxic	22400	DHS	0
chr1	153055054	153055455	401	*	non toxic	22800	DHS	0.07272471335166113
chr1	153055454	153055855	401	*	non toxic	23200	DHS	0.11923321464709807
chr1	153055854	153056255	401	*	non toxic	23600	DHS	0.5159472523633382
chr1	153056254	153056655	401	*	non toxic	24000	DHS	0.6794637602166345
chr1	153056654	153057055	401	*	non toxic	24400	DHS	0.7533128504592581
chr1	153057054	153057455	401	*	non toxic	24800	DHS	0.4221570783125195
chr1	153057454	153057855	401	*	non toxic	25200	DHS	0.28197259543245273
chr1	153057854	153058255	401	*	non toxic	25600	DHS	0.3255555121381384
chr1	153058254	153058655	401	*	non toxic	26000	DHS	0.5795148096774284
chr1	153058654	153059055	401	*	non toxic	26400	DHS	0.11155284015912367
chr1	153059054	153059455	401	*	non toxic	26800	DHS	0.04760478886582905
chr1	153059454	153059855	401	*	non toxic	27200	DHS	0
chr1	153059854	153060255	401	*	non toxic	27600	DHS	0
chr1	153060254	153060655	401	*	non toxic	28000	DHS	0.19282316641320016
chr1	153060654	153061055	401	*	non toxic	28400	DHS	0
chr1	153061054	153061455	401	*	non toxic	28800	DHS	0.354862866853538
chr1	153061454	153061855	401	*	non toxic	29200	DHS	0.5948969964077347
chr1	153061854	153062255	401	*	non toxic	29600	DHS	0.3354890441656707
chr1	153062254	153062655	401	*	non toxic	30000	DHS	0.06509641043265858
chr1	153062654	153063055	401	*	non toxic	30400	DHS	0.44380649901982255
chr1	153063054	153063455	401	*	non toxic	30800	DHS	0.8314430214223124
chr1	153063454	153063855	401	*	non toxic	31200	DHS	0.291882011955813
chr1	153063854	153064255	401	*	non toxic	31600	DHS	0.940971588701976
chr1	153064254	153064655	401	*	non toxic	32000	DHS	0.14787167102618706
chr1	153064654	153065055	401	*	non toxic	32400	DHS	0.5131251502809976
chr1	153065054	153065455	401	*	non toxic	32800	DHS	0.3350793723750887
chr1	153065454	153065855	401	*	non toxic	33200	DHS	0.30934623426332736
chr1	153065854	153066255	401	*	non toxic	33600	DHS	1.1392901351029736
chr1	153066254	153066655	401	*	non toxic	34000	DHS	1.367871841290348
chr1	153066654	153067055	401	*	non toxic	34400	DHS	0.36991009049284784
chr1	153067054	153067455	401	*	non toxic	34800	DHS	0.11764104467377698
chr1	153067454	153067855	401	*	non toxic	35200	DHS	0.5562174019968124
chr1	153067854	153068255	401	*	non toxic	35600	DHS	0.02497573535043997
chr1	153068254	153068655	401	*	non toxic	36000	DHS	0.6563600735771389
chr1	153068654	153069055	401	*	non toxic	36400	DHS	0.32995067213538876
chr1	153069054	153069455	401	*	non toxic	36800	DHS	0.3579943419394648
chr1	153069454	153069855	401	*	non toxic	37200	DHS	0.13198563434239338
chr1	153069854	153070255	401	*	non toxic	37600	DHS	0.2814436639633559
chr1	153070254	153070655	401	*	non toxic	38000	DHS	0.2258657805640204
chr1	153070654	153071055	401	*	non toxic	38400	DHS	0.31328176738615343
chr1	153071054	153071455	401	*	non toxic	38800	DHS	0.2779005230810874
chr1	153071454	153071855	401	*	non toxic	39200	DHS	0.6782716570649658
chr1	153071854	153072255	401	*	non toxic	39600	DHS	0.1045024662541035
chr1	153072254	153072655	401	*	non toxic	40000	DHS	0.3839220704877763
chr1	153072654	153073055	401	*	non toxic	40400	DHS	1.074419056834128
chr1	153073054	153073455	401	*	non toxic	40800	DHS	0.42689206059139567
chr1	153073454	153073855	401	*	non toxic	41200	DHS	0.5274274095038226
chr1	153073854	153074255	401	*	non toxic	41600	DHS	0.062437779142375006
chr1	153074254	153074655	401	*	non toxic	42000	DHS	0.0849507724555056
chr1	153074654	153075055	401	*	non toxic	42400	DHS	0.10391358901140399
chr1	153075054	153075455	401	*	non toxic	42800	DHS	0.7573838861208604
chr1	153075454	153075855	401	*	non toxic	43200	DHS	0.406826725921726
chr1	153075854	153076255	401	*	non toxic	43600	DHS	0.2946163637382431
chr1	153076254	153076655	401	*	non toxic	44000	DHS	0.4188059400441938
chr1	153076654	153077055	401	*	non toxic	44400	DHS	0.05446718280154868
chr1	153077054	153077455	401	*	non toxic	44800	DHS	0.29337643506818284
chr1	153077454	153077855	401	*	non toxic	45200	DHS	0.4486769842090749
chr1	153077854	153078255	401	*	non toxic	45600	DHS	0.44225413157161036
chr1	153078254	153078655	401	*	non toxic	46000	DHS	0.9753537195876352
chr1	153078654	153079055	401	*	non toxic	46400	DHS	0.2982374260253145
chr1	153079054	153079455	401	*	non toxic	46800	DHS	0.19207830366648343
chr1	153079454	153079855	401	*	non toxic	47200	DHS	0.14788902697717757
chr1	153079854	153080255	401	*	non toxic	47600	DHS	0.5311017659239639
chr1	153080254	153080655	401	*	non toxic	48000	DHS	0.065747781881965
chr1	153080654	153081055	401	*	non toxic	48400	DHS	0
chr1	153081054	153081455	401	*	non toxic	48800	DHS	0
chr1	153081454	153081855	401	*	non toxic	49200	DHS	0
chr1	153081854	153082255	401	*	non toxic	49600	DHS	0
chr1	153082254	153082655	401	*	non toxic	50000	DHS	0
chr1	153324330	153324731	401	*	non toxic	-50000	DHS	0.15427494049072266
chr1	153324730	153325131	401	*	non toxic	-49600	DHS	2.799646803194151
chr1	153325130	153325531	401	*	non toxic	-49200	DHS	2.3683344698011726
chr1	153325530	153325931	401	*	non toxic	-48800	DHS	0.27705162339971545
chr1	153325930	153326331	401	*	non toxic	-48400	DHS	2.107372125188014
chr1	153326330	153326731	401	*	non toxic	-48000	DHS	0.9452743152727807
chr1	153326730	153327131	401	*	non toxic	-47600	DHS	0.6429666618159287
chr1	153327130	153327531	401	*	non toxic	-47200	DHS	0.5515891939327306
chr1	153327530	153327931	401	*	non toxic	-46800	DHS	0.6580681123043831
chr1	153327930	153328331	401	*	non toxic	-46400	DHS	4.576138716088863
chr1	153328330	153328731	401	*	non toxic	-46000	DHS	1.0462700198416104
chr1	153328730	153329131	401	*	non toxic	-45600	DHS	0.2760133609510122
chr1	153329130	153329531	401	*	non toxic	-45200	DHS	0.5205355020532584
chr1	153329530	153329931	401	*	non toxic	-44800	DHS	0.826553276500797
chr1	153329930	153330331	401	*	non toxic	-44400	DHS	0.4795317426881291
chr1	153330330	153330731	401	*	non toxic	-44000	DHS	0.7370477514968549
chr1	153330730	153331131	401	*	non toxic	-43600	DHS	0.31717495653694705
chr1	153331130	153331531	401	*	non toxic	-43200	DHS	0.4907113313674927
chr1	153331530	153331931	401	*	non toxic	-42800	DHS	0.6457145592369641
chr1	153331930	153332331	401	*	non toxic	-42400	DHS	0.06751092361690397
chr1	153332330	153332731	401	*	non toxic	-42000	DHS	0.2831246632887538
chr1	153332730	153333131	401	*	non toxic	-41600	DHS	0.711640264922544
chr1	153333130	153333531	401	*	non toxic	-41200	DHS	0.6689690339595005
chr1	153333530	153333931	401	*	non toxic	-40800	DHS	0.4134173344198308
chr1	153333930	153334331	401	*	non toxic	-40400	DHS	0.4926716793059114
chr1	153334330	153334731	401	*	non toxic	-40000	DHS	0.3520239396880095
chr1	153334730	153335131	401	*	non toxic	-39600	DHS	0.495364236415473
chr1	153335130	153335531	401	*	non toxic	-39200	DHS	0.35882628335619804
chr1	153335530	153335931	401	*	non toxic	-38800	DHS	0.3847129836938625
chr1	153335930	153336331	401	*	non toxic	-38400	DHS	0.5625698776019185
chr1	153336330	153336731	401	*	non toxic	-38000	DHS	0.48052665405439915
chr1	153336730	153337131	401	*	non toxic	-37600	DHS	0.3351659865450681
chr1	153337130	153337531	401	*	non toxic	-37200	DHS	0.6574201991135937
chr1	153337530	153337931	401	*	non toxic	-36800	DHS	0.7176141658625995
chr1	153337930	153338331	401	*	non toxic	-36400	DHS	0.4699943482578544
chr1	153338330	153338731	401	*	non toxic	-36000	DHS	0.3816373000418456
chr1	153338730	153339131	401	*	non toxic	-35600	DHS	0.7871177047862674
chr1	153339130	153339531	401	*	non toxic	-35200	DHS	0.5622759326140482
chr1	153339530	153339931	401	*	non toxic	-34800	DHS	0.10711129526247705
chr1	153339930	153340331	401	*	non toxic	-34400	DHS	0.3500250143897801
chr1	153340330	153340731	401	*	non toxic	-34000	DHS	0.6990302019285739
chr1	153340730	153341131	401	*	non toxic	-33600	DHS	0.30860110084314896
chr1	153341130	153341531	401	*	non toxic	-33200	DHS	0
chr1	153341530	153341931	401	*	non toxic	-32800	DHS	0.39989499231229103
chr1	153341930	153342331	401	*	non toxic	-32400	DHS	0.5534360634715777
chr1	153342330	153342731	401	*	non toxic	-32000	DHS	0.36126169867051805
chr1	153342730	153343131	401	*	non toxic	-31600	DHS	0.5330377510955506
chr1	153343130	153343531	401	*	non toxic	-31200	DHS	0.363749922659629
chr1	153343530	153343931	401	*	non toxic	-30800	DHS	0.2970955569547905
chr1	153343930	153344331	401	*	non toxic	-30400	DHS	0.7173817690619804
chr1	153344330	153344731	401	*	non toxic	-30000	DHS	0.20257416018226795
chr1	153344730	153345131	401	*	non toxic	-29600	DHS	0.1708357360148965
chr1	153345130	153345531	401	*	non toxic	-29200	DHS	0.3076835137947539
chr1	153345530	153345931	401	*	non toxic	-28800	DHS	0.5824442950270122
chr1	153345930	153346331	401	*	non toxic	-28400	DHS	0.398657613561635
chr1	153346330	153346731	401	*	non toxic	-28000	DHS	0.25522992445940984
chr1	153346730	153347131	401	*	non toxic	-27600	DHS	0.2680528159450712
chr1	153347130	153347531	401	*	non toxic	-27200	DHS	0.2723390486769545
chr1	153347530	153347931	401	*	non toxic	-26800	DHS	0.29936686061564227
chr1	153347930	153348331	401	*	non toxic	-26400	DHS	1.7230483882147771
chr1	153348330	153348731	401	*	non toxic	-26000	DHS	0.4897554087222663
chr1	153348730	153349131	401	*	non toxic	-25600	DHS	0.6162686023926199
chr1	153349130	153349531	401	*	non toxic	-25200	DHS	0.7700064390377511
chr1	153349530	153349931	401	*	non toxic	-24800	DHS	0.4018309482017955
chr1	153349930	153350331	401	*	non toxic	-24400	DHS	0.27124663332751264
chr1	153350330	153350731	401	*	non toxic	-24000	DHS	0.6543663492672461
chr1	153350730	153351131	401	*	non toxic	-23600	DHS	0
chr1	153351130	153351531	401	*	non toxic	-23200	DHS	0.5928930451447827
chr1	153351530	153351931	401	*	non toxic	-22800	DHS	0.4887456103156035
chr1	153351930	153352331	401	*	non toxic	-22400	DHS	0.5634174483672639
chr1	153352330	153352731	401	*	non toxic	-22000	DHS	0.498186905782419
chr1	153352730	153353131	401	*	non toxic	-21600	DHS	0.1286944889665542
chr1	153353130	153353531	401	*	non toxic	-21200	DHS	0.3928709247165785
chr1	153353530	153353931	401	*	non toxic	-20800	DHS	0.05685962651138591
chr1	153353930	153354331	401	*	non toxic	-20400	DHS	0
chr1	153354330	153354731	401	*	non toxic	-20000	DHS	0.5719280314267128
chr1	153354730	153355131	401	*	non toxic	-19600	DHS	0.10958229514428802
chr1	153355130	153355531	401	*	non toxic	-19200	DHS	0.3299645057640171
chr1	153355530	153355931	401	*	non toxic	-18800	DHS	0.16611870238905832
chr1	153355930	153356331	401	*	non toxic	-18400	DHS	0.6726025936014932
chr1	153356330	153356731	401	*	non toxic	-18000	DHS	0.2853577049295801
chr1	153356730	153357131	401	*	non toxic	-17600	DHS	0.4428101231778352
chr1	153357130	153357531	401	*	non toxic	-17200	DHS	0.1664299239541527
chr1	153357530	153357931	401	*	non toxic	-16800	DHS	0.3527556136807896
chr1	153357930	153358331	401	*	non toxic	-16400	DHS	0.1255291524967945
chr1	153358330	153358731	401	*	non toxic	-16000	DHS	0.36341605712648045
chr1	153358730	153359131	401	*	non toxic	-15600	DHS	0.44412453275666275
chr1	153359130	153359531	401	*	non toxic	-15200	DHS	0.664386211636655
chr1	153359530	153359931	401	*	non toxic	-14800	DHS	0.476932792294947
chr1	153359930	153360331	401	*	non toxic	-14400	DHS	0.42977274281722944
chr1	153360330	153360731	401	*	non toxic	-14000	DHS	0.44195051606456537
chr1	153360730	153361131	401	*	non toxic	-13600	DHS	0.4954808210196935
chr1	153361130	153361531	401	*	non toxic	-13200	DHS	0.6948944092391435
chr1	153361530	153361931	401	*	non toxic	-12800	DHS	0.19350434122537438
chr1	153361930	153362331	401	*	non toxic	-12400	DHS	0.35460985123070693
chr1	153362330	153362731	401	*	non toxic	-12000	DHS	0.3567708689078429
chr1	153362730	153363131	401	*	non toxic	-11600	DHS	0.46679650042716997
chr1	153363130	153363531	401	*	non toxic	-11200	DHS	0.858308121301884
chr1	153363530	153363931	401	*	non toxic	-10800	DHS	0.5334911492102759
chr1	153363930	153364331	401	*	non toxic	-10400	DHS	0.460590049067043
chr1	153364330	153364731	401	*	non toxic	-10000	DHS	0.3491117930471748
chr1	153364730	153365131	401	*	non toxic	-9600	DHS	0.45035673049917246
chr1	153365130	153365531	401	*	non toxic	-9200	DHS	0.31978404492214135
chr1	153365530	153365931	401	*	non toxic	-8800	DHS	0.8615087851919141
chr1	153365930	153366331	401	*	non toxic	-8400	DHS	0.3459057604285547
chr1	153366330	153366731	401	*	non toxic	-8000	DHS	0.9920562509438047
chr1	153366730	153367131	401	*	non toxic	-7600	DHS	0.2730051829036037
chr1	153367130	153367531	401	*	non toxic	-7200	DHS	0.35422663022752415
chr1	153367530	153367931	401	*	non toxic	-6800	DHS	0.7958764638983995
chr1	153367930	153368331	401	*	non toxic	-6400	DHS	1.129656658505561
chr1	153368330	153368731	401	*	non toxic	-6000	DHS	0.6526892128727977
chr1	153368730	153369131	401	*	non toxic	-5600	DHS	0.4055561600183311
chr1	153369130	153369531	401	*	non toxic	-5200	DHS	0.6400189708890464
chr1	153369530	153369931	401	*	non toxic	-4800	DHS	0.6039234902198772
chr1	153369930	153370331	401	*	non toxic	-4400	DHS	0.3027365730884961
chr1	153370330	153370731	401	*	non toxic	-4000	DHS	0.280839416748865
chr1	153370730	153371131	401	*	non toxic	-3600	DHS	0.47001303461127153
chr1	153371130	153371531	401	*	non toxic	-3200	DHS	0.49749305190290893
chr1	153371530	153371931	401	*	non toxic	-2800	DHS	0.8380921708972674
chr1	153371930	153372331	401	*	non toxic	-2400	DHS	0.44011294544486335
chr1	153372330	153372731	401	*	non toxic	-2000	DHS	1.1457540239776458
chr1	153372730	153373131	401	*	non toxic	-1600	DHS	0.4432500941200447
chr1	153373130	153373531	401	*	non toxic	-1200	DHS	0.5365534045749769
chr1	153373530	153373931	401	*	non toxic	-800	DHS	1.2164028090729084
chr1	153373930	153374331	401	*	non toxic	-400	DHS	0.17511647820769996
chr1	153374330	153374731	401	*	non toxic	0	DHS	0.6074342738065933
chr1	153374730	153375131	401	*	non toxic	400	DHS	0.2789940906879016
chr1	153375130	153375531	401	*	non toxic	800	DHS	0.17170491569357324
chr1	153375530	153375931	401	*	non toxic	1200	DHS	0.1945569883855501
chr1	153375930	153376331	401	*	non toxic	1600	DHS	0.07532728179137309
chr1	153376330	153376731	401	*	non toxic	2000	DHS	0.6495168550947955
chr1	153376730	153377131	401	*	non toxic	2400	DHS	0.6149733238981252
chr1	153377130	153377531	401	*	non toxic	2800	DHS	2.6739060156363204
chr1	153377530	153377931	401	*	non toxic	3200	DHS	0.10180692987846317
chr1	153377930	153378331	401	*	non toxic	3600	DHS	0.2218235094945627
chr1	153378330	153378731	401	*	non toxic	4000	DHS	0.45958410117988874
chr1	153378730	153379131	401	*	non toxic	4400	DHS	0.5490935244167832
chr1	153379130	153379531	401	*	non toxic	4800	DHS	0.2608533975786699
chr1	153379530	153379931	401	*	non toxic	5200	DHS	0.6054842613284427
chr1	153379930	153380331	401	*	non toxic	5600	DHS	0.07824830625419903
chr1	153380330	153380731	401	*	non toxic	6000	DHS	0.23455847171773933
chr1	153380730	153381131	401	*	non toxic	6400	DHS	0.20057421759179703
chr1	153381130	153381531	401	*	non toxic	6800	DHS	0.12120306387803799
chr1	153381530	153381931	401	*	non toxic	7200	DHS	0.7301762356722444
chr1	153381930	153382331	401	*	non toxic	7600	DHS	0
chr1	153382330	153382731	401	*	non toxic	8000	DHS	0
chr1	153382730	153383131	401	*	non toxic	8400	DHS	0
chr1	153383130	153383531	401	*	non toxic	8800	DHS	0.2424288961358201
chr1	153383530	153383931	401	*	non toxic	9200	DHS	0
chr1	153383930	153384331	401	*	non toxic	9600	DHS	0.23455847171773933
chr1	153384330	153384731	401	*	non toxic	10000	DHS	0.22106655191007696
chr1	153384730	153385131	401	*	non toxic	10400	DHS	0
chr1	153385130	153385531	401	*	non toxic	10800	DHS	0.45959731824974764
chr1	153385530	153385931	401	*	non toxic	11200	DHS	1.2051430236074396
chr1	153385930	153386331	401	*	non toxic	11600	DHS	0.7969335368149298
chr1	153386330	153386731	401	*	non toxic	12000	DHS	0
chr1	153386730	153387131	401	*	non toxic	12400	DHS	0.5066806500094787
chr1	153387130	153387531	401	*	non toxic	12800	DHS	1.068274212597017
chr1	153387530	153387931	401	*	non toxic	13200	DHS	0.6798401592378307
chr1	153387930	153388331	401	*	non toxic	13600	DHS	0.3107333954730236
chr1	153388330	153388731	401	*	non toxic	14000	DHS	0.6471543546923972
chr1	153388730	153389131	401	*	non toxic	14400	DHS	0.35175184478188987
chr1	153389130	153389531	401	*	non toxic	14800	DHS	0.3200449137913616
chr1	153389530	153389931	401	*	non toxic	15200	DHS	0.5059191001918251
chr1	153389930	153390331	401	*	non toxic	15600	DHS	0.12479221731647291
chr1	153390330	153390731	401	*	non toxic	16000	DHS	0.035262618278921985
chr1	153390730	153391131	401	*	non toxic	16400	DHS	0.6256777104594167
chr1	153391130	153391531	401	*	non toxic	16800	DHS	0.6405657055669295
chr1	153391530	153391931	401	*	non toxic	17200	DHS	0.6524828821049069
chr1	153391930	153392331	401	*	non toxic	17600	DHS	0.3870110528130186
chr1	153392330	153392731	401	*	non toxic	18000	DHS	0.820293964293235
chr1	153392730	153393131	401	*	non toxic	18400	DHS	0.6865523848450392
chr1	153393130	153393531	401	*	non toxic	18800	DHS	0.6202143386117835
chr1	153393530	153393931	401	*	non toxic	19200	DHS	0.7298709724906675
chr1	153393930	153394331	401	*	non toxic	19600	DHS	0.4466277077013715
chr1	153394330	153394731	401	*	non toxic	20000	DHS	0.44623777693941113
chr1	153394730	153395131	401	*	non toxic	20400	DHS	1.8282735486726214
chr1	153395130	153395531	401	*	non toxic	20800	DHS	2.3134241202971584
chr1	153395530	153395931	401	*	non toxic	21200	DHS	0
chr1	153395930	153396331	401	*	non toxic	21600	DHS	0.2578620244737278
chr1	153396330	153396731	401	*	non toxic	22000	DHS	0.5216734117997852
chr1	153396730	153397131	401	*	non toxic	22400	DHS	0.37010683442589054
chr1	153397130	153397531	401	*	non toxic	22800	DHS	0.5857043982741245
chr1	153397530	153397931	401	*	non toxic	23200	DHS	0.1782118444728138
chr1	153397930	153398331	401	*	non toxic	23600	DHS	0.5270809733362269
chr1	153398330	153398731	401	*	non toxic	24000	DHS	0.4674727637274307
chr1	153398730	153399131	401	*	non toxic	24400	DHS	0.6857515195955957
chr1	153399130	153399531	401	*	non toxic	24800	DHS	0.5634130920257949
chr1	153399530	153399931	401	*	non toxic	25200	DHS	0.14608474339630242
chr1	153399930	153400331	401	*	non toxic	25600	DHS	0.7212596284481058
chr1	153400330	153400731	401	*	non toxic	26000	DHS	0.9166594789807041
chr1	153400730	153401131	401	*	non toxic	26400	DHS	1.0023384908785546
chr1	153401130	153401531	401	*	non toxic	26800	DHS	0.979091615525267
chr1	153401530	153401931	401	*	non toxic	27200	DHS	0.3471086588583682
chr1	153401930	153402331	401	*	non toxic	27600	DHS	0.7334535597565762
chr1	153402330	153402731	401	*	non toxic	28000	DHS	0.5897678261683171
chr1	153402730	153403131	401	*	non toxic	28400	DHS	0.688002809622044
chr1	153403130	153403531	401	*	non toxic	28800	DHS	0.35972548586472014
chr1	153403530	153403931	401	*	non toxic	29200	DHS	0.7283185930026143
chr1	153403930	153404331	401	*	non toxic	29600	DHS	0.027181596381408615
chr1	153404330	153404731	401	*	non toxic	30000	DHS	0.6640809903715614
chr1	153404730	153405131	401	*	non toxic	30400	DHS	0.5911708035671206
chr1	153405130	153405531	401	*	non toxic	30800	DHS	1.0040825444861243
chr1	153405530	153405931	401	*	non toxic	31200	DHS	0.5354957320446385
chr1	153405930	153406331	401	*	non toxic	31600	DHS	0.7671564228814142
chr1	153406330	153406731	401	*	non toxic	32000	DHS	0.5481145157481072
chr1	153406730	153407131	401	*	non toxic	32400	DHS	0.5506728230569131
chr1	153407130	153407531	401	*	non toxic	32800	DHS	0.6555619229402329
chr1	153407530	153407931	401	*	non toxic	33200	DHS	0.4131000270867288
chr1	153407930	153408331	401	*	non toxic	33600	DHS	0.31498693230740743
chr1	153408330	153408731	401	*	non toxic	34000	DHS	0.6200508188428427
chr1	153408730	153409131	401	*	non toxic	34400	DHS	0.5193004798413512
chr1	153409130	153409531	401	*	non toxic	34800	DHS	0.3744255308795748
chr1	153409530	153409931	401	*	non toxic	35200	DHS	0.6567091536046263
chr1	153409930	153410331	401	*	non toxic	35600	DHS	0.7742381416948656
chr1	153410330	153410731	401	*	non toxic	36000	DHS	0.8868660998166054
chr1	153410730	153411131	401	*	non toxic	36400	DHS	0.29489052191636805
chr1	153411130	153411531	401	*	non toxic	36800	DHS	0.2678818979168176
chr1	153411530	153411931	401	*	non toxic	37200	DHS	0.835534356181461
chr1	153411930	153412331	401	*	non toxic	37600	DHS	0.15369728452844214
chr1	153412330	153412731	401	*	non toxic	38000	DHS	0.11492506108081846
chr1	153412730	153413131	401	*	non toxic	38400	DHS	0.2758867309575069
chr1	153413130	153413531	401	*	non toxic	38800	DHS	0.5293513219850021
chr1	153413530	153413931	401	*	non toxic	39200	DHS	0.09432419086632289
chr1	153413930	153414331	401	*	non toxic	39600	DHS	0.6190413673619677
chr1	153414330	153414731	401	*	non toxic	40000	DHS	0
chr1	153414730	153415131	401	*	non toxic	40400	DHS	0
chr1	153415130	153415531	401	*	non toxic	40800	DHS	0
chr1	153415530	153415931	401	*	non toxic	41200	DHS	0.5332750878726455
chr1	153415930	153416331	401	*	non toxic	41600	DHS	0.8905062840466488
chr1	153416330	153416731	401	*	non toxic	42000	DHS	0.6786035769003586
chr1	153416730	153417131	401	*	non toxic	42400	DHS	0.6600894456789678
chr1	153417130	153417531	401	*	non toxic	42800	DHS	1.01509889908265
chr1	153417530	153417931	401	*	non toxic	43200	DHS	0.4395677031126997
chr1	153417930	153418331	401	*	non toxic	43600	DHS	0.4172700817448243
chr1	153418330	153418731	401	*	non toxic	44000	DHS	0.1566097480697822
chr1	153418730	153419131	401	*	non toxic	44400	DHS	0.22479313909264276
chr1	153419130	153419531	401	*	non toxic	44800	DHS	0.14303229098902676
chr1	153419530	153419931	401	*	non toxic	45200	DHS	0.4504522670831466
chr1	153419930	153420331	401	*	non toxic	45600	DHS	1.3636292601166817
chr1	153420330	153420731	401	*	non toxic	46000	DHS	0.8719021807287697
chr1	153420730	153421131	401	*	non toxic	46400	DHS	0.42559476936249957
[truncated: 297,695 more rows]
