# Supplementary material for: TP53-dependent toxicity of CRISPR/Cas9 cuts is differential across genomic loci and can confound genetic screening
Source: Nat Commun. 2022 Aug 4;13:4520. doi: 10.1038/s41467-022-32285-1 (PMC9352712; doi:10.1038/s41467-022-32285-1)
Supplement: Supplementary file 7 — Source Data [file 41467_2022_32285_MOESM7_ESM.zip › Source Data/Figure 2d.tsv]

superterm	p53	length	cell line	estimate	SE	p.value	fdr	cluster_motifs_name
CCDCCMCYGWTGWNDTY	TP53 isogenic pair	16bp	Pseudo-replicate 3	-0.07297462762325799	0.009214442925266644	2.382913738511758e-15	4.765827477023516e-15	motif cluster 1 (16bp)
CCDCCMCYGWTGWNDTY	TP53 isogenic pair	16bp	Pseudo-replicate 2	-0.08782820481538639	0.009547561869392575	3.61231811734259e-20	9.288818016023803e-20	motif cluster 1 (16bp)
CCDCCMCYGWTGWNDTY	TP53 isogenic pair	16bp	Pseudo-replicate 1	-0.09225445330216986	0.00964775520533554	1.152001726658427e-21	3.19015862766949e-21	motif cluster 1 (16bp)
CCDCCMCYGWTGWNDTY	TP53 wild-type only	16bp	Pseudo-replicate 3	-0.08731906235673653	0.006460384202038419	1.256993286340809e-41	3.770979859022427e-41	motif cluster 1 (16bp)
CCDCCMCYGWTGWNDTY	TP53 wild-type only	16bp	Pseudo-replicate 2	-0.09692828955600699	0.006696670047270391	1.766156783510616e-47	6.358164420638218e-47	motif cluster 1 (16bp)
CCDCCMCYGWTGWNDTY	TP53 wild-type only	16bp	Pseudo-replicate 1	-0.099327139743089	0.006920616564812957	1.029813116362646e-46	3.3702974717322962e-46	motif cluster 1 (16bp)
GCMGCCGCGGGGMGC	TP53 isogenic pair	100bp	Pseudo-replicate 3	-0.05427144901004487	0.01197811067476671	5.873694430736873e-6	7.831592574315829e-6	motif cluster 3 (100bp)
GCMGCCGCGGGGMGC	TP53 isogenic pair	100bp	Pseudo-replicate 2	-0.05981883664684821	0.01241314327865231	1.442854264101782e-6	2.0777101403065658e-6	motif cluster 3 (100bp)
GCMGCCGCGGGGMGC	TP53 isogenic pair	100bp	Pseudo-replicate 1	-0.08101677652815177	0.0125421485305237	1.050069855590609e-10	1.8901257400630963e-10	motif cluster 3 (100bp)
GCMGCCGCGGGGMGC	TP53 wild-type only	100bp	Pseudo-replicate 3	-0.05113558220866725	0.008402952629152402	1.161788870524077e-9	1.9011090608575805e-9	motif cluster 3 (100bp)
GCMGCCGCGGGGMGC	TP53 wild-type only	100bp	Pseudo-replicate 2	-0.05381056362495552	0.008713716915267948	6.600210364266399e-10	1.1314646338742397e-9	motif cluster 3 (100bp)
GCMGCCGCGGGGMGC	TP53 wild-type only	100bp	Pseudo-replicate 1	-0.06416372928248948	0.009002737186595847	1.024790759017415e-12	1.9417088065593128e-12	motif cluster 3 (100bp)
TGCCCCGTG	TP53 isogenic pair	50bp	Pseudo-replicate 3	-0.03410495855640254	0.009439038554057807	3.024629407407492e-4	3.7547123678161975e-4	motif cluster 2 (50bp)
TGCCCCGTG	TP53 isogenic pair	50bp	Pseudo-replicate 2	-0.04813462902361646	0.009781705831584029	8.615466628220833e-7	1.2923199942331249e-6	motif cluster 2 (50bp)
TGCCCCGTG	TP53 isogenic pair	50bp	Pseudo-replicate 1	-0.0474929161483089	0.009885266394361264	1.55205087479107e-6	2.1489935189414814e-6	motif cluster 2 (50bp)
TGCCCCGTG	TP53 wild-type only	50bp	Pseudo-replicate 3	0.003197871970710438	0.006626910569581569	0.6294092574289755	0.6294092574289755	motif cluster 2 (50bp)
TGCCCCGTG	TP53 wild-type only	50bp	Pseudo-replicate 2	-0.007705769760572822	0.006872003458701918	0.2621482795290075	0.2696382303726934	motif cluster 2 (50bp)
TGCCCCGTG	TP53 wild-type only	50bp	Pseudo-replicate 1	-0.01133725385444989	0.007101103773036749	0.1103664720352483	0.11685861744908643	motif cluster 2 (50bp)
