# Supplementary material for: TP53-dependent toxicity of CRISPR/Cas9 cuts is differential across genomic loci and can confound genetic screening
Source: Nat Commun. 2022 Aug 4;13:4520. doi: 10.1038/s41467-022-32285-1 (PMC9352712; doi:10.1038/s41467-022-32285-1)
Supplement: Supplementary file 7 — Source Data [file 41467_2022_32285_MOESM7_ESM.zip › Source Data/Figure 2g.tsv]

x	predicted	std.error	conf.low	conf.high	HR	type_guides	group
TP53mut	746.4648412167979	0.0022283629770115812	743.2117567901252	749.732164597834	HRmut	top p53-toxic loci	top p53-toxic loci
HRmut
TP53mut	722.872985735019	0.0015156394401433617	720.7288064964121	725.023543939703	HRwt	top p53-toxic loci	top p53-toxic loci
HRwt
TP53wt	646.6925419848155	0.004734507055881953	640.7193391859676	652.7214308688089	HRmut	top p53-toxic loci	top p53-toxic loci
HRmut
TP53wt	646.8733295527895	0.0020025792648492545	644.3393387677269	649.417285753453	HRwt	top p53-toxic loci	top p53-toxic loci
HRwt
TP53mut	690.3232611725747	0.0018160555322013837	687.8704899747893	692.7847783285547	HRmut	loci with reduced p53 toxicity	loci with reduced p53 toxicity
HRmut
TP53mut	675.4309614427186	0.0012352236218396262	673.797725090143	677.0681566406333	HRwt	loci with reduced p53 toxicity	loci with reduced p53 toxicity
HRwt
TP53wt	679.5431963326247	0.0038580824848275697	674.4240717383096	684.701176949004	HRmut	loci with reduced p53 toxicity	loci with reduced p53 toxicity
HRmut
TP53wt	675.4515645012028	0.0016319186164036074	673.2945829080843	677.6154562488232	HRwt	loci with reduced p53 toxicity	loci with reduced p53 toxicity
HRwt
