# Supplementary material for: TP53-dependent toxicity of CRISPR/Cas9 cuts is differential across genomic loci and can confound genetic screening
Source: Nat Commun. 2022 Aug 4;13:4520. doi: 10.1038/s41467-022-32285-1 (PMC9352712; doi:10.1038/s41467-022-32285-1)
Supplement: Supplementary file 7 — Source Data [file 41467_2022_32285_MOESM7_ESM.zip › Source Data/Figure 2h.tsv]

term	estimate	SE	statistic	p.value	ci_low	ci_high	analysis_id	fdr	significance
Cohesin bindind site	0.003953115501636714	0.001179094733921769	3.352669966125892	8.003608218746669e-4	0.001640416662232521	0.006264596489351275	p53-toxic loci	0.001040469068437067	FDR<0.25
DNase	0.004287792561189935	8.480438984149645e-4	5.056097413357998	4.279228133991635e-7	0.002624838990250308	0.005950564409882542	p53-toxic loci	7.417328765585501e-7	FDR<0.25
H2A.Z	0.004035224444968855	8.633372376083202e-4	4.673984011332035	2.954123396892906e-6	0.00234221902648447	0.005727944291235192	p53-toxic loci	4.518071077600915e-6	FDR<0.25
H3K27ac	0.01002836114043804	8.94056505037672e-4	11.21669724892331	3.376460974999118e-29	0.008275051648364489	0.01178128738320413	p53-toxic loci	1.254114076428244e-28	FDR<0.25
H3K27me3	-0.006589734741943407	9.630212868945039e-4	-6.842771630929994	7.767542860290884e-12	-0.008478319262766465	-0.004701719491788313	p53-toxic loci	2.01956114367563e-11	FDR<0.25
H3K36me3	0.004101093795112246	8.231071658504765e-4	4.982454248074473	6.278283815916822e-7	0.002487134503885169	0.005715022194035913	p53-toxic loci	1.0202211200864837e-6	FDR<0.25
H3K4me3	0.007958912785405548	8.633183701537902e-4	9.218977680259208	2.999462223107989e-20	0.006265902723148279	0.009651605776813565	p53-toxic loci	8.665113088978633e-20	FDR<0.25
H3K79me2	0.01274393275490487	8.512460813584315e-4	14.97091503148878	1.137454091175418e-50	0.01107472349486935	0.01441302193368399	p53-toxic loci	8.375774551664813e-50	FDR<0.25
H3K9ac	0.009059676117793809	8.582736077553616e-4	10.55569696648081	4.780782728241935e-26	0.007376603678225058	0.01074249012162846	p53-toxic loci	1.553754386678629e-25	FDR<0.25
H3K9me3	-0.00856959542250944	0.001469362271424964	-5.832186921608369	5.470558491596774e-9	-0.01145167942875825	-0.005689641157643547	p53-toxic loci	1.0941116983193547e-8	FDR<0.25
H4K20me1	0.00479365386595417	8.545563554208781e-4	5.609523392513119	2.028845736827666e-8	0.003117957242043747	0.006469180156346834	p53-toxic loci	3.767856368394237e-8	FDR<0.25
Lamin B1	-0.002637610774841386	0.001116360235549316	-2.36268785903461	0.01814294353747868	-0.004827008521528625	-4.492525424595418e-4	p53-toxic loci	0.02050941443367155	FDR<0.25
CTCF motif	0.002652583089264317	0.001056303727466521	2.511193532968375	0.01203237112675934	5.808677246723231e-4	0.004723425646991151	p53-toxic loci	0.01422007496798831	FDR<0.25
Early replication time	6.208583437034764e-4	7.920089412548156e-4	0.7839032002843586	0.433096911802021	-9.320953125097915e-4	0.002173822999445394	p53-toxic loci	0.4504207882741018	FDR<0.5
Gene expression (pooled)	0.00985761199054258	8.604740530987924e-4	11.45602468202584	2.193536943303379e-30	0.008170491943957886	0.01154493516257034	p53-toxic loci	9.505326754314641e-30	FDR<0.25
Gene length	-0.001417137027797821	7.936020583200023e-4	-1.785702308784073	0.07414747135572645	-0.002973211026107352	1.389368678398227e-4	p53-toxic loci	0.08032642730203698	FDR<0.25
CpG content	0.001455078056914049	5.551494997379689e-4	2.621056233682724	0.008765780153919354	3.784320445249379e-4	0.002531395301197288	p53-toxic loci	0.010852870666757296	FDR<0.25
Distance from 5'	-0.01292428688722614	0.001957668366398299	-6.601877574905157	4.059827246766889e-11	-0.01681284059014203	-0.009035958339331343	p53-toxic loci	9.59595531053992e-11	FDR<0.25
Gene expression (mean)	0.002041647547941291	1.103044710381658e-4	18.50920029556076	1.740656021071483e-76	0.001835787550312407	0.002247265168495364	p53-toxic loci	2.262852827392928e-75	FDR<0.25
Microhomology	1.639924957519468e-4	0.001167382657040295	0.1404787836815415	0.888281714426894	-0.002125614607546239	0.002452416580897559	p53-toxic loci	0.888281714426894	n.s.
