# Supplementary material for: TP53-dependent toxicity of CRISPR/Cas9 cuts is differential across genomic loci and can confound genetic screening
Source: Nat Commun. 2022 Aug 4;13:4520. doi: 10.1038/s41467-022-32285-1 (PMC9352712; doi:10.1038/s41467-022-32285-1)
Supplement: Supplementary file 7 — Source Data [file 41467_2022_32285_MOESM7_ESM.zip › Source Data/Sup. Figure 10.tsv]

term	estimate	SE	statistic	p.value	ci_low	ci_high	cell line	fdr	type	PAM_type
CGG	0.06746573934273165	0.006132323144916009	11.00166083039247	3.751578186191117e-28	0.05545477980857651	0.07949304213877752	Pseudo-replicate 1	7.201068602175861e-28	p53-independent DSB toxicity	PAM trinucleotide
GGG	0.04429809648633992	0.005180759116941493	8.550503022130798	1.225532239823207e-17	0.03414519066863096	0.05445363553671079	Pseudo-replicate 1	1.176190565030593e-17	p53-independent DSB toxicity	PAM trinucleotide
TGG	0.01852109632450563	0.005472280317143482	3.384529894509059	7.130025429015992e-4	0.007798725682597939	0.02925005187566421	Pseudo-replicate 1	1.918587039934554e-4	p53-independent DSB toxicity	PAM trinucleotide
CGG	-0.01869301144336975	0.0086720905779889	-2.15553692333605	0.03111984247825951	-0.03569005869421248	-0.0016959640797099	Pseudo-replicate 1	0.006054104039856388	Modulation of DSB toxicity by p53	PAM trinucleotide
GGG	-0.04446880977918286	0.007326369953517687	-6.069692093262583	1.281557190926698e-9	-0.05882827930269835	-0.03010934040511581	Pseudo-replicate 1	5.676737869602769e-10	Modulation of DSB toxicity by p53	PAM trinucleotide
TGG	-0.01303887862230589	0.007738597184841193	-1.68491501894519	0.09200496846326489	-0.02820629048823106	0.002128533217424903	Pseudo-replicate 1	0.01666051269684531	Modulation of DSB toxicity by p53	PAM trinucleotide
A-CGG	0.1039175683007947	0.01342956823530648	7.737967928678025	1.01018319932002e-14	0.07764229498270228	0.1302863121036378	Pseudo-replicate 1	6.925084170333497e-15	p53-independent DSB toxicity	PAM tetranucleotide (1-up)
A-GGG	0.08253359703948322	0.01049610153176948	7.863262068270918	3.742568723264384e-15	0.06196340446737267	0.1031079439538514	Pseudo-replicate 1	2.628210418522173e-15	p53-independent DSB toxicity	PAM tetranucleotide (1-up)
A-TGG	1.940955008039007e-4	0.01233043433533548	0.01574117306214256	0.9874408797062175	-0.02394476925852919	0.0243903331765914	Pseudo-replicate 1	0.1435886518843024	p53-independent DSB toxicity	PAM tetranucleotide (1-up)
C-AGG	-0.1022797727273345	0.01212991519156142	-8.43202702674202	3.397284931124002e-17	-0.1260288408046241	-0.07847963932064926	Pseudo-replicate 1	2.964095815875583e-17	p53-independent DSB toxicity	PAM tetranucleotide (1-up)
C-CGG	-0.08874690501041886	0.0181189646608335	-4.898011926821449	9.681116005714252e-7	-0.1241197757230803	-0.05309276613918856	Pseudo-replicate 1	3.399270905965743e-7	p53-independent DSB toxicity	PAM tetranucleotide (1-up)
C-GGG	-0.0520973793869495	0.02115818459043201	-2.462280218998967	0.01380567566810971	-0.09335194971416955	-0.01040969535048484	Pseudo-replicate 1	0.002988685598737442	p53-independent DSB toxicity	PAM tetranucleotide (1-up)
C-TGG	-0.1165818496674221	0.01421427394549245	-8.201744958235583	2.369225272582987e-16	-0.1443812707100347	-0.08866161876457505	Pseudo-replicate 1	1.795134383782087e-16	p53-independent DSB toxicity	PAM tetranucleotide (1-up)
G-AGG	0.1897784552430175	0.008673420608824322	21.88046259971957	3.987779819562448e-106	0.1727586238234697	0.2067579993908691	Pseudo-replicate 1	1.148167836008634e-105	p53-independent DSB toxicity	PAM tetranucleotide (1-up)
G-CGG	0.2495217073542604	0.009944834211485998	25.09058492559584	6.301172564361378e-139	0.2300250905271882	0.2690081715541408	Pseudo-replicate 1	6.047478375518404e-138	p53-independent DSB toxicity	PAM tetranucleotide (1-up)
G-GGG	0.2180878637077869	0.009065465189696567	24.05699643032732	7.052735578690154e-128	0.2003039637528504	0.2358403296242907	Pseudo-replicate 1	4.061269434988155e-127	p53-independent DSB toxicity	PAM tetranucleotide (1-up)
G-TGG	0.19808478365515	0.009009983224955541	21.98503356881971	4.004996957979977e-107	0.1804089477554774	0.2157279074865944	Pseudo-replicate 1	1.441406276967412e-106	p53-independent DSB toxicity	PAM tetranucleotide (1-up)
T-AGG	0.0912117732502891	0.01449069948437864	6.294504509504031	3.083833129818122e-10	0.06287551454029358	0.1196791906802045	Pseudo-replicate 1	1.455577186454571e-10	p53-independent DSB toxicity	PAM tetranucleotide (1-up)
T-CGG	0.118235668951798	0.01431364713414372	8.260345378345894	1.452515658888655e-16	0.090243336485795	0.1463527008732301	Pseudo-replicate 1	1.130298898469783e-16	p53-independent DSB toxicity	PAM tetranucleotide (1-up)
T-GGG	0.09589264461104403	0.01095198854443616	8.7557290826203	2.027882909574427e-18	0.07443506481347453	0.1173668236437908	Pseudo-replicate 1	2.245658599827529e-18	p53-independent DSB toxicity	PAM tetranucleotide (1-up)
T-TGG	0.1021875295688715	0.01633235733415073	6.256753233974305	3.930746191125271e-10	0.07027746797419811	0.1343010066007331	Pseudo-replicate 1	1.796423212745522e-10	p53-independent DSB toxicity	PAM tetranucleotide (1-up)
A-CGG	-0.04797016916666268	0.01899082495707417	-2.52596552677895	0.01153808025124209	-0.08519198366927186	-0.01074835497768554	Pseudo-replicate 1	0.002535925349880404	Modulation of DSB toxicity by p53	PAM tetranucleotide (1-up)
A-GGG	-0.0663253823052689	0.01484257598164704	-4.468589710255197	7.873699023422749e-6	-0.09541649985605895	-0.03723426504283745	Pseudo-replicate 1	2.386324003557164e-6	Modulation of DSB toxicity by p53	PAM tetranucleotide (1-up)
A-TGG	-0.04243680502287313	0.01743639430246788	-2.433806226604247	0.01494099120414418	-0.07661186363643616	-0.008261746366397142	Pseudo-replicate 1	0.003210323642252939	Modulation of DSB toxicity by p53	PAM tetranucleotide (1-up)
C-AGG	-0.04675498350438115	0.01715280271570668	-2.725792646210989	0.006414728277017005	-0.08037416260693878	-0.01313580455444272	Pseudo-replicate 1	0.001477550921598101	Modulation of DSB toxicity by p53	PAM tetranucleotide (1-up)
C-CGG	-0.0858053221732382	0.025622934692527	-3.348770279552075	8.117106649772244e-4	-0.136026965284639	-0.03558367944589959	Pseudo-replicate 1	2.163972323972678e-4	Modulation of DSB toxicity by p53	PAM tetranucleotide (1-up)
C-GGG	-0.1323588619321263	0.02992243947042793	-4.423398101045048	9.716046838632692e-6	-0.1910089364464735	-0.0737087874041741	Pseudo-replicate 1	2.914020295032095e-6	Modulation of DSB toxicity by p53	PAM tetranucleotide (1-up)
C-TGG	-0.02434898501540076	0.02009990682515177	-1.211397904836651	0.225742941984952	-0.0637446762027854	0.01504670688411266	Pseudo-replicate 1	0.03817812454846085	Modulation of DSB toxicity by p53	PAM tetranucleotide (1-up)
G-AGG	-0.08045260836049199	0.01226496884916497	-6.559544451347662	5.397240352134104e-11	-0.1044916935614053	-0.05641352351684707	Pseudo-replicate 1	2.774967729952946e-11	Modulation of DSB toxicity by p53	PAM tetranucleotide (1-up)
G-CGG	-0.08806407273176163	0.01406293231936566	-6.262141545720953	3.797260128990687e-10	-0.1156270802684228	-0.06050106536435407	Pseudo-replicate 1	1.763408237301991e-10	Modulation of DSB toxicity by p53	PAM tetranucleotide (1-up)
G-GGG	-0.1297070382956203	0.01281963812416589	-10.11783928994951	4.604684582273901e-24	-0.1548332963273568	-0.1045807808274539	Pseudo-replicate 1	8.286175158160822e-24	Modulation of DSB toxicity by p53	PAM tetranucleotide (1-up)
G-TGG	-0.09114939761658267	0.01274102585748228	-7.154007741304	8.428031029222455e-13	-0.1161215496011931	-0.06617724609530487	Pseudo-replicate 1	5.055441554411165e-13	Modulation of DSB toxicity by p53	PAM tetranucleotide (1-up)
T-AGG	-0.09832176203946395	0.02049215355202096	-4.798019973345717	1.602418031341014e-6	-0.1384863416389294	-0.05815718244756989	Pseudo-replicate 1	5.303111715124851e-7	Modulation of DSB toxicity by p53	PAM tetranucleotide (1-up)
T-CGG	-0.08396634470471591	0.02024156835168036	-4.14821338178301	3.350800138539953e-5	-0.1236397783013332	-0.04429291052549461	Pseudo-replicate 1	9.55215489768063e-6	Modulation of DSB toxicity by p53	PAM tetranucleotide (1-up)
T-GGG	-0.08595561899280409	0.01548749054961431	-5.550002998706893	2.856646979179882e-8	-0.1163107494475137	-0.05560048865676779	Pseudo-replicate 1	1.158437028196386e-8	Modulation of DSB toxicity by p53	PAM tetranucleotide (1-up)
T-TGG	-0.05366845926712608	0.02309594258615659	-2.323718075888111	0.02014060901899552	-0.09893672304285103	-0.008400195439383142	Pseudo-replicate 1	0.00423278526840707	Modulation of DSB toxicity by p53	PAM tetranucleotide (1-up)
AGG-C	0.02851931543668589	0.009109841077543264	3.130605154791236	0.001744465326964663	0.01067355921812943	0.04638380923246477	Pseudo-replicate 1	4.484546427911679e-4	p53-independent DSB toxicity	PAM tetranucleotide (1-down)
AGG-G	0.03851328617853377	0.01367994486619897	2.81531004366064	0.00487301957885686	0.01177628923444615	0.0654016250395016	Pseudo-replicate 1	0.001184888257493127	p53-independent DSB toxicity	PAM tetranucleotide (1-down)
AGG-T	-0.02511484475437055	0.008657896085476053	-2.900802285731015	0.003722086440652873	-0.04207991173636175	-0.008141270086801976	Pseudo-replicate 1	9.238525694641124e-4	p53-independent DSB toxicity	PAM tetranucleotide (1-down)
CGG-A	0.02608987878312276	0.01162559995534773	2.244174828252328	0.02482115493814603	0.003346348135555805	0.04891855514329787	Pseudo-replicate 1	0.00492865238511781	p53-independent DSB toxicity	PAM tetranucleotide (1-down)
CGG-C	0.08314179039317753	0.009771437124560082	8.508655311735492	1.759620828518086e-17	0.06400735893320088	0.1023108819657487	Pseudo-replicate 1	1.634299341173504e-17	p53-independent DSB toxicity	PAM tetranucleotide (1-down)
CGG-G	0.09832522476537794	0.01608787032609792	6.111761393667729	9.853743838619524e-10	0.06691406637906569	0.1299790906673968	Pseudo-replicate 1	4.432977218720199e-10	p53-independent DSB toxicity	PAM tetranucleotide (1-down)
CGG-T	0.08095587065097151	0.01203539540183154	6.726482009776901	1.738141266598821e-11	0.05741538971516986	0.1045938840470727	Pseudo-replicate 1	9.442422009842673e-12	p53-independent DSB toxicity	PAM tetranucleotide (1-down)
GGG-A	0.023440524614439	0.008760400864684994	2.675736530383291	0.00745652370226659	0.006275517504615457	0.04061632000034918	Pseudo-replicate 1	0.001690467739329245	p53-independent DSB toxicity	PAM tetranucleotide (1-down)
GGG-C	0.06145530767796459	0.00879242629132696	6.98957325790555	2.757236141739986e-12	0.04422816512128286	0.07869396148447205	Pseudo-replicate 1	1.556603461550502e-12	p53-independent DSB toxicity	PAM tetranucleotide (1-down)
GGG-G	0.1087077157949614	0.01473921552848413	7.375407163622743	1.638435382527945e-13	0.07991367120943176	0.1376915250114877	Pseudo-replicate 1	1.048313092451249e-13	p53-independent DSB toxicity	PAM tetranucleotide (1-down)
GGG-T	0.04004941578242456	0.00961532632058593	4.16516449334442	3.111281571082371e-5	0.02121900918206742	0.058910613928482763	Pseudo-replicate 1	8.958050821058495e-6	p53-independent DSB toxicity	PAM tetranucleotide (1-down)
TGG-A	-0.008158609186173327	0.00963465983331627	-0.8467978452089384	0.3971078095064186	-0.02702683566457606	0.01074086685367239	Pseudo-replicate 1	0.06423365445109024	p53-independent DSB toxicity	PAM tetranucleotide (1-down)
TGG-C	0.018214369120134	0.009441213077982359	1.929240339105503	0.05370103244836352	-2.769306514161291e-4	0.03673223177401549	Pseudo-replicate 1	0.01023952695476995	p53-independent DSB toxicity	PAM tetranucleotide (1-down)
TGG-G	0.0739735793362675	0.01654720499966895	4.470457659631788	7.805239531044355e-6	0.04167136260433389	0.1065375266090418	Pseudo-replicate 1	2.386324003557164e-6	p53-independent DSB toxicity	PAM tetranucleotide (1-down)
TGG-T	0.0402496547330692	0.009536711171441314	4.220496354508568	2.437649993436376e-5	0.02157218627267186	0.05895599630175886	Pseudo-replicate 1	7.161755296488844e-6	p53-independent DSB toxicity	PAM tetranucleotide (1-down)
AGG-C	-0.01557233285030625	0.01288260207645433	-1.208787848750523	0.2267443610948991	-0.04082189968015346	0.009677233893667965	Pseudo-replicate 1	0.03817812454846085	Modulation of DSB toxicity by p53	PAM tetranucleotide (1-down)
AGG-G	0.00243112556042275	0.0193454577981635	0.125669063290585	0.899993891597322	-0.03548617914828892	0.04034843139568241	Pseudo-replicate 1	0.1328859776479512	Modulation of DSB toxicity by p53	PAM tetranucleotide (1-down)
AGG-T	0.01236790267446098	0.01224347482136733	1.010162789151696	0.312417303814188	-0.01162901486478081	0.03636481979341395	Pseudo-replicate 1	0.05169636859609689	Modulation of DSB toxicity by p53	PAM tetranucleotide (1-down)
CGG-A	0.001502069519191118	0.0164403438481657	0.09136484814815532	0.9272026920074693	-0.03072073187672729	0.03372487076318076	Pseudo-replicate 1	0.135513531477433	Modulation of DSB toxicity by p53	PAM tetranucleotide (1-down)
CGG-C	-0.02996128434277474	0.01381842916064815	-2.168212030069083	0.03014255792490629	-0.05704506631371536	-0.002877502350016509	Pseudo-replicate 1	0.005903872567149548	Modulation of DSB toxicity by p53	PAM tetranucleotide (1-down)
CGG-G	-0.007920979296406998	0.02275088099584054	-0.3481614315443503	0.7277189510497089	-0.05251320504093079	0.03667124638963238	Pseudo-replicate 1	0.1102768340247314	Modulation of DSB toxicity by p53	PAM tetranucleotide (1-down)
CGG-T	-0.02567279513506981	0.01702015179675108	-1.508376390624812	0.1314582220068451	-0.0590321517674797	0.007686562105780423	Pseudo-replicate 1	0.02336398641006322	Modulation of DSB toxicity by p53	PAM tetranucleotide (1-down)
GGG-A	-0.03607780652469535	0.01238863084752517	-2.912170599699682	0.003589265445687278	-0.06035918451827016	-0.01179642869107422	Pseudo-replicate 1	8.986321311834514e-4	Modulation of DSB toxicity by p53	PAM tetranucleotide (1-down)
GGG-C	-0.06460235594180563	0.01243398513392133	-5.1956275679921	2.040303663176978e-7	-0.088972657148983475	-0.04023205504439327	Pseudo-replicate 1	7.729571563983157e-8	Modulation of DSB toxicity by p53	PAM tetranucleotide (1-down)
GGG-G	-0.05540356874690183	0.02084426541221651	-2.65797655380221	0.007861136179346263	-0.09625850563226378	-0.01454863191716861	Pseudo-replicate 1	0.00176827397621802	Modulation of DSB toxicity by p53	PAM tetranucleotide (1-down)
GGG-T	-0.02535834661676391	0.01359756585007155	-1.864918096103978	0.06219288550246686	-0.05200926580409537	0.00129257227379626	Pseudo-replicate 1	0.01162770999063444	Modulation of DSB toxicity by p53	PAM tetranucleotide (1-down)
TGG-A	-0.005976189531102748	0.01362485728032568	-0.4386240096424625	0.6609339969651823	-0.03268057275496856	0.02072819376814151	Pseudo-replicate 1	0.1017144416084186	Modulation of DSB toxicity by p53	PAM tetranucleotide (1-down)
TGG-C	-0.03664300562473446	0.01335154256407117	-2.744477310310221	0.006060734402486506	-0.06281170598403159	-0.01047430521430528	Pseudo-replicate 1	0.001407271112116964	Modulation of DSB toxicity by p53	PAM tetranucleotide (1-down)
TGG-G	0.02502735406169996	0.02339937923216671	1.069573419592914	0.2848113648514972	-0.02083593316687955	0.07089064123677348	Pseudo-replicate 1	0.04767635814166496	Modulation of DSB toxicity by p53	PAM tetranucleotide (1-down)
TGG-T	-0.005994640107188294	0.01348620801632003	-0.4445015307441511	0.6566800223891184	-0.03242727230245538	0.02043799181552194	Pseudo-replicate 1	0.1017144416084186	Modulation of DSB toxicity by p53	PAM tetranucleotide (1-down)
CGG	0.07021967757566457	0.006100859054126766	11.50980164476449	1.177489169016779e-30	0.05827028933903695	0.08218523814589428	Pseudo-replicate 2	2.421603807285464e-30	p53-independent DSB toxicity	PAM trinucleotide
GGG	0.04570311188607439	0.005154192813810778	8.867171550822052	7.502727772112098e-19	0.03560223239016803	0.05580659570639974	Pseudo-replicate 2	8.640788709556209e-19	p53-independent DSB toxicity	PAM trinucleotide
TGG	0.01855415487369579	0.005444229279807969	3.408040683097431	6.543113862354397e-4	0.00788676678138268	0.02922805765072566	Pseudo-replicate 2	1.777267576981759e-4	p53-independent DSB toxicity	PAM trinucleotide
CGG	-0.02056725843899306	0.008628090319045947	-2.383755579562279	0.01713698014506094	-0.03747804693734822	-0.003656470446732265	Pseudo-replicate 2	0.003654893532923748	Modulation of DSB toxicity by p53	PAM trinucleotide
GGG	-0.04051599004586819	0.007289210612717999	-5.558350855602539	2.723355242248867e-8	-0.05480260787741924	-0.02622937319745708	Pseudo-replicate 2	1.120161033621653e-8	Modulation of DSB toxicity by p53	PAM trinucleotide
TGG	-0.01002965856656216	0.007699360498134457	-1.302661249462515	0.1926904370576541	-0.02512015889312706	0.005060840658701712	Pseudo-replicate 2	0.03302365096600351	Modulation of DSB toxicity by p53	PAM trinucleotide
A-CGG	0.1121521239424048	0.01336156682965772	8.393635669543539	4.713351968835411e-17	0.08600963340376021	0.13838712653772	Pseudo-replicate 2	3.856615989001892e-17	p53-independent DSB toxicity	PAM tetranucleotide (1-up)
A-GGG	0.08773846372343554	0.01044302791032939	8.40163068382225	4.403207870042433e-17	0.0672722705902536	0.1082087666652018	Pseudo-replicate 2	3.728760392703872e-17	p53-independent DSB toxicity	PAM tetranucleotide (1-up)
A-TGG	0.001957400060172795	0.01226814200284278	0.1595514675098499	0.873234412397839	-0.02205966048413957	0.02603124934323341	Pseudo-replicate 2	0.129599497466985	p53-independent DSB toxicity	PAM tetranucleotide (1-up)
C-AGG	-0.1042639685334156	0.01206873844763745	-8.639177076028698	5.661936160091206e-18	-0.1278933749496115	-0.08058402291530695	Pseudo-replicate 2	5.621357110367939e-18	p53-independent DSB toxicity	PAM tetranucleotide (1-up)
C-CGG	-0.0990439796970194	0.0180278980241451	-5.4939283306555184	3.930900684115872e-8	-0.1342397900451089	-0.06356980077575826	Pseudo-replicate 2	1.550398775197885e-8	p53-independent DSB toxicity	PAM tetranucleotide (1-up)
C-GGG	-0.04960652550079398	0.02105128988918822	-2.356460139113447	0.01845004766298911	-0.09065376518703272	-0.008130605243951445	Pseudo-replicate 2	0.003906004951373638	p53-independent DSB toxicity	PAM tetranucleotide (1-up)
C-TGG	-0.1064200928845389	0.01414229353697141	-7.524952908545621	5.273932891583941e-14	-0.1340790591526924	-0.07864156112580668	Pseudo-replicate 2	3.45108875191855e-14	p53-independent DSB toxicity	PAM tetranucleotide (1-up)
G-AGG	0.1869314142462802	0.00862961751691954	21.66161059627217	4.72425546348137e-104	0.169997646548441	0.2038253057610194	Pseudo-replicate 2	1.133512551196248e-103	p53-independent DSB toxicity	PAM tetranucleotide (1-up)
G-CGG	0.2483399314128012	0.009894581662570708	25.09857817963373	5.154297592426636e-139	0.2289418116133217	0.2677280011771873	Pseudo-replicate 2	6.047478375518404e-138	p53-independent DSB toxicity	PAM tetranucleotide (1-up)
G-GGG	0.2129612194381943	0.009019690716500788	23.61070086899976	2.992446940181886e-123	0.195267195328122	0.2306241301219255	Pseudo-replicate 2	1.43598338053691e-122	p53-independent DSB toxicity	PAM tetranucleotide (1-up)
G-TGG	0.1947830656486697	0.00896448151366179	21.72831360651723	1.107969472196899e-104	0.1771965720401537	0.212337179585673	Pseudo-replicate 2	2.900075569084053e-104	p53-independent DSB toxicity	PAM tetranucleotide (1-up)
T-AGG	0.0921576970341895	0.01441746559422875	6.392087182859642	1.63636547467081e-10	0.06396424700472907	0.1204809646347292	Pseudo-replicate 2	7.985507126747896e-11	p53-independent DSB toxicity	PAM tetranucleotide (1-up)
T-CGG	0.1232174853788955	0.01424121530132876	8.65217488618397	5.05271356911255e-18	0.09536647435026521	0.151191918067481	Pseudo-replicate 2	5.195661555979682e-18	p53-independent DSB toxicity	PAM tetranucleotide (1-up)
T-GGG	0.1005368018459231	0.01089660754450485	9.226431385667711	2.797984884031054e-20	0.07918767296242044	0.121902355118186	Pseudo-replicate 2	4.240001091285631e-20	p53-independent DSB toxicity	PAM tetranucleotide (1-up)
T-TGG	0.091655035625546	0.01625010446405373	5.640273625827623	1.697801447657231e-8	0.05990526418591714	0.123606134060415	Pseudo-replicate 2	7.084545832201715e-9	p53-independent DSB toxicity	PAM tetranucleotide (1-up)
A-CGG	-0.05316759227512311	0.01889585371859218	-2.813717393610535	0.004897226056019019	-0.09020324544984559	-0.01613194428419487	Pseudo-replicate 2	0.001184888257493127	Modulation of DSB toxicity by p53	PAM tetranucleotide (1-up)
A-GGG	-0.06959740303302635	0.01476845419678974	-4.712571952733883	2.446096672578338e-6	-0.0985432133169003	-0.04065159506898135	Pseudo-replicate 2	8.003227274954162e-7	Modulation of DSB toxicity by p53	PAM tetranucleotide (1-up)
A-TGG	-0.04385938499363388	0.01734942466332142	-2.528002273548438	0.01147136091193801	-0.07786401543625211	-0.009854760208103306	Pseudo-replicate 2	0.002535925349880404	Modulation of DSB toxicity by p53	PAM tetranucleotide (1-up)
C-AGG	-0.04501342104553714	0.01706743206880373	-2.637386858437467	0.008354749077583606	-0.07846525124852186	-0.01156159324432848	Pseudo-replicate 2	0.001864738365405749	Modulation of DSB toxicity by p53	PAM tetranucleotide (1-up)
C-CGG	-0.06317928365128463	0.02549542084627148	-2.478063964201012	0.0132097461348111	-0.1131509139887053	-0.01320765791776051	Pseudo-replicate 2	0.002881341574286037	Modulation of DSB toxicity by p53	PAM tetranucleotide (1-up)
C-GGG	-0.136059471299257	0.02977360646135103	-4.569801494349536	4.881863951558551e-6	-0.194417672604081	-0.07770126783513143	Pseudo-replicate 2	1.544608730928886e-6	Modulation of DSB toxicity by p53	PAM tetranucleotide (1-up)
C-TGG	-0.03606758061872906	0.01999969916917951	-1.803406156944147	0.07132445138684615	-0.0752668632929174	0.003131709378702253	Pseudo-replicate 2	0.01316400525219551	Modulation of DSB toxicity by p53	PAM tetranucleotide (1-up)
G-AGG	-0.07876619883428032	0.01220375142893283	-6.45426115837957	1.087481369507319e-10	-0.1026852729741598	-0.05484712749040627	Pseudo-replicate 2	5.398436997543046e-11	Modulation of DSB toxicity by p53	PAM tetranucleotide (1-up)
G-CGG	-0.08837620066506305	0.01399268009842179	-6.315888024555844	2.686144982207207e-10	-0.115801497311217	-0.0609509060353613	Pseudo-replicate 2	1.288998478257968e-10	Modulation of DSB toxicity by p53	PAM tetranucleotide (1-up)
G-GGG	-0.1175070924772781	0.01275562512412688	-9.212178261261148	3.19572818201143e-20	-0.1425078537813236	-0.09250633618594502	Pseudo-replicate 2	4.600595415539353e-20	Modulation of DSB toxicity by p53	PAM tetranucleotide (1-up)
G-TGG	-0.08460765488696315	0.01267741143285799	-6.673890433789386	2.491096283874542e-11	-0.1094550952330362	-0.05976021850511636	Pseudo-replicate 2	1.304073380068143e-11	Modulation of DSB toxicity by p53	PAM tetranucleotide (1-up)
T-AGG	-0.09854489820982339	0.02038987703608756	-4.833030529581475	1.344701558565145e-6	-0.1385089722563721	-0.05858082600983432	Pseudo-replicate 2	4.554924554617093e-7	Modulation of DSB toxicity by p53	PAM tetranucleotide (1-up)
T-CGG	-0.09120457231850504	0.02014047129384393	-4.528422944421481	5.942554402815504e-6	-0.1306797311544147	-0.05172941363644114	Pseudo-replicate 2	1.839773771714262e-6	Modulation of DSB toxicity by p53	PAM tetranucleotide (1-up)
T-GGG	-0.08781169243411086	0.01541014125624418	-5.69830548428812	1.210040876826422e-8	-0.1180151818244742	-0.05760820261197165	Pseudo-replicate 2	5.199953312188366e-9	Modulation of DSB toxicity by p53	PAM tetranucleotide (1-up)
T-TGG	-0.0391362882687951	0.02298073434959881	-1.703004250143918	0.08856727303283303	-0.08417874860998367	0.005906168198268007	Pseudo-replicate 2	0.01613951171787542	Modulation of DSB toxicity by p53	PAM tetranucleotide (1-up)
AGG-C	0.0250283767777066	0.009063348950780264	2.761493230992933	0.005753770929536449	0.007273696844067946	0.04280160081467917	Pseudo-replicate 2	0.001346857539207966	p53-independent DSB toxicity	PAM tetranucleotide (1-down)
AGG-G	0.03082170851523901	0.01361022851141086	2.264598899966888	0.02353730449277369	0.00422055844235147	0.05757264004797633	Pseudo-replicate 2	0.004739089314315214	p53-independent DSB toxicity	PAM tetranucleotide (1-down)
AGG-T	-0.0256311864109323	0.00861369028561567	-2.975633620555733	0.002923839435506167	-0.04250968685041183	-0.00874426307079406	Pseudo-replicate 2	7.384530242964028e-4	p53-independent DSB toxicity	PAM tetranucleotide (1-down)
CGG-A	0.03121579947449757	0.01156613718488517	2.698895834928443	0.006956994803480877	0.0085883992577464	0.05392746214108285	Pseudo-replicate 2	0.00158973720869335	p53-independent DSB toxicity	PAM tetranucleotide (1-down)
CGG-C	0.08215517478987681	0.009721525803531316	8.450851898169542	2.891849021998981e-17	0.06311832649574756	0.1012263247104251	Pseudo-replicate 2	2.601955367310571e-17	p53-independent DSB toxicity	PAM tetranucleotide (1-down)
CGG-G	0.09039504687889781	0.01600585556683865	5.647623552606625	1.626809152530116e-8	0.05914327094348761	0.1218870236873445	Pseudo-replicate 2	6.88813895854523e-9	p53-independent DSB toxicity	PAM tetranucleotide (1-down)
CGG-T	0.0859315616257555	0.01197382441210428	7.176617818020424	7.145707493142009e-13	0.06251125012119035	0.1094483984939191	Pseudo-replicate 2	4.377453909130885e-13	p53-independent DSB toxicity	PAM tetranucleotide (1-down)
GGG-A	0.02009208346966489	0.008715689953922537	2.305277445146193	0.0211510399047251	0.003014697225573736	0.03718014308288319	Pseudo-replicate 2	0.00441292801966101	p53-independent DSB toxicity	PAM tetranucleotide (1-down)
GGG-C	0.06141181810847546	0.008747515107466469	7.020487230260078	2.210958694105023e-12	0.04427266411000266	0.07856236579172858	Pseudo-replicate 2	1.273165407408866e-12	p53-independent DSB toxicity	PAM tetranucleotide (1-down)
GGG-G	0.1004331806336227	0.01466407639605296	6.848926445899842	7.440623895609167e-12	0.07178536213915884	0.1292687941687534	Pseudo-replicate 2	4.119838714643421e-12	p53-independent DSB toxicity	PAM tetranucleotide (1-down)
GGG-T	0.04619762036086601	0.009566145431649917	4.829282670951208	1.370257756734338e-6	0.02746350677182497	0.06496221060418456	Pseudo-replicate 2	4.587520557020167e-7	p53-independent DSB toxicity	PAM tetranucleotide (1-down)
TGG-A	-0.00499762251901202	0.009585421929930006	-0.5213774161998223	0.6021038806669502	-0.0237694203981287	0.01380510170859983	Pseudo-replicate 2	0.09525203080551077	p53-independent DSB toxicity	PAM tetranucleotide (1-down)
TGG-C	0.009158864484428998	0.009393095162453848	0.97506352549678	0.3295287499110933	-0.009238265385074322	0.02758228216329985	Pseudo-replicate 2	0.05421624904192063	p53-independent DSB toxicity	PAM tetranucleotide (1-down)
TGG-G	0.07967622460041714	0.0164625205003072	4.8398557559233	1.299334011210068e-6	0.04753889604186392	0.1120725849551431	Pseudo-replicate 2	4.453646328242021e-7	p53-independent DSB toxicity	PAM tetranucleotide (1-down)
TGG-T	0.03973875546266355	0.009488006581641732	4.188314491639766	2.810338952701157e-5	0.02115670703902427	0.05834937808446036	Pseudo-replicate 2	8.173305153749765e-6	p53-independent DSB toxicity	PAM tetranucleotide (1-down)
AGG-C	-0.01206328578239558	0.01281760531933773	-0.9411497297545809	0.3466281340179632	-0.03718543807780513	0.01305886582987517	Pseudo-replicate 2	0.05670552123998659	Modulation of DSB toxicity by p53	PAM tetranucleotide (1-down)
AGG-G	0.00942864492042836	0.01924789562463004	0.4898532860061468	0.6242377210181458	-0.02829725262387128	0.04715454540020676	Pseudo-replicate 2	0.09821393780495022	Modulation of DSB toxicity by p53	PAM tetranucleotide (1-down)
AGG-T	0.01671244019871399	0.0121816768625195	1.371932648298586	0.1700844056778634	-0.007163346572400714	0.04058822146606441	Pseudo-replicate 2	0.02950058404965858	Modulation of DSB toxicity by p53	PAM tetranucleotide (1-down)
CGG-A	0.007102123869971987	0.01635716196704013	0.4341904716895784	0.6641501316972982	-0.02495761927149508	0.03916186347185885	Pseudo-replicate 2	0.1017144416084186	Modulation of DSB toxicity by p53	PAM tetranucleotide (1-down)
CGG-C	-0.0303902767732473	0.01374866346057518	-2.21041680599664	0.0270762484936783	-0.057337310685111637	-0.003443246261546775	Pseudo-replicate 2	0.005339613726592311	Modulation of DSB toxicity by p53	PAM tetranucleotide (1-down)
CGG-G	0.00641986174503056	0.0226359233472356	0.2836138666203153	0.7767063092716449	-0.03794706293900559	0.05078677780735744	Pseudo-replicate 2	0.117084032384119	Modulation of DSB toxicity by p53	PAM tetranucleotide (1-down)
CGG-T	-0.03425139420159588	0.01693417321039858	-2.022619810016086	0.04311236018349665	-0.06744217136402307	-0.001060611786712632	Pseudo-replicate 2	0.008275319022426446	Modulation of DSB toxicity by p53	PAM tetranucleotide (1-down)
GGG-A	-0.02800142128694449	0.01232610710684549	-2.271716531766423	0.02310363703221392	-0.05216023376086904	-0.003842611107996568	Pseudo-replicate 2	0.004684532043894623	Modulation of DSB toxicity by p53	PAM tetranucleotide (1-down)
GGG-C	-0.06046618153135645	0.01237120589333615	-4.887654611255565	1.020443500509053e-6	-0.0847134099530648	-0.03621895660239342	Pseudo-replicate 2	3.53985177356129e-7	Modulation of DSB toxicity by p53	PAM tetranucleotide (1-down)
GGG-G	-0.03317662097087947	0.02073887237348538	-1.599731189497831	0.1096582295948398	-0.07382493213127077	0.007471692620866693	Pseudo-replicate 2	0.01961054030488523	Modulation of DSB toxicity by p53	PAM tetranucleotide (1-down)
GGG-T	-0.02214196483947501	0.01352880599286221	-1.636653290109793	0.1017029340313162	-0.0486580950304154	0.004374161601771269	Pseudo-replicate 2	0.01830154292709886	Modulation of DSB toxicity by p53	PAM tetranucleotide (1-down)
TGG-A	-0.005373371423677836	0.01355605363987978	-0.3963816879471633	0.691823473047247	-0.03194288657747652	0.02119614119740431	Pseudo-replicate 2	0.1053920117347589	Modulation of DSB toxicity by p53	PAM tetranucleotide (1-down)
TGG-C	-0.01805038767039993	0.01328416829959033	-1.358789444948284	0.1742133189547108	-0.04408700319318605	0.007986228745985006	Pseudo-replicate 2	0.0300357920511262	Modulation of DSB toxicity by p53	PAM tetranucleotide (1-down)
TGG-G	0.02171221805996489	0.02328097362438295	0.9326164107339974	0.3510180571551567	-0.02391900218651613	0.06734343100844145	Pseudo-replicate 2	0.05709924912696331	Modulation of DSB toxicity by p53	PAM tetranucleotide (1-down)
TGG-T	-0.005888419166436909	0.01341813085810176	-0.4388404934120559	0.6607771169578055	-0.03218763115273417	0.0204107874981031	Pseudo-replicate 2	0.1017144416084186	Modulation of DSB toxicity by p53	PAM tetranucleotide (1-down)
CGG	0.07311898767166221	0.005895108922973337	12.40333107107085	2.506815552824918e-35	0.06157233200276606	0.08468074042748062	Pseudo-replicate 3	5.552048274388859e-35	p53-independent DSB toxicity	PAM trinucleotide
GGG	0.04771060474072754	0.004980379940058496	9.579711852298395	9.731605721383568e-22	0.03795033391231328	0.05747330679503555	Pseudo-replicate 3	1.6481995418924321e-21	p53-independent DSB toxicity	PAM trinucleotide
TGG	0.01794944080949495	0.00526065260361086	3.412017892452095	6.4483880475373e-4	0.007641622956155779	0.02826333948736101	Pseudo-replicate 3	1.768219072430708e-4	p53-independent DSB toxicity	PAM trinucleotide
CGG	-0.02672417557240775	0.008337260629737607	-3.205390446483958	0.001348793807433949	-0.04306495342074875	-0.01038339786961242	Pseudo-replicate 3	3.530425762467143e-4	Modulation of DSB toxicity by p53	PAM trinucleotide
GGG	-0.03898227915526828	0.007043496897023787	-5.534506471031476	3.121059091350211e-8	-0.05278731329530303	-0.02517724579387717	Pseudo-replicate 3	1.248083668215942e-8	Modulation of DSB toxicity by p53	PAM trinucleotide
TGG	-0.01358234247310801	0.007439865024616728	-1.825616785810938	0.06790800556169262	-0.02816424536324066	9.99559506242606e-4	Pseudo-replicate 3	0.01261430950932167	Modulation of DSB toxicity by p53	PAM trinucleotide
A-CGG	0.1082650083628868	0.01290258457178273	8.39095514240276	4.822083126657164e-17	0.0830190108286223	0.1335972549731963	Pseudo-replicate 3	3.856615989001892e-17	p53-independent DSB toxicity	PAM tetranucleotide (1-up)
A-GGG	0.09082525101592043	0.01008422645223339	9.006665156334826	2.124174268087919e-19	0.07106217867240075	0.1105921545716131	Pseudo-replicate 3	2.5483149804429e-19	p53-independent DSB toxicity	PAM tetranucleotide (1-up)
A-TGG	-0.00551829286501148	0.01184681884168907	-0.4658037688221039	0.6413559671636448	-0.02871147829816852	0.01772783670226355	Pseudo-replicate 3	0.1003588144184211	p53-independent DSB toxicity	PAM tetranucleotide (1-up)
C-AGG	-0.1052478495245272	0.01165418963602431	-9.030902431791157	1.702618442465337e-19	-0.1280664982419716	-0.08238208623685382	Pseudo-replicate 3	2.131393822353396e-19	p53-independent DSB toxicity	PAM tetranucleotide (1-up)
C-CGG	-0.08075123553108456	0.01740800125648864	-4.638742515082564	3.505354416684969e-6	-0.1147413354545653	-0.04650159278106643	Pseudo-replicate 3	1.121407950499382e-6	p53-independent DSB toxicity	PAM tetranucleotide (1-up)
C-GGG	-0.0668468581753323	0.02032886851324492	-3.288272445255839	0.001008042376125261	-0.1064925359818376	-0.02680154384760655	Pseudo-replicate 3	2.662726109849126e-4	p53-independent DSB toxicity	PAM tetranucleotide (1-up)
C-TGG	-0.10307786355797	0.01365642615592558	-7.547938412367435	4.422019304201671e-14	-0.1297885428413158	-0.07625571349111737	Pseudo-replicate 3	2.960918026096341e-14	p53-independent DSB toxicity	PAM tetranucleotide (1-up)
G-AGG	0.1829103919952076	0.008333164459021566	21.94969184811744	8.719042680145884e-107	0.1665590115283321	0.1992245944852079	Pseudo-replicate 3	2.789333864706827e-106	p53-independent DSB toxicity	PAM tetranucleotide (1-up)
G-CGG	0.2482273023692331	0.00955463414670872	25.9797809688757	8.381971776705121e-149	0.2294958386112445	0.2669493948167322	Pseudo-replicate 3	2.413350493709286e-147	p53-independent DSB toxicity	PAM tetranucleotide (1-up)
G-GGG	0.2147816639226408	0.008709802231842085	24.65976358652811	2.891658973556214e-134	0.197696068243534	0.2318382511497452	Pseudo-replicate 3	2.081427496232276e-133	p53-independent DSB toxicity	PAM tetranucleotide (1-up)
G-TGG	0.1937921283857116	0.00865650737805419	22.38687266379622	5.283876034745998e-111	0.1768103247469449	0.2107437417975344	Pseudo-replicate 3	2.17334556608274e-110	p53-independent DSB toxicity	PAM tetranucleotide (1-up)
T-AGG	0.1008371257055644	0.01392196305251028	7.243024947360595	4.387861584720985e-13	0.0736105093123156	0.1281847778983372	Pseudo-replicate 3	2.746434797650352e-13	p53-independent DSB toxicity	PAM tetranucleotide (1-up)
T-CGG	0.1265781719767899	0.01375187148793724	9.20443243581943	3.434815856132049e-20	0.0996821294419066	0.1535892828375744	Pseudo-replicate 3	4.709321819907869e-20	p53-independent DSB toxicity	PAM tetranucleotide (1-up)
T-GGG	0.0953075811582319	0.01052231313471647	9.057664406867136	1.33273567505157e-19	0.0746915161552884	0.1159389569021707	Pseudo-replicate 3	1.744197050664289e-19	p53-independent DSB toxicity	PAM tetranucleotide (1-up)
T-TGG	0.07926883434249056	0.01569213211911881	5.051501844412324	4.38349703152226e-7	0.04860590882365941	0.110119455023907	Pseudo-replicate 3	1.597599187214415e-7	p53-independent DSB toxicity	PAM tetranucleotide (1-up)
A-CGG	-0.05061944487670045	0.01824715151172619	-2.77410119843477	0.005535445601299214	-0.08638361889229368	-0.0148552751253508	Pseudo-replicate 3	0.001311083458067315	Modulation of DSB toxicity by p53	PAM tetranucleotide (1-up)
A-GGG	-0.06490476626337635	0.01426134078495029	-4.551098472583241	5.33665624384926e-6	-0.09285665245328659	-0.03695288213764126	Pseudo-replicate 3	1.670150496798046e-6	Modulation of DSB toxicity by p53	PAM tetranucleotide (1-up)
A-TGG	-0.03200242289369139	0.01675386246335869	-1.910151940406689	0.05611365302101737	-0.06483973415788052	8.348836079402077e-4	Pseudo-replicate 3	0.01062916527011232	Modulation of DSB toxicity by p53	PAM tetranucleotide (1-up)
C-AGG	-0.0465228373655345	0.01648163674210172	-2.822707361744825	0.004762001590487334	-0.07882650083204	-0.01421917525409442	Pseudo-replicate 3	0.001171865799722076	Modulation of DSB toxicity by p53	PAM tetranucleotide (1-up)
C-CGG	-0.09163537922024723	0.02462016332621369	-3.721964716727967	1.976786501630709e-4	-0.1398913852481713	-0.04337937642896748	Pseudo-replicate 3	5.579994880748311e-5	Modulation of DSB toxicity by p53	PAM tetranucleotide (1-up)
C-GGG	-0.102842543205602	0.02875169263634311	-3.576921348818455	3.476647234496231e-4	-0.1591975595080202	-0.04648752472292566	Pseudo-replicate 3	9.718463479754051e-5	Modulation of DSB toxicity by p53	PAM tetranucleotide (1-up)
C-TGG	-0.04415972758840825	0.01931325170765439	-2.286498838044269	0.02222509202476413	-0.08201347621280962	-0.006305975015147749	Pseudo-replicate 3	0.004538357051323908	Modulation of DSB toxicity by p53	PAM tetranucleotide (1-up)
G-AGG	-0.06421787851131344	0.01178473973247283	-5.449240286093138	5.058543242623458e-8	-0.08731570006068559	-0.04112005961560671	Pseudo-replicate 3	1.968194222213667e-8	Modulation of DSB toxicity by p53	PAM tetranucleotide (1-up)
G-CGG	-0.08169737869744972	0.01351219868418115	-6.046194302419013	1.483072253208872e-9	-0.1081809529079219	-0.05521380692390946	Pseudo-replicate 3	6.46982568359842e-10	Modulation of DSB toxicity by p53	PAM tetranucleotide (1-up)
G-GGG	-0.1070132444684372	0.01231762303205189	-8.687816163067847	3.694730392387767e-18	-0.1311555098570279	-0.08287098329235368	Pseudo-replicate 3	3.939972533879263e-18	Modulation of DSB toxicity by p53	PAM tetranucleotide (1-up)
G-TGG	-0.07967421979107862	0.01224214098387461	-6.508193288741388	7.606001319820265e-11	-0.1036685267322863	-0.05567991603530334	Pseudo-replicate 3	3.841985718652408e-11	Modulation of DSB toxicity by p53	PAM tetranucleotide (1-up)
T-AGG	-0.09860218641299497	0.01968959303995887	-5.007832625737243	5.504636957111573e-7	-0.1371936925011195	-0.06001068129767731	Pseudo-replicate 3	1.981129660185646e-7	Modulation of DSB toxicity by p53	PAM tetranucleotide (1-up)
T-CGG	-0.0910342249979225	0.01944888368608238	-4.680691522828459	2.859088699014904e-6	-0.1291538808273451	-0.05291456595389121	Pseudo-replicate 3	9.24936307678291e-7	Modulation of DSB toxicity by p53	PAM tetranucleotide (1-up)
T-GGG	-0.07551600145390854	0.01488106096131625	-5.074638270094758	3.882338382548263e-7	-0.1046825170258576	-0.04634948579398485	Pseudo-replicate 3	1.433088425215448e-7	Modulation of DSB toxicity by p53	PAM tetranucleotide (1-up)
T-TGG	-0.03082518259339704	0.02219201457716967	-1.389021374612328	0.164826250470632	-0.0743217239820763	0.01267135509311424	Pseudo-replicate 3	0.02876183830744036	Modulation of DSB toxicity by p53	PAM tetranucleotide (1-up)
AGG-C	0.02703550970196593	0.008757668291972965	3.087067105150115	0.002021419582105747	0.009879385323605728	0.04420894557982841	Pseudo-replicate 3	5.150533668561762e-4	p53-independent DSB toxicity	PAM tetranucleotide (1-down)
AGG-G	0.02741547328395141	0.01315128983736356	2.0846223924031	0.03710359024507116	0.001708849433687041	0.05326191331947844	Pseudo-replicate 3	0.007169747681084348	p53-independent DSB toxicity	PAM tetranucleotide (1-down)
AGG-T	-0.01905179609557133	0.008323144719151227	-2.289014157321319	0.02207852982784272	-0.03536108828375994	-0.002734643775207334	Pseudo-replicate 3	0.004538357051323908	p53-independent DSB toxicity	PAM tetranucleotide (1-down)
CGG-A	0.03892790554523422	0.01117594387193302	3.483187280762636	4.954816152823872e-4	0.01706247919243196	0.06087199909286829	Pseudo-replicate 3	1.371729286195371e-4	p53-independent DSB toxicity	PAM tetranucleotide (1-down)
CGG-C	0.08805274156071075	0.009393590658186369	9.373704344246057	7.003056706388602e-21	0.0696575497878507	0.1064799555863681	Pseudo-replicate 3	1.120183943592369e-20	p53-independent DSB toxicity	PAM tetranucleotide (1-down)
CGG-G	0.1036442664618558	0.01546570157088581	6.701556084398146	2.062116802777115e-11	0.07344325471142789	0.1340695142358035	Pseudo-replicate 3	1.099496133917104e-11	p53-independent DSB toxicity	PAM tetranucleotide (1-down)
CGG-T	0.08272790051126759	0.01157003674381209	7.15018476976854	8.666117274210249e-13	0.06009583447207299	0.1054500757559802	Pseudo-replicate 3	5.092167575795056e-13	p53-independent DSB toxicity	PAM tetranucleotide (1-down)
GGG-A	0.02339291502366076	0.008421725536463868	2.777686701184402	0.005474737775891074	0.006891321300830813	0.03990447590340565	Pseudo-replicate 3	0.001311083458067315	p53-independent DSB toxicity	PAM tetranucleotide (1-down)
GGG-C	0.06658729258546332	0.0084524538249706	7.87786528791773	3.330214708598507e-15	0.05002613565198492	0.08315908489696897	Pseudo-replicate 3	2.397101638271501e-15	p53-independent DSB toxicity	PAM tetranucleotide (1-down)
GGG-G	0.1120173935297782	0.01416924578646691	7.905670860531362	2.664944636490039e-15	0.08433331991105747	0.1398767899310008	Pseudo-replicate 3	1.967423205334878e-15	p53-independent DSB toxicity	PAM tetranucleotide (1-down)
GGG-T	0.04772243565061355	0.009243505799676796	5.162806913831567	2.432740439319224e-7	0.02961966532906867	0.06585365435874851	Pseudo-replicate 3	9.096603279412259e-8	p53-independent DSB toxicity	PAM tetranucleotide (1-down)
TGG-A	-0.002011833262836408	0.00926212689657371	-0.2172107211768643	0.8280441298481834	-0.02015099951726386	0.01615620461232616	Pseudo-replicate 3	0.124172795769445	p53-independent DSB toxicity	PAM tetranucleotide (1-down)
TGG-C	0.01173333727200411	0.00907628925642746	1.29274607061416	0.1960988980061452	-0.006043732608157278	0.02953494751210083	Pseudo-replicate 3	0.03340893672107589	p53-independent DSB toxicity	PAM tetranucleotide (1-down)
TGG-G	0.0786648354492303	0.01590731161662306	4.945199876956328	7.606577699687683e-7	0.04760727646044918	0.1099642121175039	Pseudo-replicate 3	2.703824459048884e-7	p53-independent DSB toxicity	PAM tetranucleotide (1-down)
TGG-T	0.03965100267091604	0.009168021457040716	4.324924724130686	1.525839568196455e-5	0.02169511307754037	0.05763356769666004	Pseudo-replicate 3	4.529094099956505e-6	p53-independent DSB toxicity	PAM tetranucleotide (1-down)
AGG-C	-0.0177631209119619	0.01238545529070682	-1.434192001426875	0.1515174789815627	-0.04203828278542898	0.006512040904351378	Pseudo-replicate 3	0.0266007017033623	Modulation of DSB toxicity by p53	PAM tetranucleotide (1-down)
AGG-G	0.01135090566904571	0.01859898152670815	0.6102971634627306	0.5416649756067381	-0.02510313669754384	0.04780494828162014	Pseudo-replicate 3	0.08616410579410745	Modulation of DSB toxicity by p53	PAM tetranucleotide (1-down)
AGG-T	0.001958672823854215	0.01177097913480781	0.1663984619650076	0.8678433842560218	-0.02111216481957015	0.02502951005457614	Pseudo-replicate 3	0.129466752221005	Modulation of DSB toxicity by p53	PAM tetranucleotide (1-down)
CGG-A	-0.01019576638450478	0.01580567122446714	-0.6450701295571528	0.5188817400245103	-0.0411745776661618	0.02078304472350429	Pseudo-replicate 3	0.08346214886831363	Modulation of DSB toxicity by p53	PAM tetranucleotide (1-down)
CGG-C	-0.04184150553218326	0.01328509125204853	-3.149508327670041	0.001635454473525382	-0.06787994271582999	-0.01580306852626489	Pseudo-replicate 3	4.242185798161097e-4	Modulation of DSB toxicity by p53	PAM tetranucleotide (1-down)
CGG-G	-0.01396930589443442	0.02187254908482056	-0.6386683984688848	0.5230386749401459	-0.05683994604331193	0.02890133357068945	Pseudo-replicate 3	0.08366339872862769	Modulation of DSB toxicity by p53	PAM tetranucleotide (1-down)
CGG-T	-0.03676962370178193	0.01636328929805165	-2.247080219143961	0.02463490085123498	-0.06884145933958577	-0.00469778795162755	Pseudo-replicate 3	0.004925638464480991	Modulation of DSB toxicity by p53	PAM tetranucleotide (1-down)
GGG-A	-0.03302701420239026	0.01191051161405893	-2.772929935554224	0.005555408042348681	-0.05637127273623683	-0.009682755706981395	Pseudo-replicate 3	0.001311083458067315	Modulation of DSB toxicity by p53	PAM tetranucleotide (1-down)
GGG-C	-0.06262491815981616	0.01195403913956756	-5.238808190992894	1.616169038115297e-7	-0.08605451721639808	-0.03919531928486445	Pseudo-replicate 3	6.204399076110815e-8	Modulation of DSB toxicity by p53	PAM tetranucleotide (1-down)
GGG-G	-0.04591837856682824	0.02003942119125773	-2.291402437654252	0.02194014872505996	-0.0851957182530278	-0.006641039102881296	Pseudo-replicate 3	0.004538357051323908	Modulation of DSB toxicity by p53	PAM tetranucleotide (1-down)
GGG-T	-0.02486716634872398	0.01307265523476935	-1.902227657820024	0.05714139850534355	-0.05048927465562543	7.549415671737184e-4	Pseudo-replicate 3	0.01075309889309708	Modulation of DSB toxicity by p53	PAM tetranucleotide (1-down)
TGG-A	-0.01912817160775711	0.01309907136560637	-1.460269287331396	0.1442160794131532	-0.04480201487933536	0.006545671587914458	Pseudo-replicate 3	0.025474184263253	Modulation of DSB toxicity by p53	PAM tetranucleotide (1-down)
TGG-C	-0.022358203424783	0.01283627655238711	-1.741798202425386	0.08154376136940564	-0.04751697209223393	0.002800565210063628	Pseudo-replicate 3	0.0149542726066134	Modulation of DSB toxicity by p53	PAM tetranucleotide (1-down)
TGG-G	0.002151257788245083	0.02249633728750208	0.0956270241129529	0.9238168014140213	-0.04194202267230977	0.04624453750333374	Pseudo-replicate 3	0.135513531477433	Modulation of DSB toxicity by p53	PAM tetranucleotide (1-down)
TGG-T	-0.01324184807586204	0.01296577255473593	-1.021292639521528	0.3071158126248175	-0.03865443282078244	0.01217073636016128	Pseudo-replicate 3	0.0511128714901348	Modulation of DSB toxicity by p53	PAM tetranucleotide (1-down)
