# Supplementary material for: TP53-dependent toxicity of CRISPR/Cas9 cuts is differential across genomic loci and can confound genetic screening
Source: Nat Commun. 2022 Aug 4;13:4520. doi: 10.1038/s41467-022-32285-1 (PMC9352712; doi:10.1038/s41467-022-32285-1)
Supplement: Supplementary file 7 — Source Data [file 41467_2022_32285_MOESM7_ESM.zip › Source Data/Sup. Figure 12.tsv]

BROAD_ID	tissue	gene	sgRNA	logfold_repavg	TP53mut	HRmut
ACH-000013	ovary	MDM2
sgRNAs	sgRNA 1	2.9655647463334356	TP53mut	HRwt
ACH-000013	ovary	PPM1D
sgRNAs	sgRNA 1	3.279406475526823	TP53mut	HRwt
ACH-000013	ovary	MDM2
sgRNAs	sgRNA 2	5.237230386224725	TP53mut	HRwt
ACH-000013	ovary	PPM1D
sgRNAs	sgRNA 2	2.8826077732958795	TP53mut	HRwt
ACH-000013	ovary	PPM1D
sgRNAs	sgRNA 3	4.754501471555512	TP53mut	HRwt
ACH-000013	ovary	MDM2
sgRNAs	sgRNA 3	3.5359604756227037	TP53mut	HRwt
ACH-000013	ovary	MMD
sgRNAs	sgRNA 1	4.178959131701485	TP53mut	HRwt
ACH-000013	ovary	MMD
sgRNAs	sgRNA 2	3.86527016225976	TP53mut	HRwt
ACH-000013	ovary	MDM4
sgRNAs	sgRNA 1	3.293565688147442	TP53mut	HRwt
ACH-000013	ovary	MMD
sgRNAs	sgRNA 3	4.191850604681827	TP53mut	HRwt
ACH-000013	ovary	MDM4
sgRNAs	sgRNA 2	4.777292568382165	TP53mut	HRwt
ACH-000013	ovary	MMD
sgRNAs	sgRNA 4	3.323933084095772	TP53mut	HRwt
ACH-000013	ovary	MDM2
sgRNAs	sgRNA 4	6.553620892809229	TP53mut	HRwt
ACH-000013	ovary	MDM4
sgRNAs	sgRNA 3	3.220391427250935	TP53mut	HRwt
ACH-000013	ovary	PPM1D
sgRNAs	sgRNA 4	3.2941197882621553	TP53mut	HRwt
ACH-000013	ovary	MDM4
sgRNAs	sgRNA 4	5.214957731938849	TP53mut	HRwt
ACH-000017	breast	MDM2
sgRNAs	sgRNA 2	4.66441577462947	TP53mut	HRwt
ACH-000017	breast	MDM4
sgRNAs	sgRNA 3	3.4038574519845675	TP53mut	HRwt
ACH-000017	breast	MDM2
sgRNAs	sgRNA 1	2.8691661785274745	TP53mut	HRwt
ACH-000017	breast	MDM4
sgRNAs	sgRNA 2	4.2855139857174995	TP53mut	HRwt
ACH-000017	breast	MDM2
sgRNAs	sgRNA 4	6.280142588149752	TP53mut	HRwt
ACH-000017	breast	PPM1D
sgRNAs	sgRNA 1	3.0815923430496377	TP53mut	HRwt
ACH-000017	breast	PPM1D
sgRNAs	sgRNA 4	3.477767028309385	TP53mut	HRwt
ACH-000017	breast	MMD
sgRNAs	sgRNA 4	3.2793601479929073	TP53mut	HRwt
ACH-000017	breast	MDM2
sgRNAs	sgRNA 3	3.436328907247443	TP53mut	HRwt
ACH-000017	breast	MMD
sgRNAs	sgRNA 2	4.055799288120221	TP53mut	HRwt
ACH-000017	breast	PPM1D
sgRNAs	sgRNA 2	3.206652150496373	TP53mut	HRwt
ACH-000017	breast	MMD
sgRNAs	sgRNA 1	4.193458094117802	TP53mut	HRwt
ACH-000017	breast	MDM4
sgRNAs	sgRNA 4	5.046754522567702	TP53mut	HRwt
ACH-000017	breast	MMD
sgRNAs	sgRNA 3	3.9761913787202983	TP53mut	HRwt
ACH-000017	breast	MDM4
sgRNAs	sgRNA 1	3.542972148358426	TP53mut	HRwt
ACH-000017	breast	PPM1D
sgRNAs	sgRNA 3	4.571294364928307	TP53mut	HRwt
ACH-000019	breast	MMD
sgRNAs	sgRNA 4	3.12380818665034	TP53wt	HRmut
ACH-000019	breast	MMD
sgRNAs	sgRNA 3	3.864276144561851	TP53wt	HRmut
ACH-000019	breast	MDM4
sgRNAs	sgRNA 4	4.709111981780329	TP53wt	HRmut
ACH-000019	breast	MMD
sgRNAs	sgRNA 2	4.100398247944289	TP53wt	HRmut
ACH-000019	breast	MDM2
sgRNAs	sgRNA 3	2.599201056733257	TP53wt	HRmut
ACH-000019	breast	MMD
sgRNAs	sgRNA 1	4.244411844172698	TP53wt	HRmut
ACH-000019	breast	PPM1D
sgRNAs	sgRNA 4	2.223688713186426	TP53wt	HRmut
ACH-000019	breast	MDM4
sgRNAs	sgRNA 1	3.6422525655742297	TP53wt	HRmut
ACH-000019	breast	MDM4
sgRNAs	sgRNA 3	2.555225175463359	TP53wt	HRmut
ACH-000019	breast	PPM1D
sgRNAs	sgRNA 3	3.219891004293447	TP53wt	HRmut
ACH-000019	breast	MDM2
sgRNAs	sgRNA 4	5.366604265694141	TP53wt	HRmut
ACH-000019	breast	MDM2
sgRNAs	sgRNA 2	4.141322746569106	TP53wt	HRmut
ACH-000019	breast	MDM4
sgRNAs	sgRNA 2	4.380027422633345	TP53wt	HRmut
ACH-000019	breast	PPM1D
sgRNAs	sgRNA 2	2.727111608874617	TP53wt	HRmut
ACH-000019	breast	MDM2
sgRNAs	sgRNA 1	2.689829367462872	TP53wt	HRmut
ACH-000019	breast	PPM1D
sgRNAs	sgRNA 1	2.27074770856648	TP53wt	HRmut
ACH-000022	pancreas	PPM1D
sgRNAs	sgRNA 3	4.524963457076469	TP53mut	HRwt
ACH-000022	pancreas	MDM2
sgRNAs	sgRNA 1	2.798245650129482	TP53mut	HRwt
ACH-000022	pancreas	PPM1D
sgRNAs	sgRNA 2	3.2347471110819868	TP53mut	HRwt
ACH-000022	pancreas	PPM1D
sgRNAs	sgRNA 4	3.674747175649584	TP53mut	HRwt
ACH-000022	pancreas	MMD
sgRNAs	sgRNA 1	4.270262943249754	TP53mut	HRwt
ACH-000022	pancreas	MMD
sgRNAs	sgRNA 4	2.7881685926987947	TP53mut	HRwt
ACH-000022	pancreas	PPM1D
sgRNAs	sgRNA 1	3.4140150454302276	TP53mut	HRwt
ACH-000022	pancreas	MDM2
sgRNAs	sgRNA 3	3.9004039842718514	TP53mut	HRwt
ACH-000022	pancreas	MDM2
sgRNAs	sgRNA 2	4.932891081887059	TP53mut	HRwt
ACH-000022	pancreas	MDM4
sgRNAs	sgRNA 3	3.1539689648059395	TP53mut	HRwt
ACH-000022	pancreas	MMD
sgRNAs	sgRNA 2	4.062130635557856	TP53mut	HRwt
ACH-000022	pancreas	MDM4
sgRNAs	sgRNA 4	5.485314384731652	TP53mut	HRwt
ACH-000022	pancreas	MDM4
sgRNAs	sgRNA 1	3.563091468157944	TP53mut	HRwt
ACH-000022	pancreas	MDM4
sgRNAs	sgRNA 2	4.4438241711074165	TP53mut	HRwt
ACH-000022	pancreas	MDM2
sgRNAs	sgRNA 4	6.517951095990988	TP53mut	HRwt
ACH-000022	pancreas	MMD
sgRNAs	sgRNA 3	4.05170695815898	TP53mut	HRwt
ACH-000028	breast	PPM1D
sgRNAs	sgRNA 4	2.326801616024193	TP53wt	HRwt
ACH-000028	breast	PPM1D
sgRNAs	sgRNA 1	1.1051445640289788	TP53wt	HRwt
ACH-000028	breast	MDM2
sgRNAs	sgRNA 2	3.7555796028874777	TP53wt	HRwt
ACH-000028	breast	MDM2
sgRNAs	sgRNA 3	1.981753191419589	TP53wt	HRwt
ACH-000028	breast	PPM1D
sgRNAs	sgRNA 3	3.03746890948879	TP53wt	HRwt
ACH-000028	breast	PPM1D
sgRNAs	sgRNA 2	2.4045593849939793	TP53wt	HRwt
ACH-000028	breast	MMD
sgRNAs	sgRNA 1	4.0114505203759885	TP53wt	HRwt
ACH-000028	breast	MDM4
sgRNAs	sgRNA 1	2.4593127184042105	TP53wt	HRwt
ACH-000028	breast	MMD
sgRNAs	sgRNA 4	3.4738074217595063	TP53wt	HRwt
ACH-000028	breast	MMD
sgRNAs	sgRNA 2	4.211560048966543	TP53wt	HRwt
ACH-000028	breast	MDM2
sgRNAs	sgRNA 1	2.355243151154626	TP53wt	HRwt
ACH-000028	breast	MDM4
sgRNAs	sgRNA 4	3.880777517240459	TP53wt	HRwt
ACH-000028	breast	MDM4
sgRNAs	sgRNA 2	3.5730864858475413	TP53wt	HRwt
ACH-000028	breast	MMD
sgRNAs	sgRNA 3	3.82749692446236	TP53wt	HRwt
ACH-000028	breast	MDM2
sgRNAs	sgRNA 4	4.228173344701567	TP53wt	HRwt
ACH-000028	breast	MDM4
sgRNAs	sgRNA 3	1.5243629301965211	TP53wt	HRwt
ACH-000042	pancreas	MDM2
sgRNAs	sgRNA 1	2.8315038976664693	TP53mut	HRwt
ACH-000042	pancreas	MDM2
sgRNAs	sgRNA 4	6.621271745278894	TP53mut	HRwt
ACH-000042	pancreas	MMD
sgRNAs	sgRNA 4	2.4370515220766573	TP53mut	HRwt
ACH-000042	pancreas	MMD
sgRNAs	sgRNA 3	3.7491149598929887	TP53mut	HRwt
ACH-000042	pancreas	MDM2
sgRNAs	sgRNA 3	3.7894832212025857	TP53mut	HRwt
ACH-000042	pancreas	PPM1D
sgRNAs	sgRNA 1	3.1701380570171547	TP53mut	HRwt
ACH-000042	pancreas	MDM4
sgRNAs	sgRNA 2	4.261321781615499	TP53mut	HRwt
ACH-000042	pancreas	MMD
sgRNAs	sgRNA 2	3.8377341404804697	TP53mut	HRwt
ACH-000042	pancreas	MMD
sgRNAs	sgRNA 1	3.791157331682403	TP53mut	HRwt
ACH-000042	pancreas	MDM2
sgRNAs	sgRNA 2	4.856849637117436	TP53mut	HRwt
ACH-000042	pancreas	PPM1D
sgRNAs	sgRNA 4	3.326513255583419	TP53mut	HRwt
ACH-000042	pancreas	MDM4
sgRNAs	sgRNA 1	3.417735955829077	TP53mut	HRwt
ACH-000042	pancreas	PPM1D
sgRNAs	sgRNA 3	5.071631973928332	TP53mut	HRwt
ACH-000042	pancreas	PPM1D
sgRNAs	sgRNA 2	2.5240393056751587	TP53mut	HRwt
ACH-000042	pancreas	MDM4
sgRNAs	sgRNA 3	3.1790206967509533	TP53mut	HRwt
ACH-000042	pancreas	MDM4
sgRNAs	sgRNA 4	4.897069044101459	TP53mut	HRwt
ACH-000048	ovary	PPM1D
sgRNAs	sgRNA 4	3.2516971473453893	TP53mut	HRwt
ACH-000048	ovary	MMD
sgRNAs	sgRNA 2	3.991643876355599	TP53mut	HRwt
ACH-000048	ovary	PPM1D
sgRNAs	sgRNA 1	3.140212641786584	TP53mut	HRwt
ACH-000048	ovary	PPM1D
sgRNAs	sgRNA 2	2.2884314021802283	TP53mut	HRwt
ACH-000048	ovary	MDM4
sgRNAs	sgRNA 4	5.289821339275991	TP53mut	HRwt
ACH-000048	ovary	MDM2
sgRNAs	sgRNA 1	2.865413884195663	TP53mut	HRwt
ACH-000048	ovary	MDM4
sgRNAs	sgRNA 1	3.575319913812395	TP53mut	HRwt
ACH-000048	ovary	MDM2
sgRNAs	sgRNA 4	6.6381376749409045	TP53mut	HRwt
ACH-000048	ovary	MDM2
sgRNAs	sgRNA 2	4.863499652917664	TP53mut	HRwt
ACH-000048	ovary	PPM1D
sgRNAs	sgRNA 3	4.368342427032368	TP53mut	HRwt
ACH-000048	ovary	MMD
sgRNAs	sgRNA 1	4.009472927314458	TP53mut	HRwt
ACH-000048	ovary	MDM4
sgRNAs	sgRNA 2	4.2835670378238895	TP53mut	HRwt
ACH-000048	ovary	MDM4
sgRNAs	sgRNA 3	3.0433519553636925	TP53mut	HRwt
ACH-000048	ovary	MDM2
sgRNAs	sgRNA 3	3.40914183628393	TP53mut	HRwt
ACH-000048	ovary	MMD
sgRNAs	sgRNA 4	3.1044868007175555	TP53mut	HRwt
ACH-000048	ovary	MMD
sgRNAs	sgRNA 3	3.670299128575339	TP53mut	HRwt
ACH-000060	pancreas	MDM4
sgRNAs	sgRNA 1	3.678673435601415	TP53mut	HRmut
ACH-000060	pancreas	MMD
sgRNAs	sgRNA 3	4.176707682059672	TP53mut	HRmut
ACH-000060	pancreas	PPM1D
sgRNAs	sgRNA 4	3.1587444527117943	TP53mut	HRmut
ACH-000060	pancreas	PPM1D
sgRNAs	sgRNA 1	3.667514794654028	TP53mut	HRmut
ACH-000060	pancreas	MMD
sgRNAs	sgRNA 1	3.4336590633050914	TP53mut	HRmut
ACH-000060	pancreas	MDM2
sgRNAs	sgRNA 1	2.2982962014911825	TP53mut	HRmut
ACH-000060	pancreas	MMD
sgRNAs	sgRNA 2	3.1593191931093214	TP53mut	HRmut
ACH-000060	pancreas	MDM2
sgRNAs	sgRNA 3	3.354388250189251	TP53mut	HRmut
ACH-000060	pancreas	MDM4
sgRNAs	sgRNA 2	4.49558426002644	TP53mut	HRmut
ACH-000060	pancreas	PPM1D
sgRNAs	sgRNA 2	2.4830567820413334	TP53mut	HRmut
ACH-000060	pancreas	PPM1D
sgRNAs	sgRNA 3	4.747006790260657	TP53mut	HRmut
ACH-000060	pancreas	MMD
sgRNAs	sgRNA 4	2.3366197142154816	TP53mut	HRmut
ACH-000060	pancreas	MDM4
sgRNAs	sgRNA 4	5.343941093284615	TP53mut	HRmut
ACH-000060	pancreas	MDM4
sgRNAs	sgRNA 3	3.4731318140164316	TP53mut	HRmut
ACH-000060	pancreas	MDM2
sgRNAs	sgRNA 2	4.958427793606505	TP53mut	HRmut
ACH-000060	pancreas	MDM2
sgRNAs	sgRNA 4	6.556330489893015	TP53mut	HRmut
ACH-000085	pancreas	MMD
sgRNAs	sgRNA 4	2.9133932847404025	TP53mut	HRwt
ACH-000085	pancreas	PPM1D
sgRNAs	sgRNA 3	4.34899290250938	TP53mut	HRwt
ACH-000085	pancreas	MDM2
sgRNAs	sgRNA 4	6.403349956105593	TP53mut	HRwt
ACH-000085	pancreas	MDM4
sgRNAs	sgRNA 3	3.5755917505791466	TP53mut	HRwt
ACH-000085	pancreas	MDM2
sgRNAs	sgRNA 1	2.8168614217127343	TP53mut	HRwt
ACH-000085	pancreas	PPM1D
sgRNAs	sgRNA 2	2.444707808391975	TP53mut	HRwt
ACH-000085	pancreas	MMD
sgRNAs	sgRNA 3	4.334122484622489	TP53mut	HRwt
ACH-000085	pancreas	MDM2
sgRNAs	sgRNA 2	4.929088281574977	TP53mut	HRwt
ACH-000085	pancreas	MDM4
sgRNAs	sgRNA 2	4.447161636683862	TP53mut	HRwt
ACH-000085	pancreas	MDM4
sgRNAs	sgRNA 1	3.307754770062365	TP53mut	HRwt
ACH-000085	pancreas	PPM1D
sgRNAs	sgRNA 1	3.096073221391109	TP53mut	HRwt
ACH-000085	pancreas	MMD
sgRNAs	sgRNA 2	3.797073612429979	TP53mut	HRwt
ACH-000085	pancreas	MMD
sgRNAs	sgRNA 1	4.060642977563758	TP53mut	HRwt
ACH-000085	pancreas	PPM1D
sgRNAs	sgRNA 4	3.307754770062365	TP53mut	HRwt
ACH-000085	pancreas	MDM2
sgRNAs	sgRNA 3	3.4096187418834467	TP53mut	HRwt
ACH-000085	pancreas	MDM4
sgRNAs	sgRNA 4	5.1968672017852935	TP53mut	HRwt
ACH-000093	pancreas	MDM4
sgRNAs	sgRNA 3	2.3333659813386696	TP53wt	HRwt
ACH-000093	pancreas	MDM2
sgRNAs	sgRNA 4	5.134534541709343	TP53wt	HRwt
ACH-000093	pancreas	MDM4
sgRNAs	sgRNA 2	3.9920573809335353	TP53wt	HRwt
ACH-000093	pancreas	MDM2
sgRNAs	sgRNA 1	1.634678616084153	TP53wt	HRwt
ACH-000093	pancreas	MDM2
sgRNAs	sgRNA 3	2.692048086400714	TP53wt	HRwt
ACH-000093	pancreas	PPM1D
sgRNAs	sgRNA 4	2.4010352816961875	TP53wt	HRwt
ACH-000093	pancreas	PPM1D
sgRNAs	sgRNA 1	2.1957715869367145	TP53wt	HRwt
ACH-000093	pancreas	MMD
sgRNAs	sgRNA 4	3.367425195282128	TP53wt	HRwt
ACH-000093	pancreas	MDM2
sgRNAs	sgRNA 2	4.081963093477627	TP53wt	HRwt
ACH-000093	pancreas	MDM4
sgRNAs	sgRNA 4	3.981277805715355	TP53wt	HRwt
ACH-000093	pancreas	MMD
sgRNAs	sgRNA 1	4.148109249668275	TP53wt	HRwt
ACH-000093	pancreas	PPM1D
sgRNAs	sgRNA 3	3.5398128966008806	TP53wt	HRwt
ACH-000093	pancreas	MMD
sgRNAs	sgRNA 3	3.1741533291865633	TP53wt	HRwt
ACH-000093	pancreas	MMD
sgRNAs	sgRNA 2	4.483365145937836	TP53wt	HRwt
ACH-000093	pancreas	MDM4
sgRNAs	sgRNA 1	3.3231577437350377	TP53wt	HRwt
ACH-000093	pancreas	PPM1D
sgRNAs	sgRNA 2	2.674476768429111	TP53wt	HRwt
ACH-000097	breast	MDM4
sgRNAs	sgRNA 3	1.9989044776856253	TP53wt	HRwt
ACH-000097	breast	MDM4
sgRNAs	sgRNA 1	2.9555279569277335	TP53wt	HRwt
ACH-000097	breast	MDM2
sgRNAs	sgRNA 1	0.7352442716831016	TP53wt	HRwt
ACH-000097	breast	PPM1D
sgRNAs	sgRNA 1	2.4202584951936332	TP53wt	HRwt
ACH-000097	breast	MMD
sgRNAs	sgRNA 3	3.598010373564704	TP53wt	HRwt
ACH-000097	breast	MMD
sgRNAs	sgRNA 2	3.872127488395076	TP53wt	HRwt
ACH-000097	breast	MMD
sgRNAs	sgRNA 1	3.7134096826129737	TP53wt	HRwt
ACH-000097	breast	PPM1D
sgRNAs	sgRNA 4	2.022757185081653	TP53wt	HRwt
ACH-000097	breast	MDM2
sgRNAs	sgRNA 4	1.7440979908350185	TP53wt	HRwt
ACH-000097	breast	PPM1D
sgRNAs	sgRNA 3	2.9523379505686966	TP53wt	HRwt
ACH-000097	breast	MDM4
sgRNAs	sgRNA 4	4.223907259999916	TP53wt	HRwt
ACH-000097	breast	MDM2
sgRNAs	sgRNA 2	2.6645923418978397	TP53wt	HRwt
ACH-000097	breast	MMD
sgRNAs	sgRNA 4	2.717478132767626	TP53wt	HRwt
ACH-000097	breast	MDM4
sgRNAs	sgRNA 2	3.300559990855578	TP53wt	HRwt
ACH-000097	breast	PPM1D
sgRNAs	sgRNA 2	2.233123148365526	TP53wt	HRwt
ACH-000097	breast	MDM2
sgRNAs	sgRNA 3	0.4348424762398957	TP53wt	HRwt
ACH-000108	pancreas	MDM2
sgRNAs	sgRNA 3	3.577360104327683	TP53mut	HRwt
ACH-000108	pancreas	PPM1D
sgRNAs	sgRNA 2	2.897959568218043	TP53mut	HRwt
ACH-000108	pancreas	PPM1D
sgRNAs	sgRNA 1	3.2386938436963533	TP53mut	HRwt
ACH-000108	pancreas	MDM4
sgRNAs	sgRNA 1	3.680637444250054	TP53mut	HRwt
ACH-000108	pancreas	PPM1D
sgRNAs	sgRNA 3	4.253798660448601	TP53mut	HRwt
ACH-000108	pancreas	MDM2
sgRNAs	sgRNA 2	4.750217957183162	TP53mut	HRwt
ACH-000108	pancreas	PPM1D
sgRNAs	sgRNA 4	3.2923496591587673	TP53mut	HRwt
ACH-000108	pancreas	MMD
sgRNAs	sgRNA 3	3.950323497960242	TP53mut	HRwt
ACH-000108	pancreas	MMD
sgRNAs	sgRNA 2	4.151973589132612	TP53mut	HRwt
ACH-000108	pancreas	MDM2
sgRNAs	sgRNA 1	3.105188957740382	TP53mut	HRwt
ACH-000108	pancreas	MMD
sgRNAs	sgRNA 4	2.9335698155575702	TP53mut	HRwt
ACH-000108	pancreas	MDM2
sgRNAs	sgRNA 4	6.567288100363813	TP53mut	HRwt
ACH-000108	pancreas	MDM4
sgRNAs	sgRNA 3	2.9037404055142595	TP53mut	HRwt
ACH-000108	pancreas	MMD
sgRNAs	sgRNA 1	4.148700587053233	TP53mut	HRwt
ACH-000108	pancreas	MDM4
sgRNAs	sgRNA 2	4.522381845861144	TP53mut	HRwt
ACH-000108	pancreas	MDM4
sgRNAs	sgRNA 4	4.934236703736043	TP53mut	HRwt
ACH-000111	breast	MMD
sgRNAs	sgRNA 4	1.5344262838295148	TP53wt	HRwt
ACH-000111	breast	MMD
sgRNAs	sgRNA 1	2.6622434319177266	TP53wt	HRwt
ACH-000111	breast	PPM1D
sgRNAs	sgRNA 4	3.0143980542585433	TP53wt	HRwt
ACH-000111	breast	MMD
sgRNAs	sgRNA 3	1.7499243864876943	TP53wt	HRwt
ACH-000111	breast	MDM2
sgRNAs	sgRNA 1	2.4616429721497046	TP53wt	HRwt
ACH-000111	breast	MDM4
sgRNAs	sgRNA 2	4.376813647700935	TP53wt	HRwt
ACH-000111	breast	MDM2
sgRNAs	sgRNA 2	5.467806525391997	TP53wt	HRwt
ACH-000111	breast	MDM4
sgRNAs	sgRNA 4	4.02373944931271	TP53wt	HRwt
ACH-000111	breast	PPM1D
sgRNAs	sgRNA 1	2.9533189791314225	TP53wt	HRwt
ACH-000111	breast	MDM4
sgRNAs	sgRNA 3	2.3367950068852665	TP53wt	HRwt
ACH-000111	breast	MDM4
sgRNAs	sgRNA 1	3.0327435150308357	TP53wt	HRwt
ACH-000111	breast	MDM2
sgRNAs	sgRNA 4	5.963018617922078	TP53wt	HRwt
ACH-000111	breast	PPM1D
sgRNAs	sgRNA 2	4.5248634307725695	TP53wt	HRwt
ACH-000111	breast	MDM2
sgRNAs	sgRNA 3	3.755455857874385	TP53wt	HRwt
ACH-000111	breast	PPM1D
sgRNAs	sgRNA 3	6.250806761785882	TP53wt	HRwt
ACH-000111	breast	MMD
sgRNAs	sgRNA 2	4.987743331206043	TP53wt	HRwt
ACH-000114	pancreas	MMD
sgRNAs	sgRNA 1	4.524278135600035	TP53mut	HRwt
ACH-000114	pancreas	MDM4
sgRNAs	sgRNA 2	4.8881378142443355	TP53mut	HRwt
ACH-000114	pancreas	MDM2
sgRNAs	sgRNA 2	4.248322708253868	TP53mut	HRwt
ACH-000114	pancreas	PPM1D
sgRNAs	sgRNA 4	3.2670892888368344	TP53mut	HRwt
ACH-000114	pancreas	MDM4
sgRNAs	sgRNA 1	3.482186897313218	TP53mut	HRwt
ACH-000114	pancreas	MDM2
sgRNAs	sgRNA 3	3.042382085626666	TP53mut	HRwt
ACH-000114	pancreas	MMD
sgRNAs	sgRNA 2	4.0163755000031385	TP53mut	HRwt
ACH-000114	pancreas	MDM4
sgRNAs	sgRNA 3	3.077818175739087	TP53mut	HRwt
ACH-000114	pancreas	PPM1D
sgRNAs	sgRNA 3	4.653854891248474	TP53mut	HRwt
ACH-000114	pancreas	MMD
sgRNAs	sgRNA 3	4.570619929424863	TP53mut	HRwt
ACH-000114	pancreas	MDM2
sgRNAs	sgRNA 4	5.92863386346105	TP53mut	HRwt
ACH-000114	pancreas	PPM1D
sgRNAs	sgRNA 1	3.204343184698655	TP53mut	HRwt
ACH-000114	pancreas	MMD
sgRNAs	sgRNA 4	3.5510456531468866	TP53mut	HRwt
ACH-000114	pancreas	MDM4
sgRNAs	sgRNA 4	5.320007464946237	TP53mut	HRwt
ACH-000114	pancreas	PPM1D
sgRNAs	sgRNA 2	3.253379646531996	TP53mut	HRwt
ACH-000114	pancreas	MDM2
sgRNAs	sgRNA 1	2.8325124491340032	TP53mut	HRwt
ACH-000115	prostate	MMD
sgRNAs	sgRNA 3	3.925674121576148	TP53mut	HRwt
ACH-000115	prostate	PPM1D
sgRNAs	sgRNA 3	4.193565973128182	TP53mut	HRwt
ACH-000115	prostate	MDM4
sgRNAs	sgRNA 3	2.9482891638506574	TP53mut	HRwt
ACH-000115	prostate	MDM2
sgRNAs	sgRNA 4	6.36406156121886	TP53mut	HRwt
ACH-000115	prostate	MDM2
sgRNAs	sgRNA 1	2.488343377981101	TP53mut	HRwt
ACH-000115	prostate	MDM2
sgRNAs	sgRNA 3	3.5933825703406637	TP53mut	HRwt
ACH-000115	prostate	MMD
sgRNAs	sgRNA 4	3.0042470269212673	TP53mut	HRwt
ACH-000115	prostate	MMD
sgRNAs	sgRNA 2	4.030839157696755	TP53mut	HRwt
ACH-000115	prostate	MDM4
sgRNAs	sgRNA 2	4.554581832352378	TP53mut	HRwt
ACH-000115	prostate	MDM4
sgRNAs	sgRNA 4	5.079330191792279	TP53mut	HRwt
ACH-000115	prostate	PPM1D
sgRNAs	sgRNA 2	3.228079105225117	TP53mut	HRwt
ACH-000115	prostate	MDM2
sgRNAs	sgRNA 2	4.640863534559832	TP53mut	HRwt
ACH-000115	prostate	PPM1D
sgRNAs	sgRNA 4	2.993192848530447	TP53mut	HRwt
ACH-000115	prostate	MDM4
sgRNAs	sgRNA 1	3.72364265396111	TP53mut	HRwt
ACH-000115	prostate	PPM1D
sgRNAs	sgRNA 1	3.228583319293605	TP53mut	HRwt
ACH-000115	prostate	MMD
sgRNAs	sgRNA 1	4.239920206712642	TP53mut	HRwt
ACH-000116	ovary	MDM4
sgRNAs	sgRNA 2	4.510903411673374	TP53mut	HRwt
ACH-000116	ovary	MMD
sgRNAs	sgRNA 2	3.8595078282899538	TP53mut	HRwt
ACH-000116	ovary	MDM4
sgRNAs	sgRNA 1	3.4535850800901633	TP53mut	HRwt
ACH-000116	ovary	MDM2
sgRNAs	sgRNA 1	2.7552028073401083	TP53mut	HRwt
ACH-000116	ovary	PPM1D
sgRNAs	sgRNA 3	4.5584999357118345	TP53mut	HRwt
ACH-000116	ovary	MMD
sgRNAs	sgRNA 3	4.028336225312805	TP53mut	HRwt
ACH-000116	ovary	PPM1D
sgRNAs	sgRNA 4	3.1731051311942413	TP53mut	HRwt
ACH-000116	ovary	PPM1D
sgRNAs	sgRNA 2	3.140470152939374	TP53mut	HRwt
ACH-000116	ovary	MDM2
sgRNAs	sgRNA 4	6.286772656215506	TP53mut	HRwt
ACH-000116	ovary	MDM2
sgRNAs	sgRNA 2	4.572461568515511	TP53mut	HRwt
ACH-000116	ovary	MMD
sgRNAs	sgRNA 1	4.184871817738948	TP53mut	HRwt
ACH-000116	ovary	MMD
sgRNAs	sgRNA 4	2.9111256015109785	TP53mut	HRwt
ACH-000116	ovary	MDM4
sgRNAs	sgRNA 4	5.276988182014065	TP53mut	HRwt
ACH-000116	ovary	PPM1D
sgRNAs	sgRNA 1	3.4772959599627487	TP53mut	HRwt
ACH-000116	ovary	MDM2
sgRNAs	sgRNA 3	3.0499160519801314	TP53mut	HRwt
ACH-000116	ovary	MDM4
sgRNAs	sgRNA 3	3.3174361483652817	TP53mut	HRwt
ACH-000118	pancreas	MDM4
sgRNAs	sgRNA 2	4.555554885762599	TP53mut	HRmut
ACH-000118	pancreas	MMD
sgRNAs	sgRNA 3	4.165325158562597	TP53mut	HRmut
ACH-000118	pancreas	MDM4
sgRNAs	sgRNA 1	3.6890213922929496	TP53mut	HRmut
ACH-000118	pancreas	PPM1D
sgRNAs	sgRNA 3	4.419491238161737	TP53mut	HRmut
ACH-000118	pancreas	PPM1D
sgRNAs	sgRNA 2	2.718482651209042	TP53mut	HRmut
ACH-000118	pancreas	MDM2
sgRNAs	sgRNA 1	2.707534712130381	TP53mut	HRmut
ACH-000118	pancreas	PPM1D
sgRNAs	sgRNA 1	2.871457727533683	TP53mut	HRmut
ACH-000118	pancreas	MDM4
sgRNAs	sgRNA 4	5.149603693389755	TP53mut	HRmut
ACH-000118	pancreas	MMD
sgRNAs	sgRNA 1	4.2148233307511145	TP53mut	HRmut
ACH-000118	pancreas	MDM4
sgRNAs	sgRNA 3	3.4806507638629225	TP53mut	HRmut
ACH-000118	pancreas	MMD
sgRNAs	sgRNA 4	3.4402085468629604	TP53mut	HRmut
ACH-000118	pancreas	MDM2
sgRNAs	sgRNA 2	4.967295927374762	TP53mut	HRmut
ACH-000118	pancreas	MDM2
sgRNAs	sgRNA 4	6.546945230921464	TP53mut	HRmut
ACH-000118	pancreas	MMD
sgRNAs	sgRNA 2	4.131199819380247	TP53mut	HRmut
ACH-000118	pancreas	MDM2
sgRNAs	sgRNA 3	3.7543877336054137	TP53mut	HRmut
ACH-000118	pancreas	PPM1D
sgRNAs	sgRNA 4	3.535033095814983	TP53mut	HRmut
ACH-000123	ovary	MDM2
sgRNAs	sgRNA 1	2.5167359188404825	TP53wt	HRwt
ACH-000123	ovary	PPM1D
sgRNAs	sgRNA 3	3.727366356660324	TP53wt	HRwt
ACH-000123	ovary	MMD
sgRNAs	sgRNA 2	4.218090899966018	TP53wt	HRwt
ACH-000123	ovary	MDM2
sgRNAs	sgRNA 2	4.0423476118415875	TP53wt	HRwt
ACH-000123	ovary	PPM1D
sgRNAs	sgRNA 4	2.871932328448797	TP53wt	HRwt
ACH-000123	ovary	MMD
sgRNAs	sgRNA 1	4.176870567983843	TP53wt	HRwt
ACH-000123	ovary	MMD
sgRNAs	sgRNA 4	2.9106200270398217	TP53wt	HRwt
ACH-000123	ovary	MDM2
sgRNAs	sgRNA 3	2.435914405537281	TP53wt	HRwt
ACH-000123	ovary	PPM1D
sgRNAs	sgRNA 2	2.3432368377899317	TP53wt	HRwt
ACH-000123	ovary	MDM4
sgRNAs	sgRNA 1	3.2636957589543107	TP53wt	HRwt
ACH-000123	ovary	MDM2
sgRNAs	sgRNA 4	5.19784691894013	TP53wt	HRwt
ACH-000123	ovary	MDM4
sgRNAs	sgRNA 3	2.3367594844693236	TP53wt	HRwt
ACH-000123	ovary	MDM4
sgRNAs	sgRNA 4	4.682694361212159	TP53wt	HRwt
ACH-000123	ovary	MMD
sgRNAs	sgRNA 3	3.973734629414105	TP53wt	HRwt
ACH-000123	ovary	PPM1D
sgRNAs	sgRNA 1	2.587580046061677	TP53wt	HRwt
ACH-000123	ovary	MDM4
sgRNAs	sgRNA 2	3.8592687814770334	TP53wt	HRwt
ACH-000132	ovary	MDM4
sgRNAs	sgRNA 1	3.3333762984958213	TP53mut	HRmut
ACH-000132	ovary	MDM2
sgRNAs	sgRNA 3	3.314690584929718	TP53mut	HRmut
ACH-000132	ovary	MMD
sgRNAs	sgRNA 1	3.7976459991266345	TP53mut	HRmut
ACH-000132	ovary	MDM4
sgRNAs	sgRNA 3	2.519642194378058	TP53mut	HRmut
ACH-000132	ovary	PPM1D
sgRNAs	sgRNA 4	3.0580722106827984	TP53mut	HRmut
ACH-000132	ovary	PPM1D
sgRNAs	sgRNA 2	3.324063693554038	TP53mut	HRmut
ACH-000132	ovary	PPM1D
sgRNAs	sgRNA 1	2.567779779661857	TP53mut	HRmut
ACH-000132	ovary	MDM2
sgRNAs	sgRNA 2	5.183718846790481	TP53mut	HRmut
ACH-000132	ovary	MMD
sgRNAs	sgRNA 4	3.035426860680538	TP53mut	HRmut
ACH-000132	ovary	MMD
sgRNAs	sgRNA 3	4.303271524907887	TP53mut	HRmut
ACH-000132	ovary	MDM2
sgRNAs	sgRNA 4	6.3218039571511095	TP53mut	HRmut
ACH-000132	ovary	MMD
sgRNAs	sgRNA 2	4.174470815307991	TP53mut	HRmut
ACH-000132	ovary	MDM4
sgRNAs	sgRNA 2	3.817691263546731	TP53mut	HRmut
ACH-000132	ovary	MDM4
sgRNAs	sgRNA 4	4.662236315389971	TP53mut	HRmut
ACH-000132	ovary	MDM2
sgRNAs	sgRNA 1	3.207355097208646	TP53mut	HRmut
ACH-000132	ovary	PPM1D
sgRNAs	sgRNA 3	5.162975921396827	TP53mut	HRmut
ACH-000138	pancreas	MDM4
sgRNAs	sgRNA 4	4.969244812016585	TP53mut	HRwt
ACH-000138	pancreas	PPM1D
sgRNAs	sgRNA 3	4.4028000508302165	TP53mut	HRwt
ACH-000138	pancreas	PPM1D
sgRNAs	sgRNA 2	2.3348235678697313	TP53mut	HRwt
ACH-000138	pancreas	MDM4
sgRNAs	sgRNA 2	4.6074213282170495	TP53mut	HRwt
ACH-000138	pancreas	MMD
sgRNAs	sgRNA 3	3.491843242668913	TP53mut	HRwt
ACH-000138	pancreas	MMD
sgRNAs	sgRNA 2	4.03553398135802	TP53mut	HRwt
ACH-000138	pancreas	MDM4
sgRNAs	sgRNA 1	3.8764893930210937	TP53mut	HRwt
ACH-000138	pancreas	MDM2
sgRNAs	sgRNA 3	3.517839512580069	TP53mut	HRwt
ACH-000138	pancreas	MMD
sgRNAs	sgRNA 4	2.899496472513104	TP53mut	HRwt
ACH-000138	pancreas	MDM2
sgRNAs	sgRNA 1	2.6805067448991267	TP53mut	HRwt
ACH-000138	pancreas	PPM1D
sgRNAs	sgRNA 1	3.164429313177575	TP53mut	HRwt
ACH-000138	pancreas	MDM2
sgRNAs	sgRNA 4	6.312963554805942	TP53mut	HRwt
ACH-000138	pancreas	MDM4
sgRNAs	sgRNA 3	3.111166283098984	TP53mut	HRwt
ACH-000138	pancreas	PPM1D
sgRNAs	sgRNA 4	3.0477736251124496	TP53mut	HRwt
ACH-000138	pancreas	MMD
sgRNAs	sgRNA 1	4.097701287926331	TP53mut	HRwt
ACH-000138	pancreas	MDM2
sgRNAs	sgRNA 2	4.673442342421388	TP53mut	HRwt
ACH-000147	breast	MMD
sgRNAs	sgRNA 1	4.423567217465245	TP53mut	HRwt
ACH-000147	breast	MMD
sgRNAs	sgRNA 2	4.138594762732855	TP53mut	HRwt
ACH-000147	breast	MDM2
sgRNAs	sgRNA 4	6.244424247884607	TP53mut	HRwt
ACH-000147	breast	MMD
sgRNAs	sgRNA 4	3.236368779387376	TP53mut	HRwt
ACH-000147	breast	MDM4
sgRNAs	sgRNA 1	3.692942589693768	TP53mut	HRwt
ACH-000147	breast	MDM4
sgRNAs	sgRNA 3	2.871697847770469	TP53mut	HRwt
ACH-000147	breast	MDM2
sgRNAs	sgRNA 2	4.702333963754557	TP53mut	HRwt
ACH-000147	breast	MDM2
sgRNAs	sgRNA 3	3.5644808066729707	TP53mut	HRwt
ACH-000147	breast	MDM4
sgRNAs	sgRNA 2	4.408343433767223	TP53mut	HRwt
ACH-000147	breast	MDM2
sgRNAs	sgRNA 1	2.567651873071866	TP53mut	HRwt
ACH-000147	breast	PPM1D
sgRNAs	sgRNA 1	3.294761639543216	TP53mut	HRwt
ACH-000147	breast	PPM1D
sgRNAs	sgRNA 4	3.167395892096252	TP53mut	HRwt
ACH-000147	breast	MDM4
sgRNAs	sgRNA 4	5.125586054082413	TP53mut	HRwt
ACH-000147	breast	PPM1D
sgRNAs	sgRNA 3	4.4732978039413505	TP53mut	HRwt
ACH-000147	breast	MMD
sgRNAs	sgRNA 3	3.9553831367635666	TP53mut	HRwt
ACH-000147	breast	PPM1D
sgRNAs	sgRNA 2	2.863746199331912	TP53mut	HRwt
ACH-000148	breast	MMD
sgRNAs	sgRNA 4	3.144065872926261	TP53mut	HRwt
ACH-000148	breast	PPM1D
sgRNAs	sgRNA 1	3.173928509315308	TP53mut	HRwt
ACH-000148	breast	MDM4
sgRNAs	sgRNA 4	5.123873003953646	TP53mut	HRwt
ACH-000148	breast	MMD
sgRNAs	sgRNA 2	4.086605686191802	TP53mut	HRwt
ACH-000148	breast	MDM4
sgRNAs	sgRNA 2	4.418613475736753	TP53mut	HRwt
ACH-000148	breast	PPM1D
sgRNAs	sgRNA 3	4.170460327229661	TP53mut	HRwt
ACH-000148	breast	MMD
sgRNAs	sgRNA 1	4.001240627142768	TP53mut	HRwt
ACH-000148	breast	MMD
sgRNAs	sgRNA 3	3.714114024215175	TP53mut	HRwt
ACH-000148	breast	MDM2
sgRNAs	sgRNA 4	5.100521073894173	TP53mut	HRwt
ACH-000148	breast	MDM2
sgRNAs	sgRNA 1	2.770661792278523	TP53mut	HRwt
ACH-000148	breast	MDM4
sgRNAs	sgRNA 3	3.1830686367329215	TP53mut	HRwt
ACH-000148	breast	PPM1D
sgRNAs	sgRNA 2	2.5120518636797007	TP53mut	HRwt
ACH-000148	breast	PPM1D
sgRNAs	sgRNA 4	2.8005694992574943	TP53mut	HRwt
ACH-000148	breast	MDM2
sgRNAs	sgRNA 2	4.299472654190511	TP53mut	HRwt
ACH-000148	breast	MDM2
sgRNAs	sgRNA 3	3.017133113631328	TP53mut	HRwt
ACH-000148	breast	MDM4
sgRNAs	sgRNA 1	3.303357037432591	TP53mut	HRwt
ACH-000164	pancreas	MMD
sgRNAs	sgRNA 4	3.5611263596627594	TP53mut	HRwt
ACH-000164	pancreas	PPM1D
sgRNAs	sgRNA 1	2.855661123774328	TP53mut	HRwt
ACH-000164	pancreas	MDM2
sgRNAs	sgRNA 4	6.579070486094542	TP53mut	HRwt
ACH-000164	pancreas	MDM2
sgRNAs	sgRNA 2	4.812290337438784	TP53mut	HRwt
ACH-000164	pancreas	MMD
sgRNAs	sgRNA 3	4.018243121325977	TP53mut	HRwt
ACH-000164	pancreas	MMD
sgRNAs	sgRNA 2	4.178816121146036	TP53mut	HRwt
ACH-000164	pancreas	PPM1D
sgRNAs	sgRNA 3	4.911875689377356	TP53mut	HRwt
ACH-000164	pancreas	MDM4
sgRNAs	sgRNA 3	2.8535796986076116	TP53mut	HRwt
ACH-000164	pancreas	MDM2
sgRNAs	sgRNA 3	3.541996913725632	TP53mut	HRwt
ACH-000164	pancreas	MDM4
sgRNAs	sgRNA 4	5.391726063899555	TP53mut	HRwt
ACH-000164	pancreas	MDM4
sgRNAs	sgRNA 1	3.672288603732308	TP53mut	HRwt
ACH-000164	pancreas	PPM1D
sgRNAs	sgRNA 4	3.325396654781287	TP53mut	HRwt
ACH-000164	pancreas	PPM1D
sgRNAs	sgRNA 2	3.424644558326319	TP53mut	HRwt
ACH-000164	pancreas	MMD
sgRNAs	sgRNA 1	4.133437136942431	TP53mut	HRwt
ACH-000164	pancreas	MDM2
sgRNAs	sgRNA 1	2.4223318370088927	TP53mut	HRwt
ACH-000164	pancreas	MDM4
sgRNAs	sgRNA 2	4.805867604944808	TP53mut	HRwt
ACH-000178	pancreas	PPM1D
sgRNAs	sgRNA 2	3.4931518102885417	TP53wt	HRwt
ACH-000178	pancreas	MMD
sgRNAs	sgRNA 3	3.976737822896179	TP53wt	HRwt
ACH-000178	pancreas	MMD
sgRNAs	sgRNA 1	4.217552651234667	TP53wt	HRwt
ACH-000178	pancreas	PPM1D
sgRNAs	sgRNA 1	3.5036165816976332	TP53wt	HRwt
ACH-000178	pancreas	MDM2
sgRNAs	sgRNA 4	5.776327261917947	TP53wt	HRwt
ACH-000178	pancreas	PPM1D
sgRNAs	sgRNA 4	3.25231935702731	TP53wt	HRwt
ACH-000178	pancreas	MDM4
sgRNAs	sgRNA 1	3.8998714231881273	TP53wt	HRwt
ACH-000178	pancreas	MDM2
sgRNAs	sgRNA 1	2.9930860642336765	TP53wt	HRwt
ACH-000178	pancreas	MDM4
sgRNAs	sgRNA 3	3.50577684878485	TP53wt	HRwt
ACH-000178	pancreas	MDM2
sgRNAs	sgRNA 3	3.2735540743248057	TP53wt	HRwt
ACH-000178	pancreas	MDM2
sgRNAs	sgRNA 2	4.810740803107384	TP53wt	HRwt
ACH-000178	pancreas	MMD
sgRNAs	sgRNA 2	3.684648192687247	TP53wt	HRwt
ACH-000178	pancreas	MMD
sgRNAs	sgRNA 4	2.856865787195076	TP53wt	HRwt
ACH-000178	pancreas	MDM4
sgRNAs	sgRNA 4	5.000126927480504	TP53wt	HRwt
ACH-000178	pancreas	MDM4
sgRNAs	sgRNA 2	4.45983624134194	TP53wt	HRwt
ACH-000178	pancreas	PPM1D
sgRNAs	sgRNA 3	4.813281198708013	TP53wt	HRwt
ACH-000212	breast	PPM1D
sgRNAs	sgRNA 2	2.696289494417753	TP53mut	HRwt
ACH-000212	breast	MDM2
sgRNAs	sgRNA 1	0.5232813486202066	TP53mut	HRwt
ACH-000212	breast	MDM2
sgRNAs	sgRNA 4	4.224108067042394	TP53mut	HRwt
ACH-000212	breast	PPM1D
sgRNAs	sgRNA 4	3.2476809576013697	TP53mut	HRwt
ACH-000212	breast	MMD
sgRNAs	sgRNA 2	4.5256371151923185	TP53mut	HRwt
ACH-000212	breast	PPM1D
sgRNAs	sgRNA 1	3.6231196149707814	TP53mut	HRwt
ACH-000212	breast	MDM2
sgRNAs	sgRNA 3	2.125469392050565	TP53mut	HRwt
ACH-000212	breast	MMD
sgRNAs	sgRNA 4	2.649617670385028	TP53mut	HRwt
ACH-000212	breast	MMD
sgRNAs	sgRNA 1	4.013585639182666	TP53mut	HRwt
ACH-000212	breast	MDM4
sgRNAs	sgRNA 3	2.3740578243789345	TP53mut	HRwt
ACH-000212	breast	MMD
sgRNAs	sgRNA 3	3.7907452141239832	TP53mut	HRwt
ACH-000212	breast	MDM4
sgRNAs	sgRNA 1	3.934871622087974	TP53mut	HRwt
ACH-000212	breast	MDM4
sgRNAs	sgRNA 4	4.794792001313746	TP53mut	HRwt
ACH-000212	breast	MDM4
sgRNAs	sgRNA 2	4.262450844268754	TP53mut	HRwt
ACH-000212	breast	MDM2
sgRNAs	sgRNA 2	2.8292163045360583	TP53mut	HRwt
ACH-000212	breast	PPM1D
sgRNAs	sgRNA 3	4.682725470786724	TP53mut	HRwt
ACH-000222	pancreas	MDM4
sgRNAs	sgRNA 2	4.202534036812002	TP53mut	HRwt
ACH-000222	pancreas	MDM2
sgRNAs	sgRNA 3	3.292272417867993	TP53mut	HRwt
ACH-000222	pancreas	MDM2
sgRNAs	sgRNA 1	2.957963989261491	TP53mut	HRwt
ACH-000222	pancreas	MMD
sgRNAs	sgRNA 3	4.0959493474565605	TP53mut	HRwt
ACH-000222	pancreas	PPM1D
sgRNAs	sgRNA 4	3.436318559345358	TP53mut	HRwt
ACH-000222	pancreas	MDM2
sgRNAs	sgRNA 4	6.412065516864012	TP53mut	HRwt
ACH-000222	pancreas	MMD
sgRNAs	sgRNA 2	4.071294505027447	TP53mut	HRwt
ACH-000222	pancreas	PPM1D
sgRNAs	sgRNA 1	3.3578180767790764	TP53mut	HRwt
ACH-000222	pancreas	MMD
sgRNAs	sgRNA 4	2.9925996102873857	TP53mut	HRwt
ACH-000222	pancreas	MDM4
sgRNAs	sgRNA 3	3.082971660271392	TP53mut	HRwt
ACH-000222	pancreas	MMD
sgRNAs	sgRNA 1	4.34439911800754	TP53mut	HRwt
ACH-000222	pancreas	MDM4
sgRNAs	sgRNA 4	4.932147245120891	TP53mut	HRwt
ACH-000222	pancreas	MDM2
sgRNAs	sgRNA 2	4.695154469786018	TP53mut	HRwt
ACH-000222	pancreas	MDM4
sgRNAs	sgRNA 1	3.7891054019332455	TP53mut	HRwt
ACH-000222	pancreas	PPM1D
sgRNAs	sgRNA 3	4.158817509136747	TP53mut	HRwt
ACH-000222	pancreas	PPM1D
sgRNAs	sgRNA 2	2.636935509933047	TP53mut	HRwt
ACH-000223	breast	MDM2
sgRNAs	sgRNA 2	4.604892865392266	TP53mut	HRwt
ACH-000223	breast	MMD
sgRNAs	sgRNA 1	3.987860615278755	TP53mut	HRwt
ACH-000223	breast	PPM1D
sgRNAs	sgRNA 1	3.525182964096743	TP53mut	HRwt
ACH-000223	breast	MDM2
sgRNAs	sgRNA 4	6.28784694135777	TP53mut	HRwt
ACH-000223	breast	PPM1D
sgRNAs	sgRNA 4	2.9349862630772994	TP53mut	HRwt
ACH-000223	breast	PPM1D
sgRNAs	sgRNA 2	3.1604966088633653	TP53mut	HRwt
ACH-000223	breast	MMD
sgRNAs	sgRNA 3	4.378821592201801	TP53mut	HRwt
ACH-000223	breast	MDM2
sgRNAs	sgRNA 3	3.060167703045029	TP53mut	HRwt
ACH-000223	breast	MDM4
sgRNAs	sgRNA 1	3.2466708900363628	TP53mut	HRwt
ACH-000223	breast	MMD
sgRNAs	sgRNA 4	3.2972633954270028	TP53mut	HRwt
ACH-000223	breast	MDM4
sgRNAs	sgRNA 2	4.347065226688851	TP53mut	HRwt
ACH-000223	breast	PPM1D
sgRNAs	sgRNA 3	4.600651422257108	TP53mut	HRwt
ACH-000223	breast	MDM4
sgRNAs	sgRNA 4	5.121204564621929	TP53mut	HRwt
ACH-000223	breast	MDM2
sgRNAs	sgRNA 1	2.9529425648074543	TP53mut	HRwt
ACH-000223	breast	MDM4
sgRNAs	sgRNA 3	3.3416814611777204	TP53mut	HRwt
ACH-000223	breast	MMD
sgRNAs	sgRNA 2	4.297742334695476	TP53mut	HRwt
ACH-000235	pancreas	PPM1D
sgRNAs	sgRNA 3	4.70356502137565	TP53mut	HRmut
ACH-000235	pancreas	MMD
sgRNAs	sgRNA 1	3.929663303976093	TP53mut	HRmut
ACH-000235	pancreas	MMD
sgRNAs	sgRNA 3	4.1769667512525315	TP53mut	HRmut
ACH-000235	pancreas	PPM1D
sgRNAs	sgRNA 1	3.5121451270159496	TP53mut	HRmut
ACH-000235	pancreas	MDM4
sgRNAs	sgRNA 1	3.1169893220388296	TP53mut	HRmut
ACH-000235	pancreas	PPM1D
sgRNAs	sgRNA 2	2.9022566914737773	TP53mut	HRmut
ACH-000235	pancreas	MDM2
sgRNAs	sgRNA 2	4.7329369827908145	TP53mut	HRmut
ACH-000235	pancreas	PPM1D
sgRNAs	sgRNA 4	3.426530264257481	TP53mut	HRmut
ACH-000235	pancreas	MDM2
sgRNAs	sgRNA 1	2.4992993415900675	TP53mut	HRmut
ACH-000235	pancreas	MDM4
sgRNAs	sgRNA 4	4.67785304375701	TP53mut	HRmut
ACH-000235	pancreas	MDM2
sgRNAs	sgRNA 3	3.2401925739770188	TP53mut	HRmut
ACH-000235	pancreas	MMD
sgRNAs	sgRNA 4	2.9812791717177114	TP53mut	HRmut
ACH-000235	pancreas	MDM2
sgRNAs	sgRNA 4	6.488441468275157	TP53mut	HRmut
ACH-000235	pancreas	MDM4
sgRNAs	sgRNA 2	4.875473170507769	TP53mut	HRmut
ACH-000235	pancreas	MMD
sgRNAs	sgRNA 2	3.8000832504679543	TP53mut	HRmut
ACH-000235	pancreas	MDM4
sgRNAs	sgRNA 3	2.6457860360569416	TP53mut	HRmut
ACH-000237	ovary	MDM2
sgRNAs	sgRNA 2	4.610290835134818	TP53mut	HRwt
ACH-000237	ovary	MDM4
sgRNAs	sgRNA 4	5.366811257814407	TP53mut	HRwt
ACH-000237	ovary	MDM2
sgRNAs	sgRNA 3	3.4692065167575388	TP53mut	HRwt
ACH-000237	ovary	PPM1D
sgRNAs	sgRNA 4	3.295751447853283	TP53mut	HRwt
ACH-000237	ovary	MDM4
sgRNAs	sgRNA 1	3.6604091855852623	TP53mut	HRwt
ACH-000237	ovary	MMD
sgRNAs	sgRNA 1	4.044832816749421	TP53mut	HRwt
ACH-000237	ovary	PPM1D
sgRNAs	sgRNA 1	3.2162988103104313	TP53mut	HRwt
ACH-000237	ovary	MDM2
sgRNAs	sgRNA 4	5.785865769670741	TP53mut	HRwt
ACH-000237	ovary	PPM1D
sgRNAs	sgRNA 2	2.9922425764967064	TP53mut	HRwt
ACH-000237	ovary	MDM2
sgRNAs	sgRNA 1	2.479506267191826	TP53mut	HRwt
ACH-000237	ovary	MMD
sgRNAs	sgRNA 4	3.5161020910738463	TP53mut	HRwt
ACH-000237	ovary	MDM4
sgRNAs	sgRNA 3	3.0636202559830283	TP53mut	HRwt
ACH-000237	ovary	MDM4
sgRNAs	sgRNA 2	4.5002269541429865	TP53mut	HRwt
ACH-000237	ovary	MMD
sgRNAs	sgRNA 3	4.390327835852287	TP53mut	HRwt
ACH-000237	ovary	PPM1D
sgRNAs	sgRNA 3	4.462568052696252	TP53mut	HRwt
ACH-000237	ovary	MMD
sgRNAs	sgRNA 2	4.216161411396567	TP53mut	HRwt
ACH-000243	pancreas	MDM4
sgRNAs	sgRNA 1	3.5308869574037014	TP53mut	HRwt
ACH-000243	pancreas	MDM2
sgRNAs	sgRNA 2	4.869827145769411	TP53mut	HRwt
ACH-000243	pancreas	MDM4
sgRNAs	sgRNA 2	4.489730218944103	TP53mut	HRwt
ACH-000243	pancreas	MMD
sgRNAs	sgRNA 3	3.872274896990699	TP53mut	HRwt
ACH-000243	pancreas	MMD
sgRNAs	sgRNA 4	3.058118381694884	TP53mut	HRwt
ACH-000243	pancreas	MMD
sgRNAs	sgRNA 2	3.987746463072326	TP53mut	HRwt
ACH-000243	pancreas	MDM4
sgRNAs	sgRNA 3	3.168982054912031	TP53mut	HRwt
ACH-000243	pancreas	PPM1D
sgRNAs	sgRNA 3	4.48044144459999	TP53mut	HRwt
ACH-000243	pancreas	MMD
sgRNAs	sgRNA 1	4.191640746800197	TP53mut	HRwt
ACH-000243	pancreas	PPM1D
sgRNAs	sgRNA 4	3.117807687004486	TP53mut	HRwt
ACH-000243	pancreas	MDM4
sgRNAs	sgRNA 4	5.108924717517844	TP53mut	HRwt
ACH-000243	pancreas	PPM1D
sgRNAs	sgRNA 1	3.0383950723338433	TP53mut	HRwt
ACH-000243	pancreas	MDM2
sgRNAs	sgRNA 1	2.72717408471357	TP53mut	HRwt
ACH-000243	pancreas	PPM1D
sgRNAs	sgRNA 2	2.5083189337932725	TP53mut	HRwt
ACH-000243	pancreas	MDM2
sgRNAs	sgRNA 4	6.344524133168424	TP53mut	HRwt
ACH-000243	pancreas	MDM2
sgRNAs	sgRNA 3	3.4103191672662767	TP53mut	HRwt
ACH-000248	breast	PPM1D
sgRNAs	sgRNA 2	2.830785332133026	TP53mut	HRwt
ACH-000248	breast	MMD
sgRNAs	sgRNA 3	4.416007886719941	TP53mut	HRwt
ACH-000248	breast	PPM1D
sgRNAs	sgRNA 1	3.2761101798645105	TP53mut	HRwt
ACH-000248	breast	MMD
sgRNAs	sgRNA 2	4.036898886905169	TP53mut	HRwt
ACH-000248	breast	MDM2
sgRNAs	sgRNA 4	5.448876157799494	TP53mut	HRwt
ACH-000248	breast	PPM1D
sgRNAs	sgRNA 3	4.430176633948373	TP53mut	HRwt
ACH-000248	breast	MDM2
sgRNAs	sgRNA 1	2.888163972371205	TP53mut	HRwt
ACH-000248	breast	PPM1D
sgRNAs	sgRNA 4	3.2813138176649534	TP53mut	HRwt
ACH-000248	breast	MDM4
sgRNAs	sgRNA 4	5.467397218543321	TP53mut	HRwt
ACH-000248	breast	MMD
sgRNAs	sgRNA 4	3.367175640747303	TP53mut	HRwt
ACH-000248	breast	MMD
sgRNAs	sgRNA 1	4.017365181979677	TP53mut	HRwt
ACH-000248	breast	MDM4
sgRNAs	sgRNA 2	4.439406969513323	TP53mut	HRwt
ACH-000248	breast	MDM2
sgRNAs	sgRNA 2	4.702651029990724	TP53mut	HRwt
ACH-000248	breast	MDM4
sgRNAs	sgRNA 1	3.4001838951049757	TP53mut	HRwt
ACH-000248	breast	MDM4
sgRNAs	sgRNA 3	3.212962270201009	TP53mut	HRwt
ACH-000248	breast	MDM2
sgRNAs	sgRNA 3	3.445400217198717	TP53mut	HRwt
ACH-000256	ovary	MDM2
sgRNAs	sgRNA 1	3.557938277600043	TP53mut	HRwt
ACH-000256	ovary	MDM4
sgRNAs	sgRNA 3	3.1321029938073384	TP53mut	HRwt
ACH-000256	ovary	MDM4
sgRNAs	sgRNA 1	4.126501768144622	TP53mut	HRwt
ACH-000256	ovary	MDM2
sgRNAs	sgRNA 3	3.7635799253418454	TP53mut	HRwt
ACH-000256	ovary	MDM2
sgRNAs	sgRNA 2	4.552497895361978	TP53mut	HRwt
ACH-000256	ovary	MMD
sgRNAs	sgRNA 1	4.727624549427984	TP53mut	HRwt
ACH-000256	ovary	MDM2
sgRNAs	sgRNA 4	5.5724141514366625	TP53mut	HRwt
ACH-000256	ovary	MDM4
sgRNAs	sgRNA 2	3.9956649574276937	TP53mut	HRwt
ACH-000256	ovary	MDM4
sgRNAs	sgRNA 4	5.1463691166885965	TP53mut	HRwt
ACH-000256	ovary	MMD
sgRNAs	sgRNA 3	4.43554038072452	TP53mut	HRwt
ACH-000256	ovary	PPM1D
sgRNAs	sgRNA 1	3.385668861283884	TP53mut	HRwt
ACH-000256	ovary	PPM1D
sgRNAs	sgRNA 2	2.7546352804751253	TP53mut	HRwt
ACH-000256	ovary	MMD
sgRNAs	sgRNA 4	3.5300428573223672	TP53mut	HRwt
ACH-000256	ovary	MMD
sgRNAs	sgRNA 2	4.37826033065842	TP53mut	HRwt
ACH-000256	ovary	PPM1D
sgRNAs	sgRNA 4	3.3948519158051704	TP53mut	HRwt
ACH-000256	ovary	PPM1D
sgRNAs	sgRNA 3	4.758250136683592	TP53mut	HRwt
ACH-000258	breast	MMD
sgRNAs	sgRNA 3	3.415797972359966	TP53wt	HRwt
ACH-000258	breast	PPM1D
sgRNAs	sgRNA 1	2.343920265992757	TP53wt	HRwt
ACH-000258	breast	MMD
sgRNAs	sgRNA 1	4.3930856055949175	TP53wt	HRwt
ACH-000258	breast	MMD
sgRNAs	sgRNA 4	3.129485680959503	TP53wt	HRwt
ACH-000258	breast	PPM1D
sgRNAs	sgRNA 2	2.3628138169810797	TP53wt	HRwt
ACH-000258	breast	MDM4
sgRNAs	sgRNA 1	3.761288617837069	TP53wt	HRwt
ACH-000258	breast	MMD
sgRNAs	sgRNA 2	4.154870084765879	TP53wt	HRwt
ACH-000258	breast	MDM4
sgRNAs	sgRNA 4	5.082563489025395	TP53wt	HRwt
ACH-000258	breast	MDM2
sgRNAs	sgRNA 3	3.03039618454921	TP53wt	HRwt
ACH-000258	breast	PPM1D
sgRNAs	sgRNA 4	2.486463735213034	TP53wt	HRwt
ACH-000258	breast	MDM4
sgRNAs	sgRNA 2	4.471119391735102	TP53wt	HRwt
ACH-000258	breast	MDM2
sgRNAs	sgRNA 2	4.6366195704029805	TP53wt	HRwt
ACH-000258	breast	MDM4
sgRNAs	sgRNA 3	2.194258506089239	TP53wt	HRwt
ACH-000258	breast	MDM2
sgRNAs	sgRNA 4	5.167618865849365	TP53wt	HRwt
ACH-000258	breast	PPM1D
sgRNAs	sgRNA 3	4.114455912417741	TP53wt	HRwt
ACH-000258	breast	MDM2
sgRNAs	sgRNA 1	2.423333510985509	TP53wt	HRwt
ACH-000265	pancreas	MMD
sgRNAs	sgRNA 1	4.2137443530805765	TP53wt	HRwt
ACH-000265	pancreas	MMD
sgRNAs	sgRNA 2	4.339135121432822	TP53wt	HRwt
ACH-000265	pancreas	MDM4
sgRNAs	sgRNA 2	4.5923575300576385	TP53wt	HRwt
ACH-000265	pancreas	PPM1D
sgRNAs	sgRNA 4	3.5749482920645246	TP53wt	HRwt
ACH-000265	pancreas	PPM1D
sgRNAs	sgRNA 3	4.699557436886983	TP53wt	HRwt
ACH-000265	pancreas	MDM2
sgRNAs	sgRNA 2	4.966555225301838	TP53wt	HRwt
ACH-000265	pancreas	MDM2
sgRNAs	sgRNA 4	6.505516613251271	TP53wt	HRwt
ACH-000265	pancreas	MDM2
sgRNAs	sgRNA 1	2.781806593434461	TP53wt	HRwt
ACH-000265	pancreas	MMD
sgRNAs	sgRNA 4	3.0630283864828733	TP53wt	HRwt
ACH-000265	pancreas	MDM2
sgRNAs	sgRNA 3	3.5818690021200967	TP53wt	HRwt
ACH-000265	pancreas	MDM4
sgRNAs	sgRNA 4	5.181531165840287	TP53wt	HRwt
ACH-000265	pancreas	MDM4
sgRNAs	sgRNA 1	3.846542361093503	TP53wt	HRwt
ACH-000265	pancreas	PPM1D
sgRNAs	sgRNA 1	3.0452567079100947	TP53wt	HRwt
ACH-000265	pancreas	MDM4
sgRNAs	sgRNA 3	3.3400255655103717	TP53wt	HRwt
ACH-000265	pancreas	MMD
sgRNAs	sgRNA 3	3.77793733935904	TP53wt	HRwt
ACH-000265	pancreas	PPM1D
sgRNAs	sgRNA 2	2.9629533172772446	TP53wt	HRwt
ACH-000266	pancreas	PPM1D
sgRNAs	sgRNA 4	3.2797251458689933	TP53mut	HRwt
ACH-000266	pancreas	MDM4
sgRNAs	sgRNA 1	3.528266449427705	TP53mut	HRwt
ACH-000266	pancreas	PPM1D
sgRNAs	sgRNA 1	3.1117657407094987	TP53mut	HRwt
ACH-000266	pancreas	MMD
sgRNAs	sgRNA 1	3.972208559897057	TP53mut	HRwt
ACH-000266	pancreas	MMD
sgRNAs	sgRNA 3	3.9608960660439423	TP53mut	HRwt
ACH-000266	pancreas	MDM2
sgRNAs	sgRNA 3	3.5314348785318543	TP53mut	HRwt
ACH-000266	pancreas	MDM4
sgRNAs	sgRNA 4	5.020399355574501	TP53mut	HRwt
ACH-000266	pancreas	MMD
sgRNAs	sgRNA 2	3.853513116183256	TP53mut	HRwt
ACH-000266	pancreas	MDM2
sgRNAs	sgRNA 2	4.681007639372453	TP53mut	HRwt
ACH-000266	pancreas	MDM4
sgRNAs	sgRNA 2	4.451652745814753	TP53mut	HRwt
ACH-000266	pancreas	MDM2
sgRNAs	sgRNA 1	2.7822604116433056	TP53mut	HRwt
ACH-000266	pancreas	MDM2
sgRNAs	sgRNA 4	6.446654918193444	TP53mut	HRwt
ACH-000266	pancreas	MDM4
sgRNAs	sgRNA 3	3.2630445917907034	TP53mut	HRwt
ACH-000266	pancreas	MMD
sgRNAs	sgRNA 4	2.8279402255129633	TP53mut	HRwt
ACH-000266	pancreas	PPM1D
sgRNAs	sgRNA 2	2.948915886149182	TP53mut	HRwt
ACH-000266	pancreas	PPM1D
sgRNAs	sgRNA 3	4.517841897273094	TP53mut	HRwt
ACH-000276	breast	MDM4
sgRNAs	sgRNA 3	3.657967077338911	TP53mut	HRmut
ACH-000276	breast	MDM2
sgRNAs	sgRNA 4	5.993956380337273	TP53mut	HRmut
ACH-000276	breast	MDM2
sgRNAs	sgRNA 2	4.4233251092592365	TP53mut	HRmut
ACH-000276	breast	MDM2
sgRNAs	sgRNA 1	0.9484729513794272	TP53mut	HRmut
ACH-000276	breast	MDM2
sgRNAs	sgRNA 3	3.6860315913278	TP53mut	HRmut
ACH-000276	breast	MMD
sgRNAs	sgRNA 2	3.6755712707503743	TP53mut	HRmut
ACH-000276	breast	MDM4
sgRNAs	sgRNA 1	4.138564106376778	TP53mut	HRmut
ACH-000276	breast	MMD
sgRNAs	sgRNA 1	4.250861618181912	TP53mut	HRmut
ACH-000276	breast	PPM1D
sgRNAs	sgRNA 4	3.27938177012792	TP53mut	HRmut
ACH-000276	breast	PPM1D
sgRNAs	sgRNA 1	4.138564106376778	TP53mut	HRmut
ACH-000276	breast	MDM4
sgRNAs	sgRNA 2	4.803952549007085	TP53mut	HRmut
ACH-000276	breast	MDM4
sgRNAs	sgRNA 4	4.989926322746969	TP53mut	HRmut
ACH-000276	breast	PPM1D
sgRNAs	sgRNA 2	3.0980503606392293	TP53mut	HRmut
ACH-000276	breast	PPM1D
sgRNAs	sgRNA 3	4.992737871232522	TP53mut	HRmut
ACH-000276	breast	MMD
sgRNAs	sgRNA 4	3.825030125511485	TP53mut	HRmut
ACH-000276	breast	MMD
sgRNAs	sgRNA 3	4.466438943443749	TP53mut	HRmut
ACH-000277	breast	MDM2
sgRNAs	sgRNA 1	3.0721974575057707	TP53mut	HRwt
ACH-000277	breast	PPM1D
sgRNAs	sgRNA 1	3.0042716201624735	TP53mut	HRwt
ACH-000277	breast	MDM4
sgRNAs	sgRNA 4	5.067822578525972	TP53mut	HRwt
ACH-000277	breast	PPM1D
sgRNAs	sgRNA 4	3.0673334191516157	TP53mut	HRwt
ACH-000277	breast	MDM2
sgRNAs	sgRNA 4	6.359664761878654	TP53mut	HRwt
ACH-000277	breast	PPM1D
sgRNAs	sgRNA 3	4.170248700636465	TP53mut	HRwt
ACH-000277	breast	MMD
sgRNAs	sgRNA 1	4.142955763948267	TP53mut	HRwt
ACH-000277	breast	MDM2
sgRNAs	sgRNA 2	4.695510731965306	TP53mut	HRwt
ACH-000277	breast	MDM4
sgRNAs	sgRNA 3	2.973091723357585	TP53mut	HRwt
ACH-000277	breast	MMD
sgRNAs	sgRNA 4	3.504842760265732	TP53mut	HRwt
ACH-000277	breast	MDM4
sgRNAs	sgRNA 2	4.446162464371224	TP53mut	HRwt
ACH-000277	breast	MDM2
sgRNAs	sgRNA 3	3.20329548159258	TP53mut	HRwt
ACH-000277	breast	PPM1D
sgRNAs	sgRNA 2	2.9084991841936687	TP53mut	HRwt
ACH-000277	breast	MDM4
sgRNAs	sgRNA 1	3.623256008723828	TP53mut	HRwt
ACH-000277	breast	MMD
sgRNAs	sgRNA 3	3.895149020218808	TP53mut	HRwt
ACH-000277	breast	MMD
sgRNAs	sgRNA 2	3.848665855783716	TP53mut	HRwt
ACH-000278	ovary	MDM4
sgRNAs	sgRNA 2	4.19044256036071	TP53mut	HRmut
ACH-000278	ovary	MDM2
sgRNAs	sgRNA 3	3.5891005360825003	TP53mut	HRmut
ACH-000278	ovary	MDM2
sgRNAs	sgRNA 1	2.780140711283451	TP53mut	HRmut
ACH-000278	ovary	PPM1D
sgRNAs	sgRNA 2	3.053762955426192	TP53mut	HRmut
ACH-000278	ovary	MMD
sgRNAs	sgRNA 2	4.131876011759927	TP53mut	HRmut
ACH-000278	ovary	PPM1D
sgRNAs	sgRNA 1	3.0828935695827733	TP53mut	HRmut
ACH-000278	ovary	MMD
sgRNAs	sgRNA 3	4.177718157812901	TP53mut	HRmut
ACH-000278	ovary	MMD
sgRNAs	sgRNA 4	3.2046873695130476	TP53mut	HRmut
ACH-000278	ovary	MMD
sgRNAs	sgRNA 1	4.152806548020712	TP53mut	HRmut
ACH-000278	ovary	PPM1D
sgRNAs	sgRNA 3	4.309599093212208	TP53mut	HRmut
ACH-000278	ovary	MDM2
sgRNAs	sgRNA 2	4.593152402468497	TP53mut	HRmut
ACH-000278	ovary	MDM2
sgRNAs	sgRNA 4	5.662461381497034	TP53mut	HRmut
ACH-000278	ovary	MDM4
sgRNAs	sgRNA 4	5.5991867175064725	TP53mut	HRmut
ACH-000278	ovary	PPM1D
sgRNAs	sgRNA 4	3.0944247421798736	TP53mut	HRmut
ACH-000278	ovary	MDM4
sgRNAs	sgRNA 3	3.243784045706601	TP53mut	HRmut
ACH-000278	ovary	MDM4
sgRNAs	sgRNA 1	3.7734299081314626	TP53mut	HRmut
ACH-000280	ovary	PPM1D
sgRNAs	sgRNA 2	2.523724784629355	TP53wt	HRwt
ACH-000280	ovary	MDM4
sgRNAs	sgRNA 4	4.779982999410269	TP53wt	HRwt
ACH-000280	ovary	MMD
sgRNAs	sgRNA 2	4.338449794612381	TP53wt	HRwt
ACH-000280	ovary	PPM1D
sgRNAs	sgRNA 3	3.761763747571443	TP53wt	HRwt
ACH-000280	ovary	MDM4
sgRNAs	sgRNA 3	1.8356317660205728	TP53wt	HRwt
ACH-000280	ovary	MDM4
sgRNAs	sgRNA 1	3.101250178858633	TP53wt	HRwt
ACH-000280	ovary	MMD
sgRNAs	sgRNA 3	3.853311557768995	TP53wt	HRwt
ACH-000280	ovary	MDM2
sgRNAs	sgRNA 1	2.3995247138303717	TP53wt	HRwt
ACH-000280	ovary	MMD
sgRNAs	sgRNA 1	4.0193952672034765	TP53wt	HRwt
ACH-000280	ovary	PPM1D
sgRNAs	sgRNA 1	2.1867319095020905	TP53wt	HRwt
ACH-000280	ovary	PPM1D
sgRNAs	sgRNA 4	2.3507959971118195	TP53wt	HRwt
ACH-000280	ovary	MDM2
sgRNAs	sgRNA 4	4.674348899238332	TP53wt	HRwt
ACH-000280	ovary	MMD
sgRNAs	sgRNA 4	3.2822850359840436	TP53wt	HRwt
ACH-000280	ovary	MDM2
sgRNAs	sgRNA 2	4.411383897937784	TP53wt	HRwt
ACH-000280	ovary	MDM4
sgRNAs	sgRNA 2	4.278413076880253	TP53wt	HRwt
ACH-000280	ovary	MDM2
sgRNAs	sgRNA 3	2.7662411179535535	TP53wt	HRwt
ACH-000281	pancreas	MMD
sgRNAs	sgRNA 2	4.320883854170753	TP53mut	HRwt
ACH-000281	pancreas	MMD
sgRNAs	sgRNA 4	2.6725240536395196	TP53mut	HRwt
ACH-000281	pancreas	MMD
sgRNAs	sgRNA 1	4.274869245396495	TP53mut	HRwt
ACH-000281	pancreas	PPM1D
sgRNAs	sgRNA 3	4.780162511539798	TP53mut	HRwt
ACH-000281	pancreas	MDM2
sgRNAs	sgRNA 4	6.629243467080165	TP53mut	HRwt
ACH-000281	pancreas	MMD
sgRNAs	sgRNA 3	4.049077091021192	TP53mut	HRwt
ACH-000281	pancreas	MDM4
sgRNAs	sgRNA 3	3.2055556698896748	TP53mut	HRwt
ACH-000281	pancreas	PPM1D
sgRNAs	sgRNA 4	2.8979974003386633	TP53mut	HRwt
ACH-000281	pancreas	MDM4
sgRNAs	sgRNA 4	5.010244081613997	TP53mut	HRwt
ACH-000281	pancreas	MDM4
sgRNAs	sgRNA 1	3.797162284755429	TP53mut	HRwt
ACH-000281	pancreas	MDM2
sgRNAs	sgRNA 2	4.778961278000761	TP53mut	HRwt
ACH-000281	pancreas	MDM4
sgRNAs	sgRNA 2	4.436445725046157	TP53mut	HRwt
ACH-000281	pancreas	PPM1D
sgRNAs	sgRNA 1	3.27127385686582	TP53mut	HRwt
ACH-000281	pancreas	MDM2
sgRNAs	sgRNA 1	2.7107327910738186	TP53mut	HRwt
ACH-000281	pancreas	PPM1D
sgRNAs	sgRNA 2	2.790898003619184	TP53mut	HRwt
ACH-000281	pancreas	MDM2
sgRNAs	sgRNA 3	3.5901846568377365	TP53mut	HRwt
ACH-000288	breast	MDM4
sgRNAs	sgRNA 2	4.6722213121231535	TP53mut	HRwt
ACH-000288	breast	MMD
sgRNAs	sgRNA 4	2.862689303686315	TP53mut	HRwt
ACH-000288	breast	MMD
sgRNAs	sgRNA 1	3.9676261893171905	TP53mut	HRwt
ACH-000288	breast	MDM4
sgRNAs	sgRNA 4	5.209223666803191	TP53mut	HRwt
ACH-000288	breast	MDM4
sgRNAs	sgRNA 1	3.60837288224913	TP53mut	HRwt
ACH-000288	breast	MDM2
sgRNAs	sgRNA 2	4.9600036494600035	TP53mut	HRwt
ACH-000288	breast	MDM4
sgRNAs	sgRNA 3	3.289651989891776	TP53mut	HRwt
ACH-000288	breast	MMD
sgRNAs	sgRNA 2	3.2987207284062725	TP53mut	HRwt
ACH-000288	breast	PPM1D
sgRNAs	sgRNA 4	3.3038974934357883	TP53mut	HRwt
ACH-000288	breast	PPM1D
sgRNAs	sgRNA 3	4.251000044777207	TP53mut	HRwt
ACH-000288	breast	MDM2
sgRNAs	sgRNA 1	2.900155699112976	TP53mut	HRwt
ACH-000288	breast	MDM2
sgRNAs	sgRNA 3	3.615861467324345	TP53mut	HRwt
ACH-000288	breast	PPM1D
sgRNAs	sgRNA 1	2.892604752306162	TP53mut	HRwt
ACH-000288	breast	MMD
sgRNAs	sgRNA 3	4.0900744355867875	TP53mut	HRwt
ACH-000288	breast	MDM2
sgRNAs	sgRNA 4	5.892313976896129	TP53mut	HRwt
ACH-000288	breast	PPM1D
sgRNAs	sgRNA 2	2.842965099402941	TP53mut	HRwt
ACH-000291	ovary	PPM1D
sgRNAs	sgRNA 1	3.1885251305196967	TP53mut	HRwt
ACH-000291	ovary	MMD
sgRNAs	sgRNA 1	3.827185391736122	TP53mut	HRwt
ACH-000291	ovary	MDM4
sgRNAs	sgRNA 2	4.456062206314049	TP53mut	HRwt
ACH-000291	ovary	PPM1D
sgRNAs	sgRNA 2	2.7241593159519777	TP53mut	HRwt
ACH-000291	ovary	MMD
sgRNAs	sgRNA 4	3.1496559921126357	TP53mut	HRwt
ACH-000291	ovary	PPM1D
sgRNAs	sgRNA 4	3.051549791755616	TP53mut	HRwt
ACH-000291	ovary	MMD
sgRNAs	sgRNA 2	3.81799468101598	TP53mut	HRwt
ACH-000291	ovary	MDM2
sgRNAs	sgRNA 3	3.5878339150030443	TP53mut	HRwt
ACH-000291	ovary	MDM4
sgRNAs	sgRNA 1	4.049208285032574	TP53mut	HRwt
ACH-000291	ovary	PPM1D
sgRNAs	sgRNA 3	4.9236385073435605	TP53mut	HRwt
ACH-000291	ovary	MDM4
sgRNAs	sgRNA 4	5.384639281790061	TP53mut	HRwt
ACH-000291	ovary	MMD
sgRNAs	sgRNA 3	3.8755131591046466	TP53mut	HRwt
ACH-000291	ovary	MDM4
sgRNAs	sgRNA 3	3.0381971685545746	TP53mut	HRwt
ACH-000291	ovary	MDM2
sgRNAs	sgRNA 4	6.515053958542834	TP53mut	HRwt
ACH-000291	ovary	MDM2
sgRNAs	sgRNA 2	5.019401899494509	TP53mut	HRwt
ACH-000291	ovary	MDM2
sgRNAs	sgRNA 1	2.702623439642493	TP53mut	HRwt
ACH-000307	pancreas	PPM1D
sgRNAs	sgRNA 2	3.114534333990983	TP53mut	HRwt
ACH-000307	pancreas	MDM2
sgRNAs	sgRNA 3	3.506048483443435	TP53mut	HRwt
ACH-000307	pancreas	MDM2
sgRNAs	sgRNA 1	2.857326492931355	TP53mut	HRwt
ACH-000307	pancreas	PPM1D
sgRNAs	sgRNA 4	2.909627430835755	TP53mut	HRwt
ACH-000307	pancreas	MDM2
sgRNAs	sgRNA 4	6.6159583730499545	TP53mut	HRwt
ACH-000307	pancreas	MDM2
sgRNAs	sgRNA 2	4.51755610244899	TP53mut	HRwt
ACH-000307	pancreas	MMD
sgRNAs	sgRNA 4	3.427034551566016	TP53mut	HRwt
ACH-000307	pancreas	MMD
sgRNAs	sgRNA 2	3.67304561688042	TP53mut	HRwt
ACH-000307	pancreas	MDM4
sgRNAs	sgRNA 4	5.18871305824427	TP53mut	HRwt
ACH-000307	pancreas	MDM4
sgRNAs	sgRNA 3	3.2173798951987043	TP53mut	HRwt
ACH-000307	pancreas	MDM4
sgRNAs	sgRNA 2	4.517693028842798	TP53mut	HRwt
ACH-000307	pancreas	MMD
sgRNAs	sgRNA 1	4.123838089692235	TP53mut	HRwt
ACH-000307	pancreas	PPM1D
sgRNAs	sgRNA 3	4.491900091753142	TP53mut	HRwt
ACH-000307	pancreas	PPM1D
sgRNAs	sgRNA 1	3.1650715438888115	TP53mut	HRwt
ACH-000307	pancreas	MDM4
sgRNAs	sgRNA 1	3.835483577482077	TP53mut	HRwt
ACH-000307	pancreas	MMD
sgRNAs	sgRNA 3	4.003697689883463	TP53mut	HRwt
ACH-000308	ovary	PPM1D
sgRNAs	sgRNA 4	3.4424057008782607	TP53mut	HRwt
ACH-000308	ovary	PPM1D
sgRNAs	sgRNA 3	4.4051743264237455	TP53mut	HRwt
ACH-000308	ovary	MDM4
sgRNAs	sgRNA 4	5.510733929331614	TP53mut	HRwt
ACH-000308	ovary	MDM2
sgRNAs	sgRNA 2	4.79554059596707	TP53mut	HRwt
ACH-000308	ovary	MMD
sgRNAs	sgRNA 3	4.166315404381096	TP53mut	HRwt
ACH-000308	ovary	MDM4
sgRNAs	sgRNA 1	3.686403286098396	TP53mut	HRwt
ACH-000308	ovary	MDM4
sgRNAs	sgRNA 2	4.710959254513294	TP53mut	HRwt
ACH-000308	ovary	PPM1D
sgRNAs	sgRNA 2	3.035578598864368	TP53mut	HRwt
ACH-000308	ovary	MMD
sgRNAs	sgRNA 1	3.798670310682839	TP53mut	HRwt
ACH-000308	ovary	PPM1D
sgRNAs	sgRNA 1	3.3379057047082807	TP53mut	HRwt
ACH-000308	ovary	MMD
sgRNAs	sgRNA 4	3.206307803952063	TP53mut	HRwt
ACH-000308	ovary	MDM2
sgRNAs	sgRNA 4	5.8132368881632415	TP53mut	HRwt
ACH-000308	ovary	MDM2
sgRNAs	sgRNA 3	3.652185781303265	TP53mut	HRwt
ACH-000308	ovary	MDM2
sgRNAs	sgRNA 1	2.4281940447467885	TP53mut	HRwt
ACH-000308	ovary	MMD
sgRNAs	sgRNA 2	4.0332325159378115	TP53mut	HRwt
ACH-000308	ovary	MDM4
sgRNAs	sgRNA 3	3.727621702078942	TP53mut	HRwt
ACH-000320	pancreas	MDM2
sgRNAs	sgRNA 4	6.3211633478290326	TP53mut	HRwt
ACH-000320	pancreas	PPM1D
sgRNAs	sgRNA 1	2.9802632518905554	TP53mut	HRwt
ACH-000320	pancreas	MDM4
sgRNAs	sgRNA 4	5.089086364936981	TP53mut	HRwt
ACH-000320	pancreas	MDM2
sgRNAs	sgRNA 1	2.9793996099768334	TP53mut	HRwt
ACH-000320	pancreas	MDM4
sgRNAs	sgRNA 1	3.33387927937356	TP53mut	HRwt
ACH-000320	pancreas	PPM1D
sgRNAs	sgRNA 3	4.345777021207148	TP53mut	HRwt
ACH-000320	pancreas	PPM1D
sgRNAs	sgRNA 4	3.302992599226999	TP53mut	HRwt
ACH-000320	pancreas	PPM1D
sgRNAs	sgRNA 2	2.570662783523408	TP53mut	HRwt
ACH-000320	pancreas	MDM2
sgRNAs	sgRNA 2	4.794569655755818	TP53mut	HRwt
ACH-000320	pancreas	MDM2
sgRNAs	sgRNA 3	3.3777336399535383	TP53mut	HRwt
ACH-000320	pancreas	MDM4
sgRNAs	sgRNA 2	4.38145505458077	TP53mut	HRwt
ACH-000320	pancreas	MDM4
sgRNAs	sgRNA 3	3.199838213879009	TP53mut	HRwt
ACH-000320	pancreas	MMD
sgRNAs	sgRNA 3	3.9986280758959696	TP53mut	HRwt
ACH-000320	pancreas	MMD
sgRNAs	sgRNA 4	3.2598814506786233	TP53mut	HRwt
ACH-000320	pancreas	MMD
sgRNAs	sgRNA 2	3.8789251447911863	TP53mut	HRwt
ACH-000320	pancreas	MMD
sgRNAs	sgRNA 1	4.220493698264543	TP53mut	HRwt
ACH-000324	ovary	MDM4
sgRNAs	sgRNA 4	4.193416165996278	TP53wt	HRwt
ACH-000324	ovary	MDM4
sgRNAs	sgRNA 1	2.8867603837785016	TP53wt	HRwt
ACH-000324	ovary	MMD
sgRNAs	sgRNA 1	3.9794637703501534	TP53wt	HRwt
ACH-000324	ovary	PPM1D
sgRNAs	sgRNA 2	2.426814963807027	TP53wt	HRwt
ACH-000324	ovary	MMD
sgRNAs	sgRNA 3	3.719639120869499	TP53wt	HRwt
ACH-000324	ovary	MDM2
sgRNAs	sgRNA 3	2.505322343421735	TP53wt	HRwt
ACH-000324	ovary	MDM2
sgRNAs	sgRNA 4	4.654312551763467	TP53wt	HRwt
ACH-000324	ovary	MDM2
sgRNAs	sgRNA 2	4.147731419886587	TP53wt	HRwt
ACH-000324	ovary	MDM4
sgRNAs	sgRNA 2	3.835091711675613	TP53wt	HRwt
ACH-000324	ovary	PPM1D
sgRNAs	sgRNA 4	2.3170694350361982	TP53wt	HRwt
ACH-000324	ovary	PPM1D
sgRNAs	sgRNA 1	2.350212638317926	TP53wt	HRwt
ACH-000324	ovary	MDM2
sgRNAs	sgRNA 1	2.4960598720074927	TP53wt	HRwt
ACH-000324	ovary	MMD
sgRNAs	sgRNA 2	4.139693059134918	TP53wt	HRwt
ACH-000324	ovary	MMD
sgRNAs	sgRNA 4	3.479865220058276	TP53wt	HRwt
ACH-000324	ovary	PPM1D
sgRNAs	sgRNA 3	3.7116782970358098	TP53wt	HRwt
ACH-000324	ovary	MDM4
sgRNAs	sgRNA 3	2.0341980759848393	TP53wt	HRwt
ACH-000330	breast	MDM2
sgRNAs	sgRNA 4	5.49697525911678	TP53mut	HRwt
ACH-000330	breast	MMD
sgRNAs	sgRNA 3	3.804398290705971	TP53mut	HRwt
ACH-000330	breast	MMD
sgRNAs	sgRNA 1	4.329734899551187	TP53mut	HRwt
ACH-000330	breast	MDM2
sgRNAs	sgRNA 1	2.6992598848661653	TP53mut	HRwt
ACH-000330	breast	MMD
sgRNAs	sgRNA 4	2.985488276315458	TP53mut	HRwt
ACH-000330	breast	MDM4
sgRNAs	sgRNA 1	3.928153635795107	TP53mut	HRwt
ACH-000330	breast	MDM2
sgRNAs	sgRNA 3	3.419457729800077	TP53mut	HRwt
ACH-000330	breast	MDM4
sgRNAs	sgRNA 4	5.397571200945318	TP53mut	HRwt
ACH-000330	breast	MDM4
sgRNAs	sgRNA 3	3.1797999593545065	TP53mut	HRwt
ACH-000330	breast	MMD
sgRNAs	sgRNA 2	3.953363570228242	TP53mut	HRwt
ACH-000330	breast	PPM1D
sgRNAs	sgRNA 4	2.814956667802722	TP53mut	HRwt
ACH-000330	breast	MDM2
sgRNAs	sgRNA 2	4.5322919141041735	TP53mut	HRwt
ACH-000330	breast	PPM1D
sgRNAs	sgRNA 1	3.266462877513456	TP53mut	HRwt
ACH-000330	breast	MDM4
sgRNAs	sgRNA 2	4.398197127889194	TP53mut	HRwt
ACH-000330	breast	PPM1D
sgRNAs	sgRNA 2	2.60978586212057	TP53mut	HRwt
ACH-000330	breast	PPM1D
sgRNAs	sgRNA 3	4.2533905773515155	TP53mut	HRwt
ACH-000332	pancreas	MDM2
sgRNAs	sgRNA 1	2.7164814623690625	TP53mut	HRwt
ACH-000332	pancreas	MMD
sgRNAs	sgRNA 3	4.068228077731424	TP53mut	HRwt
ACH-000332	pancreas	MMD
sgRNAs	sgRNA 4	3.57846742195029	TP53mut	HRwt
ACH-000332	pancreas	MMD
sgRNAs	sgRNA 2	4.301402247782794	TP53mut	HRwt
ACH-000332	pancreas	MMD
sgRNAs	sgRNA 1	4.3963949482647635	TP53mut	HRwt
ACH-000332	pancreas	MDM2
sgRNAs	sgRNA 4	6.465187510930129	TP53mut	HRwt
ACH-000332	pancreas	MDM4
sgRNAs	sgRNA 2	4.561005716061834	TP53mut	HRwt
ACH-000332	pancreas	MDM4
sgRNAs	sgRNA 4	4.931392806933101	TP53mut	HRwt
ACH-000332	pancreas	PPM1D
sgRNAs	sgRNA 3	4.681823937667942	TP53mut	HRwt
ACH-000332	pancreas	MDM4
sgRNAs	sgRNA 1	3.673050316497122	TP53mut	HRwt
ACH-000332	pancreas	PPM1D
sgRNAs	sgRNA 4	3.080005722448676	TP53mut	HRwt
ACH-000332	pancreas	MDM2
sgRNAs	sgRNA 2	4.7043855835858	TP53mut	HRwt
ACH-000332	pancreas	PPM1D
sgRNAs	sgRNA 1	3.158231244559714	TP53mut	HRwt
ACH-000332	pancreas	MDM4
sgRNAs	sgRNA 3	3.1722966410360707	TP53mut	HRwt
ACH-000332	pancreas	PPM1D
sgRNAs	sgRNA 2	2.877234006532273	TP53mut	HRwt
ACH-000332	pancreas	MDM2
sgRNAs	sgRNA 3	3.5363956574633137	TP53mut	HRwt
ACH-000352	breast	MDM2
sgRNAs	sgRNA 3	3.2238446008398087	TP53wt	HRwt
ACH-000352	breast	MMD
sgRNAs	sgRNA 3	4.070346925163138	TP53wt	HRwt
ACH-000352	breast	MDM4
sgRNAs	sgRNA 2	4.431660291219686	TP53wt	HRwt
ACH-000352	breast	MMD
sgRNAs	sgRNA 1	4.012523948265857	TP53wt	HRwt
ACH-000352	breast	PPM1D
sgRNAs	sgRNA 4	3.1376180538181178	TP53wt	HRwt
ACH-000352	breast	MDM4
sgRNAs	sgRNA 3	3.0977639599012803	TP53wt	HRwt
ACH-000352	breast	PPM1D
sgRNAs	sgRNA 2	2.5749599869962494	TP53wt	HRwt
ACH-000352	breast	PPM1D
sgRNAs	sgRNA 1	3.376902258485582	TP53wt	HRwt
ACH-000352	breast	PPM1D
sgRNAs	sgRNA 3	4.661141195978912	TP53wt	HRwt
ACH-000352	breast	MMD
sgRNAs	sgRNA 4	3.460718725738292	TP53wt	HRwt
ACH-000352	breast	MDM2
sgRNAs	sgRNA 4	6.385826604044476	TP53wt	HRwt
ACH-000352	breast	MMD
sgRNAs	sgRNA 2	3.86902365164518	TP53wt	HRwt
ACH-000352	breast	MDM2
sgRNAs	sgRNA 2	4.980070817412179	TP53wt	HRwt
ACH-000352	breast	MDM4
sgRNAs	sgRNA 1	3.6773056778754714	TP53wt	HRwt
ACH-000352	breast	MDM4
sgRNAs	sgRNA 4	4.9604720963157884	TP53wt	HRwt
ACH-000352	breast	MDM2
sgRNAs	sgRNA 1	2.6269513812703584	TP53wt	HRwt
ACH-000374	breast	MDM4
sgRNAs	sgRNA 2	4.194141336595686	TP53mut	HRwt
ACH-000374	breast	MDM2
sgRNAs	sgRNA 2	4.316118406019858	TP53mut	HRwt
ACH-000374	breast	MDM2
sgRNAs	sgRNA 3	2.990682773280264	TP53mut	HRwt
ACH-000374	breast	MDM4
sgRNAs	sgRNA 1	3.6598059287649014	TP53mut	HRwt
ACH-000374	breast	MMD
sgRNAs	sgRNA 4	3.1633630596341353	TP53mut	HRwt
ACH-000374	breast	PPM1D
sgRNAs	sgRNA 2	3.5486235586908177	TP53mut	HRwt
ACH-000374	breast	PPM1D
sgRNAs	sgRNA 3	4.9695407199628745	TP53mut	HRwt
ACH-000374	breast	MMD
sgRNAs	sgRNA 2	3.9380850128846463	TP53mut	HRwt
ACH-000374	breast	MMD
sgRNAs	sgRNA 3	4.051785760728033	TP53mut	HRwt
ACH-000374	breast	MDM4
sgRNAs	sgRNA 3	2.6847387471314774	TP53mut	HRwt
ACH-000374	breast	MDM2
sgRNAs	sgRNA 4	4.888345300199472	TP53mut	HRwt
ACH-000374	breast	PPM1D
sgRNAs	sgRNA 1	3.676370387531296	TP53mut	HRwt
ACH-000374	breast	PPM1D
sgRNAs	sgRNA 4	3.261309406529418	TP53mut	HRwt
ACH-000374	breast	MDM2
sgRNAs	sgRNA 1	1.9659878548048568	TP53mut	HRwt
ACH-000374	breast	MMD
sgRNAs	sgRNA 1	4.213513938294247	TP53mut	HRwt
ACH-000374	breast	MDM4
sgRNAs	sgRNA 4	4.921292208864876	TP53mut	HRwt
ACH-000417	pancreas	MMD
sgRNAs	sgRNA 2	4.259812074485714	TP53wt	HRwt
ACH-000417	pancreas	PPM1D
sgRNAs	sgRNA 1	3.4246374343302657	TP53wt	HRwt
ACH-000417	pancreas	PPM1D
sgRNAs	sgRNA 2	2.3892994189579726	TP53wt	HRwt
ACH-000417	pancreas	MDM4
sgRNAs	sgRNA 2	4.458514384432185	TP53wt	HRwt
ACH-000417	pancreas	MDM2
sgRNAs	sgRNA 1	2.792122033947518	TP53wt	HRwt
ACH-000417	pancreas	MMD
sgRNAs	sgRNA 4	3.722468754377588	TP53wt	HRwt
ACH-000417	pancreas	PPM1D
sgRNAs	sgRNA 4	3.351986481080895	TP53wt	HRwt
ACH-000417	pancreas	MDM4
sgRNAs	sgRNA 4	5.062986883283128	TP53wt	HRwt
ACH-000417	pancreas	MDM4
sgRNAs	sgRNA 3	3.2555629330183335	TP53wt	HRwt
ACH-000417	pancreas	MDM2
sgRNAs	sgRNA 3	3.808498159494385	TP53wt	HRwt
ACH-000417	pancreas	MMD
sgRNAs	sgRNA 3	4.292556936396512	TP53wt	HRwt
ACH-000417	pancreas	MDM4
sgRNAs	sgRNA 1	3.5794853502099135	TP53wt	HRwt
ACH-000417	pancreas	MMD
sgRNAs	sgRNA 1	4.050522423255758	TP53wt	HRwt
ACH-000417	pancreas	PPM1D
sgRNAs	sgRNA 3	4.375976788027794	TP53wt	HRwt
ACH-000417	pancreas	MDM2
sgRNAs	sgRNA 4	6.524781120555276	TP53wt	HRwt
ACH-000417	pancreas	MDM2
sgRNAs	sgRNA 2	4.724489998717023	TP53wt	HRwt
ACH-000460	ovary	MDM4
sgRNAs	sgRNA 3	3.2196172171340645	TP53mut	HRwt
ACH-000460	ovary	MDM2
sgRNAs	sgRNA 3	3.4014335877864323	TP53mut	HRwt
ACH-000460	ovary	MMD
sgRNAs	sgRNA 1	3.9239798922337936	TP53mut	HRwt
ACH-000460	ovary	MMD
sgRNAs	sgRNA 4	2.888943879327486	TP53mut	HRwt
ACH-000460	ovary	MDM2
sgRNAs	sgRNA 2	4.965751780863174	TP53mut	HRwt
ACH-000460	ovary	PPM1D
sgRNAs	sgRNA 1	3.048038316259596	TP53mut	HRwt
ACH-000460	ovary	MDM4
sgRNAs	sgRNA 1	3.665872123125983	TP53mut	HRwt
ACH-000460	ovary	MDM2
sgRNAs	sgRNA 1	2.449140780269912	TP53mut	HRwt
ACH-000460	ovary	MMD
sgRNAs	sgRNA 2	3.896445960022232	TP53mut	HRwt
ACH-000460	ovary	MMD
sgRNAs	sgRNA 3	4.080921775156046	TP53mut	HRwt
ACH-000460	ovary	PPM1D
sgRNAs	sgRNA 2	2.6682171127764636	TP53mut	HRwt
ACH-000460	ovary	MDM4
sgRNAs	sgRNA 2	4.469724729757574	TP53mut	HRwt
ACH-000460	ovary	MDM4
sgRNAs	sgRNA 4	4.973850548872983	TP53mut	HRwt
ACH-000460	ovary	PPM1D
sgRNAs	sgRNA 4	3.330474763942545	TP53mut	HRwt
ACH-000460	ovary	MDM2
sgRNAs	sgRNA 4	6.4041024128762585	TP53mut	HRwt
ACH-000460	ovary	PPM1D
sgRNAs	sgRNA 3	4.47088138152961	TP53mut	HRwt
ACH-000468	pancreas	PPM1D
sgRNAs	sgRNA 1	2.875297711712368	TP53wt	HRwt
ACH-000468	pancreas	MDM4
sgRNAs	sgRNA 1	3.577490110330465	TP53wt	HRwt
ACH-000468	pancreas	PPM1D
sgRNAs	sgRNA 4	3.5269968224110633	TP53wt	HRwt
ACH-000468	pancreas	MMD
sgRNAs	sgRNA 4	3.26730478537673	TP53wt	HRwt
ACH-000468	pancreas	MDM2
sgRNAs	sgRNA 4	6.451457043195156	TP53wt	HRwt
ACH-000468	pancreas	PPM1D
sgRNAs	sgRNA 3	4.276599569533	TP53wt	HRwt
ACH-000468	pancreas	PPM1D
sgRNAs	sgRNA 2	2.562940876771666	TP53wt	HRwt
ACH-000468	pancreas	MDM4
sgRNAs	sgRNA 4	5.306214656740075	TP53wt	HRwt
ACH-000468	pancreas	MMD
sgRNAs	sgRNA 3	4.025994446262862	TP53wt	HRwt
ACH-000468	pancreas	MDM4
sgRNAs	sgRNA 3	3.431830513605094	TP53wt	HRwt
ACH-000468	pancreas	MMD
sgRNAs	sgRNA 1	4.348551177279783	TP53wt	HRwt
ACH-000468	pancreas	MMD
sgRNAs	sgRNA 2	4.261733602656276	TP53wt	HRwt
ACH-000468	pancreas	MDM4
sgRNAs	sgRNA 2	4.598180951702295	TP53wt	HRwt
ACH-000468	pancreas	MDM2
sgRNAs	sgRNA 1	2.7935131351522493	TP53wt	HRwt
ACH-000468	pancreas	MDM2
sgRNAs	sgRNA 2	4.659588546376593	TP53wt	HRwt
ACH-000468	pancreas	MDM2
sgRNAs	sgRNA 3	3.34546884828509	TP53wt	HRwt
ACH-000502	pancreas	MMD
sgRNAs	sgRNA 2	3.902293939806096	TP53mut	HRwt
ACH-000502	pancreas	MDM4
sgRNAs	sgRNA 3	3.1973005937835737	TP53mut	HRwt
ACH-000502	pancreas	PPM1D
sgRNAs	sgRNA 4	2.967972701022034	TP53mut	HRwt
ACH-000502	pancreas	MDM4
sgRNAs	sgRNA 1	3.4229357202743818	TP53mut	HRwt
ACH-000502	pancreas	MMD
sgRNAs	sgRNA 4	3.0246821093187113	TP53mut	HRwt
ACH-000502	pancreas	MMD
sgRNAs	sgRNA 1	4.095458671569575	TP53mut	HRwt
ACH-000502	pancreas	MDM2
sgRNAs	sgRNA 2	4.7284756760745354	TP53mut	HRwt
ACH-000502	pancreas	PPM1D
sgRNAs	sgRNA 1	2.9112265507876796	TP53mut	HRwt
ACH-000502	pancreas	MDM2
sgRNAs	sgRNA 1	3.0274287992338924	TP53mut	HRwt
ACH-000502	pancreas	PPM1D
sgRNAs	sgRNA 3	4.72532672998993	TP53mut	HRwt
ACH-000502	pancreas	MDM2
sgRNAs	sgRNA 4	6.340686920586686	TP53mut	HRwt
ACH-000502	pancreas	PPM1D
sgRNAs	sgRNA 2	3.009027727702581	TP53mut	HRwt
ACH-000502	pancreas	MDM4
sgRNAs	sgRNA 2	4.217290736152381	TP53mut	HRwt
ACH-000502	pancreas	MMD
sgRNAs	sgRNA 3	3.744017220252923	TP53mut	HRwt
ACH-000502	pancreas	MDM2
sgRNAs	sgRNA 3	3.681900424247082	TP53mut	HRwt
ACH-000502	pancreas	MDM4
sgRNAs	sgRNA 4	4.98848989680641	TP53mut	HRwt
ACH-000517	pancreas	MDM4
sgRNAs	sgRNA 3	3.1084816871280863	TP53mut	HRwt
ACH-000517	pancreas	MDM4
sgRNAs	sgRNA 2	4.405108455616845	TP53mut	HRwt
ACH-000517	pancreas	MMD
sgRNAs	sgRNA 4	2.847060613333331	TP53mut	HRwt
ACH-000517	pancreas	MDM2
sgRNAs	sgRNA 1	3.0636084780830988	TP53mut	HRwt
ACH-000517	pancreas	PPM1D
sgRNAs	sgRNA 3	4.475477157396174	TP53mut	HRwt
ACH-000517	pancreas	MDM4
sgRNAs	sgRNA 4	5.284383540412385	TP53mut	HRwt
ACH-000517	pancreas	MMD
sgRNAs	sgRNA 1	3.727644203207769	TP53mut	HRwt
ACH-000517	pancreas	MMD
sgRNAs	sgRNA 2	3.782126136090079	TP53mut	HRwt
ACH-000517	pancreas	MDM2
sgRNAs	sgRNA 3	3.6732827903998424	TP53mut	HRwt
ACH-000517	pancreas	PPM1D
sgRNAs	sgRNA 2	2.995685342713169	TP53mut	HRwt
ACH-000517	pancreas	MDM2
sgRNAs	sgRNA 4	6.562154124504955	TP53mut	HRwt
ACH-000517	pancreas	MDM2
sgRNAs	sgRNA 2	4.846986554961574	TP53mut	HRwt
ACH-000517	pancreas	MMD
sgRNAs	sgRNA 3	4.167834973466657	TP53mut	HRwt
ACH-000517	pancreas	PPM1D
sgRNAs	sgRNA 4	3.169928557674585	TP53mut	HRwt
ACH-000517	pancreas	MDM4
sgRNAs	sgRNA 1	3.335208545665484	TP53mut	HRwt
ACH-000517	pancreas	PPM1D
sgRNAs	sgRNA 1	3.262233122299442	TP53mut	HRwt
ACH-000520	ovary	MDM4
sgRNAs	sgRNA 4	5.216610273370819	TP53mut	HRwt
ACH-000520	ovary	MMD
sgRNAs	sgRNA 3	4.4012182409019855	TP53mut	HRwt
ACH-000520	ovary	MDM4
sgRNAs	sgRNA 3	3.4040630250852857	TP53mut	HRwt
ACH-000520	ovary	MDM4
sgRNAs	sgRNA 2	4.142542972587858	TP53mut	HRwt
ACH-000520	ovary	MMD
sgRNAs	sgRNA 1	4.12619471766608	TP53mut	HRwt
ACH-000520	ovary	MDM2
sgRNAs	sgRNA 2	5.1145122379726375	TP53mut	HRwt
ACH-000520	ovary	MDM2
sgRNAs	sgRNA 1	2.2075287292864023	TP53mut	HRwt
ACH-000520	ovary	PPM1D
sgRNAs	sgRNA 1	3.672895266332032	TP53mut	HRwt
ACH-000520	ovary	MDM2
sgRNAs	sgRNA 3	2.9295913891021623	TP53mut	HRwt
ACH-000520	ovary	MDM4
sgRNAs	sgRNA 1	3.2339585608552457	TP53mut	HRwt
ACH-000520	ovary	MMD
sgRNAs	sgRNA 4	3.513897013493244	TP53mut	HRwt
ACH-000520	ovary	PPM1D
sgRNAs	sgRNA 4	3.7866569493100526	TP53mut	HRwt
ACH-000520	ovary	MDM2
sgRNAs	sgRNA 4	6.397056317979886	TP53mut	HRwt
ACH-000520	ovary	MMD
sgRNAs	sgRNA 2	4.187188162528079	TP53mut	HRwt
ACH-000520	ovary	PPM1D
sgRNAs	sgRNA 2	3.288932193740095	TP53mut	HRwt
ACH-000520	ovary	PPM1D
sgRNAs	sgRNA 3	4.439594125359276	TP53mut	HRwt
ACH-000524	ovary	MDM2
sgRNAs	sgRNA 1	2.8659425381336687	TP53mut	HRmut
ACH-000524	ovary	MDM4
sgRNAs	sgRNA 4	5.110933677079062	TP53mut	HRmut
ACH-000524	ovary	MMD
sgRNAs	sgRNA 2	3.8128527382189423	TP53mut	HRmut
ACH-000524	ovary	MDM4
sgRNAs	sgRNA 3	3.0845373050062537	TP53mut	HRmut
ACH-000524	ovary	MDM2
sgRNAs	sgRNA 3	3.351188842923528	TP53mut	HRmut
ACH-000524	ovary	MMD
sgRNAs	sgRNA 1	3.938558086189268	TP53mut	HRmut
ACH-000524	ovary	MDM4
sgRNAs	sgRNA 2	4.204017249477543	TP53mut	HRmut
ACH-000524	ovary	MDM4
sgRNAs	sgRNA 1	3.4528149918126982	TP53mut	HRmut
ACH-000524	ovary	MDM2
sgRNAs	sgRNA 4	6.477353531991663	TP53mut	HRmut
ACH-000524	ovary	PPM1D
sgRNAs	sgRNA 1	3.100290496450803	TP53mut	HRmut
ACH-000524	ovary	MDM2
sgRNAs	sgRNA 2	4.806366743263936	TP53mut	HRmut
ACH-000524	ovary	MMD
sgRNAs	sgRNA 3	4.144348682604659	TP53mut	HRmut
ACH-000524	ovary	PPM1D
sgRNAs	sgRNA 3	4.351774441010892	TP53mut	HRmut
ACH-000524	ovary	PPM1D
sgRNAs	sgRNA 2	2.9355018901645886	TP53mut	HRmut
ACH-000524	ovary	MMD
sgRNAs	sgRNA 4	2.9624867733350615	TP53mut	HRmut
ACH-000524	ovary	PPM1D
sgRNAs	sgRNA 4	3.504931666933644	TP53mut	HRmut
ACH-000527	ovary	MMD
sgRNAs	sgRNA 1	3.9700500146590327	TP53wt	HRwt
ACH-000527	ovary	MDM4
sgRNAs	sgRNA 2	4.44293435339617	TP53wt	HRwt
ACH-000527	ovary	MDM2
sgRNAs	sgRNA 1	1.5347548659009524	TP53wt	HRwt
ACH-000527	ovary	MMD
sgRNAs	sgRNA 3	3.826733582137563	TP53wt	HRwt
ACH-000527	ovary	MDM4
sgRNAs	sgRNA 4	5.291385728014211	TP53wt	HRwt
ACH-000527	ovary	PPM1D
sgRNAs	sgRNA 2	2.911186861299288	TP53wt	HRwt
ACH-000527	ovary	PPM1D
sgRNAs	sgRNA 3	3.7744790367810537	TP53wt	HRwt
ACH-000527	ovary	MMD
sgRNAs	sgRNA 2	4.462788021808497	TP53wt	HRwt
ACH-000527	ovary	MDM2
sgRNAs	sgRNA 3	1.1487515210688333	TP53wt	HRwt
ACH-000527	ovary	PPM1D
sgRNAs	sgRNA 4	2.771362304928682	TP53wt	HRwt
ACH-000527	ovary	MMD
sgRNAs	sgRNA 4	3.211247910786749	TP53wt	HRwt
ACH-000527	ovary	PPM1D
sgRNAs	sgRNA 1	2.8020782926078023	TP53wt	HRwt
ACH-000527	ovary	MDM4
sgRNAs	sgRNA 1	3.616705542775587	TP53wt	HRwt
ACH-000527	ovary	MDM2
sgRNAs	sgRNA 4	2.3186032829120977	TP53wt	HRwt
ACH-000527	ovary	MDM4
sgRNAs	sgRNA 3	3.155863210999592	TP53wt	HRwt
ACH-000527	ovary	MDM2
sgRNAs	sgRNA 2	3.263914999200349	TP53wt	HRwt
ACH-000535	pancreas	MDM2
sgRNAs	sgRNA 3	3.491659704055774	TP53mut	HRwt
ACH-000535	pancreas	MMD
sgRNAs	sgRNA 3	4.173435575374419	TP53mut	HRwt
ACH-000535	pancreas	MDM4
sgRNAs	sgRNA 4	5.319641656393896	TP53mut	HRwt
ACH-000535	pancreas	MDM2
sgRNAs	sgRNA 4	6.461639057479146	TP53mut	HRwt
ACH-000535	pancreas	MMD
sgRNAs	sgRNA 1	4.1813428410572735	TP53mut	HRwt
ACH-000535	pancreas	PPM1D
sgRNAs	sgRNA 1	3.0052072473019513	TP53mut	HRwt
ACH-000535	pancreas	MMD
sgRNAs	sgRNA 4	3.0551244190226527	TP53mut	HRwt
ACH-000535	pancreas	PPM1D
sgRNAs	sgRNA 4	3.4090642644212257	TP53mut	HRwt
ACH-000535	pancreas	PPM1D
sgRNAs	sgRNA 2	2.797460299245593	TP53mut	HRwt
ACH-000535	pancreas	MDM4
sgRNAs	sgRNA 1	3.173434216788598	TP53mut	HRwt
ACH-000535	pancreas	MDM2
sgRNAs	sgRNA 2	4.8910082661067245	TP53mut	HRwt
ACH-000535	pancreas	PPM1D
sgRNAs	sgRNA 3	4.500537532710415	TP53mut	HRwt
ACH-000535	pancreas	MMD
sgRNAs	sgRNA 2	4.236724139383094	TP53mut	HRwt
ACH-000535	pancreas	MDM2
sgRNAs	sgRNA 1	3.3834402335159006	TP53mut	HRwt
ACH-000535	pancreas	MDM4
sgRNAs	sgRNA 3	3.1294936504508426	TP53mut	HRwt
ACH-000535	pancreas	MDM4
sgRNAs	sgRNA 2	4.248827867709497	TP53mut	HRwt
ACH-000542	ovary	PPM1D
sgRNAs	sgRNA 1	2.0943455968618085	TP53wt	HRwt
ACH-000542	ovary	PPM1D
sgRNAs	sgRNA 3	3.65104646155986	TP53wt	HRwt
ACH-000542	ovary	MMD
sgRNAs	sgRNA 2	4.0811689629733925	TP53wt	HRwt
ACH-000542	ovary	PPM1D
sgRNAs	sgRNA 2	2.8306440824795502	TP53wt	HRwt
ACH-000542	ovary	MDM2
sgRNAs	sgRNA 4	2.1247994256838094	TP53wt	HRwt
ACH-000542	ovary	MMD
sgRNAs	sgRNA 4	2.896538678879574	TP53wt	HRwt
ACH-000542	ovary	MDM2
sgRNAs	sgRNA 2	3.050791886280283	TP53wt	HRwt
ACH-000542	ovary	MDM2
sgRNAs	sgRNA 1	1.2001090352290371	TP53wt	HRwt
ACH-000542	ovary	PPM1D
sgRNAs	sgRNA 4	2.479806379669452	TP53wt	HRwt
ACH-000542	ovary	MDM4
sgRNAs	sgRNA 2	3.4758449078106715	TP53wt	HRwt
ACH-000542	ovary	MDM4
sgRNAs	sgRNA 1	3.09538959513711	TP53wt	HRwt
ACH-000542	ovary	MDM2
sgRNAs	sgRNA 3	0.9095924678163646	TP53wt	HRwt
ACH-000542	ovary	MDM4
sgRNAs	sgRNA 4	4.109715575288644	TP53wt	HRwt
ACH-000542	ovary	MMD
sgRNAs	sgRNA 1	3.9624960469075594	TP53wt	HRwt
ACH-000542	ovary	MDM4
sgRNAs	sgRNA 3	2.5194973217757255	TP53wt	HRwt
ACH-000542	ovary	MMD
sgRNAs	sgRNA 3	3.547703909492872	TP53wt	HRwt
ACH-000573	breast	PPM1D
sgRNAs	sgRNA 3	4.583204595466061	TP53mut	HRmut
ACH-000573	breast	MMD
sgRNAs	sgRNA 2	4.539882044935398	TP53mut	HRmut
ACH-000573	breast	MMD
sgRNAs	sgRNA 3	3.7594975889334017	TP53mut	HRmut
ACH-000573	breast	MDM4
sgRNAs	sgRNA 2	4.898792699846526	TP53mut	HRmut
ACH-000573	breast	MDM4
sgRNAs	sgRNA 4	5.510184156004489	TP53mut	HRmut
ACH-000573	breast	MDM4
sgRNAs	sgRNA 3	2.9578271368004256	TP53mut	HRmut
ACH-000573	breast	MDM2
sgRNAs	sgRNA 3	3.986196586179461	TP53mut	HRmut
ACH-000573	breast	MDM4
sgRNAs	sgRNA 1	3.6320189629082433	TP53mut	HRmut
ACH-000573	breast	MMD
sgRNAs	sgRNA 4	3.224713875406141	TP53mut	HRmut
ACH-000573	breast	PPM1D
sgRNAs	sgRNA 2	2.831544754355116	TP53mut	HRmut
ACH-000573	breast	PPM1D
sgRNAs	sgRNA 1	2.8864678723877635	TP53mut	HRmut
ACH-000573	breast	MDM2
sgRNAs	sgRNA 2	4.92582482680306	TP53mut	HRmut
ACH-000573	breast	MDM2
sgRNAs	sgRNA 1	2.2699979889605872	TP53mut	HRmut
ACH-000573	breast	MMD
sgRNAs	sgRNA 1	4.119825166317046	TP53mut	HRmut
ACH-000573	breast	MDM2
sgRNAs	sgRNA 4	5.517920903289276	TP53mut	HRmut
ACH-000573	breast	PPM1D
sgRNAs	sgRNA 4	3.083927121972318	TP53mut	HRmut
ACH-000584	ovary	MDM2
sgRNAs	sgRNA 3	3.373127725925784	TP53mut	HRmut
ACH-000584	ovary	MDM2
sgRNAs	sgRNA 2	4.4406016814855	TP53mut	HRmut
ACH-000584	ovary	MDM4
sgRNAs	sgRNA 4	5.001358661582254	TP53mut	HRmut
ACH-000584	ovary	MDM4
sgRNAs	sgRNA 1	3.677841712442142	TP53mut	HRmut
ACH-000584	ovary	MDM2
sgRNAs	sgRNA 1	2.597713230656577	TP53mut	HRmut
ACH-000584	ovary	MDM4
sgRNAs	sgRNA 3	3.1111961762465725	TP53mut	HRmut
ACH-000584	ovary	MDM4
sgRNAs	sgRNA 2	4.7530100196843375	TP53mut	HRmut
ACH-000584	ovary	PPM1D
sgRNAs	sgRNA 2	3.173739498497074	TP53mut	HRmut
ACH-000584	ovary	MMD
sgRNAs	sgRNA 3	4.19595164944312	TP53mut	HRmut
ACH-000584	ovary	MMD
sgRNAs	sgRNA 4	3.0046801883951657	TP53mut	HRmut
ACH-000584	ovary	PPM1D
sgRNAs	sgRNA 3	4.953919112906829	TP53mut	HRmut
ACH-000584	ovary	MDM2
sgRNAs	sgRNA 4	5.9383695780763714	TP53mut	HRmut
ACH-000584	ovary	MMD
sgRNAs	sgRNA 2	4.2689731320784565	TP53mut	HRmut
ACH-000584	ovary	MMD
sgRNAs	sgRNA 1	4.1689101011644825	TP53mut	HRmut
ACH-000584	ovary	PPM1D
sgRNAs	sgRNA 1	3.5318226164801527	TP53mut	HRmut
ACH-000584	ovary	PPM1D
sgRNAs	sgRNA 4	3.42182797417444	TP53mut	HRmut
ACH-000599	pancreas	MMD
sgRNAs	sgRNA 4	3.463056555439876	TP53mut	HRwt
ACH-000599	pancreas	MDM2
sgRNAs	sgRNA 3	3.345986539109079	TP53mut	HRwt
ACH-000599	pancreas	MDM2
sgRNAs	sgRNA 1	2.8590468503667448	TP53mut	HRwt
ACH-000599	pancreas	MDM4
sgRNAs	sgRNA 2	3.4692900696620033	TP53mut	HRwt
ACH-000599	pancreas	PPM1D
sgRNAs	sgRNA 4	2.887254392646928	TP53mut	HRwt
ACH-000599	pancreas	MDM2
sgRNAs	sgRNA 2	4.666794772646426	TP53mut	HRwt
ACH-000599	pancreas	MMD
sgRNAs	sgRNA 3	4.690999735772115	TP53mut	HRwt
ACH-000599	pancreas	MMD
[truncated: 1,969 more rows]
