# Supplementary material for: TP53-dependent toxicity of CRISPR/Cas9 cuts is differential across genomic loci and can confound genetic screening
Source: Nat Commun. 2022 Aug 4;13:4520. doi: 10.1038/s41467-022-32285-1 (PMC9352712; doi:10.1038/s41467-022-32285-1)
Supplement: Supplementary file 7 — Source Data [file 41467_2022_32285_MOESM7_ESM.zip › Source Data/Sup. Figure 2.tsv]

gene	type	p53-toxic sgRNAs per gene
A2ML1	not confounded	1
AACS	not confounded	2
AADAC	not confounded	1
AAMP	not confounded	1
AARD	not confounded	1
AASS	not confounded	1
ABCA10	not confounded	1
ABCA5	not confounded	1
ABCA8	not confounded	1
ABCC6	not confounded	1
ABCD3	not confounded	1
ABCG8	not confounded	1
ABHD15	not confounded	1
ABL2	not confounded	1
ABR	not confounded	1
ACAN	not confounded	1
ACAP1	not confounded	1
ACBD4	not confounded	1
ACE	not confounded	1
ACO1	not confounded	1
ACOT4	not confounded	1
ACPP	not confounded	1
ACR	not confounded	1
ACRC	not confounded	1
ACSM2A	not confounded	1
ACSM4	not confounded	1
ACTN1	not confounded	1
ACTN3	not confounded	1
ACTN4	not confounded	4
ACTR2	not confounded	1
ACVRL1	not confounded	1
ADA	not confounded	1
ADAD2	not confounded	1
ADAM33	not confounded	3
ADAMTS12	not confounded	1
ADAMTS13	not confounded	1
ADAMTS20	not confounded	1
ADAMTS4	not confounded	1
ADAMTS6	not confounded	1
ADAMTSL1	not confounded	1
ADAMTSL3	not confounded	1
ADCY1	not confounded	1
ADCYAP1	not confounded	1
ADGRA1	not confounded	1
ADGRA2	not confounded	1
ADGRE2	not confounded	1
ADGRE5	not confounded	1
ADH5	not confounded	1
ADI1	not confounded	1
ADIRF	not confounded	1
ADORA1	not confounded	1
ADPRM	not confounded	1
ADRM1	not confounded	1
AEBP2	not confounded	1
AFAP1	not confounded	1
AFAP1L1	not confounded	1
AGA	not confounded	1
AGAP2	not confounded	1
AGAP4	not confounded	1
AGAP5	not confounded	1
AGAP9	not confounded	3
AGO1	not confounded	1
AGTPBP1	not confounded	1
AGXT2	not confounded	1
AHNAK	not confounded	1
AHNAK2	not confounded	1
AHSA2	not confounded	1
AICDA	not confounded	2
AIMP2	not confounded	1
AK6	not confounded	1
AK7	not confounded	1
AKAP2	not confounded	1
AKR1B1	not confounded	1
AKR1B10	not confounded	1
AKR1B15	not confounded	1
AKR1C3	not confounded	2
AKT1S1	not confounded	1
AKT2	not confounded	1
AKTIP	not confounded	2
ALAD	not confounded	2
ALDOB	not confounded	1
ALG13	not confounded	1
ALG2	not confounded	1
ALKBH3	not confounded	2
ALKBH5	not confounded	1
ALKBH6	not confounded	2
ALKBH7	not confounded	1
ALMS1	not confounded	1
ALOX15B	not confounded	1
ALOXE3	not confounded	1
ALPI	not confounded	1
AMD1	not confounded	1
AMPD1	not confounded	1
ANGEL1	not confounded	1
ANGPTL1	not confounded	1
ANGPTL5	not confounded	1
ANKDD1B	not confounded	1
ANKEF1	not confounded	1
ANKFN1	not confounded	1
ANKHD1	not confounded	1
ANKRA2	not confounded	1
ANKRD1	not confounded	1
ANKRD11	not confounded	1
ANKRD13D	not confounded	2
ANKRD18A	not confounded	1
ANKRD18B	not confounded	1
ANKRD20A1	not confounded	1
ANKRD20A2	not confounded	1
ANKRD20A3	not confounded	2
ANKRD31	not confounded	1
ANKRD35	not confounded	1
ANKRD65	not confounded	1
ANKRD9	not confounded	1
ANO7	not confounded	1
ANP32A	not confounded	1
ANTXR1	not confounded	1
ANXA1	p53 et al. pathways
or gene families	2
ANXA11	not confounded	1
ANXA13	not confounded	1
ANXA5	not confounded	1
ANXA8	not confounded	1
AOC1	not confounded	1
AP2A1	not confounded	2
AP3B2	not confounded	1
AP3M2	not confounded	1
AP3S1	not confounded	1
AP4M1	not confounded	2
AP4S1	not confounded	1
AP5M1	not confounded	1
AP5S1	not confounded	1
APEH	not confounded	1
APH1A	not confounded	1
APIP	not confounded	1
APITD1-CORT	not confounded	1
APLN	not confounded	1
APOBEC4	not confounded	1
APTX	not confounded	2
AQP7	not confounded	1
ARAF	not confounded	1
AREG	not confounded	1
ARF1	not confounded	1
ARF5	not confounded	1
ARFIP2	not confounded	1
ARHGAP15	not confounded	1
ARHGAP25	not confounded	1
ARHGAP26	not confounded	1
ARHGAP27	not confounded	1
ARHGAP30	not confounded	1
ARHGAP32	not confounded	1
ARHGAP40	not confounded	2
ARHGAP44	not confounded	1
ARHGDIG	not confounded	1
ARHGEF1	not confounded	1
ARHGEF28	not confounded	1
ARHGEF35	not confounded	2
ARHGEF37	not confounded	1
ARHGEF4	not confounded	1
ARHGEF6	not confounded	1
ARID3C	not confounded	1
ARIH2	not confounded	1
ARL11	not confounded	1
ARL14EP	not confounded	1
ARL14EPL	not confounded	1
ARL17A	not confounded	2
ARL4C	not confounded	1
ARL4D	not confounded	1
ARL5C	not confounded	2
ARL6IP1	not confounded	1
ARL6IP6	not confounded	1
ARL9	not confounded	1
ARMC4	not confounded	1
ARMC5	not confounded	1
ARMCX3	not confounded	1
ARMS2	not confounded	2
ARPC4-TTLL3	not confounded	1
ARPC5	not confounded	2
ARSB	not confounded	1
ART1	not confounded	1
ARX	not confounded	1
ASAH2	not confounded	1
ASB18	not confounded	1
ASB3	not confounded	1
ASCC1	not confounded	1
ASIC1	not confounded	1
ASIP	not confounded	1
ASMTL	not confounded	1
ASTN2	not confounded	1
ATF3	not confounded	1
ATF5	not confounded	1
ATG10	not confounded	1
ATG13	not confounded	1
ATN1	not confounded	1
ATOH8	not confounded	1
ATP10B	not confounded	1
ATP13A5	not confounded	1
ATP1B2	not confounded	1
ATP1B3	not confounded	1
ATP2A1	not confounded	1
ATP5B	not confounded	1
ATP5C1	not confounded	1
ATP5G2	not confounded	1
ATP5H	not confounded	1
ATP5J	not confounded	1
ATP5L2	not confounded	1
ATP6V0A4	not confounded	2
ATP6V0D2	not confounded	1
ATP6V0E1	not confounded	1
ATP6V1B2	not confounded	1
ATP8B4	not confounded	1
ATRNL1	not confounded	1
ATRX	not confounded	1
ATXN2L	not confounded	1
ATXN7	not confounded	1
AURKC	not confounded	1
AVIL	not confounded	1
AVL9	not confounded	1
AVP	not confounded	1
AVPI1	not confounded	1
AXIN1	not confounded	1
AXL	not confounded	1
B3GALT2	not confounded	1
B3GALTL	not confounded	1
B3GNT4	not confounded	1
B3GNT8	not confounded	1
B4GALNT2	not confounded	1
B4GALNT3	not confounded	1
B4GALT1	not confounded	1
B4GALT3	not confounded	1
B4GALT5	not confounded	1
B9D1	not confounded	1
BAALC	not confounded	1
BAG1	not confounded	1
BAG4	not confounded	1
BAGE2	not confounded	1
BAHCC1	not confounded	1
BAIAP2	not confounded	1
BAMBI	not confounded	1
BANF2	not confounded	1
BARHL1	not confounded	2
BASP1	not confounded	1
BATF3	not confounded	1
BAZ1A	not confounded	1
BAZ1B	not confounded	1
BAZ2B	not confounded	1
BCAP31	not confounded	1
BCAS4	not confounded	1
BCAT2	not confounded	1
BCKDHA	not confounded	1
BCKDK	not confounded	1
BCL2L1	p53 et al. pathways
or gene families	1
BCL2L14	not confounded	1
BDH1	not confounded	1
BDP1	not confounded	1
BEAN1	not confounded	1
BEGAIN	p53 et al. pathways
or gene families	1
BEX1	not confounded	1
BHMT2	not confounded	1
BIN1	not confounded	1
BLVRA	not confounded	1
BLVRB	not confounded	1
BMP1	not confounded	1
BMP15	not confounded	1
BMP6	not confounded	1
BMX	not confounded	1
BNC2	not confounded	1
BNIP2	not confounded	1
BNIP3L	not confounded	1
BNIPL	not confounded	1
BOD1L2	not confounded	1
BOLA2	not confounded	1
BOLL	not confounded	1
BPIFA2	not confounded	1
BRAF	not confounded	1
BRAP	not confounded	1
BRF2	not confounded	1
BRINP1	not confounded	1
BRPF1	not confounded	2
BRSK1	not confounded	1
BSN	not confounded	1
BST2	not confounded	1
BSX	not confounded	1
BTBD16	not confounded	1
BTBD18	not confounded	1
BTF3L4	not confounded	1
BTN3A3	not confounded	1
BZW1	not confounded	1
BZW2	not confounded	2
C10orf120	not confounded	1
C10orf128	not confounded	1
C10orf54	not confounded	1
C11orf30	not confounded	1
C11orf31	not confounded	2
C12orf43	not confounded	1
C12orf54	not confounded	2
C12orf56	not confounded	1
C12orf57	not confounded	1
C12orf73	not confounded	1
C12orf80	not confounded	1
C14orf166	not confounded	1
C14orf180	not confounded	1
C14orf80	not confounded	1
C14orf93	not confounded	1
C15orf43	not confounded	1
C15orf57	not confounded	1
C15orf62	not confounded	1
C16orf72	not confounded	1
C16orf78	not confounded	1
C16orf82	not confounded	2
C17orf50	not confounded	1
C17orf58	not confounded	1
C17orf62	not confounded	2
C17orf74	not confounded	1
C17orf78	not confounded	1
C17orf82	not confounded	1
C17orf89	not confounded	1
C17orf96	not confounded	1
C18orf63	not confounded	1
C19orf18	not confounded	1
C19orf33	not confounded	2
C19orf40	not confounded	1
C19orf45	not confounded	1
C19orf47	not confounded	2
C19orf53	not confounded	2
C19orf60	not confounded	1
C19orf68	not confounded	1
C1orf106	not confounded	1
C1orf116	not confounded	1
C1orf131	not confounded	1
C1orf158	not confounded	1
C1orf195	not confounded	1
C1orf216	not confounded	1
C1orf226	not confounded	1
C1orf95	not confounded	1
C1QL4	not confounded	1
C1QTNF9B	not confounded	1
C1QTNF9B-AS1	not confounded	1
C20orf202	not confounded	1
C21orf59	not confounded	1
C2CD4B	not confounded	1
C2orf16	not confounded	1
C2orf27B	not confounded	1
C2orf42	not confounded	1
C2orf44	not confounded	1
C2orf48	not confounded	1
C2orf50	not confounded	1
C2orf72	not confounded	2
C2orf76	not confounded	1
C2orf80	not confounded	1
C3AR1	not confounded	1
C3orf33	not confounded	2
C3orf62	not confounded	1
C4A	not confounded	1
C4orf3	not confounded	1
C5orf15	not confounded	1
C5orf42	not confounded	1
C5orf47	not confounded	1
C5orf52	not confounded	1
C5orf66	not confounded	1
C6orf25	not confounded	1
C6orf47	not confounded	1
C7orf25	not confounded	1
C7orf31	not confounded	1
C7orf65	not confounded	1
C8B	not confounded	1
C8orf31	not confounded	1
C8orf33	not confounded	1
C8orf37	not confounded	2
C8orf59	not confounded	1
C8orf86	not confounded	1
C9orf114	not confounded	1
C9orf129	not confounded	2
C9orf139	not confounded	1
C9orf24	not confounded	1
C9orf62	not confounded	1
C9orf92	not confounded	1
CA1	not confounded	1
CA14	not confounded	1
CA4	not confounded	1
CA6	not confounded	1
CA9	not confounded	1
CAB39	not confounded	1
CABIN1	not confounded	1
CABLES2	not confounded	1
CABP2	not confounded	1
CACFD1	not confounded	2
CACHD1	not confounded	1
CACNA1I	not confounded	1
CACNG3	not confounded	1
CACNG4	p53 et al. pathways
or gene families	1
CACNG7	not confounded	1
CACNG8	not confounded	1
CADM4	not confounded	1
CADPS2	not confounded	1
CAGE1	not confounded	1
CALB2	not confounded	1
CALCA	not confounded	1
CALCB	not confounded	1
CALCRL	not confounded	1
CALD1	not confounded	1
CALN1	not confounded	1
CAMK1	not confounded	1
CAMK2G	not confounded	1
CAMP	not confounded	1
CAMTA2	not confounded	1
CAND2	not confounded	1
CANT1	not confounded	1
CAPG	not confounded	1
CAPN12	not confounded	2
CAPN13	not confounded	1
CAPRIN1	not confounded	1
CAPS2	not confounded	1
CAPSL	not confounded	1
CARD8	not confounded	1
CARTPT	not confounded	1
CASC10	not confounded	1
CASP4	not confounded	1
CAT	not confounded	1
CATSPERG	not confounded	1
CAV2	not confounded	1
CBLN2	not confounded	1
CBWD1	not confounded	1
CBWD3	not confounded	2
CBWD5	not confounded	1
CCDC107	not confounded	1
CCDC113	not confounded	1
CCDC126	not confounded	1
CCDC138	not confounded	1
CCDC141	not confounded	1
CCDC142	not confounded	2
CCDC148	not confounded	1
CCDC157	not confounded	2
CCDC166	not confounded	1
CCDC171	not confounded	2
CCDC177	not confounded	1
CCDC184	not confounded	1
CCDC34	not confounded	1
CCDC36	not confounded	2
CCDC42B	not confounded	1
CCDC43	not confounded	1
CCDC57	not confounded	1
CCDC58	not confounded	1
CCDC64	not confounded	1
CCDC64B	not confounded	1
CCDC66	not confounded	1
CCDC69	not confounded	1
CCDC73	not confounded	1
CCDC74A	not confounded	1
CCDC78	not confounded	1
CCDC79	not confounded	1
CCDC88B	not confounded	1
CCDC97	not confounded	2
CCER2	not confounded	1
CCIN	not confounded	1
CCL19	p53 et al. pathways
or gene families	2
CCL2	p53 et al. pathways
or gene families	1
CCL5	not confounded	1
CCNE1	not confounded	1
CCNG1	p53 et al. pathways
or gene families	1
CCNO	not confounded	1
CCNT1	not confounded	1
CCP110	not confounded	1
CCR9	not confounded	1
CCZ1	not confounded	1
CD163L1	not confounded	1
CD22	not confounded	1
CD28	p53 et al. pathways
or gene families	1
CD2BP2	not confounded	1
CD300E	not confounded	1
CD300LB	not confounded	1
CD37	not confounded	1
CD3D	not confounded	1
CD3EAP	not confounded	1
CD44	not confounded	1
CD46	not confounded	1
CD6	not confounded	1
CD7	not confounded	1
CD80	p53 et al. pathways
or gene families	1
CD84	not confounded	1
CD86	p53 et al. pathways
or gene families	1
CD8A	not confounded	1
CD99L2	not confounded	1
CDC16	not confounded	1
CDC23	not confounded	1
CDC25B	not confounded	2
CDC37L1	not confounded	1
CDC42BPG	not confounded	1
CDCA5	not confounded	1
CDCA8	not confounded	2
CDCP1	not confounded	1
CDH23	not confounded	1
CDH8	not confounded	1
CDK10	not confounded	1
CDK12	not confounded	1
CDK19	not confounded	1
CDK20	not confounded	1
CDK5RAP1	not confounded	1
CDK7	not confounded	1
CDKL4	not confounded	1
CDKN1C	not confounded	2
CDNF	not confounded	1
CDR2L	not confounded	1
CEACAM1	not confounded	1
CEACAM20	not confounded	1
CEACAM21	not confounded	2
CEACAM4	not confounded	2
CEACAM6	not confounded	2
CEACAM8	not confounded	1
CEBPB	p53 et al. pathways
or gene families	1
CEBPG	not confounded	1
CECR1	not confounded	1
CELF6	not confounded	1
CENPBD1	not confounded	1
CENPE	not confounded	1
CENPL	not confounded	1
CENPP	not confounded	1
CENPQ	not confounded	1
CENPV	not confounded	1
CEP128	not confounded	1
CEP131	not confounded	1
CEP152	not confounded	1
CEP164	not confounded	1
CEP290	not confounded	1
CEP295NL	not confounded	1
CEP41	not confounded	1
CEP44	not confounded	1
CEP76	not confounded	1
CEP89	not confounded	1
CER1	not confounded	1
CERS4	not confounded	1
CERS6	not confounded	1
CETP	not confounded	1
CFAP20	not confounded	1
CFAP36	not confounded	1
CFAP70	not confounded	1
CFHR5	not confounded	1
CFP	not confounded	1
CGB	not confounded	1
CGB1	not confounded	2
CGB2	not confounded	1
CGB5	not confounded	2
CGB7	not confounded	3
CGB8	not confounded	2
CH17-360D5.1	not confounded	1
CH25H	not confounded	1
CHCHD7	not confounded	1
CHD2	not confounded	1
CHD3	not confounded	1
CHD4	not confounded	1
CHI3L1	not confounded	1
CHID1	not confounded	1
CHL1	not confounded	2
CHMP3	not confounded	1
CHMP4A	not confounded	1
CHPT1	not confounded	1
CHRNA7	not confounded	1
CHRNB1	not confounded	1
CHRNB3	not confounded	1
CHRND	not confounded	1
CHST6	not confounded	1
CHST8	not confounded	1
CHTF18	not confounded	1
CIRBP	not confounded	1
CIZ1	not confounded	1
CKAP5	not confounded	1
CKMT1B	not confounded	1
CLCN5	not confounded	1
CLDN2	not confounded	1
CLEC11A	not confounded	1
CLEC16A	not confounded	1
CLEC18B	not confounded	1
CLEC18C	not confounded	1
CLEC1B	not confounded	1
CLEC2D	not confounded	1
CLEC7A	not confounded	1
CLECL1	not confounded	1
CLIP3	not confounded	1
CLN6	not confounded	1
CLSTN1	not confounded	1
CLSTN3	not confounded	1
CLTB	not confounded	1
CLTC	not confounded	1
CLVS1	not confounded	1
CMIP	not confounded	1
CMTM3	not confounded	1
CMTM5	not confounded	2
CMTM7	not confounded	1
CMYA5	not confounded	1
CNGB1	not confounded	1
CNIH2	p53 et al. pathways
or gene families	1
CNOT3	not confounded	1
CNPY4	not confounded	1
CNTD1	not confounded	1
CNTD2	not confounded	2
CNTF	not confounded	1
CNTLN	not confounded	1
CNTN2	not confounded	1
CNTN6	not confounded	1
CNTNAP3B	not confounded	1
COA1	not confounded	1
COA3	not confounded	1
COA5	not confounded	1
COASY	not confounded	1
COL17A1	not confounded	1
COL4A4	not confounded	1
COL5A2	not confounded	1
COL6A3	not confounded	1
COLQ	not confounded	1
COMMD1	not confounded	3
COMTD1	not confounded	1
COPS3	not confounded	1
COQ5	not confounded	1
CORO7-PAM16	not confounded	1
COX6A2	not confounded	1
CPLX1	not confounded	1
CPNE8	not confounded	1
CPNE9	not confounded	1
CPVL	not confounded	1
CPXM1	not confounded	1
CR2	not confounded	1
CREB1	not confounded	1
CREB3	not confounded	2
CREB5	not confounded	1
CREBBP	p53 et al. pathways
or gene families	1
CRHBP	not confounded	2
CRIPAK	not confounded	1
CRLS1	not confounded	1
CROCC	not confounded	1
CRP	not confounded	1
CRX	not confounded	1
CRYBA1	not confounded	1
CRYGN	not confounded	1
CSF2RB	not confounded	1
CSGALNACT1	not confounded	1
CSGALNACT2	not confounded	1
CSH2	not confounded	1
CSNK1A1	not confounded	1
CSRP2BP	not confounded	1
CST2	not confounded	1
CST5	not confounded	1
CT45A9	not confounded	1
CT47A1	not confounded	1
CT47A11	not confounded	1
CTAG1A	not confounded	1
CTAGE8	not confounded	1
CTBP2	not confounded	1
CTDSP2	not confounded	1
CTRB1	not confounded	2
CTRB2	not confounded	2
CTRL	not confounded	1
CTSH	not confounded	1
CTSW	not confounded	1
CTXN3	not confounded	1
CUEDC2	not confounded	1
CUTC	not confounded	1
CX3CL1	not confounded	1
CXCL14	not confounded	1
CXCL8	not confounded	1
CYB561A3	not confounded	1
CYB5D2	not confounded	1
CYCS	not confounded	1
CYFIP1	not confounded	1
CYGB	not confounded	1
CYLC1	not confounded	1
CYP11A1	not confounded	1
CYP1A1	not confounded	1
CYP1A2	not confounded	1
CYP24A1	not confounded	1
CYP26B1	not confounded	1
CYP2A13	not confounded	2
CYP2C8	not confounded	1
CYP2C9	not confounded	1
CYP2F1	not confounded	2
CYP2U1	not confounded	1
CYP2W1	not confounded	1
CYP4F3	not confounded	1
CYTH4	not confounded	1
CYTIP	not confounded	1
DACT1	not confounded	1
DACT2	not confounded	1
DAD1	not confounded	1
DAPK2	not confounded	1
DAZ4	not confounded	1
DAZAP1	not confounded	1
DAZAP2	not confounded	1
DBH	not confounded	1
DBNDD2	not confounded	1
DCLRE1A	not confounded	1
DCLRE1B	not confounded	2
DCP1A	not confounded	1
DCTN1	not confounded	1
DCTN2	not confounded	1
DDC	not confounded	1
DDI1	not confounded	1
DDX1	not confounded	1
DDX19A	not confounded	1
DDX39A	not confounded	1
DDX46	not confounded	2
DDX5	not confounded	1
DEAF1	not confounded	1
DEFA1B	not confounded	1
DEFA3	not confounded	2
DEFA6	not confounded	1
DEFB103A	not confounded	1
DEFB105A	not confounded	1
DEFB105B	not confounded	1
DEFB107B	not confounded	1
DEFB115	not confounded	1
DEFB118	not confounded	2
DEFB126	not confounded	1
DEFB128	not confounded	2
DEFB129	not confounded	1
DEFB136	not confounded	1
DEFB4A	not confounded	1
DENND4C	not confounded	1
DEPDC4	not confounded	1
DERL2	not confounded	1
DESI1	not confounded	1
DEXI	not confounded	1
DFNB31	not confounded	1
DGCR6L	not confounded	1
DGKK	not confounded	1
DHDH	not confounded	1
DHFRL1	not confounded	1
DHRS1	not confounded	1
DHRS11	not confounded	1
DHRS2	not confounded	1
DHRS4	not confounded	1
DHX29	not confounded	1
DHX32	not confounded	1
DHX9	not confounded	1
DIAPH2	not confounded	1
DIRAS2	not confounded	1
DIS3L	not confounded	2
DKKL1	not confounded	1
DLD	not confounded	2
DLG4	not confounded	2
DLGAP2	p53 et al. pathways
or gene families	1
DLGAP4	p53 et al. pathways
or gene families	1
DLL3	not confounded	1
DMRT2	not confounded	1
DMRTC2	not confounded	1
DMTF1	not confounded	1
DMXL2	not confounded	2
DNAAF2	not confounded	1
DNAH10	not confounded	1
DNAH2	not confounded	1
DNAI2	not confounded	2
DNAJA1	not confounded	1
DNAJA2	not confounded	1
DNAJB9	not confounded	1
DNAJC21	not confounded	2
DNAJC3	not confounded	1
DNAJC30	not confounded	1
DNAJC5	not confounded	1
DNASE1L2	not confounded	1
DNM3	not confounded	1
DNMBP	not confounded	1
DNTTIP2	not confounded	1
DOCK4	not confounded	2
DOK1	not confounded	1
DOK2	not confounded	1
DOK3	not confounded	1
DOK5	not confounded	1
DOLK	not confounded	1
DOPEY2	not confounded	1
DPF1	not confounded	2
DPF2	not confounded	1
DPPA3	not confounded	1
DPT	not confounded	1
DPY19L3	not confounded	1
DPYS	not confounded	1
DPYSL3	not confounded	1
DRC1	not confounded	1
DRD3	not confounded	1
DSCC1	not confounded	1
DST	not confounded	1
DSTYK	not confounded	1
DTNB	not confounded	1
DTWD1	not confounded	1
DTX3L	not confounded	1
DTX4	not confounded	1
DUOXA1	not confounded	1
DUPD1	not confounded	1
DUS4L	not confounded	1
DUSP10	not confounded	1
DUSP14	not confounded	1
DUSP15	not confounded	1
DUSP21	not confounded	1
DUSP7	not confounded	1
DXO	not confounded	1
DYNAP	not confounded	1
DYNLRB2	not confounded	1
DYRK1A	not confounded	1
DYRK4	not confounded	1
DYSF	not confounded	1
DYTN	not confounded	1
DZIP1	not confounded	1
E4F1	not confounded	1
EBF2	not confounded	1
EBLN1	not confounded	1
EBNA1BP2	not confounded	2
ECHDC3	not confounded	1
ECT2	not confounded	2
EEF1B2	not confounded	1
EEF2KMT	not confounded	1
EEPD1	not confounded	1
EFCAB2	not confounded	1
EFCAB6	not confounded	1
EFHC1	not confounded	1
EFHD1	not confounded	1
EFNA3	not confounded	1
EFNA5	not confounded	1
EFNB2	not confounded	1
EFNB3	not confounded	1
EFS	not confounded	1
EGFL7	not confounded	1
EGLN2	not confounded	1
EHBP1	not confounded	1
EHBP1L1	not confounded	1
EHD2	not confounded	1
EHD4	not confounded	1
EID2B	not confounded	1
EIF2AK2	not confounded	2
EIF3CL	not confounded	1
EIF3H	not confounded	1
EIF4A1	not confounded	1
EIF4G3	not confounded	1
ELANE	not confounded	1
ELF3	not confounded	1
ELF5	not confounded	1
ELK3	not confounded	1
ELMO1	not confounded	1
ELMO2	not confounded	1
ELMOD3	not confounded	2
ELOVL3	not confounded	2
ELOVL6	not confounded	1
ELP4	not confounded	2
ELSPBP1	not confounded	1
EME1	not confounded	1
EML2	not confounded	2
EMX2	not confounded	1
ENPP6	not confounded	1
ENTHD2	not confounded	1
ENTPD1	not confounded	1
EPB41	not confounded	1
EPCAM	not confounded	1
EPHA1	not confounded	1
EPN3	not confounded	1
EPPK1	not confounded	1
EPT1	not confounded	1
EPX	p53 et al. pathways
or gene families	1
ERBB2	not confounded	1
ERCC1	not confounded	2
ERCC6-PGBD3	not confounded	1
ERF	not confounded	1
ERGIC1	not confounded	1
ERICH3	not confounded	1
ERICH4	not confounded	1
ERMN	not confounded	1
ESF1	not confounded	1
ESPNL	not confounded	1
ESR2	not confounded	1
ESYT3	not confounded	2
ETS1	not confounded	1
ETV3	not confounded	1
ETV4	not confounded	1
ETV5	not confounded	1
EVPLL	not confounded	1
EVX1	not confounded	1
EXD1	not confounded	1
EXOC1	not confounded	1
EXOC3L1	not confounded	1
EXOC3L2	not confounded	3
EXOC6	not confounded	1
EXOSC2	not confounded	1
EXOSC3	not confounded	1
EZH1	not confounded	1
F12	not confounded	1
F2	not confounded	1
F2R	not confounded	2
F2RL1	not confounded	1
F8	not confounded	1
F8A2	not confounded	1
F9	not confounded	1
FAAH	not confounded	2
FABP2	not confounded	1
FADS6	not confounded	1
FAIM	not confounded	1
FAIM2	not confounded	1
FAM104A	p53 et al. pathways
or gene families	1
FAM110D	p53 et al. pathways
or gene families	1
FAM118B	p53 et al. pathways
or gene families	1
FAM129B	p53 et al. pathways
or gene families	1
FAM133B	p53 et al. pathways
or gene families	1
FAM134B	p53 et al. pathways
or gene families	1
FAM134C	p53 et al. pathways
or gene families	1
FAM135A	p53 et al. pathways
or gene families	1
FAM136A	p53 et al. pathways
or gene families	2
FAM151B	p53 et al. pathways
or gene families	1
FAM156B	p53 et al. pathways
or gene families	1
FAM157A	p53 et al. pathways
or gene families	1
FAM157B	p53 et al. pathways
or gene families	2
FAM159B	p53 et al. pathways
or gene families	1
FAM160A1	p53 et al. pathways
or gene families	1
FAM171A2	p53 et al. pathways
or gene families	1
FAM173B	p53 et al. pathways
or gene families	1
FAM177A1	p53 et al. pathways
or gene families	1
FAM177B	p53 et al. pathways
or gene families	1
FAM179B	p53 et al. pathways
or gene families	1
FAM180B	p53 et al. pathways
or gene families	1
FAM186B	p53 et al. pathways
or gene families	1
FAM188A	p53 et al. pathways
or gene families	1
FAM189A1	p53 et al. pathways
or gene families	1
FAM199X	p53 et al. pathways
or gene families	1
FAM200A	p53 et al. pathways
or gene families	1
FAM204A	p53 et al. pathways
or gene families	1
FAM208A	p53 et al. pathways
or gene families	1
FAM209A	p53 et al. pathways
or gene families	1
FAM20C	p53 et al. pathways
or gene families	1
FAM213B	p53 et al. pathways
or gene families	1
FAM214B	p53 et al. pathways
or gene families	1
FAM217B	p53 et al. pathways
or gene families	1
FAM218A	p53 et al. pathways
or gene families	1
FAM219A	p53 et al. pathways
or gene families	1
FAM21C	p53 et al. pathways
or gene families	1
FAM221B	p53 et al. pathways
or gene families	1
FAM222A	p53 et al. pathways
or gene families	1
FAM25C	p53 et al. pathways
or gene families	2
FAM25G	p53 et al. pathways
or gene families	2
FAM26D	p53 et al. pathways
or gene families	1
FAM32A	p53 et al. pathways
or gene families	1
FAM35A	p53 et al. pathways
or gene families	1
FAM3C	p53 et al. pathways
or gene families	1
FAM43B	p53 et al. pathways
or gene families	1
FAM46A	p53 et al. pathways
or gene families	1
FAM46D	p53 et al. pathways
or gene families	1
FAM58A	p53 et al. pathways
or gene families	1
FAM64A	p53 et al. pathways
or gene families	1
FAM69B	p53 et al. pathways
or gene families	1
FAM71A	p53 et al. pathways
or gene families	1
FAM71E1	p53 et al. pathways
or gene families	1
FAM71E2	p53 et al. pathways
or gene families	1
FAM76A	p53 et al. pathways
or gene families	1
FAM83A	p53 et al. pathways
or gene families	1
FAM83H	p53 et al. pathways
or gene families	3
FAM84A	p53 et al. pathways
or gene families	1
FAM86B1	p53 et al. pathways
or gene families	1
FAM86B2	p53 et al. pathways
or gene families	2
FAM90A1	p53 et al. pathways
or gene families	1
FAM98A	p53 et al. pathways
or gene families	2
FAM98C	p53 et al. pathways
or gene families	1
FAM9B	p53 et al. pathways
or gene families	1
FANCC	not confounded	1
FAR2	not confounded	1
FAT2	not confounded	1
FBRS	not confounded	1
FBXO10	not confounded	1
FBXO33	not confounded	1
FBXO48	not confounded	1
FBXO5	not confounded	1
FBXO7	not confounded	1
FBXO9	not confounded	1
FCRL3	not confounded	1
FCRL6	not confounded	1
FCRLA	not confounded	1
FDXR	not confounded	1
FERMT3	not confounded	1
FEZF2	not confounded	1
FFAR2	not confounded	1
FFAR3	not confounded	1
FGB	not confounded	2
FGD2	not confounded	1
FGD5	not confounded	1
FGF17	not confounded	1
FGF4	not confounded	1
FGF6	not confounded	1
FGFR1OP	not confounded	1
FGFR2	not confounded	1
FGFRL1	not confounded	1
FGL2	not confounded	1
FHOD3	not confounded	1
FILIP1L	not confounded	1
FKBP10	not confounded	1
FKBP1A	not confounded	1
FKBP4	not confounded	1
FKBP9	not confounded	1
FKRP	not confounded	1
FLII	not confounded	1
FLNC	not confounded	1
FLOT1	not confounded	1
FLOT2	not confounded	2
FLRT2	not confounded	1
FLT1	not confounded	1
FLT3LG	not confounded	1
FLYWCH1	not confounded	1
FMNL1	not confounded	1
FMNL3	not confounded	1
FMOD	not confounded	1
FNDC9	not confounded	1
FOSB	not confounded	1
FOSL2	not confounded	1
FOXC1	not confounded	1
FOXD1	not confounded	1
FOXD4L5	not confounded	1
FOXF1	not confounded	1
FOXG1	not confounded	1
FOXK2	not confounded	1
FOXL2NB	not confounded	1
FOXN1	not confounded	1
FOXP2	not confounded	1
FPR1	not confounded	1
FRAT2	not confounded	1
FREM3	not confounded	1
FRG1	not confounded	1
FRG2B	not confounded	1
FRMD1	not confounded	1
FRMD4A	not confounded	1
FRMD5	not confounded	1
FRMPD2	not confounded	1
FSCB	not confounded	1
FSCN1	not confounded	1
FSCN2	not confounded	1
FST	not confounded	2
FTH1	not confounded	1
FTL	not confounded	1
FTSJ1	not confounded	2
FUOM	not confounded	1
FUS	not confounded	1
FUT1	not confounded	1
FUT10	not confounded	1
FUT11	not confounded	1
FUT8	not confounded	1
FXYD5	not confounded	2
FXYD7	not confounded	2
FYCO1	not confounded	1
FZD4	not confounded	1
G6PC	not confounded	1
G6PC3	not confounded	1
GAB2	not confounded	2
GABARAP	not confounded	2
GABRE	not confounded	1
GABRG3	not confounded	1
GAGE10	not confounded	1
GAGE2B	not confounded	2
GAGE2D	not confounded	1
GAL3ST2	not confounded	1
GALM	not confounded	1
GALNS	not confounded	2
GALNT1	not confounded	2
GALNT14	not confounded	1
GALNT18	not confounded	1
GALNT9	not confounded	1
GALP	not confounded	1
GALT	not confounded	1
GAPDHS	not confounded	1
GAPVD1	not confounded	1
GAREM	not confounded	1
GAS1	not confounded	1
GAS2L1	not confounded	1
GAS8	not confounded	1
GATA3	p53 et al. pathways
or gene families	1
GATA5	not confounded	1
GATA6	not confounded	1
GATS	not confounded	1
GBA2	not confounded	1
GCFC2	not confounded	1
GCGR	not confounded	1
GCK	not confounded	1
GCNT4	not confounded	1
GCSAM	not confounded	1
GDF15	not confounded	1
GDF2	not confounded	1
GDF9	not confounded	2
GDPGP1	not confounded	3
GEN1	not confounded	2
GFER	not confounded	1
GFM2	not confounded	1
GFRA3	not confounded	1
GFRA4	not confounded	1
GHDC	not confounded	2
GHR	p53 et al. pathways
or gene families	1
GID8	not confounded	1
GIGYF1	not confounded	1
GIMAP8	not confounded	1
GIP	not confounded	1
GIT1	not confounded	1
GJA4	not confounded	1
GJB1	not confounded	1
GJB3	not confounded	1
GJD3	not confounded	1
GK2	not confounded	1
GLI4	not confounded	1
GLIPR1L1	not confounded	1
GLIPR2	not confounded	1
GLRA1	not confounded	2
GLRX5	not confounded	1
GLYAT	not confounded	1
GLYCTK	not confounded	1
GMCL1	not confounded	1
GMEB1	not confounded	1
GMFG	not confounded	1
GMIP	not confounded	1
GMPPA	not confounded	1
GNA12	not confounded	1
GNA14	not confounded	1
GNAI1	not confounded	1
GNAT1	not confounded	1
GNB1L	not confounded	1
GNG13	not confounded	1
GNG2	not confounded	1
GNG8	not confounded	1
GNPDA1	not confounded	1
GNRH1	not confounded	1
GOLGA6L10	not confounded	1
GOLGA6L4	not confounded	1
GOLGA7	not confounded	1
GOLGA8A	not confounded	1
GOLGA8H	not confounded	3
GOLGA8K	not confounded	1
GOLGA8M	not confounded	1
GORAB	not confounded	1
GORASP1	not confounded	1
GOSR2	not confounded	1
GOT1	not confounded	1
GOT2	not confounded	1
GP1BB	not confounded	1
GPANK1	not confounded	1
GPATCH11	not confounded	1
GPATCH8	not confounded	1
GPCPD1	not confounded	1
GPD2	not confounded	1
GPHA2	not confounded	1
GPR151	not confounded	1
GPR20	not confounded	1
GPR21	not confounded	1
GPR22	not confounded	1
GPR37	not confounded	1
GPR62	not confounded	1
GPR75-ASB3	not confounded	1
GPR84	not confounded	1
GPR89B	not confounded	1
GPRASP2	not confounded	1
GPRC6A	not confounded	1
GPSM1	not confounded	2
GPX8	not confounded	1
GRAMD2	not confounded	1
GRAPL	not confounded	1
GRASP	not confounded	1
GRB10	not confounded	1
GRB7	not confounded	1
GREB1	not confounded	1
GRHPR	not confounded	2
GRIA3	not confounded	1
GRID1	not confounded	1
GRIK5	not confounded	1
GRIN2A	not confounded	1
GRIN2B	not confounded	1
GRIP2	not confounded	1
GRK5	not confounded	1
GRPEL2	not confounded	1
GSDMA	not confounded	1
GSDMC	not confounded	1
GSE1	not confounded	1
GSG1L	not confounded	1
GSK3A	not confounded	2
GSTA4	not confounded	1
GTDC1	not confounded	1
GTF2F2	not confounded	1
GTSCR1	not confounded	1
GUCY2C	not confounded	1
GUCY2D	not confounded	1
GXYLT1	not confounded	1
GZMB	not confounded	1
GZMK	not confounded	1
GZMM	not confounded	1
H2AFB2	not confounded	1
H2AFB3	not confounded	1
H2AFV	not confounded	1
H3F3A	not confounded	1
H3F3B	not confounded	1
H3F3C	not confounded	1
HABP2	not confounded	1
HACD4	not confounded	1
HADHA	not confounded	1
HAMP	p53 et al. pathways
or gene families	3
HAND1	not confounded	1
HAS1	not confounded	1
HAUS5	not confounded	1
HAUS6	not confounded	1
HAUS8	not confounded	1
HAVCR2	p53 et al. pathways
or gene families	1
HCAR3	not confounded	1
HCFC1	not confounded	1
HCFC1R1	not confounded	1
HCK	not confounded	1
HCRT	not confounded	1
HDAC2	not confounded	1
HDAC3	not confounded	1
HDAC4	not confounded	1
HDGFRP3	not confounded	1
HEBP1	not confounded	2
HELB	not confounded	1
HES3	not confounded	2
HES5	not confounded	1
HEXA	not confounded	1
HEXB	not confounded	2
HEXIM2	not confounded	1
HIBCH	not confounded	1
HIF3A	not confounded	1
HINFP	not confounded	1
HINT2	not confounded	2
HIST1H2AD	not confounded	1
HIST1H2BA	not confounded	1
HIST1H2BF	not confounded	1
HIST1H2BN	not confounded	1
HIST1H4B	not confounded	1
HIST1H4D	not confounded	1
HIST1H4G	not confounded	1
HIST2H2AA3	not confounded	1
HIST2H2BF	not confounded	1
HIST3H3	not confounded	1
HIST4H4	not confounded	1
HIVEP3	not confounded	1
HK2	not confounded	1
HLA-C	not confounded	1
HLA-DOA	not confounded	1
HMBS	not confounded	1
HMG20A	not confounded	1
HMGA1	not confounded	1
HMGB2	not confounded	1
HMHB1	not confounded	1
HN1L	not confounded	1
HNRNPA3	not confounded	1
HOMER1	p53 et al. pathways
or gene families	1
HOOK3	not confounded	1
HORMAD2	not confounded	1
HOXA10	not confounded	1
HOXA3	not confounded	1
HOXB1	not confounded	1
HOXB9	not confounded	1
HOXC9	not confounded	1
HPCAL1	not confounded	1
HPN	not confounded	1
HPSE2	not confounded	1
HRC	not confounded	1
HS1BP3	not confounded	1
HSCB	not confounded	1
HSD11B1L	not confounded	1
HSD17B3	not confounded	1
HSD17B4	not confounded	1
HSF1	not confounded	1
HSFX2	not confounded	1
HSP90AA1	p53 et al. pathways
or gene families	2
HSP90B1	not confounded	1
HSPA12B	not confounded	2
HSPA1A	not confounded	1
HSPA4	not confounded	1
HSPB3	not confounded	1
HSPB6	not confounded	1
HSPBP1	not confounded	1
HTR1D	not confounded	1
HUWE1	not confounded	1
HYLS1	not confounded	1
ICA1	not confounded	1
ICE2	not confounded	1
IDH2	not confounded	1
IDH3A	not confounded	1
IDH3B	not confounded	1
IDNK	not confounded	1
IDO2	not confounded	1
IFIT5	not confounded	1
IFITM10	not confounded	1
IFNA1	not confounded	1
IFNA10	not confounded	2
IFNA17	not confounded	1
IFNA21	not confounded	2
IFNA6	not confounded	1
IFNAR2	p53 et al. pathways
or gene families	1
IFNL2	p53 et al. pathways
or gene families	1
IFNL3	p53 et al. pathways
or gene families	1
IFT43	not confounded	1
IGF1R	not confounded	1
IGFBP6	not confounded	1
IGFL4	not confounded	1
IGFLR1	not confounded	1
IGLON5	not confounded	1
IGSF1	not confounded	1
IGSF11	not confounded	1
IGSF23	not confounded	1
IKBKB	not confounded	1
IKZF3	not confounded	1
IKZF4	not confounded	1
IL15RA	not confounded	1
IL17C	not confounded	1
IL17RB	not confounded	1
IL17RE	not confounded	1
IL18BP	not confounded	1
IL1RAP	not confounded	1
IL1RL2	not confounded	1
IL21	not confounded	1
IL22	not confounded	2
IL24	not confounded	1
IL31RA	p53 et al. pathways
or gene families	2
IL32	not confounded	1
IL4R	p53 et al. pathways
or gene families	2
IL5	not confounded	1
INADL	not confounded	1
INAFM1	not confounded	1
ING2	not confounded	1
INO80B	not confounded	1
INPP5D	not confounded	1
INPP5F	not confounded	1
INS-IGF2	not confounded	1
INTS3	not confounded	1
INTS8	not confounded	1
INTS9	not confounded	1
IPMK	not confounded	1
IPPK	not confounded	1
IQCB1	not confounded	1
IQCF3	not confounded	1
IQCF6	not confounded	1
IQCG	not confounded	1
IREB2	not confounded	1
IRF2BP1	not confounded	1
IRF4	p53 et al. pathways
or gene families	1
IRGM	not confounded	1
ISM2	not confounded	1
IST1	not confounded	1
ITFG3	not confounded	1
ITGA1	not confounded	1
ITGB1BP1	not confounded	1
ITPA	not confounded	1
ITPK1	not confounded	1
ITPKB	not confounded	1
ITPRIP	not confounded	1
ITSN2	not confounded	1
IVD	not confounded	1
IVNS1ABP	not confounded	2
JADE2	not confounded	2
JMJD1C	not confounded	1
JMJD4	not confounded	1
JMJD8	not confounded	1
JPH1	not confounded	1
JPH3	not confounded	1
JPH4	not confounded	1
KANSL1L	not confounded	1
KAT7	not confounded	1
KAT8	not confounded	1
KAZALD1	not confounded	1
KBTBD11	not confounded	1
KBTBD2	not confounded	1
KCNC1	not confounded	1
KCNC3	not confounded	1
KCNC4	not confounded	1
KCNG2	not confounded	1
KCNG3	not confounded	1
KCNH8	not confounded	2
KCNJ12	not confounded	2
KCNJ14	not confounded	1
KCNJ18	not confounded	1
KCNK15	not confounded	1
KCNMA1	not confounded	1
KCNN4	not confounded	1
KCNQ3	not confounded	1
KCNRG	not confounded	1
KCNT1	not confounded	1
KCTD14	not confounded	1
KCTD9	not confounded	1
KDM2A	not confounded	1
KDM3A	not confounded	1
KDM4A	not confounded	1
KDM4B	not confounded	1
KDM4C	not confounded	1
KDM7A	not confounded	1
KHDRBS2	not confounded	1
KIAA0020	not confounded	1
KIAA0355	not confounded	1
KIAA0368	not confounded	1
KIAA0586	not confounded	1
KIAA0930	not confounded	1
KIAA1045	not confounded	1
KIAA1143	not confounded	1
KIAA1211	not confounded	1
KIAA1324L	not confounded	1
KIAA1407	not confounded	1
KIAA1524	not confounded	1
KIAA1551	not confounded	1
KIAA1598	not confounded	1
KIAA1644	not confounded	1
KIAA2012	not confounded	1
KIAA2013	not confounded	2
KIAA2026	not confounded	1
KIF15	not confounded	1
KIF18B	not confounded	1
KIF1A	not confounded	1
KIF1B	not confounded	1
KIF20B	not confounded	1
KIF21A	not confounded	1
KIF23	not confounded	1
KIF27	not confounded	1
KIF2B	not confounded	1
KIF2C	not confounded	1
KIF4B	not confounded	1
KIN	not confounded	1
KIR2DL3	not confounded	1
KIR3DL1	not confounded	1
KLF13	not confounded	2
KLF6	not confounded	1
KLHL12	not confounded	1
KLHL17	not confounded	1
KLHL29	not confounded	1
KLHL3	not confounded	1
KLHL7	not confounded	1
KLHL9	not confounded	1
KLK1	not confounded	1
KLK13	not confounded	1
KLK2	not confounded	1
KLK5	not confounded	1
KLK6	not confounded	1
KLK8	not confounded	1
KLRC1	not confounded	2
KMO	not confounded	1
KMT2A	not confounded	1
KMT2B	not confounded	1
KNDC1	not confounded	1
KNOP1	not confounded	1
KPTN	not confounded	1
KRT15	not confounded	1
KRT17	not confounded	2
KRT2	not confounded	1
KRT20	not confounded	1
KRT25	not confounded	1
KRT26	not confounded	1
KRT27	not confounded	1
KRT31	not confounded	2
KRT33B	not confounded	1
KRT35	not confounded	1
KRT4	not confounded	1
KRT71	not confounded	1
KRT77	not confounded	1
KRT9	not confounded	1
KRTAP10-1	not confounded	1
KRTAP10-2	not confounded	1
KRTAP10-6	not confounded	1
KRTAP17-1	not confounded	1
KRTAP2-2	not confounded	1
KRTAP2-3	not confounded	1
KRTAP2-4	not confounded	2
KRTAP22-2	not confounded	1
KRTAP29-1	not confounded	1
KRTAP4-2	not confounded	1
KRTAP4-3	not confounded	1
KRTAP4-4	not confounded	1
KRTAP4-5	not confounded	1
KRTAP4-7	not confounded	1
KRTAP4-8	not confounded	1
KRTAP4-9	not confounded	1
KRTAP5-1	not confounded	1
KRTAP5-3	not confounded	1
KRTAP5-6	not confounded	1
KRTAP9-2	not confounded	1
KRTAP9-9	not confounded	1
KRTDAP	not confounded	1
KSR1	not confounded	1
KYNU	not confounded	1
L3HYPDH	not confounded	1
L3MBTL3	not confounded	1
LAMA4	not confounded	1
LARP6	not confounded	1
LARP7	not confounded	1
LAT2	not confounded	1
LAX1	not confounded	1
LBP	not confounded	1
LCA5L	not confounded	1
LCAT	not confounded	2
LCLAT1	not confounded	1
LCN10	not confounded	1
LDLR	not confounded	1
LECT2	not confounded	1
LENG1	not confounded	2
LENG8	not confounded	1
LEPROT	not confounded	1
LEPROTL1	not confounded	1
LEUTX	not confounded	1
LGALS1	not confounded	1
LGALS3BP	not confounded	1
LGALS4	not confounded	1
LGALS9	p53 et al. pathways
or gene families	1
LGALS9C	not confounded	1
LGI3	not confounded	1
LGI4	not confounded	2
LGR6	not confounded	1
LHB	not confounded	1
LHFPL4	not confounded	1
LHPP	not confounded	1
LHX1	not confounded	1
LHX2	not confounded	1
LIG1	not confounded	2
LILRA2	not confounded	1
LIMS3L	not confounded	1
LIN37	not confounded	1
LIN7B	not confounded	1
LIN9	not confounded	1
LINC00452	not confounded	1
LINGO1	not confounded	1
LINS	not confounded	1
LIPT2	not confounded	1
LLGL1	not confounded	1
LLPH	not confounded	1
LMAN1L	not confounded	1
LMAN2	not confounded	1
LMF1	not confounded	1
LMNA	not confounded	1
LMNTD1	not confounded	1
LMOD1	not confounded	2
LMOD3	not confounded	1
LMTK2	not confounded	1
LMTK3	not confounded	2
LOC100129083	not confounded	1
LOC100129697	not confounded	1
LOC100130357	not confounded	1
LOC102724862	not confounded	1
LOC158434	not confounded	1
LOC388780	not confounded	2
LOC388813	not confounded	1
LOC389602	not confounded	1
LOC391003	not confounded	1
LOC400736	not confounded	1
LOC400863	not confounded	1
LOC643802	not confounded	1
LOC728485	not confounded	1
LOC79999	not confounded	1
LONRF2	not confounded	2
LOXL2	not confounded	1
LOXL3	not confounded	1
LPCAT3	not confounded	1
LPCAT4	not confounded	1
LPP	not confounded	1
LPPR1	not confounded	1
LPPR3	not confounded	1
LRCH4	not confounded	1
LRG1	not confounded	1
LRGUK	not confounded	1
LRP10	not confounded	1
LRP12	not confounded	1
LRP1B	not confounded	1
LRP2	not confounded	1
LRP3	not confounded	1
LRP4	not confounded	1
LRRC10	not confounded	1
LRRC10B	not confounded	1
LRRC15	not confounded	1
LRRC16B	not confounded	1
LRRC18	not confounded	1
LRRC24	not confounded	1
LRRC45	not confounded	1
LRRC46	not confounded	1
LRRC48	not confounded	2
LRRC56	not confounded	1
LRRC6	not confounded	1
LRRC69	not confounded	1
LRRC74A	not confounded	1
LRRC75B	not confounded	1
LRRCC1	not confounded	1
LRRFIP1	not confounded	1
LRRN4	not confounded	1
LRRTM1	not confounded	1
LRSAM1	not confounded	1
LRTOMT	not confounded	1
LSM14A	not confounded	1
LSM3	not confounded	1
LSM8	not confounded	2
LTA4H	not confounded	1
LTBP1	not confounded	1
LTBP4	not confounded	1
LTBR	not confounded	1
LUZP4	not confounded	1
LY6H	not confounded	1
LYPD2	not confounded	1
LYPD4	not confounded	1
LYPLA2	not confounded	1
LYZL1	not confounded	1
LYZL2	not confounded	1
LYZL4	not confounded	1
LYZL6	not confounded	2
M1AP	not confounded	1
M6PR	not confounded	1
MACC1	not confounded	1
MAD2L1BP	not confounded	1
MAD2L2	not confounded	1
MAFB	not confounded	1
MAFK	not confounded	1
MAGEA12	not confounded	1
MAGEB10	not confounded	1
MAGEB3	not confounded	1
MAGEC3	not confounded	1
MAGEH1	not confounded	1
MAK	not confounded	1
MAL2	not confounded	2
MALL	not confounded	1
MAMDC4	not confounded	1
MAMSTR	not confounded	1
MAN2A2	not confounded	1
MANBA	not confounded	1
MANSC1	not confounded	2
MAP1LC3B2	not confounded	1
MAP2K3	not confounded	1
MAP2K7	not confounded	1
MAP3K1	not confounded	1
MAP3K11	not confounded	1
MAP3K12	not confounded	1
MAP3K15	not confounded	2
MAP3K19	not confounded	1
MAP7	not confounded	1
MAPK1IP1L	not confounded	1
MAPRE1	not confounded	1
MAPRE3	not confounded	2
MAPT	not confounded	1
MARCH10	not confounded	1
MARCH2	not confounded	1
MARCH3	not confounded	2
MARS	not confounded	1
MAVS	not confounded	1
MBLAC1	not confounded	2
MBOAT4	not confounded	1
MBOAT7	not confounded	1
MCEE	not confounded	1
MCM4	not confounded	1
MCM7	not confounded	1
MCMDC2	not confounded	1
MCTP1	not confounded	2
MDH2	not confounded	1
MDM1	not confounded	1
MDM2	p53 et al. pathways
or gene families	2
MDM4	p53 et al. pathways
or gene families	3
MDP1	not confounded	1
MECOM	not confounded	1
MED13	not confounded	1
MED29	not confounded	1
MED6	not confounded	1
MEF2A	not confounded	1
MEF2B	not confounded	1
MEGF8	not confounded	1
MEIOB	not confounded	1
MEPCE	not confounded	1
METTL10	not confounded	1
METTL11B	not confounded	1
METTL12	not confounded	1
METTL23	not confounded	1
METTL24	not confounded	1
METTL6	not confounded	2
MFN1	not confounded	1
MFSD2B	not confounded	1
MGC50722	not confounded	2
MGME1	not confounded	1
MICALL2	not confounded	1
MIDN	not confounded	1
MIEN1	not confounded	1
MILR1	not confounded	1
MIR205HG	not confounded	1
MIS18BP1	not confounded	1
MISP	not confounded	1
MITF	not confounded	1
MLANA	not confounded	1
MLX	not confounded	1
MLXIP	not confounded	1
MMAB	not confounded	1
MMP17	not confounded	1
MMP9	not confounded	1
MNX1	not confounded	1
MOB3B	not confounded	1
MOCS2	not confounded	1
MORC2	not confounded	1
MORC3	not confounded	1
MOV10L1	not confounded	1
MPDU1	not confounded	1
MPND	not confounded	1
MPP6	not confounded	1
MRGPRE	not confounded	1
MRGPRX4	not confounded	1
MROH8	not confounded	1
MRPL20	not confounded	1
MRPL28	not confounded	1
MRPL38	not confounded	1
MRPL44	not confounded	1
MRPL47	not confounded	1
MRS2	not confounded	1
MS4A15	not confounded	1
MS4A6A	not confounded	1
MS4A7	not confounded	1
MSANTD4	not confounded	1
MSLN	not confounded	1
MSMP	not confounded	1
MSR1	not confounded	1
MSRB2	not confounded	1
MSS51	not confounded	1
MSTO1	not confounded	1
MT1E	not confounded	2
MT1H	not confounded	1
MT1M	not confounded	1
MTCH2	not confounded	2
MTFP1	not confounded	2
MTFR2	not confounded	1
MTHFD1L	not confounded	2
MTM1	not confounded	1
MTMR1	not confounded	1
MTMR8	not confounded	1
MTPN	not confounded	1
MTRNR2L1	not confounded	1
MTRNR2L3	not confounded	1
MTRNR2L4	not confounded	1
MTRNR2L5	not confounded	1
MTRNR2L7	not confounded	1
MTUS2	not confounded	1
MUC5B	not confounded	2
MUC6	not confounded	2
MUTYH	not confounded	1
MVP	not confounded	1
MYADML2	not confounded	1
MYB	p53 et al. pathways
or gene families	1
MYBBP1A	not confounded	1
MYBL1	not confounded	1
MYBPC1	not confounded	1
MYBPC3	not confounded	1
MYCBP	not confounded	1
MYCL	not confounded	1
MYEOV2	not confounded	1
MYH10	not confounded	1
MYH11	not confounded	1
MYH2	not confounded	1
MYH3	not confounded	2
MYH6	not confounded	1
MYL12A	not confounded	2
MYL12B	not confounded	1
MYL9	not confounded	1
MYLK	not confounded	1
MYLK2	not confounded	1
MYLPF	not confounded	1
MYO19	not confounded	1
MYO1B	not confounded	1
MYO5A	not confounded	1
MYOCD	not confounded	1
MYOF	not confounded	1
MYOZ2	not confounded	1
MZF1	not confounded	1
N4BP2	not confounded	1
N4BP2L1	not confounded	1
N4BP2L2	not confounded	1
N4BP3	not confounded	1
NAA15	not confounded	1
NAA30	not confounded	1
NAA40	not confounded	1
NABP2	not confounded	1
NAE1	not confounded	1
NAGLU	not confounded	1
NAGS	not confounded	1
NAIF1	not confounded	1
NAIP	not confounded	1
NANOG	not confounded	1
NAPB	not confounded	1
NAPSA	not confounded	1
NARS2	not confounded	1
NAT1	not confounded	2
NAT14	not confounded	1
NAT6	not confounded	1
NBPF3	not confounded	1
NBPF7	not confounded	1
NBPF8	not confounded	1
NBR1	not confounded	1
NCAPD3	not confounded	1
NCAPG2	not confounded	1
NCAPH2	not confounded	1
NCCRP1	not confounded	2
NCF1	not confounded	1
NCK1	not confounded	1
NCK2	not confounded	1
NCKAP1L	p53 et al. pathways
or gene families	1
NCKIPSD	not confounded	1
NCL	not confounded	1
NCOA2	not confounded	1
NDP	not confounded	1
NDRG2	not confounded	1
NDRG3	not confounded	1
NDST3	not confounded	1
NDUFAB1	not confounded	1
NDUFAF5	not confounded	1
NDUFB11	not confounded	1
NDUFB2	not confounded	1
NDUFB6	not confounded	1
NEDD1	not confounded	1
NEK2	not confounded	1
NEK8	not confounded	1
NELFE	not confounded	1
NEO1	not confounded	1
NFASC	not confounded	1
NFATC2IP	not confounded	1
NFIX	not confounded	1
NFKBID	p53 et al. pathways
or gene families	1
NFKBIL1	not confounded	1
NFX1	not confounded	1
NFYB	not confounded	1
NICN1	not confounded	1
NIM1K	not confounded	1
NINJ2	not confounded	1
NIPA1	not confounded	1
NKD2	not confounded	1
NKX1-2	not confounded	1
NKX2-4	not confounded	1
NLGN3	not confounded	1
NLRC5	not confounded	1
NLRP11	not confounded	1
NLRP12	not confounded	1
NLRP14	not confounded	1
NLRP3	p53 et al. pathways
or gene families	1
NLRP4	not confounded	1
NLRP5	not confounded	1
NME5	not confounded	1
NMT2	not confounded	1
NNT	not confounded	1
NODAL	not confounded	1
NOG	not confounded	1
NOL3	not confounded	2
NOL4	not confounded	1
NOMO3	not confounded	2
NOS2	not confounded	1
NOTCH2NL	not confounded	1
NOTO	not confounded	1
NOTUM	not confounded	1
NOX5	not confounded	1
NPAS1	not confounded	1
NPAS3	not confounded	2
NPBWR2	not confounded	1
NPC2	not confounded	1
NPDC1	not confounded	1
NPEPL1	not confounded	1
NPIPA5	not confounded	1
NPIPA7	not confounded	1
NPIPA8	not confounded	1
NPIPB3	not confounded	2
NPIPB5	not confounded	1
NPIPB6	not confounded	3
NPM2	not confounded	1
NPRL3	not confounded	2
NPTN	not confounded	1
NPTX1	p53 et al. pathways
or gene families	1
NPVF	not confounded	1
NPY1R	not confounded	1
NRBP2	not confounded	1
NRL	not confounded	1
NRXN3	not confounded	1
NSMAF	not confounded	1
NSMF	not confounded	1
NT5C1B-RDH14	not confounded	1
NT5E	not confounded	1
NT5M	not confounded	1
NTF4	not confounded	1
NTN5	not confounded	1
NUAK2	not confounded	1
NUCB1	not confounded	1
NUDT18	not confounded	1
NUDT19	not confounded	2
NUDT2	not confounded	1
NUDT6	not confounded	1
NUFIP1	not confounded	1
NUMBL	not confounded	1
NUP62	not confounded	1
NUPR1L	not confounded	1
NXPH3	not confounded	1
OCEL1	not confounded	1
ODF1	not confounded	1
ODF3L1	not confounded	1
ODF4	not confounded	1
OIT3	not confounded	1
OLAH	not confounded	1
OLFM2	not confounded	1
OLFML2A	not confounded	1
OMA1	not confounded	1
OMG	not confounded	1
OPTN	not confounded	1
OR10A4	p53 et al. pathways
or gene families	1
OR10AD1	p53 et al. pathways
or gene families	1
OR10H5	p53 et al. pathways
or gene families	1
OR10J1	p53 et al. pathways
or gene families	1
OR10T2	p53 et al. pathways
or gene families	1
OR10V1	p53 et al. pathways
or gene families	1
OR10Z1	p53 et al. pathways
or gene families	1
OR11H1	p53 et al. pathways
or gene families	1
OR11H2	p53 et al. pathways
or gene families	2
OR13C9	p53 et al. pathways
or gene families	1
OR13J1	p53 et al. pathways
[truncated: 1,395 more rows]
