# Supplementary material for: TP53-dependent toxicity of CRISPR/Cas9 cuts is differential across genomic loci and can confound genetic screening
Source: Nat Commun. 2022 Aug 4;13:4520. doi: 10.1038/s41467-022-32285-1 (PMC9352712; doi:10.1038/s41467-022-32285-1)
Supplement: Supplementary file 7 — Source Data [file 41467_2022_32285_MOESM7_ESM.zip › Source Data/Sup. Figure 3a.tsv]

cumulative n essential genes	rank_score	Gene	mean_score	type	score_group
1	1	POLR2L	-1.6290444444444443	core-essential gene	Beta score
2	3	RPL8	-1.4430655555555556	core-essential gene	Beta score
3	4	ALG2	-1.4302333333333332	core-essential gene	Beta score
4	5	XPO1	-1.4059205555555556	core-essential gene	Beta score
5	7	KPNB1	-1.4001894444444445	core-essential gene	Beta score
6	8	RPL36	-1.3959655555555557	core-essential gene	Beta score
7	9	BUB3	-1.3778472222222222	core-essential gene	Beta score
8	10	TUBGCP2	-1.3683855555555555	core-essential gene	Beta score
9	11	UBA1	-1.360511111111111	core-essential gene	Beta score
10	12	RPS8	-1.3582572222222222	core-essential gene	Beta score
11	14	SNRPD3	-1.3511083333333334	core-essential gene	Beta score
12	16	HSPD1	-1.3153055555555557	core-essential gene	Beta score
13	17	TRMT112	-1.3123272222222222	core-essential gene	Beta score
14	18	SBNO1	-1.3116788888888888	core-essential gene	Beta score
15	19	PSMA6	-1.3079466666666666	core-essential gene	Beta score
16	20	GRPEL1	-1.3039577777777778	core-essential gene	Beta score
17	21	PHB2	-1.3021583333333333	core-essential gene	Beta score
18	22	PRMT1	-1.3010144444444445	core-essential gene	Beta score
19	23	POLR3C	-1.2903011111111111	core-essential gene	Beta score
20	24	DPAGT1	-1.2771033333333333	core-essential gene	Beta score
21	25	EEF2	-1.2584516666666667	core-essential gene	Beta score
22	27	MED11	-1.245368888888889	core-essential gene	Beta score
23	28	PRPF8	-1.2431833333333335	core-essential gene	Beta score
24	31	MYC	-1.2393044444444445	core-essential gene	Beta score
25	32	CCDC84	-1.23369	core-essential gene	Beta score
26	33	PSMB4	-1.229608888888889	core-essential gene	Beta score
27	35	POLR3H	-1.2102300000000001	core-essential gene	Beta score
28	41	RPL19	-1.182271111111111	core-essential gene	Beta score
29	44	ZBTB8OS	-1.1715211111111112	core-essential gene	Beta score
30	45	EIF2B5	-1.1693500000000001	core-essential gene	Beta score
31	47	RPL13	-1.163918888888889	core-essential gene	Beta score
32	51	CCT6A	-1.1492666666666667	core-essential gene	Beta score
33	53	VPS25	-1.1452344444444444	core-essential gene	Beta score
34	54	WDR77	-1.1426416666666666	core-essential gene	Beta score
35	55	CCT4	-1.137825	core-essential gene	Beta score
36	56	NUTF2	-1.1377366666666666	core-essential gene	Beta score
37	57	PSMA7	-1.1367938888888889	core-essential gene	Beta score
38	58	EIF6	-1.135998888888889	core-essential gene	Beta score
39	59	FAU	-1.1156816666666667	core-essential gene	Beta score
40	60	PRMT5	-1.1104005555555556	core-essential gene	Beta score
41	61	YRDC	-1.10723	core-essential gene	Beta score
42	62	DTYMK	-1.1056922222222223	core-essential gene	Beta score
43	64	SF3B5	-1.0998444444444444	core-essential gene	Beta score
44	65	DCTN5	-1.09772	core-essential gene	Beta score
45	66	EIF2B3	-1.0965966666666667	core-essential gene	Beta score
46	69	SNRPF	-1.0878444444444444	core-essential gene	Beta score
47	70	GINS2	-1.087267777777778	core-essential gene	Beta score
48	73	UBA52	-1.0838333333333332	core-essential gene	Beta score
49	74	UXT	-1.081315	core-essential gene	Beta score
50	75	RPL10A	-1.0793022222222222	core-essential gene	Beta score
51	76	TUBB	-1.0736827777777778	core-essential gene	Beta score
52	78	RPL24	-1.0646166666666668	core-essential gene	Beta score
53	79	TOP2A	-1.0606505555555557	core-essential gene	Beta score
54	80	DHX37	-1.058725	core-essential gene	Beta score
55	82	SRSF7	-1.0539622222222222	core-essential gene	Beta score
56	84	RPL6	-1.050291111111111	core-essential gene	Beta score
57	85	RPS20	-1.0497733333333334	core-essential gene	Beta score
58	86	EIF2S3	-1.0497333333333334	core-essential gene	Beta score
59	87	SPATA5L1	-1.0444172222222223	core-essential gene	Beta score
60	88	BUD31	-1.0428977777777777	core-essential gene	Beta score
61	89	GMPPB	-1.0414272222222223	core-essential gene	Beta score
62	90	PSMG3	-1.0371333333333332	core-essential gene	Beta score
63	92	RANGAP1	-1.0355866666666667	core-essential gene	Beta score
64	93	ATP6V0C	-1.0326811111111112	core-essential gene	Beta score
65	95	ATP2A2	-1.0324594444444446	core-essential gene	Beta score
66	98	RPS18	-1.0272327777777779	core-essential gene	Beta score
67	99	POLR1C	-1.0227594444444446	core-essential gene	Beta score
68	100	RAN	-1.0177661111111111	core-essential gene	Beta score
69	104	MED30	-1.0139833333333332	core-essential gene	Beta score
70	105	NUP155	-1.0135322222222223	core-essential gene	Beta score
71	106	DAD1	-1.0134877777777778	core-essential gene	Beta score
72	107	RPS11	-1.0126094444444445	core-essential gene	Beta score
73	108	PRIM1	-1.0099266666666666	core-essential gene	Beta score
74	110	XRCC6	-1.0046338888888888	core-essential gene	Beta score
75	112	RPP21	-1.0038477777777777	core-essential gene	Beta score
76	113	RPL12	-1.0014525	core-essential gene	Beta score
77	114	RPL35A	-0.9985333333333333	core-essential gene	Beta score
78	119	DDX20	-0.9911861111111111	core-essential gene	Beta score
79	120	MCM3	-0.9910272222222223	core-essential gene	Beta score
80	122	TIMM10	-0.9799527777777778	core-essential gene	Beta score
81	123	POLR3K	-0.9795794444444446	core-essential gene	Beta score
82	124	ECD	-0.9791961111111112	core-essential gene	Beta score
83	125	IMP3	-0.9757622222222222	core-essential gene	Beta score
84	126	GGPS1	-0.9748544444444445	core-essential gene	Beta score
85	127	CCT2	-0.9744055555555555	core-essential gene	Beta score
86	128	TAF6	-0.9739466666666666	core-essential gene	Beta score
87	129	SMC2	-0.9732455555555556	core-essential gene	Beta score
88	130	VCP	-0.9732083333333333	core-essential gene	Beta score
89	131	SEH1L	-0.9706522222222222	core-essential gene	Beta score
90	132	PRPF19	-0.9699438888888889	core-essential gene	Beta score
91	133	PSMA4	-0.9697583333333333	core-essential gene	Beta score
92	134	TANGO6	-0.9658500000000001	core-essential gene	Beta score
93	135	PSMA5	-0.9653066666666668	core-essential gene	Beta score
94	136	CCT7	-0.9652911111111111	core-essential gene	Beta score
95	137	PMPCA	-0.9625455555555555	core-essential gene	Beta score
96	138	NAA10	-0.9620555555555556	core-essential gene	Beta score
97	140	UTP15	-0.9608777777777777	core-essential gene	Beta score
98	141	RPS13	-0.9606883333333333	core-essential gene	Beta score
99	145	SRSF1	-0.9596394444444445	core-essential gene	Beta score
100	149	PRPF38A	-0.9503811111111111	core-essential gene	Beta score
101	152	ARL2	-0.9449866666666666	core-essential gene	Beta score
102	153	TRRAP	-0.9427472222222222	core-essential gene	Beta score
103	154	PHB	-0.9427138888888889	core-essential gene	Beta score
104	157	RPL27	-0.9401716666666667	core-essential gene	Beta score
105	158	PLK1	-0.9394116666666666	core-essential gene	Beta score
106	159	ABCF1	-0.9387355555555557	core-essential gene	Beta score
107	161	SACM1L	-0.9376727777777778	core-essential gene	Beta score
108	163	ATP6V0B	-0.9367766666666666	core-essential gene	Beta score
109	164	POLR3A	-0.9365583333333334	core-essential gene	Beta score
110	166	IPO13	-0.934931111111111	core-essential gene	Beta score
111	168	CHEK1	-0.9313388888888889	core-essential gene	Beta score
112	169	C1orf109	-0.9290638888888889	core-essential gene	Beta score
113	170	MCM7	-0.9284572222222223	core-essential gene	Beta score
114	173	CDC37	-0.9264016666666666	core-essential gene	Beta score
115	175	NUDC	-0.9225516666666667	core-essential gene	Beta score
116	176	DHPS	-0.9209022222222222	core-essential gene	Beta score
117	177	NDC80	-0.9207427777777778	core-essential gene	Beta score
118	179	SNRPD2	-0.919685	core-essential gene	Beta score
119	180	DBR1	-0.9186922222222222	core-essential gene	Beta score
120	183	NOL10	-0.9156133333333334	core-essential gene	Beta score
121	185	SAMM50	-0.9137072222222222	core-essential gene	Beta score
122	186	CIAO1	-0.9124983333333334	core-essential gene	Beta score
123	188	CCT5	-0.9096027777777778	core-essential gene	Beta score
124	189	NLE1	-0.9091433333333334	core-essential gene	Beta score
125	195	PFDN2	-0.9016977777777777	core-essential gene	Beta score
126	196	KIF11	-0.9010561111111111	core-essential gene	Beta score
127	197	THOC5	-0.9006794444444445	core-essential gene	Beta score
128	198	SDAD1	-0.9005505555555555	core-essential gene	Beta score
129	199	TRAPPC3	-0.8980955555555555	core-essential gene	Beta score
130	200	SNRNP25	-0.8980077777777777	core-essential gene	Beta score
131	201	EIF2S2	-0.8978955555555556	core-essential gene	Beta score
132	204	PPIL2	-0.8967316666666667	core-essential gene	Beta score
133	205	SRSF2	-0.8943022222222222	core-essential gene	Beta score
134	206	TUBGCP3	-0.8941372222222222	core-essential gene	Beta score
135	208	ERCC2	-0.8927400000000001	core-essential gene	Beta score
136	209	NOP56	-0.8920694444444445	core-essential gene	Beta score
137	213	RPLP0	-0.8899111111111111	core-essential gene	Beta score
138	216	HSPA9	-0.8830933333333333	core-essential gene	Beta score
139	217	PAK1IP1	-0.8819538888888889	core-essential gene	Beta score
140	221	PREB	-0.8801972222222222	core-essential gene	Beta score
141	222	TUT1	-0.8782527777777778	core-essential gene	Beta score
142	224	BIRC5	-0.8768583333333333	core-essential gene	Beta score
143	225	THOC3	-0.8761194444444445	core-essential gene	Beta score
144	226	PSMB3	-0.876115	core-essential gene	Beta score
145	229	RPS2	-0.8700044444444444	core-essential gene	Beta score
146	230	RPL18A	-0.8690022222222222	core-essential gene	Beta score
147	231	RPS19	-0.8687236666666667	core-essential gene	Beta score
148	234	CLNS1A	-0.8659544444444445	core-essential gene	Beta score
149	236	PPP4C	-0.8659455555555555	core-essential gene	Beta score
150	237	RPS4X	-0.8655216666666666	core-essential gene	Beta score
151	238	DNMT1	-0.8629894444444445	core-essential gene	Beta score
152	240	MVK	-0.8618683333333333	core-essential gene	Beta score
153	241	UBL5	-0.861213888888889	core-essential gene	Beta score
154	245	EIF5A	-0.8561216666666667	core-essential gene	Beta score
155	247	RBX1	-0.8538972222222222	core-essential gene	Beta score
156	249	DDOST	-0.8534394444444444	core-essential gene	Beta score
157	250	DDX49	-0.8531683333333333	core-essential gene	Beta score
158	252	ILF3	-0.8513555555555556	core-essential gene	Beta score
159	253	RPL3	-0.8504238888888889	core-essential gene	Beta score
160	254	GPS1	-0.8502177777777777	core-essential gene	Beta score
161	255	NUDT21	-0.849235	core-essential gene	Beta score
162	260	CCNH	-0.8471111111111111	core-essential gene	Beta score
163	261	TCP1	-0.8471094444444445	core-essential gene	Beta score
164	264	UTP20	-0.8439388888888889	core-essential gene	Beta score
165	267	PRPF38B	-0.8401311111111112	core-essential gene	Beta score
166	268	DDX27	-0.8395661111111111	core-essential gene	Beta score
167	269	ALG1	-0.8374411111111111	core-essential gene	Beta score
168	270	WDR74	-0.8367277777777777	core-essential gene	Beta score
169	273	COPS6	-0.8345766666666666	core-essential gene	Beta score
170	275	LSM2	-0.8332722222222222	core-essential gene	Beta score
171	276	WDR12	-0.83325	core-essential gene	Beta score
172	277	DDX47	-0.8319722222222222	core-essential gene	Beta score
173	280	SMU1	-0.8293605555555555	core-essential gene	Beta score
174	281	SLC35B1	-0.8276755555555555	core-essential gene	Beta score
175	283	PSMB2	-0.8248599999999999	core-essential gene	Beta score
176	285	RPL27A	-0.8237505555555555	core-essential gene	Beta score
177	287	TXN	-0.8229788888888889	core-essential gene	Beta score
178	288	RNGTT	-0.8208022222222222	core-essential gene	Beta score
179	290	PSMB7	-0.8191238888888889	core-essential gene	Beta score
180	291	RABGGTB	-0.8184644444444444	core-essential gene	Beta score
181	292	CMPK1	-0.8164655555555556	core-essential gene	Beta score
182	294	TBCD	-0.81331	core-essential gene	Beta score
183	296	DDX10	-0.8120233333333333	core-essential gene	Beta score
184	297	RPS6	-0.811541111111111	core-essential gene	Beta score
185	298	DOLK	-0.8114227777777778	core-essential gene	Beta score
186	300	NAA50	-0.8087344444444444	core-essential gene	Beta score
187	301	INTS1	-0.8086544444444445	core-essential gene	Beta score
188	302	SNRPD1	-0.8085205555555556	core-essential gene	Beta score
189	304	NELFB	-0.8046416666666667	core-essential gene	Beta score
190	305	IMP4	-0.8045505555555555	core-essential gene	Beta score
191	307	EIF3B	-0.803515	core-essential gene	Beta score
192	311	PSMD12	-0.8017666666666666	core-essential gene	Beta score
193	312	CDK7	-0.8016388888888889	core-essential gene	Beta score
194	315	RAE1	-0.8001205555555555	core-essential gene	Beta score
195	316	EIF2S1	-0.799705	core-essential gene	Beta score
196	318	RPLP2	-0.7970366666666666	core-essential gene	Beta score
197	320	CDK1	-0.7949838888888889	core-essential gene	Beta score
198	321	PCNA	-0.7942072222222223	core-essential gene	Beta score
199	324	FNTA	-0.7915888888888889	core-essential gene	Beta score
200	325	IGBP1	-0.7902372222222223	core-essential gene	Beta score
201	327	DONSON	-0.7885361111111111	core-essential gene	Beta score
202	328	EXOSC6	-0.7876533333333333	core-essential gene	Beta score
203	329	DGCR8	-0.7876522222222222	core-essential gene	Beta score
204	330	RPL35	-0.7875711111111111	core-essential gene	Beta score
205	334	POLR1A	-0.7818772222222221	core-essential gene	Beta score
206	335	OGT	-0.7817166666666666	core-essential gene	Beta score
207	336	EIF4A3	-0.7811049999999999	core-essential gene	Beta score
208	340	CPSF2	-0.7777666666666667	core-essential gene	Beta score
209	343	CRNKL1	-0.7737488888888888	core-essential gene	Beta score
210	345	CSE1L	-0.7726466666666667	core-essential gene	Beta score
211	347	NUS1	-0.7716427777777777	core-essential gene	Beta score
212	348	DDX21	-0.7712262222222223	core-essential gene	Beta score
213	349	GNL3	-0.7711605555555555	core-essential gene	Beta score
214	351	PCID2	-0.7680872222222223	core-essential gene	Beta score
215	354	RPL23	-0.7659155555555556	core-essential gene	Beta score
216	357	NUP88	-0.7634505555555555	core-essential gene	Beta score
217	360	SNAPC4	-0.7631711111111111	core-essential gene	Beta score
218	361	CMTR1	-0.7630666666666667	core-essential gene	Beta score
219	362	HAUS5	-0.7612688888888889	core-essential gene	Beta score
220	363	EXOSC2	-0.7602483333333333	core-essential gene	Beta score
221	364	PPAN	-0.7597027777777778	core-essential gene	Beta score
222	365	PHF5A	-0.7586238888888889	core-essential gene	Beta score
223	367	ERCC3	-0.7524755555555556	core-essential gene	Beta score
224	370	LUC7L3	-0.7516766666666667	core-essential gene	Beta score
225	371	LSG1	-0.7516666666666667	core-essential gene	Beta score
226	372	RTCB	-0.7505561111111112	core-essential gene	Beta score
227	375	EXOSC4	-0.7495022222222223	core-essential gene	Beta score
228	376	SYS1	-0.7487161111111111	core-essential gene	Beta score
229	377	RPS3	-0.7480455555555556	core-essential gene	Beta score
230	379	HNRNPC	-0.7476305555555556	core-essential gene	Beta score
231	380	METTL16	-0.7473011111111111	core-essential gene	Beta score
232	381	MDN1	-0.7470466666666666	core-essential gene	Beta score
233	385	NHP2	-0.7452961111111112	core-essential gene	Beta score
234	386	GTPBP4	-0.7446444444444444	core-essential gene	Beta score
235	388	GUK1	-0.7441494444444444	core-essential gene	Beta score
236	390	NEDD8	-0.7422027777777778	core-essential gene	Beta score
237	392	NAT10	-0.7399022222222222	core-essential gene	Beta score
238	393	POLR2I	-0.739743888888889	core-essential gene	Beta score
239	395	SAE1	-0.7386266666666667	core-essential gene	Beta score
240	396	TELO2	-0.7378788888888889	core-essential gene	Beta score
241	397	RBM8A	-0.7365866666666667	core-essential gene	Beta score
242	398	MCM5	-0.7365377777777777	core-essential gene	Beta score
243	399	RPS23	-0.7359955555555555	core-essential gene	Beta score
244	400	RPF2	-0.7341011111111111	core-essential gene	Beta score
245	401	CDC5L	-0.7339833333333333	core-essential gene	Beta score
246	402	BUB1B	-0.7333955555555556	core-essential gene	Beta score
247	404	NUP93	-0.733105	core-essential gene	Beta score
248	406	ERH	-0.7318972222222222	core-essential gene	Beta score
249	407	NSF	-0.7291955555555556	core-essential gene	Beta score
250	408	DDX18	-0.7289672222222222	core-essential gene	Beta score
251	415	POP5	-0.7274977777777778	core-essential gene	Beta score
252	418	DHX15	-0.7261688888888889	core-essential gene	Beta score
253	419	DIS3	-0.7261344444444444	core-essential gene	Beta score
254	420	NPLOC4	-0.7257866666666666	core-essential gene	Beta score
255	425	ANAPC2	-0.7230622222222223	core-essential gene	Beta score
256	426	LSM7	-0.7225994444444445	core-essential gene	Beta score
257	431	SF3B1	-0.7187022222222221	core-essential gene	Beta score
258	434	NOL6	-0.7173733333333333	core-essential gene	Beta score
259	435	EFTUD2	-0.7173588888888889	core-essential gene	Beta score
260	437	EIF3D	-0.7153705555555556	core-essential gene	Beta score
261	439	EXOSC8	-0.7128516666666667	core-essential gene	Beta score
262	446	TTC27	-0.7110072222222222	core-essential gene	Beta score
263	447	GTF2B	-0.7107594444444445	core-essential gene	Beta score
264	449	NUP85	-0.7091133333333333	core-essential gene	Beta score
265	450	DKC1	-0.7088483333333333	core-essential gene	Beta score
266	451	CHAF1A	-0.7086972222222223	core-essential gene	Beta score
267	452	RBBP6	-0.7077333333333333	core-essential gene	Beta score
268	453	NSA2	-0.7070872222222222	core-essential gene	Beta score
269	455	HEATR1	-0.7064088888888889	core-essential gene	Beta score
270	458	EIF3G	-0.704558888888889	core-essential gene	Beta score
271	461	RPL18	-0.7026335	core-essential gene	Beta score
272	463	SNRNP200	-0.7016811111111111	core-essential gene	Beta score
273	464	RPS15A	-0.7009133333333333	core-essential gene	Beta score
274	465	TTC1	-0.7008411111111111	core-essential gene	Beta score
275	470	CHERP	-0.6987694444444444	core-essential gene	Beta score
276	472	DHX33	-0.697251111111111	core-essential gene	Beta score
277	473	DNAJC9	-0.6961738888888889	core-essential gene	Beta score
278	474	RPL11	-0.6955244444444444	core-essential gene	Beta score
279	478	ELL	-0.6928616111111111	core-essential gene	Beta score
280	480	PSMD14	-0.6908811111111111	core-essential gene	Beta score
281	481	TOMM22	-0.6902455555555556	core-essential gene	Beta score
282	482	WDR33	-0.6900649999999999	core-essential gene	Beta score
283	483	POLR2D	-0.6899938888888889	core-essential gene	Beta score
284	484	RPS12	-0.6892544444444444	core-essential gene	Beta score
285	485	SKP1	-0.6885966666666666	core-essential gene	Beta score
286	488	DDX56	-0.6873894444444444	core-essential gene	Beta score
287	489	NOP16	-0.6859533333333334	core-essential gene	Beta score
288	490	PRELID1	-0.6840544444444444	core-essential gene	Beta score
289	491	SPC24	-0.6834994444444444	core-essential gene	Beta score
290	492	SF3B3	-0.6833538888888888	core-essential gene	Beta score
291	494	MSTO1	-0.6825244444444445	core-essential gene	Beta score
292	496	CDK9	-0.6821855555555556	core-essential gene	Beta score
293	498	NCBP1	-0.6806716666666667	core-essential gene	Beta score
294	499	SART3	-0.6798055555555556	core-essential gene	Beta score
295	500	NOC4L	-0.6768616666666667	core-essential gene	Beta score
296	501	NOP2	-0.6758427777777778	core-essential gene	Beta score
297	505	RPL14	-0.6748727777777779	core-essential gene	Beta score
298	509	MAK16	-0.67258	core-essential gene	Beta score
299	510	ABCE1	-0.67231	core-essential gene	Beta score
300	512	POLA2	-0.6703038888888888	core-essential gene	Beta score
301	515	HNRNPL	-0.6695716666666667	core-essential gene	Beta score
302	517	RRP12	-0.6679633333333334	core-essential gene	Beta score
303	519	POLR2G	-0.6672005555555556	core-essential gene	Beta score
304	521	FARSA	-0.6662527777777778	core-essential gene	Beta score
305	523	PKMYT1	-0.6644316666666668	core-essential gene	Beta score
306	526	ADSL	-0.6621844444444445	core-essential gene	Beta score
307	527	SEC13	-0.6621394444444444	core-essential gene	Beta score
308	528	EIF3A	-0.6607694444444445	core-essential gene	Beta score
309	529	KAT8	-0.6598244444444444	core-essential gene	Beta score
310	530	INTS3	-0.658595	core-essential gene	Beta score
311	531	SYMPK	-0.65794	core-essential gene	Beta score
312	532	NXF1	-0.6574505555555555	core-essential gene	Beta score
313	536	SRSF3	-0.6555561111111111	core-essential gene	Beta score
314	538	RPS5	-0.654775	core-essential gene	Beta score
315	543	TTI2	-0.6525694444444444	core-essential gene	Beta score
316	546	EIF3I	-0.6510955555555555	core-essential gene	Beta score
317	547	MEPCE	-0.6509483333333332	core-essential gene	Beta score
318	552	ATP6V1A	-0.6467972222222222	core-essential gene	Beta score
319	554	SUPT5H	-0.6462894444444445	core-essential gene	Beta score
320	560	CLTC	-0.6442555555555556	core-essential gene	Beta score
321	561	NKAP	-0.6430122222222222	core-essential gene	Beta score
322	565	NAPA	-0.6385383333333333	core-essential gene	Beta score
323	567	NOL9	-0.637305	core-essential gene	Beta score
324	569	GINS3	-0.6357055555555555	core-essential gene	Beta score
325	573	TPX2	-0.6333594444444444	core-essential gene	Beta score
326	581	RRS1	-0.6303888888888889	core-essential gene	Beta score
327	585	CCNA2	-0.6259672222222222	core-essential gene	Beta score
328	589	SSU72	-0.6245961111111111	core-essential gene	Beta score
329	595	RFC5	-0.6223766666666667	core-essential gene	Beta score
330	597	BANF1	-0.6220188888888889	core-essential gene	Beta score
331	598	CDC16	-0.6216811111111111	core-essential gene	Beta score
332	606	TICRR	-0.6166479833333333	core-essential gene	Beta score
333	611	CEBPZ	-0.6129255555555555	core-essential gene	Beta score
334	613	RRM1	-0.6119916666666667	core-essential gene	Beta score
335	614	PWP2	-0.6114806111111111	core-essential gene	Beta score
336	615	PLRG1	-0.611225	core-essential gene	Beta score
337	617	RPL37A	-0.6076161111111111	core-essential gene	Beta score
338	620	NUP214	-0.6045851666666666	core-essential gene	Beta score
339	624	LAS1L	-0.6030794444444445	core-essential gene	Beta score
340	625	SUPT6H	-0.6030194444444444	core-essential gene	Beta score
341	628	CPSF3	-0.6013577777777778	core-essential gene	Beta score
342	638	HNRNPK	-0.5966583333333333	core-essential gene	Beta score
343	641	SF3B2	-0.5953216666666667	core-essential gene	Beta score
344	643	TIMM13	-0.5935988888888889	core-essential gene	Beta score
345	645	TRAPPC1	-0.5915461111111111	core-essential gene	Beta score
346	648	DDB1	-0.5904398333333334	core-essential gene	Beta score
347	653	ACTR10	-0.587295	core-essential gene	Beta score
348	658	PSMA2	-0.5846794444444445	core-essential gene	Beta score
349	663	RCL1	-0.5822961111111111	core-essential gene	Beta score
350	672	SNRNP35	-0.57833	core-essential gene	Beta score
351	673	TTI1	-0.5779438888888888	core-essential gene	Beta score
352	677	CNOT3	-0.5762366111111111	core-essential gene	Beta score
353	678	HCFC1	-0.5758055555555556	core-essential gene	Beta score
354	683	HJURP	-0.5747533333333333	core-essential gene	Beta score
355	684	MPHOSPH10	-0.5743461111111111	core-essential gene	Beta score
356	685	GAPDH	-0.5739394444444444	core-essential gene	Beta score
357	686	CHMP6	-0.5731361111111111	core-essential gene	Beta score
358	688	RFC4	-0.5728694444444444	core-essential gene	Beta score
359	690	DHX9	-0.5726901111111111	core-essential gene	Beta score
360	692	NCBP2	-0.5693883333333334	core-essential gene	Beta score
361	693	ELAC2	-0.567725	core-essential gene	Beta score
362	695	CLP1	-0.5674927777777777	core-essential gene	Beta score
363	697	NIP7	-0.566591111111111	core-essential gene	Beta score
364	702	UTP23	-0.564748888888889	core-essential gene	Beta score
365	706	ACTR2	-0.5619055555555557	core-essential gene	Beta score
366	708	GTF3C1	-0.56105	core-essential gene	Beta score
367	714	HUWE1	-0.5577084222222223	core-essential gene	Beta score
368	715	TOMM40	-0.5575038888888888	core-essential gene	Beta score
369	716	MCM3AP	-0.5565155555555555	core-essential gene	Beta score
370	725	TRIAP1	-0.5533994444444444	core-essential gene	Beta score
371	728	RACGAP1	-0.5526177777777779	core-essential gene	Beta score
372	730	GART	-0.5505888888888889	core-essential gene	Beta score
373	734	DTL	-0.5496322222222223	core-essential gene	Beta score
374	736	SNAPC2	-0.5493905555555556	core-essential gene	Beta score
375	742	FTSJ3	-0.5465822222222222	core-essential gene	Beta score
376	744	WDR3	-0.5460772222222222	core-essential gene	Beta score
377	749	GTF2H1	-0.5428955555555556	core-essential gene	Beta score
378	754	LRR1	-0.5413183333333333	core-essential gene	Beta score
379	756	DHX8	-0.5399783333333332	core-essential gene	Beta score
380	758	WDR70	-0.5389705555555555	core-essential gene	Beta score
381	768	NMD3	-0.533925	core-essential gene	Beta score
382	774	CENPC	-0.5308627777777778	core-essential gene	Beta score
383	776	TPT1	-0.5306461111111112	core-essential gene	Beta score
384	778	POLR2E	-0.5301527777777778	core-essential gene	Beta score
385	779	PSMD3	-0.52924877	core-essential gene	Beta score
386	782	RPS16	-0.527875	core-essential gene	Beta score
387	785	DIMT1	-0.5263416666666667	core-essential gene	Beta score
388	786	PGAM1	-0.5258072222222222	core-essential gene	Beta score
389	793	POLR2B	-0.5228988888888889	core-essential gene	Beta score
390	797	ARCN1	-0.5219372222222223	core-essential gene	Beta score
391	807	TUFM	-0.5177072222222222	core-essential gene	Beta score
392	808	POP1	-0.5175511111111111	core-essential gene	Beta score
393	812	HYPK	-0.5170766666666666	core-essential gene	Beta score
394	813	TAF1B	-0.5167977777777777	core-essential gene	Beta score
395	814	BYSL	-0.5164587777777778	core-essential gene	Beta score
396	819	COPA	-0.5149761111111111	core-essential gene	Beta score
397	820	ALG14	-0.5148922222222223	core-essential gene	Beta score
398	822	RFC2	-0.5146511111111112	core-essential gene	Beta score
399	824	PRPF4	-0.5140044444444445	core-essential gene	Beta score
400	826	MED18	-0.5125661111111111	core-essential gene	Beta score
401	829	HINFP	-0.5113922222222222	core-essential gene	Beta score
402	832	THOC2	-0.5096477777777777	core-essential gene	Beta score
403	839	PSMD4	-0.5057644444444445	core-essential gene	Beta score
404	842	RPL4	-0.5042038888888889	core-essential gene	Beta score
405	844	RAD51C	-0.5020397222222223	core-essential gene	Beta score
406	847	CENPA	-0.500515	core-essential gene	Beta score
407	849	RPL30	-0.49891166666666664	core-essential gene	Beta score
408	853	ISG20L2	-0.4970044444444444	core-essential gene	Beta score
409	855	SNRNP70	-0.49688166666666667	core-essential gene	Beta score
410	856	SS18L2	-0.49588766666666667	core-essential gene	Beta score
411	858	RARS2	-0.4955428333333334	core-essential gene	Beta score
412	859	ORC6	-0.49532	core-essential gene	Beta score
413	865	SRRT	-0.49172038888888886	core-essential gene	Beta score
414	867	RPLP1	-0.49134666666666665	core-essential gene	Beta score
415	871	PUF60	-0.49068333333333336	core-essential gene	Beta score
416	877	TBL3	-0.4885538888888889	core-essential gene	Beta score
417	880	ATR	-0.4881833333333333	core-essential gene	Beta score
418	883	POLR2C	-0.4871666666666667	core-essential gene	Beta score
419	885	CDT1	-0.4861211111111111	core-essential gene	Beta score
420	888	SF3A2	-0.48432766666666666	core-essential gene	Beta score
421	894	XAB2	-0.4826222222222223	core-essential gene	Beta score
422	899	CCNK	-0.48139444444444446	core-essential gene	Beta score
423	903	UPF1	-0.4791238888888889	core-essential gene	Beta score
424	908	LSM11	-0.4773883333333333	core-essential gene	Beta score
425	913	USP39	-0.47651422222222223	core-essential gene	Beta score
426	917	NUDCD3	-0.47469555555555554	core-essential gene	Beta score
427	921	GEMIN8	-0.4735948888888889	core-essential gene	Beta score
428	923	CPSF4	-0.4726372222222222	core-essential gene	Beta score
429	925	SMC4	-0.47185177777777776	core-essential gene	Beta score
430	926	PSMC5	-0.47167333333333333	core-essential gene	Beta score
431	927	GTF3C5	-0.4716544444444445	core-essential gene	Beta score
432	929	SDHC	-0.47145444444444445	core-essential gene	Beta score
433	931	RCC1	-0.47121444444444444	core-essential gene	Beta score
434	933	PGGT1B	-0.47118377777777776	core-essential gene	Beta score
435	935	WEE1	-0.4706523888888889	core-essential gene	Beta score
436	938	ZNF131	-0.46889555555555557	core-essential gene	Beta score
437	940	SAP18	-0.46687055555555557	core-essential gene	Beta score
438	942	TRMT5	-0.46615166666666663	core-essential gene	Beta score
439	946	RBMX	-0.4652222222222222	core-essential gene	Beta score
440	949	FNTB	-0.4634946666666666	core-essential gene	Beta score
441	950	TUBG1	-0.46294388888888893	core-essential gene	Beta score
442	952	PGK1	-0.46270833333333333	core-essential gene	Beta score
443	960	PRPF31	-0.45824888888888893	core-essential gene	Beta score
444	963	DNAJA3	-0.45615388888888886	core-essential gene	Beta score
445	966	GTF2H4	-0.4549985111111111	core-essential gene	Beta score
446	968	ARIH1	-0.4541977222222222	core-essential gene	Beta score
447	969	PAFAH1B1	-0.4539741666666667	core-essential gene	Beta score
448	972	DDX41	-0.45340111111111114	core-essential gene	Beta score
449	973	SNRPA1	-0.452655	core-essential gene	Beta score
450	975	RPA1	-0.4519005555555555	core-essential gene	Beta score
451	976	YARS2	-0.45122490000000004	core-essential gene	Beta score
452	977	POLRMT	-0.4507110555555556	core-essential gene	Beta score
453	978	PPP2CA	-0.4504166666666667	core-essential gene	Beta score
454	979	RPA2	-0.4500427777777778	core-essential gene	Beta score
455	982	GINS4	-0.44913111111111115	core-essential gene	Beta score
456	984	ATP6V1E1	-0.4470722222222222	core-essential gene	Beta score
457	988	RUVBL2	-0.4452127777777778	core-essential gene	Beta score
458	989	COPB2	-0.44468722222222223	core-essential gene	Beta score
459	990	DDX55	-0.44457555555555556	core-essential gene	Beta score
460	997	ZNF574	-0.4428627777777778	core-essential gene	Beta score
461	1002	MRPL43	-0.44091277777777776	core-essential gene	Beta score
462	1005	GTF3A	-0.4400711111111111	core-essential gene	Beta score
463	1006	COPB1	-0.4400305555555556	core-essential gene	Beta score
464	1007	CHAF1B	-0.4389357777777778	core-essential gene	Beta score
465	1009	DMAP1	-0.4388066666666667	core-essential gene	Beta score
466	1019	PSMB1	-0.4346788888888889	core-essential gene	Beta score
467	1021	CINP	-0.4340965	core-essential gene	Beta score
468	1022	HNRNPU	-0.433945	core-essential gene	Beta score
469	1025	GMPS	-0.4325311111111111	core-essential gene	Beta score
470	1026	TMEM258	-0.4325126111111111	core-essential gene	Beta score
471	1027	SPC25	-0.4319261111111111	core-essential gene	Beta score
472	1047	VPS28	-0.42676827777777776	core-essential gene	Beta score
473	1050	CKAP5	-0.42567438888888887	core-essential gene	Beta score
474	1053	ANAPC5	-0.42492915	core-essential gene	Beta score
475	1054	CTR9	-0.42410111111111115	core-essential gene	Beta score
476	1055	TOP1	-0.4239638888888889	core-essential gene	Beta score
477	1060	SRP19	-0.42275555555555555	core-essential gene	Beta score
478	1063	RRP1	-0.42199833333333336	core-essential gene	Beta score
479	1075	PABPC1	-0.41665833333333335	core-essential gene	Beta score
480	1077	MTG2	-0.4160997777777778	core-essential gene	Beta score
481	1083	LONP1	-0.4137572222222222	core-essential gene	Beta score
482	1085	TSR1	-0.41326444444444443	core-essential gene	Beta score
483	1089	AURKB	-0.411	core-essential gene	Beta score
484	1093	MED12	-0.40984166666666666	core-essential gene	Beta score
485	1094	INTS9	-0.40978555555555557	core-essential gene	Beta score
486	1096	EXOSC7	-0.40888111111111114	core-essential gene	Beta score
487	1097	VARS2	-0.40837944444444446	core-essential gene	Beta score
488	1100	UBE2N	-0.4075622222222222	core-essential gene	Beta score
489	1101	WDR43	-0.4065997222222222	core-essential gene	Beta score
490	1111	AQR	-0.40346944444444444	core-essential gene	Beta score
491	1113	RBM17	-0.4024081666666667	core-essential gene	Beta score
492	1115	OSGEP	-0.4022888888888889	core-essential gene	Beta score
493	1117	ISCU	-0.39928555555555556	core-essential gene	Beta score
494	1120	EIF2B1	-0.3986938888888889	core-essential gene	Beta score
495	1123	SNAPC1	-0.39783444444444443	core-essential gene	Beta score
496	1133	MYBBP1A	-0.3950705555555556	core-essential gene	Beta score
497	1134	SNRNP27	-0.39442055555555555	core-essential gene	Beta score
498	1154	MRPS34	-0.386185	core-essential gene	Beta score
499	1155	GFM1	-0.3860705555555556	core-essential gene	Beta score
500	1160	KIF23	-0.3851576666666666	core-essential gene	Beta score
501	1162	CDC27	-0.38505333333333336	core-essential gene	Beta score
502	1163	PMPCB	-0.38504499999999997	core-essential gene	Beta score
503	1166	CDC73	-0.38483055555555556	core-essential gene	Beta score
504	1168	TNPO3	-0.38416277777777774	core-essential gene	Beta score
505	1170	PSMC2	-0.38367166666666663	core-essential gene	Beta score
506	1174	EIF5B	-0.38353777777777776	core-essential gene	Beta score
507	1179	GSPT1	-0.3817772277777778	core-essential gene	Beta score
508	1182	PSMD11	-0.38141372222222225	core-essential gene	Beta score
509	1191	NUP133	-0.3783444444444445	core-essential gene	Beta score
510	1197	POLR1B	-0.3735485	core-essential gene	Beta score
511	1202	PSMA3	-0.37188130555555554	core-essential gene	Beta score
512	1222	CYCS	-0.3650877777777778	core-essential gene	Beta score
513	1228	SF3A3	-0.3630694944444444	core-essential gene	Beta score
514	1234	RAD51D	-0.36025376111111107	core-essential gene	Beta score
515	1236	SNW1	-0.3597272222222222	core-essential gene	Beta score
516	1238	PPAT	-0.3578785555555556	core-essential gene	Beta score
517	1241	MARS2	-0.35753077777777775	core-essential gene	Beta score
518	1245	SMC1A	-0.3564616666666667	core-essential gene	Beta score
519	1247	MRPS14	-0.3563287222222222	core-essential gene	Beta score
520	1248	MRPL38	-0.35600855555555555	core-essential gene	Beta score
521	1255	TIMM23	-0.35395066666666664	core-essential gene	Beta score
522	1259	PSMA1	-0.3530635	core-essential gene	Beta score
523	1263	MRPL4	-0.3521131111111111	core-essential gene	Beta score
524	1269	ACTB	-0.3513777777777778	core-essential gene	Beta score
525	1279	EXOSC3	-0.34848955555555555	core-essential gene	Beta score
526	1281	SLU7	-0.3481262777777778	core-essential gene	Beta score
527	1283	NMT1	-0.34801478333333336	core-essential gene	Beta score
528	1302	WDR25	-0.34327016666666665	core-essential gene	Beta score
529	1308	HSD17B10	-0.34209655555555557	core-essential gene	Beta score
530	1312	RNF20	-0.3408515	core-essential gene	Beta score
531	1315	RAD21	-0.34033372222222225	core-essential gene	Beta score
532	1323	GTF2H2C	-0.33838616666666665	core-essential gene	Beta score
533	1332	RPS21	-0.33712694444444447	core-essential gene	Beta score
534	1333	RPS7	-0.3370171111111111	core-essential gene	Beta score
535	1344	NOP9	-0.3326562777777778	core-essential gene	Beta score
536	1346	GEMIN5	-0.3321751111111111	core-essential gene	Beta score
537	1351	RHEB	-0.3311955555555556	core-essential gene	Beta score
538	1363	COPS3	-0.3291441111111111	core-essential gene	Beta score
539	1367	KRR1	-0.32824955555555557	core-essential gene	Beta score
540	1371	CCT3	-0.32695893333333337	core-essential gene	Beta score
541	1382	MRPL28	-0.3244180555555556	core-essential gene	Beta score
542	1386	CDC20	-0.32369000000000003	core-essential gene	Beta score
543	1400	AHCY	-0.32011338888888885	core-essential gene	Beta score
544	1403	NUP160	-0.3196481	core-essential gene	Beta score
545	1408	SARS2	-0.31869706722222224	core-essential gene	Beta score
546	1418	SRBD1	-0.3155127777777778	core-essential gene	Beta score
547	1447	ACTL6A	-0.31048722222222225	core-essential gene	Beta score
548	1450	PAICS	-0.31031833333333336	core-essential gene	Beta score
549	1456	NUF2	-0.3091897222222222	core-essential gene	Beta score
550	1469	COPZ1	-0.3063642222222222	core-essential gene	Beta score
551	1486	COX6B1	-0.30385127777777776	core-essential gene	Beta score
552	1488	PFN1	-0.3034308333333333	core-essential gene	Beta score
553	1496	ANAPC4	-0.30289722222222226	core-essential gene	Beta score
554	1502	RPP38	-0.30084711111111107	core-essential gene	Beta score
555	1507	MMS22L	-0.30011866666666664	core-essential gene	Beta score
556	1545	MRPL46	-0.29249677777777777	core-essential gene	Beta score
557	1561	UBTF	-0.2898064444444445	core-essential gene	Beta score
558	1578	MCM4	-0.2872695222222222	core-essential gene	Beta score
559	1623	DLST	-0.2792779444444444	core-essential gene	Beta score
560	1647	TUBGCP6	-0.2752677777777778	core-essential gene	Beta score
561	1648	CDC123	-0.27509883333333335	core-essential gene	Beta score
562	1653	USPL1	-0.27428755555555556	core-essential gene	Beta score
563	1670	PSMC6	-0.27140516666666664	core-essential gene	Beta score
564	1697	RBM14	-0.2657816111111111	core-essential gene	Beta score
565	1720	TFRC	-0.2624112777777778	core-essential gene	Beta score
566	1726	ATP6V1D	-0.2610866666666667	core-essential gene	Beta score
567	1736	GABPA	-0.2595967777777778	core-essential gene	Beta score
568	1737	FARSB	-0.259347	core-essential gene	Beta score
569	1783	SF1	-0.2530407777777778	core-essential gene	Beta score
570	1844	PPA1	-0.2435446666666667	core-essential gene	Beta score
571	1845	CTDP1	-0.24352372222222218	core-essential gene	Beta score
572	1885	ROMO1	-0.23864927777777778	core-essential gene	Beta score
573	1890	MRPL53	-0.23827361111111112	core-essential gene	Beta score
574	1893	MASTL	-0.2376660555555556	core-essential gene	Beta score
575	1896	SRRM1	-0.23732427777777776	core-essential gene	Beta score
576	1898	CTPS1	-0.2370845	core-essential gene	Beta score
577	1914	KANSL3	-0.23509852222222222	core-essential gene	Beta score
578	1938	PPWD1	-0.2327728888888889	core-essential gene	Beta score
579	1948	TIMM44	-0.23178683333333333	core-essential gene	Beta score
580	1978	SUPV3L1	-0.22844550000000002	core-essential gene	Beta score
581	2032	UBE2L3	-0.2221267388888889	core-essential gene	Beta score
582	2039	MRPL45	-0.22058533333333333	core-essential gene	Beta score
583	2052	FARS2	-0.21936336666666667	core-essential gene	Beta score
584	2088	POLR2H	-0.21570283333333334	core-essential gene	Beta score
585	2090	GTF3C2	-0.21545305555555555	core-essential gene	Beta score
586	2161	MAD2L1	-0.20981514333333334	core-essential gene	Beta score
587	2167	COX11	-0.20938205555555556	core-essential gene	Beta score
588	2227	PTPN23	-0.203664	core-essential gene	Beta score
589	2228	MRPL18	-0.20365566666666668	core-essential gene	Beta score
590	2280	COX15	-0.19940805	core-essential gene	Beta score
591	2299	HAUS1	-0.19822255555555557	core-essential gene	Beta score
592	2401	CCT8	-0.18973851666666666	core-essential gene	Beta score
593	2500	PNKP	-0.18148155555555556	core-essential gene	Beta score
594	2519	UQCRFS1	-0.18026683333333335	core-essential gene	Beta score
595	2620	UBE2M	-0.17233113888888887	core-essential gene	Beta score
596	2658	WDR92	-0.16996311111111112	core-essential gene	Beta score
597	2665	COX4I1	-0.16955605555555556	core-essential gene	Beta score
598	2679	PSMD1	-0.16871327777777778	core-essential gene	Beta score
599	2700	RIOK2	-0.1673312777777778	core-essential gene	Beta score
600	2722	OGDH	-0.16540341666666666	core-essential gene	Beta score
601	2774	INTS8	-0.16186255555555557	core-essential gene	Beta score
602	2863	PSMD13	-0.1554242111111111	core-essential gene	Beta score
603	2899	PSMC3	-0.1538491111111111	core-essential gene	Beta score
604	2927	CPSF1	-0.152269	core-essential gene	Beta score
605	3014	USP5	-0.14717327777777778	core-essential gene	Beta score
606	3026	WDR75	-0.14660661111111112	core-essential gene	Beta score
607	3053	TRNAU1AP	-0.14493965555555555	core-essential gene	Beta score
608	3064	NVL	-0.14430083333333332	core-essential gene	Beta score
609	3128	TFAM	-0.14080494444444444	core-essential gene	Beta score
610	3282	CHMP2A	-0.13351816666666666	core-essential gene	Beta score
611	3616	WDR61	-0.11586494444444445	core-essential gene	Beta score
612	3648	NOL11	-0.11426599999999999	core-essential gene	Beta score
613	4012	NDUFA13	-0.0980908888888889	core-essential gene	Beta score
614	4088	HDAC3	-0.09475638888888889	core-essential gene	Beta score
615	4120	DYNC1I2	-0.09354327777777777	core-essential gene	Beta score
616	4207	UQCRC1	-0.09050711111111111	core-essential gene	Beta score
617	4371	ZMAT5	-0.08469016666666666	core-essential gene	Beta score
618	4589	DHODH	-0.07666338888888888	core-essential gene	Beta score
619	4988	GPN3	-0.06392633333333332	core-essential gene	Beta score
620	5021	CFL1	-0.06296144444444444	core-essential gene	Beta score
621	5060	UROD	-0.06134345555555556	core-essential gene	Beta score
622	5165	U2AF2	-0.05858633333333334	core-essential gene	Beta score
623	5187	COA5	-0.057748911111111106	core-essential gene	Beta score
624	5229	TONSL	-0.056044	core-essential gene	Beta score
625	5910	COX5B	-0.036594305555555554	core-essential gene	Beta score
626	6592	RFK	-0.019228388888888892	core-essential gene	Beta score
627	6882	MED27	-0.011774055555555557	core-essential gene	Beta score
628	9050	UPF2	0.03687891111111111	core-essential gene	Beta score
629	9189	MRPS24	0.04012777777777777	core-essential gene	Beta score
630	9998	GRWD1	0.05798588888888889	core-essential gene	Beta score
631	11383	COX10	0.08647877777777778	core-essential gene	Beta score
632	11996	DNM2	0.10105518333333334	core-essential gene	Beta score
633	12519	LSM12	0.11391333333333332	core-essential gene	Beta score
634	14299	NAMPT	0.16600935	core-essential gene	Beta score
635	14445	MAGOH	0.17128465555555555	core-essential gene	Beta score
1	1	RAN	-3.9818393485374743	core-essential gene	CERES score
2	2	SNRNP200	-3.809430776578224	core-essential gene	CERES score
3	4	SNRPF	-3.749366651810106	core-essential gene	CERES score
4	5	PSMB3	-3.742469917234731	core-essential gene	CERES score
5	6	EEF2	-3.679980720620915	core-essential gene	CERES score
6	7	POLR2L	-3.66131797377774	core-essential gene	CERES score
7	8	SMU1	-3.661042638507444	core-essential gene	CERES score
8	9	PSMA3	-3.6063026217038674	core-essential gene	CERES score
9	10	SF3B5	-3.590251004631842	core-essential gene	CERES score
10	11	VCP	-3.5634650047420826	core-essential gene	CERES score
11	12	UBL5	-3.544461574764565	core-essential gene	CERES score
12	13	RRM1	-3.533119647518763	core-essential gene	CERES score
13	14	PUF60	-3.5325556103092177	core-essential gene	CERES score
14	15	SNRPD1	-3.5293246988520335	core-essential gene	CERES score
15	17	WEE1	-3.484697362477175	core-essential gene	CERES score
16	18	PRPF19	-3.4828860342269903	core-essential gene	CERES score
17	19	RPL23	-3.477839974656168	core-essential gene	CERES score
18	20	PSMA6	-3.4716561355385447	core-essential gene	CERES score
19	21	RPS20	-3.446022999327301	core-essential gene	CERES score
20	22	PLK1	-3.4371280042109307	core-essential gene	CERES score
21	23	SRSF2	-3.436030836559344	core-essential gene	CERES score
22	24	XAB2	-3.4179621278273156	core-essential gene	CERES score
23	25	POLR3A	-3.4095738677627927	core-essential gene	CERES score
24	26	RPS11	-3.406758199926497	core-essential gene	CERES score
25	28	CCT3	-3.3778129773522285	core-essential gene	CERES score
26	29	SF1	-3.362259030820596	core-essential gene	CERES score
27	30	SF3B3	-3.344703729457988	core-essential gene	CERES score
28	31	CDC16	-3.3378842657593006	core-essential gene	CERES score
29	32	FAU	-3.3371693003416345	core-essential gene	CERES score
30	33	SPC24	-3.3365869263871533	core-essential gene	CERES score
31	34	HNRNPK	-3.305450820576374	core-essential gene	CERES score
32	35	ATP6V0C	-3.300525077638248	core-essential gene	CERES score
33	36	UBA1	-3.2872239257272877	core-essential gene	CERES score
34	37	RPL8	-3.2810941615155684	core-essential gene	CERES score
35	40	SNRPD3	-3.2624762999055146	core-essential gene	CERES score
36	41	PSMB4	-3.253583511027999	core-essential gene	CERES score
37	42	PRELID1	-3.2517632484703087	core-essential gene	CERES score
38	43	LSM2	-3.249868225868774	core-essential gene	CERES score
39	44	NUDT21	-3.2391692808930315	core-essential gene	CERES score
40	45	BUB3	-3.236790164328073	core-essential gene	CERES score
41	46	LRR1	-3.225214881743365	core-essential gene	CERES score
42	48	CDK1	-3.2092157640611063	core-essential gene	CERES score
43	50	CDC123	-3.206798651285015	core-essential gene	CERES score
44	51	EIF4A3	-3.1939292212656087	core-essential gene	CERES score
45	52	COPB1	-3.1843957620976857	core-essential gene	CERES score
46	53	YRDC	-3.184172963864702	core-essential gene	CERES score
47	55	PHF5A	-3.177932343271314	core-essential gene	CERES score
48	56	RPL11	-3.171738044240911	core-essential gene	CERES score
49	57	NIP7	-3.1571710398528916	core-essential gene	CERES score
50	58	PCNA	-3.15284800392409	core-essential gene	CERES score
51	59	AURKB	-3.1520759008573123	core-essential gene	CERES score
52	60	SNRPA1	-3.1454967190156737	core-essential gene	CERES score
53	61	PRPF8	-3.1439081044754245	core-essential gene	CERES score
54	62	RPL12	-3.1418029610492777	core-essential gene	CERES score
55	63	GINS2	-3.1316033478897283	core-essential gene	CERES score
56	65	CDC27	-3.1251803791491164	core-essential gene	CERES score
57	66	KIF11	-3.124411150326916	core-essential gene	CERES score
58	67	SS18L2	-3.118350489899644	core-essential gene	CERES score
59	68	DTL	-3.1163406612571896	core-essential gene	CERES score
60	69	RUVBL2	-3.115511281205111	core-essential gene	CERES score
61	70	WDR43	-3.1055646177418414	core-essential gene	CERES score
62	71	VPS25	-3.0996994346590045	core-essential gene	CERES score
63	73	RPS4X	-3.093350135600094	core-essential gene	CERES score
64	74	PRPF38A	-3.0815748483761487	core-essential gene	CERES score
65	77	SNRPD2	-3.0533441494868874	core-essential gene	CERES score
66	78	HSPA9	-3.0532081786229535	core-essential gene	CERES score
67	79	RPA1	-3.051827173426861	core-essential gene	CERES score
68	80	POLR2C	-3.0494391921234008	core-essential gene	CERES score
69	81	KPNB1	-3.044136354445534	core-essential gene	CERES score
70	82	PRPF31	-3.040754509016908	core-essential gene	CERES score
71	84	PSMA1	-3.0383593508245115	core-essential gene	CERES score
72	85	RPS19	-3.0379746555235494	core-essential gene	CERES score
73	86	COPB2	-3.0302375268847737	core-essential gene	CERES score
74	87	COPA	-3.020684488447061	core-essential gene	CERES score
75	88	PSMA7	-3.0183127731749213	core-essential gene	CERES score
76	89	TOP2A	-3.0140347515013244	core-essential gene	CERES score
77	90	BIRC5	-3.0123186643416937	core-essential gene	CERES score
78	91	RPL18A	-3.0028517692892462	core-essential gene	CERES score
79	93	NEDD8	-2.987904007218394	core-essential gene	CERES score
80	94	EIF2S3	-2.9799262209558828	core-essential gene	CERES score
81	95	EIF2S1	-2.975407201620308	core-essential gene	CERES score
82	98	RPL19	-2.964074713576989	core-essential gene	CERES score
83	99	MED11	-2.957995565749024	core-essential gene	CERES score
84	100	BUD31	-2.954524604844373	core-essential gene	CERES score
85	101	POLR2E	-2.953363417377103	core-essential gene	CERES score
86	103	RPS16	-2.9397497158668715	core-essential gene	CERES score
87	105	SUPT6H	-2.9377371751283277	core-essential gene	CERES score
88	106	RPL18	-2.9353373124555344	core-essential gene	CERES score
89	107	WDR74	-2.934511838325758	core-essential gene	CERES score
90	108	RPS8	-2.9305999126165236	core-essential gene	CERES score
91	109	NCBP2	-2.9275691823812497	core-essential gene	CERES score
92	110	RPL13	-2.924810753649386	core-essential gene	CERES score
93	111	CDC20	-2.924328456491361	core-essential gene	CERES score
94	112	HCFC1	-2.923527604561982	core-essential gene	CERES score
95	113	CCT4	-2.920641626645713	core-essential gene	CERES score
96	116	CHMP2A	-2.918259892151342	core-essential gene	CERES score
97	117	SRSF7	-2.9179325068622957	core-essential gene	CERES score
98	118	DDB1	-2.917140730923351	core-essential gene	CERES score
99	121	TRMT112	-2.9089614007806106	core-essential gene	CERES score
100	122	PAFAH1B1	-2.905616132453038	core-essential gene	CERES score
101	123	SRSF3	-2.8844743708662945	core-essential gene	CERES score
102	124	PRIM1	-2.88384085262176	core-essential gene	CERES score
103	125	RPL10A	-2.8796302608306044	core-essential gene	CERES score
104	126	DONSON	-2.8724180787353566	core-essential gene	CERES score
105	127	PSMA2	-2.8717331515938223	core-essential gene	CERES score
106	128	POLR2I	-2.8679565195174384	core-essential gene	CERES score
107	129	CHAF1B	-2.864456072525019	core-essential gene	CERES score
108	132	POLR2B	-2.859705200706407	core-essential gene	CERES score
109	133	CKAP5	-2.8568876461713173	core-essential gene	CERES score
110	134	LSM7	-2.8563816111719955	core-essential gene	CERES score
111	135	PPWD1	-2.8536578055732855	core-essential gene	CERES score
112	140	FARSB	-2.8248951273722493	core-essential gene	CERES score
113	141	TUT1	-2.824812948063891	core-essential gene	CERES score
114	142	DDX56	-2.824301516801511	core-essential gene	CERES score
115	144	DBR1	-2.813993823107609	core-essential gene	CERES score
116	145	EIF3A	-2.8135558983431435	core-essential gene	CERES score
117	146	KIF23	-2.8130751616084213	core-essential gene	CERES score
118	148	CHEK1	-2.80645996209284	core-essential gene	CERES score
119	149	POLR3H	-2.805875920797738	core-essential gene	CERES score
120	150	PSMB2	-2.805833530702701	core-essential gene	CERES score
121	153	DHX37	-2.792991749225012	core-essential gene	CERES score
122	154	ECD	-2.791525162065217	core-essential gene	CERES score
123	155	RPL4	-2.791107655751994	core-essential gene	CERES score
124	156	ATP6V1A	-2.791020051013337	core-essential gene	CERES score
125	157	MAK16	-2.7852208900193784	core-essential gene	CERES score
126	158	ERH	-2.7766810372605457	core-essential gene	CERES score
127	160	RPL27	-2.7709809636473386	core-essential gene	CERES score
128	162	RPS6	-2.763281599249075	core-essential gene	CERES score
129	163	POLR1C	-2.761026792002293	core-essential gene	CERES score
130	164	RPS3	-2.755059363849797	core-essential gene	CERES score
131	165	INTS9	-2.7485776653081557	core-essential gene	CERES score
132	166	LUC7L3	-2.736391533650954	core-essential gene	CERES score
133	167	PSMC3	-2.7343639266975184	core-essential gene	CERES score
134	168	CSE1L	-2.732412370510157	core-essential gene	CERES score
135	170	MCM7	-2.7263372393975875	core-essential gene	CERES score
136	171	RPL3	-2.724349974890187	core-essential gene	CERES score
137	172	SF3A3	-2.7236407859224663	core-essential gene	CERES score
138	173	CDK7	-2.723549131050321	core-essential gene	CERES score
139	174	EIF3B	-2.7179047877971816	core-essential gene	CERES score
140	175	SF3A2	-2.717667965100809	core-essential gene	CERES score
141	176	ISCU	-2.7075669960346427	core-essential gene	CERES score
142	177	MYC	-2.705946103346476	core-essential gene	CERES score
143	178	ARL2	-2.705256010038145	core-essential gene	CERES score
144	179	CDT1	-2.7039447211683867	core-essential gene	CERES score
145	180	CLP1	-2.702708867744307	core-essential gene	CERES score
146	181	SNRNP25	-2.701511762619212	core-essential gene	CERES score
147	182	CDC5L	-2.7012433829930345	core-essential gene	CERES score
148	183	CTDP1	-2.694333698762283	core-essential gene	CERES score
149	185	MED30	-2.6886136778321963	core-essential gene	CERES score
150	187	PSMD11	-2.6868472518227744	core-essential gene	CERES score
151	188	POLR2D	-2.679433320425749	core-essential gene	CERES score
152	190	RPL27A	-2.6727548851231373	core-essential gene	CERES score
153	191	HAUS1	-2.667278968808829	core-essential gene	CERES score
154	194	RPA2	-2.659005151136885	core-essential gene	CERES score
155	195	XPO1	-2.6584336446405445	core-essential gene	CERES score
156	196	TUBB	-2.6546470211012845	core-essential gene	CERES score
157	197	THOC2	-2.652746810820454	core-essential gene	CERES score
158	198	PSMA5	-2.651256106458042	core-essential gene	CERES score
159	201	EFTUD2	-2.644649117282236	core-essential gene	CERES score
160	202	NUP93	-2.644472773165737	core-essential gene	CERES score
161	205	SEC13	-2.6372865411959965	core-essential gene	CERES score
162	206	GSPT1	-2.6342757336108065	core-essential gene	CERES score
163	207	PSMD3	-2.632528526996512	core-essential gene	CERES score
164	208	SNAPC1	-2.6295511776024285	core-essential gene	CERES score
165	209	RPS13	-2.6233862626405138	core-essential gene	CERES score
166	210	DAD1	-2.621071161566105	core-essential gene	CERES score
167	211	DTYMK	-2.6210351280910498	core-essential gene	CERES score
168	212	GTPBP4	-2.6190193708581617	core-essential gene	CERES score
169	213	RCC1	-2.618120559477265	core-essential gene	CERES score
170	214	HINFP	-2.6176611741329308	core-essential gene	CERES score
171	215	RNGTT	-2.61760229031661	core-essential gene	CERES score
172	216	PHB2	-2.616168985378967	core-essential gene	CERES score
173	218	UBTF	-2.611516908887909	core-essential gene	CERES score
174	219	CPSF4	-2.610988875910965	core-essential gene	CERES score
175	221	RPL36	-2.609891257923052	core-essential gene	CERES score
176	223	TONSL	-2.606305380992716	core-essential gene	CERES score
177	225	POP5	-2.6011827420391542	core-essential gene	CERES score
178	226	EIF3I	-2.599094829148844	core-essential gene	CERES score
179	227	RPS18	-2.593937082680155	core-essential gene	CERES score
180	229	PSMD14	-2.5926887154942047	core-essential gene	CERES score
181	230	DPAGT1	-2.59037822836298	core-essential gene	CERES score
182	232	ATP2A2	-2.5882436314984782	core-essential gene	CERES score
183	233	RPS15A	-2.586333248117416	core-essential gene	CERES score
184	234	SMC1A	-2.584254574552682	core-essential gene	CERES score
185	237	HEATR1	-2.573143205426915	core-essential gene	CERES score
186	238	XRCC6	-2.5707904818316893	core-essential gene	CERES score
187	239	PHB	-2.565721941018561	core-essential gene	CERES score
188	241	DDX47	-2.563158822774443	core-essential gene	CERES score
189	242	NSF	-2.562231839963443	core-essential gene	CERES score
190	243	POLR2G	-2.562200259699989	core-essential gene	CERES score
191	246	UTP15	-2.5553336959779167	core-essential gene	CERES score
192	248	IMP3	-2.5538253487052365	core-essential gene	CERES score
193	249	BANF1	-2.552937660041972	core-essential gene	CERES score
194	251	ORC6	-2.549646108395997	core-essential gene	CERES score
195	252	SART3	-2.5489931245876223	core-essential gene	CERES score
196	254	POLR3K	-2.5477351008274356	core-essential gene	CERES score
197	258	TRAPPC3	-2.5460058543186115	core-essential gene	CERES score
198	259	OGT	-2.537760738491621	core-essential gene	CERES score
199	261	PFDN2	-2.531755867907805	core-essential gene	CERES score
200	262	COPS6	-2.5305299333668008	core-essential gene	CERES score
201	263	TICRR	-2.5293491657243736	core-essential gene	CERES score
202	265	CNOT3	-2.5240966750498126	core-essential gene	CERES score
203	266	GTF2B	-2.523187840730934	core-essential gene	CERES score
204	267	SRSF1	-2.518828543871911	core-essential gene	CERES score
205	268	TCP1	-2.516750231650308	core-essential gene	CERES score
206	269	SNW1	-2.51559174354865	core-essential gene	CERES score
207	270	EIF3D	-2.5123404368036883	core-essential gene	CERES score
208	271	SRBD1	-2.500325856545656	core-essential gene	CERES score
209	272	WDR75	-2.5000022199324476	core-essential gene	CERES score
210	274	SUPT5H	-2.494459987030314	core-essential gene	CERES score
211	277	NAA50	-2.489557638598756	core-essential gene	CERES score
212	279	RFC2	-2.4834807568264847	core-essential gene	CERES score
213	280	CPSF3	-2.476449666935074	core-essential gene	CERES score
214	281	RPL37A	-2.4722399473795265	core-essential gene	CERES score
215	283	TTC27	-2.4701628733343064	core-essential gene	CERES score
216	284	MMS22L	-2.4696392465072226	core-essential gene	CERES score
217	285	MASTL	-2.469087938141821	core-essential gene	CERES score
218	286	PRPF38B	-2.4678304289842496	core-essential gene	CERES score
219	287	MCM5	-2.465911806627088	core-essential gene	CERES score
220	290	MDN1	-2.460618925811166	core-essential gene	CERES score
221	291	DKC1	-2.4569714537843836	core-essential gene	CERES score
222	295	ALG2	-2.454706198215877	core-essential gene	CERES score
223	296	TUBG1	-2.454000953135876	core-essential gene	CERES score
224	297	RPS7	-2.453068243543616	core-essential gene	CERES score
225	299	CHMP6	-2.451359535694846	core-essential gene	CERES score
226	300	PSMA4	-2.4511793959345396	core-essential gene	CERES score
227	301	EXOSC6	-2.4481833421489907	core-essential gene	CERES score
228	302	NUTF2	-2.4409931952280406	core-essential gene	CERES score
229	305	SNRNP35	-2.4362968959104725	core-essential gene	CERES score
230	306	CDK9	-2.435768564342219	core-essential gene	CERES score
231	307	NOP56	-2.4338120052371552	core-essential gene	CERES score
232	309	SNAPC2	-2.4314676292793393	core-essential gene	CERES score
233	310	RPLP0	-2.4301070741935584	core-essential gene	CERES score
234	311	NUP85	-2.4280672881214613	core-essential gene	CERES score
235	313	DHX8	-2.423383024424829	core-essential gene	CERES score
236	314	CRNKL1	-2.418879149026527	core-essential gene	CERES score
237	316	DDX49	-2.4159727983694887	core-essential gene	CERES score
238	317	RPLP2	-2.4138323934756936	core-essential gene	CERES score
239	319	PPAN	-2.4058599048167055	core-essential gene	CERES score
240	320	SSU72	-2.403712770341563	core-essential gene	CERES score
241	322	SAE1	-2.402219466244784	core-essential gene	CERES score
242	323	TANGO6	-2.3986820604301102	core-essential gene	CERES score
243	324	DYNC1I2	-2.397276380746397	core-essential gene	CERES score
244	326	TSR1	-2.395694449142044	core-essential gene	CERES score
245	327	VPS28	-2.394821905991534	core-essential gene	CERES score
246	329	RANGAP1	-2.3897140937367385	core-essential gene	CERES score
247	330	U2AF2	-2.3882896621080727	core-essential gene	CERES score
248	332	UTP20	-2.3857087662791208	core-essential gene	CERES score
249	333	RPS23	-2.3850796316693037	core-essential gene	CERES score
250	334	TAF6	-2.3807364881146755	core-essential gene	CERES score
251	335	WDR77	-2.379016127089007	core-essential gene	CERES score
252	338	ACTL6A	-2.3665660354259694	core-essential gene	CERES score
253	339	RPL24	-2.3621403017570857	core-essential gene	CERES score
254	340	RBM14	-2.361667310344083	core-essential gene	CERES score
255	341	USP5	-2.3589863152785626	core-essential gene	CERES score
256	343	ABCE1	-2.349670411599591	core-essential gene	CERES score
257	344	ANAPC2	-2.349538226444504	core-essential gene	CERES score
258	348	PMPCB	-2.3386456459254004	core-essential gene	CERES score
259	349	C1orf109	-2.338353962128447	core-essential gene	CERES score
260	350	CCNA2	-2.3361448151385886	core-essential gene	CERES score
261	351	CLNS1A	-2.333984086436708	core-essential gene	CERES score
262	357	RPL14	-2.307968146642526	core-essential gene	CERES score
263	358	LONP1	-2.3072725833831074	core-essential gene	CERES score
264	360	IGBP1	-2.300522806842373	core-essential gene	CERES score
265	361	EIF2B3	-2.3001001280323226	core-essential gene	CERES score
266	362	PKMYT1	-2.2995767220542156	core-essential gene	CERES score
267	364	NAA10	-2.2986653666790144	core-essential gene	CERES score
268	365	EIF3G	-2.298447449035788	core-essential gene	CERES score
269	366	GEMIN5	-2.295744057334195	core-essential gene	CERES score
270	368	RPS2	-2.289992365528489	core-essential gene	CERES score
271	369	NPLOC4	-2.289261656527321	core-essential gene	CERES score
272	373	GINS4	-2.284964482594143	core-essential gene	CERES score
273	375	DDX10	-2.280803434881808	core-essential gene	CERES score
274	376	RPS12	-2.279647305139617	core-essential gene	CERES score
275	378	RPS5	-2.276261198581327	core-essential gene	CERES score
276	379	HSPD1	-2.276176757386695	core-essential gene	CERES score
277	380	NDC80	-2.273914400401691	core-essential gene	CERES score
278	381	NUP133	-2.2736060989275786	core-essential gene	CERES score
279	382	CLTC	-2.27314161971941	core-essential gene	CERES score
280	383	DHX15	-2.27237326112167	core-essential gene	CERES score
281	385	UBA52	-2.2689630258895983	core-essential gene	CERES score
282	387	PSMC5	-2.2646012326739924	core-essential gene	CERES score
283	388	RFC5	-2.264043823115395	core-essential gene	CERES score
284	389	KAT8	-2.259816967435341	core-essential gene	CERES score
285	392	PSMC6	-2.255335672813424	core-essential gene	CERES score
286	394	SMC4	-2.2529553593783604	core-essential gene	CERES score
287	395	SBNO1	-2.250629449938037	core-essential gene	CERES score
288	396	GUK1	-2.2460645249719997	core-essential gene	CERES score
289	397	SPC25	-2.245773520221068	core-essential gene	CERES score
290	402	PWP2	-2.2341400478928906	core-essential gene	CERES score
291	403	NAPA	-2.234037086600735	core-essential gene	CERES score
292	404	CCNK	-2.2337410610491233	core-essential gene	CERES score
293	405	ELL	-2.231263372969826	core-essential gene	CERES score
294	406	PSMD4	-2.2306908543958137	core-essential gene	CERES score
295	407	PRMT1	-2.2243656124252613	core-essential gene	CERES score
296	408	DDX55	-2.2207880589073135	core-essential gene	CERES score
297	410	RAD21	-2.2160047136591334	core-essential gene	CERES score
298	411	SACM1L	-2.2129640915534443	core-essential gene	CERES score
299	415	RABGGTB	-2.204656286262561	core-essential gene	CERES score
300	416	ARIH1	-2.203886977035073	core-essential gene	CERES score
301	418	DNM2	-2.202055045665806	core-essential gene	CERES score
302	419	TRAPPC1	-2.201921506685269	core-essential gene	CERES score
303	420	NUF2	-2.1933380665836046	core-essential gene	CERES score
304	422	CCDC84	-2.191980653468636	core-essential gene	CERES score
305	423	CPSF2	-2.1910627913205136	core-essential gene	CERES score
306	424	POLR1A	-2.190410784370315	core-essential gene	CERES score
307	425	SNRNP70	-2.1883926134189804	core-essential gene	CERES score
308	427	RRP12	-2.1848770288091126	core-essential gene	CERES score
309	428	TRRAP	-2.18475660065849	core-essential gene	CERES score
310	429	SNRNP27	-2.1800266147986465	core-essential gene	CERES score
311	431	RACGAP1	-2.1791463864368086	core-essential gene	CERES score
312	434	EIF6	-2.1712005988096053	core-essential gene	CERES score
313	435	PMPCA	-2.1708651709251288	core-essential gene	CERES score
314	436	NOP16	-2.167254411957228	core-essential gene	CERES score
315	437	HAUS5	-2.165054527437947	core-essential gene	CERES score
316	438	INTS3	-2.1647119541839657	core-essential gene	CERES score
317	439	SAP18	-2.1632876982959774	core-essential gene	CERES score
318	440	PSMB1	-2.1632323417670594	core-essential gene	CERES score
319	442	UBE2M	-2.1601278823025276	core-essential gene	CERES score
320	445	AQR	-2.1583485720834688	core-essential gene	CERES score
321	446	EXOSC4	-2.1582848129493013	core-essential gene	CERES score
322	447	TUBGCP2	-2.155845424680604	core-essential gene	CERES score
323	450	RPL35	-2.152120642695268	core-essential gene	CERES score
324	455	DHX33	-2.143998793894779	core-essential gene	CERES score
325	457	POLR1B	-2.139858984308231	core-essential gene	CERES score
326	458	DDX41	-2.136396387172923	core-essential gene	CERES score
327	459	WDR33	-2.135461656263808	core-essential gene	CERES score
328	460	TBL3	-2.134328579844661	core-essential gene	CERES score
329	461	SMC2	-2.1307868358295172	core-essential gene	CERES score
330	462	CIAO1	-2.1221320963770847	core-essential gene	CERES score
331	464	COPZ1	-2.120728927926261	core-essential gene	CERES score
332	465	NUS1	-2.118785912100717	core-essential gene	CERES score
333	466	SF3B1	-2.115823573741693	core-essential gene	CERES score
334	468	TIMM10	-2.1125915284900696	core-essential gene	CERES score
335	471	TNPO3	-2.1068071509914774	core-essential gene	CERES score
336	476	GRPEL1	-2.094234914090456	core-essential gene	CERES score
337	477	POLA2	-2.0930437748979673	core-essential gene	CERES score
338	478	RBM17	-2.0922658619561427	core-essential gene	CERES score
339	479	NOL6	-2.092037426593792	core-essential gene	CERES score
340	480	TRIAP1	-2.0911468067000976	core-essential gene	CERES score
341	481	RAE1	-2.087638102554799	core-essential gene	CERES score
342	483	ARCN1	-2.0837388160983368	core-essential gene	CERES score
343	486	SLU7	-2.080628608635426	core-essential gene	CERES score
344	487	NAT10	-2.074001887916807	core-essential gene	CERES score
345	488	RRS1	-2.0702516339108237	core-essential gene	CERES score
346	490	ATP6V0B	-2.065504600036433	core-essential gene	CERES score
347	491	PSMB7	-2.054496130374331	core-essential gene	CERES score
348	492	SYMPK	-2.053249193120738	core-essential gene	CERES score
349	493	CHERP	-2.050478566161676	core-essential gene	CERES score
350	494	NUP88	-2.048210356825524	core-essential gene	CERES score
351	495	PSMC2	-2.048200545393879	core-essential gene	CERES score
352	496	TOMM22	-2.0480677744861824	core-essential gene	CERES score
353	497	GGPS1	-2.047417788220524	core-essential gene	CERES score
354	498	GAPDH	-2.0463071150290726	core-essential gene	CERES score
355	499	EXOSC8	-2.0461826428275502	core-essential gene	CERES score
356	500	RPP21	-2.0459131377393924	core-essential gene	CERES score
357	504	NOC4L	-2.042738191430067	core-essential gene	CERES score
358	505	SEH1L	-2.0423733199408156	core-essential gene	CERES score
359	506	NVL	-2.040316934618522	core-essential gene	CERES score
360	509	CPSF1	-2.0351285242664683	core-essential gene	CERES score
361	512	CCT2	-2.0327104986437092	core-essential gene	CERES score
362	513	KANSL3	-2.0320030849852695	core-essential gene	CERES score
363	516	NOL10	-2.0285474002253028	core-essential gene	CERES score
364	517	GPN3	-2.027514345964355	core-essential gene	CERES score
365	519	NOP2	-2.025100146044588	core-essential gene	CERES score
366	520	OSGEP	-2.0243840175860295	core-essential gene	CERES score
367	522	PCID2	-2.023835394294614	core-essential gene	CERES score
368	523	DMAP1	-2.0236516805151026	core-essential gene	CERES score
369	525	SF3B2	-2.022580400529847	core-essential gene	CERES score
370	526	NELFB	-2.022078595172274	core-essential gene	CERES score
371	527	RPL6	-2.021274249071406	core-essential gene	CERES score
372	528	IMP4	-2.018283874834552	core-essential gene	CERES score
373	529	NUP160	-2.0154153407150357	core-essential gene	CERES score
374	530	CDC37	-2.0145736846796645	core-essential gene	CERES score
375	534	POLR2H	-2.011946900475803	core-essential gene	CERES score
376	535	NKAP	-2.010771901757028	core-essential gene	CERES score
377	538	EXOSC2	-2.005292371600524	core-essential gene	CERES score
378	539	NCBP1	-2.003365522662308	core-essential gene	CERES score
379	540	TUBGCP3	-2.002380618572288	core-essential gene	CERES score
380	541	MAD2L1	-2.001754459545768	core-essential gene	CERES score
381	542	UPF1	-2.001316513502239	core-essential gene	CERES score
382	543	PRPF4	-1.9950856156134664	core-essential gene	CERES score
383	544	SYS1	-1.994852248068796	core-essential gene	CERES score
384	548	USP39	-1.9890620137648545	core-essential gene	CERES score
385	549	ANAPC4	-1.9855449689347224	core-essential gene	CERES score
386	550	UPF2	-1.9847535547979336	core-essential gene	CERES score
387	551	PSMD12	-1.982522040008479	core-essential gene	CERES score
388	552	CCT8	-1.9801567313194115	core-essential gene	CERES score
389	554	BUB1B	-1.9774720182814949	core-essential gene	CERES score
390	557	PPP4C	-1.9750293930870253	core-essential gene	CERES score
391	560	PAK1IP1	-1.972081430396112	core-essential gene	CERES score
392	561	CHAF1A	-1.9707627036244564	core-essential gene	CERES score
393	562	MCM3AP	-1.963788601150704	core-essential gene	CERES score
394	565	PRMT5	-1.9611115578248597	core-essential gene	CERES score
395	567	BYSL	-1.953815235617614	core-essential gene	CERES score
396	570	PPIL2	-1.9504629599117256	core-essential gene	CERES score
397	572	WDR3	-1.9496041563246524	core-essential gene	CERES score
398	573	RPLP1	-1.949295653948578	core-essential gene	CERES score
399	574	ACTR10	-1.9455034468885837	core-essential gene	CERES score
400	575	NXF1	-1.9451189012657313	core-essential gene	CERES score
401	578	DDX18	-1.93677176878227	core-essential gene	CERES score
402	579	ATP6V1E1	-1.9346133274716275	core-essential gene	CERES score
403	580	METTL16	-1.9329964335212335	core-essential gene	CERES score
404	581	PTPN23	-1.9316790276649347	core-essential gene	CERES score
405	588	DDX20	-1.9253286126604936	core-essential gene	CERES score
406	589	LAS1L	-1.9251730012778612	core-essential gene	CERES score
407	591	PSMD13	-1.9221091982141716	core-essential gene	CERES score
408	592	DCTN5	-1.921359606110842	core-essential gene	CERES score
409	598	NSA2	-1.910446899413051	core-essential gene	CERES score
410	599	MCM4	-1.908717816179064	core-essential gene	CERES score
411	601	THOC3	-1.9044102569623864	core-essential gene	CERES score
412	602	ILF3	-1.9037448135112616	core-essential gene	CERES score
413	603	WDR12	-1.901418197770017	core-essential gene	CERES score
414	605	PSMD1	-1.8994084851191235	core-essential gene	CERES score
415	606	SPATA5L1	-1.898709190484861	core-essential gene	CERES score
416	608	IPO13	-1.8955222522912232	core-essential gene	CERES score
417	609	SRP19	-1.892807436100478	core-essential gene	CERES score
418	617	NOL9	-1.8799457390940404	core-essential gene	CERES score
419	618	RPL30	-1.8769166133987525	core-essential gene	CERES score
420	619	GNL3	-1.8725214066189009	core-essential gene	CERES score
421	622	UXT	-1.8645184981263327	core-essential gene	CERES score
422	624	CCT5	-1.862501706988889	core-essential gene	CERES score
423	626	TPX2	-1.8621636267141883	core-essential gene	CERES score
424	627	SNAPC4	-1.8612592184237728	core-essential gene	CERES score
425	629	WDR70	-1.855678045099493	core-essential gene	CERES score
426	630	USPL1	-1.8544859307414925	core-essential gene	CERES score
427	632	THOC5	-1.853512370380938	core-essential gene	CERES score
428	634	SKP1	-1.8518509110900727	core-essential gene	CERES score
429	636	NLE1	-1.8373651642817328	core-essential gene	CERES score
430	639	PSMG3	-1.8346411589232805	core-essential gene	CERES score
431	640	ERCC3	-1.829969853696184	core-essential gene	CERES score
432	643	FARSA	-1.8273376181245824	core-essential gene	CERES score
433	647	DDOST	-1.8216744364944983	core-essential gene	CERES score
434	652	NUP214	-1.8157032736511824	core-essential gene	CERES score
435	654	GPS1	-1.8128483673838205	core-essential gene	CERES score
436	658	UBE2N	-1.8090113299986357	core-essential gene	CERES score
437	661	EIF5A	-1.807285302758571	core-essential gene	CERES score
438	662	KRR1	-1.8068249505522875	core-essential gene	CERES score
439	666	TOMM40	-1.800707522280815	core-essential gene	CERES score
440	667	CDC73	-1.7985419720440845	core-essential gene	CERES score
441	670	HNRNPL	-1.7907259565253129	core-essential gene	CERES score
442	671	RBM8A	-1.7871932805077313	core-essential gene	CERES score
443	672	TBCD	-1.7860718595875846	core-essential gene	CERES score
444	673	TXN	-1.785366213090961	core-essential gene	CERES score
445	675	EXOSC3	-1.7768180453490126	core-essential gene	CERES score
446	681	RIOK2	-1.7668900040381357	core-essential gene	CERES score
447	689	YARS2	-1.7553550540893277	core-essential gene	CERES score
448	691	ATR	-1.7536252992449646	core-essential gene	CERES score
449	696	MVK	-1.7453733558092257	core-essential gene	CERES score
450	705	MEPCE	-1.7372276608132011	core-essential gene	CERES score
451	707	HNRNPC	-1.734634767036788	core-essential gene	CERES score
452	712	TIMM13	-1.7242078627137951	core-essential gene	CERES score
453	713	ELAC2	-1.7225047183183455	core-essential gene	CERES score
454	714	GMPPB	-1.721619188488164	core-essential gene	CERES score
455	721	HDAC3	-1.7056740206510943	core-essential gene	CERES score
456	723	RPF2	-1.7034817977599022	core-essential gene	CERES score
457	727	PPP2CA	-1.699193056808065	core-essential gene	CERES score
458	728	RPS21	-1.6991207755567632	core-essential gene	CERES score
459	729	ERCC2	-1.6976798168843694	core-essential gene	CERES score
460	730	ANAPC5	-1.694702408633529	core-essential gene	CERES score
461	737	ZMAT5	-1.6874955692899696	core-essential gene	CERES score
462	738	HNRNPU	-1.687273651137989	core-essential gene	CERES score
463	741	RBMX	-1.683264100297616	core-essential gene	CERES score
464	742	GTF3A	-1.6821281136339246	core-essential gene	CERES score
465	743	EIF2B1	-1.6814106105138085	core-essential gene	CERES score
466	746	ABCF1	-1.6785389019545411	core-essential gene	CERES score
467	751	MPHOSPH10	-1.674423000670389	core-essential gene	CERES score
468	754	INTS1	-1.6727306901500252	core-essential gene	CERES score
469	758	NMD3	-1.6689337451442932	core-essential gene	CERES score
470	760	POP1	-1.667661973398788	core-essential gene	CERES score
471	764	ACTR2	-1.661765564053325	core-essential gene	CERES score
472	767	TTC1	-1.6561136920310338	core-essential gene	CERES score
473	768	CCNH	-1.6533006483587434	core-essential gene	CERES score
474	769	CINP	-1.6517604908530588	core-essential gene	CERES score
475	771	POLR3C	-1.6478078669978178	core-essential gene	CERES score
476	772	DDX21	-1.644040745994071	core-essential gene	CERES score
477	775	ROMO1	-1.641413426523709	core-essential gene	CERES score
478	776	LSG1	-1.6413559872464276	core-essential gene	CERES score
479	781	HUWE1	-1.6334419404482428	core-essential gene	CERES score
480	782	PREB	-1.633075367669302	core-essential gene	CERES score
481	784	EIF2S2	-1.6305171231946918	core-essential gene	CERES score
482	785	MCM3	-1.6294420934149467	core-essential gene	CERES score
483	787	PGAM1	-1.624803244652871	core-essential gene	CERES score
484	793	EIF2B5	-1.6189727044028086	core-essential gene	CERES score
485	794	GMPS	-1.6187771092607368	core-essential gene	CERES score
486	797	CCT6A	-1.6174678756764058	core-essential gene	CERES score
487	798	CENPA	-1.6152176807062604	core-essential gene	CERES score
488	799	CCT7	-1.6151451344157464	core-essential gene	CERES score
489	802	SUPV3L1	-1.6130120624344917	core-essential gene	CERES score
490	808	ALG1	-1.593488516435535	core-essential gene	CERES score
491	810	GINS3	-1.592323657621742	core-essential gene	CERES score
492	814	DNAJC9	-1.586245867547961	core-essential gene	CERES score
493	816	ZNF131	-1.584651598955375	core-essential gene	CERES score
494	821	CTR9	-1.5720549309191494	core-essential gene	CERES score
495	822	EXOSC7	-1.5706091373021105	core-essential gene	CERES score
496	826	ALG14	-1.567385013915662	core-essential gene	CERES score
497	827	DNAJA3	-1.566439624759466	core-essential gene	CERES score
498	829	PLRG1	-1.5653032904382724	core-essential gene	CERES score
499	833	TIMM44	-1.5591554653118802	core-essential gene	CERES score
500	834	HYPK	-1.5574434252694038	core-essential gene	CERES score
501	839	CMPK1	-1.546466176781194	core-essential gene	CERES score
502	841	TPT1	-1.5433812537738982	core-essential gene	CERES score
503	842	DHPS	-1.5429278915527591	core-essential gene	CERES score
504	843	TOP1	-1.5418395628609975	core-essential gene	CERES score
505	844	NOP9	-1.5416301725603057	core-essential gene	CERES score
506	848	SDAD1	-1.540287857794397	core-essential gene	CERES score
507	850	CEBPZ	-1.5381437917491974	core-essential gene	CERES score
508	853	MED18	-1.5345115711666804	core-essential gene	CERES score
509	864	RCL1	-1.5252607454244378	core-essential gene	CERES score
510	865	INTS8	-1.5252451787483494	core-essential gene	CERES score
511	866	ADSL	-1.523438599341047	core-essential gene	CERES score
512	868	HJURP	-1.5200034544264622	core-essential gene	CERES score
513	870	FNTB	-1.5135331750933725	core-essential gene	CERES score
514	874	GRWD1	-1.5089730361873577	core-essential gene	CERES score
515	875	DIMT1	-1.508059189419681	core-essential gene	CERES score
516	879	TMEM258	-1.49829425434426	core-essential gene	CERES score
517	880	DDX27	-1.4969567774844654	core-essential gene	CERES score
518	884	SLC35B1	-1.493530736231334	core-essential gene	CERES score
519	886	RBX1	-1.4888202567033373	core-essential gene	CERES score
520	888	MARS2	-1.486733170736614	core-essential gene	CERES score
521	889	PGK1	-1.4846583330358278	core-essential gene	CERES score
522	890	FTSJ3	-1.4816149447917026	core-essential gene	CERES score
523	895	NUP155	-1.4675490187720202	core-essential gene	CERES score
524	903	ISG20L2	-1.4547327014870204	core-essential gene	CERES score
525	905	PPA1	-1.4498845071711597	core-essential gene	CERES score
526	908	TFRC	-1.4473507906621257	core-essential gene	CERES score
527	910	SRRT	-1.4429655550579654	core-essential gene	CERES score
528	911	RBBP6	-1.4421772040959429	core-essential gene	CERES score
529	912	TUBGCP6	-1.4402440772767382	core-essential gene	CERES score
530	915	RFC4	-1.42847996248668	core-essential gene	CERES score
531	916	RRP1	-1.4271453769956248	core-essential gene	CERES score
532	917	GTF2H4	-1.4261742467194671	core-essential gene	CERES score
533	920	TTI1	-1.419268700361212	core-essential gene	CERES score
534	923	RPP38	-1.4183133510960453	core-essential gene	CERES score
535	924	NHP2	-1.4178707350066428	core-essential gene	CERES score
536	927	FNTA	-1.4096567463352865	core-essential gene	CERES score
537	929	SRRM1	-1.4070969390793224	core-essential gene	CERES score
538	939	MAGOH	-1.3909048724840565	core-essential gene	CERES score
539	942	DHX9	-1.3879786827314795	core-essential gene	CERES score
540	970	TIMM23	-1.3545881075232509	core-essential gene	CERES score
541	975	NUDC	-1.3509845168054624	core-essential gene	CERES score
542	983	GTF3C1	-1.3410477979408646	core-essential gene	CERES score
543	987	ZBTB8OS	-1.3347795135053446	core-essential gene	CERES score
544	993	UTP23	-1.3282387229587471	core-essential gene	CERES score
545	995	WDR61	-1.3248280034359756	core-essential gene	CERES score
546	1010	RNF20	-1.3171445891443891	core-essential gene	CERES score
547	1011	DIS3	-1.3154541755176117	core-essential gene	CERES score
548	1020	RAD51C	-1.305087932829933	core-essential gene	CERES score
549	1028	GTF2H1	-1.295935539269751	core-essential gene	CERES score
550	1029	LSM11	-1.2958461637048906	core-essential gene	CERES score
551	1031	PABPC1	-1.2916931036802846	core-essential gene	CERES score
552	1034	MYBBP1A	-1.2896706948556478	core-essential gene	CERES score
553	1039	TTI2	-1.2829209275532047	core-essential gene	CERES score
554	1042	RPL35A	-1.2790323472629548	core-essential gene	CERES score
555	1053	CMTR1	-1.2645077812636971	core-essential gene	CERES score
556	1059	CENPC	-1.2525309275981713	core-essential gene	CERES score
557	1061	RTCB	-1.2509775738559026	core-essential gene	CERES score
558	1065	TELO2	-1.2471168462747744	core-essential gene	CERES score
559	1067	COPS3	-1.2435352217563982	core-essential gene	CERES score
560	1068	ATP6V1D	-1.2425512929502722	core-essential gene	CERES score
561	1077	TAF1B	-1.2328857356864222	core-essential gene	CERES score
562	1088	GTF3C2	-1.2189648743372616	core-essential gene	CERES score
563	1091	WDR92	-1.2149743230274157	core-essential gene	CERES score
564	1097	WDR25	-1.2100757218683764	core-essential gene	CERES score
565	1101	UBE2L3	-1.203979948669222	core-essential gene	CERES score
566	1109	MRPL4	-1.1895077529278475	core-essential gene	CERES score
567	1118	NMT1	-1.1831669916814256	core-essential gene	CERES score
568	1144	TRMT5	-1.1607489413102468	core-essential gene	CERES score
569	1156	DNMT1	-1.1479238497658488	core-essential gene	CERES score
570	1159	SDHC	-1.1454044350773145	core-essential gene	CERES score
571	1160	GTF3C5	-1.1444509906688702	core-essential gene	CERES score
572	1166	PFN1	-1.137442838873082	core-essential gene	CERES score
573	1172	NOL11	-1.133509954126036	core-essential gene	CERES score
574	1186	GEMIN8	-1.1172348090532982	core-essential gene	CERES score
575	1189	UROD	-1.1120390909896682	core-essential gene	CERES score
576	1193	SARS2	-1.1073150859608367	core-essential gene	CERES score
577	1203	MRPL43	-1.0955995271002867	core-essential gene	CERES score
578	1206	MED27	-1.0889438289141786	core-essential gene	CERES score
579	1209	CYCS	-1.08551426019634	core-essential gene	CERES score
580	1210	RAD51D	-1.0846652263906724	core-essential gene	CERES score
581	1219	SAMM50	-1.075792397120514	core-essential gene	CERES score
582	1236	AHCY	-1.0517080873641034	core-essential gene	CERES score
583	1249	MRPL38	-1.0423907477466128	core-essential gene	CERES score
584	1260	ZNF574	-1.0311476371852302	core-essential gene	CERES score
585	1268	MSTO1	-1.0174668964097964	core-essential gene	CERES score
586	1270	PPAT	-1.017322609816841	core-essential gene	CERES score
587	1286	CFL1	-1.0041310234197791	core-essential gene	CERES score
588	1300	MRPL53	-0.992893697104899	core-essential gene	CERES score
589	1303	CTPS1	-0.9892667148954016	core-essential gene	CERES score
590	1311	MRPS14	-0.9769661710789286	core-essential gene	CERES score
591	1322	MED12	-0.965974315407172	core-essential gene	CERES score
592	1323	RHEB	-0.965303937473066	core-essential gene	CERES score
593	1328	MRPL45	-0.9599636773449728	core-essential gene	CERES score
594	1332	NUDCD3	-0.9545187413956676	core-essential gene	CERES score
595	1336	MRPS34	-0.9457635585764936	core-essential gene	CERES score
596	1352	UQCRFS1	-0.9226508907438252	core-essential gene	CERES score
597	1357	DGCR8	-0.9135299517856064	core-essential gene	CERES score
598	1363	VARS2	-0.9084598367371696	core-essential gene	CERES score
599	1366	POLRMT	-0.905955954307988	core-essential gene	CERES score
600	1396	GABPA	-0.8605022427814476	core-essential gene	CERES score
601	1398	ACTB	-0.8575552538515484	core-essential gene	CERES score
602	1441	UQCRC1	-0.8048025084032945	core-essential gene	CERES score
603	1448	TFAM	-0.7955259081666417	core-essential gene	CERES score
604	1449	HSD17B10	-0.7954473535628866	core-essential gene	CERES score
605	1461	OGDH	-0.782814591303215	core-essential gene	CERES score
606	1464	RARS2	-0.7817455376479131	core-essential gene	CERES score
607	1479	PNKP	-0.7704113707735466	core-essential gene	CERES score
608	1507	MRPS24	-0.7443613397161662	core-essential gene	CERES score
609	1511	PAICS	-0.7408386449479134	core-essential gene	CERES score
610	1524	COX5B	-0.726783847431189	core-essential gene	CERES score
611	1525	MRPL28	-0.7252663587181403	core-essential gene	CERES score
612	1587	GTF2H2C	-0.6779173203186375	core-essential gene	CERES score
613	1611	MTG2	-0.6568243897746312	core-essential gene	CERES score
614	1620	COA5	-0.6528046007915614	core-essential gene	CERES score
615	1626	NDUFA13	-0.6488091157978929	core-essential gene	CERES score
616	1655	MRPL18	-0.6266650823632353	core-essential gene	CERES score
617	1663	FARS2	-0.6221706981846625	core-essential gene	CERES score
618	1689	GFM1	-0.6021836450818153	core-essential gene	CERES score
619	1709	COX6B1	-0.5885126422679561	core-essential gene	CERES score
620	1744	COX11	-0.5608547639978267	core-essential gene	CERES score
621	1765	PGGT1B	-0.5464440426817342	core-essential gene	CERES score
622	1799	LSM12	-0.526050050403214	core-essential gene	CERES score
623	1801	DLST	-0.5250792633775415	core-essential gene	CERES score
624	1841	MRPL46	-0.503644131794124	core-essential gene	CERES score
625	1871	DOLK	-0.4864528533296737	core-essential gene	CERES score
626	1874	TUFM	-0.4843073748471448	core-essential gene	CERES score
627	1949	RFK	-0.44552382972444454	core-essential gene	CERES score
628	2001	TRNAU1AP	-0.41358206934813047	core-essential gene	CERES score
629	2016	COX10	-0.4041388699458286	core-essential gene	CERES score
630	2036	DHODH	-0.394764413706413	core-essential gene	CERES score
631	2040	COX4I1	-0.3931909040957187	core-essential gene	CERES score
632	2074	COX15	-0.3771895436274688	core-essential gene	CERES score
633	2109	GART	-0.35619297911715375	core-essential gene	CERES score
634	2264	EIF5B	-0.29041226979271684	core-essential gene	CERES score
635	2402	NAMPT	-0.2441385953384612	core-essential gene	CERES score
640	16743	NA	NA	LAST_SLOT	Beta score
640	16743	NA	NA	LAST_SLOT	CERES score
