# Supplementary material for: TP53-dependent toxicity of CRISPR/Cas9 cuts is differential across genomic loci and can confound genetic screening
Source: Nat Commun. 2022 Aug 4;13:4520. doi: 10.1038/s41467-022-32285-1 (PMC9352712; doi:10.1038/s41467-022-32285-1)
Supplement: Supplementary file 7 — Source Data [file 41467_2022_32285_MOESM7_ESM.zip › Source Data/Sup. Figure 4a.tsv]

gene	Residuals TP53-/-	Residuals TP53wt
A1BG	0.07254882154341319	0.2540036816166519
A1CF	0.28138545677638027	0.632456285623774
A2M	0.4532877683848565	0.18638972982623236
A2ML1	0.3416143261188551	0.17362033542523678
A3GALT2	-0.4287447206176014	0.36591787030637857
A4GALT	0.38051001369425086	0.1890236354649507
A4GNT	0.015006485870168507	0.2688469062071842
AAAS	0.4499913894527485	0.541254709494893
AACS	0.555127404689466	0.6890704051788278
AADAC	-0.11814956599705284	-0.5229078883438627
AADACL2	0.28024172751173887	0.6925116928062587
AADACL3	0.7827687875405676	-0.49212958913770244
AADACL4	0.6077317346937915	-0.31870208303288616
AADAT	-0.00814173072790414	0.7728285135109552
AAED1	0.4643655105283148	0.3033995364257299
AAGAB	0.09221847919907356	0.5169466073694449
AAK1	0.7089957364404398	1.1647053523501243
AAMDC	0.1208374670021387	-0.27316697718145977
AAMP	-0.3802909655210257	0.23162932771165257
AANAT	-0.017042986654436543	0.4328661421504212
AAR2	0.44358331522153605	0.629757376034012
AARD	-0.04111881894831171	0.5247597562072595
AARS	0.2732210345979045	-0.491963994394395
AARS2	0.3649369621849068	0.4430185351762574
AARSD1	-0.22223100529582696	-0.7961513107700781
AASDH	-0.21691423705210117	-0.11663401051235067
AASDHPPT	-0.06461382141090377	-0.1497388744688959
AASS	-0.028050167920441904	-0.16537794685340956
AATF	-0.26308284042494584	-0.13403512760976266
AATK	-0.23830864100084193	-0.36014810268964825
ABAT	-0.5372846341456177	-0.45758569223665346
ABCA1	-0.9357466688570129	0.34477241793893165
ABCA10	-0.055174774825817785	-0.09371263702203528
ABCA12	0.14689846518826055	0.6374571574560592
ABCA13	0.18900260164138782	-0.056647175909098235
ABCA2	0.42095613441986446	-0.1909032620157325
ABCA3	-0.3490346126507847	-0.16434057310569752
ABCA4	0.2562252879712308	-0.35179316292148954
ABCA5	-0.49000843660692844	-1.0373738613255903
ABCA6	0.10516155182358283	0.395619176629873
ABCA7	0.27585670576777355	-0.0016781479819156786
ABCA8	0.3613989217576162	0.34437977251812657
ABCA9	0.4900243494833476	0.2687034937695661
ABCB1	-0.2522788674275123	0.29362271526754247
ABCB10	0.17858108248137022	0.41797114725267204
ABCB11	0.23586858350791368	0.24012786346027576
ABCB4	0.9996026586069007	0.0839765074504839
ABCB5	0.43517238057481833	0.40297340721857966
ABCB6	0.23369270546333687	0.7290636654693581
ABCB7	-1.3615161456193792	0.15629723653989158
ABCB8	-0.37519839238040814	-0.3162452105826373
ABCB9	-0.10443437381455178	-0.38884430285189986
ABCC1	-0.9907055195632524	-1.140703897117875
ABCC10	-0.2926286187415974	-0.10874867907875946
ABCC11	0.29738840870601124	0.2892333773983607
ABCC12	-0.012546341571197958	0.49822681540273805
ABCC2	-0.030425141350867213	-0.044006853504123256
ABCC3	0.014618645445367173	0.5520121625363377
ABCC4	0.2120934506414019	-0.009662440359443858
ABCC5	-0.11429609629699922	0.4788294837595338
ABCC6	-0.6493782767774932	-0.07982357528896178
ABCC8	-0.5423640216823008	0.08058298338132164
ABCC9	0.24072943521464862	0.5012257825443682
ABCD1	-0.28161949227472305	-0.041153488310696706
ABCD2	0.4400067255095411	0.17404480749597084
ABCD3	-0.09884788017589075	-0.04580257351085637
ABCD4	-0.22906883511272877	-0.2530716018131307
ABCE1	-0.24312823018363883	-0.30654789499352564
ABCF1	-0.11225261358148098	-0.4801218799764766
ABCF2	0.6571583385348579	0.3479817451122984
ABCF3	0.16236803713113937	0.31365831023355895
ABCG1	-0.8199544091022939	-0.12958779949549026
ABCG2	-0.8320297955786067	0.45767348645506906
ABCG4	0.6459704667794273	-0.5397703362984252
ABCG5	-0.2721373568557631	0.32790946605799937
ABCG8	-0.09398009312681765	-0.04727905939058047
ABHD1	0.29341586795163543	-0.4199857935409702
ABHD10	0.07753342010499253	0.3186377210861863
ABHD11	0.6267196055535371	-0.48136685912789146
ABHD12	0.4874966198012645	-0.3258443416694627
ABHD12B	-0.06592677318375051	0.3707078082927149
ABHD13	0.3614043470144151	0.029383099251261147
ABHD14A	-0.07459735517378968	-0.08596639011807336
ABHD14B	0.07425583496771071	-0.3562153685197169
ABHD15	0.3618464690408407	0.3798298789488466
ABHD16A	-0.4531582658435791	-0.5188698773186329
ABHD16B	0.7121459579593318	0.365140811505831
ABHD17A	-0.04244314885966238	0.20922773330097355
ABHD17B	0.28027831049044705	-0.21957791274517402
ABHD17C	0.6096978157741236	-0.21453102013726422
ABHD2	-1.0037712702991455	-0.010277074803465291
ABHD3	-0.0850164761207936	-0.3535524998284839
ABHD4	-0.35202957773305765	0.3703988259132812
ABHD5	-0.20531917684382547	-0.03656222346008586
ABHD6	-0.01782430339429955	-0.43904286109728174
ABHD8	0.06939659600900869	-0.8133905316411824
ABI1	0.5690618398810541	-0.0715466182494292
ABI2	-0.27203807671922287	-0.18306973461270723
ABI3	0.36724020073549724	0.07848813771021002
ABI3BP	-0.1674921789428353	0.13699172094982587
ABL1	0.06970007462231917	-0.11449966398585043
ABL2	-0.023142094359214438	0.408177518751927
ABLIM1	0.32595950671471297	-0.376032719902896
ABLIM2	-0.23255065816424686	1.1608523093577543
ABLIM3	-0.047339856797244506	-0.3120705385717373
ABO	0.51298489773946	-0.21986412011278603
ABR	-0.5662907879101051	-0.8570362595467319
ABRA	-0.09105331476621725	0.6103696616130599
ABRACL	-0.761670872243661	-0.02423466140719821
ABT1	-0.1977115415040931	-0.3126692063074068
ABTB1	0.20354216102658784	-0.4513337577073153
ABTB2	-0.40941326354545304	-0.09765309541753442
ACAA1	0.1695108121721398	0.776803587592152
ACAA2	0.13714945401897755	-0.6062075429855411
ACACA	0.8653201902956815	0.16762704524594252
ACACB	0.1344625404723212	-0.3873378721482639
ACAD10	0.17074168522626243	0.12011240026836112
ACAD11	0.6277574648172608	0.18011501600894916
ACAD8	-0.09311202457721712	-0.1596775323580067
ACAD9	-0.0202474636118406	0.05023410839322809
ACADL	0.3101690539792217	0.10072391899528775
ACADM	0.5105041972608766	-0.43902101210086897
ACADS	0.3469303545346898	0.3696896706770304
ACADSB	0.7903153705289083	0.0014069163954095187
ACADVL	-0.015158164406364692	-0.48543133219124956
ACAN	-0.5408384973075337	-0.34595247913137683
ACAP1	-0.1237735837631041	0.42305998040939746
ACAP2	0.4327598705118966	-0.21857619429288708
ACAP3	0.25366206559957927	-0.0983836628662369
ACAT1	0.1594518051971005	-0.005527117229290446
ACAT2	-1.3491115580123603	-0.5859352764081516
ACBD3	-0.12913369466974167	0.08209206080332787
ACBD4	-0.26605974772670876	-0.08612829072379569
ACBD5	0.3980219420280131	0.12748864294374185
ACBD6	-0.2059073372184396	0.37446785348701356
ACBD7	0.42771573715018923	-0.2887642897546345
ACCS	-0.3721944715692148	-0.14426010243256582
ACCSL	-0.17772002419131327	-0.2738815527144154
ACD	0.1614816613398772	0.04896256223021764
ACE	0.5330598119614691	0.07675807199442075
ACE2	-0.40140539384290735	0.5179093018913283
ACER1	0.137421578095125	0.9504612906300859
ACER2	0.6447800459600512	0.44009456020854726
ACER3	-0.3823365788444316	-0.2739751467959039
ACHE	1.146169654375387	-0.0909964556761732
ACIN1	-0.2167632156649092	0.48838343778380544
ACKR1	0.9441945559015803	-0.18254526593571227
ACKR2	0.4987312347362715	-0.5747370236515592
ACKR3	0.31702242681290305	0.7899049658613944
ACKR4	0.12172945221595066	-0.09780935385861411
ACLY	-0.6545659087494475	-0.03227336255397706
ACMSD	0.42599668158255233	0.05791148688680047
ACO1	-0.08531494395200889	0.06814144121236765
ACO2	-0.3565247847559582	-0.05346306953178748
ACOT1	-0.7464315684700578	-0.18731232826157568
ACOT11	-0.13772369809989782	-0.008779353573557414
ACOT12	-0.1611093108780336	-0.017485965447937568
ACOT13	-0.19805766427207988	0.2780652711402152
ACOT2	0.022822411637905826	-0.0019441679778025578
ACOT4	-0.08913172565942573	0.1916470832613445
ACOT6	0.04710926292258921	-0.3968895754022734
ACOT7	0.5207460200319921	0.2678684563623226
ACOT8	-0.49688404387504675	0.34215467965984536
ACOT9	-0.38005407350978354	0.03009058499223216
ACOX1	0.34583726140065085	-0.5255130735348703
ACOX2	-0.6733018469655953	-0.6779444182761115
ACOX3	0.5733037362411427	0.22955994071949692
ACOXL	-0.3331034389941516	0.48475806870899324
ACP1	0.3315944333973827	0.060698540007739554
ACP2	0.33632228319846846	-0.5882338586639462
ACP5	-0.3047657714616019	0.45473228121165465
ACP6	0.07262142551403694	0.132262694713549
ACPP	-0.05071156823715128	0.10823321330177882
ACPT	0.2887172087117479	-0.11907660506645053
ACR	-0.026143344244300062	-0.35153532396469167
ACRBP	0.2751327236184262	0.18353701081674162
ACRC	0.21004892650244533	0.3508584189949522
ACRV1	0.16555326361540912	0.04569277519010162
ACSBG1	-0.11031146637962988	-0.07805428292367295
ACSBG2	0.3580166257075129	0.19119694519032038
ACSF2	-0.421429619299343	-0.6111077741265771
ACSF3	-0.5543888428608952	0.19733879910076768
ACSL1	0.1082282839392813	-0.16598818386119252
ACSL3	0.06253515673601873	0.44522881734220354
ACSL4	0.10613770986663967	0.25852295824049243
ACSL5	0.10042208360736654	-0.1376875199246037
ACSL6	0.009939210472616283	-0.3337220183824905
ACSM1	0.1978702618112249	0.36724271943069775
ACSM2A	-0.2762948748359544	0.12689475610760112
ACSM2B	0.31868180094675347	0.38357950123740797
ACSM3	-0.0035966990881750593	-0.6758413969959037
ACSM4	0.06170377365523247	0.38803491935861967
ACSM5	-0.2536088526305156	0.14523945106410358
ACSM6	-0.03151613017863067	-0.029176721458610833
ACSS1	-0.12994545205541996	-0.36272555640757864
ACSS2	0.563914666129685	-0.5037062248017199
ACSS3	-0.3287662365565732	-0.2644234481057985
ACTA1	0.39831630902696613	-0.009182654339772611
ACTA2	0.7429892332008435	-0.4990798555512986
ACTB	-0.15706987904191094	0.11738543804001367
ACTBL2	0.06436039055250535	-0.0666825434112916
ACTC1	-0.590317663845229	-0.24882035733259053
ACTG1	-0.43378368068583506	-0.0960731156556972
ACTG2	0.20010374821663773	0.03153614075806488
ACTL10	-0.40417409396364945	-0.04392521422765383
ACTL6A	-0.08200368313115391	-0.28225621427070247
ACTL6B	0.4174194928735651	-0.25687766066709594
ACTL7A	-0.4549206817583472	0.2363128086747538
ACTL7B	-0.065404711026195	0.3720007321161994
ACTL8	0.061997064414321845	0.20517023911558058
ACTL9	0.6080821622571986	-0.21367179861166444
ACTN1	-0.7087299420810012	-0.33328114638306583
ACTN2	-1.080808003786284	0.12558157494988553
ACTN3	-0.4445354926965477	0.5554009245535011
ACTN4	0.20047341808563068	-0.0062300992289645585
ACTR10	0.9630473200671135	0.10259146045847722
ACTR1A	-0.37223627527865133	-0.2948479480700592
ACTR1B	0.3621848415449078	0.8056675454220196
ACTR2	-0.35527754633714315	0.4392047754744497
ACTR3	-0.4659384975550437	0.14609641395348505
ACTR3B	0.14094424067142597	-0.1439782667825556
ACTR3C	-0.19438329166309537	0.4896424551823908
ACTR5	-0.19558554357824032	-0.10212024785945772
ACTR6	-0.5403571090121363	-0.1508278907661298
ACTR8	-0.4199791633092711	-0.4228140136846842
ACTRT1	0.11268990675393875	0.23467264443825459
ACTRT2	0.17000712206616325	-0.6101287648111079
ACTRT3	-0.3097956787080509	-0.5831892876670242
ACVR1	0.5756275016243152	0.10465369534659374
ACVR1B	0.5191310185539753	0.03683021979785184
ACVR1C	0.25333162057817926	0.08009203153340742
ACVR2A	-0.18110916079316924	0.465234039962342
ACVR2B	0.13250562104812086	0.4033716392598643
ACVRL1	0.22204926411533177	-0.16075110595859
ACY1	-0.41640793175890567	-0.29942215429344304
ACY3	0.1419326591578013	0.0042711049919793576
ACYP1	0.3297424433023233	0.19560122971037355
ACYP2	0.08868557023229595	-0.020336063921531783
ADA	0.28739680935442624	-0.46233636797378586
ADAD1	-0.4211793640528639	-0.5789389480741984
ADAD2	-0.026255981777290827	0.3655950033066844
ADAL	0.2764776226431147	0.18180137704481275
ADAM10	0.4601663547684242	0.3738029939476788
ADAM11	-0.5603412636244405	-0.12328150402209431
ADAM12	-0.23065480616794343	0.5087115622751668
ADAM15	-0.26075956877431494	-0.06769979998058354
ADAM17	-0.16711366403189054	0.47570114111089423
ADAM18	0.45966000818834696	-0.28043477427391494
ADAM19	0.5734504640006945	0.5887574466103824
ADAM2	-0.446679954832228	-0.5665769849633685
ADAM20	0.5510858162695589	-0.22543609491316313
ADAM21	0.21303886109464082	-0.39857392176735607
ADAM22	0.8409674249597713	-0.46402426841504785
ADAM23	0.6765229948654382	0.7643327016197439
ADAM28	0.29699070268686323	0.4113036590947413
ADAM29	0.1704176704595658	-0.5675218736861903
ADAM30	-0.6706290521472008	-0.7291447111611575
ADAM32	0.2882218303644216	-0.18801033097566944
ADAM33	0.5927425934036101	-0.9015798783711766
ADAM7	0.2984503369050313	0.28981233161774833
ADAM8	-0.20273362108697873	-0.26564929674610893
ADAM9	0.03676408822102184	0.663831415130365
ADAMDEC1	-0.6834569458295877	-0.02353382794184533
ADAMTS1	0.9909513838157868	0.5714534346672172
ADAMTS10	-0.27864962302705376	0.04961005366629856
ADAMTS12	0.2687695325013679	-0.28485460463750073
ADAMTS13	-0.2594506936551084	-0.08036475643469373
ADAMTS14	0.0013581135249018939	0.341034825500554
ADAMTS15	0.389262148113683	0.31846841453378993
ADAMTS16	-0.48085857954475486	-0.2691528053425486
ADAMTS17	0.44102580779218276	0.41588900622251485
ADAMTS18	0.7131117439405004	0.43696252656243606
ADAMTS19	-0.3167800906170724	0.11729310231566892
ADAMTS2	0.13358044915030626	0.009479534161729863
ADAMTS20	1.0209310382742594	0.6157654359517062
ADAMTS3	-0.9815064897932884	0.6440159221521246
ADAMTS4	-0.24166873932421776	1.0477499617173969
ADAMTS5	-0.05006467509647794	0.013167457806557795
ADAMTS6	0.48865426511268617	-0.1614627082400359
ADAMTS7	1.056119131995679	-0.278493508745005
ADAMTS8	-0.05878762369493806	-0.0429257757595574
ADAMTS9	-0.19282690032457983	-0.3083559943309021
ADAMTSL1	0.19853730630336863	0.2371627067252574
ADAMTSL2	0.25839458063327236	0.374969603598669
ADAMTSL3	0.1468182240446484	-0.346901332938722
ADAMTSL4	0.27278579414963566	-0.21327726184842732
ADAMTSL5	0.5525658319590405	-0.132911088458259
ADAP1	0.27280159214307353	-0.6241583860586145
ADAP2	0.060462209059777505	-0.048146679183860064
ADAR	-0.12774413541288887	-0.145852399308944
ADARB1	-0.37039698321006453	-0.2646645261672343
ADARB2	0.41571089345184864	0.44031489007409313
ADAT1	0.026344970400558387	-0.8789711551755428
ADAT2	-0.06493385550277164	0.3095120754176792
ADAT3	0.06949984506013562	0.07260578213304103
ADCK1	-0.46431100018270133	0.3496086364299529
ADCK2	-0.186414893547172	0.16751026734134672
ADCK3	-0.3707384017290145	0.011619047926349602
ADCK4	-0.5151037040554421	-0.3648852901402154
ADCK5	0.3358199057884271	-0.6569938534140917
ADCY1	0.44886627303423277	0.3727367717393672
ADCY10	-0.18583068705392927	0.23412306965030583
ADCY2	0.5305973683517827	0.5534046236068149
ADCY3	0.41703579101315713	0.06144021690549417
ADCY4	-0.1867248836260087	-0.17417909475709864
ADCY5	-0.49360846449334345	-0.39513281360652164
ADCY6	-0.15265820059430824	0.05169650582367369
ADCY7	-0.5526768138993013	-1.3640069949033151
ADCY8	0.12335544667827114	0.5132551428075727
ADCY9	-0.4279958294495817	0.3840106444178982
ADCYAP1	0.7886720199255581	0.804987612503368
ADCYAP1R1	-0.28864154487811766	0.4200593430081664
ADD1	0.33089976499780227	0.18742553877266022
ADD2	-0.10025105720650018	0.5545753521695668
ADD3	-0.8770370999305057	-0.3881653783736149
ADGB	0.09403629583640893	0.6117100887485099
ADGRA1	0.6833289716786005	0.37972587144049963
ADGRA2	-0.16024852887645308	0.5937214818979493
ADGRA3	-0.04505497451087631	0.36874256301707037
ADGRB1	0.47204465495323567	-0.07230424880339123
ADGRB2	-0.5660337086688847	0.10598495393563423
ADGRB3	-0.0953395883330384	-0.20130491767035716
ADGRD1	0.40237484670777934	-0.1155612165410358
ADGRE1	-0.5523119249096421	-0.059003820290619013
ADGRE2	-0.21034419060521398	-0.39435674157747463
ADGRE3	0.689387049847243	0.781711046336292
ADGRE5	0.5960551662469656	-0.42862664679311496
ADGRF1	0.005836695141575254	0.10061850701683694
ADGRF2	0.3538681162355629	-0.34372164394297067
ADGRF3	0.4136296464003918	-0.7634473716595611
ADGRF4	0.49708483181863616	0.27546952859115603
ADGRF5	0.16740800430725702	-0.12058201921816764
ADGRG1	-0.07232419697736592	0.20543674402694037
ADGRG2	0.1655260928503282	0.41827217369433134
ADGRG3	0.425692701106673	-0.19812184028526314
ADGRG4	-0.05408394422886148	-0.09339349548022358
ADGRG5	-0.10937528112640943	0.22753290369673218
ADGRG6	0.3894445985284438	0.10651587909388865
ADGRG7	-0.47529968692473235	0.09210799658447084
ADGRL1	-0.39766840911398826	-0.6184757417313561
ADGRL2	-0.37655866108150554	0.3996736422908994
ADGRL3	0.36742537706114015	-0.26509980672405786
ADGRL4	-0.31048642994651554	0.14637987187318535
ADGRV1	-0.050585154868301174	0.28176305328511986
ADH1A	0.061336960654265985	0.48962475724010013
ADH1B	-0.3817618299567224	-0.22202381294154527
ADH1C	-0.001199258080938126	-0.13383019773409421
ADH4	0.11454460045525605	-0.2554822482323667
ADH5	-0.07830337797535847	0.6512285084475352
ADH6	-0.22640818110828276	0.06672963193755188
ADH7	-0.5383822654248003	-0.3229375617114091
ADHFE1	0.7034852014491049	-0.1337162489514867
ADI1	0.014343401542423417	-0.3183691692968809
ADIG	0.46234094076676363	0.278486817353912
ADIPOQ	-0.29486653633208443	0.8379269222242676
ADIPOR1	0.063844302934473	-0.2590937555024999
ADIPOR2	-0.48615721108800863	-0.09512629025598174
ADIRF	-0.4129761223555651	-0.4767003433498713
ADK	-0.6269440811994995	-0.054768003967212486
ADM	-0.6362561776130358	-0.5039796979014896
ADM2	-0.05148272067097395	0.6611386333702416
ADM5	-0.5251885896066951	0.06503347411511244
ADNP	0.4673994170796715	-1.182909285240666
ADNP2	-0.1257114831242343	-0.574736051156064
ADO	0.5493307085412842	-0.6627313535011087
ADORA1	-0.4086000832767703	-0.3116723515088601
ADORA2A	-0.47074497235917245	-0.005083685486127481
ADORA2B	-0.7623104767086073	0.4425333286725775
ADORA3	-0.16668064685138298	-0.3222163535768511
ADPGK	0.337949958467958	0.44424789295707556
ADPRH	0.07123557100049227	0.8928651634381213
ADPRHL1	-0.1751197900912119	-0.12794924112981182
ADPRHL2	-0.13498224145039622	-0.3408549331823938
ADPRM	0.15935216785430684	-0.5661089700767771
ADRA1A	0.4251903729651638	0.008671052681127889
ADRA1B	0.484592225119671	-0.4564199442505799
ADRA1D	0.44345372146199835	0.1208388213696987
ADRA2A	0.07071811480711726	-0.18387896394661396
ADRA2B	0.42779862637338306	-0.13077289003300877
ADRA2C	-0.12029900740482548	-0.21530895930790722
ADRB1	0.2584144217991077	0.06378389330493839
ADRB2	0.0658960283499116	0.07313658646245447
ADRB3	0.01565401784032394	0.27090159494665184
ADRBK1	0.24949804092980848	0.2209604970045752
ADRBK2	-0.18538311108317046	0.5072126587875545
ADRM1	0.0817894703912453	-1.0836601470107223
ADSL	0.23422298632510885	-0.7037430443456949
ADSS	0.3785158443832838	-0.7226806244461814
ADSSL1	-0.6127711389650636	-0.33403246636657946
ADTRP	-0.010830749571889578	0.4012159516874687
AEBP1	-0.6509973177400663	-0.22282255334336207
AEBP2	-0.03456218146179468	-0.08403499504308365
AEN	0.18886929901187924	1.007639454297477
AES	0.08751926092647509	0.02915567729132232
AFAP1	-1.0152386284447714	1.049688408558953
AFAP1L1	0.11598083054209218	0.25345935740560266
AFAP1L2	-0.15548539655631688	0.41972740098007005
AFF1	-0.2260433110498129	-0.08889194372436138
AFF2	-0.04916112411950824	-1.04040619807297
AFF3	-0.18537126855435127	-0.18106443519675125
AFF4	-0.18566832646271023	-0.13689407066152975
AFG3L2	-0.16920793671939016	-0.318234522385501
AFM	0.6101886440581211	-0.45234334744469057
AFMID	0.44283110281411364	0.012199549676993077
AFP	-0.12048876283562682	0.3472362503197107
AFTPH	-0.10050761195403839	0.22304933022809542
AGA	1.037241873296858	-0.45224669419957125
AGAP1	0.16719765917630347	0.24574845571165166
AGAP11	-0.07475657089237059	0.6316220791351945
AGAP2	-0.5074485113441165	0.02299559155508324
AGAP3	0.23043562887084323	0.45335546924686754
AGAP4	-0.30587066228527293	-0.28796038756813225
AGAP5	0.10702239539506139	-0.21182276193144234
AGAP6	-0.3242856537925223	-1.1644054883091313
AGAP9	0.6981713697285644	-0.6475403329194978
AGBL1	0.15798657655800752	-0.6182809512946428
AGBL2	0.3219044672655145	-0.030405275695970513
AGBL3	0.2289919219537318	0.030293385126296313
AGBL4	0.44415838695379256	-0.1541285080248488
AGBL5	-0.13282338908914	-0.04558123660431013
AGER	0.015075841699917159	0.06770042662772027
AGFG1	0.38447108628062743	0.8480321521956583
AGFG2	0.37870844415714927	0.1267309291564141
AGGF1	-0.07647439026879756	0.35079863059870475
AGK	-0.20703754173191458	-0.03467676993960067
AGL	0.06722126674124929	-0.125595737267116
AGMAT	0.4110777199118074	0.45382642239504545
AGMO	0.24830606437804192	0.46117881621241585
AGO1	0.1522261522924886	0.0022409029192470564
AGO2	0.10587072854418733	0.2560127830395025
AGO3	0.621078518834113	-0.25714846752456855
AGO4	0.08841832334383315	0.02247859096928667
AGPAT1	-0.10899635639484923	-0.8003083445870731
AGPAT2	-0.4337063362644219	-0.0054359622223167925
AGPAT3	0.21440154294667008	-0.03002943350028331
AGPAT4	0.3324200373959397	-0.6681517817757743
AGPAT5	0.25706216531695847	0.8072314903394955
AGPAT6	-0.5996816623034013	-0.16754139455403555
AGPAT9	-0.0824915559219262	0.020729146007350874
AGPS	-1.0650074288823814	-0.46877669896578955
AGR2	-0.09550078491830188	0.1566185269992761
AGR3	-0.285485369998822	0.516593136753295
AGRN	-0.3089362671401013	0.2509368259601258
AGRP	0.6152280964007422	0.18864055866116103
AGT	-0.1405111502009636	0.631425663700416
AGTPBP1	0.20632438354542293	-0.021556675167282956
AGTR1	-0.4643578054947896	-0.24848532200453877
AGTR2	0.8450289531712509	-0.17906222578604236
AGTRAP	-0.8119018562920008	0.2517177134912314
AGXT	0.08796083915047631	-0.5168537470200869
AGXT2	-0.3410626573790605	-0.10132616664624308
AHCTF1	-0.009014661487696918	0.006870570360488326
AHCY	-0.3971962945172005	-0.4580992017252321
AHCYL1	0.09121426136397348	-0.6225529117061943
AHCYL2	0.18266914945996937	0.061934517063681194
AHDC1	0.6793911520818691	-0.07644233886872343
AHI1	-0.15482753903578622	-0.5042673819605994
AHNAK	-0.48396637981884494	-0.058661600639774936
AHNAK2	0.15989113285167017	0.201788677125727
AHR	-0.24589118995339998	-0.291255536085788
AHRR	0.20044775921673663	0.07066424168054786
AHSA1	0.22597013836548546	-0.5613006643868443
AHSA2	0.10551944067641691	-0.04907873393784329
AHSG	0.28872103532287086	-0.05058739522023448
AHSP	-0.17296161396601728	0.3078283813217294
AICDA	-0.4775970391517863	0.6117341714085394
AIDA	-0.2647480562357496	-0.15365175815268195
AIF1	-0.5208109497005822	0.25440739300650783
AIF1L	0.7231046033546356	-0.7276840802501021
AIFM1	0.23960937827709783	-0.14069318153106836
AIFM2	0.1796884461077981	-0.26219561584028794
AIFM3	-0.04132695720464519	-0.6164206976956851
AIG1	0.05974205591860593	0.041460131643957204
AIM1	-0.5981748516838636	0.21090556071813826
AIM1L	0.02934587887378831	0.4674348794977976
AIM2	0.09946710204431072	0.706487910577114
AIMP1	0.3090552461989396	0.5206231915802476
AIMP2	-0.5998621550903306	0.5080094789700216
AIP	-0.1266804395053318	0.12194818828192122
AIPL1	0.6833638624375278	0.05441192159742353
AIRE	0.46611853511414014	-0.022790916744870188
AJAP1	0.3048167100951491	-0.052146328902161754
AJUBA	-0.4458504017998857	-0.3385283392382674
AK1	-0.44339526518774053	-0.11064818396131834
AK2	0.028387859407664084	0.23475989338075523
AK3	0.22257600056446958	0.3199819885278098
AK4	-0.33800956473199595	-0.1932606796041118
AK5	-0.691990309289166	0.05040444377979364
AK6	-0.2837395656375812	-0.3869650333419057
AK7	0.4100670659727874	0.2896349820493436
AK8	-0.42306754155414883	-0.22028738791299024
AK9	0.3766984838630907	-0.19551381877622853
AKAP1	-0.797639829943101	-0.36589128895127265
AKAP10	-0.29220148089013565	0.13926676459830867
AKAP11	0.6773195581896768	0.7295820766914765
AKAP12	-0.59641286447155	0.26560920911894614
AKAP13	-0.12892054525113072	-1.4640405444636317
AKAP14	0.15747193124792247	-0.07049482673441942
AKAP17A	0.028122040670293474	0.29403779497106886
AKAP2	0.19684838243127	-0.4900752758250657
AKAP3	0.5458532351931725	-0.2285401207716336
AKAP4	0.5742292410521779	-0.33240354967343544
AKAP5	-0.02021661377409234	-0.20712590202025916
AKAP6	-0.3669669973063837	0.2560939278596239
AKAP7	-0.3231869103534746	-0.13136868729654722
AKAP8	0.164712099800778	0.5830081723130951
AKAP8L	0.3025544248979323	0.1818899408221043
AKAP9	0.27267399235578726	1.1046680981433465
AKIP1	0.2828552402301687	0.17225583009488543
AKIRIN1	-0.3269713175502852	0.027368761004570558
AKIRIN2	-0.7046816811676004	-0.5143495917711061
AKNA	0.10545778824604166	0.6677530168859649
AKNAD1	-0.518996685446729	-0.03500274657452662
AKR1A1	-0.021173675995222407	0.3232068130186256
AKR1B1	-0.37863983879478424	-0.4392807228057369
AKR1B10	-0.5455059598779652	0.19446534752234032
AKR1B15	0.38323176771211465	0.02269547200732175
AKR1C1	-0.24642039745568045	-0.25104630417188906
AKR1C2	-0.3966874804070122	0.7765120529645583
AKR1C3	-0.32023613022211206	0.4102237907536646
AKR1C4	0.14259063418778462	-0.013544045704971645
AKR1D1	0.11581652432030401	0.321159081318319
AKR1E2	-0.03739352011089392	0.15920997252221897
AKR7A2	0.22580244618302103	0.5313590895168381
AKR7A3	-0.1872473629430912	-0.17187875108077166
AKT1	-0.03937384255799305	0.21925709056456896
AKT1S1	-0.0315978702744667	0.30417644977205954
AKT2	0.6479379305728149	-0.36210957711785563
AKT3	-0.5306329783578206	0.18531961467647254
AKTIP	1.2200342353298934	0.006061946977175575
ALAD	-0.5919526021563049	0.5010346743299923
ALAS1	-0.040165851888702864	0.4791196347443602
ALAS2	-0.589330529266022	1.0368634140456998
ALB	-0.20574170208408593	0.2104704806088642
ALCAM	-0.7263025349410254	0.22047372604855192
ALDH16A1	-0.5382778238114299	-0.35869530560560525
ALDH18A1	0.8641645075441363	-0.11437933628520955
ALDH1A1	-0.38050936423253634	-0.11208764585021735
ALDH1A2	0.4652970822864176	-0.20855344881418603
ALDH1A3	-0.6984294418951498	0.24699090518590755
ALDH1B1	0.15644618784109032	0.3736664094235488
ALDH1L1	-0.1735315112714021	-0.45606459239002944
ALDH1L2	-0.13057471168525003	-0.038680711722073935
ALDH2	-0.25842279083945463	0.22318296672941018
ALDH3A1	-0.491567214667406	0.02907915226677986
ALDH3A2	-0.1609297108050518	0.10476485953992432
ALDH3B1	-0.0102772390370246	0.07390567043167395
ALDH3B2	-0.22311069064375016	-0.12024284431747201
ALDH4A1	0.26004394089890925	-0.29028108373125355
ALDH5A1	0.30599538213605537	0.47337006457763064
ALDH6A1	0.14764574163453303	0.7026929277613848
ALDH7A1	-0.01915120538587453	-0.2202135122574736
ALDH8A1	0.12265725514632148	-0.39511771437655124
ALDH9A1	-0.1945341299595137	-0.4248891619072505
ALDOA	0.21121827365643187	-0.41108864289799785
ALDOB	-0.34695956572834175	0.5454326003412295
ALDOC	0.8748197807362424	-1.14377572409208
ALG1	-0.5372522537501236	-1.5297304232704851
ALG10	-0.5191057668838338	0.2839544130005066
ALG10B	0.6767474010388197	-0.10851037621125847
ALG11	-0.16641982059879268	-0.5995716634972439
ALG12	0.1475518369422275	0.3578997592004908
ALG13	-0.27974039418420027	-0.419283954729337
ALG14	0.25515822941064314	-0.0343401452552623
ALG1L	-0.2891034355364388	-0.3182142412430534
ALG1L2	-0.5625648672072492	-0.7776742371739114
ALG2	0.0380550214998161	-0.7256975273051012
ALG3	-0.007110750046177561	-0.20099813295088254
ALG5	0.12071163490784609	-0.14278375583243585
ALG6	0.3925880612749819	-0.40464255024370815
ALG8	0.4128564963841641	0.41167752087170745
ALG9	-0.9753728911331101	-0.1294631358800531
ALK	0.1535525464750659	0.27146489900106596
ALKBH1	-0.03262833319896222	-0.23655134289411717
ALKBH2	0.08371160668922613	-0.17859537281522495
ALKBH3	0.12389364260648006	-0.24301502747348458
ALKBH4	0.3743479900738358	-0.0894008530025604
ALKBH5	-0.9522654727447053	-0.7148486441493253
ALKBH6	-0.49343879578107713	0.2902059357587161
ALKBH7	-0.4948443200134769	-0.7871059982396338
ALKBH8	0.6564629224268655	-0.796096576648464
ALLC	-0.018119972069767898	-0.10233065953108628
ALMS1	-0.09317438315583026	-0.09786033977350223
ALOX12	0.14084099469663536	0.3510717034627292
ALOX12B	-0.06051538535135975	-0.19762393897004896
ALOX15	-0.5891931615725516	0.008097461031868092
ALOX15B	0.03739505872263815	0.11360991623224614
ALOX5	-0.03926855740985677	0.21461247446719844
ALOX5AP	0.17960464272101428	0.23268874448220989
ALOXE3	-0.1740791621761068	0.5501686019613878
ALPI	-0.41070178497385157	-0.18722829508219574
ALPK1	-0.28994314276427074	0.058571821200084084
ALPK2	-0.1354137577893899	-0.5879434867652589
ALPK3	0.055292977393253145	-0.3653848423332478
ALPL	0.19808054452362994	-0.36739945046070654
ALPP	-0.06975429136642886	0.8000771424439889
ALPPL2	-0.09023558793616471	-0.09719256607576982
ALS2	0.8799052368665126	0.5905360172310827
ALS2CL	0.03823361676251125	0.39791437364115345
ALS2CR11	0.3017339378778796	0.018059944285710117
ALS2CR12	-0.6889018631956688	0.3871220220171915
ALX1	0.3273224969712469	0.5492766976023836
ALX3	0.43786642728486536	-0.39611937496566324
ALX4	-0.48978633343427647	0.37724058988504244
ALYREF	-0.8463820841063584	0.23362270700739485
AMACR	-0.0693984093843174	-0.16038558383051363
AMBN	-0.5466627809826572	-0.15372861387596698
AMBP	0.3140168696791452	0.06825697171832135
AMBRA1	-0.4230948984955396	0.18750324724660483
AMD1	-0.04802072146653352	-0.1777989352957443
AMDHD1	0.45542753721144535	-0.22835454244006353
AMDHD2	-0.37423130925869724	0.09663861173649735
AMELX	0.2985503143391087	0.04549410406012111
AMELY	-0.026359798838712645	-0.58805845324218
AMER1	0.21347740958046868	-0.3794626299207169
AMER2	-0.2180470057253296	0.09451398108065223
AMER3	-0.3551273581111556	-0.3133747360383572
AMFR	-0.13443113768440906	0.2952764341975287
AMH	-0.09716744272962691	-0.2227584390327984
AMHR2	0.5962589407643144	0.4118862832917499
AMICA1	0.44825850409280044	0.6227280025615075
AMIGO1	-0.424190633550746	0.3424535386074353
AMIGO2	-0.35049860163994767	-0.047853673137103966
AMIGO3	-0.06144901535298597	-0.3075053570196603
AMMECR1	-0.12135138423979253	0.2776215530578325
AMMECR1L	-0.06698195255050882	-0.21738869742375524
AMN	0.314904746626107	-0.21549019424346794
AMN1	0.403867908140625	0.07301322927231546
AMOT	-0.1593137236634396	-0.33245711624003327
AMOTL1	0.21064997677694108	0.03061873062503568
AMOTL2	0.6005029489340741	1.535927569669246
AMPD1	0.27055507693709746	0.15381146085555097
AMPD2	0.39130472109268694	0.2899685405851443
AMPD3	0.3662345022852727	-0.11804306877956272
AMPH	0.18858620849344931	0.527488132529223
AMT	-0.047945526295337895	-0.12222671361805143
AMTN	0.043392086063608226	0.5350137977338287
AMY1A	0.26620799409613083	-0.07681741912511741
AMY1B	0.35623174240224664	-0.10152138937650884
AMY1C	0.5915733070961948	-0.6977791020271206
AMY2A	-0.9121211892662081	0.05783656237835966
AMY2B	-0.4041511621789958	0.19170457263670085
AMZ1	-0.5831341884559484	0.46680703282251784
AMZ2	-1.0843966652170498	-0.2736067979752771
ANAPC1	0.49118758456755574	-0.3287320486623657
ANAPC10	0.22961927597187448	-0.6419101011481343
ANAPC11	-0.29774259989475027	-0.6918807839321865
ANAPC13	-1.0258370877044558	0.318570091870036
ANAPC15	-0.6629136939201407	0.6990439412180626
ANAPC16	0.7353909733021222	0.9071974596796262
ANAPC2	0.38200950469468253	-0.16123867557315008
ANAPC4	-0.27684769008711585	0.13794118134790645
ANAPC5	-0.39468879115137123	-0.3494246116058546
ANAPC7	0.040828110063235695	0.5800428091298566
ANG	0.14425445060005107	0.21041149476017518
ANGEL1	-0.11849520859518925	0.826109895596139
ANGEL2	-0.22194248743266487	-0.5488257758211825
ANGPT1	0.5512623732733548	-0.0933969409091906
ANGPT2	-0.022983476359024535	-0.13460279567926584
ANGPT4	-0.02683098659035639	0.16404377124861336
ANGPTL1	0.43091570208578933	-0.4278704135916504
ANGPTL2	0.015433519699307249	0.33420544526042856
ANGPTL3	0.9806010938402588	-0.18877749965535118
ANGPTL4	-0.2134338451639194	0.414499124146784
ANGPTL5	0.6541748659208273	0.3873539873702727
ANGPTL6	0.1902254915468925	-0.348978716976404
ANGPTL7	0.19742844721879482	0.03589558009245031
ANHX	-0.3095258512479609	0.13040342768174942
ANK1	0.24647705075076082	-0.31075641913336755
ANK2	-0.45600699366823355	0.16879376659418222
ANK3	0.08029173279679476	-0.16281947613650238
ANKAR	-0.14829352380995264	0.38445584134067734
ANKDD1A	-0.10543133241589293	0.2098577873902538
ANKDD1B	0.05096991696204789	0.20147212017246474
ANKEF1	-0.42963688815246703	0.36601937496278425
ANKFN1	0.062203204355514685	-1.106012883990299
ANKFY1	-1.070833629908565	-0.3866009173358328
ANKH	-0.4806833826224135	-0.18843339065203235
ANKHD1	0.28264476229473745	-0.4249346895210699
ANKHD1-EIF4EBP3	0.25449651128493656	-0.6900594494609354
ANKIB1	-0.34035425476591574	-0.1958761755554852
ANKK1	-0.6045211776071955	-0.6864909324848582
ANKLE1	0.02342668746124099	0.05273526908683494
ANKLE2	0.3830739238878056	-0.20463287224000748
ANKMY1	-0.36437900972397236	0.14604185806830378
ANKMY2	0.17695460509873007	0.21365074630618353
ANKRA2	0.2288080781825466	1.0521060451145072
ANKRD1	0.043037024743843966	-0.07323386385919495
ANKRD10	0.5684729810907396	0.3632258887943944
ANKRD11	-0.19082397779665466	0.14166515374412397
ANKRD12	-0.08072424877576023	-0.37352437280787065
ANKRD13A	-0.011440551231197638	0.47041006980408406
ANKRD13B	0.23364019828524152	0.4537870343156197
ANKRD13C	0.4686949058678628	0.38348071041547144
ANKRD13D	-0.838874664343397	-0.11993902784545846
ANKRD16	0.11650777650479636	0.3742083390020312
ANKRD17	0.26202346074622396	-1.222036533742216
ANKRD18A	-0.1880897896936794	0.026957162328732173
ANKRD18B	-0.21072861312204316	-0.09576537747462188
ANKRD2	0.1883560691757321	0.001533237624819937
ANKRD20A1	-0.46022578606043907	-0.35361233793084823
ANKRD20A2	0.0017479854234883074	-0.7793994564927971
ANKRD20A3	-0.1682712659297676	-0.3602067856174487
ANKRD20A4	-0.6492378305345462	0.23205566162676883
ANKRD22	0.2771458739623649	-0.026835649792714716
ANKRD23	0.057019975291814275	-0.2409153654770888
ANKRD24	0.1335992313344272	0.182423797862698
ANKRD26	0.2501300246930678	-0.014960811618495384
ANKRD27	-0.08509791647276832	-0.1280515795790771
ANKRD28	-0.12500992744285522	-0.9350798252670315
ANKRD30A	0.11662326239664722	-0.4374107581921116
ANKRD30B	0.8841826011729119	0.3665553268461924
ANKRD31	0.4059375163214092	0.832906352146596
ANKRD32	-0.2927163568111062	0.1787561113006793
ANKRD33	0.5092533379477812	-0.27330719242699936
ANKRD33B	-0.26255325316969025	-0.1040796197362159
ANKRD34A	0.19146885739380348	0.061129700401691967
ANKRD34B	1.0017664294532247	0.25536683666474086
ANKRD34C	0.8088435746145105	-0.5235281865109911
ANKRD35	0.49743725559837426	0.3747193269896063
ANKRD36	0.031434345288181564	-0.15821789543817444
ANKRD36B	0.5635241883321758	0.3867581911412179
ANKRD37	-0.15321904888605015	0.10086832569480453
ANKRD39	0.2645857609266482	0.05444018660586014
ANKRD40	-0.5911992421236896	0.42860051859025894
ANKRD42	0.17288094858423897	0.19525072653367942
ANKRD44	0.16068173469902303	-0.7594111995098414
ANKRD45	0.11445454599302318	0.22595177136589148
ANKRD46	0.5866592730871093	0.4726338099096131
ANKRD49	-0.28846559139274097	0.8581673103872269
ANKRD50	0.28870387196513947	-0.5005788041839878
ANKRD52	-0.36423291455081314	0.44780892702639913
ANKRD53	-0.6137151205078901	1.7441140063643354
ANKRD54	-0.7922812759029012	-0.21466673233139227
ANKRD55	-0.32656091510406404	0.07679247911943912
ANKRD6	-0.021811774866157707	-0.23879460611772318
ANKRD60	-1.1552493826317423	-0.10505338065550365
ANKRD61	0.10255553566899889	0.3477176596800915
ANKRD62	0.008260321124821087	0.028089540070498686
ANKRD63	-0.0897586886793677	0.5757478534963089
ANKRD65	0.10595199156785096	0.36980162125251037
ANKRD66	-0.3829082573440483	0.10301664781127495
ANKRD7	0.5784260492166045	0.48279443718662096
ANKRD9	0.10200818038333304	-0.24321941490389595
ANKS1A	0.06332111360576032	-0.08898900134962723
ANKS1B	-0.2821885239178022	0.36695278869454867
ANKS3	0.6059909736078195	0.8392461533126419
ANKS4B	0.26236170389929575	0.16442771002383144
ANKS6	0.20206968369905837	0.053770004614478006
ANKUB1	-0.318728559574131	0.24014118180438837
ANKZF1	-0.3350941491654972	0.6455782701882629
ANLN	-0.6941864121433465	-0.24778485866298994
ANO1	-0.004775814406366208	0.07085099353040479
ANO10	0.45974677304804545	0.3336239374003565
ANO2	-0.1978606907569557	-0.7641862597225142
ANO3	0.0442264675317937	0.5141158549676863
ANO4	-0.5687948842589351	-0.030682851541848855
ANO5	-0.019891907150269117	0.07256720205389422
ANO6	-0.16308338980024692	0.10474780570283537
ANO7	-0.20226383533536962	-0.626630814030019
ANO8	-0.4192798421550649	0.3190036160251877
ANO9	-0.21921041267157637	-0.46122950137518026
ANOS1	-0.15160653526738926	-0.1565685704799209
ANP32A	0.7558197642446982	0.5177079893069516
ANP32B	0.23754052242624102	0.7584236062946592
ANP32C	0.6355619902396297	-0.01290829145752076
ANP32D	0.16597669209988836	-1.445588906029708
ANP32E	1.0517390751412292	0.6876600111018839
ANPEP	-0.35604431490153265	-0.07685259725003196
ANTXR1	-0.28692444606866796	-0.009518534800804543
ANTXR2	-0.05061066452945295	0.17426397667879545
ANTXRL	-0.13122314334879737	0.07806680478806609
ANXA1	0.5596435796490609	0.4529185751598174
ANXA10	-0.589219684967344	-0.020349674132305484
ANXA11	-0.350624356622962	-0.08670733776633649
ANXA13	0.6705260166077855	-0.4377922118200398
ANXA2	0.50718551512352406	0.33170300731127816
ANXA2R	0.36928300783226087	-0.08572695015993084
ANXA3	0.08199143973169987	0.11167141558652549
ANXA4	0.32719524425391483	0.0690987623205135
ANXA5	-0.2151107847357311	-0.4957321949650844
ANXA6	0.08853797339574587	0.2977291153062601
ANXA7	-0.7500525162431575	-0.19533023642326539
ANXA8	0.1936889639501136	0.14975264666553545
ANXA8L1	-0.8902809249182597	0.6553298506834583
ANXA9	-0.029799860610390805	0.7668301071928679
AOAH	0.03718417350004155	0.4053971186275825
AOC1	-0.06036307729046836	-0.2166238995087849
AOC2	0.6129081656226302	0.2015515633613262
AOC3	-0.3616318704437039	-0.13147106220095986
AOX1	0.7849567808980018	-0.2974761310964938
AP1AR	-0.03536792137098238	0.4364334634524707
AP1B1	0.30274307778840726	0.3366669403720473
AP1G1	0.30707640509430845	0.055128707132938604
AP1G2	-0.8268196497053582	0.3325121394023318
AP1M1	-0.574254584204527	0.28377140419154534
AP1M2	0.3421183569518539	-0.5596004227361459
AP1S1	-0.033244951699156644	0.4867230207910358
AP1S2	-0.32063684272736337	-0.7352359316962099
AP1S3	-0.09644424954201687	0.33892050375805116
AP2A1	-3.436121794662128e-4	-0.1955878187483749
AP2A2	0.15047629478730198	-0.40517412976680756
AP2B1	1.2577031092880193	-0.4747081719542259
AP2M1	0.4784633515881639	0.4475967637393008
AP2S1	-0.3516465479488754	-0.26888794674362826
AP3B1	0.22117698286425014	-0.10595148445110816
AP3B2	-0.4370836309965389	0.35391094285726277
AP3D1	-0.2987495186268101	-0.300804037020471
AP3M1	-0.2985286870722546	0.4506879034810135
AP3M2	-0.4052148909002124	-0.17524277499240115
AP3S1	-0.08438742618408002	0.4965836678359518
AP3S2	-0.034600665421586685	-0.07012856482772789
AP4B1	-0.09785827172006223	-0.1045253536324953
AP4E1	0.0733827987900103	-0.16866008871602212
AP4M1	0.5066264491627464	-0.44776647874499736
AP4S1	0.29771951517581663	0.9190060313618024
AP5B1	-0.7058774539154936	-0.34824719757337874
AP5M1	0.7195442498222037	-0.6103921222108466
AP5S1	-0.16685335018230066	0.6492373638034618
AP5Z1	-0.46365461354941334	-0.31618112554395517
APAF1	-0.6624248634538531	-0.17744208409251186
APBA1	-0.0872666805821547	0.18853325728827186
APBA2	-0.6786867916802246	-0.15805157488663946
APBA3	0.39873317333525216	-0.559041216810201
APBB1	-0.2804625118343996	0.5448687400323236
APBB1IP	-0.46457588674298356	-0.3325902636232605
APBB2	-0.20929649430987085	-0.5686633297447422
APBB3	0.17553480250256132	0.40840929004696264
APC	0.31822835512358205	0.8493602568439611
APC2	0.3541890747338452	0.6177834088497709
APCDD1	0.19831674150749534	0.25771832300739395
APCDD1L	-0.4780800594537571	-0.4990510334891931
APCS	0.7804005389901714	-0.16540797186380726
APEH	0.3344034556358935	0.05413762543593162
APELA	-0.02591572798872749	0.7723342355485324
APEX1	-0.45629326213507304	0.07891690007523607
APEX2	-0.7646276278843891	-0.8181890340967344
APH1A	-0.35668157418367186	-1.1657747945721326
APH1B	-0.6073706150770716	0.18016434704760872
API5	-0.011293978178641695	0.13719835928528232
APIP	-0.7775456976859311	0.4092374270024729
APITD1	-0.054279444719480104	-0.5759520792680782
APITD1-CORT	0.06422511088399063	-0.1963059965645458
APLF	0.78731808041713	0.33906204808989104
APLN	-0.46954234608813217	0.4434022803768338
APLNR	-1.2344546229364752	0.42667208942683504
APLP1	0.17922037635964844	-0.39008426585179157
APLP2	0.37701433195541534	0.35179468377325174
APMAP	0.626034208899926	-0.09849717216807896
APOA1	0.2757413720568347	-0.09728996615712737
APOA1BP	0.1632379853608758	-1.0459940911533043
APOA2	0.006001603174754511	-0.16191692356809087
APOA4	-0.5335407105619797	-0.7886026654510443
APOA5	-0.08795344555664114	0.0467539627208291
APOB	-0.487965991476402	0.13648387434594225
APOBEC1	0.6748596171814262	0.1964363610042818
APOBEC2	-0.07207036011373097	0.12757438738562776
APOBEC3A	1.1841862865678145	0.008604696154600695
APOBEC3B	0.15309010419216554	0.13509062453519755
APOBEC3C	-0.25721160114539476	-0.5118642246747391
APOBEC3D	-0.20457233794054241	-0.4964859232071229
APOBEC3F	0.5494822507256475	-0.05700397166347637
APOBEC3G	-0.4677692855016246	0.11942401480956857
APOBEC3H	0.22408019161127846	0.05503690031538774
APOBEC4	-0.15672047789420984	0.4095139143060603
APOBR	-0.7087996842258317	0.1784475431307355
APOC1	-0.1921313871723742	-0.4581575759540383
APOC2	0.19653164215112573	0.06034263796269135
APOC3	0.49807629067131026	0.32958308676550324
APOC4	0.007130963192781503	0.12070007399324822
APOD	0.3634946402538005	0.17129795469267584
APOE	-1.7551801950315327	-0.18894304661350952
APOF	0.48003048529492653	-0.3729296845534644
APOH	0.7398980373423332	-0.3531285350033653
APOL1	-0.22672670721510538	-0.21938228285002725
APOL2	0.2756379762648217	-0.22419608806573793
APOL3	-0.45260232991367555	0.05859527481461135
APOL4	-0.28753642189518097	-0.06716736520744582
APOL5	0.21020314846695554	0.6365727419535234
APOL6	0.3242870612677396	-0.25249203312132135
APOLD1	-0.1593711994197724	0.21929968619403445
APOM	-0.007387626142808412	-0.3835480557688953
APOO	-0.1150412501875081	-0.4126715653594173
APOOL	0.5353179981272872	0.4579641318301174
APOPT1	-0.04737212742604151	-0.49563595291053963
APP	0.4791475317079753	-0.49859005270257706
APPBP2	0.16652635098995472	0.14853182592231984
APPL1	0.0018154740084688203	0.19754033228907458
APPL2	-0.5209423330755631	-0.2584518857731323
APRT	-0.3970410755780309	-0.33166770492158065
APTX	0.1385771294720486	-0.27691754594489953
AQP1	0.6143070416201696	0.45575935784555976
AQP10	-0.19495635268619668	0.2037404957512614
AQP11	-0.5453413154440393	0.8019243178760324
AQP12A	-0.42097218178386553	-0.1941041479830159
AQP12B	0.4109293463960389	0.3054121433781263
AQP2	-0.25624632378303003	0.6784465618778239
AQP3	0.26659393387570585	0.4478171316530462
AQP4	0.6926949918839885	-0.1733275028897246
AQP5	-0.8102380332013597	-1.0974100938932272
AQP6	-1.0109901916757353	0.18807573119334486
AQP7	0.05007785134031284	-0.6091678863818275
AQP8	0.11146505231983939	-0.09485579436724327
AQP9	-0.5116445973571774	-0.1230961312406072
AQR	-0.5297884472573158	-0.3273504884175047
AR	-0.09987261436641165	0.3120848305598016
ARAF	0.10431224857302554	-0.3633252462247582
ARAP1	-0.24390402932736927	-0.1736218115399843
ARAP2	-0.3609055868704498	0.1581666125149741
ARAP3	-0.023820550974306465	-0.2428835115451426
ARC	0.26245206122134873	0.14607705877083169
ARCN1	0.8713509281522376	0.5138494334471346
AREG	-0.17005762577009453	-0.26161768791562445
AREL1	-0.19642801336556617	-0.18135707455822475
ARF1	0.25241972204199525	0.5901785168507084
ARF3	0.44667229796236524	0.2944725139218745
ARF4	1.102390421574189	-0.08290607314226095
ARF5	-0.2605397138410501	-0.5830041401306136
ARF6	-0.22321408323401304	-1.1353763865119941
ARFGAP1	0.54357255157038	-0.5327079415233565
ARFGAP2	-0.32245534915608765	-0.09102817146281333
ARFGAP3	-0.25759346860624854	0.2827856236578432
ARFGEF1	0.08283323144988242	-0.465818714101499
ARFGEF2	-0.29169475647892795	-0.5685792700994827
ARFGEF3	-0.42205754618123026	-0.2552028606265838
ARFIP1	0.16005272434113205	0.6126082685473693
ARFIP2	0.31047607511254494	0.08699072136519126
ARFRP1	-0.6231449930443229	0.8902634141987129
ARG1	0.048186066320359516	0.09474091757048642
ARG2	0.09451407931678174	-0.23998701922263221
ARGFX	0.08930657718394291	-0.011537697057253465
ARGLU1	-0.9644851307353397	-0.32783688369471
ARHGAP1	-0.22905937624410022	-0.28668256728026353
ARHGAP10	0.10653706120860007	0.16942768118767504
ARHGAP11A	-0.37084931591652515	1.4012559739681125
ARHGAP11B	0.01792075464535936	0.3625870957033237
ARHGAP12	0.7302639794543835	-0.11889260040254424
ARHGAP15	-0.163301919909993	-0.010689861141352397
ARHGAP17	-0.3415143681244597	0.7276814214591849
ARHGAP18	0.1782071039578299	0.16496287674124832
ARHGAP19	-0.5913923837349905	-0.0047069142119531004
ARHGAP20	-0.054900023147819055	0.1890214621023225
ARHGAP21	0.0650868854447042	0.8826819482918427
ARHGAP22	-0.7528600528637548	-0.07823499369680363
ARHGAP23	0.2860449469288371	-0.43968101680644456
ARHGAP24	0.2084884473160113	0.46507165372772774
ARHGAP25	0.3879068842577086	0.014566761733605216
ARHGAP26	-0.5337157968189712	-0.5386974803235605
ARHGAP27	0.480489773870484	0.27223919944162667
ARHGAP28	-0.10725234766588287	0.27639104232530354
ARHGAP29	0.4585480729494882	0.582520836642062
ARHGAP30	0.5364615351298885	0.34759779008393044
ARHGAP31	0.19274571963507825	-0.24643449693120917
ARHGAP32	-0.34592517065927764	-0.33677463642232575
ARHGAP33	-0.16613233874323793	0.5326831132787841
ARHGAP35	0.1594762542439474	0.029338687965249743
ARHGAP36	0.15641876889951956	-0.1900029709105241
ARHGAP4	-0.1648571232549477	-0.15779394416393466
ARHGAP40	-0.13442231220960768	-0.3595035330013273
ARHGAP42	0.14655073009011943	0.754689716120955
ARHGAP44	0.1298696232665492	0.04775633206724067
ARHGAP5	0.08083836008036231	0.21535310565433313
ARHGAP6	-0.26730405215354347	-0.17615238587071097
ARHGAP8	0.5107293572970613	-0.9131111826391909
ARHGAP9	-0.8721973384881367	-0.066626040523733
ARHGDIA	0.18190078226661122	-0.27312061276109534
ARHGDIB	-0.04392584611560435	0.4677837783500258
ARHGDIG	0.14686333018818948	-0.8418391783606358
ARHGEF1	-0.3741683795396703	-0.035334630228636144
ARHGEF10	0.06411332641777806	0.39845345940404964
ARHGEF10L	-0.21033468644216524	-0.22893612555837445
ARHGEF11	0.5126382780032236	-0.1509944329486376
ARHGEF12	0.7122926287117112	-0.2066197450110996
ARHGEF15	0.22771982563855636	0.367672819768594
ARHGEF16	0.5811702209916608	0.13005155227674445
ARHGEF17	-0.7728298586064832	0.0018485676817668883
ARHGEF18	-0.5203309721168643	-0.2862858647661384
ARHGEF19	0.14442759737306188	0.36360861715391957
ARHGEF2	-0.08323754153882684	0.39736983405865145
ARHGEF25	-0.5161651927312022	0.07296361998522766
ARHGEF26	0.1901493392481075	-0.23945144341873253
ARHGEF28	0.676133360356928	0.23323031489331775
ARHGEF3	0.18582256639837486	-0.24355841442902826
ARHGEF33	0.8699720895042983	0.192838620809326
ARHGEF35	-0.038567668326748183	-0.19534329311071041
ARHGEF37	0.17648265000817576	-0.4482376358412715
ARHGEF38	-0.25943554379580003	-0.23436194852814274
ARHGEF39	-0.29850222062973775	-0.38655337793175565
ARHGEF4	-0.192936813405725	-0.14265261996337789
ARHGEF40	0.07217866044469701	-0.06478916878629698
ARHGEF5	-0.04359882264539672	0.288806411850034
ARHGEF6	-0.558000788668996	-0.1873111286919651
ARHGEF7	0.23874289382574287	0.20487177655020616
ARHGEF9	-0.2443181765474961	0.05376767939248317
ARID1A	0.12373327386071242	0.5081770063276569
ARID1B	0.6156814806047323	-0.0816962693819383
ARID2	0.1349250846244543	0.11634762724884118
ARID3A	0.018559073481843165	-0.39671730594926385
ARID3B	-0.10465249988134806	-0.3861019408903928
ARID3C	0.46210286707911685	0.6637129488321196
ARID4A	0.09931114267462204	-0.3913135172998805
ARID4B	-0.4823233248437123	-0.23125647211700195
ARID5A	-0.42614363746370654	0.15570145991434475
ARID5B	0.6582413964486933	-0.5065992971614536
ARIH1	0.5691541703643332	0.8796388084631036
ARIH2	-0.22545178626292617	-0.9111424756837911
ARIH2OS	-0.03577633596510388	0.016791489134665216
ARL1	0.1518314215068065	-0.17726557670695797
ARL10	0.11938671658431244	0.793222350666791
ARL11	0.5877181020240322	0.0870009852862782
ARL13A	-0.5277021126677204	0.2881974603045604
ARL13B	-0.1398139587200527	-0.03213200606772493
ARL14	-0.23551667990358138	0.50354804188337
ARL14EP	-0.21089696578822126	-0.019418758218073484
ARL14EPL	0.12889538023856884	0.5115794945261509
ARL15	-0.027953232416230003	-0.28683455433274674
ARL16	-0.03270315081343478	-0.6336945041607107
ARL17A	-0.12949224110561403	-0.4905746869441526
ARL17B	-0.0851192484399999	0.4046752452338497
ARL2	-1.188579764485143	0.3644278317058398
ARL2BP	0.18351535896356708	-0.4109732846398251
ARL3	0.36770088882576335	0.3337503372030357
ARL4A	-0.015605246847387177	-0.08036111265662815
ARL4C	0.6994169934787581	0.279188146586106
ARL4D	0.06458325322971926	0.7892915901599296
ARL5A	-1.0440166448460446	-0.03525425230116097
ARL5B	0.03412727671018412	0.20359105616690532
ARL5C	0.22140204956459503	-0.1034755410303334
ARL6	0.31915553066242786	0.08026434176749533
ARL6IP1	-0.812595937137645	-0.507044026410082
ARL6IP4	0.20891913085173747	-0.15075324260315176
ARL6IP5	0.4868348296898432	0.07784397552831035
ARL6IP6	-0.4637468613959833	0.17110197921396586
ARL8A	0.48149972021345505	-0.1779797769042083
ARL8B	0.6421539355773159	0.3314656439180591
ARL9	0.036147205648742964	-0.14177973034140412
ARMC1	0.2828007381882102	-0.576660944842305
ARMC10	-0.461690988132641	0.0018041618313471286
ARMC12	-0.07818361082746311	0.33525731814505316
ARMC2	-0.5727628851550381	-0.2838442687255833
ARMC3	-0.5384306071043944	0.33806441751303895
ARMC4	0.6236070339315491	-0.5922083902178839
ARMC5	0.2827894334801906	-0.4755093615235586
ARMC6	-0.34766281164685486	0.6193419392486817
ARMC7	-1.1294420839524615	-0.6338113534435195
ARMC8	-0.13376520795140567	-0.24216751316654836
ARMC9	0.04774389671538093	-0.5553580921925246
ARMCX1	0.4042630689078242	-0.12060991142843225
ARMCX2	-0.09182316515279978	0.2796040488011263
ARMCX3	-0.03978218329989158	0.5245005249326711
ARMCX4	-0.07163755590709303	0.18678325078098934
ARMCX5	0.05278404274428411	0.4916651823849032
ARMCX5-GPRASP2	-0.5610754306029003	0.1564563426310549
ARMCX6	-0.10331031128930496	0.03952194459977981
ARMS2	0.17225255020820218	-0.1723405511920927
ARMT1	-0.08053743920814255	-0.6216650752232151
ARNT	-0.4007311647757591	0.31622134792801815
ARNT2	-0.1205605151063357	-0.12831359675913723
ARNTL	0.718513710181829	-0.032251670670431616
ARNTL2	-0.30262246752832545	0.07416396865067276
ARPC1A	-0.13811343221407613	-0.21807158179329217
ARPC1B	-0.3472107347047058	-0.7997393724915591
ARPC2	-0.26145476475394003	0.008741148690655232
ARPC3	0.059378656406013475	0.450381088501711
ARPC4	0.449210866797944	-1.1663655911873851
ARPC4-TTLL3	0.4111348127491752	0.011566489670044922
ARPC5	-0.022197586277123094	-0.05975951997658363
ARPC5L	-0.41822164980505566	0.25070876281228754
ARPIN	-0.051866519147694246	0.503344133355684
ARPP19	0.1941880314104598	0.15565121341103363
ARPP21	0.28717273280947525	0.11607722689481559
ARR3	0.5073355939090952	-0.031110853431680907
ARRB1	-0.2958458465835265	0.030876763197775547
ARRB2	-0.2723959169638889	-0.40016597210163507
ARRDC1	0.250557837707928	0.13994140137698732
ARRDC2	-0.08534598764343093	-0.03919370082060725
ARRDC3	-0.010645438894652637	-0.237908266649967
ARRDC4	-0.3941961427591022	0.19714631821610518
ARRDC5	-0.4541073294753989	0.41573489480295706
ARSA	0.47013841608868273	0.09661786422426494
ARSB	-0.051478468409666495	0.6373656682359174
ARSD	0.15751913019949892	0.5608372032728889
ARSE	0.059320824476794376	-0.682862951077607
ARSF	-0.2933106356314168	0.08629226935308865
ARSG	0.35647259054456726	0.6833592055959885
ARSH	-0.6608436817133008	0.6174852592368293
ARSI	0.8321632583750095	0.6834003517273914
ARSJ	0.07020806013865133	0.04429369211377587
ARSK	-0.3893591102269618	0.053848543843157334
ART1	0.5952203359313633	0.7623946055432818
ART3	-0.8436090533748349	-0.2537478496823439
ART4	0.11976956439635228	0.0958351454492331
ART5	-0.553670735677814	0.5691536871702827
ARTN	0.26729129407857316	0.1544397127969544
ARV1	-0.2330740634503951	1.0390745398655512
ARVCF	-0.058659797987831996	-0.5036498483900801
ARX	0.0615677841978548	0.12220878905232646
AS3MT	0.021872411133733394	-0.3015096218232408
ASAH1	-0.19983588691872628	0.4929049493083294
ASAH2	0.7410698325583931	0.005597665624789361
ASAH2B	0.1844937729431847	0.11253717324110463
ASAP1	-0.9540202955794637	-0.6698046635804814
ASAP2	0.27805528624328313	-0.9025083254559684
ASAP3	-0.45937454131411953	-0.011810214987938161
ASB1	-0.04080756612487113	0.2338578328775526
ASB10	-0.8769606671194241	-0.41122683830990336
ASB11	0.35406714487843094	-0.04842845842411725
ASB12	0.0699453588784994	-0.1706133565194553
ASB13	0.17883692884711394	0.15515441810981323
ASB14	0.7020082867009021	-0.6347363467380163
ASB15	0.35357158599333133	0.344750702060942
ASB16	-0.36151890699889633	0.2749506819436147
ASB17	0.32503741225457594	0.6097147531298299
ASB18	0.4032586152727054	-0.39001868359791897
ASB2	-0.6143504552793922	-0.010043003568617592
ASB3	-0.47597842759890596	0.17574045599242705
ASB4	0.20437611812538603	-0.29597833112875455
ASB5	0.048354560235314314	0.6474724654610919
ASB6	-0.2060102973792474	-0.15200948215153154
ASB7	-0.4533343047455669	0.29822344268850665
ASB8	-0.48063059657853574	-0.6803870519821005
ASB9	-0.27109482736608653	0.14061430666096308
ASCC1	0.1584423290806468	0.4581224437661827
ASCC2	0.4057624981112432	-0.2807379079814393
ASCC3	-0.17849307872395026	-0.31983052934322465
ASCL1	0.21062191736784963	0.4862093093639126
ASCL2	-0.24686930686251496	0.11343650124890106
ASCL3	0.9749350698889907	-0.23185315808106527
ASCL4	0.6611805502877255	-0.19448850651302207
ASCL5	0.4382725059579691	-0.041835740027418133
ASF1A	-0.8082123015942951	0.7615022189533461
ASF1B	-0.2404962642013625	-0.035948099615384255
ASGR1	-0.20012256224639918	-0.0820319085143198
ASGR2	-1.1246426818353115	0.28954875219053594
ASH1L	0.16650500531993184	0.37746195780430203
ASH2L	-0.36905038482912533	-0.4384371571159127
ASIC1	-0.016500167276801425	-0.14663187231139796
ASIC2	-0.2908948037362573	-0.028050051437094103
ASIC3	-0.4461787747034751	0.3025503308936757
ASIC4	0.2065785180441348	0.41344373836287013
ASIC5	-0.4675091512725145	-0.11834871750632407
ASIP	0.4474446628563268	-0.5925458749483564
ASL	-0.5183539666666518	0.3252955958674559
ASMT	0.2805864101805997	-0.15341974967401795
ASMTL	-0.25089712719162205	0.5997393368739874
ASNA1	0.30022962181536994	-0.34488010708394234
ASNS	-0.10532481610822941	-0.3904102011829227
ASNSD1	0.1831520208918066	0.15397848670569025
ASPA	-0.14959219361371023	0.38697210896691947
ASPDH	0.19192424401518288	0.020815728914428788
ASPG	0.0118805756501289	0.2094970319831484
ASPH	0.4935001142475924	0.30609206887027485
ASPHD1	0.12462900992792314	-0.5381776450825999
ASPHD2	0.7728613009192483	-0.27400772543660223
ASPM	-0.2947914217861586	-0.018126535564393476
ASPN	0.8105376051217924	-0.28180191840147095
ASPRV1	-0.4738957833847047	-0.24443929199689257
ASPSCR1	-0.0555455188898466	0.1384105978506328
ASRGL1	0.26897258053863465	-0.4269363697228191
ASS1	0.06923718888848995	0.13036109797836337
ASTE1	0.7053147227941011	-0.8030302374298008
ASTL	-0.6088856265167135	-0.0674636998191479
ASTN1	-0.34905304453030284	-0.06478378778700777
ASTN2	-0.49323069458589625	-0.49891998925469483
ASUN	0.5179305464233064	0.03280854962605945
ASXL1	0.022897845251653726	0.7437738104974211
ASXL2	0.7968931180495897	-0.8374670464836119
ASXL3	-0.11984651705152505	-0.12872534654909196
ASZ1	-0.15760750679286956	0.3842648669598507
ATAD1	0.8873831142752415	0.5065277475164935
ATAD2	0.05395456447795294	0.007403002040513917
ATAD2B	-0.4121461734578588	0.1602613136990299
ATAD3A	0.19737523458065231	-0.0491076776288199
ATAD3B	-0.8162392186978492	0.3879429645892716
ATAD3C	0.22830417884919862	-0.5240759217685335
ATAD5	-0.437105748535642	-0.4222579180572115
ATAT1	0.04993868137029356	0.37581845296793825
ATCAY	-0.4587394621683136	0.026982695353306635
ATE1	0.1401215259473385	-0.11740785940213139
ATF1	0.25176642874007416	-0.02130670956525821
ATF2	0.4147652940605234	0.2127227722453945
ATF3	0.26124315145779836	0.06722704192750767
ATF4	-0.03868715658106736	-0.5548190841388678
ATF5	-0.26057263882744874	0.3157567349532664
ATF6	-0.13041763424832659	-0.11818260055442564
ATF6B	-0.20956785116860405	-0.23687022345105602
ATF7	0.4073749029394833	-0.06857134051044683
ATF7IP	0.4751507442377898	0.045329997992734405
ATF7IP2	-0.028749118084298475	-0.5956725924142268
ATG10	0.22536159582134635	0.47314195378285173
ATG101	-0.28760809065567233	0.027022012294715514
ATG12	0.9014846760232379	0.3267599782494185
ATG13	0.1965681679626783	-0.10584248722054229
ATG14	0.09401155093088841	0.1421936410095426
ATG16L1	-0.0023628853881260126	0.07571229383996594
ATG16L2	0.2185197845473847	0.5794558458916435
ATG2A	0.18149324789624466	0.292242733566346
ATG2B	0.2360143113607518	0.16670169503273202
ATG3	-0.3404862788746613	-0.6985937693916027
ATG4A	-0.16850800771444024	0.2915657862298482
ATG4B	0.569670901297155	0.14374163358188874
ATG4C	-0.07217423054810568	-0.08817573219296815
ATG4D	0.3922616840694272	-0.5856459224640556
ATG5	0.40815982987637345	-0.04160425043843602
ATG7	-0.079999658586897393	0.12401927139366256
ATG9A	0.4096007686363945	0.35244622159918926
ATG9B	-0.3381892092067458	-0.1712376313861094
ATHL1	-0.361925161137291	-0.050014727448040586
ATIC	0.6717038505308286	0.30165837004274754
ATL1	-0.21696891344041702	-0.28071191077420976
ATL2	-0.09784749199879084	0.04505870750110175
ATL3	-0.748086278350062	0.5764946789817684
ATM	-0.8293944196909719	-0.6391745904105466
ATMIN	0.37972133267024166	0.536359573085332
ATN1	0.51523821268941306	-0.47493269779815883
ATOH1	0.13447519104992572	-0.06703093171307806
ATOH7	0.19172904676960817	0.546501287031118
ATOH8	0.01130150416464093	-0.4721334595023221
ATOX1	-0.19146920654649358	-0.17207078924284913
ATP10A	0.15578758465218137	-0.16833266464730026
ATP10B	-0.04007883942647722	0.5518893096625168
ATP10D	0.2089651837715647	0.42390304066150186
ATP11A	0.7527931948663696	-0.14039197033665096
ATP11AUN	-0.7702960211805544	-0.26763715901287627
ATP11B	0.18759868843239746	-0.5380491982700011
ATP11C	-0.26676328690541595	0.0022396655637987317
ATP12A	0.019109453363214207	0.20827321137029065
ATP13A1	-0.8571710695118155	0.6356333911645973
ATP13A2	-0.6333677875116359	0.19037699968564015
ATP13A3	-0.03500055153340631	0.20007430731706488
ATP13A4	-0.007475420768257468	-0.2398601834710305
ATP13A5	-0.005693487413776233	0.4263228060648194
ATP1A1	-0.5857942346954204	0.16950907691618822
ATP1A2	-0.21265654470589587	0.3179431565972993
ATP1A3	0.68303123545737	-0.01244093556164394
ATP1A4	0.5268355267325993	-0.1177395581222753
ATP1B1	-0.11979265146266327	-0.16122915586619752
ATP1B2	-0.5540788275242159	0.4492539682892187
ATP1B3	-0.051314588153092755	-0.22466209791946534
ATP1B4	-0.07867371150734787	0.4663331243063775
ATP2A1	0.3344578476778896	0.008547215143383136
ATP2A2	-0.19883227053936192	0.18382764648735206
ATP2A3	-0.060566690058023925	0.037025952114122775
ATP2B1	0.37593455925873076	1.3936092543675347
ATP2B2	-0.23390727380701348	-0.8144506708461918
ATP2B3	0.04635918568060782	1.147525663203647
ATP2B4	-0.12102443250101286	0.2265357112514449
ATP2C1	0.38074787975126057	0.36116254910089196
ATP2C2	-0.10680818739133369	-0.24995929291818353
ATP4A	-0.3617996321698061	-0.15393037894261652
ATP4B	0.11281694617446292	0.6578052611032763
ATP5A1	-0.11843177945714034	0.5697327140127897
ATP5B	-0.08272079621619262	0.2537159099037125
ATP5C1	-0.047742480822100974	-1.6138605637024888
ATP5D	-0.13928481348646993	0.3369758691587921
ATP5E	0.44128368636020365	0.32726749925058496
ATP5F1	-0.24382409110141257	-0.08161054389877306
ATP5G1	-0.13400011996425887	-0.22446387348594543
ATP5G2	-0.006081591602307257	-0.24625775148648266
ATP5G3	0.2854724960638702	0.3749036834736003
ATP5H	-1.9105573197580739	0.49586333381480374
ATP5I	0.11272892471045104	0.2592782982959454
ATP5J	-0.042853378137633014	-0.3563788933213249
ATP5J2	0.20494828280118615	-1.0187405756757744
ATP5J2-PTCD1	-0.692852259795078	-0.0798096320331611
ATP5L	-0.1938791229003714	-0.3627177928714508
ATP5L2	-0.16481334590418228	0.4302468800085668
ATP5O	-0.022803351480027434	-0.0027445095165234967
ATP5S	-0.3310412785656469	0.3571524605535567
ATP5SL	0.0523282887131295	0.28253341287313594
ATP6AP1	0.23522016878157848	0.3174350884265289
ATP6AP1L	0.37858794989077516	0.14852483521560678
ATP6AP2	0.1906564959337076	-0.8812585517216549
ATP6V0A1	-0.5698778258872126	0.15163758025329965
ATP6V0A2	0.4034051344340636	-0.6458690575977627
ATP6V0A4	0.1669526811666766	-0.2999151103585457
ATP6V0B	-0.21056591159959526	-1.178980053565207
ATP6V0C	-0.8252987798091183	-0.052262251487622535
ATP6V0D1	0.17134220016270074	-0.5574258318679539
ATP6V0D2	0.116702972110934	0.158687520879117
ATP6V0E1	0.4214527154967398	-0.5718550799531923
ATP6V0E2	-0.031896105766433536	0.11815293666746618
ATP6V1A	0.12378877250993581	-0.0646281482855986
ATP6V1B1	-0.548120340795866	0.01576320971159173
ATP6V1B2	-0.2536324941788277	0.4132646886664362
ATP6V1C1	-0.8433727926047287	-0.9534814083716368
ATP6V1C2	-0.2466367804562064	-0.27688645095753206
ATP6V1D	0.010025063062372053	-0.16017217555222873
ATP6V1E1	-0.3819010028304486	-0.04047482202939068
ATP6V1E2	-0.8658438616803661	0.05037899841647028
ATP6V1F	0.5169725691537146	-0.12570482061470756
ATP6V1G1	-0.1522940007306448	-0.658634415050932
ATP6V1G2	0.14316742290108764	0.46998603810277384
ATP6V1G3	0.49983752322529124	0.09869223545626427
ATP6V1H	0.5483903293814363	-0.28121417826144335
ATP7A	0.30952803189470834	0.8698807075784644
ATP7B	0.3341301167629735	0.12304995843653238
ATP8A1	0.09682480265107657	-0.6730562592537006
ATP8A2	-0.3176348457034869	-0.2442692023180289
ATP8B1	0.39190079449421744	-0.44234193154815954
ATP8B2	-0.36108576915908364	-0.0656855782256146
ATP8B3	-0.31940063131468155	0.4726431642031591
ATP8B4	-0.5308523816466193	-0.20711645937754172
ATP9A	0.9059813460425026	-0.4324439041821963
ATP9B	0.27289260334702115	-0.5022250499443505
ATPAF1	0.3913300005043158	0.12077412546304822
ATPAF2	0.3263729890489876	0.3491056052974807
ATPIF1	0.215758335120254	0.20163273868334863
ATR	-1.409880699397047	-0.8434337614988201
ATRAID	0.40107466250421686	0.7110576480926476
ATRIP	-0.7856619657099566	-0.25565202901093564
ATRN	0.7620340962237931	0.5562436478201807
ATRNL1	0.026911768378185874	-0.24473812314733884
ATRX	0.27720192769866703	-0.685731867345741
ATXN1	-0.30720460212992495	-0.08580251062613176
ATXN10	-0.09057105630727236	-0.5648292832949409
ATXN1L	-0.09186413356483869	-0.019286527924270075
ATXN2	0.42918020245220345	-0.20876314774116
ATXN2L	0.5696011373460839	0.5694908680310571
ATXN3	0.7965173001352723	-0.10063197153377257
ATXN3L	0.2366234384404758	0.05724828817221561
ATXN7	-0.25057857493906943	-0.3917166719566231
ATXN7L1	-0.3899797008817688	-0.7250522365383532
ATXN7L2	0.09255945522999265	-0.3762540600854206
ATXN7L3	-1.059964358353248	0.15803817830149824
ATXN7L3B	-0.10219861952469252	0.441736658005374
AUH	-0.13922711351502026	0.4587499986059401
AUNIP	0.167110908146479	0.48142358294287046
AUP1	-0.02299873286826737	0.8568380406909539
AURKA	-0.6242687438617295	-0.22166260352684564
AURKAIP1	0.3510470557879698	0.18232696262069692
AURKB	-0.28282921381935633	0.19266814958518097
AURKC	-0.10095700543487918	-0.4163461214205756
AUTS2	0.7369408416562025	0.5909734630825668
AVEN	-0.055772718906194285	0.18261354408631425
AVIL	-0.5535789302042392	0.04743525520336689
AVL9	0.4513928730221053	0.8675205689730235
AVP	0.27437547782053284	0.4726787627748954
AVPI1	0.1576169543879679	0.30516685049660935
AVPR1A	-0.11535615340899841	0.13391056440283372
AVPR1B	-0.330984335727342	-0.6655753181722655
AVPR2	-1.929041698247591e-4	0.09963526560557467
AWAT1	-0.186482920681883	-0.06626118089637434
AWAT2	-0.0024429101287092025	0.6494888961122484
AXDND1	0.35011564386947136	0.06097687363141577
AXIN1	0.04769020793252182	0.850346411808125
AXIN2	0.03701977055257921	0.08957528809071524
AXL	-0.06867199905999383	0.48224954968257583
AZGP1	-0.46694536502675105	-0.08683631696891853
AZI2	-0.37012423411129264	0.5334596275799744
AZIN1	-0.3405680405759236	0.1593230073991846
AZIN2	-0.5965880191153858	-0.22400208531096827
AZU1	-0.2952675923278454	-0.48207769509472237
B2M	-0.23014024848576287	0.06831042896656447
B3GALNT1	0.1978480226525674	0.5743412395327714
B3GALNT2	0.1230953003426325	-0.33883951789667965
B3GALT1	-0.14653340738180248	0.9761057376718719
B3GALT2	-0.11369030507176138	0.37429149328811195
B3GALT4	-0.11371079078410629	-0.7090174821690262
B3GALT5	0.3043995939590165	0.5096351556172883
B3GALT6	0.46478102974965196	0.2711368259842127
B3GALTL	-0.055089800515238485	0.07616081909595596
B3GAT1	-0.10235869764942973	-0.2764222463865608
B3GAT2	-0.7440691112310049	-0.0013811077850890696
B3GAT3	-0.7825348426030875	0.7457475378120423
B3GNT2	0.045337329120705705	0.1869823343105408
B3GNT3	0.8634058391917812	-0.9924567420078785
B3GNT4	-0.14387375363970845	0.41404689482289564
B3GNT5	-0.5878023654924307	0.058510034104584996
B3GNT6	-0.017901780106350573	-0.3597590018177177
B3GNT7	0.25662891977335395	0.3002438485726087
B3GNT8	0.49007244605152017	-0.38246712001419314
B3GNT9	0.17940287599598223	0.12954753250916215
B3GNTL1	0.18048534784892986	0.2377793083798784
B4GALNT1	0.2809413592293837	-0.20249030146786245
B4GALNT2	-0.21419265772851281	0.4175145342454203
B4GALNT3	0.030552373391183107	-0.126741735876644
B4GALNT4	-0.30016488873340896	0.7276043555138403
B4GALT1	-0.445155080484253	0.20833507703127122
B4GALT2	-0.1761329438939876	0.1054009768852236
B4GALT3	-0.8058629522357227	0.6267117899669935
B4GALT4	0.23624425965022725	-0.6955116891844012
B4GALT5	0.16900099969070403	0.009165690941309756
B4GALT6	-0.5045164020675575	0.14515763230775847
B4GALT7	0.23954137659464658	-0.06544144931654605
B4GAT1	0.22429202172205887	-0.14708964300342853
B9D1	-0.2118887867153166	0.4117146832402573
B9D2	-0.07855925878783668	-0.5158720387469627
BAALC	0.31755287217700456	-0.2629851915047494
BAAT	0.2637151474234716	-0.08052786119880612
BABAM1	0.09232274924065538	-0.14386838565791482
BACE1	0.28884275295808626	0.05197878574895812
BACE2	-0.10313633665933904	0.6637169029104486
BACH1	-0.32035201317380246	-0.615330146726875
BACH2	-0.2803572921103959	0.2128039998931524
BAD	0.14701396473836914	0.6664306961347948
BAG1	0.3007342782371759	0.5734950017727695
BAG2	0.303876322650817	-0.0491752207243914
BAG3	0.02627211948553626	-9.392089188903219e-4
BAG4	0.07532223771047164	0.43067562057837444
BAG5	0.6442141789383565	-0.4181658380483233
BAG6	0.46325613296327683	0.6369564296053769
BAGE2	0.39660386261735286	-0.42385817168062623
BAHCC1	-0.2231353021600394	0.24103645045828426
BAHD1	0.10524933168154829	0.09383059865798782
BAIAP2	-0.15978783076014005	0.1885366409411925
BAIAP2L1	-0.40470419146412473	-0.5149823267429308
BAIAP2L2	-0.3751807056323772	-0.19573183425838048
BAIAP3	-0.17581916257130448	-0.19367636183497802
BAK1	-0.20119334951771015	-0.4617204902057067
BAMBI	-0.2963413688826977	-0.020457570436502093
BANF1	-0.16007649430398674	-0.5335781127887986
BANF2	0.24189159154044515	0.05438976510304333
BANK1	0.4048197561497534	0.033772606728247834
BANP	-0.9046209372596641	0.3602815012247236
BAP1	0.26790640226428075	-0.34637209301658684
BARD1	-0.6602079928253515	-0.16230849735043873
BARHL1	0.15087570491333757	-0.10190562497492817
BARHL2	0.5839412638448331	0.7237345952525964
BARX1	0.0884887249887325	0.3031735663257148
BARX2	0.06552724173571672	-0.28590658523203816
BASP1	-0.3056128916299579	-0.3516487453920573
BATF	-0.05747479224260786	-0.7064131079643329
BATF2	-0.09504183426962987	-0.16169376945627956
BATF3	-0.32184008079689996	0.09810421573499406
BAX	0.2206849004495018	0.0053803532628476924
BAZ1A	0.260363127055268	0.61039421266927
BAZ1B	-0.5782830065133618	-0.38809297732731846
BAZ2A	0.3024576593772298	0.33928368062078507
BAZ2B	0.7717819614808282	0.20877797812130472
BBC3	-0.10425490231620016	0.1666233345708521
BBIP1	0.5069974204550595	0.4246787838914686
BBOX1	0.25200068031708295	-0.6282917642953336
BBS1	-0.4397117441096534	-0.14924406296063852
BBS10	0.06356024156663681	-0.05734334045623679
BBS12	-0.35359713837580953	0.05579661865204477
BBS2	-0.3625961811647091	0.17657765593324692
BBS4	0.03426390912241428	-1.0055773911853925
BBS5	0.4598098930754046	0.6142549475977117
BBS7	0.6979630924083424	0.8170000888099858
BBS9	0.34275487863041054	0.6284454033197162
BBX	-0.12126911657504946	-0.20378682093775224
BCAM	0.7125536618500569	-0.63341094890938765
BCAN	-0.5430661178776234	0.25463059732013915
BCAP29	0.16503267759857887	0.06981863124255827
BCAP31	0.13417374184605396	0.2505670929812799
BCAR1	-0.17069426806229282	-0.44407103085915023
BCAR3	0.00998650930246725	0.23127530586118406
BCAS1	-0.5168162012359269	-0.7929070721661133
BCAS2	0.42566241468401045	-0.5245055982088305
BCAS3	-0.06011035825648729	0.16435286347436637
BCAS4	0.4507908289335635	0.5718623586927727
BCAT1	-0.2659353300652433	0.2980422821225541
BCAT2	0.0916738138801132	-0.2512046202746484
BCCIP	-0.013815234927085307	-0.49545896453017824
BCDIN3D	0.031749157650477366	0.8580852764987421
BCHE	-0.24785871673767151	0.16117864364428375
BCKDHA	-0.5652453951080231	-0.05182771727880131
BCKDHB	-0.38467203855299886	-0.44509478973490324
BCKDK	0.670741884097571	-0.4890722030301622
BCL10	-0.4697213195048009	1.025518921142707
BCL11A	0.1713089154982464	-0.018481878221936587
BCL11B	0.9415157179771361	0.005107391684230855
BCL2	0.4222918031030868	-0.1500667517267213
BCL2A1	-0.03854919823726699	-0.2788743641050189
BCL2L1	-0.5957149157781698	-0.7973919931516132
BCL2L10	0.2079916109304963	-0.6355455750234881
BCL2L11	-0.3502296879554256	0.24014931715562737
BCL2L12	0.4530729613608617	-0.6797503657251173
BCL2L13	0.17048642006898865	-0.0633415517613618
BCL2L14	0.15574980883216427	0.18939315529516715
BCL2L15	0.7077901767772713	0.6944539012328181
BCL2L2	-0.15847539723242077	0.3897576533310096
BCL2L2-PABPN1	-0.46102470932688266	-0.11418850080387988
BCL3	-0.2264452985382608	0.723890023501939
BCL6	-0.22075908600499358	0.009143420991612583
BCL6B	-0.24530656562632214	-0.18408286374603144
BCL7A	0.38858314487612045	-0.3627519207940911
BCL7B	-0.39362138464465846	-0.22730649754999369
BCL7C	-0.41699432373275097	-0.551971544333808
BCL9	0.6355049150018073	-0.917904504432328
BCL9L	-0.14361054803518086	-1.3969527852491614
BCLAF1	-0.11666645741153042	1.055588179448924
BCO1	0.38696168795400776	0.2814877173758064
BCO2	-0.30580284110230666	0.36132247634836895
BCOR	0.6194054351195009	0.10845188392985475
BCORL1	-0.6278640849305809	-0.0808585832503691
BCR	-0.025342011027413416	0.43519570760344495
BCS1L	-0.07327131570125411	-1.087576165053306
BDH1	0.043890879170288805	-0.053501744326744705
BDH2	0.7659637805397373	0.13984013755293306
BDKRB1	0.1156895106743155	-0.1809274455438078
BDKRB2	-0.05029328867646882	-0.38439526898956167
BDP1	0.21724100866434604	-0.07940543106920142
BEAN1	-0.008659096799336019	0.5359755571482951
BECN1	-0.4357098853903669	0.28649010075641546
BECN2	-1.1059582450147896	-0.4004835587775899
BEGAIN	0.0021053350441374574	-0.02681992745208084
BEND2	-0.17757309109037256	-0.24135384776270996
BEND3	0.3988755946754323	-0.705876756270055
BEND4	0.19695147062902363	0.010649822532181386
BEND5	-0.14790013209766362	-0.3318870709169417
BEND6	-0.4728808706667511	0.6294510635260864
BEND7	-0.4701445131986097	0.296592559516788
BEST1	0.0914395245490863	0.41555053533677133
BEST2	0.313360130835848	0.22643880929451998
BEST3	0.20018508162554197	-0.2489489398793027
BEST4	-0.14359186467082796	-0.5051471141940592
BET1	-0.3585906736775252	0.6059070441695793
BET1L	-0.48608801877062446	-0.0445013823071132
BEX1	-0.512480717035043	0.03944295068805673
BEX2	-0.004838147852150643	-0.05127374277823005
BEX4	-0.06827790503130715	0.13115790014452755
BEX5	0.5585177518923252	-0.9720365296421732
BFAR	0.3813593085873036	-0.1360726013154147
BFSP1	1.0982328981669587	-0.07971769467587064
BFSP2	-0.33528935551129097	0.3155547852720765
BGLAP	-0.2955426964532734	0.2993276497944012
BGN	-0.022152476274691857	-0.25507128204372426
BHLHA15	-0.3157261488766501	-0.08276505549729726
BHLHA9	0.4436159281129871	-0.013937680241927763
BHLHB9	-0.2906834125279796	-0.3999806530399974
BHLHE22	0.09760723566285659	0.3254926014467676
BHLHE23	-0.08980703787219768	-0.4055736352209279
BHLHE40	-0.07758372314332865	0.37510083968963326
BHLHE41	0.44150876218681856	0.10124032840645075
BHMT	-0.13579722062513516	-0.32207839117974896
BHMT2	0.05480836359188812	0.46132882706684586
BICC1	-0.14797007830638476	-1.1549832562963678
BICD1	-0.48458456746896306	-0.29866573349475106
BICD2	-0.21005530663366678	0.6544438467081747
BID	0.011716778834673508	-0.11538589936376653
BIK	0.3439126169584493	-0.45869902214372194
BIN1	-0.3006299487322109	-0.3134319441032088
BIN2	0.3752506583269454	0.5200380929084634
BIN3	0.05511583833810069	-0.41054499978355585
BIRC2	-0.10132423309988803	-0.0027173344249822318
BIRC3	0.022766671864727694	0.11771300215163494
BIRC5	0.33157499065169205	-0.28344447280477025
BIRC6	-0.12895657374293745	0.8887190802840841
BIRC7	-0.19726894949989016	0.28338098488733754
BIRC8	0.05891184807980884	0.135730275021674
BIVM	0.3057957678938664	-0.3017926073861547
BIVM-ERCC5	-0.27778879241154	-0.39740007969686253
BLCAP	0.3066457470327636	0.07150540273106587
BLID	0.22394870541721365	0.7039691725661746
BLK	0.38859176351718305	-0.4362787820929529
BLM	-0.0025750148800571804	-0.033728660597186044
BLMH	-0.6073910108816191	-0.2639584206607416
BLNK	-0.6507384701896998	0.7053325290922464
BLOC1S1	-0.3902401729599867	-0.34680771756897477
BLOC1S2	0.9932334903320099	-0.7154475045245141
BLOC1S3	0.11284319367254902	0.3459356151558902
BLOC1S4	0.3719397777768316	-0.01127188422820069
BLOC1S5	-0.5915908046660663	0.500113814271163
BLOC1S6	0.16246343727603493	0.07908485992417291
BLVRA	-0.34675839326447855	-0.2390745911239811
BLVRB	0.18184842182109384	-1.336948337863109
BLZF1	-0.34042442875577905	-0.3451407654218164
BMF	-0.010696673871007034	-0.48964858554246593
BMI1	0.14870142796400487	0.281375549173437
BMP1	-0.39551827858793387	-0.2767021454532546
BMP10	0.11388765723978311	0.03345283677136124
BMP15	0.48604948926642266	-0.011899152640244881
BMP2	0.5127185948871815	-0.058001586780516895
BMP2K	-0.13917004300064306	0.18770967615154777
BMP3	0.05964911353916856	0.323191445190343
BMP4	-0.502560879682298	-0.008634046610148166
BMP5	-0.007013302959580192	0.024869874736570763
BMP6	-0.6492983375923197	-0.013087404838685535
BMP7	0.7319028117160802	0.43323755618060067
BMP8A	0.1523045510306312	0.2779222570417924
BMP8B	0.30523256156571543	-0.33527965486173095
BMPER	0.5067195159899676	0.20431996558228593
BMPR1A	0.3152059854236089	0.06093103049198101
BMPR1B	0.18700014758269218	0.18191942102497904
BMPR2	-0.3653767174172675	0.0069901530208379414
BMS1	1.3921950791535882	0.2975073841252156
BMX	-0.013517362822146883	0.004112828975630922
BNC1	0.23309940641550644	0.22533049300265845
BNC2	0.3123806428122989	0.4864387791022383
BNIP1	-0.6104648718600819	0.12910394600817732
BNIP2	0.5474189619810115	-1.142781452039225
BNIP3	-0.01933614700982167	-0.419316782992554
BNIP3L	-0.15972051765965078	0.33564976135353597
BNIPL	0.10619742629577678	0.005591723889612044
BOC	0.5023593849823322	0.07889585940162169
BOD1	-0.08960851819389792	0.08005833988267663
BOD1L1	-0.6355875694479071	0.12894055668657844
BOD1L2	-0.13246965302291447	0.12677204078915644
BOK	-0.09855208269578525	0.10732208956136687
BOLA1	-0.06246520803449229	-0.3983682172199857
BOLA2	-1.0078261194359575	0.290354260449048
BOLA2B	0.2278913203090267	-0.579884446289218
BOLA3	-0.308671963338713	-0.029770793626564984
BOLL	-0.6293816442297456	0.13363376336327928
BOP1	-0.3996870716069887	-0.1371769001201848
BORA	0.3893929221560519	-0.15559952427939744
BPGM	-0.039473662775108276	-0.16818512270650432
BPHL	-0.18768384055458703	-0.029965093525471498
BPI	0.08732954204843552	0.3864912070557164
BPIFA1	0.6815872794716826	0.25451158967871157
BPIFA2	0.1438873211751821	0.038813710198158435
BPIFA3	-0.3073978396208933	-0.23169257872971208
BPIFB1	0.2764343806408972	-0.6081487805937339
BPIFB2	-0.10444812921811619	-0.09935646576799728
BPIFB3	0.38137495371512553	0.16443673876740283
BPIFB4	-0.6470853467336115	-0.3855482958326977
BPIFB6	-0.13785092335029236	-0.2549227869027524
BPIFC	0.23290785235846873	-0.028479547283936812
BPNT1	0.5198283269221017	0.023217791484669514
BPTF	-0.7248676767713189	0.16698839870971738
BPY2	-0.14315234824937229	0.03297578655593514
BPY2B	-0.19286358091373734	0.48041913965402416
BPY2C	0.05555258291563714	0.009987095438598104
BRAF	-0.43846104374068373	0.5726173746318544
BRAP	0.18669345877745958	0.05925151666539641
BRAT1	-0.016881177432854166	0.702413122974864
BRCA1	0.21327176470500725	-0.6189097395135696
BRCA2	0.03405305147976753	-0.631157997659622
BRCC3	0.05574396159662587	0.7481592442639045
BRD1	0.664996663098453	0.05625696260350063
BRD2	-1.384173525974231	-1.3362829408328227
BRD3	-0.025446778780150392	0.2875986125146251
BRD4	0.8314930242323755	-0.19341022930929552
BRD7	-0.25933038593325897	-0.5153425415619033
BRD8	0.1612590760396289	-0.21581598863373408
BRD9	-0.07492999383169877	1.2250376315981641
BRDT	-0.9652176503877576	0.66569652837713
BRE	-0.8224507875970443	-0.1867519436092291
BRF1	-0.6597083684399564	0.008666328405945833
BRF2	-0.7983072805775155	0.5243298471032766
BRI3	0.7526813164300032	-0.2637884364213515
BRI3BP	-0.4024174607500276	-0.12249676044677477
BRICD5	0.1364175003384684	-0.06404008268646996
BRINP1	-0.2961920640192818	-0.4395792364231126
BRINP2	0.14904411553257257	-0.41454182833167724
BRINP3	-0.01944794821724094	0.15340666800185032
BRIP1	0.2820379237241021	0.5136469989455485
BRIX1	0.3436353938210528	-0.15733096133803537
BRK1	-0.46717445199057295	0.10930781229040448
BRMS1	-0.29442691520865355	-0.09650677260037156
BRMS1L	0.13757967660813936	0.030485159806658668
BROX	0.4900898180176354	0.4690323976707953
BRPF1	0.021243504896366394	-0.7467054697219249
BRPF3	0.2943275907764654	0.27834027196128175
BRS3	-0.046414912666776	-0.14188016935069592
BRSK1	0.20098375482323871	0.42756922405085307
BRSK2	0.5463998727079722	0.322891016472995
BRWD1	-0.1370113766253335	0.7845673172557552
BRWD3	0.588917167439234	-0.14782382079835887
BSCL2	-0.873827069409522	0.6589770586476855
BSDC1	-0.5132399010853042	0.1549630191844809
BSG	-0.2010701987665222	-0.0023616665437911633
BSN	0.11913135145580767	0.20086739217887295
BSND	0.24397507212849687	0.5564353871366328
BSPH1	-0.29900805639992695	0.11272306364999352
BSPRY	-0.2666166247862648	0.441330681056601
BST1	-0.6785977404664733	-0.37564885034681905
BST2	-0.2871801805422611	-0.1627803980894204
BSX	0.11600808911086535	0.4999045478199366
BTAF1	-0.34285887464451387	0.6785514230475846
BTBD1	0.4582593141122051	0.10982516831789907
BTBD10	-0.529778140810739	-0.32361831132671104
BTBD11	0.21513090408286234	-0.08089614275025386
BTBD16	0.17101955325395068	-0.6676518325827824
BTBD17	0.1555604610388336	-0.7767572524123122
BTBD18	-0.02078611227865579	0.008278465893063247
BTBD19	0.004094061477249295	-0.16040130724055457
BTBD2	-0.23492255629301456	0.1693516650851441
BTBD3	-0.1988407749565666	-0.9692005955105973
BTBD6	-0.21042568903171066	0.004493072121650801
BTBD7	-0.11417155432463821	-0.10465832839874856
BTBD8	-0.4543627075717188	0.48681404422393465
BTBD9	-0.23498591906476662	1.0608021229201976
BTC	0.10815477804660034	-0.7038430764990624
BTD	-0.2913302124719457	0.157583629274885
BTF3	0.005961868381271662	-0.5728009966557934
BTF3L4	-0.01783856782306159	0.46591836938431297
BTG1	-0.31089272781974453	-0.1374381259070833
BTG2	-0.4257758479825316	-0.04822510495917115
BTG3	0.4731125115948678	0.792149148844711
BTG4	0.2560908063523422	0.16521191326279216
BTK	0.14788943321340853	0.20633176622295263
BTLA	-0.08736590741605932	0.12531981591814279
BTN1A1	-0.16863790634888298	0.2835769099662815
BTN2A1	0.03641712341185166	0.15563714576330223
BTN2A2	-0.11620526257111408	0.1961680387517713
BTN3A1	0.3074723763968881	0.005347312075114963
BTN3A2	-0.21341094469174204	-0.5262640821955511
BTN3A3	0.5496761936425875	-0.3605207076648551
BTNL10	0.015262363502677512	1.054234283580255
BTNL2	0.10850258651921062	0.4246757391718342
BTNL3	-0.473424735703423	0.2293429313488235
BTNL8	0.17576661334032656	-0.651266772312613
BTNL9	-0.3695377988052571	-0.3086848246392289
BTRC	-0.39901322291596264	-0.43934660592013614
BUB1	-0.7815561702398346	0.7554086914906467
BUB1B	-0.2635961474376711	-0.08527215530262433
BUB3	-0.01592032108627084	0.014962622365760403
BUD13	-1.0916516611759361	0.7408067305220077
BUD31	-0.10182718688158587	0.8748144914718363
BVES	0.003842604865526983	0.6399770548252508
BYSL	-0.3505537704214179	0.025316167484270014
BZRAP1	-0.19180485715072526	0.7904754950731743
BZW1	0.18385436742960393	0.39354525480469693
BZW2	-0.17555200033161728	-0.3016288539038514
C10orf10	0.2877023263433506	0.007428940513921366
C10orf105	-0.2180639658103034	-0.06696282803384193
C10orf107	-0.1943400914470633	-0.1206752094035991
C10orf111	0.06320646488192835	-0.3022915887684392
C10orf113	0.19109978905970926	-0.03455046717272636
C10orf12	0.2192226518371254	0.39264563041756995
C10orf120	-0.1459555172189646	-0.00684397573874887
C10orf126	-1.0493537596200027	-0.26549300886510396
C10orf128	0.4808796680187224	0.5638062593737148
C10orf131	0.3682998408653847	0.0019476838038960942
C10orf142	0.5500851648440619	0.3958340343229295
C10orf2	0.24397747463411323	0.09062282314999404
C10orf25	0.24473208622505113	-0.015182488939696925
C10orf32	-0.07696677018357498	-0.222679675000526
C10orf35	-0.02236905468939232	0.2938738311003631
C10orf53	0.24922738959722013	-0.21084081238901298
C10orf54	0.57458229243143355	-0.40989205506692017
C10orf55	-0.23407458787231494	-0.035423092093308683
C10orf62	-0.4905786964584022	0.3918369232918832
C10orf67	0.20075596882638097	-0.5150909618604176
C10orf71	0.26804453613478507	-0.4506864965151231
C10orf76	0.3037735886881343	-0.46567697183819384
C10orf82	0.34498550225081714	-0.25609930362490074
C10orf88	-0.2681984196592476	0.13741917894998174
C10orf90	0.03887694732030761	0.48849546016993467
C10orf91	-0.3031162132571742	-0.0707424208565075
C10orf95	0.10837116168985833	-0.46157202082833787
C10orf99	-0.6857878689205298	-0.23542236596783492
C11orf1	-0.3823324236961832	0.24363118094324765
C11orf16	0.15405539125346102	0.0835876407977274
C11orf21	0.5087425208482138	0.010301960043774705
C11orf24	0.28492700624802586	-0.21647484745695822
C11orf30	-0.14399404789737247	-0.517483581807388
C11orf31	-0.5668447025525261	0.48259777055457176
C11orf40	0.04753098091096547	0.3601200976869063
C11orf42	-0.6081328662085234	0.25469519371885485
C11orf44	0.369530942913863	0.5297563331586318
C11orf45	-0.220366036198552	-0.18965848061773727
C11orf49	-0.09832531377343945	0.6144948757626071
C11orf52	-0.04989664309796655	0.4562961418062097
C11orf53	1.131455455276323	0.3772154513419165
C11orf54	0.07922874415710178	0.3133844306578507
C11orf57	-1.0960671604544772	-0.6079651199091045
C11orf58	0.05218882188252934	-0.5161209764041249
C11orf63	-0.2708742907667657	0.10671168778454737
C11orf65	-0.10515887202581742	-0.32701054728113954
C11orf68	0.28544051352019967	0.13620027741596782
C11orf70	0.5386733061754296	0.2599222062559128
C11orf71	0.20945014106271875	-0.11721469491199177
C11orf73	-0.6244743284688454	-0.08794499106573338
C11orf74	0.4543905851203084	-0.3129497532695894
C11orf80	-1.0162404043803686	0.5180715849065577
C11orf84	-0.25742266058670826	0.2497725903663024
C11orf85	-0.03585502937542251	-0.4732895620047359
C11orf86	-0.04714203018707619	0.809445812824708
C11orf87	0.09636165912384598	-0.0075023242279468605
C11orf88	0.47985781221239326	0.14770671443954686
C11orf91	-0.30860572540244724	0.005162466642907955
C11orf94	-0.6892760878808314	-0.12888363033789157
C11orf95	-0.499680850636205	-0.015613374099518969
C11orf96	-0.08161450719976371	0.5619572487919874
C11orf97	-0.07223433678475621	0.02395965862448357
C11orf98	0.6481209124842602	0.0779432625403962
C12orf10	0.03275241426315323	-0.23008838530994769
C12orf29	0.3876599149207224	-0.1403316223764014
C12orf4	-0.2915890742517298	-0.4527549760444668
C12orf40	-0.42804062055121006	-0.40063345540667483
C12orf42	-0.09315120500871404	0.41023160222101546
C12orf43	-0.03358802569704822	0.4432524126813876
C12orf45	-0.2881491148238897	-0.024738392546252097
C12orf49	0.05615906305482973	-0.22817192579847362
C12orf50	-0.16156460171383413	0.1334606109489398
C12orf54	0.489160934318456	0.34888507470861047
C12orf56	-1.1996333686133513	0.06279812010824239
C12orf57	0.39668872608793837	0.2241571748359944
C12orf60	0.18498728906225173	-0.47646716616562296
C12orf65	-0.5116526406699662	0.13042519795308433
C12orf66	-0.3406230686660029	-0.2525394285234851
C12orf71	-0.3649658068468583	0.2866107708851674
C12orf73	0.9955452583217268	0.5267486064925654
C12orf74	-0.056456386467832145	-0.33673123969047986
C12orf75	-0.058611734703960736	-0.28274251073483736
C12orf76	0.4267011855820052	-0.1443701375187063
C12orf77	0.04653517109556082	0.14110670373957196
C12orf79	0.09202196481020514	-0.2821895506338056
C12orf80	0.8596148055154067	-0.35373497588074665
C14orf1	0.545097259698563	-0.20828564273553657
C14orf105	-0.1792664740909783	-0.15129014224598336
C14orf119	0.008126207117073125	-0.0772093839773132
C14orf132	-0.08152956573566295	-0.03007882585230659
C14orf142	0.11915809679435219	1.0194031980068705
C14orf159	0.2380034292939301	-0.11652720268892333
C14orf166	0.008604342319077696	0.15560522028569335
C14orf169	-0.5801346039437728	0.12472589155425604
C14orf177	-0.2150705199943218	-0.12133540279165675
C14orf178	-0.6146233704801503	0.2550805388946023
C14orf180	0.22199688080743685	-0.20032356936618034
C14orf2	-0.08295494337617648	0.6735361411986507
C14orf28	0.3351845299370124	0.09537747538701513
C14orf37	-0.08516119967295932	0.16388893127591536
C14orf39	0.19717660746093035	0.6344310219764694
C14orf79	-0.08584590745403597	0.13069706433629494
C14orf80	-0.7139975657693152	-0.12750567698726956
C14orf93	0.03276608324764979	0.15501920368277017
C15orf26	-0.6425472424477461	0.31088386687722624
C15orf27	0.2971643978616243	0.037882220585736245
C15orf32	0.5957153895400229	0.020221446966080414
C15orf38-AP3S2	0.3405603431307884	-0.9792257885959473
C15orf39	0.11898187733094434	-1.0618600593956637
C15orf40	-0.11512102458710405	0.23409915883707016
C15orf41	0.11686884811666598	-0.6155057559078301
C15orf43	0.34024431831629703	0.40408857348997784
C15orf48	-0.18074454520908317	0.0849428854645814
C15orf52	-0.10279570848467773	-0.5200676151083305
C15orf53	0.22290660781110289	0.34162483944887817
C15orf54	0.12201776578809881	0.2554870070821843
C15orf56	-0.2253950745560731	-0.06428354937950567
C15orf57	0.08847764690885135	0.6628572252309669
C15orf59	-0.05088046719928524	0.5046801112083824
C15orf61	0.24401375751054025	-0.12180982904902425
C15orf62	-0.13743609622954733	0.40548174528284797
C15orf65	0.05815736082597378	-1.1425427248857927
C16orf13	0.054802584294698475	0.1983636105383404
C16orf45	-0.539249456646657	0.20752786556507058
C16orf46	0.1036801442783313	0.2853621091843803
C16orf47	-0.806139838173674	0.18806908486406299
C16orf52	0.12371920409242826	-0.1271137039368878
C16orf54	0.236795152292836	-0.59865257657395
C16orf58	0.3264523499075097	-0.7318954656446417
C16orf59	-0.1512644516804822	-1.3024524225061345
C16orf62	-0.06663293083472524	-0.07304910823940042
C16orf70	-0.09380142336161656	-0.6237607316410343
C16orf71	0.12990983127376132	-0.37069968824992133
C16orf72	-0.10021294477994513	-0.17987920036636162
C16orf74	-0.12229352606828792	-0.14476696384568277
C16orf78	-0.3068455160763828	-0.14274881770613837
C16orf82	0.9026813642588862	0.3202102685503916
C16orf86	-0.34287976626437955	-0.4038611577818901
C16orf87	0.5418749441258804	-0.844578590960652
C16orf89	0.64127390945882	0.0028271917046630013
C16orf90	0.2215773446365294	0.12703251634820684
C16orf91	0.38483333416937315	-0.3607508794171634
C16orf92	0.3470752234817924	0.20955115407656238
C16orf93	-0.005998575924380911	-0.29985517766585845
C16orf95	0.16985688108390995	0.008943807002429888
C16orf96	-0.07325386187568592	0.04383582051402546
C16orf97	0.5810184321979919	-0.038659667151264676
C17orf100	0.44597862935460075	0.05774653521178763
C17orf102	0.10444766582512705	-0.20675743927221357
C17orf104	-0.15971284451099	-0.21899023132475615
C17orf105	0.23573961712929406	-0.21470537382735588
C17orf107	0.0041866925022813195	-0.6618965343029821
C17orf112	0.5118377463896719	-0.29948897599020596
C17orf47	0.41091665769391766	-0.5036341617491885
C17orf49	-0.2478729115995354	-0.6193594475322497
C17orf50	3.336868301843099e-4	0.5941069587077531
C17orf51	-0.6051967534744254	0.18801625710072076
C17orf53	-0.3863185251528254	-0.49165846709362304
C17orf58	-0.21004839639691836	0.7697365542921712
C17orf59	-0.037525406493407604	-0.17146648777957887
C17orf62	0.3193502405502997	0.20005158228709052
C17orf64	0.2168212788208297	-0.7195321380403767
C17orf67	0.047543761375902105	0.06914630997274551
C17orf70	-0.21688287077934204	-0.09794573235057547
C17orf74	-0.3970262410821836	-0.4466962239480472
C17orf75	0.19335414034064255	-0.07653486655852934
C17orf77	0.6202879012311684	0.033627786514228486
C17orf78	-0.09511377414346775	-0.6393200406776928
C17orf80	0.1433536880505742	0.9292044660883325
C17orf82	0.08586477551536983	-0.08604904525379098
C17orf85	-0.7966714365074206	0.3272420432060752
C17orf89	0.012811587555292991	0.21073666967913618
C17orf96	-0.5481967767236353	0.3801970523376975
C17orf97	-0.18219453212777703	1.0042675064358308
C17orf98	-0.04282048455240267	-0.15791454703913455
C17orf99	-0.2654190450459586	-0.02662298326943291
C18orf21	-0.6171735225136616	-0.08227975649872621
C18orf25	0.19330516903056194	-0.09682493444847268
C18orf32	0.20813971455129154	-0.823127205829441
C18orf42	0.6489151735917553	-0.18708776028573104
C18orf54	0.5769223551984495	-0.1806358312827283
C18orf63	-0.2272410643540761	0.33460566737721875
C18orf65	0.22031826568533364	-0.6329902016525851
C18orf8	0.004479454577227371	-0.07167297944256723
C19orf12	-0.12923240958679308	-1.1728144169879473
C19orf18	0.8573003940999504	0.64644117204873075
C19orf24	0.03635839737300156	-0.7735311683630308
C19orf25	0.14503420587906377	0.21873694881934436
C19orf26	-0.3336080788680996	-0.21964359035511102
C19orf33	0.10092873719545614	-1.1657726857176278
C19orf35	-0.13582386550983838	0.3823886448459305
C19orf38	0.2789761136326784	0.8010655616538422
C19orf40	0.34434777932165805	-0.5177582185325147
C19orf43	0.2425512585231833	0.3713342158490612
C19orf44	0.6798897958939563	0.021980207435882332
C19orf45	0.4590867082301947	-0.38386727772215806
C19orf47	-0.03556158318921432	0.08024025583620542
C19orf48	0.4671820051334517	-0.21440840591745414
C19orf52	0.033932004813567396	-1.2786207386482809
C19orf53	0.8941716896455266	-1.6328819400313184
C19orf54	0.7347209313416045	0.05945187621960246
C19orf57	0.6963339738970502	-0.55742752350715985
C19orf60	-0.5764290385258577	0.14219726701980231
C19orf66	-0.19928621980468897	0.40826263405113905
C19orf67	0.40742086329121524	0.0821484524137206
C19orf68	-0.05587997494726138	-0.08066658927555793
C19orf70	0.7486973126648154	0.46376942125472115
C19orf71	0.033525465359975803	0.6148493982443838
C19orf73	0.24517126247023474	0.14325702420005312
C19orf80	-0.23760822364721357	0.0055661209927397315
C19orf81	0.33093360567943686	-0.22712649823773584
C19orf84	0.28302487467920046	0.874107180636043
C1D	-0.32552628221647817	0.7726735153342046
C1GALT1	0.18884948791451261	-0.38978583373086206
C1GALT1C1	0.36359621052452346	0.3681291114160101
C1GALT1C1L	-0.2987989446431477	-0.16507255500404389
C1orf100	-0.43480552632447034	-0.3761829475050613
C1orf101	0.06266259707954469	0.401980771925793
C1orf105	1.0114369201908784	0.24181601762763416
C1orf106	-0.14410594278205702	-0.4765517171494902
C1orf109	-0.3555873284242299	0.6568997899997
C1orf110	0.19070832944562122	-0.39888727989873385
C1orf111	-0.06661924432628807	-0.1548566559002238
C1orf112	-0.2462330371633643	0.481081638778597
C1orf115	0.7496684221449608	0.0960311961318433
C1orf116	0.04187690259585253	0.5521734884233465
C1orf122	0.5204217595908123	0.7956469065200084
C1orf123	0.002630136072477529	0.03868238850923106
C1orf127	0.1628506665646855	-0.06535980681498343
C1orf131	-0.0955958476002714	0.6626083730069638
C1orf137	-0.47712253836395246	-0.5102779042662068
C1orf141	0.07759566597449014	-0.515769561548004
C1orf146	0.08244618855913416	0.2654215307009228
C1orf158	-0.3730235819829322	-0.04873952227012868
C1orf159	0.32630421261987047	0.32109302621438485
C1orf162	0.06687453822582123	-0.21879938690435352
C1orf167	0.08309692046534718	-0.27669797661254325
C1orf168	-0.3264521706399532	0.3040826337471433
C1orf174	-0.7466214671103993	0.5944130196692837
C1orf177	0.6677703334556248	0.3325072271205287
C1orf185	-0.006420795307955557	-0.03416660152416351
C1orf186	-0.4264926497499463	-0.1313291113573781
C1orf189	-0.010425440072786361	0.23289780100552054
C1orf194	0.20395907427629845	0.16092588206949343
C1orf195	0.05125914940835341	-0.3662618287633741
C1orf198	0.5104769241341786	0.0982730439246221
C1orf204	-0.254127924260843	0.09801968921128967
C1orf21	0.652159188829578	0.052264176336187684
C1orf210	-0.3581548410026644	-0.6907635150354094
C1orf216	0.6380294134375106	0.11413959722907457
C1orf226	-0.21923054764386196	-0.18578444688746837
C1orf228	-0.13395782170769466	-0.12071644764572187
C1orf229	0.30166266597245767	0.22461955616218515
C1orf233	-0.23193232529520103	0.5612908531300999
C1orf234	-0.6741850625830508	0.5386733863284495
C1orf27	0.4544526798879773	-0.14094367591473955
C1orf43	0.24311902750409536	-0.17581252807970527
C1orf50	-0.48268914500925575	-0.15054907817181784
C1orf52	0.04782120693564712	-3.9216153428311973e-4
C1orf53	-0.7321338827732723	-0.7050603992189483
C1orf54	-0.18834418920703877	0.05839952803592141
C1orf56	0.24558508951443198	0.5046435575742181
C1orf61	-0.2599800879630194	-0.02186858947242598
C1orf64	-0.07183266621890648	-0.25936354890377933
C1orf68	0.28245989415005046	0.3961772774546018
C1orf86	0.3281426347639893	-0.3535006069351757
C1orf87	-0.1617074748102501	0.45612731578722965
C1orf94	0.07836002443711065	0.18537398461124055
C1orf95	-0.13752937780691088	-0.024827889731546926
C1QA	0.1654641727732129	0.09737915204218317
C1QB	-0.38752875910633316	-0.419985495176805
C1QBP	0.3408987660287188	-0.3486122381955311
C1QC	0.3448050842889884	-0.21836821348144714
C1QL1	0.1085314670239329	0.2933997778552225
C1QL2	-0.28153357342811614	-0.4619273907758946
C1QL3	-0.15982533735722323	-0.20015809050517724
C1QL4	0.9752583619082495	0.5139757991062266
C1QTNF1	-0.042705478718587875	-0.015168645129491967
C1QTNF2	0.5602561484780575	0.1505441206266654
C1QTNF3	0.44738694601070556	-0.051149975534510894
C1QTNF4	-0.6739097155987541	-0.4183042558125759
C1QTNF5	0.08023078117439242	0.6599613298443118
C1QTNF6	-0.3775237621373348	-0.36019501374523416
C1QTNF7	-0.028409337915099475	0.36093730459598394
C1QTNF8	-0.14650601535487034	-0.4647974230985605
C1QTNF9	-0.35644989864484855	0.3449404449166821
C1QTNF9B	0.12789252781359367	-0.15799866720956526
C1QTNF9B-AS1	-0.008737325098522541	-0.4641750942042189
C1RL	0.2749426191039945	-0.18389440871478469
C1S	0.7468446920111389	-0.04261252232760471
C2	-0.06236298629917329	0.26080973855016126
C20orf141	0.3366489333864966	-0.23852896636563356
[truncated: 17,116 more rows]
