# Supplementary material for: TP53-dependent toxicity of CRISPR/Cas9 cuts is differential across genomic loci and can confound genetic screening
Source: Nat Commun. 2022 Aug 4;13:4520. doi: 10.1038/s41467-022-32285-1 (PMC9352712; doi:10.1038/s41467-022-32285-1)
Supplement: Supplementary file 7 — Source Data [file 41467_2022_32285_MOESM7_ESM.zip › Source Data/Sup. Figure 4b.tsv]

GENE	Knock-out	Wild-type
A1BG	-0.65	0.31
A1CF	0.05	1.84
A2M	1.52	0.59
A2ML1	0.6	-0.21
A3GALT2	-1.1	0.72
A4GALT	0.91	0.3
A4GNT	0.2	0.28
AAAS	0.71	0.78
AACS	0.47	1.53
AADAC	-0.55	-1.48
AADACL2	0.55	1.71
AADACL3	1.67	-1.23
AADACL4	0.31	-1.06
AADAT	0.24	1.52
AAED1	0.68	-0.01
AAGAB	0.19	1.75
AAK1	0.92	1.98
AAMDC	-0.11	-0.88
AAMP	-0.56	1.25
AANAT	-0.05	0.74
AAR2	1.06	1.47
AARD	-0.14	1.31
AARS	1.57	0.35
AARS2	1.38	0.97
AARSD1	-0.27	-1.87
AASDH	-0.41	-0.57
AASDHPPT	0.33	0.37
AASS	-0.27	-0.82
AATF	-0.49	0.51
AATK	-0.48	-0.5
ABAT	-1.05	-0.76
ABCA1	-2.79	0.2
ABCA10	-0.74	0.01
ABCA12	0.28	1.13
ABCA13	0.54	0.06
ABCA2	1.16	-0.21
ABCA3	-1.35	-0.05
ABCA4	1.6	-0.17
ABCA5	-1.18	-2.96
ABCA6	0.06	0.29
ABCA7	0.88	-0.32
ABCA8	0.33	0.25
ABCA9	1.52	0.6
ABCB1	-0.42	0.37
ABCB10	0.02	1.2
ABCB11	0.28	0.49
ABCB4	2.21	0.27
ABCB5	0.41	0.91
ABCB6	0.93	1.31
ABCB7	-1.59	1.44
ABCB8	-0.75	-1.42
ABCB9	0.18	-0.69
ABCC1	-3.1	-3.17
ABCC10	-0.21	-0.17
ABCC11	0.61	0.57
ABCC12	0.27	1.6
ABCC2	-0.27	-0.17
ABCC3	-0.58	0.19
ABCC4	0.29	-0.8
ABCC5	0.49	0.79
ABCC6	-2.44	-0.17
ABCC8	-0.91	-0.42
ABCC9	0.57	0.52
ABCD1	-0.65	0.23
ABCD2	1.84	0.16
ABCD3	-0.88	0.24
ABCD4	-0.87	-0.51
ABCE1	0.83	0.28
ABCF1	1	0.68
ABCF2	0.63	0.91
ABCF3	0.29	0.64
ABCG1	-2.06	-0.45
ABCG2	-2.08	0.95
ABCG4	0.79	-1.27
ABCG5	-0.47	0.56
ABCG8	-0.38	0.06
ABHD1	0.22	-0.32
ABHD10	0.07	0.64
ABHD11	1.32	-1.13
ABHD12	1.58	-0.54
ABHD12B	-0.4	0.95
ABHD13	0.71	-0.24
ABHD14A	-0.68	0.37
ABHD14B	-0.12	-0.79
ABHD15	0.58	1.33
ABHD16A	-0.95	-1.65
ABHD16B	1.29	0.86
ABHD17A	0.6	1.67
ABHD17B	0.68	-0.57
ABHD17C	0.65	-0.76
ABHD2	-2.72	-0.17
ABHD3	-0.09	-1.39
ABHD4	-0.94	1.51
ABHD5	-1.14	-0.69
ABHD6	-0.33	-1.08
ABHD8	-0.05	-2.52
ABI1	1.5	0.18
ABI2	-1.06	-0.57
ABI3	1.02	-0.39
ABI3BP	-0.5	0.1
ABL1	0.5	-0.48
ABL2	-0.75	0.89
ABLIM1	0.61	-1.01
ABLIM2	-0.17	2.58
ABLIM3	-0.51	-1.07
ABO	0.89	-0.61
ABR	-1.42	-1.48
ABRA	-0.54	1.6
ABRACL	-2.04	-0.44
ABT1	0.71	0.83
ABTB1	-0.15	-1.4
ABTB2	-1.6	-1.02
ACAA1	-0.05	1.76
ACAA2	0.38	-1.27
ACACA	2.58	1.32
ACACB	0.01	-1.15
ACAD10	0.03	0.17
ACAD11	0.89	0.38
ACAD8	-0.28	-0.22
ACAD9	-0.36	0.3
ACADL	0.46	0.06
ACADM	0.88	-1.77
ACADS	1	0.71
ACADSB	2	0.56
ACADVL	0.27	-0.44
ACAN	-1.54	-0.72
ACAP1	-0.43	0.69
ACAP2	0.44	-0.39
ACAP3	0.61	-0.54
ACAT1	1.2	0.78
ACAT2	-1.82	-2.02
ACBD3	0.01	0.52
ACBD4	-0.26	0.19
ACBD5	0.75	0.17
ACBD6	-0.65	0.97
ACBD7	0.9	-0.86
ACCS	-1.9	-0.56
ACCSL	-1.05	-1.36
ACD	0.03	0.24
ACE	1.44	0.04
ACE2	-0.54	0.94
ACER1	1.03	1.84
ACER2	1.01	0.88
ACER3	-1.06	-0.69
ACHE	3	-0.6
ACIN1	-0.6	1.62
ACKR1	2.65	-0.13
ACKR2	1.32	-2.85
ACKR3	0.88	1.61
ACKR4	-0.22	-0.92
ACLY	-0.37	1.07
ACMSD	0.96	0.29
ACO1	-1.41	0.44
ACO2	-0.62	0.13
ACOT1	-0.86	-0.16
ACOT11	-0.46	0.04
ACOT12	-0.01	-0.09
ACOT13	-1.21	0.04
ACOT2	0.07	0.08
ACOT4	-0.39	0.94
ACOT6	-0.2	-1.67
ACOT7	0.34	0.22
ACOT8	-1	0.4
ACOT9	-0.78	-0.77
ACOX1	0.69	-1.24
ACOX2	-1.67	-1.96
ACOX3	1.14	0.29
ACOXL	-0.21	0.58
ACP1	2.05	0.3
ACP2	0.63	-0.69
ACP5	-0.41	0.46
ACP6	0.57	-0.35
ACPP	-0.41	-0.16
ACPT	1.22	-0.3
ACR	-0.24	-0.78
ACRBP	0.84	0.81
ACRC	0.4	0.51
ACRV1	-0.35	0.32
ACSBG1	-0.3	-0.07
ACSBG2	0.49	-0.04
ACSF2	-1.11	-1.35
ACSF3	-1.34	0.11
ACSL1	0.01	-0.36
ACSL3	0.19	0.95
ACSL4	0.41	-0.05
ACSL5	0.07	-0.23
ACSL6	-0.2	-0.69
ACSM1	-0.04	0.63
ACSM2A	-1.44	0.39
ACSM2B	-0.06	1.13
ACSM3	0.4	-1.62
ACSM4	0.08	0.43
ACSM5	-1.16	0.41
ACSM6	0.21	-0.03
ACSS1	-0.11	-0.42
ACSS2	1.69	-1.46
ACSS3	-0.65	-0.83
ACTA1	1.12	0.5
ACTA2	1.6	-1.46
ACTB	0.3	0.88
ACTBL2	-0.23	-0.34
ACTC1	-1.8	-0.75
ACTG1	-0.82	0.32
ACTG2	0.79	-0.29
ACTL10	-0.47	-0.45
ACTL6A	0	-0.35
ACTL6B	0.61	-1.14
ACTL7A	-0.82	0.43
ACTL7B	-0.28	1.21
ACTL8	0.84	0.12
ACTL9	1.55	-0.31
ACTN1	-2.2	-0.88
ACTN2	-2.37	-0.37
ACTN3	-1	1.55
ACTN4	0.03	0.34
ACTR10	2.23	0.97
ACTR1A	-0.5	0.29
ACTR1B	1.64	2.12
ACTR2	-0.01	1.72
ACTR3	-0.69	0.69
ACTR3B	0.83	-1.05
ACTR3C	0.37	1.01
ACTR5	-0.74	-0.21
ACTR6	-0.28	-0.87
ACTR8	-0.12	-0.4
ACTRT1	0.2	0.29
ACTRT2	0.45	-2
ACTRT3	-0.51	-0.94
ACVR1	1.73	-0.49
ACVR1B	1.25	0.17
ACVR1C	-0.13	0.37
ACVR2A	-0.38	1.12
ACVR2B	0.51	0.67
ACVRL1	0.57	-0.28
ACY1	-0.82	-0.42
ACY3	0.35	0.34
ACYP1	0.22	0.67
ACYP2	0.64	-0.07
ADA	0.5	-0.79
ADAD1	-0.9	-1.54
ADAD2	-0.33	1.04
ADAL	0.69	0.43
ADAM10	1.62	0.75
ADAM11	-1.28	-0.05
ADAM12	-1.78	0.96
ADAM15	-0.71	-0.03
ADAM17	-0.66	0.85
ADAM18	0.42	-0.72
ADAM19	1.23	1.18
ADAM2	-1.43	-2.14
ADAM20	1.27	-0.56
ADAM21	0.53	-1.99
ADAM22	1.69	-1.02
ADAM23	0.4	0.97
ADAM28	0.52	0.94
ADAM29	0.48	-1.7
ADAM30	-1.81	-2.79
ADAM32	0.73	-0.4
ADAM33	0.95	-1.01
ADAM7	0.36	0.25
ADAM8	-0.38	-0.16
ADAM9	0.34	1.22
ADAMDEC1	-1.95	-0.05
ADAMTS1	2.12	1.07
ADAMTS10	-1.11	0.08
ADAMTS12	-0.26	-0.68
ADAMTS13	-1.48	0.13
ADAMTS14	0.29	1.02
ADAMTS15	0.85	1.21
ADAMTS16	-1.29	-0.59
ADAMTS17	1.5	1.79
ADAMTS18	1.49	1.01
ADAMTS19	-1.63	0.21
ADAMTS2	0.3	-0.18
ADAMTS20	2.46	1.15
ADAMTS3	-0.92	1.39
ADAMTS4	-1.04	2.14
ADAMTS5	0.3	0.49
ADAMTS6	1.49	-0.05
ADAMTS7	1.97	-0.82
ADAMTS8	-0.61	0.24
ADAMTS9	-1.43	-1.05
ADAMTSL1	-0.34	0.23
ADAMTSL2	0.13	1.32
ADAMTSL3	-0.32	-0.25
ADAMTSL4	1.44	-0.08
ADAMTSL5	1.47	-0.64
ADAP1	0.59	-0.99
ADAP2	0.84	0.27
ADAR	0.04	0.23
ADARB1	-1.1	-0.81
ADARB2	0.98	0.59
ADAT1	-0.34	-1.62
ADAT2	0.21	1.17
ADAT3	0.26	0.44
ADCK1	-1.11	0.49
ADCK2	-0.34	0.48
ADCK3	-0.62	-0.32
ADCK4	-0.9	-0.83
ADCK5	0.62	-2.02
ADCY1	0.89	1.35
ADCY10	-0.36	0.23
ADCY2	0.95	1.36
ADCY3	0.81	0.26
ADCY4	0.17	0.32
ADCY5	-1.58	-0.82
ADCY6	0.49	0.12
ADCY7	-1.64	-3.14
ADCY8	0.6	1.26
ADCY9	-0.72	0.76
ADCYAP1	1.23	1.5
ADCYAP1R1	-0.37	0.67
ADD1	1.19	0.12
ADD2	-0.18	1.16
ADD3	-1.57	-0.94
ADGB	0.57	1.03
ADGRA1	1.33	0.97
ADGRA2	-0.42	1.58
ADGRA3	-0.04	0.91
ADGRB1	1.18	0.16
ADGRB2	-0.94	0.07
ADGRB3	-0.86	-0.55
ADGRD1	0.64	-0.19
ADGRE1	-0.63	-0.05
ADGRE2	-0.85	-0.46
ADGRE3	1.43	1.44
ADGRE5	1.56	-0.66
ADGRF1	-0.7	-0.21
ADGRF2	0.94	-0.58
ADGRF3	0.39	-1.46
ADGRF4	1.94	-0.14
ADGRF5	0.55	-0.48
ADGRG1	0.37	0.3
ADGRG2	0.25	1.03
ADGRG3	1.2	-0.81
ADGRG4	0.39	-0.35
ADGRG5	-0.32	0.44
ADGRG6	0.12	0.07
ADGRG7	-1.17	0.16
ADGRL1	-1.45	-1.29
ADGRL2	-1.06	0.39
ADGRL3	0.85	-0.92
ADGRL4	-0.77	-0.52
ADGRV1	0.62	-0.11
ADH1A	0.21	0.42
ADH1B	-0.85	-1.11
ADH1C	0.25	-0.86
ADH4	-0.79	-0.52
ADH5	-0.09	1.27
ADH6	-0.57	-0.2
ADH7	-1.44	-1.19
ADHFE1	1.37	-0.68
ADI1	-0.06	-0.04
ADIG	1.35	0.67
ADIPOQ	-0.85	1.63
ADIPOR1	0.85	-1.28
ADIPOR2	-1.84	-1.25
ADIRF	-1.25	-0.8
ADK	-1.23	-0.41
ADM	-1.69	-0.64
ADM2	-0.29	1.25
ADM5	-1.59	0.24
ADNP	1.19	-3.57
ADNP2	0.12	-1.46
ADO	1.51	-2.54
ADORA1	-1.26	-0.01
ADORA2A	-0.28	-0.07
ADORA2B	-0.87	0.71
ADORA3	-0.48	-1.39
ADPGK	0.79	0.44
ADPRH	-0.01	1.33
ADPRHL1	-0.44	-0.03
ADPRHL2	0.12	-1.26
ADPRM	0.43	-1.57
ADRA1A	0.9	-0.01
ADRA1B	0.84	-1.21
ADRA1D	0.44	0.46
ADRA2A	0.44	-1.19
ADRA2B	1.47	-0.43
ADRA2C	-0.23	-1.04
ADRB1	0.53	0.02
ADRB2	-0.27	-0.54
ADRB3	0.17	0.55
ADRBK1	0.68	0.41
ADRBK2	-0.48	1.06
ADRM1	0.54	-1.83
ADSL	1	0.11
ADSS	1.06	-0.99
ADSSL1	-2.03	-0.75
ADTRP	-0.04	0.95
AEBP1	-1.02	-0.44
AEBP2	-0.07	0.59
AEN	0.46	1.92
AES	0.04	0.11
AFAP1	-3.48	1.92
AFAP1L1	-0.18	0.52
AFAP1L2	-0.93	1.2
AFF1	-0.37	-0.27
AFF2	-0.02	-3.92
AFF3	0.03	0.07
AFF4	-0.56	-0.22
AFG3L2	0.56	0.12
AFM	1.34	-0.93
AFMID	0.85	-0.22
AFP	-0.08	0.52
AFTPH	-0.01	0.49
AGA	2.49	-1.03
AGAP1	0.06	0.63
AGAP11	-0.14	0.97
AGAP2	-0.93	0.34
AGAP3	0.47	0.9
AGAP4	0.24	0.76
AGAP5	0.67	0.27
AGAP6	-0.38	-2.36
AGAP9	1.85	-0.55
AGBL1	-0.22	-1.55
AGBL2	0.38	-0.28
AGBL3	0.73	0.39
AGBL4	1.49	-1.24
AGBL5	-0.4	-0.27
AGER	-0.26	0.15
AGFG1	1.08	2
AGFG2	1.3	0.02
AGGF1	0.21	0.81
AGK	-0.58	0.36
AGL	-0.1	-0.12
AGMAT	-0.21	0.86
AGMO	0.56	1.02
AGO1	-0.37	-0.59
AGO2	-0.28	0.67
AGO3	1.7	-0.94
AGO4	-0.41	-0.07
AGPAT1	-0.04	-1.55
AGPAT2	-0.43	0.54
AGPAT3	0.81	-0.36
AGPAT4	0.55	-2.61
AGPAT5	0.51	1.6
AGPAT6	-1.4	-0.41
AGPAT9	-0.29	-0.43
AGPS	-2	-1.52
AGR2	-0.05	0.26
AGR3	0.01	0.83
AGRN	-0.93	0.73
AGRP	1.03	0.03
AGT	0.37	1.83
AGTPBP1	0.08	0.03
AGTR1	-0.89	-1.02
AGTR2	1.95	-0.93
AGTRAP	-1.23	0.23
AGXT	-0.16	-2.33
AGXT2	-1.32	0.08
AHCTF1	0.35	0.96
AHCY	-0.68	-0.37
AHCYL1	0.57	-1.39
AHCYL2	0.72	0.33
AHDC1	1.28	-0.68
AHI1	-0.61	-1.18
AHNAK	-1.81	-0.22
AHNAK2	0.11	0.39
AHR	-0.96	-1.75
AHRR	-0.07	0.01
AHSA1	0.74	-1.91
AHSA2	0.09	-0.03
AHSG	0.58	-0.61
AHSP	-0.16	0.61
AICDA	-1.68	1.14
AIDA	-0.8	-1.81
AIF1	-1.15	0.34
AIF1L	1.28	-2.71
AIFM1	1.18	0.17
AIFM2	1.2	-0.08
AIFM3	-0.15	-1.93
AIG1	0.04	0.21
AIM1	-1.72	0.17
AIM1L	0.03	0.97
AIM2	0.26	2.25
AIMP1	1.39	1
AIMP2	-0.58	1.17
AIP	-0.21	0.06
AIPL1	1.83	0.23
AIRE	0.93	0.03
AJAP1	0.48	-0.36
AJUBA	-0.9	-1.83
AK1	-0.83	-0.26
AK2	0.62	0.55
AK3	0.55	0.88
AK4	-1.66	-0.92
AK5	-1.73	-0.16
AK6	-0.36	0.17
AK7	-0.4	0.74
AK8	-0.54	-0.79
AK9	0.51	-0.72
AKAP1	-2.08	-0.6
AKAP10	-0.73	0.39
AKAP11	1.25	0.94
AKAP12	-1.54	0.73
AKAP13	-0.5	-3.67
AKAP14	-0.07	-0.52
AKAP17A	-0.1	0.62
AKAP2	0.36	-1.28
AKAP3	1.56	-0.29
AKAP4	1.07	-1.76
AKAP5	0.22	-1.05
AKAP6	-1.07	0.81
AKAP7	-1.01	-0.35
AKAP8	0.19	1.53
AKAP8L	0.87	-0.57
AKAP9	-0.02	2.11
AKIP1	0.59	0.52
AKIRIN1	-0.89	0.3
AKIRIN2	-0.22	0.38
AKNA	0.22	1.75
AKNAD1	-1.15	-0.65
AKR1A1	-0.32	0.94
AKR1B1	-1.37	-1.06
AKR1B10	-1.4	0.44
AKR1B15	0.9	-0.11
AKR1C1	0.07	-0.19
AKR1C2	-1.16	1.83
AKR1C3	-1.26	0.23
AKR1C4	0.1	0.03
AKR1D1	0.39	1.35
AKR1E2	-0.32	0.05
AKR7A2	0.93	1.22
AKR7A3	0.08	-0.44
AKT1	0.29	0.87
AKT1S1	-0.07	0.49
AKT2	0.45	-0.73
AKT3	-1.32	0.65
AKTIP	1.81	0.21
ALAD	-2	1.51
ALAS1	-0.3	1.33
ALAS2	-0.79	2.03
ALB	-0.32	0.7
ALCAM	-1.84	0.56
ALDH16A1	-0.97	-0.33
ALDH18A1	1.3	0.16
ALDH1A1	-1.57	-1.73
ALDH1A2	0.61	-0.56
ALDH1A3	-1.45	0.54
ALDH1B1	0.66	0.39
ALDH1L1	-0.37	-1.16
ALDH1L2	0.19	0.68
ALDH2	-1.11	0.46
ALDH3A1	-1.65	-0.02
ALDH3A2	-1.69	-0.21
ALDH3B1	-0.31	-0.21
ALDH3B2	-0.6	-0.47
ALDH4A1	0.4	-0.56
ALDH5A1	0.45	0.3
ALDH6A1	0.65	1.12
ALDH7A1	-0.06	-0.63
ALDH8A1	0.41	-1.92
ALDH9A1	-0.5	-0.65
ALDOA	1.83	0.33
ALDOB	-0.54	1.01
ALDOC	2.34	-3.4
ALG1	-0.31	-1.75
ALG10	-0.81	0.18
ALG10B	1.9	0.61
ALG11	-0.28	-0.07
ALG12	0.69	1.75
ALG13	0.02	0.84
ALG14	1.01	0.64
ALG1L	-0.74	-1.09
ALG1L2	0.25	0.08
ALG2	0.79	0.77
ALG3	0.91	0.07
ALG5	1	0.48
ALG6	1.4	-0.47
ALG8	1.13	1.15
ALG9	-1.73	0.46
ALK	-0.39	0.69
ALKBH1	0.12	-0.83
ALKBH2	0.2	-0.54
ALKBH3	0.02	-0.1
ALKBH4	0.92	-0.76
ALKBH5	-2.48	-1.49
ALKBH6	-2.19	1.48
ALKBH7	-1.85	-1.88
ALKBH8	1.17	-2.03
ALLC	-0.72	-0.41
ALMS1	-0.52	-0.28
ALOX12	0.21	0.53
ALOX12B	-0.68	-0.37
ALOX15	-1.54	-0.21
ALOX15B	-0.57	0.73
ALOX5	0.25	0.4
ALOX5AP	-0.12	0.04
ALOXE3	-0.63	1.09
ALPI	-0.22	-1.16
ALPK1	-0.99	-0.3
ALPK2	-0.21	-1
ALPK3	0.05	-0.51
ALPL	0.48	-0.84
ALPP	0.06	1.75
ALPPL2	-0.72	-0.29
ALS2	2	1.07
ALS2CL	-0.6	1.06
ALS2CR11	0.8	-0.37
ALS2CR12	-2	0.61
ALX1	0.5	1.25
ALX3	0.98	-1.22
ALX4	-0.57	1.5
ALYREF	-0.94	1.15
AMACR	-0.01	-0.18
AMBN	-1.16	-0.4
AMBP	0.94	-0.4
AMBRA1	-1.78	0.15
AMD1	-0.05	-0.05
AMDHD1	1.18	-0.75
AMDHD2	-0.61	0.16
AMELX	0.41	-0.24
AMELY	-0.15	-2.79
AMER1	0.45	-1.74
AMER2	-0.61	-0.32
AMER3	-0.83	-0.77
AMFR	-0.22	0.81
AMH	-0.52	-0.94
AMHR2	1.11	1.21
AMICA1	0.88	2.05
AMIGO1	-1.2	0.46
AMIGO2	-0.79	0.12
AMIGO3	-0.43	-1.96
AMMECR1	-0.2	0.56
AMMECR1L	-0.15	-0.26
AMN	0.67	-1.32
AMN1	1.25	-0.4
AMOT	-0.28	-0.58
AMOTL1	0.28	-0.13
AMOTL2	0.44	1.31
AMPD1	0.55	0.36
AMPD2	1	0.47
AMPD3	1.12	-0.08
AMPH	0.87	1.14
AMT	-0.11	-0.23
AMTN	-0.05	1.09
AMY1A	0.8	0.37
AMY1B	1.54	-0.19
AMY1C	1.59	-1.27
AMY2A	-2.1	0.08
AMY2B	-0.78	0.14
AMZ1	-0.66	0.82
AMZ2	-2.29	-1.14
ANAPC1	1.37	0.77
ANAPC10	1.54	-0.91
ANAPC11	1.24	0.29
ANAPC13	-2.49	0.82
ANAPC15	-1.01	2
ANAPC16	1.02	1.96
ANAPC2	1.18	0.48
ANAPC4	0.2	0.84
ANAPC5	0.14	-0.22
ANAPC7	0.38	1.76
ANG	0.55	0.43
ANGEL1	-0.81	1.73
ANGEL2	-1.01	-1.9
ANGPT1	1.39	-0.48
ANGPT2	-0.27	0.05
ANGPT4	-0.07	0.55
ANGPTL1	0.85	-1.23
ANGPTL2	-0.02	0.5
ANGPTL3	1.49	-0.85
ANGPTL4	-0.13	0.26
ANGPTL5	0.64	0.65
ANGPTL6	0.46	-1.24
ANGPTL7	0.62	0.16
ANHX	-0.35	0.27
ANK1	0.56	-0.45
ANK2	-0.57	-0.8
ANK3	0.31	-0.13
ANKAR	-0.12	0.86
ANKDD1A	-0.52	0.51
ANKDD1B	-0.3	0.41
ANKEF1	-0.83	1.08
ANKFN1	0.46	-2.49
ANKFY1	-1.87	-1.07
ANKH	-1.85	-0.89
ANKHD1	-0.17	-1.42
ANKHD1-EIF4EBP3	0.39	-2.28
ANKIB1	-1.59	-0.62
ANKK1	-1.48	-2.08
ANKLE1	0.73	0.33
ANKLE2	1.38	-0.23
ANKMY1	-0.61	0.17
ANKMY2	0.39	0.32
ANKRA2	0.46	1.89
ANKRD1	-0.02	-0.22
ANKRD10	1.23	0.82
ANKRD11	-0.56	0.33
ANKRD12	-0.58	-1.74
ANKRD13A	0.57	1.08
ANKRD13B	1.33	0.96
ANKRD13C	1.03	0.73
ANKRD13D	-1.8	-0.17
ANKRD16	0.29	1.07
ANKRD17	0.07	-4.01
ANKRD18A	-0.42	0.28
ANKRD18B	-0.96	0.29
ANKRD2	0.63	-0.42
ANKRD20A1	0.08	0.62
ANKRD20A2	0.41	-1.43
ANKRD20A3	-0.1	0.29
ANKRD20A4	-1.3	1.41
ANKRD22	0.41	0.21
ANKRD23	0.31	-0.67
ANKRD24	0.25	0.26
ANKRD26	0.68	-0.53
ANKRD27	-0.67	0.25
ANKRD28	0.18	-1.19
ANKRD30A	0.74	-0.73
ANKRD30B	2.15	1.39
ANKRD31	0.38	0.9
ANKRD32	0.44	0.77
ANKRD33	1.2	-0.42
ANKRD33B	-0.32	-0.31
ANKRD34A	0.45	-0.15
ANKRD34B	2.01	0.18
ANKRD34C	2.09	-1.92
ANKRD35	0.81	1.1
ANKRD36	0.46	0.27
ANKRD36B	1.02	0.79
ANKRD37	-0.71	0.34
ANKRD39	0.68	-0.51
ANKRD40	-1.61	1.02
ANKRD42	0.13	-0.04
ANKRD44	0.04	-1.06
ANKRD45	-0.27	0.23
ANKRD46	1.02	0.46
ANKRD49	0.51	3
ANKRD50	1.15	-1.79
ANKRD52	-0.65	0.86
ANKRD53	-0.39	3.42
ANKRD54	-2.05	-0.44
ANKRD55	-0.52	0.04
ANKRD6	0.45	-1.35
ANKRD60	-1.82	-0.19
ANKRD61	-0.12	1
ANKRD62	-0.28	-0.01
ANKRD63	-0.79	1.25
ANKRD65	0.46	0.99
ANKRD66	-0.98	-0.1
ANKRD7	1.23	1.22
ANKRD9	-0.02	-1.15
ANKS1A	0.03	-0.24
ANKS1B	-0.77	0.97
ANKS3	-0.31	-0.96
ANKS4B	0.41	0.48
ANKS6	0.19	-1.2
ANKUB1	-0.59	-0.05
ANKZF1	-0.7	1.45
ANLN	-1.47	-0.05
ANO1	-0.11	0.02
ANO10	1.36	0.21
ANO2	-0.44	-2.23
ANO3	0.51	0.72
ANO4	-1.16	0.24
ANO5	-0.36	-0.53
ANO6	0.12	0.24
ANO7	-1.61	-1.03
ANO8	-0.33	0.78
ANO9	-0.58	-1.49
ANOS1	-0.27	-0.37
ANP32A	1.33	0.99
ANP32B	-0.33	1.58
ANP32C	1	-0.01
ANP32D	-0.26	-3
ANP32E	2.3	1.02
ANPEP	-0.79	-0.36
ANTXR1	-1.25	-0.14
ANTXR2	-0.17	-0.39
ANTXRL	-0.74	0.02
ANXA1	0.72	1
ANXA10	-1	-0.49
ANXA11	-1.01	0.26
ANXA13	1.25	-1.15
ANXA2	1.78	0.7
ANXA2R	1.35	-0.13
ANXA3	-0	-0.26
ANXA4	0.66	-0.07
ANXA5	-1.22	-1.51
ANXA6	0.15	1.06
ANXA7	-1.12	-0.56
ANXA8	0.07	0.82
ANXA8L1	-1.87	1.1
ANXA9	-0.07	1.51
AOAH	-0.23	1.14
AOC1	-0.27	-0.52
AOC2	1.39	0.62
AOC3	-0.24	-0.29
AOX1	2	-0.63
AP1AR	-0.69	1.1
AP1B1	0.23	0.26
AP1G1	0.79	0.49
AP1G2	-1.83	0.93
AP1M1	-0.97	1.61
AP1M2	0.41	-1.71
AP1S1	-0.1	1.62
AP1S2	-0.68	-2.03
AP1S3	-0.47	0.77
AP2A1	-0.7	-0.41
AP2A2	-0.33	-1.12
AP2B1	1.5	-0.71
AP2M1	1.65	1.61
AP2S1	-0.49	0.05
AP3B1	0.51	-0.36
AP3B2	-1.97	1.16
AP3D1	-0.94	-0.94
AP3M1	-0.31	1.46
AP3M2	-0.04	-1.15
AP3S1	-0.29	1.23
AP3S2	0.2	-0.37
AP4B1	-0.67	-0.69
AP4E1	0.46	-1.03
AP4M1	0.61	-0.26
AP4S1	0.64	1.38
AP5B1	-1.35	0.07
AP5M1	1.79	-1.51
AP5S1	-0.35	0.93
AP5Z1	-0.74	-0.68
APAF1	-1.32	-0.3
APBA1	-0.33	0.16
APBA2	-0.64	0.45
APBA3	0.7	-1.26
APBB1	-0.41	0.91
APBB1IP	-1.11	-0.91
APBB2	-0.22	-1.58
APBB3	0.48	1.08
APC	0.48	1.98
APC2	0.4	1.38
APCDD1	0.46	0.5
APCDD1L	-1.29	-1.42
APCS	1.45	-0.07
APEH	0.54	0.27
APELA	0.19	1.67
APEX1	-0.76	0.3
APEX2	-3.26	-2.75
APH1A	-1.09	-2.21
APH1B	-1.14	0.61
API5	-0.38	-0.07
APIP	-1.51	0.84
APITD1	-0.26	-1.43
APITD1-CORT	0.15	-0.34
APLF	1.2	0.52
APLN	-0.51	0.76
APLNR	-2.21	1.12
APLP1	0.22	-0.84
APLP2	0.54	0.53
APMAP	1.37	0.4
APOA1	0.47	-0.97
APOA1BP	0.12	-2.14
APOA2	-0.73	-0.32
APOA4	-0.84	-1.71
APOA5	-0.18	-0.48
APOB	-0.98	0.52
APOBEC1	1.48	0.57
APOBEC2	-0.09	0.26
APOBEC3A	2.13	0.08
APOBEC3B	0.87	0.25
APOBEC3C	-0.82	-1.57
APOBEC3D	-0.32	-1.03
APOBEC3F	1.21	-0.49
APOBEC3G	-1.25	0.23
APOBEC3H	-0.09	0.17
APOBEC4	-0.97	0.89
APOBR	-2.63	0.4
APOC1	-0.53	-1.03
APOC2	1.05	0.03
APOC3	1.2	1.09
APOC4	-0.15	0.54
APOD	0.28	-0.29
APOE	-5.74	-0.43
APOF	0.92	-1.46
APOH	1.47	-0.98
APOL1	-0.41	-0.53
APOL2	0.2	-0.58
APOL3	-1.7	-0.21
APOL4	-0.12	-0.52
APOL5	0.53	0.83
APOL6	0.4	-0.82
APOLD1	-0.62	0.48
APOM	0.74	-0.5
APOO	0.2	-2.23
APOOL	1.39	1.38
APOPT1	-0.1	-1.21
APP	1.17	-1.41
APPBP2	0.91	0.12
APPL1	-0.15	0.36
APPL2	-1.95	-0.39
APRT	-1.26	-0.73
APTX	-0.4	-0.32
AQP1	0.96	1.25
AQP10	-0.12	0.63
AQP11	-1.35	1.77
AQP12A	-0.53	-0.04
AQP12B	0.91	0.79
AQP2	0.02	1.03
AQP3	0.72	1.12
AQP4	1.31	-0.74
AQP5	-1.46	-1.9
AQP6	-1.24	0.11
AQP7	0.37	-0.28
AQP8	0.28	0.14
AQP9	-2	-0.31
AQR	-0.81	-0.16
AR	-0.39	0.62
ARAF	0.59	-1.18
ARAP1	-0.47	-0.55
ARAP2	-0.85	0.08
ARAP3	-0.63	0.15
ARC	0.46	0.48
ARCN1	2.59	1.72
AREG	-0.72	-0.53
AREL1	-0.14	-0.55
ARF1	0.9	1.65
ARF3	1.5	1.02
ARF4	2.54	0.42
ARF5	-0.74	-1.08
ARF6	-0.56	-4.14
ARFGAP1	1.48	-0.98
ARFGAP2	-0.75	0.27
ARFGAP3	-0.26	0.54
ARFGEF1	-0.22	-1.75
ARFGEF2	-1.05	-1.31
ARFGEF3	-1.56	-1.19
ARFIP1	-0.17	1.44
ARFIP2	0.11	-0.04
ARFRP1	-0.24	2.42
ARG1	-0.22	0
ARG2	-0.16	-1.24
ARGFX	-0.32	-0.24
ARGLU1	-1.34	-0.25
ARHGAP1	-0.2	-0.25
ARHGAP10	0.08	0.74
ARHGAP11A	0.46	1.76
ARHGAP11B	0.33	0.79
ARHGAP12	1.35	-0.82
ARHGAP15	-1.11	-0.46
ARHGAP17	-0.82	1.33
ARHGAP18	0.99	0.22
ARHGAP19	-1.68	-0.32
ARHGAP20	-0.1	0.38
ARHGAP21	-1.24	0.47
ARHGAP22	-1.84	-0.12
ARHGAP23	0.8	-0.93
ARHGAP24	0.48	1.42
ARHGAP25	0.76	0.35
ARHGAP26	-1.43	-0.88
ARHGAP27	0.98	0.97
ARHGAP28	-0.24	-0.11
ARHGAP29	1.12	0.16
ARHGAP30	0.9	0.4
ARHGAP31	0.32	-0.29
ARHGAP32	-1.42	-0.39
ARHGAP33	-1.05	1.5
ARHGAP35	0.4	-0.67
ARHGAP36	0.53	-0.25
ARHGAP4	-0.18	-0.62
ARHGAP40	-0.56	-0.52
ARHGAP42	0.3	1.45
ARHGAP44	0.16	0.28
ARHGAP5	0.25	0.03
ARHGAP6	-0.68	-0.46
ARHGAP8	0.85	-2.43
ARHGAP9	-1.78	-0.49
ARHGDIA	0.82	-0.27
ARHGDIB	0.05	1.11
ARHGDIG	-0.02	-1.69
ARHGEF1	-0.35	0.95
ARHGEF10	0.41	0.93
ARHGEF10L	-1.34	-0.77
ARHGEF11	1.07	-0.28
ARHGEF12	1.79	-0.69
ARHGEF15	0.35	1.06
ARHGEF16	0.68	0.46
ARHGEF17	-1.35	0.58
ARHGEF18	-1.22	-0.71
ARHGEF19	0.59	0.59
ARHGEF2	-0.7	0.49
ARHGEF25	-1.07	0.16
ARHGEF26	0.52	-0.58
ARHGEF28	1.3	0.56
ARHGEF3	0.25	-1.24
ARHGEF33	2.03	0.95
ARHGEF35	0.07	0.66
ARHGEF37	0	-1.34
ARHGEF38	-0.97	-1.61
ARHGEF39	-1.14	-0.65
ARHGEF4	-1.22	-0.37
ARHGEF40	-0.01	-0.11
ARHGEF5	0.27	1.63
ARHGEF6	-1.36	-0.88
ARHGEF7	0.56	0.58
ARHGEF9	-0.46	-0.59
ARID1A	-0.84	-0.27
ARID1B	1.03	-0.78
ARID2	0.13	0.45
ARID3A	0.28	-0.91
ARID3B	0.02	-0.84
ARID3C	1.35	1.83
ARID4A	0.48	-1.02
ARID4B	-2.02	-0.88
ARID5A	-0.71	0.68
ARID5B	1.28	-1.11
ARIH1	1.5	1.82
ARIH2	-1.73	-4.42
ARIH2OS	-0.39	-0.98
ARL1	0.56	-1.06
ARL10	0.27	1.87
ARL11	1.22	0.36
ARL13A	-0.27	0.21
ARL13B	-0.04	0.09
ARL14	0.09	0.9
ARL14EP	-0.39	0.18
ARL14EPL	-0.33	1.16
ARL15	-0.22	-0.69
ARL16	0.3	-1.16
ARL17A	-0.64	-0.45
ARL17B	-0.27	0.86
ARL2	-0.75	2.24
ARL2BP	0.07	-0.82
ARL3	1.09	0.48
ARL4A	0.21	0.12
ARL4C	1.55	0.43
ARL4D	-0.17	1.97
ARL5A	-2.04	0.58
ARL5B	-0.53	-0.5
ARL5C	0.69	0.34
ARL6	0.38	0.3
ARL6IP1	-1.8	-0.66
ARL6IP4	0.5	-0.47
ARL6IP5	1.05	0.28
ARL6IP6	-0.95	0.91
ARL8A	0.9	-0.39
ARL8B	1.41	0.4
ARL9	0.59	-0.36
ARMC1	0.87	-1.7
ARMC10	-0.4	0.22
ARMC12	0.39	0.55
ARMC2	-1.22	-1.21
ARMC3	-1.26	0.59
ARMC4	1.04	-1.91
ARMC5	0.74	-0.91
ARMC6	-0.57	1.04
ARMC7	-0.74	0.21
ARMC8	-0.14	-0.79
ARMC9	-0.06	-1.76
ARMCX1	0.53	-0.8
ARMCX2	-0.23	0.57
ARMCX3	-0.69	1.43
ARMCX4	-0.24	0.32
ARMCX5	0.44	0.48
ARMCX5-GPRASP2	-1.75	-0.05
ARMCX6	-0.48	0.03
ARMS2	-0.35	-0.65
ARMT1	-0.41	-2.44
ARNT	-0.42	0.43
ARNT2	-0.07	0.04
ARNTL	1.06	-0.32
ARNTL2	-0.88	-0.17
ARPC1A	-0.85	-0.66
ARPC1B	-0.45	-1.34
ARPC2	-0.65	0.53
ARPC3	1.08	1.81
ARPC4	1.61	-1.65
ARPC4-TTLL3	0.33	-0.28
ARPC5	-0.07	-0.03
ARPC5L	-1.1	0.18
ARPIN	0.54	1.18
ARPP19	0.06	0.27
ARPP21	0.12	-0.1
ARR3	1.24	0.15
ARRB1	-0.34	0.2
ARRB2	-0.48	-0.45
ARRDC1	0.7	0.53
ARRDC2	-0.5	-0.86
ARRDC3	-0.14	-2
ARRDC4	-0.59	0.4
ARRDC5	-0.65	0.59
ARSA	0.67	0.25
ARSB	0.22	2.05
ARSD	0.45	1.21
ARSE	0.53	-1.44
ARSF	-0.62	-0.04
ARSG	1.14	1.85
ARSH	-2.02	1.54
ARSI	2.09	0.68
ARSJ	0.57	-1.04
ARSK	-0.96	0.16
ART1	0.83	0.81
ART3	-3.37	-0.33
ART4	0.49	0.16
ART5	-1.37	1.2
ARTN	0.36	0.57
ARV1	-0.35	1.44
ARVCF	-0	-1.46
ARX	-0.82	0.05
AS3MT	-0.14	-0.81
ASAH1	-1	1.13
ASAH2	1.25	-0.06
ASAH2B	0.05	0.3
ASAP1	-1.73	-1.26
ASAP2	0.41	-3.15
ASAP3	-0.49	0.17
ASB1	0.12	0.8
ASB10	-1.89	-1.03
ASB11	0.71	-0.46
ASB12	0.49	-0.6
ASB13	0.88	-0.12
ASB14	1.52	-1.24
ASB15	0.67	1.17
ASB16	-1.12	0.48
ASB17	1.53	0.89
ASB18	0.76	-1.35
ASB2	-1.74	-0.13
ASB3	-0.65	0.12
ASB4	-0.15	-1.15
ASB5	0.3	1.03
ASB6	-0.56	-0.79
ASB7	-1.24	0.32
ASB8	-1.08	-1.91
ASB9	-0.66	-0.37
ASCC1	-0.13	1.12
ASCC2	0.76	-0.7
ASCC3	0.79	-0.21
ASCL1	0.21	0.69
ASCL2	-0.93	0.14
ASCL3	1.75	-0.17
ASCL4	1.77	-0.01
ASCL5	1.16	0.03
ASF1A	-0.86	1.05
ASF1B	-0.43	-0.49
ASGR1	-0.61	0.07
ASGR2	-2.01	0.85
ASH1L	0.68	0.73
ASH2L	-0.19	0.42
ASIC1	0.47	0.15
ASIC2	0.02	0
ASIC3	-1.31	0.44
ASIC4	0.41	1.41
ASIC5	-0.95	-0.61
ASIP	0.42	-1.18
ASL	-0.83	0.72
ASMT	0.38	-0.27
ASMTL	-0.69	1.15
ASNA1	1.49	-0.24
ASNS	0.21	-0.02
ASNSD1	0.1	0.01
ASPA	-0.27	0.55
ASPDH	0.52	0.39
ASPG	0.12	-0.37
ASPH	1.16	0.24
ASPHD1	-0.29	-1.71
ASPHD2	2.12	-0.17
ASPM	-0.31	0.54
ASPN	1.49	-0.75
ASPRV1	-0.69	-0.67
ASPSCR1	0.36	0.69
ASRGL1	0.73	-0.77
ASS1	0.4	0.9
ASTE1	1.83	-1.73
ASTL	-1.37	0.28
ASTN1	-1.49	-0.31
ASTN2	-1.67	-1.22
ASUN	1.54	0.31
ASXL1	0.9	1.6
ASXL2	1.27	-1.39
ASXL3	-0.97	-0.84
ASZ1	0.01	0.47
ATAD1	1.57	0.5
ATAD2	0.57	-0.33
ATAD2B	-0.48	0.67
ATAD3A	1.16	-0.16
ATAD3B	-2.03	0.43
ATAD3C	-0.3	-0.88
ATAD5	-0.39	-0.52
ATAT1	0.37	0.22
ATCAY	-1.26	0.17
ATE1	0.07	-0.92
ATF1	0.39	-0.05
ATF2	0.73	0.2
ATF3	0.66	0.57
ATF4	-0.24	-1.11
ATF5	-0.89	1.12
ATF6	-0.7	-1.27
ATF6B	-0.58	-1.16
ATF7	1.29	0.43
ATF7IP	1.35	-0.09
ATF7IP2	-0.42	-0.74
ATG10	0.49	1.33
ATG101	-0.66	0
ATG12	1.99	0.65
ATG13	0.09	-0.2
ATG14	0.23	-0.23
ATG16L1	-0.51	0.13
ATG16L2	0.52	2.22
ATG2A	0.34	0.71
ATG2B	0.57	0.55
ATG3	-1.09	-1.23
ATG4A	-0.35	0.51
ATG4B	0.85	0.41
ATG4C	-0.07	-0.98
ATG4D	0.85	-2.11
ATG5	-0.07	-0.08
ATG7	-0.67	-0.06
ATG9A	0.81	0.8
ATG9B	-1.05	-0.26
ATHL1	-0.88	-0.15
ATIC	1.27	0.89
ATL1	-1.31	-0.68
ATL2	0.49	0.53
ATL3	-1.24	0.87
ATM	-2.77	-2.84
ATMIN	0.99	1.58
ATN1	0.97	-0.44
ATOH1	0.71	-0.92
ATOH7	0.71	1.35
ATOH8	-1.24	-0.68
ATOX1	-0.35	-0.32
ATP10A	0.16	-0.64
ATP10B	-0.05	1.04
ATP10D	0.61	0.94
ATP11A	0.82	-0.66
ATP11AUN	-2.76	-0.73
ATP11B	-0.46	-1.76
ATP11C	-0.05	0.1
ATP12A	-0.5	0.3
ATP13A1	-0.66	1.14
ATP13A2	-1.81	-0.02
ATP13A3	0.07	0.45
ATP13A4	0.34	-0.81
ATP13A5	-0.5	0.78
ATP1A1	0.8	0.73
ATP1A2	-0.23	0.66
ATP1A3	1.71	0.32
ATP1A4	0.97	-0.11
ATP1B1	-0.52	-0.89
ATP1B2	-2.56	1.65
ATP1B3	-0.25	-0.04
ATP1B4	-0.24	1.63
ATP2A1	0.26	-0.22
ATP2A2	0.83	0.6
ATP2A3	0.3	-0.03
ATP2B1	1.03	3.31
ATP2B2	-0.37	-1.91
ATP2B3	-0.2	1.95
ATP2B4	-0.2	0.5
ATP2C1	0.88	0.61
ATP2C2	-0.25	-0.94
ATP4A	-0.92	0.22
ATP4B	0.28	1.75
ATP5A1	1.18	1.61
ATP5B	-0.08	1.37
ATP5C1	0.21	-2.81
ATP5D	0.1	1.79
ATP5E	1.87	1.72
ATP5F1	-0.12	0.09
ATP5G1	0.05	0.4
ATP5G2	-0.27	0.13
ATP5G3	0.55	0.94
ATP5H	-2.77	1.66
ATP5I	1.14	1.39
ATP5J	0.74	-0.38
ATP5J2	0.87	-1.15
ATP5J2-PTCD1	-1.33	0.15
ATP5L	-0.55	-0.91
ATP5L2	0.06	1.19
ATP5O	0.72	0.94
ATP5S	-0.68	0.97
ATP5SL	0	0.89
ATP6AP1	2.2	1.89
ATP6AP1L	0.44	-0.37
ATP6AP2	2.27	-0.81
ATP6V0A1	-0.48	0.77
ATP6V0A2	0.8	-2.97
ATP6V0A4	0.39	-0.4
ATP6V0B	0.76	-0.43
ATP6V0C	-0.22	1.47
ATP6V0D1	0.72	0.13
ATP6V0D2	0.19	0.3
ATP6V0E1	0.11	-0.99
ATP6V0E2	-0.87	0.19
ATP6V1A	1.17	0.49
ATP6V1B1	-1.41	-0.04
ATP6V1B2	0.67	2.14
ATP6V1C1	-0.55	-0.96
ATP6V1C2	-0.35	-0.46
ATP6V1D	-0.25	0.6
ATP6V1E1	0.09	-0.03
ATP6V1E2	-2.39	-0.2
ATP6V1F	1.28	0.44
ATP6V1G1	0.44	0.47
ATP6V1G2	0.2	1.05
ATP6V1G3	1.16	0.1
ATP6V1H	1.96	-0.16
ATP7A	0.9	2.01
ATP7B	0.61	0.45
ATP8A1	0.47	-2.45
ATP8A2	-0.28	-0.6
ATP8B1	0.96	-1.13
ATP8B2	-0.98	-0.36
ATP8B3	-0.49	1.31
ATP8B4	-0.35	0.28
ATP9A	1.58	-0.52
ATP9B	0.1	-1.1
ATPAF1	0.73	0.11
ATPAF2	0.9	0.87
ATPIF1	0.2	0.31
ATR	-2.75	-0.76
ATRAID	1.26	1.13
ATRIP	-0.66	-0.09
ATRN	1.56	1.6
ATRNL1	-0.65	-0.51
ATRX	0.44	-0.68
ATXN1	-0.93	-0.16
ATXN10	0.78	0.44
ATXN1L	-0.15	0.13
ATXN2	1.05	-1.12
ATXN2L	1.09	0.42
ATXN3	1.39	-0.71
ATXN3L	0.52	-0.19
ATXN7	-1.3	-1.84
ATXN7L1	-1.05	-1.59
ATXN7L2	0.14	-0.54
ATXN7L3	-2.07	0.51
ATXN7L3B	-0.27	1.11
AUH	-0.7	0.91
AUNIP	-0.08	0.66
AUP1	-0.32	1.88
AURKA	0.17	1.75
AURKAIP1	1.01	1.15
AURKB	-0.03	1.06
AURKC	-1	-0.88
AUTS2	0.87	0.96
AVEN	-0.09	-0.1
AVIL	-1.96	0.66
AVL9	0.51	1.26
AVP	-0.12	1.6
AVPI1	0.38	0.82
AVPR1A	-0.34	0.2
AVPR1B	-0.72	-1.41
AVPR2	-0.27	-0.34
AWAT1	-0.1	-0.61
AWAT2	0.04	1.34
AXDND1	0.66	-0.17
AXIN1	0.16	1.59
AXIN2	-0.19	0.1
AXL	0.07	1.05
AZGP1	-1.4	-0.29
AZI2	-0.96	1.15
AZIN1	-0.27	0.36
AZIN2	-1.95	-0.53
AZU1	-0.82	-1.04
B2M	-0.82	-0.56
B3GALNT1	0.37	1.08
B3GALNT2	0.14	-0.54
B3GALT1	-0.02	1.96
B3GALT2	-0.07	0.59
B3GALT4	0.16	-1.12
B3GALT5	0.53	0.99
B3GALT6	1.6	0.26
B3GALTL	-0.72	-0.38
B3GAT1	-0.7	-1.4
B3GAT2	-1.4	0.34
B3GAT3	-1.24	1.77
B3GNT2	0.28	0.94
B3GNT3	0.97	-1.46
B3GNT4	-0.48	1.5
B3GNT5	-0.92	0.01
B3GNT6	-0.4	-0.78
B3GNT7	0.67	0.64
B3GNT8	1.66	-0.54
B3GNT9	0.3	0.29
B3GNTL1	0.92	0.33
B4GALNT1	0.69	-0.13
B4GALNT2	0.03	1.59
B4GALNT3	-0.59	-0.02
B4GALNT4	-1.05	1.27
B4GALT1	-1.17	0.46
B4GALT2	-0.04	0.42
B4GALT3	-1.51	0.76
B4GALT4	0.88	-0.82
B4GALT5	0.68	0.37
B4GALT6	-1.48	-0.1
B4GALT7	0.8	-0.24
B4GAT1	0.01	-0.18
B9D1	-0.64	1.02
B9D2	-0.27	-1.16
BAALC	0.59	-0.49
BAAT	0.55	0.06
BABAM1	0.17	-0.5
BACE1	0.69	0.45
BACE2	-0.22	1.56
BACH1	-1.65	-2.98
BACH2	-0.61	0.18
BAD	0.61	1.75
BAG1	0.63	1.09
BAG2	-0	-0.64
BAG3	0.04	-0.21
BAG4	0.29	0.44
BAG5	1.31	-1.33
BAG6	0.79	1.6
BAGE2	1.34	-0.23
BAHCC1	-0.11	1.04
BAHD1	0.61	-0.06
BAIAP2	-0.06	0.79
BAIAP2L1	-0.85	-2.17
BAIAP2L2	-1.5	-0.88
BAIAP3	-0.18	-0.55
BAK1	-0.2	-1.96
BAMBI	0.27	0.09
BANF1	1.1	-0.18
BANF2	-0.18	-0.31
BANK1	0.94	-0.03
BANP	-0.58	1.14
BAP1	0.59	-0.23
BARD1	-1.2	1.14
BARHL1	0.09	0.34
BARHL2	0.77	1.15
BARX1	0.23	0.31
BARX2	-0.08	-0.99
BASP1	-0.41	-0.65
BATF	0.25	-1.49
BATF2	-0.51	-0.26
BATF3	-1.44	-0.04
BAX	0.3	0.32
BAZ1A	0.21	1.06
BAZ1B	-1.63	-1.14
BAZ2A	0.9	1.13
BAZ2B	1.83	0.46
BBC3	-0.25	0.21
BBIP1	0.64	0.41
BBOX1	0.83	-1.49
BBS1	-0.86	-0.11
BBS10	0.24	0.06
BBS12	-0.38	-0.22
BBS2	-0.89	0.18
BBS4	-0.28	-1.69
BBS5	1.18	0.9
BBS7	1.9	2.31
BBS9	0.94	1.55
BBX	0.33	-0.83
BCAM	1.28	-1.57
BCAN	-2.08	0.17
BCAP29	0.75	0.06
BCAP31	-0.05	1.18
BCAR1	0.45	-0.49
BCAR3	-0.34	0.15
BCAS1	-1.66	-2.11
BCAS2	1.65	-0.59
BCAS3	-0.11	0.22
BCAS4	0.58	1.34
BCAT1	-0.43	0.32
BCAT2	-0.24	-0.52
BCCIP	-0.22	-0.92
BCDIN3D	0.32	0.88
BCHE	-0.45	0.5
BCKDHA	-0.78	0.49
BCKDHB	-0.83	-1.35
BCKDK	1.22	-0.97
BCL10	-2.01	1.6
BCL11A	0.37	0.12
BCL11B	2.17	0.06
BCL2	0.83	-0.52
BCL2A1	0.19	-0.26
BCL2L1	-1.31	-0.96
BCL2L10	0.47	-0.96
BCL2L11	-0.98	0.05
BCL2L12	0.49	-1.96
BCL2L13	0.47	-0.82
BCL2L14	-0.15	0.22
BCL2L15	2.23	1.46
BCL2L2	-0.13	0.99
BCL2L2-PABPN1	0.05	0.81
BCL3	-0.58	2.11
BCL6	-0.64	-1.58
BCL6B	-1.07	-0.36
BCL7A	1.26	-1.16
BCL7B	-0.66	-0.71
BCL7C	-1.07	-1.78
BCL9	1.14	-2.25
BCL9L	-0.08	-3.86
BCLAF1	-0.79	1.93
BCO1	0.88	0.2
BCO2	-0.71	0.75
BCOR	0.95	0.06
BCORL1	-1.29	-0.67
BCR	-0.41	0.5
BCS1L	0.48	-2.25
BDH1	-0.11	-1.22
BDH2	1.47	0.35
BDKRB1	0.46	-0.3
BDKRB2	-0.21	-1.08
BDP1	0.89	-0
BEAN1	0.1	1.48
BECN1	-0.58	1.3
BECN2	-3.03	-0.71
BEGAIN	-0.2	-0.16
BEND2	-0.41	-0.81
BEND3	1.26	-1.09
BEND4	0.25	-0.21
BEND5	-0.63	-0.83
BEND6	-0.75	1.31
BEND7	-1.56	0.4
BEST1	0.53	0.93
BEST2	0.93	0.23
BEST3	0.25	-0.2
BEST4	-0.5	-1.25
BET1	-0.66	1.44
BET1L	-1.14	-0.04
BEX1	-1.7	-0.16
BEX2	-0.26	-0.71
BEX4	-0.36	0.38
BEX5	1.36	-1.98
BFAR	1.43	-0.76
BFSP1	2.39	0.34
BFSP2	-0.83	0.68
BGLAP	-0.88	0.15
BGN	-0.19	-0.38
BHLHA15	-1.07	-0.11
BHLHA9	1.14	-0.36
BHLHB9	-1.85	-1
BHLHE22	0.01	0.39
BHLHE23	-0.64	-0.94
BHLHE40	-0.12	0.69
BHLHE41	0.62	0.21
BHMT	-0.03	-0.78
BHMT2	0.15	0.74
BICC1	-0.75	-2.56
BICD1	-1.35	-0.89
BICD2	-0.43	0.95
BID	0.17	-0.7
BIK	0.57	-1.22
BIN1	-0.43	-0.66
BIN2	0.66	1.22
BIN3	0.14	-1.49
BIRC2	-0.23	0.15
BIRC3	0.47	-0.03
BIRC5	1.54	0.94
BIRC6	-0.13	1.91
BIRC7	-0.54	0.86
BIRC8	0.29	0.69
BIVM	-0	-0.55
BIVM-ERCC5	-0.23	-1.35
BLCAP	0.57	-0.33
BLID	0.7	1.51
BLK	0.86	-1.48
BLM	0.37	0.59
BLMH	-1.56	-0.62
BLNK	-0.25	1.56
BLOC1S1	-0.2	-0.98
BLOC1S2	1.79	-0.87
BLOC1S3	-0.11	0.74
BLOC1S4	0.62	-0.31
BLOC1S5	-1.79	0.97
BLOC1S6	0.53	-0.62
BLVRA	-1.12	-0.57
BLVRB	-0.22	-2.48
BLZF1	-0.75	-0.85
BMF	0.53	-1.46
BMI1	-0.09	0.79
BMP1	-0.38	-0.22
BMP10	-0.19	0.52
BMP15	1.04	0.22
BMP2	1.34	0.07
BMP2K	-0.43	0.2
BMP3	0.35	0.78
BMP4	-1.25	-0.03
BMP5	-0.09	-0.46
BMP6	-1.98	-0.8
BMP7	1.31	1.25
BMP8A	0.7	1.13
BMP8B	1.1	-1.38
BMPER	0.86	0.4
BMPR1A	0.68	-0.25
BMPR1B	0.16	-0.09
BMPR2	-0.88	0.04
BMS1	2.83	1.16
BMX	-0.82	-0.66
BNC1	0.51	0.95
BNC2	0.73	1.52
BNIP1	-1.12	0.35
BNIP2	1.24	-1.87
BNIP3	-0.1	-1.57
BNIP3L	-0.9	0.28
BNIPL	0.29	-0
BOC	0.59	0.06
BOD1	-0.59	-0.38
BOD1L1	-1.86	0.32
BOD1L2	-0.47	0.02
BOK	-0.23	0.2
BOLA1	0.17	-0.92
BOLA2	-1.89	0.19
BOLA2B	1.01	-1.13
BOLA3	-0.85	0.43
BOLL	-2.41	0.31
BOP1	-0.19	0.43
BORA	0.72	0.05
BPGM	0.01	-0.37
BPHL	-0.48	-0.38
BPI	0	0.44
BPIFA1	1.82	-0.13
BPIFA2	0.12	0.28
BPIFA3	-0.95	-0.49
BPIFB1	1.14	-1.35
BPIFB2	-1.24	-0.82
BPIFB3	1.1	0.04
BPIFB4	-1.34	-0.68
BPIFB6	-0.7	-0.35
BPIFC	0.85	0.29
BPNT1	1.41	0.24
BPTF	-0.91	0.71
BPY2	-0.98	-0.39
BPY2B	-0.88	1.07
BPY2C	-0.53	-0.86
BRAF	-1.51	0.75
BRAP	0.64	0.56
BRAT1	-0.31	1.92
BRCA1	1.05	-1
BRCA2	0.36	-0.88
BRCC3	-0.17	0.76
BRD1	1.43	0.32
BRD2	-3.49	-3.01
BRD3	0.34	0.53
BRD4	2.16	-0.13
BRD7	-0.82	-1.91
BRD8	-0.09	0.02
BRD9	-0.54	2.71
BRDT	-2.11	1.42
BRE	-2.31	-0.95
BRF1	-1.24	0.87
BRF2	-1.09	1.33
BRI3	1.82	-0.63
BRI3BP	-1.32	-0.24
BRICD5	0.01	-0.2
BRINP1	-1.06	-1.86
BRINP2	0.34	-1.04
BRINP3	-0.5	0.14
BRIP1	0.8	1.29
BRIX1	1.65	-0.04
BRK1	-0.71	0.76
BRMS1	-0.6	0.01
BRMS1L	-0.28	-0
BROX	1.02	0.95
BRPF1	-1.05	-2.46
BRPF3	0.32	0.26
BRS3	-0.44	-1.25
BRSK1	0.1	1.07
BRSK2	1.23	1.21
BRWD1	-0.41	1.8
BRWD3	0.97	0.21
BSCL2	-1.37	1.66
BSDC1	-1.1	0.32
BSG	-1.11	-0.41
BSN	-0.16	0.14
BSND	0.79	0.85
BSPH1	-0.27	0.13
BSPRY	-1.39	0.91
BST1	-2.08	-0.69
BST2	-0.59	-0.48
BSX	-0.29	1.35
BTAF1	-1.17	1.26
BTBD1	1.18	0.54
BTBD10	-1.1	-1.4
BTBD11	0.79	0.25
BTBD16	0.79	-1.14
BTBD17	0.43	-1.15
BTBD18	-0.24	-0.15
BTBD19	-0.1	-0.6
BTBD2	-1.15	0.14
BTBD3	-0.8	-2.72
BTBD6	-1.47	0.17
BTBD7	0.57	-0.06
BTBD8	-1.09	0.31
BTBD9	-0.52	0.93
BTC	-1.05	-2.06
BTD	-0.98	-0.21
BTF3	0.2	0
BTF3L4	0.32	1.37
BTG1	-0.42	-0.48
BTG2	-1.47	-0.55
BTG3	0.38	0.89
BTG4	0.98	0.24
BTK	0.63	0.44
BTLA	-1.81	-0.22
BTN1A1	-0.83	0.61
BTN2A1	0.07	0.07
BTN2A2	-0.69	0.67
BTN3A1	0.97	0.02
BTN3A2	-0.72	-1.91
BTN3A3	1.42	-0.4
BTNL10	0.3	2.16
BTNL2	0.29	1.13
BTNL3	-1.06	0.61
BTNL8	0.44	-1.58
BTNL9	-0.99	-0.52
BTRC	-0.77	-1.83
BUB1	-2.02	1.78
BUB1B	0.03	0.86
BUB3	1.51	0.91
BUD13	-1.47	1.95
BUD31	1.14	3.2
BVES	0.1	1.38
BYSL	-0.21	0.33
BZRAP1	0.34	0.92
BZW1	0.12	-0.03
BZW2	-0.37	-0.78
C10orf10	0.64	0.06
C10orf105	-1.04	-0.33
C10orf107	-0.4	-0.46
C10orf111	0.26	-1.11
C10orf113	-0.21	-1.19
C10orf12	0.71	1.14
C10orf120	-0.97	0.09
C10orf126	-2.22	-1.08
C10orf128	0.47	1.07
C10orf131	0.61	-0.46
C10orf142	1.24	0.89
C10orf2	1.19	0.9
C10orf25	1.02	-0.47
C10orf32	-0.02	-0.67
C10orf35	-0.3	0.64
C10orf53	0.53	-0.67
C10orf54	1.53	-0.93
C10orf55	-0.3	-0.19
C10orf62	-1.58	1.04
C10orf67	0.62	-1.02
C10orf71	0.24	-1.52
C10orf76	0.09	-1.28
C10orf82	0.92	-0.65
C10orf88	-1.32	0.21
C10orf90	-0.12	0.97
C10orf91	-1.38	-0.44
C10orf95	0.28	-1.17
C10orf99	-1.93	-0.3
C11orf1	-1.04	0.08
C11orf16	0.2	0.04
C11orf21	1.42	-0.02
C11orf24	0.48	-1.94
C11orf30	-0.94	-0.94
C11orf31	-1.24	1.09
C11orf40	0.36	0.77
C11orf42	-1.08	0.23
C11orf44	1.12	0.88
C11orf45	-1	-1.38
C11orf49	-0.2	1.46
C11orf52	-0.18	0.91
C11orf53	2.8	0.69
C11orf54	0.5	1
C11orf57	-1.52	-0.61
C11orf58	-0.46	-1.1
C11orf63	-1.23	0.14
C11orf65	-0.55	-1.32
C11orf68	0.68	0.3
C11orf70	1.87	0.38
C11orf71	0.19	-0.65
C11orf73	-1.24	-0.44
C11orf74	0.56	-1.39
C11orf80	-1.91	0.77
C11orf84	0.63	0.74
C11orf85	0.4	-0.43
C11orf86	0.17	1.69
C11orf87	0.36	0.15
C11orf88	1.14	0.44
C11orf91	-0.45	-0.16
C11orf94	-1.69	-0.59
C11orf95	-0.79	0.09
C11orf96	-0.69	1.32
C11orf97	-1.17	-0.37
C11orf98	1.78	0.31
C12orf10	0.42	-0.05
C12orf29	0.9	-0.71
C12orf4	-0.75	-0.45
C12orf40	-1.1	-0.67
C12orf42	-0.5	1.32
C12orf43	-0.59	0.66
C12orf45	0.24	0.68
C12orf49	0.19	-0.06
C12orf50	-0.86	-0.23
C12orf54	0.41	0.96
C12orf56	-2.36	-0.11
C12orf57	0.89	0.1
C12orf60	-0	-1.3
C12orf65	-0.67	0.53
C12orf66	-1.27	-0.54
C12orf71	-1.2	0.9
C12orf73	2.06	1.02
C12orf74	-0.2	-0.91
C12orf75	-0.32	-0.86
C12orf76	0.65	0.4
C12orf77	0.27	0.42
C12orf79	0.34	-0.31
C12orf80	1.23	-0.75
C14orf1	1.63	-0.22
C14orf105	-0.83	-1.27
C14orf119	-0.26	-0.63
C14orf132	-0.44	-0.42
C14orf142	0.84	2.25
C14orf159	0.2	-0.15
C14orf166	-0.4	0.4
C14orf169	-1.43	0.38
C14orf177	-0.41	-0.54
C14orf178	-1.01	0.76
C14orf180	0.32	-0.04
C14orf2	-0.13	0.88
C14orf28	0.89	-0.19
C14orf37	0.03	0.01
C14orf39	0.09	1.09
C14orf79	0.09	0.1
C14orf80	-0.59	1.03
C14orf93	0.26	0.48
C15orf26	-0.65	0.58
C15orf27	0.91	-0.61
C15orf32	1.34	0.36
C15orf38-AP3S2	0.56	-2.34
C15orf39	0.47	-2.68
C15orf40	-0.6	0.92
C15orf41	0.5	-1.01
C15orf43	0.87	1.28
C15orf48	-0.63	-0.4
C15orf52	-0.26	-1.52
C15orf53	0.81	0.68
C15orf54	0.23	0.77
C15orf56	-0.39	-0.15
C15orf57	-0.08	0.24
C15orf59	-0.24	1.41
C15orf61	0.13	-0.61
C15orf62	-0.93	0.24
C15orf65	0.16	-2.17
C16orf13	0.36	0.27
C16orf45	-0.88	0.81
C16orf46	0.27	0.6
C16orf47	-2.57	-0.12
C16orf52	0.24	-0.48
C16orf54	-0.03	-2.52
C16orf58	0.34	-3.39
C16orf59	0.68	-2.96
C16orf62	0.06	0.17
C16orf70	-0.29	-1.45
C16orf71	0.26	-0.9
C16orf72	-0.87	0.23
C16orf74	-1.06	-1.34
C16orf78	-1.54	-0.95
C16orf82	0.82	0.39
C16orf86	-0.72	-0.61
C16orf87	1.09	-2.08
C16orf89	1.04	0.53
C16orf90	1.02	0.14
C16orf91	1.14	-1.12
C16orf92	0.17	0.03
C16orf93	-0.24	-0.54
C16orf95	0.76	0.02
C16orf96	-0.56	-0.26
C16orf97	1.55	-0.61
C17orf100	1.46	-0.41
C17orf102	0.5	-0.33
C17orf104	-0.33	0.02
C17orf105	0.67	-0.92
C17orf107	-0.34	-1.44
C17orf112	0.69	-1.62
C17orf47	0.68	-0.8
C17orf49	-0.35	-1.17
C17orf50	0.19	1.15
C17orf51	-1.07	0.53
C17orf53	-0.64	0.05
C17orf58	-0.13	2.5
C17orf59	-0.53	-0.13
C17orf62	0.11	0.59
C17orf64	0.78	-2.15
C17orf67	0.22	0.4
C17orf70	-0.89	0.05
C17orf74	-0.74	-1.22
C17orf75	0.45	0.52
C17orf77	1.77	-0.41
C17orf78	-0.54	-0.85
C17orf80	0.59	1.7
C17orf82	-0.01	-0.04
C17orf85	-1.29	0.79
C17orf89	0.33	0.48
C17orf96	-2.24	1.16
C17orf97	-0.86	2.29
C17orf98	0.12	0.28
C17orf99	-0.07	0.44
C18orf21	-0.46	0.21
C18orf25	0.74	-0.07
C18orf32	-0.18	-2.76
C18orf42	2.01	-1.11
C18orf54	1.76	-1.01
C18orf63	-1.14	0.43
C18orf65	0.48	-2.18
C18orf8	0.05	-0.84
C19orf12	-0.01	-1.32
C19orf18	1.69	1.52
C19orf24	-0.31	-1.44
C19orf25	0.59	1.07
C19orf26	-0.97	-0.54
C19orf33	0.27	-2.45
C19orf35	0.27	0.82
C19orf38	1.02	1.67
C19orf40	0.8	-0.65
C19orf43	0.76	1.09
C19orf44	1.29	-0.06
C19orf45	0.97	-1.23
C19orf47	-0.56	0.87
C19orf48	0.76	-0.54
C19orf52	1.26	0.24
C19orf53	2.01	-0.42
C19orf54	1.68	0.53
C19orf57	0.99	-1.51
C19orf60	-0.99	0.24
C19orf66	0.15	0.92
C19orf67	1.36	-0.73
C19orf68	-0.42	-0.43
C19orf70	2.07	0.98
C19orf71	-0.1	2.09
C19orf73	0.73	0.82
C19orf80	-0.42	-0.17
C19orf81	0.22	-1.23
C19orf84	0.48	1.8
C1D	-0.73	1.4
C1GALT1	0.52	-1.26
C1GALT1C1	0.89	1.4
C1GALT1C1L	-1.2	-0.41
C1orf100	-0.86	-0.54
C1orf101	0.11	0.43
C1orf105	2.43	0.41
C1orf106	-1.51	-1.01
C1orf109	0.38	2.29
C1orf110	0.25	-1.65
C1orf111	-0.04	-0.59
C1orf112	-1.19	1
C1orf115	1.68	-0.43
C1orf116	-0.8	1.36
C1orf122	0.74	1.28
C1orf123	0.14	0.63
C1orf127	0.51	-0.63
C1orf131	0.54	1.81
C1orf137	-0.31	-1.29
C1orf141	0.32	-1.28
C1orf146	-0.26	0.07
C1orf158	-1.41	-0.03
C1orf159	0.81	0.72
C1orf162	-0.09	-0.66
C1orf167	0.14	-1.44
C1orf168	-0.82	0.68
C1orf174	-1.34	0.95
C1orf177	2.05	0.94
C1orf185	0	-1.29
C1orf186	-1.74	-0.41
C1orf189	0.18	0.77
C1orf194	0.44	-0.4
C1orf195	-0.43	-1.68
C1orf198	1.59	0.38
C1orf204	-0.78	0.93
C1orf21	0.74	0.1
C1orf210	-1.24	-1.96
C1orf216	0.87	0.03
C1orf226	-1.01	-0.49
C1orf228	-0.08	-0.72
C1orf229	0.58	0.51
C1orf233	-0.95	1.28
C1orf234	-2.19	0.52
C1orf27	1.01	0.07
C1orf43	0.97	-0.22
C1orf50	-1.16	-0.63
C1orf52	0.19	-0.54
C1orf53	-1.48	-2.58
C1orf54	-0.67	0.34
C1orf56	0.6	1.43
C1orf61	-0.63	-0.58
C1orf64	-0.38	-0.93
C1orf68	0.82	0.82
C1orf86	0.66	-0.69
C1orf87	-0.44	0.68
C1orf94	0.24	0.19
C1orf95	-1.05	-0.33
C1QA	-0.12	-0.22
C1QB	-1.62	-1.01
C1QBP	1.51	-0.71
C1QC	0.66	-0.86
C1QL1	0.26	0.44
C1QL2	-0.62	-1.03
C1QL3	-0.5	-0.94
C1QL4	2.34	1.21
C1QTNF1	-0.8	0.16
C1QTNF2	1.21	0.41
C1QTNF3	0.83	-0.49
C1QTNF4	-1.35	-0.82
C1QTNF5	0.75	1.46
C1QTNF6	-1.02	-1.14
C1QTNF7	-0.09	0.69
C1QTNF8	-0.47	-0.68
C1QTNF9	-1.68	1.33
C1QTNF9B	0.37	-0.32
C1QTNF9B-AS1	-0.14	-1.15
C1RL	1.03	-1.06
C1S	1.89	-0.76
C2	0.24	0.61
C20orf141	0.69	-0.42
[truncated: 17,116 more rows]
