# Supplementary material for: TP53-dependent toxicity of CRISPR/Cas9 cuts is differential across genomic loci and can confound genetic screening
Source: Nat Commun. 2022 Aug 4;13:4520. doi: 10.1038/s41467-022-32285-1 (PMC9352712; doi:10.1038/s41467-022-32285-1)
Supplement: Supplementary file 7 — Source Data [file 41467_2022_32285_MOESM7_ESM.zip › Source Data/Sup. Figure 4c.tsv]

GENE	TP53	control	ATRi
A1BG	TP53-/-	-8.629	-6.617333333333332
A1CF	TP53-/-	-3.8593333333333333	-3.514666666666667
A2M	TP53-/-	-0.9793333333333333	-2.859
A2ML1	TP53-/-	-1.9423333333333332	-3.2066666666666666
A3GALT2	TP53-/-	-4.679333333333333	-2.7293333333333334
A4GALT	TP53-/-	-1.5436666666666667	-2.842
A4GNT	TP53-/-	-1.1916666666666667	-1.1826666666666668
AAAS	TP53-/-	-2.7448333333333337	-4.3276666666666666
AACS	TP53-/-	-5.4126666666666665	-7.3790000000000004
AADAC	TP53-/-	-8.077166666666665	-6.941
AADACL2	TP53-/-	-5.846333333333334	-6.239333333333334
AADACL3	TP53-/-	-1.5458333333333334	-3.6129999999999995
AADACL4	TP53-/-	-3.1033333333333335	-3.534333333333333
AADAT	TP53-/-	-0.4593333333333333	-0.2333333333333334
AAED1	TP53-/-	-2.843666666666667	-4.099
AAGAB	TP53-/-	-1.8131666666666666	-2.2786666666666666
AAK1	TP53-/-	-2.9114999999999998	-4.751333333333333
AAMDC	TP53-/-	-2.170166666666667	-1.4516666666666669
AAMP	TP53-/-	-2.9953333333333334	-1.6616666666666664
AANAT	TP53-/-	-3.6435	-3.8686666666666674
AAR2	TP53-/-	-5.5415	-6.8790000000000004
AARD	TP53-/-	-6.182166666666667	-5.401
AARS	TP53-/-	4.565833333333333	2.3753333333333333
AARS2	TP53-/-	0.8025000000000001	-0.36100000000000004
AARSD1	TP53-/-	-1.3946666666666667	0.03299999999999992
AASDH	TP53-/-	-1.5231666666666666	-0.29166666666666674
AASDHPPT	TP53-/-	-0.04683333333333332	-0.467
AASS	TP53-/-	-8.730833333333333	-8.053333333333335
AATF	TP53-/-	-2.9828333333333337	-2.1886666666666668
AATK	TP53-/-	-2.599166666666667	-1.4396666666666669
ABAT	TP53-/-	-3.7273333333333336	-2.32
ABCA1	TP53-/-	-6.366166666666667	-1.6873333333333331
ABCA10	TP53-/-	-6.9206666666666665	-6.487333333333332
ABCA12	TP53-/-	-5.320166666666666	-5.526
ABCA13	TP53-/-	-5.729	-6.5616666666666665
ABCA2	TP53-/-	-3.3701666666666665	-4.844
ABCA3	TP53-/-	-6.521833333333333	-5.086333333333333
ABCA4	TP53-/-	2.687333333333333	0.855
ABCA5	TP53-/-	-6.261166666666667	-4.703666666666667
ABCA6	TP53-/-	-4.671	-4.828333333333334
ABCA7	TP53-/-	-3.621	-4.702000000000001
ABCA8	TP53-/-	-3.8063333333333333	-5.087666666666666
ABCA9	TP53-/-	-4.0328333333333335	-5.687
ABCB1	TP53-/-	-2.6486666666666667	-1.121
ABCB10	TP53-/-	-5.107166666666666	-5.341666666666666
ABCB11	TP53-/-	-4.335500000000001	-5.238666666666666
ABCB4	TP53-/-	-2.8653333333333335	-6.228666666666666
ABCB5	TP53-/-	-4.474666666666667	-4.939
ABCB6	TP53-/-	1.4953333333333332	-0.2623333333333333
ABCB7	TP53-/-	4.437833333333334	8.814333333333332
ABCB8	TP53-/-	-3.4803333333333337	-1.3583333333333332
ABCB9	TP53-/-	0.8656666666666665	0.6833333333333332
ABCC1	TP53-/-	-6.329333333333334	-2.624333333333333
ABCC10	TP53-/-	1.5511666666666664	2.712666666666667
ABCC11	TP53-/-	-4.151833333333333	-4.561
ABCC12	TP53-/-	-3.5835000000000004	-3.501333333333333
ABCC2	TP53-/-	-1.5751666666666668	-1.3403333333333334
ABCC3	TP53-/-	-5.819166666666667	-4.851666666666667
ABCC4	TP53-/-	-4.157333333333333	-5.163
ABCC5	TP53-/-	-2.8828333333333336	-2.2623333333333333
ABCC6	TP53-/-	-8.203833333333334	-5.0473333333333334
ABCC8	TP53-/-	-4.266333333333333	-2.5593333333333335
ABCC9	TP53-/-	-5.422000000000001	-5.896000000000001
ABCD1	TP53-/-	-1.7113333333333334	-0.5856666666666667
ABCD2	TP53-/-	1.132	-0.9076666666666667
ABCD3	TP53-/-	-7.565666666666668	-6.175333333333334
ABCD4	TP53-/-	-4.6825	-3.199666666666667
ABCE1	TP53-/-	5.101666666666667	4.572333333333333
ABCF1	TP53-/-	8.062	7.496333333333333
ABCF2	TP53-/-	-6.224166666666666	-7.014
ABCF3	TP53-/-	-2.857666666666667	-3.074666666666667
ABCG1	TP53-/-	-4.746166666666667	-3.0536666666666665
ABCG2	TP53-/-	-6.416666666666667	-3.4770000000000003
ABCG4	TP53-/-	-2.616	-4.476666666666667
ABCG5	TP53-/-	-0.0035000000000000218	1.2513333333333334
ABCG8	TP53-/-	-5.592	-4.869666666666666
ABHD1	TP53-/-	-6.059166666666667	-6.597333333333334
ABHD10	TP53-/-	-1.5088333333333335	-1.7443333333333335
ABHD11	TP53-/-	-2.076833333333333	-4.091333333333334
ABHD12	TP53-/-	-0.5621666666666667	-2.0156666666666667
ABHD12B	TP53-/-	-6.990333333333335	-6.52
ABHD13	TP53-/-	-3.708	-4.393
ABHD14A	TP53-/-	-5.097	-4.241666666666667
ABHD14B	TP53-/-	-6.549166666666667	-6.218
ABHD15	TP53-/-	-4.206833333333333	-4.788666666666667
ABHD16A	TP53-/-	-5.102833333333334	-3.3846666666666665
ABHD16B	TP53-/-	-5.0465	-7.146333333333334
ABHD17A	TP53-/-	2.764166666666666	3.2243333333333335
ABHD17B	TP53-/-	-3.8695	-4.521
ABHD17C	TP53-/-	-3.1824999999999997	-4.091
ABHD2	TP53-/-	-6.002666666666666	-1.603
ABHD3	TP53-/-	-4.0635	-3.7243333333333335
ABHD4	TP53-/-	-2.6628333333333334	-1.554
ABHD5	TP53-/-	-3.899833333333333	-1.7700000000000002
ABHD6	TP53-/-	-3.627333333333333	-2.962666666666667
ABHD8	TP53-/-	-3.9644999999999997	-3.8713333333333337
ABI1	TP53-/-	-1.6091666666666666	-3.3366666666666664
ABI2	TP53-/-	-3.5381666666666667	-2.734666666666667
ABI3	TP53-/-	-2.890333333333333	-3.938333333333333
ABI3BP	TP53-/-	-5.251666666666667	-4.162333333333334
ABL1	TP53-/-	-4.218166666666666	-4.216
ABL2	TP53-/-	-7.830666666666667	-7.101333333333333
ABLIM1	TP53-/-	-4.059666666666667	-4.6256666666666675
ABLIM2	TP53-/-	-3.14	-2.5193333333333334
ABLIM3	TP53-/-	-5.378666666666668	-4.8020000000000005
ABO	TP53-/-	-5.266166666666668	-6.756333333333333
ABR	TP53-/-	-5.860833333333333	-3.258333333333333
ABRA	TP53-/-	-5.732499999999999	-4.574666666666666
ABRACL	TP53-/-	-5.816333333333333	-3.145666666666667
ABT1	TP53-/-	4.174833333333333	4.3066666666666675
ABTB1	TP53-/-	-6.773833333333335	-6.5263333333333335
ABTB2	TP53-/-	-6.2781666666666665	-4.656666666666667
ACAA1	TP53-/-	-4.635666666666666	-4.266666666666667
ACAA2	TP53-/-	-1.398	-2.342
ACACA	TP53-/-	5.624	2.129
ACACB	TP53-/-	-8.041	-7.782333333333334
ACAD10	TP53-/-	-2.402	-1.906
ACAD11	TP53-/-	-4.526833333333333	-6.190666666666666
ACAD8	TP53-/-	-5.9615	-5.002
ACAD9	TP53-/-	-4.3215	-3.7226666666666666
ACADL	TP53-/-	-2.298166666666667	-2.714333333333333
ACADM	TP53-/-	-1.6821666666666666	-2.594
ACADS	TP53-/-	-1.4634999999999998	-2.7183333333333337
ACADSB	TP53-/-	-2.2518333333333334	-4.8276666666666666
ACADVL	TP53-/-	-2.4828333333333332	-3.441333333333334
ACAN	TP53-/-	-3.427	-1.53
ACAP1	TP53-/-	-6.995333333333332	-6.363333333333333
ACAP2	TP53-/-	-5.191333333333334	-5.614999999999999
ACAP3	TP53-/-	-3.6291666666666664	-4.165333333333334
ACAT1	TP53-/-	0.9431666666666668	-0.8866666666666666
ACAT2	TP53-/-	-5.861666666666667	-2.5366666666666666
ACBD3	TP53-/-	1.4305	1.3116666666666668
ACBD4	TP53-/-	-2.1318333333333332	-1.0866666666666667
ACBD5	TP53-/-	-6.388999999999999	-7.262333333333333
ACBD6	TP53-/-	-4.483333333333333	-3.5559999999999996
ACBD7	TP53-/-	-4.0345	-5.2860000000000005
ACCS	TP53-/-	-6.3715	-3.699333333333333
ACCSL	TP53-/-	-6.012	-4.836333333333333
ACD	TP53-/-	-3.9160000000000004	-3.7936666666666667
ACE	TP53-/-	-3.6284999999999994	-5.586333333333333
ACE2	TP53-/-	-1.4963333333333333	-0.27399999999999997
ACER1	TP53-/-	-1.4008333333333336	-2.327
ACER2	TP53-/-	-3.730333333333333	-4.643666666666666
ACER3	TP53-/-	-2.6278333333333332	-1.0913333333333333
ACHE	TP53-/-	1.8601666666666665	-2.7419999999999995
ACIN1	TP53-/-	-5.256833333333334	-4.151
ACKR1	TP53-/-	-2.619666666666667	-5.857333333333333
ACKR2	TP53-/-	-4.948333333333334	-6.2
ACKR3	TP53-/-	-3.205666666666666	-4.0840000000000005
ACKR4	TP53-/-	-7.636833333333333	-7.408
ACLY	TP53-/-	3.246833333333333	6.169999999999999
ACMSD	TP53-/-	-6.201333333333333	-7.407666666666667
ACO1	TP53-/-	-12.015333333333333	-9.56
ACO2	TP53-/-	-3.049	-3.4523333333333333
ACOT1	TP53-/-	-3.0869999999999997	-1.6046666666666667
ACOT11	TP53-/-	-3.9616666666666664	-3.2273333333333336
ACOT12	TP53-/-	-3.8153333333333332	-3.244666666666667
ACOT13	TP53-/-	-5.058666666666666	-2.3653333333333335
ACOT2	TP53-/-	-4.122000000000001	-4.315
ACOT4	TP53-/-	-5.262833333333334	-4.834333333333333
ACOT6	TP53-/-	-5.784833333333332	-5.441666666666666
ACOT7	TP53-/-	-2.7709999999999995	-3.5803333333333334
ACOT8	TP53-/-	-1.9465000000000001	0.2813333333333334
ACOT9	TP53-/-	-1.8221666666666667	0.005666666666666709
ACOX1	TP53-/-	-2.989166666666667	-3.53
ACOX2	TP53-/-	-4.6085	-2.4010000000000002
ACOX3	TP53-/-	-1.2438333333333333	-3.1959999999999997
ACOXL	TP53-/-	-0.03833333333333335	1.0979999999999999
ACP1	TP53-/-	3.9589999999999996	0.6416666666666667
ACP2	TP53-/-	-2.560333333333333	-4.937333333333333
ACP5	TP53-/-	-4.708833333333334	-3.812
ACP6	TP53-/-	-0.143	-0.5893333333333334
ACPP	TP53-/-	-5.930666666666667	-5.639333333333333
ACPT	TP53-/-	-1.0498333333333332	-2.352333333333333
ACR	TP53-/-	-0.18066666666666673	0.22833333333333328
ACRBP	TP53-/-	-3.7044999999999995	-4.234666666666667
ACRC	TP53-/-	-4.5424999999999995	-4.939
ACRV1	TP53-/-	-8.690166666666666	-9.035333333333334
ACSBG1	TP53-/-	-4.257666666666666	-4.274
ACSBG2	TP53-/-	-6.792333333333333	-7.455333333333333
ACSF2	TP53-/-	-1.7095000000000002	0.12299999999999993
ACSF3	TP53-/-	-4.444833333333333	-1.8976666666666666
ACSL1	TP53-/-	-3.1405	-2.952666666666667
ACSL3	TP53-/-	-1.8881666666666668	-1.7346666666666668
ACSL4	TP53-/-	-5.103166666666667	-4.923333333333333
ACSL5	TP53-/-	-4.012833333333333	-3.3786666666666663
ACSL6	TP53-/-	-2.675666666666667	-2.486333333333333
ACSM1	TP53-/-	-7.0985000000000005	-7.189
ACSM2A	TP53-/-	-11.548333333333332	-9.816
ACSM2B	TP53-/-	-4.2335	-3.8953333333333333
ACSM3	TP53-/-	-1.4058333333333335	-1.601
ACSM4	TP53-/-	-3.3435	-2.799
ACSM5	TP53-/-	-3.9771666666666667	-1.3766666666666667
ACSM6	TP53-/-	-2.700333333333333	-2.3123333333333336
ACSS1	TP53-/-	-1.865	-2.0196666666666667
ACSS2	TP53-/-	-3.5408333333333335	-5.387333333333333
ACSS3	TP53-/-	-2.3975000000000004	-1.121
ACTA1	TP53-/-	-1.1304999999999998	-3.311
ACTA2	TP53-/-	-3.5583333333333336	-5.791666666666667
ACTB	TP53-/-	1.6611666666666665	1.8170000000000002
ACTBL2	TP53-/-	-3.8029999999999995	-3.201
ACTC1	TP53-/-	-6.783166666666666	-4.082999999999999
ACTG1	TP53-/-	-3.7741666666666664	-2.5206666666666666
ACTG2	TP53-/-	-4.093166666666666	-4.294333333333333
ACTL10	TP53-/-	-0.42216666666666663	1.6649999999999998
ACTL6A	TP53-/-	0.6774999999999999	0.6769999999999999
ACTL6B	TP53-/-	-5.279000000000001	-5.774333333333334
ACTL7A	TP53-/-	-3.6430000000000002	-2.8413333333333335
ACTL7B	TP53-/-	-5.194333333333333	-5.0200000000000005
ACTL8	TP53-/-	-2.8906666666666667	-2.894
ACTL9	TP53-/-	-4.523333333333333	-6.713666666666668
ACTN1	TP53-/-	-5.8945	-2.112
ACTN2	TP53-/-	-4.016333333333334	0.041666666666666664
ACTN3	TP53-/-	-4.448833333333334	-3.046333333333333
ACTN4	TP53-/-	-8.0055	-7.9959999999999996
ACTR10	TP53-/-	5.1595	1.3013333333333335
ACTR1A	TP53-/-	-0.6084999999999999	0.6843333333333333
ACTR1B	TP53-/-	2.3318333333333334	0.40866666666666673
ACTR2	TP53-/-	2.737833333333333	3.735333333333333
ACTR3	TP53-/-	-0.6998333333333333	1.712
ACTR3B	TP53-/-	-1.1898333333333333	-1.7083333333333333
ACTR3C	TP53-/-	0.16033333333333336	-0.3386666666666666
ACTR5	TP53-/-	-3.321166666666667	-1.9353333333333331
ACTR6	TP53-/-	-0.24533333333333338	0.908
ACTR8	TP53-/-	1.780166666666667	2.821
ACTRT1	TP53-/-	-5.402166666666666	-5.747333333333334
ACTRT2	TP53-/-	-4.589833333333334	-4.755333333333333
ACTRT3	TP53-/-	1.0311666666666668	2.0546666666666664
ACVR1	TP53-/-	-2.3495	-4.332333333333334
ACVR1B	TP53-/-	-3.228666666666667	-5.119
ACVR1C	TP53-/-	-2.3781666666666665	-2.5576666666666665
ACVR2A	TP53-/-	-1.6453333333333333	-1.5326666666666666
ACVR2B	TP53-/-	-1.1015000000000001	-1.5403333333333336
ACVRL1	TP53-/-	-0.8654999999999999	-1.7433333333333334
ACY1	TP53-/-	-2.2665	-0.5543333333333333
ACY3	TP53-/-	0.7011666666666666	1.0479999999999998
ACYP1	TP53-/-	-4.572166666666667	-4.402
ACYP2	TP53-/-	-3.6503333333333328	-4.433333333333334
ADA	TP53-/-	-6.764333333333333	-7.179333333333333
ADAD1	TP53-/-	-2.724833333333333	-1.3226666666666667
ADAD2	TP53-/-	-4.9805	-4.594
ADAL	TP53-/-	-7.199166666666667	-8.147333333333334
ADAM10	TP53-/-	-0.7811666666666667	-2.7580000000000005
ADAM11	TP53-/-	-2.518166666666667	-0.7763333333333332
ADAM12	TP53-/-	-6.267833333333333	-4.331666666666666
ADAM15	TP53-/-	-4.632	-3.183
ADAM17	TP53-/-	-5.914166666666667	-5.901000000000001
ADAM18	TP53-/-	-4.147666666666667	-4.6290000000000004
ADAM19	TP53-/-	-5.0103333333333335	-6.621666666666667
ADAM2	TP53-/-	-4.6575	-2.853666666666667
ADAM20	TP53-/-	-6.083333333333333	-7.567666666666667
ADAM21	TP53-/-	-4.620333333333334	-5.199666666666666
ADAM22	TP53-/-	-2.2368333333333332	-4.463
ADAM23	TP53-/-	-3.9921666666666664	-5.2523333333333335
ADAM28	TP53-/-	-8.309	-8.641
ADAM29	TP53-/-	-0.9363333333333334	-1.369
ADAM30	TP53-/-	-5.6883333333333335	-2.82
ADAM32	TP53-/-	-2.643666666666667	-3.345
ADAM33	TP53-/-	-4.608666666666666	-5.643
ADAM7	TP53-/-	-6.850333333333334	-7.267333333333333
ADAM8	TP53-/-	-3.9299999999999997	-2.748666666666667
ADAM9	TP53-/-	1.7665	0.5433333333333333
ADAMDEC1	TP53-/-	-6.3501666666666665	-4.205
ADAMTS1	TP53-/-	-4.7895	-8.061
ADAMTS10	TP53-/-	-2.1865	0.9496666666666664
ADAMTS12	TP53-/-	-8.073166666666667	-8.379
ADAMTS13	TP53-/-	-9.140666666666666	-7.639666666666667
ADAMTS14	TP53-/-	0.3958333333333332	0.4669999999999999
ADAMTS15	TP53-/-	-4.181333333333334	-4.9639999999999995
ADAMTS16	TP53-/-	-5.3069999999999995	-3.3843333333333327
ADAMTS17	TP53-/-	-3.3441666666666663	-4.500333333333333
ADAMTS18	TP53-/-	-4.009166666666666	-6.177
ADAMTS19	TP53-/-	-6.3115	-3.955666666666667
ADAMTS2	TP53-/-	-4.908	-5.192
ADAMTS20	TP53-/-	-0.8143333333333335	-4.3773333333333335
ADAMTS3	TP53-/-	-3.0223333333333335	-0.8726666666666666
ADAMTS4	TP53-/-	-5.558333333333334	-4.572
ADAMTS5	TP53-/-	0.3513333333333333	0.4083333333333334
ADAMTS6	TP53-/-	-2.8881666666666668	-4.282
ADAMTS7	TP53-/-	-0.7041666666666666	-6.172999999999999
ADAMTS8	TP53-/-	-8.319833333333333	-7.229
ADAMTS9	TP53-/-	-7.170333333333333	-5.702000000000001
ADAMTSL1	TP53-/-	-8.7091666666666665	-8.347666666666667
ADAMTSL2	TP53-/-	-1.6268333333333336	-2.326
ADAMTSL3	TP53-/-	-4.477833333333334	-4.324000000000001
ADAMTSL4	TP53-/-	1.2316666666666667	-0.307
ADAMTSL5	TP53-/-	-1.6618333333333333	-3.119666666666667
ADAP1	TP53-/-	-0.747	-0.8649999999999999
ADAP2	TP53-/-	0.6006666666666667	0.05466666666666664
ADAR	TP53-/-	-1.2925	-0.763
ADARB1	TP53-/-	-2.078	-0.4670000000000001
ADARB2	TP53-/-	-4.876	-5.933
ADAT1	TP53-/-	-6.158666666666666	-6.245666666666668
ADAT2	TP53-/-	0.262	0.2173333333333333
ADAT3	TP53-/-	0.9296666666666665	0.9453333333333335
ADCK1	TP53-/-	-1.7575	-0.17366666666666664
ADCK2	TP53-/-	-1.8461666666666667	-1.2903333333333333
ADCK3	TP53-/-	-4.890833333333334	-3.6380000000000003
ADCK4	TP53-/-	-2.937	-1.6316666666666666
ADCK5	TP53-/-	-4.604500000000001	-5.3886666666666665
ADCY1	TP53-/-	-6.072333333333333	-7.063333333333333
ADCY10	TP53-/-	-3.057	-2.3253333333333335
ADCY2	TP53-/-	-5.757333333333334	-7.060666666666666
ADCY3	TP53-/-	-2.5220000000000002	-2.9226666666666667
ADCY4	TP53-/-	0.2965	1.5990000000000002
ADCY5	TP53-/-	-5.617833333333333	-3.5839999999999996
ADCY6	TP53-/-	-0.13366666666666668	-0.9250000000000002
ADCY7	TP53-/-	-5.3745	-2.089
ADCY8	TP53-/-	-0.6658333333333334	-1.1393333333333333
ADCY9	TP53-/-	-1.8356666666666668	-0.11966666666666666
ADCYAP1	TP53-/-	-7.498833333333334	-9.163666666666666
ADCYAP1R1	TP53-/-	-0.5098333333333334	0.17466666666666666
ADD1	TP53-/-	-2.9595	-3.9796666666666667
ADD2	TP53-/-	-5.909666666666666	-5.219666666666667
ADD3	TP53-/-	-1.2101666666666666	1.4396666666666667
ADGB	TP53-/-	0.19816666666666669	-0.9556666666666668
ADGRA1	TP53-/-	-2.709	-4.666666666666667
ADGRA2	TP53-/-	-2.2846666666666664	-1.1166666666666667
ADGRA3	TP53-/-	-2.2491666666666665	-1.7646666666666668
ADGRB1	TP53-/-	-5.258500000000001	-6.384666666666667
ADGRB2	TP53-/-	-4.290500000000001	-2.898
ADGRB3	TP53-/-	-5.5195	-4.129666666666666
ADGRD1	TP53-/-	-2.6735	-3.4546666666666668
ADGRE1	TP53-/-	-1.1313333333333333	0.7160000000000001
ADGRE2	TP53-/-	-5.046	-3.6903333333333332
ADGRE3	TP53-/-	-1.6159999999999999	-3.715
ADGRE5	TP53-/-	-1.4188333333333334	-2.9386666666666663
ADGRF1	TP53-/-	-5.324833333333333	-4.569999999999999
ADGRF2	TP53-/-	-4.898833333333334	-6.084666666666667
ADGRF3	TP53-/-	-5.671666666666667	-6.6896666666666675
ADGRF4	TP53-/-	1.9931666666666665	-1.2533333333333334
ADGRF5	TP53-/-	-4.019333333333333	-4.2940000000000005
ADGRG1	TP53-/-	-0.5444999999999999	0.18400000000000008
ADGRG2	TP53-/-	-4.903	-5.332666666666667
ADGRG3	TP53-/-	-3.4888333333333335	-4.868666666666667
ADGRG4	TP53-/-	-5.0595	-4.680666666666666
ADGRG5	TP53-/-	-4.853	-3.7136666666666667
ADGRG6	TP53-/-	-7.8805000000000005	-8.626
ADGRG7	TP53-/-	-3.4795	-1.4433333333333334
ADGRL1	TP53-/-	-4.9415	-3.0269999999999997
ADGRL2	TP53-/-	-5.697666666666667	-3.817
ADGRL3	TP53-/-	-2.1216666666666666	-3.111333333333333
ADGRL4	TP53-/-	-6.4815	-4.996333333333333
ADGRV1	TP53-/-	-1.8598333333333334	-1.169
ADH1A	TP53-/-	-3.318333333333333	-2.764333333333333
ADH1B	TP53-/-	-1.909	0.387
ADH1C	TP53-/-	0.2116666666666667	-0.767
ADH4	TP53-/-	-6.912166666666668	-5.548333333333333
ADH5	TP53-/-	-2.565	-1.1916666666666664
ADH6	TP53-/-	-2.4126666666666665	-1.2300000000000002
ADH7	TP53-/-	-4.165666666666667	-2.83
ADHFE1	TP53-/-	-6.8965	-8.853666666666667
ADI1	TP53-/-	-5.101000000000001	-5.254333333333333
ADIG	TP53-/-	0.024500000000000133	-3.173
ADIPOQ	TP53-/-	-4.507833333333333	-3.2876666666666665
ADIPOR1	TP53-/-	-1.4621666666666666	-2.9913333333333334
ADIPOR2	TP53-/-	-6.381833333333333	-4.424666666666667
ADIRF	TP53-/-	-6.205666666666667	-4.440666666666666
ADK	TP53-/-	-0.4111666666666667	1.757666666666667
ADM	TP53-/-	-4.6255	-2.0036666666666667
ADM2	TP53-/-	-2.6475000000000004	-2.368
ADM5	TP53-/-	-8.367166666666668	-5.234
ADNP	TP53-/-	-3.2233333333333327	-4.653333333333333
ADNP2	TP53-/-	0.7715	1.2343333333333335
ADO	TP53-/-	0.02083333333333326	-1.6493333333333335
ADORA1	TP53-/-	-2.9523333333333337	-1.4043333333333334
ADORA2A	TP53-/-	0.7741666666666666	1.6936666666666664
ADORA2B	TP53-/-	-7.071833333333333	-6.356333333333333
ADORA3	TP53-/-	-4.7555000000000005	-3.949333333333333
ADPGK	TP53-/-	-2.2763333333333335	-3.4156666666666666
ADPRH	TP53-/-	-4.717999999999999	-4.407
ADPRHL1	TP53-/-	-3.519833333333334	-2.470666666666667
ADPRHL2	TP53-/-	-2.5835000000000004	-2.0276666666666667
ADPRM	TP53-/-	-3.6216666666666666	-4.616333333333333
ADRA1A	TP53-/-	-4.255666666666667	-5.588333333333334
ADRA1B	TP53-/-	-5.1905	-6.628666666666667
ADRA1D	TP53-/-	-3.9568333333333334	-5.408666666666666
ADRA2A	TP53-/-	-0.9540000000000001	-1.6406666666666665
ADRA2B	TP53-/-	-1.9286666666666668	-3.1716666666666664
ADRA2C	TP53-/-	-2.6188333333333333	-2.396333333333333
ADRB1	TP53-/-	-5.095833333333334	-5.79
ADRB2	TP53-/-	-5.8825	-5.500333333333334
ADRB3	TP53-/-	-5.092333333333333	-5.196666666666666
ADRBK1	TP53-/-	-2.9498333333333338	-3.470333333333333
ADRBK2	TP53-/-	-4.976	-4.310333333333333
ADRM1	TP53-/-	-2.314	-2.793333333333333
ADSL	TP53-/-	3.198166666666667	2.5690000000000004
ADSS	TP53-/-	1.7186666666666666	0.22566666666666668
ADSSL1	TP53-/-	-6.648666666666666	-3.893333333333333
ADTRP	TP53-/-	-4.156833333333334	-3.7623333333333338
AEBP1	TP53-/-	-3.545166666666667	-1.4513333333333334
AEBP2	TP53-/-	-3.0048333333333335	-4.1819999999999995
AEN	TP53-/-	-2.4225	-3.1406666666666667
AES	TP53-/-	-2.6726666666666667	-2.481333333333333
AFAP1	TP53-/-	-12.38	-7.989
AFAP1L1	TP53-/-	-7.415333333333333	-7.043666666666667
AFAP1L2	TP53-/-	-4.803166666666667	-3.9443333333333332
AFF1	TP53-/-	-1.1616666666666666	-0.3106666666666667
AFF2	TP53-/-	-4.946666666666666	-4.410666666666667
AFF3	TP53-/-	-1.9826666666666666	-1.653333333333333
AFF4	TP53-/-	-3.044166666666666	-2.380666666666667
AFG3L2	TP53-/-	7.172166666666667	5.511333333333333
AFM	TP53-/-	-3.3586666666666667	-5.145
AFMID	TP53-/-	-1.3111666666666668	-2.4563333333333333
AFP	TP53-/-	-4.741	-4.296333333333333
AFTPH	TP53-/-	-3.7925	-3.283
AGA	TP53-/-	-3.1735	-6.9926666666666675
AGAP1	TP53-/-	-6.5625	-6.8183333333333325
AGAP11	TP53-/-	-2.4951666666666665	-1.519
AGAP2	TP53-/-	-4.597333333333333	-2.657666666666667
AGAP3	TP53-/-	-4.4835	-5.119
AGAP4	TP53-/-	4.7444999999999995	4.558666666666666
AGAP5	TP53-/-	-2.6675	-2.901
AGAP6	TP53-/-	-0.43100000000000005	0.5563333333333333
AGAP9	TP53-/-	0.5208333333333334	-1.684
AGBL1	TP53-/-	-5.7515	-5.809666666666666
AGBL2	TP53-/-	-4.4745	-5.425
AGBL3	TP53-/-	-2.044	-2.7246666666666663
AGBL4	TP53-/-	-0.6865	-2.455
AGBL5	TP53-/-	-4.3535	-3.6846666666666663
AGER	TP53-/-	-5.636666666666667	-5.372666666666667
AGFG1	TP53-/-	-4.4944999999999995	-6.102
AGFG2	TP53-/-	-4.232	-5.076999999999999
AGGF1	TP53-/-	-1.9133333333333333	-1.845
AGK	TP53-/-	-0.5946666666666666	1.4056666666666666
AGL	TP53-/-	-5.712166666666666	-4.727
AGMAT	TP53-/-	-4.5975	-3.9983333333333335
AGMO	TP53-/-	-7.650833333333334	-8.501
AGO1	TP53-/-	-5.37	-4.460333333333334
AGO2	TP53-/-	-6.484666666666667	-6.519000000000001
AGO3	TP53-/-	-1.9501666666666668	-4.071333333333334
AGO4	TP53-/-	-7.703666666666666	-7.324666666666666
AGPAT1	TP53-/-	-3.121333333333333	-3.239333333333333
AGPAT2	TP53-/-	-1.2773333333333334	0.2786666666666667
AGPAT3	TP53-/-	-2.4215000000000004	-3.4106666666666663
AGPAT4	TP53-/-	-3.4130000000000003	-4.300666666666667
AGPAT5	TP53-/-	-5.109000000000001	-5.080333333333334
AGPAT6	TP53-/-	-3.1764999999999994	-0.8583333333333333
AGPAT9	TP53-/-	-4.9555	-4.236000000000001
AGPS	TP53-/-	-0.040000000000000015	3.422
AGR2	TP53-/-	-4.1055	-3.8793333333333333
AGR3	TP53-/-	-1.6038333333333332	-1.0436666666666667
AGRN	TP53-/-	-5.371833333333332	-4.278666666666666
AGRP	TP53-/-	-4.572666666666667	-6.176666666666666
AGT	TP53-/-	0.1105	0.2663333333333333
AGTPBP1	TP53-/-	-8.010166666666667	-8.120333333333333
AGTR1	TP53-/-	-1.9600000000000002	-0.39766666666666667
AGTR2	TP53-/-	-4.4345	-6.902333333333334
AGTRAP	TP53-/-	-2.5448333333333335	-0.31600000000000006
AGXT	TP53-/-	-5.258833333333333	-4.823333333333333
AGXT2	TP53-/-	-4.837666666666666	-3.0169999999999995
AHCTF1	TP53-/-	3.8435	2.9843333333333333
AHCY	TP53-/-	-0.37083333333333335	0.8076666666666666
AHCYL1	TP53-/-	-2.2931666666666666	-2.9836666666666667
AHCYL2	TP53-/-	-1.0645	-1.7546666666666664
AHDC1	TP53-/-	-6.176333333333333	-7.652333333333334
AHI1	TP53-/-	-5.111	-4.249666666666667
AHNAK	TP53-/-	-7.020833333333333	-4.751666666666666
AHNAK2	TP53-/-	-4.022	-4.125333333333334
AHR	TP53-/-	-7.300166666666666	-5.832999999999999
AHRR	TP53-/-	-6.025666666666666	-6.698
AHSA1	TP53-/-	-3.651333333333333	-4.006666666666667
AHSA2	TP53-/-	-4.147833333333334	-4.298333333333333
AHSG	TP53-/-	-5.563	-6.334333333333333
AHSP	TP53-/-	-6.195833333333333	-4.910333333333333
AICDA	TP53-/-	-7.842	-5.260666666666666
AIDA	TP53-/-	-4.324000000000001	-3.187
AIF1	TP53-/-	-3.0391666666666666	-1.1116666666666666
AIF1L	TP53-/-	-3.9171666666666662	-5.954000000000001
AIFM1	TP53-/-	1.3998333333333333	0.2026666666666667
AIFM2	TP53-/-	3.9135000000000004	2.426
AIFM3	TP53-/-	-5.200166666666667	-4.589666666666667
AIG1	TP53-/-	-2.783333333333333	-2.9276666666666666
AIM1	TP53-/-	-7.6803333333333335	-5.04
AIM1L	TP53-/-	-1.6144999999999998	-1.7053333333333331
AIM2	TP53-/-	-1.6013333333333335	-1.6063333333333336
AIMP1	TP53-/-	-0.8985	-2.768333333333334
AIMP2	TP53-/-	-1.852666666666667	-0.5989999999999999
AIP	TP53-/-	-3.8358333333333334	-3.328666666666667
AIPL1	TP53-/-	0.38316666666666666	-2.0123333333333333
AIRE	TP53-/-	-2.797333333333334	-3.9309999999999996
AJAP1	TP53-/-	-5.548333333333333	-6.271999999999999
AJUBA	TP53-/-	-5.588166666666666	-3.6293333333333333
AK1	TP53-/-	-4.487	-2.9440000000000004
AK2	TP53-/-	0.30316666666666664	-0.35566666666666663
AK3	TP53-/-	-7.537	-7.86
AK4	TP53-/-	-7.594333333333334	-6.228000000000001
AK5	TP53-/-	-2.9468333333333336	0.5903333333333333
AK6	TP53-/-	0.24449999999999997	0.46666666666666673
AK7	TP53-/-	-11.995833333333332	-13.065666666666667
AK8	TP53-/-	-3.8635	-3.146333333333333
AK9	TP53-/-	-7.761500000000001	-8.590666666666666
AKAP1	TP53-/-	-2.271333333333333	0.040666666666666774
AKAP10	TP53-/-	-3.218666666666666	-2.1686666666666667
AKAP11	TP53-/-	1.8068333333333333	0.5906666666666666
AKAP12	TP53-/-	-3.994666666666667	-1.8333333333333333
AKAP13	TP53-/-	-1.7261666666666666	-1.388333333333333
AKAP14	TP53-/-	-8.461833333333333	-8.314
AKAP17A	TP53-/-	-4.151	-4.025333333333333
AKAP2	TP53-/-	-7.214166666666666	-7.299666666666667
AKAP3	TP53-/-	-3.4896666666666665	-5.321000000000001
AKAP4	TP53-/-	-1.4535	-3.2230000000000003
AKAP5	TP53-/-	-4.896833333333333	-4.720666666666666
AKAP6	TP53-/-	-5.057166666666666	-3.503
AKAP7	TP53-/-	-4.077833333333333	-3.190666666666667
AKAP8	TP53-/-	-5.326333333333333	-5.378333333333333
AKAP8L	TP53-/-	-3.154	-4.672666666666666
AKAP9	TP53-/-	-2.4066666666666667	-3.1573333333333333
AKIP1	TP53-/-	-0.6558333333333334	-0.9056666666666667
AKIRIN1	TP53-/-	0.4166666666666667	2.439
AKIRIN2	TP53-/-	10.177666666666665	11.286999999999999
AKNA	TP53-/-	-3.198166666666667	-3.2793333333333337
AKNAD1	TP53-/-	-4.558666666666667	-2.8226666666666667
AKR1A1	TP53-/-	-4.825166666666667	-4.308333333333334
AKR1B1	TP53-/-	-8.390666666666666	-6.692666666666667
AKR1B10	TP53-/-	-5.709166666666667	-3.002333333333333
AKR1B15	TP53-/-	-4.698666666666667	-5.403
AKR1C1	TP53-/-	2.639333333333333	3.1326666666666667
AKR1C2	TP53-/-	-4.454666666666667	-2.2786666666666666
AKR1C3	TP53-/-	-7.671166666666667	-5.958333333333333
AKR1C4	TP53-/-	-5.381	-5.196666666666666
AKR1D1	TP53-/-	-2.5955	-3.004
AKR1E2	TP53-/-	-6.272666666666666	-5.466
AKR7A2	TP53-/-	1.8745	0.5599999999999999
AKR7A3	TP53-/-	-2.7865	-2.055333333333333
AKT1	TP53-/-	-2.853	-2.4986666666666664
AKT1S1	TP53-/-	-5.1194999999999995	-4.824333333333333
AKT2	TP53-/-	-3.1488333333333336	-1.952
AKT3	TP53-/-	-4.058833333333333	-1.912333333333333
AKTIP	TP53-/-	-9.2455	-12.000333333333332
ALAD	TP53-/-	-6.677166666666666	-4.706333333333333
ALAS1	TP53-/-	-5.3309999999999995	-4.826999999999999
ALAS2	TP53-/-	-3.2451666666666665	-1.035
ALB	TP53-/-	-4.001333333333332	-3.2646666666666664
ALCAM	TP53-/-	-4.2316666666666665	-2.123666666666667
ALDH16A1	TP53-/-	-3.663166666666667	-2.403
ALDH18A1	TP53-/-	-3.5096666666666674	-6.688
ALDH1A1	TP53-/-	-9.115833333333333	-6.9736666666666665
ALDH1A2	TP53-/-	-4.9175	-6.295333333333333
ALDH1A3	TP53-/-	-2.033	0.5303333333333332
ALDH1B1	TP53-/-	-4.944833333333334	-5.281333333333333
ALDH1L1	TP53-/-	-2.7471666666666668	-1.9913333333333334
ALDH1L2	TP53-/-	0.8396666666666667	1.2469999999999999
ALDH2	TP53-/-	-4.367	-3.064
ALDH3A1	TP53-/-	-6.733833333333334	-4.416666666666667
ALDH3A2	TP53-/-	-11.738	-9.864333333333333
ALDH3B1	TP53-/-	-4.086666666666667	-4.122333333333334
ALDH3B2	TP53-/-	-1.7613333333333332	-0.907
ALDH4A1	TP53-/-	-1.4983333333333333	-2.5733333333333333
ALDH5A1	TP53-/-	-6.234166666666667	-7.212
ALDH6A1	TP53-/-	-2.436	-2.7016666666666667
ALDH7A1	TP53-/-	-2.395666666666667	-2.7100000000000004
ALDH8A1	TP53-/-	-5.079666666666667	-4.305333333333333
ALDH9A1	TP53-/-	-4.465166666666667	-3.5913333333333335
ALDOA	TP53-/-	6.289333333333334	4.824333333333334
ALDOB	TP53-/-	-1.3069999999999997	0.25533333333333336
ALDOC	TP53-/-	-2.9746666666666672	-5.642666666666666
ALG1	TP53-/-	6.584833333333333	7.6513333333333335
ALG10	TP53-/-	-3.739333333333333	-1.739
ALG10B	TP53-/-	4.655833333333333	1.946
ALG11	TP53-/-	0.11333333333333347	1.9146666666666665
ALG12	TP53-/-	1.4581666666666668	0.7319999999999999
ALG13	TP53-/-	1.7538333333333334	1.9606666666666666
ALG14	TP53-/-	3.965666666666667	3.0666666666666664
ALG1L	TP53-/-	-3.334	-2.5366666666666666
ALG1L2	TP53-/-	5.823499999999999	6.459333333333333
ALG2	TP53-/-	11.811166666666667	10.971333333333334
ALG3	TP53-/-	5.092833333333333	4.462
ALG5	TP53-/-	1.9098333333333335	1.132
ALG6	TP53-/-	3.081666666666667	-0.02266666666666665
ALG8	TP53-/-	-0.894	-2.128
ALG9	TP53-/-	1.539	5.613666666666667
ALK	TP53-/-	-5.732833333333333	-5.488666666666667
ALKBH1	TP53-/-	-2.686666666666667	-2.7833333333333337
ALKBH2	TP53-/-	-3.8985000000000003	-3.566666666666667
ALKBH3	TP53-/-	-7.331499999999999	-7.527333333333334
ALKBH4	TP53-/-	-3.942	-4.876333333333334
ALKBH5	TP53-/-	-5.155333333333333	-1.417
ALKBH6	TP53-/-	-8.133333333333335	-6.396333333333334
ALKBH7	TP53-/-	-4.595	-0.6493333333333332
ALKBH8	TP53-/-	-1.4721666666666666	-3.8366666666666664
ALLC	TP53-/-	-6.4621666666666675	-5.614999999999999
ALMS1	TP53-/-	-6.717666666666666	-6.589333333333333
ALOX12	TP53-/-	-3.7219999999999995	-4.203333333333333
ALOX12B	TP53-/-	-4.954166666666667	-4.307666666666666
ALOX15	TP53-/-	-4.339833333333334	-2.2243333333333335
ALOX15B	TP53-/-	-6.339333333333333	-5.7683333333333335
ALOX5	TP53-/-	-3.5036666666666663	-3.0896666666666666
ALOX5AP	TP53-/-	-8.104166666666666	-8.025
ALOXE3	TP53-/-	-5.244166666666666	-4.14
ALPI	TP53-/-	-2.5081666666666664	-2.344
ALPK1	TP53-/-	-5.455666666666667	-4.658333333333334
ALPK2	TP53-/-	-0.7165	-0.30299999999999994
ALPK3	TP53-/-	-3.868	-3.757
ALPL	TP53-/-	-2.367833333333333	-3.0636666666666668
ALPP	TP53-/-	-5.627666666666667	-5.154333333333334
ALPPL2	TP53-/-	-4.6803333333333335	-4.000333333333333
ALS2	TP53-/-	-0.23549999999999996	-3.942
ALS2CL	TP53-/-	-4.886166666666667	-4.5393333333333334
ALS2CR11	TP53-/-	-0.18633333333333338	-1.0639999999999998
ALS2CR12	TP53-/-	-6.98	-4.547
ALX1	TP53-/-	-4.895666666666667	-5.640666666666667
ALX3	TP53-/-	-3.779	-4.323666666666667
ALX4	TP53-/-	-3.6496666666666666	-2.3393333333333333
ALYREF	TP53-/-	-0.09866666666666668	2.0556666666666668
AMACR	TP53-/-	-6.779666666666667	-5.839333333333333
AMBN	TP53-/-	-3.1835	-1.1856666666666669
AMBP	TP53-/-	-1.0553333333333332	-2.141
AMBRA1	TP53-/-	-6.325666666666667	-5.580000000000001
AMD1	TP53-/-	-2.6861666666666664	-2.9583333333333335
AMDHD1	TP53-/-	-2.9288333333333334	-3.933
AMDHD2	TP53-/-	-2.6735	-1.325
AMELX	TP53-/-	-6.305499999999999	-6.875333333333334
AMELY	TP53-/-	-5.220166666666667	-4.783666666666666
AMER1	TP53-/-	-1.1488333333333334	-1.6696666666666669
AMER2	TP53-/-	-5.443333333333334	-4.484
AMER3	TP53-/-	-4.355833333333334	-2.462666666666667
AMFR	TP53-/-	-3.409666666666667	-2.81
AMH	TP53-/-	-5.24	-4.266
AMHR2	TP53-/-	-1.9993333333333334	-4.210999999999999
AMICA1	TP53-/-	-6.839333333333333	-7.93
AMIGO1	TP53-/-	-5.7618333333333345	-3.925666666666667
AMIGO2	TP53-/-	-4.957333333333334	-3.515
AMIGO3	TP53-/-	-5.517	-4.675333333333334
AMMECR1	TP53-/-	-2.5446666666666666	-1.546
AMMECR1L	TP53-/-	-2.5578333333333334	-2.0626666666666664
AMN	TP53-/-	-5.181166666666666	-5.9943333333333335
AMN1	TP53-/-	-1.2283333333333333	-3.1286666666666663
AMOT	TP53-/-	-3.235666666666667	-2.0246666666666666
AMOTL1	TP53-/-	-3.954333333333333	-4.116666666666666
AMOTL2	TP53-/-	-11.261166666666668	-12.472333333333333
AMPD1	TP53-/-	0.6506666666666668	-1.0470000000000002
AMPD2	TP53-/-	-4.501166666666666	-5.705333333333333
AMPD3	TP53-/-	-1.2821666666666667	-2.4476666666666667
AMPH	TP53-/-	-4.305499999999999	-4.932666666666667
AMT	TP53-/-	-3.9108333333333327	-3.764
AMTN	TP53-/-	-1.3891666666666664	-0.9233333333333333
AMY1A	TP53-/-	-1.0071666666666668	-2.0580000000000003
AMY1B	TP53-/-	1.1796666666666666	0.026999999999999986
AMY1C	TP53-/-	1.1795	-0.5503333333333333
AMY2A	TP53-/-	-3.7808333333333337	-0.626
AMY2B	TP53-/-	-4.105166666666666	-2.662333333333333
AMZ1	TP53-/-	-1.5395	0.4643333333333332
AMZ2	TP53-/-	-4.915499999999999	-1.9286666666666665
ANAPC1	TP53-/-	1.5601666666666665	-1.067
ANAPC10	TP53-/-	1.2591666666666665	-0.04533333333333336
ANAPC11	TP53-/-	11.839666666666668	11.338666666666668
ANAPC13	TP53-/-	-4.388166666666667	-0.5906666666666666
ANAPC15	TP53-/-	-0.4463333333333333	2.079
ANAPC16	TP53-/-	-2.209	-3.854333333333333
ANAPC2	TP53-/-	4.372833333333333	3.1253333333333337
ANAPC4	TP53-/-	0.529	1.388
ANAPC5	TP53-/-	4.661333333333333	6.054666666666667
ANAPC7	TP53-/-	-3.667666666666667	-3.378
ANG	TP53-/-	-3.7673333333333336	-4.261666666666667
ANGEL1	TP53-/-	-7.270833333333332	-6.299666666666667
ANGEL2	TP53-/-	-7.597333333333332	-6.533666666666666
ANGPT1	TP53-/-	-1.1586666666666665	-3.4320000000000004
ANGPT2	TP53-/-	-5.8743333333333325	-5.073666666666667
ANGPT4	TP53-/-	-4.299666666666666	-3.5489999999999995
ANGPTL1	TP53-/-	-3.945833333333333	-5.201
ANGPTL2	TP53-/-	-3.0766666666666667	-2.394
ANGPTL3	TP53-/-	-1.7855	-4.596333333333333
ANGPTL4	TP53-/-	-0.9981666666666665	0.10466666666666662
ANGPTL5	TP53-/-	-7.785999999999999	-9.691666666666668
ANGPTL6	TP53-/-	-1.7013333333333334	-2.4546666666666668
ANGPTL7	TP53-/-	-2.588833333333333	-3.2036666666666664
ANHX	TP53-/-	-3.5068333333333332	-3.0783333333333336
ANK1	TP53-/-	-4.9855	-5.413666666666667
ANK2	TP53-/-	-1.8084999999999998	-0.7903333333333332
ANK3	TP53-/-	-3.5325	-3.605333333333333
ANKAR	TP53-/-	-2.6065	-2.3043333333333336
ANKDD1A	TP53-/-	-2.9438333333333335	-0.665
ANKDD1B	TP53-/-	-9.618833333333333	-8.995333333333333
ANKEF1	TP53-/-	-4.239833333333333	-3.297333333333333
ANKFN1	TP53-/-	-3.618166666666667	-3.9843333333333333
ANKFY1	TP53-/-	-4.809	-1.928
ANKH	TP53-/-	-6.3870000000000005	-4.304666666666667
ANKHD1	TP53-/-	-8.676333333333334	-8.864666666666666
ANKHD1-EIF4EBP3	TP53-/-	-6.482166666666665	-6.833333333333333
ANKIB1	TP53-/-	-8.456999999999999	-6.746666666666667
ANKK1	TP53-/-	-5.204833333333333	-3.343
ANKLE1	TP53-/-	-0.11750000000000001	-0.22533333333333339
ANKLE2	TP53-/-	2.6786666666666665	-0.743
ANKMY1	TP53-/-	-3.142333333333333	-2.0573333333333332
ANKMY2	TP53-/-	-2.460666666666666	-2.598333333333333
ANKRA2	TP53-/-	-2.4956666666666667	-3.654333333333333
ANKRD1	TP53-/-	-5.732499999999999	-5.5936666666666675
ANKRD10	TP53-/-	-2.9440000000000004	-4.206666666666666
ANKRD11	TP53-/-	-6.566166666666668	-5.626666666666666
ANKRD12	TP53-/-	-7.506666666666668	-6.678
ANKRD13A	TP53-/-	-0.7783333333333333	0.1463333333333335
ANKRD13B	TP53-/-	0.0776666666666667	-1.118
ANKRD13C	TP53-/-	-3.970833333333333	-5.191666666666666
ANKRD13D	TP53-/-	-6.843166666666666	-3.951333333333334
ANKRD16	TP53-/-	-3.6323333333333334	-3.950333333333333
ANKRD17	TP53-/-	-6.592666666666666	-8.203
ANKRD18A	TP53-/-	-5.8503333333333325	-4.475333333333334
ANKRD18B	TP53-/-	-8.053166666666668	-6.788666666666667
ANKRD2	TP53-/-	-2.3049999999999997	-2.5416666666666665
ANKRD20A1	TP53-/-	2.2198333333333333	3.206666666666667
ANKRD20A2	TP53-/-	-1.3216666666666668	-1.4416666666666664
ANKRD20A3	TP53-/-	-1.4201666666666668	-0.8876666666666667
ANKRD20A4	TP53-/-	-0.5079999999999999	1.1606666666666667
ANKRD22	TP53-/-	-7.585833333333333	-8.041333333333334
ANKRD23	TP53-/-	-3.126	-3.283333333333333
ANKRD24	TP53-/-	-2.4396666666666667	-2.7866666666666666
ANKRD26	TP53-/-	-4.376	-4.7556666666666665
ANKRD27	TP53-/-	-5.7915	-5.1290000000000004
ANKRD28	TP53-/-	-0.6996666666666668	-0.441
ANKRD30A	TP53-/-	-0.47666666666666674	-1.102
ANKRD30B	TP53-/-	-4.201	-6.990666666666667
ANKRD31	TP53-/-	-5.700833333333333	-7.091333333333334
ANKRD32	TP53-/-	2.6785	2.6156666666666664
ANKRD33	TP53-/-	-6.366166666666667	-7.713666666666668
ANKRD33B	TP53-/-	-3.709833333333334	-2.5073333333333334
ANKRD34A	TP53-/-	-3.6476666666666673	-3.489333333333333
ANKRD34B	TP53-/-	-3.8426666666666667	-6.311333333333334
ANKRD34C	TP53-/-	0.4336666666666666	-2.6006666666666667
ANKRD35	TP53-/-	-2.2505	-3.327
ANKRD36	TP53-/-	1.6978333333333335	2.0163333333333333
ANKRD36B	TP53-/-	-6.645666666666667	-7.335999999999999
ANKRD37	TP53-/-	-5.1705	-4.283333333333334
ANKRD39	TP53-/-	0.9631666666666666	0.783
ANKRD40	TP53-/-	-4.511499999999999	-2.017
ANKRD42	TP53-/-	-3.6631666666666667	-3.8083333333333336
ANKRD44	TP53-/-	-5.1209999999999996	-5.222666666666666
ANKRD45	TP53-/-	-5.934166666666666	-6.073666666666667
ANKRD46	TP53-/-	-2.5495	-4.2843333333333335
ANKRD49	TP53-/-	6.451333333333334	6.509333333333333
ANKRD50	TP53-/-	0.9169999999999998	-0.3426666666666667
ANKRD52	TP53-/-	-4.915833333333333	-4.306
ANKRD53	TP53-/-	-0.7691666666666666	1.3616666666666666
ANKRD54	TP53-/-	-5.074999999999999	-1.808
ANKRD55	TP53-/-	-0.7196666666666666	0.3283333333333333
ANKRD6	TP53-/-	1.0135	1.1600000000000001
ANKRD60	TP53-/-	-4.236	-1.2429999999999999
ANKRD61	TP53-/-	-6.480666666666667	-6.495333333333334
ANKRD62	TP53-/-	-3.9804999999999993	-2.530333333333333
ANKRD63	TP53-/-	-5.531666666666666	-4.637666666666667
ANKRD65	TP53-/-	-0.9596666666666667	-1.4623333333333335
ANKRD66	TP53-/-	-4.114333333333334	-2.578333333333333
ANKRD7	TP53-/-	-2.797	-4.451
ANKRD9	TP53-/-	-5.998666666666666	-6.072333333333333
ANKS1A	TP53-/-	-4.337666666666666	-4.086666666666667
ANKS1B	TP53-/-	-3.484166666666667	-2.515333333333334
ANKS3	TP53-/-	-16.016333333333332	-16.76033333333333
ANKS4B	TP53-/-	-3.1229999999999993	-4.043666666666667
ANKS6	TP53-/-	-5.115	-5.523666666666666
ANKUB1	TP53-/-	-2.457333333333333	-0.4876666666666667
ANKZF1	TP53-/-	-3.5435	-1.6923333333333332
ANLN	TP53-/-	-1.7665	0.6356666666666668
ANO1	TP53-/-	-0.7616666666666667	-0.33899999999999997
ANO10	TP53-/-	-1.465	-2.481
ANO2	TP53-/-	-5.052833333333333	-4.8693333333333335
ANO3	TP53-/-	-3.0553333333333335	-3.300666666666667
ANO4	TP53-/-	-4.66	-2.821
ANO5	TP53-/-	-7.135833333333334	-6.592333333333333
ANO6	TP53-/-	-2.5725000000000002	-1.8223333333333331
ANO7	TP53-/-	-7.558	-6.407666666666667
ANO8	TP53-/-	-3.4408333333333334	-1.9483333333333333
ANO9	TP53-/-	-1.5796666666666666	-1.0553333333333332
ANOS1	TP53-/-	-2.1281666666666665	-0.6996666666666668
ANP32A	TP53-/-	-0.996	-3.375
ANP32B	TP53-/-	-3.4043333333333337	-3.7550000000000003
ANP32C	TP53-/-	-9.559166666666666	-11.058
ANP32D	TP53-/-	-0.25866666666666677	0.9303333333333335
ANP32E	TP53-/-	2.074666666666667	-2.592
ANPEP	TP53-/-	-5.0955	-3.8066666666666666
ANTXR1	TP53-/-	-5.496833333333334	-4.4093333333333335
ANTXR2	TP53-/-	-5.759833333333334	-5.175999999999999
ANTXRL	TP53-/-	-7.097666666666668	-6.044
ANXA1	TP53-/-	-8.191	-9.674
ANXA10	TP53-/-	-3.0431666666666666	-1.3853333333333335
ANXA11	TP53-/-	-4.309833333333334	-3.0576666666666665
ANXA13	TP53-/-	-7.571833333333333	-9.387666666666666
ANXA2	TP53-/-	-0.07416666666666667	-1.8973333333333333
ANXA2R	TP53-/-	-5.255833333333334	-8.240666666666666
ANXA3	TP53-/-	-4.9430000000000005	-5.261333333333333
ANXA4	TP53-/-	-4.707999999999999	-5.228333333333333
ANXA5	TP53-/-	-6.722666666666668	-5.480666666666667
ANXA6	TP53-/-	-4.757333333333333	-4.737666666666667
ANXA7	TP53-/-	-4.42	-1.555
ANXA8	TP53-/-	-7.339166666666666	-7.839333333333333
ANXA8L1	TP53-/-	-6.348333333333334	-3.5986666666666665
ANXA9	TP53-/-	-2.748666666666667	-2.264
AOAH	TP53-/-	-5.167833333333333	-4.998666666666668
AOC1	TP53-/-	-4.431166666666667	-4.0553333333333335
AOC2	TP53-/-	-1.9868333333333332	-4.0729999999999995
AOC3	TP53-/-	-1.5046666666666664	-0.17599999999999996
AOX1	TP53-/-	2.9790000000000005	0.154
AP1AR	TP53-/-	-4.905833333333334	-4.479
AP1B1	TP53-/-	-2.6645	-3.154666666666667
AP1G1	TP53-/-	-0.5343333333333333	-1.3986666666666665
AP1G2	TP53-/-	-2.846	0.397
AP1M1	TP53-/-	0.219	2.0596666666666668
AP1M2	TP53-/-	-5.126166666666666	-6.295999999999999
AP1S1	TP53-/-	-2.0355	-1.248
AP1S2	TP53-/-	-2.6126666666666667	-1.8836666666666666
AP1S3	TP53-/-	-3.7315	-3.4916666666666667
AP2A1	TP53-/-	-7.312	-6.708000000000001
AP2A2	TP53-/-	-4.098	-3.3426666666666667
AP2B1	TP53-/-	-2.781333333333333	-4.044666666666667
AP2M1	TP53-/-	0.44949999999999996	-1.078
AP2S1	TP53-/-	-1.4511666666666667	-0.6750000000000002
AP3B1	TP53-/-	-4.082166666666667	-4.3116666666666665
AP3B2	TP53-/-	-10.476666666666665	-9.155333333333333
AP3D1	TP53-/-	-5.3886666666666665	-4.550666666666666
AP3M1	TP53-/-	-4.371666666666667	-2.8770000000000002
AP3M2	TP53-/-	-2.6773333333333333	-2.243333333333333
AP3S1	TP53-/-	-11.0055	-10.588333333333333
AP3S2	TP53-/-	-0.1408333333333334	-0.9846666666666666
AP4B1	TP53-/-	-4.525666666666666	-4.684666666666667
AP4E1	TP53-/-	-5.954666666666667	-5.717666666666666
AP4M1	TP53-/-	-7.080166666666667	-8.554666666666668
AP4S1	TP53-/-	-4.736833333333333	-5.193666666666666
AP5B1	TP53-/-	-4.526833333333333	-2.469
AP5M1	TP53-/-	0.3413333333333333	-1.0966666666666667
AP5S1	TP53-/-	-3.9463333333333335	-3.4019999999999997
AP5Z1	TP53-/-	-3.449833333333333	-1.735
APAF1	TP53-/-	-2.4148333333333336	0.056
APBA1	TP53-/-	-4.638166666666667	-4.021666666666667
APBA2	TP53-/-	-3.7119999999999997	-2.312
APBA3	TP53-/-	-3.5775	-4.582666666666667
APBB1	TP53-/-	-3.734666666666667	-2.498666666666667
APBB1IP	TP53-/-	-5.125666666666667	-3.1986666666666665
APBB2	TP53-/-	-1.2771666666666668	-1.3016666666666667
APBB3	TP53-/-	-2.715666666666667	-3.1506666666666665
APC	TP53-/-	-7.073666666666665	-7.614
APC2	TP53-/-	-2.6975	-2.872
APCDD1	TP53-/-	-4.487166666666667	-5.053333333333334
APCDD1L	TP53-/-	-4.744	-3.501
APCS	TP53-/-	-6.269666666666667	-8.278666666666666
APEH	TP53-/-	-5.468333333333334	-6.014666666666667
APELA	TP53-/-	-3.754	-4.517666666666667
APEX1	TP53-/-	-3.6924999999999994	-2.4376666666666664
APEX2	TP53-/-	-8.282166666666667	-5.102
APH1A	TP53-/-	-7.091333333333332	-5.146
APH1B	TP53-/-	-3.6778333333333335	-1.9373333333333331
API5	TP53-/-	-5.191833333333332	-4.588333333333334
APIP	TP53-/-	-5.2515	-2.061
APITD1	TP53-/-	-3.2581666666666664	-2.817
APITD1-CORT	TP53-/-	-7.919999999999999	-7.284999999999999
APLF	TP53-/-	-1.5986666666666665	-3.283333333333333
APLN	TP53-/-	-1.9426666666666665	-1.3253333333333333
APLNR	TP53-/-	-4.621666666666667	0.25399999999999995
APLP1	TP53-/-	-4.668166666666667	-4.8486666666666665
APLP2	TP53-/-	-4.999	-5.832
APMAP	TP53-/-	-2.8068333333333335	-4.351666666666667
APOA1	TP53-/-	-1.6633333333333333	-1.6726666666666665
APOA1BP	TP53-/-	-4.1095	-4.028666666666667
APOA2	TP53-/-	-7.589500000000001	-6.893000000000001
APOA4	TP53-/-	-5.3015	-3.637333333333333
APOA5	TP53-/-	-2.486	-2.388
APOB	TP53-/-	-3.001333333333333	-1.6216666666666668
APOBEC1	TP53-/-	-2.191333333333333	-4.334
APOBEC2	TP53-/-	-1.9196666666666669	-1.7793333333333334
APOBEC3A	TP53-/-	-1.1976666666666667	-4.685
APOBEC3B	TP53-/-	-1.848	-2.5483333333333333
APOBEC3C	TP53-/-	-5.767333333333333	-4.242
APOBEC3D	TP53-/-	-3.877166666666666	-2.247
APOBEC3F	TP53-/-	-3.5335	-4.7523333333333335
APOBEC3G	TP53-/-	-6.677	-4.579
APOBEC3H	TP53-/-	-10.548666666666668	-10.528999999999998
APOBEC4	TP53-/-	-6.085166666666667	-4.769333333333333
APOBR	TP53-/-	-7.291166666666666	-4.381666666666667
APOC1	TP53-/-	-0.996	-0.4366666666666667
APOC2	TP53-/-	1.5401666666666667	0.24899999999999997
APOC3	TP53-/-	-4.484166666666667	-5.839333333333333
APOC4	TP53-/-	-6.235833333333333	-5.958333333333333
APOD	TP53-/-	-2.826166666666666	-3.6276666666666664
APOE	TP53-/-	-9.206666666666665	-2.9956666666666663
APOF	TP53-/-	-5.824833333333334	-6.936
APOH	TP53-/-	-3.2969999999999993	-5.5760000000000005
APOL1	TP53-/-	-4.5375	-3.907666666666666
APOL2	TP53-/-	-5.204999999999999	-5.738666666666667
APOL3	TP53-/-	-7.0895	-5.183000000000001
APOL4	TP53-/-	-3.6468333333333334	-3.283333333333333
APOL5	TP53-/-	-2.7739999999999996	-3.474
APOL6	TP53-/-	-0.8715000000000002	-1.8566666666666665
APOLD1	TP53-/-	-5.828666666666667	-5.088
APOM	TP53-/-	-0.32083333333333336	-0.46399999999999997
APOO	TP53-/-	0.06850000000000016	-0.8666666666666667
APOOL	TP53-/-	-3.2106666666666666	-4.744000000000001
APOPT1	TP53-/-	-3.2389999999999994	-2.1456666666666666
APP	TP53-/-	-2.7995	-4.149
APPBP2	TP53-/-	0.25816666666666666	-0.7536666666666667
APPL1	TP53-/-	-6.0151666666666666	-5.515333333333333
APPL2	TP53-/-	-7.455666666666666	-4.739666666666667
APRT	TP53-/-	-4.6845	-3.1023333333333336
APTX	TP53-/-	-9.729166666666666	-9.357333333333335
AQP1	TP53-/-	-5.234333333333333	-7.499
AQP10	TP53-/-	-2.8775	-2.398333333333333
AQP11	TP53-/-	-4.741666666666667	-3.474
AQP12A	TP53-/-	-1.2658333333333334	-0.18899999999999997
AQP12B	TP53-/-	-3.4603333333333333	-4.507333333333333
AQP2	TP53-/-	-2.672333333333334	-3.8649999999999998
AQP3	TP53-/-	-5.126166666666667	-5.362666666666667
AQP4	TP53-/-	-2.7593333333333336	-4.518
AQP5	TP53-/-	-4.131166666666666	-1.8209999999999997
AQP6	TP53-/-	0.5371666666666667	3.5199999999999996
AQP7	TP53-/-	-1.6645	-1.891333333333333
AQP8	TP53-/-	-4.700666666666667	-4.983666666666667
AQP9	TP53-/-	-8.439	-5.6450000000000005
AQR	TP53-/-	0.9291666666666666	2.6969999999999996
AR	TP53-/-	-3.1061666666666667	-2.243
ARAF	TP53-/-	-3.9593333333333334	-4.087
ARAP1	TP53-/-	-2.683	-2.5163333333333333
ARAP2	TP53-/-	-5.591333333333334	-3.9606666666666666
ARAP3	TP53-/-	-3.437333333333333	-2.7916666666666665
ARC	TP53-/-	-4.792666666666666	-5.199333333333334
ARCN1	TP53-/-	3.6545	0.25899999999999995
AREG	TP53-/-	-8.002333333333334	-6.678333333333334
AREL1	TP53-/-	-3.0819999999999994	-2.7846666666666664
ARF1	TP53-/-	1.5438333333333334	0.133
ARF3	TP53-/-	-0.8481666666666667	-1.5599999999999998
ARF4	TP53-/-	-1.11	-5.077
ARF5	TP53-/-	-6.477333333333333	-5.7379999999999995
ARF6	TP53-/-	-5.6315	-4.689333333333334
ARFGAP1	TP53-/-	-2.980333333333333	-4.698666666666667
ARFGAP2	TP53-/-	-5.041666666666667	-3.676666666666667
ARFGAP3	TP53-/-	-0.3933333333333333	0.6323333333333334
ARFGEF1	TP53-/-	-1.4595	-0.8366666666666666
ARFGEF2	TP53-/-	-4.189	-1.7226666666666668
ARFGEF3	TP53-/-	-7.002	-4.932666666666667
ARFIP1	TP53-/-	-4.654166666666666	-4.571000000000001
ARFIP2	TP53-/-	-2.5498333333333334	-2.786
ARFRP1	TP53-/-	3.9695	6.670000000000001
ARG1	TP53-/-	-3.953333333333333	-3.2356666666666665
ARG2	TP53-/-	-3.606	-4.171
ARGFX	TP53-/-	-3.6021666666666667	-3.4116666666666666
ARGLU1	TP53-/-	-0.19066666666666662	3.1773333333333333
ARHGAP1	TP53-/-	-1.2973333333333334	-0.542
ARHGAP10	TP53-/-	-4.615666666666667	-4.2763333333333335
ARHGAP11A	TP53-/-	3.1938333333333326	3.875666666666666
ARHGAP11B	TP53-/-	-0.32349999999999995	-0.05266666666666664
ARHGAP12	TP53-/-	-4.5263333333333335	-6.472666666666666
ARHGAP15	TP53-/-	-9.1135	-7.587000000000001
ARHGAP17	TP53-/-	-3.8586666666666667	-2.6910000000000003
ARHGAP18	TP53-/-	-0.8836666666666666	-1.461
ARHGAP19	TP53-/-	-3.026333333333333	0.8326666666666668
ARHGAP20	TP53-/-	-3.9443333333333332	-3.4523333333333333
ARHGAP21	TP53-/-	-12.076500000000001	-11.400666666666666
ARHGAP22	TP53-/-	-5.180333333333333	-1.631333333333333
ARHGAP23	TP53-/-	1.5223333333333333	0.10466666666666669
ARHGAP24	TP53-/-	-5.238833333333333	-5.565
ARHGAP25	TP53-/-	-7.0231666666666674	-7.261
ARHGAP26	TP53-/-	-3.887166666666667	-1.7560000000000002
ARHGAP27	TP53-/-	-2.2668333333333335	-3.574333333333333
ARHGAP28	TP53-/-	-4.441666666666666	-3.8223333333333334
ARHGAP29	TP53-/-	-0.21600000000000005	-2.3926666666666665
ARHGAP30	TP53-/-	-4.389166666666666	-5.323666666666667
ARHGAP31	TP53-/-	-3.252166666666666	-3.170666666666667
ARHGAP32	TP53-/-	-9.077666666666666	-7.037
ARHGAP33	TP53-/-	-4.3595	-3.1816666666666666
ARHGAP35	TP53-/-	-4.507666666666666	-5.381333333333333
ARHGAP36	TP53-/-	-0.9198333333333334	-1.8653333333333333
ARHGAP4	TP53-/-	-3.8033333333333332	-3.2300000000000004
ARHGAP40	TP53-/-	-3.687666666666667	-2.396333333333333
ARHGAP42	TP53-/-	-0.8645	-0.56466666666666665
ARHGAP44	TP53-/-	-3.1163333333333334	-3.7230000000000003
ARHGAP5	TP53-/-	-3.067	-3.130333333333333
ARHGAP6	TP53-/-	-3.153	-2.1029999999999998
ARHGAP8	TP53-/-	-5.835	-7.003
ARHGAP9	TP53-/-	-2.8968333333333334	0.5910000000000001
ARHGDIA	TP53-/-	2.642666666666667	1.7646666666666668
ARHGDIB	TP53-/-	-1.2394999999999998	-0.835
ARHGDIG	TP53-/-	-4.6915000000000004	-4.952333333333334
ARHGEF1	TP53-/-	0.06300000000000006	1.2873333333333334
ARHGEF10	TP53-/-	-2.78	-2.908
ARHGEF10L	TP53-/-	-5.806	-4.645333333333333
ARHGEF11	TP53-/-	-4.985	-6.308
ARHGEF12	TP53-/-	-4.302333333333334	-6.532333333333333
ARHGEF15	TP53-/-	-4.679333333333333	-4.858333333333333
ARHGEF16	TP53-/-	-2.752166666666666	-4.184666666666667
ARHGEF17	TP53-/-	-1.0328333333333333	3.2399999999999998
ARHGEF18	TP53-/-	-6.5005	-4.096666666666667
ARHGEF19	TP53-/-	-0.6433333333333334	-0.9016666666666667
ARHGEF2	TP53-/-	-4.918666666666666	-4.579666666666667
ARHGEF25	TP53-/-	-1.9331666666666665	-0.0046666666666666705
ARHGEF26	TP53-/-	-2.859833333333333	-2.768333333333333
ARHGEF28	TP53-/-	-2.2131666666666674	-4.1930000000000005
ARHGEF3	TP53-/-	-3.751	-4.074
ARHGEF33	TP53-/-	-0.8478333333333334	-3.9886666666666666
ARHGEF35	TP53-/-	-2.593166666666667	-2.0016666666666665
ARHGEF37	TP53-/-	-6.098166666666667	-6.708000000000001
ARHGEF38	TP53-/-	-4.914166666666667	-3.6310000000000002
ARHGEF39	TP53-/-	-5.582833333333333	-3.7893333333333334
ARHGEF4	TP53-/-	-9.011666666666667	-6.939
ARHGEF40	TP53-/-	-5.570833333333333	-5.616333333333333
ARHGEF5	TP53-/-	0.8305000000000001	0.8056666666666668
ARHGEF6	TP53-/-	-6.597499999999999	-4.201666666666667
ARHGEF7	TP53-/-	-5.175	-5.708666666666667
ARHGEF9	TP53-/-	-3.426833333333333	-2.4120000000000004
ARID1A	TP53-/-	-10.908166666666666	-10.474
ARID1B	TP53-/-	-1.5205000000000002	-3.324333333333333
ARID2	TP53-/-	-6.3406666666666665	-6.2299999999999995
ARID3A	TP53-/-	-2.497666666666667	-2.8083333333333336
ARID3B	TP53-/-	-2.7808333333333337	-2.5210000000000004
ARID3C	TP53-/-	-3.114166666666667	-4.771333333333334
ARID4A	TP53-/-	0.35266666666666663	-0.418
ARID4B	TP53-/-	-8.270000000000001	-6.490666666666667
ARID5A	TP53-/-	-2.466833333333333	-0.7293333333333334
ARID5B	TP53-/-	-4.049166666666667	-6.0616666666666665
ARIH1	TP53-/-	6.518000000000001	4.469
ARIH2	TP53-/-	-10.313666666666668	-8.704
ARIH2OS	TP53-/-	-5.743833333333334	-4.876333333333332
ARL1	TP53-/-	-2.3045	-1.4243333333333335
ARL10	TP53-/-	-3.2688333333333337	-3.968
ARL11	TP53-/-	-5.4991666666666665	-7.691
ARL13A	TP53-/-	-1.3518333333333334	-2.1006666666666667
ARL13B	TP53-/-	-1.8106666666666669	-1.2003333333333333
ARL14	TP53-/-	-0.12083333333333329	0.81033333333333335
ARL14EP	TP53-/-	-4.841666666666667	-3.8186666666666667
ARL14EPL	TP53-/-	-8.394666666666668	-8.086666666666668
ARL15	TP53-/-	-3.9518333333333335	-2.9983333333333335
ARL16	TP53-/-	-0.2085	-0.024999999999999984
ARL17A	TP53-/-	-5.3245000000000005	-4.715666666666667
ARL17B	TP53-/-	-1.6375	-0.2363333333333333
ARL2	TP53-/-	8.158666666666667	12.744333333333335
ARL2BP	TP53-/-	-5.441666666666666	-5.647333333333333
ARL3	TP53-/-	-2.2791666666666663	-3.525
ARL4A	TP53-/-	-1.4623333333333333	-1.4046666666666667
ARL4C	TP53-/-	-6.014333333333333	-7.559
ARL4D	TP53-/-	-2.2093333333333334	-0.2786666666666667
ARL5A	TP53-/-	-3.8281666666666667	-0.34
ARL5B	TP53-/-	-6.300333333333334	-4.615
ARL5C	TP53-/-	-3.5355000000000003	-4.079
ARL6	TP53-/-	-5.515333333333333	-6.702000000000001
ARL6IP1	TP53-/-	-4.609166666666667	-2.3850000000000002
ARL6IP4	TP53-/-	-2.6651666666666665	-3.1566666666666667
ARL6IP5	TP53-/-	-5.353333333333333	-6.378
ARL6IP6	TP53-/-	-4.652333333333334	-2.735333333333333
ARL8A	TP53-/-	-2.1090000000000004	-3.555
ARL8B	TP53-/-	-0.09099999999999997	-2.334
ARL9	TP53-/-	-3.3959999999999995	-4.142666666666667
ARMC1	TP53-/-	-1.6976666666666667	-2.652333333333333
ARMC10	TP53-/-	-0.01999999999999998	1.1836666666666666
ARMC12	TP53-/-	-2.158	-1.6443333333333332
ARMC2	TP53-/-	-5.004833333333333	-3.128666666666667
ARMC3	TP53-/-	-4.054	-2.1333333333333333
ARMC4	TP53-/-	-3.5545000000000004	-5.820666666666667
ARMC5	TP53-/-	-3.307	-4.181
ARMC6	TP53-/-	-3.0725	-1.6916666666666664
ARMC7	TP53-/-	5.143166666666667	8.599000000000002
ARMC8	TP53-/-	-0.4633333333333334	0.20900000000000005
ARMC9	TP53-/-	-4.2515	-4.311
ARMCX1	TP53-/-	-2.3325	-2.467
ARMCX2	TP53-/-	-2.7409999999999997	-2.066333333333333
ARMCX3	TP53-/-	-6.820666666666668	-5.799333333333334
ARMCX4	TP53-/-	-3.801166666666667	-3.1536666666666666
ARMCX5	TP53-/-	-4.5665000000000004	-4.4543333333333335
ARMCX5-GPRASP2	TP53-/-	-7.9115	-5.545333333333333
ARMCX6	TP53-/-	-5.117	-4.4046666666666665
ARMS2	TP53-/-	-7.333166666666667	-7.154333333333334
ARMT1	TP53-/-	-1.8940000000000001	-1.1716666666666666
ARNT	TP53-/-	0.6851666666666668	0.5166666666666667
ARNT2	TP53-/-	-1.187	-0.898
ARNTL	TP53-/-	-4.110166666666667	-5.941333333333334
ARNTL2	TP53-/-	-3.5060000000000002	-1.7833333333333332
ARPC1A	TP53-/-	-6.247	-5.478666666666666
ARPC1B	TP53-/-	-1.9486666666666663	-0.7146666666666667
ARPC2	TP53-/-	-2.8251666666666666	-1.8616666666666666
ARPC3	TP53-/-	2.645166666666667	1.4666666666666668
ARPC4	TP53-/-	5.176166666666666	3.1616666666666666
ARPC4-TTLL3	TP53-/-	-8.5465	-9.051
ARPC5	TP53-/-	-5.6545	-5.282666666666667
ARPC5L	TP53-/-	-5.2425	-3.029
ARPIN	TP53-/-	-1.2458333333333336	-1.4446666666666668
ARPP19	TP53-/-	-4.221166666666666	-3.6566666666666667
ARPP21	TP53-/-	-4.688166666666667	-4.199666666666666
ARR3	TP53-/-	-5.958666666666666	-7.2523333333333335
ARRB1	TP53-/-	-3.7935	-3.451333333333333
ARRB2	TP53-/-	-0.27316666666666667	0.6913333333333332
ARRDC1	TP53-/-	-2.7213333333333334	-3.8623333333333334
ARRDC2	TP53-/-	-5.528666666666667	-4.833666666666667
ARRDC3	TP53-/-	-4.137333333333333	-3.353666666666667
ARRDC4	TP53-/-	-5.2975	-3.876
ARRDC5	TP53-/-	-4.078833333333335	-2.669333333333334
ARSA	TP53-/-	-4.2715	-4.572333333333334
ARSB	TP53-/-	-4.477333333333333	-4.5249999999999995
ARSD	TP53-/-	-5.762333333333333	-5.872333333333334
ARSE	TP53-/-	-1.6651666666666667	-1.6433333333333335
ARSF	TP53-/-	-2.3394999999999997	-1.4606666666666668
ARSG	TP53-/-	-2.9476666666666667	-4.254333333333333
ARSH	TP53-/-	-5.120166666666666	-2.404333333333333
ARSI	TP53-/-	2.935833333333333	0.07100000000000002
ARSJ	TP53-/-	-1.0118333333333334	-0.959
ARSK	TP53-/-	-2.5425	-1.0350000000000001
ART1	TP53-/-	-4.725499999999999	-6.539666666666666
ART3	TP53-/-	-10.822333333333333	-7.21
ART4	TP53-/-	-1.5663333333333334	-1.8056666666666665
ART5	TP53-/-	-3.6365000000000003	-1.3643333333333334
ARTN	TP53-/-	-2.8258333333333336	-2.7613333333333334
ARV1	TP53-/-	-4.146999999999999	-2.969
ARVCF	TP53-/-	-4.658833333333334	-3.731
ARX	TP53-/-	-8.619166666666667	-8.467666666666666
AS3MT	TP53-/-	-7.5120000000000005	-7.388000000000001
ASAH1	TP53-/-	-5.965166666666666	-5.413333333333334
ASAH2	TP53-/-	-7.825500000000001	-10.030666666666667
ASAH2B	TP53-/-	-0.6148333333333333	-0.17499999999999996
ASAP1	TP53-/-	-1.32	2.33
ASAP2	TP53-/-	-6.378166666666666	-7.339333333333333
ASAP3	TP53-/-	-3.395833333333334	-2.4890000000000003
ASB1	TP53-/-	-2.3800000000000003	-2.1626666666666665
ASB10	TP53-/-	-4.415	-0.5636666666666666
ASB11	TP53-/-	-4.052	-4.979666666666667
ASB12	TP53-/-	-1.8605	-2.254
ASB13	TP53-/-	-2.2976666666666667	-2.9806666666666666
ASB14	TP53-/-	-4.241333333333333	-6.117999999999999
ASB15	TP53-/-	-5.390000000000001	-6.123333333333332
ASB16	TP53-/-	-4.190333333333333	-3.0236666666666667
ASB17	TP53-/-	-1.1408333333333334	-2.3516666666666666
ASB18	TP53-/-	-3.9736666666666665	-5.3693333333333335
ASB2	TP53-/-	-4.378666666666667	-1.9093333333333333
ASB3	TP53-/-	-3.0253333333333337	-1.2216666666666667
ASB4	TP53-/-	-8.325	-8.505333333333333
ASB5	TP53-/-	-1.8688333333333336	-1.6213333333333333
ASB6	TP53-/-	-2.2213333333333334	-0.899
ASB7	TP53-/-	-3.965	-2.1323333333333334
ASB8	TP53-/-	-4.993833333333334	-3.1876666666666664
ASB9	TP53-/-	-4.683	-2.595
ASCC1	TP53-/-	-4.258166666666667	-4.446000000000001
ASCC2	TP53-/-	-1.0191666666666668	-2.1199999999999997
ASCC3	TP53-/-	3.8030000000000004	4.1193333333333335
ASCL1	TP53-/-	-5.1659999999999995	-5.432333333333333
ASCL2	TP53-/-	-2.1134999999999997	-1.0856666666666668
ASCL3	TP53-/-	-1.1758333333333333	-4.131666666666667
ASCL4	TP53-/-	-1.258	-3.3983333333333334
ASCL5	TP53-/-	-3.1683333333333334	-4.4286666666666665
ASF1A	TP53-/-	0.5750000000000001	3.233
ASF1B	TP53-/-	-0.8273333333333331	0.2126666666666667
ASGR1	TP53-/-	-4.190166666666667	-3.216666666666667
ASGR2	TP53-/-	-4.088666666666668	-0.8370000000000001
ASH1L	TP53-/-	-3.5438333333333336	-3.5743333333333336
ASH2L	TP53-/-	2.3033333333333332	3.6906666666666665
ASIC1	TP53-/-	-5.0761666666666665	-5.3919999999999995
ASIC2	TP53-/-	0.625	1.477
ASIC3	TP53-/-	-2.862833333333333	-1.091
ASIC4	TP53-/-	-2.1538333333333335	-3.0623333333333336
ASIC5	TP53-/-	-1.7448333333333332	0.3
ASIP	TP53-/-	-3.8571666666666666	-4.550999999999999
ASL	TP53-/-	-4.6160000000000005	-2.4023333333333334
ASMT	TP53-/-	-4.251166666666667	-4.331333333333333
ASMTL	TP53-/-	-6.606000000000001	-5.462
ASNA1	TP53-/-	1.0131666666666668	-0.3566666666666667
ASNS	TP53-/-	1.2796666666666667	0.8843333333333335
ASNSD1	TP53-/-	-3.6521666666666666	-3.263333333333333
ASPA	TP53-/-	-2.5698333333333334	-2.0529999999999995
ASPDH	TP53-/-	-2.125833333333333	-2.422
ASPG	TP53-/-	-1.5030000000000001	-1.47
ASPH	TP53-/-	-3.9653333333333336	-5.080333333333333
ASPHD1	TP53-/-	-7.047666666666667	-6.699000000000001
ASPHD2	TP53-/-	-2.007	-4.660333333333334
ASPM	TP53-/-	-1.2751666666666668	-0.635
ASPN	TP53-/-	-3.6075	-5.816333333333333
ASPRV1	TP53-/-	-3.9653333333333336	-2.629
ASPSCR1	TP53-/-	-0.8823333333333331	-0.5319999999999999
ASRGL1	TP53-/-	-4.246833333333334	-4.940666666666667
ASS1	TP53-/-	-1.2265	-1.3653333333333333
ASTE1	TP53-/-	0.9083333333333332	-2.1903333333333332
ASTL	TP53-/-	-2.0211666666666668	-0.2956666666666667
ASTN1	TP53-/-	-7.355	-5.736
ASTN2	TP53-/-	-6.454166666666667	-4.406666666666667
ASUN	TP53-/-	-2.4766666666666666	-4.297666666666667
ASXL1	TP53-/-	3.7234999999999996	2.828333333333333
ASXL2	TP53-/-	-3.8093333333333335	-6.576333333333333
ASXL3	TP53-/-	-7.866333333333333	-6.969333333333334
ASZ1	TP53-/-	-3.433	-2.9576666666666664
ATAD1	TP53-/-	-3.8955000000000006	-6.401
ATAD2	TP53-/-	-2.6848333333333336	-4.1496666666666675
ATAD2B	TP53-/-	-3.1298333333333335	-2.2933333333333334
ATAD3A	TP53-/-	4.079666666666667	2.0936666666666666
ATAD3B	TP53-/-	-8.723833333333333	-4.804666666666667
ATAD3C	TP53-/-	-3.5396666666666667	-2.25
ATAD5	TP53-/-	0.20333333333333328	1.6833333333333333
ATAT1	TP53-/-	0.13466666666666668	-0.269
ATCAY	TP53-/-	-5.283166666666667	-3.0336666666666665
ATE1	TP53-/-	-6.459333333333333	-6.467
ATF1	TP53-/-	-2.1746666666666665	-2.4026666666666667
ATF2	TP53-/-	-4.034166666666667	-5.301
ATF3	TP53-/-	-3.8128333333333333	-4.5889999999999995
ATF4	TP53-/-	-0.48899999999999993	0.5533333333333333
ATF5	TP53-/-	-4.992333333333334	-3.4406666666666665
ATF6	TP53-/-	-5.425666666666667	-4.705666666666667
ATF6B	TP53-/-	-3.6425	-3.1010000000000004
ATF7	TP53-/-	1.6391666666666669	-0.3086666666666667
ATF7IP	TP53-/-	-2.646666666666667	-4.3406666666666665
ATF7IP2	TP53-/-	-7.112833333333334	-6.601666666666667
ATG10	TP53-/-	-4.019833333333334	-4.5200000000000005
ATG101	TP53-/-	-3.7213333333333334	-2.7103333333333333
ATG12	TP53-/-	-3.267333333333333	-6.239
ATG13	TP53-/-	-8.082833333333333	-7.81
ATG14	TP53-/-	-3.7548333333333335	-3.7443333333333335
ATG16L1	TP53-/-	-6.682666666666666	-6.201666666666667
ATG16L2	TP53-/-	-2.4738333333333333	-3.2473333333333336
ATG2A	TP53-/-	-1.882	-2.388333333333333
ATG2B	TP53-/-	-2.9121666666666672	-3.276666666666667
ATG3	TP53-/-	-5.7745	-3.9506666666666668
ATG4A	TP53-/-	-5.551166666666667	-4.365333333333333
ATG4B	TP53-/-	-2.2865	-3.2910000000000004
ATG4C	TP53-/-	-0.30133333333333334	-0.02666666666666666
ATG4D	TP53-/-	-2.480833333333333	-3.1366666666666667
ATG5	TP53-/-	-3.0591666666666666	-3.095
ATG7	TP53-/-	-6.724666666666668	-5.974666666666667
ATG9A	TP53-/-	-6.302499999999999	-7.141666666666666
ATG9B	TP53-/-	-4.083166666666666	-2.8200000000000003
ATHL1	TP53-/-	-3.6453333333333333	-2.283
ATIC	TP53-/-	0.44199999999999995	-1.8869999999999998
ATL1	TP53-/-	-7.349333333333334	-6.488666666666667
ATL2	TP53-/-	3.7935000000000003	3.6406666666666667
ATL3	TP53-/-	-2.9045	-0.6516666666666667
ATM	TP53-/-	-5.9845	-2.053666666666667
ATMIN	TP53-/-	0.6931666666666666	-0.981
ATN1	TP53-/-	-4.748333333333334	-6.145333333333333
ATOH1	TP53-/-	-3.8443333333333336	-4.685333333333333
ATOH7	TP53-/-	-4.210333333333334	-4.892
ATOH8	TP53-/-	-10.883833333333333	-10.128
ATOX1	TP53-/-	-6.015000000000001	-5.626333333333334
ATP10A	TP53-/-	-1.5661666666666665	-2.673666666666667
ATP10B	TP53-/-	-5.164833333333333	-5.53
ATP10D	TP53-/-	1.5313333333333332	0.6686666666666666
ATP11A	TP53-/-	-3.4118333333333335	-3.922333333333333
ATP11AUN	TP53-/-	-7.542000000000001	-4.662333333333334
ATP11B	TP53-/-	-7.2145	-7.221333333333334
ATP11C	TP53-/-	-0.9760000000000001	-0.4296666666666666
ATP12A	TP53-/-	-4.501666666666666	-4.101666666666667
ATP13A1	TP53-/-	3.0468333333333333	5.460666666666666
ATP13A2	TP53-/-	-5.316833333333333	-2.7656666666666667
ATP13A3	TP53-/-	-0.7708333333333334	0.42500000000000004
ATP13A4	TP53-/-	0.8563333333333335	-0.5660000000000001
ATP13A5	TP53-/-	-5.183833333333332	-4.897333333333333
ATP1A1	TP53-/-	11.683166666666667	10.750666666666666
ATP1A2	TP53-/-	-3.4706666666666663	-2.845666666666667
ATP1A3	TP53-/-	-1.9546666666666666	-3.5220000000000002
ATP1A4	TP53-/-	-4.031	-5.442666666666667
ATP1B1	TP53-/-	-6.125166666666666	-5.263000000000001
ATP1B2	TP53-/-	-10.436333333333332	-7.975333333333334
ATP1B3	TP53-/-	-5.738333333333333	-5.480666666666667
ATP1B4	TP53-/-	-5.106833333333333	-4.752
ATP2A1	TP53-/-	-5.3075	-5.842666666666666
ATP2A2	TP53-/-	9.116666666666667	8.704333333333333
ATP2A3	TP53-/-	-1.901166666666667	-3.113666666666667
ATP2B1	TP53-/-	0.4375	-0.9643333333333333
ATP2B2	TP53-/-	-0.9083333333333333	-0.015333333333333329
ATP2B3	TP53-/-	-8.052833333333334	-8.067333333333332
ATP2B4	TP53-/-	-3.8273333333333337	-3.4623333333333335
ATP2C1	TP53-/-	-0.8263333333333334	-2.2153333333333336
ATP2C2	TP53-/-	-1.9976666666666665	-1.0273333333333332
ATP4A	TP53-/-	-4.331833333333333	-3.1630000000000003
ATP4B	TP53-/-	-4.076666666666667	-4.054
ATP5A1	TP53-/-	7.1895	6.404333333333334
ATP5B	TP53-/-	-3.603333333333333	-3.4766666666666666
ATP5C1	TP53-/-	0.3701666666666667	-0.39333333333333337
ATP5D	TP53-/-	0.6246666666666666	0.3056666666666667
ATP5E	TP53-/-	1.1835	-0.6739999999999999
ATP5F1	TP53-/-	0.004166666666666615	0.7306666666666667
ATP5G1	TP53-/-	1.008	0.9716666666666666
ATP5G2	TP53-/-	-4.812666666666667	-4.487333333333333
ATP5G3	TP53-/-	-1.5378333333333334	-2.9113333333333333
ATP5H	TP53-/-	0.6956666666666668	7.846666666666667
ATP5I	TP53-/-	1.5264999999999997	-0.3416666666666666
ATP5J	TP53-/-	1.7333333333333332	1.0330000000000001
ATP5J2	TP53-/-	4.7115	2.7709999999999995
ATP5J2-PTCD1	TP53-/-	-2.655	0.06633333333333336
ATP5L	TP53-/-	-2.067833333333333	-1.193
ATP5L2	TP53-/-	1.2463333333333333	1.2613333333333332
ATP5O	TP53-/-	3.4438333333333335	2.7016666666666667
ATP5S	TP53-/-	-6.462833333333333	-5.474
ATP5SL	TP53-/-	-1.9896666666666665	-2.447
ATP6AP1	TP53-/-	12.749	10.486333333333333
ATP6AP1L	TP53-/-	-7.076499999999999	-7.809
ATP6AP2	TP53-/-	5.952166666666667	3.391666666666667
ATP6V0A1	TP53-/-	-1.8278333333333334	-1.399333333333333
ATP6V0A2	TP53-/-	-4.267499999999999	-5.177666666666667
ATP6V0A4	TP53-/-	-6.925000000000001	-7.240666666666667
ATP6V0B	TP53-/-	8.005833333333333	7.035
ATP6V0C	TP53-/-	7.577666666666666	9.579666666666668
ATP6V0D1	TP53-/-	2.110333333333333	-0.2663333333333335
ATP6V0D2	TP53-/-	-2.986666666666667	-3.121
ATP6V0E1	TP53-/-	-8.253	-8.878
ATP6V0E2	TP53-/-	-6.585500000000001	-5.534666666666666
ATP6V1A	TP53-/-	5.715166666666666	3.9936666666666665
ATP6V1B1	TP53-/-	-5.191666666666667	-3.052666666666667
ATP6V1B2	TP53-/-	6.235166666666667	5.029
ATP6V1C1	TP53-/-	2.14	3.4053333333333335
ATP6V1C2	TP53-/-	-2.2928333333333337	-1.2096666666666667
ATP6V1D	TP53-/-	-1.5126666666666668	-1.271
ATP6V1E1	TP53-/-	2.9105000000000003	2.4373333333333336
ATP6V1E2	TP53-/-	-3.9744999999999995	0.19500000000000003
ATP6V1F	TP53-/-	3.7601666666666667	2.093
ATP6V1G1	TP53-/-	9.9825	8.415999999999999
ATP6V1G2	TP53-/-	-3.401666666666667	-3.3053333333333335
ATP6V1G3	TP53-/-	-4.922666666666667	-6.195666666666667
ATP6V1H	TP53-/-	2.7418333333333336	0.017666666666666647
ATP7A	TP53-/-	-3.6575	-4.319333333333334
ATP7B	TP53-/-	-4.068666666666666	-5.159666666666666
ATP8A1	TP53-/-	-1.4111666666666667	-1.8456666666666666
ATP8A2	TP53-/-	-4.058666666666666	-3.393333333333333
ATP8B1	TP53-/-	-2.2944999999999998	-3.188333333333333
ATP8B2	TP53-/-	0.7348333333333333	3.5359999999999996
ATP8B3	TP53-/-	-2.7586666666666666	-2.5396666666666667
ATP8B4	TP53-/-	-3.4598333333333327	-0.5156666666666666
ATP9A	TP53-/-	-5.8405	-8.237333333333334
ATP9B	TP53-/-	-7.567166666666668	-9.157
ATPAF1	TP53-/-	-1.6513333333333333	-2.2906666666666666
ATPAF2	TP53-/-	-1.8510000000000002	-2.923666666666666
ATPIF1	TP53-/-	-5.7748333333333335	-6.083666666666667
ATR	TP53-/-	0.715	6.488666666666667
ATRAID	TP53-/-	0.8448333333333333	-1.4093333333333335
ATRIP	TP53-/-	4.763166666666667	6.889666666666667
ATRN	TP53-/-	0.38800000000000007	-1.9766666666666666
ATRNL1	TP53-/-	-8.898333333333333	-8.313
ATRX	TP53-/-	-7.314	-7.129333333333332
ATXN1	TP53-/-	-5.779	-4.156
ATXN10	TP53-/-	7.877833333333334	7.487333333333332
ATXN1L	TP53-/-	-2.9988333333333337	-2.465666666666667
ATXN2	TP53-/-	-5.150333333333333	-6.274666666666666
ATXN2L	TP53-/-	-8.234	-9.414000000000001
ATXN3	TP53-/-	-0.8689999999999999	-3.156
ATXN3L	TP53-/-	-4.252833333333332	-5.203
ATXN7	TP53-/-	-9.381499999999999	-7.974
ATXN7L1	TP53-/-	-4.381666666666667	-3.269
ATXN7L2	TP53-/-	-1.3661666666666668	-0.6070000000000001
ATXN7L3	TP53-/-	-1.0225	1.8399999999999999
ATXN7L3B	TP53-/-	-3.009166666666667	-2.1773333333333333
AUH	TP53-/-	-6.603166666666667	-5.084333333333333
AUNIP	TP53-/-	-0.682	0.49466666666666664
AUP1	TP53-/-	-2.9233333333333333	-3.1166666666666667
AURKA	TP53-/-	4.210333333333334	2.3103333333333333
AURKAIP1	TP53-/-	0.18783333333333338	-1.6356666666666666
AURKB	TP53-/-	0.31666666666666665	0.8983333333333334
AURKC	TP53-/-	-7.741333333333333	-7.076333333333333
AUTS2	TP53-/-	-1.2566666666666666	-3.728666666666667
AVEN	TP53-/-	-2.084	-1.8719999999999999
AVIL	TP53-/-	-7.337333333333333	-4.972
AVL9	TP53-/-	-4.698166666666666	-5.171333333333333
AVP	TP53-/-	-5.263166666666668	-3.9026666666666663
AVPI1	TP53-/-	-3.5163333333333333	-3.921333333333333
AVPR1A	TP53-/-	-3.7100000000000004	-3.1780000000000004
AVPR1B	TP53-/-	-2.433833333333333	-0.9473333333333334
AVPR2	TP53-/-	-5.0488333333333335	-4.5680000000000005
AWAT1	TP53-/-	-1.8841666666666665	-1.2766666666666666
AWAT2	TP53-/-	-2.6471666666666667	-2.797
AXDND1	TP53-/-	-5.945833333333333	-6.937
AXIN1	TP53-/-	-4.381166666666666	-4.670333333333333
AXIN2	TP53-/-	-8.3475	-7.823666666666668
AXL	TP53-/-	-1.3145	-0.4243333333333333
AZGP1	TP53-/-	-4.307333333333333	-2.2273333333333336
AZI2	TP53-/-	-5.236166666666667	-3.59
AZIN1	TP53-/-	-0.12783333333333335	0.8173333333333334
AZIN2	TP53-/-	-6.743500000000001	-3.7376666666666662
AZU1	TP53-/-	-3.2718333333333334	-2.1990000000000003
B2M	TP53-/-	-8.188166666666667	-6.565333333333334
B3GALNT1	TP53-/-	-2.666	-3.246
B3GALNT2	TP53-/-	-3.8465000000000003	-4.432333333333333
B3GALT1	TP53-/-	-2.3286666666666664	-1.7540000000000002
B3GALT2	TP53-/-	-4.167333333333333	-3.8480000000000003
B3GALT4	TP53-/-	-0.9261666666666667	0.18966666666666657
B3GALT5	TP53-/-	-5.862833333333334	-6.946333333333333
B3GALT6	TP53-/-	-0.10399999999999998	-1.3816666666666668
B3GALTL	TP53-/-	-7.824833333333333	-7.354
B3GAT1	TP53-/-	-6.152	-5.247
B3GAT2	TP53-/-	-0.43733333333333335	2.1286666666666667
B3GAT3	TP53-/-	-1.1481666666666668	1.2426666666666666
B3GNT2	TP53-/-	-2.217333333333333	-2.522666666666667
B3GNT3	TP53-/-	-5.3685	-6.927666666666667
B3GNT4	TP53-/-	-6.394166666666666	-5.428999999999999
B3GNT5	TP53-/-	-4.272833333333334	-2.311
B3GNT6	TP53-/-	-5.683166666666666	-4.947
B3GNT7	TP53-/-	-1.883	-2.31
B3GNT8	TP53-/-	0.731	-1.4120000000000001
B3GNT9	TP53-/-	-4.397166666666667	-4.862333333333333
B3GNTL1	TP53-/-	-3.144166666666667	-3.9653333333333336
B4GALNT1	TP53-/-	-4.283	-4.881666666666667
B4GALNT2	TP53-/-	-1.9678333333333333	-1.2253333333333334
B4GALNT3	TP53-/-	-7.193499999999999	-6.752
B4GALNT4	TP53-/-	-5.766166666666667	-4.468666666666667
B4GALT1	TP53-/-	-6.994500000000001	-5.933666666666667
B4GALT2	TP53-/-	-1.3358333333333334	-0.5806666666666666
B4GALT3	TP53-/-	-3.2409999999999997	0.266
B4GALT4	TP53-/-	-1.7623333333333333	-2.4393333333333334
B4GALT5	TP53-/-	-3.185833333333333	-4.002333333333333
B4GALT6	TP53-/-	-5.966666666666668	-3.6986666666666665
B4GALT7	TP53-/-	5.339666666666666	3.474
B4GAT1	TP53-/-	-7.022666666666667	-7.261666666666667
B9D1	TP53-/-	-4.785666666666667	-3.671
B9D2	TP53-/-	-3.5124999999999997	-3.139333333333333
BAALC	TP53-/-	-5.733999999999999	-6.391333333333333
BAAT	TP53-/-	-4.792833333333333	-5.782666666666667
BABAM1	TP53-/-	-3.6741666666666664	-3.8550000000000004
BACE1	TP53-/-	-4.994333333333333	-5.915333333333333
BACE2	TP53-/-	-3.4316666666666666	-2.5653333333333332
BACH1	TP53-/-	-8.008000000000001	-6.366
BACH2	TP53-/-	-2.869666666666667	-2.232333333333333
BAD	TP53-/-	0.04683333333333332	-0.6273333333333334
BAG1	TP53-/-	-5.299499999999999	-6.022666666666667
BAG2	TP53-/-	-8.672333333333333	-9.432333333333332
BAG3	TP53-/-	-4.810666666666666	-4.711666666666667
BAG4	TP53-/-	-3.333	-3.548666666666667
BAG5	TP53-/-	-4.217	-6.603666666666666
BAG6	TP53-/-	-1.6761666666666668	-2.980333333333333
BAGE2	TP53-/-	-1.7428333333333335	-3.636333333333333
BAHCC1	TP53-/-	-1.9746666666666668	-1.6316666666666666
BAHD1	TP53-/-	-2.8623333333333334	-4.495333333333334
BAIAP2	TP53-/-	-2.6346666666666665	-2.1246666666666667
BAIAP2L1	TP53-/-	-3.9480000000000004	-2.462
BAIAP2L2	TP53-/-	-2.9128333333333334	-1.6403333333333334
BAIAP3	TP53-/-	-0.012833333333333289	0.6133333333333333
BAK1	TP53-/-	-2.499	-1.7676666666666663
BAMBI	TP53-/-	-0.5956666666666667	-0.6586666666666666
BANF1	TP53-/-	4.748166666666666	3.807
BANF2	TP53-/-	-8.705499999999999	-8.120666666666667
BANK1	TP53-/-	-4.471666666666667	-5.593
BANP	TP53-/-	3.3865	4.969333333333333
BAP1	TP53-/-	-1.0656666666666668	-2.013
BARD1	TP53-/-	3.044	6.824000000000001
BARHL1	TP53-/-	-7.0245	-6.488333333333333
BARHL2	TP53-/-	-5.547166666666667	-8.523
BARX1	TP53-/-	-1.5213333333333334	-1.969666666666667
BARX2	TP53-/-	-3.9251666666666662	-3.3046666666666664
BASP1	TP53-/-	-2.3713333333333333	-0.862
BATF	TP53-/-	-2.8554999999999997	-3.1696666666666666
BATF2	TP53-/-	-5.599333333333334	-4.798666666666667
BATF3	TP53-/-	-8.657666666666668	-7.017666666666667
BAX	TP53-/-	-3.3200000000000003	-4.043333333333333
BAZ1A	TP53-/-	-4.649	-5.234
BAZ1B	TP53-/-	-7.242333333333334	-4.992333333333334
BAZ2A	TP53-/-	-0.17633333333333331	-1.3756666666666666
BAZ2B	TP53-/-	-3.2731666666666666	-5.847
BBC3	TP53-/-	-4.776	-4.415
BBIP1	TP53-/-	-6.646000000000001	-7.898000000000001
BBOX1	TP53-/-	-0.6745	-1.4120000000000001
BBS1	TP53-/-	-0.8918333333333335	1.3373333333333335
BBS10	TP53-/-	-4.241499999999999	-4.024
BBS12	TP53-/-	-0.23750000000000013	1.2183333333333333
BBS2	TP53-/-	-5.8148333333333335	-3.849
BBS4	TP53-/-	-5.995833333333334	-5.452999999999999
BBS5	TP53-/-	-2.2776666666666667	-3.9576666666666664
BBS7	TP53-/-	-1.1571666666666667	-3.5506666666666664
BBS9	TP53-/-	-1.9845	-2.422333333333333
BBX	TP53-/-	1.2833333333333334	1.043
BCAM	TP53-/-	-0.19566666666666657	-2.2336666666666667
BCAN	TP53-/-	-7.408666666666666	-4.583333333333333
BCAP29	TP53-/-	-1.158	-2.0483333333333333
BCAP31	TP53-/-	-5.314166666666666	-4.937
BCAR1	TP53-/-	-0.2715	-0.16699999999999995
BCAR3	TP53-/-	-6.050833333333333	-6.178
BCAS1	TP53-/-	-4.871833333333333	-4.013000000000001
BCAS2	TP53-/-	5.469	3.438333333333334
BCAS3	TP53-/-	-3.4945	-3.0413333333333328
BCAS4	TP53-/-	-3.344	-4.339
BCAT1	TP53-/-	-4.571166666666666	-4.262333333333333
BCAT2	TP53-/-	-5.412166666666667	-5.387666666666667
BCCIP	TP53-/-	-2.0095000000000005	-2.0020000000000002
BCDIN3D	TP53-/-	-1.8353333333333335	-2.3336666666666663
BCHE	TP53-/-	-4.6898333333333335	-3.6630000000000003
BCKDHA	TP53-/-	-3.3515	-1.5366666666666664
BCKDHB	TP53-/-	-3.9471666666666665	-2.8520000000000003
BCKDK	TP53-/-	-4.183833333333333	-6.526000000000001
BCL10	TP53-/-	-9.211666666666666	-6.717
BCL11A	TP53-/-	-4.450833333333333	-4.6819999999999995
BCL11B	TP53-/-	-4.633666666666667	-7.3389999999999995
BCL2	TP53-/-	-5.333666666666666	-6.633
BCL2A1	TP53-/-	-1.2673333333333334	-1.284
BCL2L1	TP53-/-	-2.499	-0.279
BCL2L10	TP53-/-	-2.548	-3.268333333333333
BCL2L11	TP53-/-	-3.675333333333333	-2.705666666666666
BCL2L12	TP53-/-	-4.429833333333334	-5.766333333333333
BCL2L13	TP53-/-	-3.778333333333333	-4.956666666666667
BCL2L14	TP53-/-	-7.864166666666667	-7.744666666666667
BCL2L15	TP53-/-	-0.045499999999999985	-3.5
BCL2L2	TP53-/-	-0.8276666666666666	-0.5163333333333333
BCL2L2-PABPN1	TP53-/-	3.8398333333333334	4.853333333333333
BCL3	TP53-/-	-5.817833333333333	-4.714333333333333
BCL6	TP53-/-	-4.734333333333333	-3.813333333333333
BCL6B	TP53-/-	-4.773833333333333	-4.179333333333333
BCL7A	TP53-/-	-4.191999999999999	-5.085333333333334
BCL7B	TP53-/-	-2.6468333333333334	-1.1896666666666667
BCL7C	TP53-/-	-4.9425	-3.3053333333333335
BCL9	TP53-/-	-6.581166666666667	-9.910666666666666
BCL9L	TP53-/-	-2.2125	-1.8626666666666667
BCLAF1	TP53-/-	-4.8035	-2.6460000000000004
BCO1	TP53-/-	-5.5375000000000005	-6.4816666666666665
BCO2	TP53-/-	-2.890166666666667	-1.0276666666666667
BCOR	TP53-/-	-1.8371666666666666	-3.141666666666667
BCORL1	TP53-/-	-2.1728333333333336	0.6773333333333333
BCR	TP53-/-	-2.9311666666666665	-3.0829999999999997
BCS1L	TP53-/-	2.8006666666666664	2.6763333333333335
BDH1	TP53-/-	-3.505333333333334	-2.9106666666666663
BDH2	TP53-/-	-4.232	-6.313666666666667
BDKRB1	TP53-/-	-3.4566666666666666	-3.3526666666666665
BDKRB2	TP53-/-	-5.026166666666667	-4.621333333333333
BDP1	TP53-/-	-5.308833333333333	-5.976
BEAN1	TP53-/-	-4.055000000000001	-4.437
BECN1	TP53-/-	0.677	2.014
BECN2	TP53-/-	-7.692166666666666	-3.7873333333333328
BEGAIN	TP53-/-	-5.304333333333333	-5.0489999999999995
BEND2	TP53-/-	-5.302666666666666	-4.243333333333333
BEND3	TP53-/-	6.0885	4.912333333333334
BEND4	TP53-/-	-6.5888333333333335	-6.790333333333333
BEND5	TP53-/-	-6.1285	-5.068666666666667
BEND6	TP53-/-	-5.299833333333333	-3.8033333333333332
BEND7	TP53-/-	-7.907	-5.275333333333333
BEST1	TP53-/-	-2.0340000000000003	-2.5646666666666667
BEST2	TP53-/-	1.2510000000000001	0.337
BEST3	TP53-/-	-1.9273333333333331	-2.2726666666666664
BEST4	TP53-/-	-1.3668333333333331	-0.1393333333333333
BET1	TP53-/-	-0.6656666666666666	0.11199999999999995
BET1L	TP53-/-	-3.2285	-1.771
BEX1	TP53-/-	-7.836166666666666	-5.012666666666667
BEX2	TP53-/-	-5.6885	-4.090333333333334
BEX4	TP53-/-	-5.645333333333333	-4.592
BEX5	TP53-/-	-0.9674999999999999	-3.903333333333333
BFAR	TP53-/-	-1.3458333333333332	-2.5606666666666666
BFSP1	TP53-/-	-2.6976666666666667	-5.515333333333333
BFSP2	TP53-/-	-2.8526666666666665	-2.1123333333333334
BGLAP	TP53-/-	-4.298666666666667	-3.2053333333333334
BGN	TP53-/-	-5.5761666666666665	-5.349666666666667
BHLHA15	TP53-/-	-5.1001666666666665	-3.667666666666667
BHLHA9	TP53-/-	-2.7565000000000004	-5.002666666666666
BHLHB9	TP53-/-	-10.140666666666666	-8.298333333333334
BHLHE22	TP53-/-	-4.462166666666666	-4.681333333333334
BHLHE23	TP53-/-	-6.251333333333334	-6.128333333333334
BHLHE40	TP53-/-	-3.7310000000000003	-3.518666666666667
BHLHE41	TP53-/-	-4.054	-4.958333333333333
BHMT	TP53-/-	-3.7296666666666667	-3.23
BHMT2	TP53-/-	-4.0415	-4.451
BICC1	TP53-/-	-5.971333333333334	-5.070333333333333
BICD1	TP53-/-	-5.8355	-3.9000000000000004
BICD2	TP53-/-	-2.7648333333333333	-2.3030000000000004
BID	TP53-/-	-3.433833333333333	-3.3513333333333333
BIK	TP53-/-	-4.676	-5.5809999999999995
BIN1	TP53-/-	-4.064333333333333	-2.961
BIN2	TP53-/-	-2.532833333333333	-3.794333333333333
BIN3	TP53-/-	-3.4356666666666666	-3.9106666666666663
BIRC2	TP53-/-	-5.487833333333334	-4.849
BIRC3	TP53-/-	-1.1193333333333333	-0.9053333333333332
BIRC5	TP53-/-	7.039333333333334	4.111666666666667
BIRC6	TP53-/-	-3.3855	-2.4823333333333335
BIRC7	TP53-/-	-2.8608333333333333	-2.061
BIRC8	TP53-/-	-4.398333333333333	-4.182333333333333
BIVM	TP53-/-	-5.992999999999999	-6.2923333333333344
BIVM-ERCC5	TP53-/-	-0.15300000000000005	0.8253333333333334
BLCAP	TP53-/-	-5.669	-6.3790000000000004
BLID	TP53-/-	-1.6051666666666664	-2.2336666666666667
BLK	TP53-/-	-5.678666666666666	-6.984333333333333
BLM	TP53-/-	2.2231666666666667	1.6796666666666666
BLMH	TP53-/-	-4.754666666666666	-2.222
BLNK	TP53-/-	0.3501666666666667	0.213
BLOC1S1	TP53-/-	-0.29200000000000004	0.4633333333333334
BLOC1S2	TP53-/-	-2.8253333333333335	-6.247333333333334
BLOC1S3	TP53-/-	-3.954166666666667	-4.007666666666666
BLOC1S4	TP53-/-	-4.159166666666667	-4.977333333333333
BLOC1S5	TP53-/-	-6.690833333333333	-4.1226666666666665
BLOC1S6	TP53-/-	-4.172833333333333	-4.488
BLVRA	TP53-/-	-5.478333333333333	-3.6283333333333334
BLVRB	TP53-/-	-7.747166666666668	-8.005
BLZF1	TP53-/-	-2.7068333333333334	-1.8286666666666669
BMF	TP53-/-	-1.7083333333333333	-1.4133333333333333
BMI1	TP53-/-	-7.850666666666666	-7.555666666666667
BMP1	TP53-/-	1.0496666666666667	1.7743333333333335
BMP10	TP53-/-	-6.675666666666667	-6.505
BMP15	TP53-/-	-5.660333333333333	-6.886
BMP2	TP53-/-	-3.6470000000000002	-5.8406666666666665
BMP2K	TP53-/-	-5.386500000000001	-4.677
BMP3	TP53-/-	-2.8533333333333335	-2.901
BMP4	TP53-/-	-3.922333333333334	-2.582
BMP5	TP53-/-	-5.1450000000000005	-4.842666666666667
BMP6	TP53-/-	-5.7558333333333325	-2.018333333333333
BMP7	TP53-/-	-2.2471666666666668	-3.564666666666666
BMP8A	TP53-/-	-1.9020000000000001	-2.574
BMP8B	TP53-/-	-2.0556666666666668	-2.8520000000000003
BMPER	TP53-/-	-4.691666666666666	-6.383666666666667
BMPR1A	TP53-/-	-3.8315	-5.263000000000001
BMPR1B	TP53-/-	-4.820833333333334	-5.205666666666667
BMPR2	TP53-/-	-4.231833333333333	-2.2896666666666667
BMS1	TP53-/-	4.761500000000001	-0.02633333333333332
BMX	TP53-/-	-7.7620000000000005	-6.872666666666667
BNC1	TP53-/-	-1.6348333333333331	-2.285
BNC2	TP53-/-	-2.6743333333333337	-3.7133333333333334
BNIP1	TP53-/-	0.47200000000000003	3.6093333333333333
BNIP2	TP53-/-	-2.8689999999999998	-4.248
BNIP3	TP53-/-	-2.1846666666666663	-1.2733333333333332
BNIP3L	TP53-/-	-8.358	-6.843333333333334
BNIPL	TP53-/-	-3.5745000000000005	-4.165666666666667
BOC	TP53-/-	-2.948	-4.009333333333333
BOD1	TP53-/-	-7.87	-7.110333333333334
BOD1L1	TP53-/-	-4.196000000000001	-1.5933333333333335
BOD1L2	TP53-/-	-3.0881666666666665	-2.4446666666666665
BOK	TP53-/-	-3.2051666666666665	-2.7106666666666666
BOLA1	TP53-/-	-1.4516666666666669	-1.1706666666666667
BOLA2	TP53-/-	-2.120333333333333	0.9056666666666667
BOLA2B	TP53-/-	-1.6715	-2.8089999999999997
BOLA3	TP53-/-	0.6633333333333334	2.8800000000000003
BOLL	TP53-/-	-8.499666666666666	-5.4316666666666675
BOP1	TP53-/-	1.2481666666666664	1.6686666666666667
BORA	TP53-/-	-2.4595	-3.7266666666666666
BPGM	TP53-/-	-2.0473333333333334	-1.9006666666666667
BPHL	TP53-/-	-4.566333333333334	-4.0136666666666665
BPI	TP53-/-	-3.593	-3.0393333333333334
BPIFA1	TP53-/-	-2.312666666666667	-4.544333333333333
BPIFA2	TP53-/-	-6.820166666666666	-6.743666666666667
BPIFA3	TP53-/-	-4.7855	-3.5826666666666664
BPIFB1	TP53-/-	0.46083333333333326	0.644
BPIFB2	TP53-/-	-5.356999999999999	-5.025333333333333
BPIFB3	TP53-/-	-4.506833333333334	-5.658
BPIFB4	TP53-/-	-1.9381666666666666	0.11533333333333334
BPIFB6	TP53-/-	-6.172499999999999	-4.863
BPIFC	TP53-/-	-2.1568333333333336	-3.4263333333333335
BPNT1	TP53-/-	-1.375	-3.314
BPTF	TP53-/-	3.8339999999999996	5.813666666666666
BPY2	TP53-/-	-6.426666666666667	-4.7940000000000005
BPY2B	TP53-/-	-8.023666666666667	-6.739666666666667
BPY2C	TP53-/-	-8.8955	-8.008333333333335
BRAF	TP53-/-	-7.757833333333334	-5.1450000000000005
BRAP	TP53-/-	-0.7185	-0.8986666666666666
BRAT1	TP53-/-	-2.2475	-1.5679999999999998
BRCA1	TP53-/-	-0.5358333333333333	-1.8760000000000001
BRCA2	TP53-/-	-2.449	-2.191666666666667
BRCC3	TP53-/-	-6.493666666666667	-6.358666666666667
BRD1	TP53-/-	-2.6776666666666666	-4.59
BRD2	TP53-/-	-7.160666666666667	-1.6770000000000003
BRD3	TP53-/-	-2.7366666666666664	-2.744666666666667
BRD4	TP53-/-	7.863	3.888666666666666
BRD7	TP53-/-	-4.272833333333334	-2.3529999999999998
BRD8	TP53-/-	-4.074	-3.9766666666666666
BRD9	TP53-/-	-2.9931666666666668	-2.409333333333333
BRDT	TP53-/-	-1.8371666666666666	3.1306666666666665
BRE	TP53-/-	-5.650833333333334	-2.538
BRF1	TP53-/-	-0.41966666666666663	1.7206666666666666
BRF2	TP53-/-	-3.807666666666666	-1.0273333333333337
BRI3	TP53-/-	-3.012833333333333	-5.609000000000001
BRI3BP	TP53-/-	-5.854833333333333	-3.7119999999999997
BRICD5	TP53-/-	-4.8950000000000005	-4.883333333333334
BRINP1	TP53-/-	-5.145333333333333	-3.094333333333333
BRINP2	TP53-/-	-2.0535	-2.361666666666667
BRINP3	TP53-/-	-8.239666666666666	-7.6176666666666675
BRIP1	TP53-/-	-3.7428333333333335	-4.898
BRIX1	TP53-/-	4.176333333333333	0.21300000000000005
BRK1	TP53-/-	0.8366666666666669	2.580666666666667
BRMS1	TP53-/-	-2.2769999999999997	-0.21433333333333335
BRMS1L	TP53-/-	-3.247	-3.4243333333333332
BROX	TP53-/-	-3.2671666666666668	-4.688666666666666
BRPF1	TP53-/-	-11.071	-10.444
BRPF3	TP53-/-	-5.0009999999999994	-5.572
BRS3	TP53-/-	-4.8265	-4.394333333333334
BRSK1	TP53-/-	-6.4665	-6.760000000000001
BRSK2	TP53-/-	-4.154999999999999	-6.002666666666666
BRWD1	TP53-/-	-4.073	-3.3303333333333334
BRWD3	TP53-/-	-4.2565	-5.209666666666666
BSCL2	TP53-/-	-0.49416666666666664	2.750666666666667
BSDC1	TP53-/-	-2.346833333333333	-0.6263333333333333
BSG	TP53-/-	-6.109666666666667	-5.32
BSN	TP53-/-	-6.352999999999999	-6.039999999999999
BSND	TP53-/-	-3.0565	-4.256333333333334
BSPH1	TP53-/-	-0.9295	0.5356666666666666
BSPRY	TP53-/-	-7.657333333333333	-6.354
BST1	TP53-/-	-6.197166666666667	-3.5749999999999997
BST2	TP53-/-	-4.453833333333333	-3.06
BSX	TP53-/-	-6.216	-6.294
BTAF1	TP53-/-	-5.4025	-4.016333333333333
BTBD1	TP53-/-	-1.6576666666666666	-2.986333333333333
BTBD10	TP53-/-	-3.3786666666666663	-1.2710000000000001
BTBD11	TP53-/-	-2.891166666666667	-3.298666666666667
BTBD16	TP53-/-	-3.4130000000000003	-3.984
BTBD17	TP53-/-	1.3636666666666668	1.8406666666666667
BTBD18	TP53-/-	-5.928666666666667	-5.245333333333334
BTBD19	TP53-/-	-3.6601666666666666	-3.2663333333333333
BTBD2	TP53-/-	-5.580333333333333	-4.300999999999999
BTBD3	TP53-/-	-6.5584999999999996	-5.668333333333333
BTBD6	TP53-/-	-9.804499999999999	-8.184666666666667
BTBD7	TP53-/-	0.14283333333333334	0.289
BTBD8	TP53-/-	-4.311333333333333	-1.768
BTBD9	TP53-/-	-5.9318333333333335	-5.045000000000001
BTC	TP53-/-	-8.6975	-7.218
BTD	TP53-/-	-7.614166666666667	-5.995666666666668
BTF3	TP53-/-	3.2895	5.144333333333333
BTF3L4	TP53-/-	-0.5363333333333333	-0.46199999999999997
BTG1	TP53-/-	-1.0591666666666666	-0.11733333333333333
BTG2	TP53-/-	-6.585499999999999	-4.646666666666667
BTG3	TP53-/-	-2.3428333333333335	-2.3670000000000004
BTG4	TP53-/-	-1.8960000000000001	-2.424666666666667
BTK	TP53-/-	-2.440166666666667	-3.3729999999999998
BTLA	TP53-/-	-5.883166666666668	-3.02
BTN1A1	TP53-/-	-5.602499999999999	-4.847
BTN2A1	TP53-/-	-5.555	-5.889333333333333
BTN2A2	TP53-/-	-6.441333333333333	-5.7443333333333335
BTN3A1	TP53-/-	-1.9729999999999996	-2.658666666666667
BTN3A2	TP53-/-	-5.751166666666666	-4.72
BTN3A3	TP53-/-	-5.324333333333333	-6.983
BTNL10	TP53-/-	0.16583333333333342	-0.12100000000000007
BTNL2	TP53-/-	-2.9490000000000003	-3.0256666666666665
BTNL3	TP53-/-	-4.086666666666667	-2.562333333333333
BTNL8	TP53-/-	-3.9354999999999998	-4.234333333333333
BTNL9	TP53-/-	-3.1148333333333333	-1.607
BTRC	TP53-/-	-2.1546666666666665	-0.7013333333333334
BUB1	TP53-/-	-4.8375	-2.185
BUB1B	TP53-/-	5.7620000000000005	6.973
BUB3	TP53-/-	11.885	11.808666666666667
BUD13	TP53-/-	2.2655	4.654333333333333
BUD31	TP53-/-	9.547166666666667	8.074666666666667
BVES	TP53-/-	-3.8880000000000003	-3.5453333333333332
BYSL	TP53-/-	7.118833333333334	8.201333333333332
BZRAP1	TP53-/-	-1.1286666666666667	-0.6143333333333333
BZW1	TP53-/-	-4.608333333333333	-5.194999999999999
BZW2	TP53-/-	-2.9778333333333333	-2.0946666666666665
C10orf10	TP53-/-	-6.145166666666667	-6.862666666666667
C10orf105	TP53-/-	-6.413666666666667	-5.265333333333333
C10orf107	TP53-/-	-3.698833333333333	-2.8979999999999997
C10orf111	TP53-/-	-3.2573333333333334	-2.9436666666666667
C10orf113	TP53-/-	-7.7410000000000005	-8.067666666666666
C10orf12	TP53-/-	-4.348833333333333	-5.070333333333334
C10orf120	TP53-/-	-8.733333333333333	-7.826999999999999
C10orf126	TP53-/-	-3.7883333333333336	0.4303333333333334
C10orf128	TP53-/-	-7.237666666666667	-8.586666666666666
C10orf131	TP53-/-	-2.0533333333333332	-2.489333333333333
C10orf142	TP53-/-	-1.7550000000000001	-3.6743333333333332
C10orf2	TP53-/-	2.767	1.1813333333333333
C10orf25	TP53-/-	-1.876166666666667	-2.8373333333333335
C10orf32	TP53-/-	-4.156333333333333	-4.108333333333333
C10orf35	TP53-/-	-6.129333333333334	-5.52
C10orf53	TP53-/-	-5.9014999999999995	-6.476999999999999
C10orf54	TP53-/-	-6.549166666666667	-8.091333333333333
C10orf55	TP53-/-	-1.2233333333333334	-0.7996666666666666
C10orf62	TP53-/-	-5.5955	-3.9730000000000003
C10orf67	TP53-/-	-0.7113333333333333	-1.0496666666666667
C10orf71	TP53-/-	-6.350666666666666	-6.876
C10orf76	TP53-/-	-6.688333333333333	-7.498333333333332
C10orf82	TP53-/-	-5.663333333333334	-6.644000000000001
C10orf88	TP53-/-	-7.604666666666667	-6.058333333333333
C10orf90	TP53-/-	-2.5316666666666667	-1.844
C10orf91	TP53-/-	-5.443666666666666	-3.6779999999999995
C10orf95	TP53-/-	-1.7604999999999997	-2.3366666666666664
C10orf99	TP53-/-	-6.162333333333334	-3.264333333333333
C11orf1	TP53-/-	-2.1228333333333333	-0.7586666666666666
C11orf16	TP53-/-	-4.2835	-4.316
C11orf21	TP53-/-	-5.1235	-6.548333333333335
C11orf24	TP53-/-	-4.8693333333333335	-5.449999999999999
C11orf30	TP53-/-	-7.981999999999999	-7.039666666666666
C11orf31	TP53-/-	-1.4600000000000002	0.127
C11orf40	TP53-/-	-3.1041666666666665	-3.057
C11orf42	TP53-/-	-2.169	0.11000000000000003
C11orf44	TP53-/-	0.43916666666666665	-1.2466666666666666
C11orf45	TP53-/-	-7.494666666666666	-6.283
C11orf49	TP53-/-	-3.9149999999999996	-3.6966666666666668
C11orf52	TP53-/-	-3.9200000000000004	-3.4453333333333336
C11orf53	TP53-/-	-1.1304999999999998	-5.049666666666667
C11orf54	TP53-/-	-3.1591666666666662	-2.8203333333333327
C11orf57	TP53-/-	3.0228333333333333	5.728000000000001
C11orf58	TP53-/-	-1.2441666666666666	0.35666666666666663
C11orf63	TP53-/-	-8.164666666666667	-6.6770000000000005
C11orf65	TP53-/-	-6.3453333333333335	-5.383333333333333
C11orf68	TP53-/-	-4.986666666666667	-5.176666666666667
C11orf70	TP53-/-	-3.0316666666666663	-4.756333333333333
C11orf71	TP53-/-	-6.3205	-6.379666666666668
C11orf73	TP53-/-	0.12933333333333333	2.7406666666666664
C11orf74	TP53-/-	-5.344333333333334	-6.969666666666666
C11orf80	TP53-/-	-1.9323333333333332	2.1793333333333336
C11orf84	TP53-/-	2.1175	1.6676666666666666
C11orf85	TP53-/-	-0.2864999999999999	-0.7163333333333334
C11orf86	TP53-/-	-1.0123333333333333	-1.151
C11orf87	TP53-/-	-3.3280000000000007	-3.3166666666666664
C11orf88	TP53-/-	-2.3855	-3.564666666666667
C11orf91	TP53-/-	-4.615833333333334	-3.970333333333334
C11orf94	TP53-/-	-4.933333333333333	-2.9263333333333335
C11orf95	TP53-/-	-4.546333333333334	-3.78
C11orf96	TP53-/-	-6.249333333333333	-5.389333333333333
C11orf97	TP53-/-	-9.720666666666666	-8.526
C11orf98	TP53-/-	0.24016666666666672	-2.397
C12orf10	TP53-/-	-1.0005	-1.2343333333333335
C12orf29	TP53-/-	-5.501666666666666	-6.446333333333333
C12orf4	TP53-/-	-5.015	-3.878
C12orf40	TP53-/-	-5.145666666666666	-3.2253333333333334
C12orf42	TP53-/-	-4.545833333333333	-3.425666666666667
C12orf43	TP53-/-	-5.687333333333334	-5.160666666666667
C12orf45	TP53-/-	5.7695	5.816
C12orf49	TP53-/-	-3.7921666666666667	-3.9936666666666665
C12orf50	TP53-/-	-6.998833333333335	-5.796
C12orf54	TP53-/-	-10.4005	-10.975333333333333
C12orf56	TP53-/-	-4.551833333333334	-0.5820000000000002
C12orf57	TP53-/-	-4.3229999999999995	-5.411999999999999
C12orf60	TP53-/-	-2.7321666666666666	-3.155666666666667
C12orf65	TP53-/-	0.6226666666666667	2.487666666666667
C12orf66	TP53-/-	-6.732333333333333	-4.520333333333333
C12orf71	TP53-/-	-5.200499999999999	-3.794333333333334
C12orf73	TP53-/-	-5.146333333333334	-8.704333333333333
C12orf74	TP53-/-	-3.7121666666666666	-2.704333333333333
C12orf75	TP53-/-	-3.1821666666666673	-2.506
C12orf76	TP53-/-	-3.0589999999999997	-3.391666666666667
C12orf77	TP53-/-	-4.630166666666667	-5.697
C12orf79	TP53-/-	-2.441333333333333	-2.8346666666666667
C12orf80	TP53-/-	-8.522666666666668	-10.676333333333332
C14orf1	TP53-/-	1.977666666666667	0.04999999999999997
C14orf105	TP53-/-	-7.304666666666666	-6.102666666666667
C14orf119	TP53-/-	-5.982500000000001	-5.639333333333333
C14orf132	TP53-/-	-5.285666666666667	-3.341666666666667
C14orf142	TP53-/-	-0.5336666666666668	-0.8799999999999999
C14orf159	TP53-/-	-2.1814999999999998	-3.326333333333333
C14orf166	TP53-/-	-4.7796666666666665	-3.513
C14orf169	TP53-/-	-5.246666666666667	-3.1793333333333336
C14orf177	TP53-/-	-3.541166666666667	-2.4106666666666663
C14orf178	TP53-/-	1.3508333333333333	3.062
C14orf180	TP53-/-	-3.8684999999999996	-4.148000000000001
C14orf2	TP53-/-	0.9926666666666666	0.40599999999999986
C14orf28	TP53-/-	-0.24033333333333337	-1.482
C14orf37	TP53-/-	-0.669	-0.571
C14orf39	TP53-/-	-4.963833333333333	-5.998333333333332
C14orf79	TP53-/-	-2.3488333333333333	-2.069666666666667
C14orf80	TP53-/-	3.1045	4.355333333333333
C14orf93	TP53-/-	-2.894	-2.5996666666666663
C15orf26	TP53-/-	-2.8345	-0.27300000000000013
C15orf27	TP53-/-	0.46433333333333326	-0.38099999999999995
C15orf32	TP53-/-	-5.174499999999999	-6.84
C15orf38-AP3S2	TP53-/-	3.2428333333333335	2.8716666666666666
C15orf39	TP53-/-	-0.5306666666666666	-0.9546666666666667
C15orf40	TP53-/-	-4.819500000000001	-4.445
C15orf41	TP53-/-	-0.49566666666666676	-0.6503333333333333
C15orf43	TP53-/-	-4.597	-5.967666666666666
C15orf48	TP53-/-	-6.278333333333333	-4.767333333333333
C15orf52	TP53-/-	-1.8465	-1.315
C15orf53	TP53-/-	-3.7808333333333333	-4.639
C15orf54	TP53-/-	-4.740833333333334	-4.9433333333333325
C15orf56	TP53-/-	-2.877166666666666	-1.8853333333333335
C15orf57	TP53-/-	-4.119	-4.077999999999999
C15orf59	TP53-/-	-4.650666666666666	-4.026666666666666
C15orf61	TP53-/-	-3.1245	-3.6166666666666667
C15orf62	TP53-/-	-7.251166666666666	-6.819
C15orf65	TP53-/-	0.16133333333333336	-0.08666666666666667
C16orf13	TP53-/-	-4.586666666666667	-4.100333333333333
C16orf45	TP53-/-	-3.551666666666667	-1.5513333333333332
C16orf46	TP53-/-	-3.501	-3.531333333333334
C16orf47	TP53-/-	-8.592	-5.363333333333333
C16orf52	TP53-/-	-4.142333333333333	-4.433
C16orf54	TP53-/-	-7.205333333333333	-7.109333333333335
C16orf58	TP53-/-	-2.6073333333333335	-2.6813333333333333
C16orf59	TP53-/-	1.494	1.556
C16orf62	TP53-/-	-4.371333333333333	-4.1049999999999995
C16orf70	TP53-/-	-2.141	-1.8773333333333333
C16orf71	TP53-/-	-0.32549999999999996	-0.2896666666666667
C16orf72	TP53-/-	-5.314166666666666	-4.530666666666667
C16orf74	TP53-/-	-7.3045	-6.361999999999999
C16orf78	TP53-/-	-6.166666666666667	-4.681
C16orf82	TP53-/-	-3.7131666666666665	-5.443666666666666
C16orf86	TP53-/-	-2.959	-1.5583333333333336
C16orf87	TP53-/-	-1.9291666666666665	-3.1359999999999997
C16orf89	TP53-/-	-3.8781666666666665	-5.605333333333333
C16orf90	TP53-/-	-3.9891666666666663	-4.730333333333333
C16orf91	TP53-/-	-0.8776666666666667	-1.8226666666666667
C16orf92	TP53-/-	-4.924333333333334	-6.471
C16orf93	TP53-/-	-5.946166666666667	-5.33
C16orf95	TP53-/-	-3.6426666666666665	-4.063666666666667
C16orf96	TP53-/-	-5.003666666666667	-3.7586666666666666
C16orf97	TP53-/-	-5.088166666666666	-6.884666666666667
C17orf100	TP53-/-	-0.38250000000000006	-2.543333333333333
C17orf102	TP53-/-	-1.2606666666666666	-1.6613333333333333
C17orf104	TP53-/-	-0.8021666666666666	-0.247
C17orf105	TP53-/-	-3.035333333333334	-4.036333333333332
C17orf107	TP53-/-	-7.0275	-6.339666666666667
C17orf112	TP53-/-	-4.9943333333333335	-6.461000000000001
C17orf47	TP53-/-	-2.8245	-3.3476666666666666
C17orf49	TP53-/-	0.9578333333333333	2.901
C17orf50	TP53-/-	-5.3066666666666675	-4.614
C17orf51	TP53-/-	-4.274333333333333	-2.3816666666666664
C17orf53	TP53-/-	2.9363333333333337	6.647000000000001
C17orf58	TP53-/-	-1.7204999999999997	-1.1803333333333332
C17orf59	TP53-/-	-2.9981666666666666	-1.1503333333333334
C17orf62	TP53-/-	-7.662166666666667	-8.252333333333333
C17orf64	TP53-/-	-4.1883333333333335	-4.4639999999999995
C17orf67	TP53-/-	0.10416666666666656	-0.8403333333333333
C17orf70	TP53-/-	-5.582666666666667	-4.259
C17orf74	TP53-/-	-3.0833333333333335	-1.498
C17orf75	TP53-/-	-2.567	-2.9130000000000003
C17orf77	TP53-/-	-3.195833333333334	-4.9606666666666674
C17orf78	TP53-/-	-4.570833333333333	-3.3200000000000003
C17orf80	TP53-/-	-3.631166666666667	-4.857333333333333
C17orf82	TP53-/-	-3.8301666666666665	-3.920666666666667
C17orf85	TP53-/-	-2.2051666666666665	0.5543333333333335
C17orf89	TP53-/-	-2.3313333333333333	-2.3283333333333336
C17orf96	TP53-/-	-6.609666666666667	-1.8103333333333333
C17orf97	TP53-/-	-6.440999999999999	-5.213
C17orf98	TP53-/-	-2.249166666666667	-2.4013333333333335
C17orf99	TP53-/-	-1.4716666666666667	-1.5203333333333333
C18orf21	TP53-/-	3.331666666666667	4.130333333333334
C18orf25	TP53-/-	-2.634333333333333	-3.6500000000000004
C18orf32	TP53-/-	-7.101833333333334	-6.878
C18orf42	TP53-/-	-0.4291666666666667	-2.9916666666666667
C18orf54	TP53-/-	-1.3288333333333335	-3.169333333333334
C18orf63	TP53-/-	-9.463166666666668	-8.216333333333333
C18orf65	TP53-/-	-5.528333333333333	-5.558333333333334
C18orf8	TP53-/-	-3.1555	-2.383
C19orf12	TP53-/-	-3.0293333333333337	-2.1276666666666664
C19orf18	TP53-/-	-3.0773333333333337	-5.460000000000001
C19orf24	TP53-/-	-1.3131666666666666	-1.032
C19orf25	TP53-/-	-2.4613333333333336	-2.5496666666666665
C19orf26	TP53-/-	-1.2831666666666666	0.987
C19orf33	TP53-/-	-7.059666666666668	-6.752
C19orf35	TP53-/-	-0.6341666666666667	-0.434
C19orf38	TP53-/-	0.2871666666666667	-0.9446666666666667
C19orf40	TP53-/-	-2.599	-3.143333333333333
C19orf43	TP53-/-	-2.1225	-3.1330000000000005
C19orf44	TP53-/-	-6.824666666666666	-9.003
C19orf45	TP53-/-	-5.781666666666666	-6.909
C19orf47	TP53-/-	-5.047833333333333	-5.077333333333333
C19orf48	TP53-/-	-4.852	-6.092
C19orf52	TP53-/-	5.952166666666667	4.171666666666666
C19orf53	TP53-/-	3.908333333333333	0.26266666666666666
C19orf54	TP53-/-	-2.340333333333333	-4.870666666666666
C19orf57	TP53-/-	-5.59	-6.822333333333333
C19orf60	TP53-/-	-2.715833333333333	-0.7010000000000001
C19orf66	TP53-/-	1.4006666666666667	1.9506666666666668
C19orf67	TP53-/-	-1.8556666666666668	-3.2596666666666665
C19orf68	TP53-/-	-6.971	-6.178333333333332
C19orf70	TP53-/-	3.246166666666667	0.3046666666666667
C19orf71	TP53-/-	-5.319	-4.988
C19orf73	TP53-/-	-4.054666666666667	-4.374666666666667
C19orf80	TP53-/-	-2.0896666666666666	-1.6369999999999998
C19orf81	TP53-/-	-2.2305	-2.857666666666667
C19orf84	TP53-/-	-0.8641666666666666	-1.7306666666666668
C1D	TP53-/-	-5.444166666666667	-4.370666666666668
C1GALT1	TP53-/-	-4.315	-4.437666666666666
C1GALT1C1	TP53-/-	-4.526833333333333	-5.241666666666666
C1GALT1C1L	TP53-/-	-6.870833333333334	-5.255333333333334
C1QA	TP53-/-	-7.328833333333333	-6.666999999999999
C1QB	TP53-/-	-4.839833333333334	-2.860333333333333
C1QBP	TP53-/-	1.6111666666666666	0.010333333333333306
C1QC	TP53-/-	-4.7525	-5.4959999999999996
C1QL1	TP53-/-	-4.6003333333333325	-4.791666666666667
C1QL2	TP53-/-	-4.499333333333333	-3.821
C1QL3	TP53-/-	-4.100833333333333	-3.653
C1QL4	TP53-/-	-3.872833333333333	-6.164999999999999
C1QTNF1	TP53-/-	-5.649833333333333	-4.876333333333334
C1QTNF2	TP53-/-	-4.017666666666667	-5.7
C1QTNF3	TP53-/-	-3.7765	-4.941666666666666
C1QTNF4	TP53-/-	-1.7041666666666666	1.7543333333333333
C1QTNF5	TP53-/-	0.32816666666666666	0.046999999999999965
C1QTNF6	TP53-/-	-1.555	0.37633333333333335
C1QTNF7	TP53-/-	-5.682833333333334	-5.5489999999999995
C1QTNF8	TP53-/-	-4.488166666666667	-3.499333333333333
C1QTNF9	TP53-/-	-6.384833333333334	-4.630333333333333
C1QTNF9B	TP53-/-	-3.388666666666667	-3.9116666666666666
C1QTNF9B-AS1	TP53-/-	-6.263999999999999	-5.651666666666667
C1RL	TP53-/-	-2.029333333333333	-2.8616666666666664
C1S	TP53-/-	-1.7188333333333332	-5.103666666666666
C1orf100	TP53-/-	-5.623333333333332	-3.8473333333333337
C1orf101	TP53-/-	-5.034166666666667	-5.274
C1orf105	TP53-/-	-0.8773333333333332	-4.665
C1orf106	TP53-/-	-10.182333333333332	-8.581
C1orf109	TP53-/-	5.5515	5.226333333333334
C1orf110	TP53-/-	-3.9636666666666667	-4.292666666666666
C1orf111	TP53-/-	-4.979	-4.321666666666666
C1orf112	TP53-/-	-7.945833333333334	-6.105
C1orf115	TP53-/-	-7.031666666666666	-8.988999999999999
C1orf116	TP53-/-	-7.135999999999999	-6.498333333333332
C1orf122	TP53-/-	-5.346166666666666	-6.467
C1orf123	TP53-/-	-0.9091666666666667	-1.1076666666666668
C1orf127	TP53-/-	-3.3386666666666667	-3.6959999999999997
C1orf131	TP53-/-	0.10516666666666669	-0.6243333333333334
C1orf137	TP53-/-	-2.7648333333333333	-2.5053333333333336
C1orf141	TP53-/-	-1.4278333333333333	-2.0719999999999996
C1orf146	TP53-/-	-5.040500000000001	-4.594333333333334
C1orf158	TP53-/-	-9.0475	-6.841666666666668
C1orf159	TP53-/-	-0.8836666666666666	-1.554
C1orf162	TP53-/-	-5.345166666666667	-5.292
C1orf167	TP53-/-	-3.4685	-4.153333333333333
C1orf168	TP53-/-	-4.838	-3.3503333333333334
C1orf174	TP53-/-	-3.3123333333333336	-0.17933333333333334
C1orf177	TP53-/-	-2.382	-4.7746666666666675
C1orf185	TP53-/-	-2.9036666666666666	-2.736333333333333
C1orf186	TP53-/-	-7.508333333333333	-5.000333333333334
C1orf189	TP53-/-	-3.3823333333333334	-3.247
C1orf194	TP53-/-	-3.436166666666667	-4.356333333333333
C1orf195	TP53-/-	-8.799	-8.159
C1orf198	TP53-/-	-1.9218333333333335	-3.4753333333333334
C1orf204	TP53-/-	-3.1065000000000005	-1.6123333333333336
C1orf21	TP53-/-	-2.2965	-3.09
C1orf210	TP53-/-	-7.0409999999999995	-4.709666666666667
C1orf216	TP53-/-	-6.086833333333334	-6.843666666666667
C1orf226	TP53-/-	-8.565333333333333	-7.973333333333334
C1orf228	TP53-/-	-0.17816666666666667	-0.18799999999999997
C1orf229	TP53-/-	-4.987666666666667	-5.512666666666667
C1orf233	TP53-/-	-6.3066666666666675	-5.031333333333333
C1orf234	TP53-/-	-7.689	-5.058333333333333
C1orf27	TP53-/-	0.031833333333333325	-0.7719999999999999
C1orf43	TP53-/-	-2.212	-3.462666666666667
C1orf50	TP53-/-	-4.194	0.0773333333333334
C1orf52	TP53-/-	-4.440666666666667	-4.667
C1orf53	TP53-/-	-3.798166666666667	-1.1119999999999999
C1orf54	TP53-/-	-4.421166666666666	-3.742333333333333
C1orf56	TP53-/-	-0.5339999999999999	-1.1816666666666666
C1orf61	TP53-/-	-5.3755	-4.765999999999999
C1orf64	TP53-/-	-3.9569999999999994	-3.6216666666666675
C1orf68	TP53-/-	-1.8070000000000002	-2.285
C1orf86	TP53-/-	-1.5918333333333334	-2.0166666666666666
C1orf87	TP53-/-	-4.197833333333334	-3.489333333333333
C1orf94	TP53-/-	-3.7119999999999997	-3.7870000000000004
C1orf95	TP53-/-	-8.139833333333334	-7.035666666666667
C2	TP53-/-	-3.5538333333333334	-3.3193333333333332
C20orf141	TP53-/-	-3.1999999999999997	-4.224666666666667
[truncated: 36,229 more rows]
