# Supplementary material for: TP53-dependent toxicity of CRISPR/Cas9 cuts is differential across genomic loci and can confound genetic screening
Source: Nat Commun. 2022 Aug 4;13:4520. doi: 10.1038/s41467-022-32285-1 (PMC9352712; doi:10.1038/s41467-022-32285-1)
Supplement: Supplementary file 7 — Source Data [file 41467_2022_32285_MOESM7_ESM.zip › Source Data/Sup. Figure 4d.tsv]

Gene	sgRNA	p53	treatment	time	meanbatchnormcounts	sgRNA_p53
C17orf53	s_48651	TP53-/-	Control	t12	23.91708602569377	s_48651.TP53-/-
C17orf53	s_48651	TP53-/-	Control	t15	0	s_48651.TP53-/-
C17orf53	s_48651	TP53-/-	Control	t9	39.50142530126823	s_48651.TP53-/-
C17orf53	s_48651	TP53-/-	ATRi	t12	0	s_48651.TP53-/-
C17orf53	s_48651	TP53-/-	ATRi	t15	0	s_48651.TP53-/-
C17orf53	s_48651	TP53-/-	ATRi	t9	11.507106917918115	s_48651.TP53-/-
C17orf53	s_48651	TP53-/-	Control	t12	31.260941006117402	s_48651.TP53-/-
C17orf53	s_48651	TP53-/-	Control	t15	20.912928973317783	s_48651.TP53-/-
C17orf53	s_48651	TP53-/-	Control	t9	19.82986477703832	s_48651.TP53-/-
C17orf53	s_48651	TP53wt	Control	t12	7.327115983429737	s_48651.TP53wt
C17orf53	s_48651	TP53wt	Control	t15	1.80902959020822	s_48651.TP53wt
C17orf53	s_48651	TP53wt	Control	t9	3.8511484866213954	s_48651.TP53wt
C17orf53	s_48651	TP53wt	ATRi	t12	22.225688753208782	s_48651.TP53wt
C17orf53	s_48651	TP53wt	ATRi	t15	12.090680207808818	s_48651.TP53wt
C17orf53	s_48651	TP53wt	ATRi	t9	16.113438743126096	s_48651.TP53wt
C17orf53	s_48651	TP53wt	Control	t12	1.4221949925397606	s_48651.TP53wt
C17orf53	s_48651	TP53wt	Control	t15	11.810758329983834	s_48651.TP53wt
C17orf53	s_48651	TP53wt	Control	t9	0.643694577916502	s_48651.TP53wt
C17orf53	s_48652	TP53-/-	Control	t12	161.83853918925243	s_48652.TP53-/-
C17orf53	s_48652	TP53-/-	Control	t15	149.5120387962217	s_48652.TP53-/-
C17orf53	s_48652	TP53-/-	Control	t9	196.1904123296322	s_48652.TP53-/-
C17orf53	s_48652	TP53-/-	ATRi	t12	149.17479404684974	s_48652.TP53-/-
C17orf53	s_48652	TP53-/-	ATRi	t15	104.65936117735761	s_48652.TP53-/-
C17orf53	s_48652	TP53-/-	ATRi	t9	109.3175157202221	s_48652.TP53-/-
C17orf53	s_48652	TP53-/-	Control	t12	109.59386794698305	s_48652.TP53-/-
C17orf53	s_48652	TP53-/-	Control	t15	76.27581692263465	s_48652.TP53-/-
C17orf53	s_48652	TP53-/-	Control	t9	141.45303540954	s_48652.TP53-/-
C17orf53	s_48652	TP53wt	Control	t12	181.94461791905866	s_48652.TP53wt
C17orf53	s_48652	TP53wt	Control	t15	122.00046418121056	s_48652.TP53wt
C17orf53	s_48652	TP53wt	Control	t9	129.6553323829203	s_48652.TP53wt
C17orf53	s_48652	TP53wt	ATRi	t12	107.05655947971292	s_48652.TP53wt
C17orf53	s_48652	TP53wt	ATRi	t15	66.49874114294849	s_48652.TP53wt
C17orf53	s_48652	TP53wt	ATRi	t9	115.2730617777482	s_48652.TP53wt
C17orf53	s_48652	TP53wt	Control	t12	98.82333754423674	s_48652.TP53wt
C17orf53	s_48652	TP53wt	Control	t15	147.82156132117518	s_48652.TP53wt
C17orf53	s_48652	TP53wt	Control	t9	119.72719149246936	s_48652.TP53wt
C17orf53	s_48653	TP53-/-	Control	t12	68.11924499027626	s_48653.TP53-/-
C17orf53	s_48653	TP53-/-	Control	t15	61.146564043571516	s_48653.TP53-/-
C17orf53	s_48653	TP53-/-	Control	t9	63.86063757038364	s_48653.TP53-/-
C17orf53	s_48653	TP53-/-	ATRi	t12	121.18479828341401	s_48653.TP53-/-
C17orf53	s_48653	TP53-/-	ATRi	t15	68.73887191627313	s_48653.TP53-/-
C17orf53	s_48653	TP53-/-	ATRi	t9	120.8246226381402	s_48653.TP53-/-
C17orf53	s_48653	TP53-/-	Control	t12	45.338051828761564	s_48653.TP53-/-
C17orf53	s_48653	TP53-/-	Control	t15	57.49782651619176	s_48653.TP53-/-
C17orf53	s_48653	TP53-/-	Control	t9	79.31945910815328	s_48653.TP53-/-
C17orf53	s_48653	TP53wt	Control	t12	48.19222450239733	s_48653.TP53wt
C17orf53	s_48653	TP53wt	Control	t15	54.421854849210774	s_48653.TP53wt
C17orf53	s_48653	TP53wt	Control	t9	55.84165305601023	s_48653.TP53wt
C17orf53	s_48653	TP53wt	ATRi	t12	68.67315357319097	s_48653.TP53wt
C17orf53	s_48653	TP53wt	ATRi	t15	42.075767682371605	s_48653.TP53wt
C17orf53	s_48653	TP53wt	ATRi	t9	60.115521464739665	s_48653.TP53wt
C17orf53	s_48653	TP53wt	Control	t12	11.756954872371605	s_48653.TP53wt
C17orf53	s_48653	TP53wt	Control	t15	48.98819569042242	s_48653.TP53wt
C17orf53	s_48653	TP53wt	Control	t9	40.55275840873963	s_48653.TP53wt
C17orf53	s_48654	TP53-/-	Control	t12	41.89910497714983	s_48654.TP53-/-
C17orf53	s_48654	TP53-/-	Control	t15	28.687579288458718	s_48654.TP53-/-
C17orf53	s_48654	TP53-/-	Control	t9	70.44420845392834	s_48654.TP53-/-
C17orf53	s_48654	TP53-/-	ATRi	t12	49.17012892799155	s_48654.TP53-/-
C17orf53	s_48654	TP53-/-	ATRi	t15	49.58354803491282	s_48654.TP53-/-
C17orf53	s_48654	TP53-/-	ATRi	t9	47.3069951069967	s_48654.TP53-/-
C17orf53	s_48654	TP53-/-	Control	t12	63.208274639656	s_48654.TP53-/-
C17orf53	s_48654	TP53-/-	Control	t15	63.34617088924921	s_48654.TP53-/-
C17orf53	s_48654	TP53-/-	Control	t9	47.591675464891964	s_48654.TP53-/-
C17orf53	s_48654	TP53wt	Control	t12	33.12171857098219	s_48654.TP53wt
C17orf53	s_48654	TP53wt	Control	t15	35.824462954984135	s_48654.TP53wt
C17orf53	s_48654	TP53wt	Control	t9	26.95803940634977	s_48654.TP53wt
C17orf53	s_48654	TP53wt	ATRi	t12	32.961063860219426	s_48654.TP53wt
C17orf53	s_48654	TP53wt	ATRi	t15	11.818042921858947	s_48654.TP53wt
C17orf53	s_48654	TP53wt	ATRi	t9	40.28359685781524	s_48654.TP53wt
C17orf53	s_48654	TP53wt	Control	t12	53.93593002620009	s_48654.TP53wt
C17orf53	s_48654	TP53wt	Control	t15	36.83462085678873	s_48654.TP53wt
C17orf53	s_48654	TP53wt	Control	t9	65.6568469474832	s_48654.TP53wt
KIAA1524	s_46127	TP53-/-	Control	t12	318.62794307872116	s_46127.TP53-/-
KIAA1524	s_46127	TP53-/-	Control	t15	337.25535260976386	s_46127.TP53-/-
KIAA1524	s_46127	TP53-/-	Control	t9	423.98196490027897	s_46127.TP53-/-
KIAA1524	s_46127	TP53-/-	ATRi	t12	184.38800815554055	s_46127.TP53-/-
KIAA1524	s_46127	TP53-/-	ATRi	t15	127.66844183515806	s_46127.TP53-/-
KIAA1524	s_46127	TP53-/-	ATRi	t9	241.00996155861833	s_46127.TP53-/-
KIAA1524	s_46127	TP53-/-	Control	t12	310.8754759551873	s_46127.TP53-/-
KIAA1524	s_46127	TP53-/-	Control	t15	291.79173300775835	s_46127.TP53-/-
KIAA1524	s_46127	TP53-/-	Control	t9	358.9205524643936	s_46127.TP53-/-
KIAA1524	s_46127	TP53wt	Control	t12	311.0345115302798	s_46127.TP53wt
KIAA1524	s_46127	TP53wt	Control	t15	170.20039265387732	s_46127.TP53wt
KIAA1524	s_46127	TP53wt	Control	t9	251.60836779259785	s_46127.TP53wt
KIAA1524	s_46127	TP53wt	ATRi	t12	209.76909824910587	s_46127.TP53wt
KIAA1524	s_46127	TP53wt	ATRi	t15	135.8952719223654	s_46127.TP53wt
KIAA1524	s_46127	TP53wt	ATRi	t9	170.43060209075676	s_46127.TP53wt
KIAA1524	s_46127	TP53wt	Control	t12	147.9509961199759	s_46127.TP53wt
KIAA1524	s_46127	TP53wt	Control	t15	153.85159494120188	s_46127.TP53wt
KIAA1524	s_46127	TP53wt	Control	t9	224.0057131149427	s_46127.TP53wt
KIAA1524	s_46128	TP53-/-	Control	t12	313.7561170092109	s_46128.TP53-/-
KIAA1524	s_46128	TP53-/-	Control	t15	253.29588359525383	s_46128.TP53-/-
KIAA1524	s_46128	TP53-/-	Control	t9	251.49240775140777	s_46128.TP53-/-
KIAA1524	s_46128	TP53-/-	ATRi	t12	146.90122228911568	s_46128.TP53-/-
KIAA1524	s_46128	TP53-/-	ATRi	t15	93.3164968826503	s_46128.TP53-/-
KIAA1524	s_46128	TP53-/-	ATRi	t9	180.27800838071715	s_46128.TP53-/-
KIAA1524	s_46128	TP53-/-	Control	t12	226.63523580822388	s_46128.TP53-/-
KIAA1524	s_46128	TP53-/-	Control	t15	258.7129352998447	s_46128.TP53-/-
KIAA1524	s_46128	TP53-/-	Control	t9	308.68489502922984	s_46128.TP53-/-
KIAA1524	s_46128	TP53wt	Control	t12	71.80527383277808	s_46128.TP53wt
KIAA1524	s_46128	TP53wt	Control	t15	123.76820381763937	s_46128.TP53wt
KIAA1524	s_46128	TP53wt	Control	t9	152.7622233026487	s_46128.TP53wt
KIAA1524	s_46128	TP53wt	ATRi	t12	84.93790763210447	s_46128.TP53wt
KIAA1524	s_46128	TP53wt	ATRi	t15	52.904481969411236	s_46128.TP53wt
KIAA1524	s_46128	TP53wt	ATRi	t9	102.87810889842044	s_46128.TP53wt
KIAA1524	s_46128	TP53wt	Control	t12	111.04083311905592	s_46128.TP53wt
KIAA1524	s_46128	TP53wt	Control	t15	115.87947705376442	s_46128.TP53wt
KIAA1524	s_46128	TP53wt	Control	t9	123.58935895996838	s_46128.TP53wt
KIAA1524	s_46129	TP53-/-	Control	t12	205.15488925476348	s_46129.TP53-/-
KIAA1524	s_46129	TP53-/-	Control	t15	135.35756921859473	s_46129.TP53-/-
KIAA1524	s_46129	TP53-/-	Control	t9	324.570044558754	s_46129.TP53-/-
KIAA1524	s_46129	TP53-/-	ATRi	t12	128.72350090156544	s_46129.TP53-/-
KIAA1524	s_46129	TP53-/-	ATRi	t15	88.9777120036314	s_46129.TP53-/-
KIAA1524	s_46129	TP53-/-	ATRi	t9	198.17795247525643	s_46129.TP53-/-
KIAA1524	s_46129	TP53-/-	Control	t12	391.100179324999	s_46129.TP53-/-
KIAA1524	s_46129	TP53-/-	Control	t15	394.43966765518803	s_46129.TP53-/-
KIAA1524	s_46129	TP53-/-	Control	t9	341.0736741650591	s_46129.TP53-/-
KIAA1524	s_46129	TP53wt	Control	t12	335.9297772324587	s_46129.TP53wt
KIAA1524	s_46129	TP53wt	Control	t15	288.85699062763337	s_46129.TP53wt
KIAA1524	s_46129	TP53wt	Control	t9	302.95701428088313	s_46129.TP53wt
KIAA1524	s_46129	TP53wt	ATRi	t12	290.17510256609125	s_46129.TP53wt
KIAA1524	s_46129	TP53wt	ATRi	t15	343.1583675592994	s_46129.TP53wt
KIAA1524	s_46129	TP53wt	ATRi	t9	253.4767863822528	s_46129.TP53wt
KIAA1524	s_46129	TP53wt	Control	t12	311.07135749016135	s_46129.TP53wt
KIAA1524	s_46129	TP53wt	Control	t15	223.64107563179863	s_46129.TP53wt
KIAA1524	s_46129	TP53wt	Control	t9	294.8121166857579	s_46129.TP53wt
KIAA1524	s_46130	TP53-/-	Control	t12	329.8776177966222	s_46130.TP53-/-
KIAA1524	s_46130	TP53-/-	Control	t15	273.65247559594957	s_46130.TP53-/-
KIAA1524	s_46130	TP53-/-	Control	t9	435.174035402305	s_46130.TP53-/-
KIAA1524	s_46130	TP53-/-	ATRi	t12	145.95480237118974	s_46130.TP53-/-
KIAA1524	s_46130	TP53-/-	ATRi	t15	169.31283626048258	s_46130.TP53-/-
KIAA1524	s_46130	TP53-/-	ATRi	t9	324.7561285723557	s_46130.TP53-/-
KIAA1524	s_46130	TP53-/-	Control	t12	374.4544585763459	s_46130.TP53-/-
KIAA1524	s_46130	TP53-/-	Control	t15	348.11843725490155	s_46130.TP53-/-
KIAA1524	s_46130	TP53-/-	Control	t9	427.6640836914598	s_46130.TP53-/-
KIAA1524	s_46130	TP53wt	Control	t12	324.54010503786566	s_46130.TP53wt
KIAA1524	s_46130	TP53wt	Control	t15	347.23948486562784	s_46130.TP53wt
KIAA1524	s_46130	TP53wt	Control	t9	399.8775845275215	s_46130.TP53wt
KIAA1524	s_46130	TP53wt	ATRi	t12	213.3843716266399	s_46130.TP53wt
KIAA1524	s_46130	TP53wt	ATRi	t15	185.1461008794398	s_46130.TP53wt
KIAA1524	s_46130	TP53wt	ATRi	t9	239.22259057102588	s_46130.TP53wt
KIAA1524	s_46130	TP53wt	Control	t12	222.13647808858914	s_46130.TP53wt
KIAA1524	s_46130	TP53wt	Control	t15	208.3244526347217	s_46130.TP53wt
KIAA1524	s_46130	TP53wt	Control	t9	317.98512149075196	s_46130.TP53wt
POLE3	s_39783	TP53-/-	Control	t12	236.8670690172093	s_39783.TP53-/-
POLE3	s_39783	TP53-/-	Control	t15	244.9393002936627	s_39783.TP53-/-
POLE3	s_39783	TP53-/-	Control	t9	294.94397558280275	s_39783.TP53-/-
POLE3	s_39783	TP53-/-	ATRi	t12	152.72112266972837	s_39783.TP53-/-
POLE3	s_39783	TP53-/-	ATRi	t15	65.87691933415311	s_39783.TP53-/-
POLE3	s_39783	TP53-/-	ATRi	t9	135.5281481443689	s_39783.TP53-/-
POLE3	s_39783	TP53-/-	Control	t12	348.3498556829629	s_39783.TP53-/-
POLE3	s_39783	TP53-/-	Control	t15	334.26862059323287	s_39783.TP53-/-
POLE3	s_39783	TP53-/-	Control	t9	345.0396471204668	s_39783.TP53-/-
POLE3	s_39783	TP53wt	Control	t12	264.10780616061504	s_39783.TP53wt
POLE3	s_39783	TP53wt	Control	t15	131.2649665106212	s_39783.TP53wt
POLE3	s_39783	TP53wt	Control	t9	180.362120790102	s_39783.TP53wt
POLE3	s_39783	TP53wt	ATRi	t12	122.67341190503925	s_39783.TP53wt
POLE3	s_39783	TP53wt	ATRi	t15	81.25374572827481	s_39783.TP53wt
POLE3	s_39783	TP53wt	ATRi	t9	125.8087717251768	s_39783.TP53wt
POLE3	s_39783	TP53wt	Control	t12	177.39712314606032	s_39783.TP53wt
POLE3	s_39783	TP53wt	Control	t15	185.66895774436114	s_39783.TP53wt
POLE3	s_39783	TP53wt	Control	t9	130.6699993170499	s_39783.TP53wt
POLE3	s_39784	TP53-/-	Control	t12	100.18579746250367	s_39784.TP53-/-
POLE3	s_39784	TP53-/-	Control	t15	112.97449640851727	s_39784.TP53-/-
POLE3	s_39784	TP53-/-	Control	t9	100.728634518234	s_39784.TP53-/-
POLE3	s_39784	TP53-/-	ATRi	t12	71.31845316064394	s_39784.TP53-/-
POLE3	s_39784	TP53-/-	ATRi	t15	155.4881014524613	s_39784.TP53-/-
POLE3	s_39784	TP53-/-	ATRi	t9	134.2495807090447	s_39784.TP53-/-
POLE3	s_39784	TP53-/-	Control	t12	223.95424776448132	s_39784.TP53-/-
POLE3	s_39784	TP53-/-	Control	t15	207.35078349483342	s_39784.TP53-/-
POLE3	s_39784	TP53-/-	Control	t9	220.7724945176933	s_39784.TP53-/-
POLE3	s_39784	TP53wt	Control	t12	113.17014251162915	s_39784.TP53wt
POLE3	s_39784	TP53wt	Control	t15	50.51605405501943	s_39784.TP53wt
POLE3	s_39784	TP53wt	Control	t9	139.92506168057736	s_39784.TP53wt
POLE3	s_39784	TP53wt	ATRi	t12	106.27429369412681	s_39784.TP53wt
POLE3	s_39784	TP53wt	ATRi	t15	88.83368903889826	s_39784.TP53wt
POLE3	s_39784	TP53wt	ATRi	t9	109.69533298205072	s_39784.TP53wt
POLE3	s_39784	TP53wt	Control	t12	110.07917882896375	s_39784.TP53wt
POLE3	s_39784	TP53wt	Control	t15	167.78141199756047	s_39784.TP53wt
POLE3	s_39784	TP53wt	Control	t9	117.15241318080336	s_39784.TP53wt
POLE3	s_39785	TP53-/-	Control	t12	30.826493738756998	s_39785.TP53-/-
POLE3	s_39785	TP53-/-	Control	t15	28.5851952331462	s_39785.TP53-/-
POLE3	s_39785	TP53-/-	Control	t9	57.9354237751934	s_39785.TP53-/-
POLE3	s_39785	TP53-/-	ATRi	t12	11.041521841451733	s_39785.TP53-/-
POLE3	s_39785	TP53-/-	ATRi	t15	44.794717064572744	s_39785.TP53-/-
POLE3	s_39785	TP53-/-	ATRi	t9	12.785674353242351	s_39785.TP53-/-
POLE3	s_39785	TP53-/-	Control	t12	23.76797688663395	s_39785.TP53-/-
POLE3	s_39785	TP53-/-	Control	t15	26.397574045659297	s_39785.TP53-/-
POLE3	s_39785	TP53-/-	Control	t9	43.625702509484306	s_39785.TP53-/-
POLE3	s_39785	TP53wt	Control	t12	44.79524382968975	s_39785.TP53wt
POLE3	s_39785	TP53wt	Control	t15	27.012218023125552	s_39785.TP53wt
POLE3	s_39785	TP53wt	Control	t9	36.585910622903256	s_39785.TP53wt
POLE3	s_39785	TP53wt	ATRi	t12	27.242666263520437	s_39785.TP53wt
POLE3	s_39785	TP53wt	ATRi	t15	32.00291677120036	s_39785.TP53wt
POLE3	s_39785	TP53wt	ATRi	t9	45.86132565351273	s_39785.TP53wt
POLE3	s_39785	TP53wt	Control	t12	106.0154582773296	s_39785.TP53wt
POLE3	s_39785	TP53wt	Control	t15	64.21131109391905	s_39785.TP53wt
POLE3	s_39785	TP53wt	Control	t9	59.21990116831818	s_39785.TP53wt
POLE3	s_39786	TP53-/-	Control	t12	57.6664788055447	s_39786.TP53-/-
POLE3	s_39786	TP53-/-	Control	t15	18.432495246626477	s_39786.TP53-/-
POLE3	s_39786	TP53-/-	Control	t9	38.84306821291376	s_39786.TP53-/-
POLE3	s_39786	TP53-/-	ATRi	t12	77.11661529184897	s_39786.TP53-/-
POLE3	s_39786	TP53-/-	ATRi	t15	48.36010378388464	s_39786.TP53-/-
POLE3	s_39786	TP53-/-	ATRi	t9	40.27487421271341	s_39786.TP53-/-
POLE3	s_39786	TP53-/-	Control	t12	35.57304416847127	s_39786.TP53-/-
POLE3	s_39786	TP53-/-	Control	t15	46.92861436958232	s_39786.TP53-/-
POLE3	s_39786	TP53-/-	Control	t9	64.11656277909057	s_39786.TP53-/-
POLE3	s_39786	TP53wt	Control	t12	124.79357605314004	s_39786.TP53wt
POLE3	s_39786	TP53wt	Control	t15	88.71148118694862	s_39786.TP53wt
POLE3	s_39786	TP53wt	Control	t9	57.76722729932093	s_39786.TP53wt
POLE3	s_39786	TP53wt	ATRi	t12	68.16075213159978	s_39786.TP53wt
POLE3	s_39786	TP53wt	ATRi	t15	36.1863322349416	s_39786.TP53wt
POLE3	s_39786	TP53wt	ATRi	t9	67.55249319233631	s_39786.TP53wt
POLE3	s_39786	TP53wt	Control	t12	88.28571323841976	s_39786.TP53wt
POLE3	s_39786	TP53wt	Control	t15	75.22738889690399	s_39786.TP53wt
POLE3	s_39786	TP53wt	Control	t9	89.47354633039377	s_39786.TP53wt
POLE4	s_44331	TP53-/-	Control	t12	760.1188337875519	s_44331.TP53-/-
POLE4	s_44331	TP53-/-	Control	t15	825.9212447559905	s_44331.TP53-/-
POLE4	s_44331	TP53-/-	Control	t9	855.2058577724572	s_44331.TP53-/-
POLE4	s_44331	TP53-/-	ATRi	t12	449.6021451497995	s_44331.TP53-/-
POLE4	s_44331	TP53-/-	ATRi	t15	423.5179876914484	s_44331.TP53-/-
POLE4	s_44331	TP53-/-	ATRi	t9	639.2837176621175	s_44331.TP53-/-
POLE4	s_44331	TP53-/-	Control	t12	701.0859561245802	s_44331.TP53-/-
POLE4	s_44331	TP53-/-	Control	t15	814.025762720086	s_44331.TP53-/-
POLE4	s_44331	TP53-/-	Control	t9	800.4655414997802	s_44331.TP53-/-
POLE4	s_44331	TP53wt	Control	t12	553.6774271395548	s_44331.TP53wt
POLE4	s_44331	TP53wt	Control	t15	552.9765988607144	s_44331.TP53wt
POLE4	s_44331	TP53wt	Control	t9	571.8955502632772	s_44331.TP53wt
POLE4	s_44331	TP53wt	ATRi	t12	476.28948068281215	s_44331.TP53wt
POLE4	s_44331	TP53wt	ATRi	t15	436.67421027235275	s_44331.TP53wt
POLE4	s_44331	TP53wt	ATRi	t9	529.8842355912619	s_44331.TP53wt
POLE4	s_44331	TP53wt	Control	t12	473.70484423798246	s_44331.TP53wt
POLE4	s_44331	TP53wt	Control	t15	458.5942917734419	s_44331.TP53wt
POLE4	s_44331	TP53wt	Control	t9	466.03487441154743	s_44331.TP53wt
POLE4	s_44332	TP53-/-	Control	t12	936.1300696111821	s_44332.TP53-/-
POLE4	s_44332	TP53-/-	Control	t15	921.0210581478831	s_44332.TP53-/-
POLE4	s_44332	TP53-/-	Control	t9	946.7174930537286	s_44332.TP53-/-
POLE4	s_44332	TP53-/-	ATRi	t12	913.6181031656163	s_44332.TP53-/-
POLE4	s_44332	TP53-/-	ATRi	t15	733.7122784695962	s_44332.TP53-/-
POLE4	s_44332	TP53-/-	ATRi	t9	824.0367120664695	s_44332.TP53-/-
POLE4	s_44332	TP53-/-	Control	t12	924.3729295223568	s_44332.TP53-/-
POLE4	s_44332	TP53-/-	Control	t15	927.893939152964	s_44332.TP53-/-
POLE4	s_44332	TP53-/-	Control	t9	1046.355864735055	s_44332.TP53-/-
POLE4	s_44332	TP53wt	Control	t12	979.9801482433077	s_44332.TP53wt
POLE4	s_44332	TP53wt	Control	t15	909.179295801165	s_44332.TP53wt
POLE4	s_44332	TP53wt	Control	t9	1068.0518469563335	s_44332.TP53wt
POLE4	s_44332	TP53wt	ATRi	t12	653.6907622124886	s_44332.TP53wt
POLE4	s_44332	TP53wt	ATRi	t15	646.1028920763904	s_44332.TP53wt
POLE4	s_44332	TP53wt	ATRi	t9	785.8400125493803	s_44332.TP53wt
POLE4	s_44332	TP53wt	Control	t12	947.5862189820332	s_44332.TP53wt
POLE4	s_44332	TP53wt	Control	t15	913.4178700436023	s_44332.TP53wt
POLE4	s_44332	TP53wt	Control	t9	952.6679753164228	s_44332.TP53wt
POLE4	s_44333	TP53-/-	Control	t12	1036.3163585752163	s_44333.TP53-/-
POLE4	s_44333	TP53-/-	Control	t15	1026.3759555816077	s_44333.TP53-/-
POLE4	s_44333	TP53-/-	Control	t9	842.6970730937222	s_44333.TP53-/-
POLE4	s_44333	TP53-/-	ATRi	t12	582.8292801672548	s_44333.TP53-/-
POLE4	s_44333	TP53-/-	ATRi	t15	631.0715076921364	s_44333.TP53-/-
POLE4	s_44333	TP53-/-	ATRi	t9	702.5728057106672	s_44333.TP53-/-
POLE4	s_44333	TP53-/-	Control	t12	678.4587805735288	s_44333.TP53-/-
POLE4	s_44333	TP53-/-	Control	t15	730.4867944867653	s_44333.TP53-/-
POLE4	s_44333	TP53-/-	Control	t9	850.040203442376	s_44333.TP53-/-
POLE4	s_44333	TP53wt	Control	t12	686.9300603963325	s_44333.TP53wt
POLE4	s_44333	TP53wt	Control	t15	569.0798007479982	s_44333.TP53wt
POLE4	s_44333	TP53wt	Control	t9	651.4859523201194	s_44333.TP53wt
POLE4	s_44333	TP53wt	ATRi	t12	517.963641130076	s_44333.TP53wt
POLE4	s_44333	TP53wt	ATRi	t15	457.4353829345845	s_44333.TP53wt
POLE4	s_44333	TP53wt	ATRi	t9	652.5942690966068	s_44333.TP53wt
POLE4	s_44333	TP53wt	Control	t12	766.1780431241723	s_44333.TP53wt
POLE4	s_44333	TP53wt	Control	t15	652.0539854344357	s_44333.TP53wt
POLE4	s_44333	TP53wt	Control	t9	708.0640357081521	s_44333.TP53wt
POLE4	s_44334	TP53-/-	Control	t12	150.67739621110547	s_44334.TP53-/-
POLE4	s_44334	TP53-/-	Control	t15	164.577364723227	s_44334.TP53-/-
POLE4	s_44334	TP53-/-	Control	t9	76.36942224911857	s_44334.TP53-/-
POLE4	s_44334	TP53-/-	ATRi	t12	70.63312254095072	s_44334.TP53-/-
POLE4	s_44334	TP53-/-	ATRi	t15	55.36418319957306	s_44334.TP53-/-
POLE4	s_44334	TP53-/-	ATRi	t9	75.43547868412988	s_44334.TP53-/-
POLE4	s_44334	TP53-/-	Control	t12	136.17199780924403	s_44334.TP53-/-
POLE4	s_44334	TP53-/-	Control	t15	150.46034094793754	s_44334.TP53-/-
POLE4	s_44334	TP53-/-	Control	t9	167.23185961968983	s_44334.TP53-/-
POLE4	s_44334	TP53wt	Control	t12	132.96993720474666	s_44334.TP53wt
POLE4	s_44334	TP53wt	Control	t15	106.8566156836232	s_44334.TP53wt
POLE4	s_44334	TP53wt	Control	t9	124.52046773409178	s_44334.TP53wt
POLE4	s_44334	TP53wt	ATRi	t12	65.13986193485275	s_44334.TP53wt
POLE4	s_44334	TP53wt	ATRi	t15	56.9866769241723	s_44334.TP53wt
POLE4	s_44334	TP53wt	ATRi	t9	71.89072670010104	s_44334.TP53wt
POLE4	s_44334	TP53wt	Control	t12	66.11285271582224	s_44334.TP53wt
POLE4	s_44334	TP53wt	Control	t15	77.48670901364915	s_44334.TP53wt
POLE4	s_44334	TP53wt	Control	t9	70.80640357081522	s_44334.TP53wt
TOPBP1	s_30031	TP53-/-	Control	t12	65.19610019841707	s_30031.TP53-/-
TOPBP1	s_30031	TP53-/-	Control	t15	93.7847208954812	s_30031.TP53-/-
TOPBP1	s_30031	TP53-/-	Control	t9	129.03798931747622	s_30031.TP53-/-
TOPBP1	s_30031	TP53-/-	ATRi	t12	93.59730559203118	s_30031.TP53-/-
TOPBP1	s_30031	TP53-/-	ATRi	t15	58.191153770435506	s_30031.TP53-/-
TOPBP1	s_30031	TP53-/-	ATRi	t9	62.0105206132254	s_30031.TP53-/-
TOPBP1	s_30031	TP53-/-	Control	t12	63.87554900636063	s_30031.TP53-/-
TOPBP1	s_30031	TP53-/-	Control	t15	77.98522117057166	s_30031.TP53-/-
TOPBP1	s_30031	TP53-/-	Control	t9	79.31945910815328	s_30031.TP53-/-
TOPBP1	s_30031	TP53wt	Control	t12	58.51674443304453	s_30031.TP53wt
TOPBP1	s_30031	TP53wt	Control	t15	22.43480545301262	s_30031.TP53wt
TOPBP1	s_30031	TP53wt	Control	t9	57.76722729932093	s_30031.TP53wt
TOPBP1	s_30031	TP53wt	ATRi	t12	23.790220324380975	s_30031.TP53wt
TOPBP1	s_30031	TP53wt	ATRi	t15	47.661541602861135	s_30031.TP53wt
TOPBP1	s_30031	TP53wt	ATRi	t9	66.93274554836994	s_30031.TP53wt
TOPBP1	s_30031	TP53wt	Control	t12	43.64174303156527	s_30031.TP53wt
TOPBP1	s_30031	TP53wt	Control	t15	37.37999247371803	s_30031.TP53wt
TOPBP1	s_30031	TP53wt	Control	t9	73.38118188248123	s_30031.TP53wt
TOPBP1	s_30032	TP53-/-	Control	t12	38.3557465054815	s_30032.TP53-/-
TOPBP1	s_30032	TP53-/-	Control	t15	62.159804448262385	s_30032.TP53-/-
TOPBP1	s_30032	TP53-/-	Control	t9	43.45156783139505	s_30032.TP53-/-
TOPBP1	s_30032	TP53-/-	ATRi	t12	47.549263965457726	s_30032.TP53-/-
TOPBP1	s_30032	TP53-/-	ATRi	t15	63.49999485461186	s_30032.TP53-/-
TOPBP1	s_30032	TP53-/-	ATRi	t9	56.25696715426635	s_30032.TP53-/-
TOPBP1	s_30032	TP53-/-	Control	t12	62.21575649667446	s_30032.TP53-/-
TOPBP1	s_30032	TP53-/-	Control	t15	81.49132100553194	s_30032.TP53-/-
TOPBP1	s_30032	TP53-/-	Control	t9	64.11656277909057	s_30032.TP53-/-
TOPBP1	s_30032	TP53wt	Control	t12	164.79274216486516	s_30032.TP53wt
TOPBP1	s_30032	TP53wt	Control	t15	53.7366944324762	s_30032.TP53wt
TOPBP1	s_30032	TP53wt	Control	t9	59.69280154263163	s_30032.TP53wt
TOPBP1	s_30032	TP53wt	ATRi	t12	15.833198316521063	s_30032.TP53wt
TOPBP1	s_30032	TP53wt	ATRi	t15	64.46539972581562	s_30032.TP53wt
TOPBP1	s_30032	TP53wt	ATRi	t9	91.10290366305908	s_30032.TP53wt
TOPBP1	s_30032	TP53wt	Control	t12	75.30942779949353	s_30032.TP53wt
TOPBP1	s_30032	TP53wt	Control	t15	76.20908461106345	s_30032.TP53wt
TOPBP1	s_30032	TP53wt	Control	t9	71.45009814873173	s_30032.TP53wt
TOPBP1	s_30033	TP53-/-	Control	t12	45.619526928326344	s_30033.TP53-/-
TOPBP1	s_30033	TP53-/-	Control	t15	10.710512216521419	s_30033.TP53-/-
TOPBP1	s_30033	TP53-/-	Control	t9	59.25213795190234	s_30033.TP53-/-
TOPBP1	s_30033	TP53-/-	ATRi	t12	79.28139710025584	s_30033.TP53-/-
TOPBP1	s_30033	TP53-/-	ATRi	t15	26.412791342919448	s_30033.TP53-/-
TOPBP1	s_30033	TP53-/-	ATRi	t9	69.681925225170815	s_30033.TP53-/-
TOPBP1	s_30033	TP53-/-	Control	t12	62.59602360853532	s_30033.TP53-/-
TOPBP1	s_30033	TP53-/-	Control	t15	42.92787822527673	s_30033.TP53-/-
TOPBP1	s_30033	TP53-/-	Control	t9	73.37049967504178	s_30033.TP53-/-
TOPBP1	s_30033	TP53wt	Control	t12	55.868825494120486	s_30033.TP53wt
TOPBP1	s_30033	TP53wt	Control	t15	20.461260079027245	s_30033.TP53wt
TOPBP1	s_30033	TP53wt	Control	t9	29.525471730764032	s_30033.TP53wt
TOPBP1	s_30033	TP53wt	ATRi	t12	28.968889233090167	s_30033.TP53wt
TOPBP1	s_30033	TP53wt	ATRi	t15	46.5007961910721	s_30033.TP53wt
TOPBP1	s_30033	TP53wt	ATRi	t9	35.32561570608413	s_30033.TP53wt
TOPBP1	s_30033	TP53wt	Control	t12	30.882560983904455	s_30033.TP53wt
TOPBP1	s_30033	TP53wt	Control	t15	33.71832649013565	s_30033.TP53wt
TOPBP1	s_30033	TP53wt	Control	t9	64.36945779165019	s_30033.TP53wt
TOPBP1	s_30034	TP53-/-	Control	t12	231.90671120794497	s_30034.TP53-/-
TOPBP1	s_30034	TP53-/-	Control	t15	212.6594876353468	s_30034.TP53-/-
TOPBP1	s_30034	TP53-/-	Control	t9	134.96320311266646	s_30034.TP53-/-
TOPBP1	s_30034	TP53-/-	ATRi	t12	127.43985846133555	s_30034.TP53-/-
TOPBP1	s_30034	TP53-/-	ATRi	t15	120.6293804082121	s_30034.TP53-/-
TOPBP1	s_30034	TP53-/-	ATRi	t9	192.42439901629737	s_30034.TP53-/-
TOPBP1	s_30034	TP53-/-	Control	t12	199.8897044926453	s_30034.TP53-/-
TOPBP1	s_30034	TP53-/-	Control	t15	220.9823718087864	s_30034.TP53-/-
TOPBP1	s_30034	TP53-/-	Control	t9	173.84181454536926	s_30034.TP53-/-
TOPBP1	s_30034	TP53wt	Control	t12	295.03127423536	s_30034.TP53wt
TOPBP1	s_30034	TP53wt	Control	t15	316.99307782423256	s_30034.TP53wt
TOPBP1	s_30034	TP53wt	Control	t9	232.35262535949084	s_30034.TP53wt
TOPBP1	s_30034	TP53wt	ATRi	t12	225.54877811282677	s_30034.TP53wt
TOPBP1	s_30034	TP53wt	ATRi	t15	202.30830467682904	s_30034.TP53wt
TOPBP1	s_30034	TP53wt	ATRi	t9	228.06713297963088	s_30034.TP53wt
TOPBP1	s_30034	TP53wt	Control	t12	223.01698660828725	s_30034.TP53wt
TOPBP1	s_30034	TP53wt	Control	t15	226.6950762755427	s_30034.TP53wt
TOPBP1	s_30034	TP53wt	Control	t9	203.40748662161465	s_30034.TP53wt
TYMS	s_19785	TP53-/-	Control	t12	218.08789578181853	s_19785.TP53-/-
TYMS	s_19785	TP53-/-	Control	t15	192.2005115793386	s_19785.TP53-/-
TYMS	s_19785	TP53-/-	Control	t9	285.72697634584017	s_19785.TP53-/-
TYMS	s_19785	TP53-/-	ATRi	t12	275.3745194675337	s_19785.TP53-/-
TYMS	s_19785	TP53-/-	ATRi	t15	259.01573039046855	s_19785.TP53-/-
TYMS	s_19785	TP53-/-	ATRi	t9	232.6992732290108	s_19785.TP53-/-
TYMS	s_19785	TP53-/-	Control	t12	312.47068599893123	s_19785.TP53-/-
TYMS	s_19785	TP53-/-	Control	t15	258.32377967826443	s_19785.TP53-/-
TYMS	s_19785	TP53-/-	Control	t9	331.81973726910786	s_19785.TP53-/-
TYMS	s_19785	TP53wt	Control	t12	355.7462691646417	s_19785.TP53wt
TYMS	s_19785	TP53wt	Control	t15	508.0250520784708	s_19785.TP53wt
TYMS	s_19785	TP53wt	Control	t9	388.32413906765737	s_19785.TP53wt
TYMS	s_19785	TP53wt	ATRi	t12	256.6481188114805	s_19785.TP53wt
TYMS	s_19785	TP53wt	ATRi	t15	321.79723617767365	s_19785.TP53wt
TYMS	s_19785	TP53wt	ATRi	t9	342.10069946944634	s_19785.TP53wt
TYMS	s_19785	TP53wt	Control	t12	503.44922042572637	s_19785.TP53wt
TYMS	s_19785	TP53wt	Control	t15	529.770578404757	s_19785.TP53wt
TYMS	s_19785	TP53wt	Control	t9	454.4483720090504	s_19785.TP53wt
TYMS	s_19786	TP53-/-	Control	t12	309.6813223482528	s_19786.TP53-/-
TYMS	s_19786	TP53-/-	Control	t15	349.99234563566705	s_19786.TP53-/-
TYMS	s_19786	TP53-/-	Control	t9	325.8867587354629	s_19786.TP53-/-
TYMS	s_19786	TP53-/-	ATRi	t12	36.39895217467878	s_19786.TP53-/-
TYMS	s_19786	TP53-/-	ATRi	t15	39.68253402584685	s_19786.TP53-/-
TYMS	s_19786	TP53-/-	ATRi	t9	69.681925225170815	s_19786.TP53-/-
TYMS	s_19786	TP53-/-	Control	t12	343.7770912102743	s_19786.TP53-/-
TYMS	s_19786	TP53-/-	Control	t15	279.71315561224867	s_19786.TP53-/-
TYMS	s_19786	TP53-/-	Control	t9	286.2110482819198	s_19786.TP53-/-
TYMS	s_19786	TP53wt	Control	t12	354.83023504020264	s_19786.TP53wt
TYMS	s_19786	TP53wt	Control	t15	412.0497112177229	s_19786.TP53wt
TYMS	s_19786	TP53wt	Control	t9	397.3101522031073	s_19786.TP53wt
TYMS	s_19786	TP53wt	ATRi	t12	87.36555068806152	s_19786.TP53wt
TYMS	s_19786	TP53wt	ATRi	t15	100.13748162984808	s_19786.TP53wt
TYMS	s_19786	TP53wt	ATRi	t9	114.65331413378183	s_19786.TP53wt
TYMS	s_19786	TP53wt	Control	t12	323.16713440938946	s_19786.TP53wt
TYMS	s_19786	TP53wt	Control	t15	362.2850950956228	s_19786.TP53wt
TYMS	s_19786	TP53wt	Control	t9	279.36344681576185	s_19786.TP53wt
TYMS	s_19787	TP53-/-	Control	t12	123.57120154814237	s_19787.TP53-/-
TYMS	s_19787	TP53-/-	Control	t15	90.61701961226794	s_19787.TP53-/-
TYMS	s_19787	TP53-/-	Control	t9	308.1111173498922	s_19787.TP53-/-
TYMS	s_19787	TP53-/-	ATRi	t12	32.93964235095674	s_19787.TP53-/-
TYMS	s_19787	TP53-/-	ATRi	t15	49.00680792065628	s_19787.TP53-/-
TYMS	s_19787	TP53-/-	ATRi	t9	101.00682739061456	s_19787.TP53-/-
TYMS	s_19787	TP53-/-	Control	t12	158.35432378249232	s_19787.TP53-/-
TYMS	s_19787	TP53-/-	Control	t15	150.6167342774312	s_19787.TP53-/-
TYMS	s_19787	TP53-/-	Control	t9	234.6533998616201	s_19787.TP53-/-
TYMS	s_19787	TP53wt	Control	t12	269.370249560332	s_19787.TP53wt
TYMS	s_19787	TP53wt	Control	t15	217.1532261230727	s_19787.TP53wt
TYMS	s_19787	TP53wt	Control	t9	290.1198526588118	s_19787.TP53wt
TYMS	s_19787	TP53wt	ATRi	t12	172.8705142545544	s_19787.TP53wt
TYMS	s_19787	TP53wt	ATRi	t15	190.93431581788968	s_19787.TP53wt
TYMS	s_19787	TP53wt	ATRi	t9	242.9410764348242	s_19787.TP53wt
TYMS	s_19787	TP53wt	Control	t12	303.18735369807524	s_19787.TP53wt
TYMS	s_19787	TP53wt	Control	t15	271.8813445920123	s_19787.TP53wt
TYMS	s_19787	TP53wt	Control	t9	234.94852093952323	s_19787.TP53wt
TYMS	s_19788	TP53-/-	Control	t12	285.94129980206725	s_19788.TP53-/-
TYMS	s_19788	TP53-/-	Control	t15	366.7311082526775	s_19788.TP53-/-
TYMS	s_19788	TP53-/-	Control	t9	373.2884690969848	s_19788.TP53-/-
TYMS	s_19788	TP53-/-	ATRi	t12	263.8217046047019	s_19788.TP53-/-
TYMS	s_19788	TP53-/-	ATRi	t15	233.73467128689947	s_19788.TP53-/-
TYMS	s_19788	TP53-/-	ATRi	t9	226.94571977005177	s_19788.TP53-/-
TYMS	s_19788	TP53-/-	Control	t12	260.00081890183054	s_19788.TP53-/-
TYMS	s_19788	TP53-/-	Control	t15	328.22023722113863	s_19788.TP53-/-
TYMS	s_19788	TP53-/-	Control	t9	333.1417282542438	s_19788.TP53-/-
TYMS	s_19788	TP53wt	Control	t12	345.87141767668135	s_19788.TP53wt
TYMS	s_19788	TP53wt	Control	t15	298.1898801924493	s_19788.TP53wt
TYMS	s_19788	TP53wt	Control	t9	399.8775845275215	s_19788.TP53wt
TYMS	s_19788	TP53wt	ATRi	t12	238.46812313820115	s_19788.TP53wt
TYMS	s_19788	TP53wt	ATRi	t15	313.4614294911818	s_19788.TP53wt
TYMS	s_19788	TP53wt	ATRi	t9	364.4116146522363	s_19788.TP53wt
TYMS	s_19788	TP53wt	Control	t12	321.78551230204675	s_19788.TP53wt
TYMS	s_19788	TP53wt	Control	t15	288.8651622921149	s_19788.TP53wt
TYMS	s_19788	TP53wt	Control	t9	292.8810329520084	s_19788.TP53wt
