# Supplementary material for: TP53-dependent toxicity of CRISPR/Cas9 cuts is differential across genomic loci and can confound genetic screening
Source: Nat Commun. 2022 Aug 4;13:4520. doi: 10.1038/s41467-022-32285-1 (PMC9352712; doi:10.1038/s41467-022-32285-1)
Supplement: Supplementary file 7 — Source Data [file 41467_2022_32285_MOESM7_ESM.zip › Source Data/Sup. Figure 5.tsv]

sgRNA	gene	type	mean_lfc	var_lfc	ratio_absmean_var_lfc
s_1	A1BG	Other	-0.2813877777777778	0.09201605228148149	3.0580292329538237
s_10	NAT1	Other	-0.8269166666666666	0.3526682233444445	2.344743903561259
s_100	ACADL	Other	0.37107055555555557	0.02161127229359259	17.17023183616877
s_1000	APRT	Other	-0.7551466666666666	0.07872217830000001	9.592552987912766
s_10000	KCND2	Other	0.41601777777777776	0.018936401781481482	21.969209492830625
s_10001	KCND3	Other	-0.04891288888888889	0.05266960828725927	0.9286738686591081
s_10002	KCND3	Other	0.4362522222222222	0.16692152787037037	2.613516829063603
s_10003	KCND3	Other	1.1208500000000001	0.08072882471111112	13.884136230286675
s_10004	KCND3	Other	1.0506166666666665	0.05277680083333333	19.90678953778318
s_10005	KCNE1	+ selection in TP53wt	1.23439	0.07738037447777776	15.95223605895697
s_10006	KCNE1	Other	0.11999888888888889	0.08768218378148149	1.3685663804627173
s_10007	KCNE1	Other	-0.18064811111111112	0.1395254909184815	1.2947319512866344
s_10008	KCNE1	Other	-0.11094133333333332	0.056609601088444435	1.9597617930570346
s_10009	KCNF1	Other	-0.5498696666666667	0.45913437072633334	1.1976225299726386
s_1001	KLK3	Other	-0.26186488888888887	0.06918757490503703	3.7848542783629844
s_10010	KCNF1	Other	0.09619676666666667	0.010884775029974446	8.837735865165833
s_10011	KCNF1	Other	-0.9845488888888889	0.12998491405925924	7.574331960092229
s_10012	KCNF1	Other	0.08011488888888886	0.3127605514828148	0.2561540722097458
s_10013	KCNG1	Other	0.23614933333333332	0.04100439830799999	5.759122022947972
s_10014	KCNG1	+ selection in TP53wt	1.0007266666666665	0.0018796306777777777	532.4060085302455
s_10015	KCNG1	Other	-0.418618	3.8270839644444373e-4	1093.8301952326492
s_10016	KCNG1	Other	-0.2691576666666667	0.23943858714077776	1.124119841671199
s_10017	KCNH1	Other	0.4305566666666667	0.16007773062933334	2.6896724795758047
s_10018	KCNH1	Other	0.9064944444444445	0.030320472025925926	29.89710858291831
s_10019	KCNH1	Other	-0.07480666666666667	0.1841725442823333	0.4061770822473374
s_1002	KLK3	Other	-0.31974644444444444	0.040269542995703705	7.940155776750625
s_10020	KCNH1	Other	-0.8079044444444444	0.011214156103703703	72.04326718598269
s_10021	KCNH2	Other	0.5432788888888889	0.17618426613703703	3.08358345952597
s_10022	KCNH2	Other	0.9537844444444444	0.0387194857925926	24.6331898505458
s_10023	KCNH2	Other	0.027265659999999987	0.10256029113144412	0.2658500643787717
s_10024	KCNH2	Other	-0.6134694444444444	0.13652215829025924	4.493552197879478
s_10025	KCNJ1	Other	2.167055	1.8468292250194442	1.173392196009452
s_10026	KCNJ1	Other	0.04815444444444445	0.9036345344481482	0.0532897345206627
s_10027	KCNJ1	Other	0.6865471111111111	0.41919037380503704	1.6377931222018474
s_10028	KCNJ1	Other	0.3708496666666667	0.02769745005144445	13.389307173687872
s_10029	KCNJ2	Other	0.4176101566666667	0.031920230848341426	13.082930341287481
s_1003	KLK3	Other	-0.13155846666666668	0.002262966446431111	58.135403144905425
s_10030	KCNJ2	Other	1.3611922222222224	0.23583165084814817	5.7718809893702225
s_10031	KCNJ2	Other	0.4460048888888889	0.06894303510503703	6.46917978312654
s_10032	KCNJ2	Other	0.13083111111111112	0.0070149585592592595	18.65030420435244
s_10033	KCNJ3	+ selection in TP53wt	1.1868788888888888	0.048782269003703686	24.33012881788622
s_10034	KCNJ3	+ selection in TP53wt	1.2122466666666667	0.02345358270000001	51.68705703400556
s_10035	KCNJ3	Other	0.23860033333333333	5.446232781111105e-4	438.10160696924095
s_10036	KCNJ3	Other	1.0372477777777778	0.0568830493481482	18.23474285686382
s_10037	KCNJ4	Other	-0.5602466666666667	0.014316482133333332	39.13298402840415
s_10038	KCNJ4	Other	0.2236761111111111	0.03867633056203703	5.783281605589069
s_10039	KCNJ4	Other	1.0347455555555556	0.053459451003703716	19.355708600222393
s_1004	KLK3	Other	-0.10267111111111113	0.2750970333453704	0.37321780559593587
s_10040	KCNJ4	Other	0.3674711111111111	0.5629303673814814	0.6527825329808272
s_10041	KCNJ5	Other	-0.1542133333333333	0.10540861361111109	1.4630050434234887
s_10042	KCNJ5	Other	0.35868544444444445	0.06368667194114815	5.632033100676073
s_10043	KCNJ5	Other	0.8303944444444444	0.008791978914814811	94.44909416754844
s_10044	KCNJ5	+ selection in TP53wt	1.8488344444444447	0.24330303611481496	7.5988959035101304
s_10045	KCNJ8	Other	0.8801677777777778	0.1201212573592593	7.3273273784120265
s_10046	KCNJ8	Other	-0.9390933333333333	0.14854924943333334	6.3217642426041625
s_10047	KCNJ8	Other	-0.4444783333333333	0.1353194054861111	3.284660701372603
s_10048	KCNJ8	Other	-0.28105544444444447	0.03707110951892593	7.5815223253827115
s_10049	KCNJ9	+ selection in TP53wt	1.08486	0.03133908604444443	34.61683593648757
s_1005	FAS	Other	0.6145366666666667	0.08860573243333335	6.935631022846541
s_10050	KCNJ9	Other	-0.7282196666666667	0.08950594333811111	8.135992309648056
s_10051	KCNJ9	Other	-0.5601566666666666	0.03598512307777777	15.566340163849139
s_10052	KCNJ9	Other	0.37388177777777776	0.050793084647259255	7.360879544415542
s_10053	KCNJ10	Other	-0.7047988888888889	0.12671351673703704	5.562144489695814
s_10054	KCNJ10	Other	-0.6754411111111112	0.003509138914814813	192.4805849832696
s_10055	KCNJ10	Other	1.0279587333333333	0.17296312157792446	5.943224913816156
s_10056	KCNJ10	Other	-0.40750777777777775	0.9096161086259259	0.447999737376422
s_10057	KCNJ11	Other	0.12164855555555555	0.1132346437338148	1.07430510261082
s_10058	KCNJ11	Other	0.12959866666666667	0.040396683605333335	3.208151142623909
s_10059	KCNJ11	Other	-0.5716072222222223	0.002742087518037034	208.45695786960738
s_1006	FAS	Other	-0.8268033333333333	0.02188789734444444	37.774452261089
s_10060	KCNJ11	Other	-0.23970744444444445	0.012478398580037037	19.209792258754163
s_10061	KCNJ12	Other	-0.3157244444444444	0.09429454033703702	3.3482791614016083
s_10062	KCNJ12	- selection in TP53wt	-1.5034333333333334	0.05525571000000004	27.20865107575909
s_10063	KCNJ12	Other	-0.3070511111111111	0.01802153961481481	17.03800661174899
s_10064	KCNJ12	- selection in TP53wt	-1.2360211111111112	0.10443475280370368	11.835342909599696
s_10065	KCNJ13	Other	-0.0030836666666666673	0.021024972681444445	0.146666857236307
s_10066	KCNJ13	Other	-0.2815433333333333	0.16236104166677776	1.7340572001943653
s_10067	KCNJ13	Other	-0.14972444444444444	0.05763477741603703	2.5978142218483384
s_10068	KCNJ13	Other	0.17105044444444445	0.0028781036428148143	59.43164863832193
s_10069	KCNJ14	- selection in TP53wt	-0.7664544444444444	0.0025892691703703714	296.01188366785755
s_1007	FAS	Other	-0.21082677777777778	0.025597239744481484	8.236309066223829
s_10070	KCNJ14	Other	-0.41145984444444444	0.0052047490616281495	79.05469400588768
s_10071	KCNJ14	Other	0.28003633333333333	0.0323037549681111	8.668847742616093
s_10072	KCNJ14	Other	0.20543400000000003	0.16564031549911112	1.240241540116497
s_10073	KCNJ15	Other	0.41792011111111105	0.22651560883670366	1.844994758892717
s_10074	KCNJ15	Other	1.236108888888889	0.07444157500370367	16.6050877997596
s_10075	KCNJ15	Other	-0.21470566666666666	0.05222230493077778	4.111378594860288
s_10076	KCNJ15	Other	-0.44069800000000003	0.081007252144	5.440228971309965
s_10077	KCNJ16	Other	-0.6269954444444444	0.047432939070037025	13.218566184959684
s_10078	KCNJ16	Other	-0.8210244444444444	0.04839316389259258	16.965711236956686
s_10079	KCNJ16	Other	-0.14466131333333332	0.047427093527381205	3.050182977158734
s_1008	FAS	Other	-0.5800692222222222	0.001247510744037034	464.9813438440431
s_10080	KCNJ16	Other	-0.8224555555555556	0.0017125578037037023	480.24980749663064
s_10081	KCNK1	Other	-0.17737133333333333	0.0014221536070000006	124.7202358875241
s_10082	KCNK1	Other	0.43095222222222224	0.00848546318148148	50.787118275726485
s_10083	KCNK1	Other	0.7368455555555555	0.16037826552592593	4.594422773804352
s_10084	KCNK1	Other	1.0238193333333334	0.7987975634257778	1.2817006212969804
s_10085	KCNK2	Other	0.22057422222222223	0.07621704969659261	2.8940272957335855
s_10086	KCNK2	Other	-0.42434	0.19504920373333334	2.1755536135392153
s_10087	KCNK2	Other	0.9724688888888889	0.13659927340370373	7.119136615133134
s_10088	KCNK2	Other	0.5164733333333333	0.025152812844444438	20.533422505364367
s_10089	KCNK3	Other	0.3893839666666667	0.0029012749248477775	134.21133010588326
s_1009	FASLG	Other	0.46525066666666665	0.4310899870791111	1.079242572575193
s_10090	KCNK3	Other	0.08184888888888887	0.047764635603703705	1.7135876334947324
s_10091	KCNK3	Other	-0.5346755555555556	0.0034549615592592573	154.7558623691865
s_10092	KCNK3	Other	-0.25531744444444443	0.03155245690514815	8.091840366408563
s_10093	KCNMA1	Other	-0.46703	0.015385731544444444	30.354747751246023
s_10094	KCNMA1	Other	-0.12958453333333333	0.07327976258172	1.7683536186245619
s_10095	KCNMA1	Other	0.014622222222222314	4.61254561925926	0.003170098125678925
s_10096	KCNMA1	- selection in TP53wt	-1.3665155555555555	0.05189768424814815	26.330954364390866
s_10097	KCNMB1	Other	-0.9695555555555556	0.014489347292592597	66.91506083584748
s_10098	KCNMB1	Other	0.44437666666666664	0.04007921847777778	11.087458377289831
s_10099	KCNMB1	Other	-0.4022561111111111	0.1362246940564815	2.9528868748593236
s_101	ACADM	Other	1.0348833333333334	0.15863162987777776	6.523814538945913
s_1010	FASLG	Other	0.7391466666666666	0.04160285134444444	17.766730951852672
s_10100	KCNMB1	Other	-0.2614881111111111	0.04323509163292592	6.048052663590827
s_10101	KCNN1	Other	0.5049895555555556	0.29151223941714816	1.732309959146949
s_10102	KCNN1	Other	-0.3444262222222222	0.05538568568281482	6.218686615070497
s_10103	KCNN1	Other	-0.6027633333333333	0.04505255354444444	13.379115852749743
s_10104	KCNN1	Other	0.2034188888888889	0.0018437309481481477	110.3300289520029
s_10105	KCNN2	Other	-0.7580755555555556	0.24059252762592592	3.150869077422945
s_10106	KCNN2	Other	-0.5417186666666666	0.3889107931253333	1.3929124011019367
s_10107	KCNN2	Other	-0.23542444444444444	0.32892207967037035	0.7157453360393906
s_10108	KCNN2	Other	-0.4039371222222222	0.1613959757555115	2.502770718609
s_10109	KCNN3	Other	-1.0358377777777776	0.16216344574814803	6.387615735463042
s_1011	FASLG	Other	-0.5955188888888888	0.6267164346703702	0.95022063559273
s_10110	KCNN3	Other	-0.3379921111111111	0.07250500636448147	4.661638251737133
s_10111	KCNN3	Other	-0.9050422222222222	0.368293476937037	2.457394113382429
s_10112	KCNN3	Other	-0.07341244444444446	0.0955645236445926	0.7681976704814393
s_10113	KCNN4	Other	0.22704466666666667	9.313367881111117e-4	243.78363398180235
s_10114	KCNN4	- selection in TP53wt	-0.9583411111111111	0.014291777403703708	67.05541823389703
s_10115	KCNN4	Other	-0.08591544444444445	0.13853845220892594	0.6201559428055237
s_10116	KCNN4	Other	-0.6615377777777778	0.22644252758148145	2.92143788025743
s_10117	KCNQ1	Other	-0.5272092222222222	0.0836112519695926	6.3054817360461906
s_10118	KCNQ1	Other	-0.6356061111111111	0.19159241079537034	3.3174910659168444
s_10119	KCNQ1	Other	-1.3730433333333334	0.28932931274444446	4.745607419826485
s_1012	FASLG	Other	0.08507333333333333	0.3275689454111111	0.2597112288118862
s_10120	KCNQ1	Other	-0.2616422222222222	0.0768355538925926	3.405223349960728
s_10121	KCNQ2	Other	0.2517538888888889	0.01759234229537037	14.31042465306856
s_10122	KCNQ2	Other	0.7620044444444445	0.023304883837037042	32.69719985617079
s_10123	KCNQ2	Other	-0.14800588888888888	0.17763051907181482	0.8332233090477605
s_10124	KCNQ2	Other	0.6440699999999999	0.08687220893333333	7.413993587917928
s_10125	KCNQ3	Other	0.42882222222222227	0.5388438649481482	0.7958190676690491
s_10126	KCNQ3	Other	0.19168655555555555	0.09432254508003704	2.0322453703184182
s_10127	KCNQ3	- selection in TP53wt	-1.1245344444444445	0.15495615689259257	7.257113670055153
s_10128	KCNQ3	Other	0.3412305333333333	0.03213447003889	10.61883183137506
s_10129	KCNS1	Other	-0.185321	0.021166211375444444	8.755511164128148
s_1013	SHROOM2	Other	0.49369	0.07044574701111114	7.00808808120286
s_10130	KCNS1	Other	-0.26373	0.05588982007777778	4.718748416670268
s_10131	KCNS1	Other	-0.12527677777777776	0.0586491638355926	2.1360368943870713
s_10132	KCNS1	Other	0.1439888888888889	0.08284723738148148	1.7380047113203339
s_10133	KCNS2	Other	0.41943544444444447	0.2368709648167037	1.7707338878321937
s_10134	KCNS2	Other	0.08016533333333334	0.003383852426333333	23.690552433516938
s_10135	KCNS2	Other	-0.5638667777777778	1.3627978129222593	0.41375673810972247
s_10136	KCNS2	+ selection in TP53wt	0.9093944444444445	0.14628567304814818	6.216565337503203
s_10137	KCNS3	Other	0.4935	0.026557608133333327	18.582245717399225
s_10138	KCNS3	Other	0.2381798888888889	0.2455912700255926	0.969822294025633
s_10139	KCNS3	Other	0.6770722222222222	0.004641096203703699	145.88627179973201
s_1014	SHROOM2	Other	0.16017471111111112	0.0018971328281837047	84.42988742357103
s_10140	KCNS3	Other	-0.4425266666666667	0.03125386387777778	14.159102643987433
s_10141	KDR	Other	-0.8307822222222222	0.024292058603703686	34.19974551253376
s_10142	KDR	Other	-0.11031687777777777	0.1815270524598559	0.607715909462993
s_10143	KDR	Other	0.9608493333333333	0.3919003470524444	2.451769539272063
s_10144	KDR	Other	-0.65769	0.7661710464333333	0.8584114514137118
s_10145	KEL	Other	-1.2004922222222223	0.6053152097370371	1.9832513753350818
s_10146	KEL	Other	0.45132666666666665	0.0787732384111111	5.729441568864157
s_10147	KEL	Other	-0.6270177777777778	0.03615704935925925	17.341508471769377
s_10148	KEL	Other	-0.07878555555555555	0.16249622854814816	0.48484544078025255
s_10149	KHK	+ selection in TP53wt	3.1596777777777776	0.09316502370370375	33.91484971684889
s_1015	SHROOM2	Other	1.065479	0.10239625521299998	10.405448888571556
s_10150	KHK	Other	-1.6779722222222222	0.6638579628703705	2.527607283592793
s_10151	KHK	Other	1.0313233333333334	0.13112255107777773	7.8653391415606695
s_10152	KHK	Other	0.09924855555555555	0.05493789702514814	1.8065590590430491
s_10153	KIF2A	Other	-0.6466377777777779	0.023384728425925927	27.652139721275127
s_10154	KIF2A	Other	-0.6458200000000001	0.0569503984	11.34004358431319
s_10155	KIF2A	Other	-0.9923044444444444	0.055284224825925925	17.94914277208236
s_10156	KIF2A	Other	0.8941855555555556	0.010130994548148147	88.26236667149371
s_10157	KIF3C	Other	0.04922511111111111	0.009107957859703704	5.404626577039574
s_10158	KIF3C	Other	-0.24849600000000002	0.004434702707444446	56.034421334006176
s_10159	KIF3C	Other	-1.0389355555555555	0.24379849321481475	4.261451914061391
s_1016	SHROOM2	+ selection in TP53wt	2.3579	0.6098203244444445	3.8665487283456526
s_10160	KIF3C	Other	-1.026878888888889	0.07230992084814811	14.201078867799477
s_10161	KIF5A	+ selection in TP53wt	0.9685477777777778	0.06961322735925926	13.913272154145446
s_10162	KIF5A	Other	-1.390988111111111	0.18781383112070368	7.40620700196012
s_10163	KIF5A	Other	0.7882285555555555	0.07747566862737033	10.17388516318132
s_10164	KIF5A	Other	-1.4869177777777778	0.7658205017481479	1.941600903062235
s_10165	KIF5B	Other	0.1390367777777778	0.012636179441148148	11.00307085898304
s_10166	KIF5B	Other	-1.013428888888889	0.10299273494814813	9.83980947198947
s_10167	KIF5B	Other	0.30158555555555555	0.05518576124814814	5.464916107606938
s_10168	KIF5B	Other	-0.6257366666666666	0.17941940443333332	3.487564060548261
s_10169	KIF5C	Other	-0.15985088888888888	0.28936134763448146	0.5524265427834923
s_1017	AQP1	Other	-0.03747977777777779	0.1083100285068148	0.34604162047117903
s_10170	KIF5C	Other	0.78271	0.0510290434111111	15.338519942342721
s_10171	KIF5C	Other	-1.2171577777777778	0.0803707493814815	15.14428802947341
s_10172	KIF5C	Other	0.08088011111111111	0.026488590823592593	3.05339425754101
s_10173	KIFC3	Other	1.100198888888889	0.20543005247037038	5.35558880338393
s_10174	KIFC3	Other	-0.07054244444444442	0.22305511594137037	0.31625566688632406
s_10175	KIFC3	Other	0.3745477777777778	0.05326191602592592	7.032187456332999
s_10176	KIFC3	Other	0.9810426666666667	0.6155652117457778	1.5937266238362855
s_10177	KIR2DL1	Other	-0.02222540000000001	0.02025761337765778	1.0971381270664644
s_10178	KIR2DL1	Other	-0.16827222222222224	0.12384301613703703	1.3587542315347245
s_10179	KIR2DL1	Other	-7.543333333333204e-4	4.5065614411111103e-4	1.6738556506783953
s_1018	AQP1	Other	-0.5892664444444444	0.16793667353348152	3.508861001268805
s_10180	KIR2DL1	Other	-0.6665623333333333	0.33567696789299994	1.9857255548906352
s_10181	KIR2DL3	Other	-0.31306033333333333	0.09495099260033334	3.297072782072573
s_10182	KIR2DL3	Other	-0.37771744444444444	0.11569848435625928	3.2646706354542663
s_10183	KIR2DL3	Other	0.26450666666666667	0.2936807994111111	0.9006604013509075
s_10184	KIR2DL3	Other	-0.9963344444444444	7.726497148148154e-4	1289.5034131776526
s_10185	KIR2DL4	Other	-0.6866533333333333	0.20085679364444445	3.4186214012200313
s_10186	KIR2DL4	Other	0.4059988888888889	0.09287699200370371	4.371361304129
s_10187	KIR2DL4	Other	-0.3766273333333333	0.03851485401911111	9.778755312079086
s_10188	KIR2DL4	Other	-2.1873066666666667	0.42223427524444446	5.180315277343052
s_10189	KIR2DS4	Other	0.19874122222222224	0.26748865714892595	0.742989345195194
s_1019	AQP1	Other	-1.0260177777777777	0.5987638400592592	1.713560020051033
s_10190	KIR2DS4	Other	-0.31612111111111113	0.023981585492592588	13.181826998417362
s_10191	KIR2DS4	Other	0.6143743333333334	0.07659967888744446	8.020586277340598
s_10192	KIR2DS4	Other	-0.17234865555555554	0.12076520108918926	1.4271383974947396
s_10193	KIR3DL1	- selection in TP53wt	-0.8974022222222222	0.06573757315925927	13.65128311092545
s_10194	KIR3DL1	Other	0.30951555555555554	0.07750724724814816	3.9933756718853237
s_10195	KIR3DL1	Other	-0.24207044444444445	0.05027195830503704	4.81521811773523
s_10196	KIR3DL1	+ selection in TP53wt	0.9556399999999999	0.08986609617777776	10.634043767846592
s_10196	KIR3DL1	Other	0.9556399999999999	0.08986609617777776	10.634043767846592
s_10197	KIR3DL2	+ selection in TP53wt	1.9039088888888889	0.6336010471259259	3.004901739864855
s_10198	KIR3DL2	Other	-0.8369322222222222	0.48438543989259264	1.7278228313547226
s_10199	KIR3DL2	Other	-0.2183266666666667	0.2527096941444445	0.8639425860009745
s_102	ACADM	Other	0.737082888888889	0.13660684982503707	5.3956510221334275
s_1020	AQP1	Other	0.04567888888888889	0.03593892769259259	1.271014240591931
s_10200	KIR3DL2	Other	-1.4203666666666666	2.902718562877777	0.4893229005496504
s_10201	KISS1	Other	-1.133248888888889	0.32448037374814814	3.4925036475965183
s_10202	KISS1	Other	-0.4018268888888889	0.05898016774625926	6.8129153280404875
s_10203	KISS1	Other	1.2217522222222224	0.32245725782592594	3.788881138726821
s_10204	KISS1	Other	-0.45323277777777776	0.07363608213914814	6.1550365610342475
s_10205	KIT	Other	0.37552755555555556	0.06096636608014816	6.159585681421066
s_10206	KIT	Other	0.9348755555555556	0.19242757787037038	4.858324185659804
s_10207	KIT	Other	0.41789333333333334	0.3317803123444445	1.2595483149087185
s_10208	KIT	Other	0.6358133333333333	0.027743549744444453	22.917519177972267
s_10209	KLK1	- selection in TP53wt	-1.5719744444444446	0.18239757829259257	8.618395371032648
s_1021	AQP2	Other	0.24619099999999997	0.2815300581774444	0.8744750084370361
s_10210	KLK1	Other	-1.0301444444444445	0.025929951759259245	39.72797381223794
s_10211	KLK1	Other	-0.5079477777777778	0.012274249337037035	41.383205101192345
s_10212	KLK1	+ selection in TP53wt	1.8993377777777778	0.3020306077370371	6.288560593274162
s_10212	KLK1	Other	1.8993377777777778	0.3020306077370371	6.288560593274162
s_10213	KLK2	- selection in TP53wt	-1.214518888888889	0.11277725084814814	10.76918332159213
s_10214	KLK2	Other	0.19077435555555555	0.08532846950571259	2.235764413221821
s_10215	KLK2	Other	-0.8787744444444444	0.05633744118148148	15.598408909159046
s_10216	KLK2	Other	-0.6737233333333333	0.019794556311111097	34.03578856451349
s_10217	KLKB1	Other	-0.3039787388888889	0.04244760682316009	7.161269188986015
s_10218	KLKB1	Other	0.7789611111111111	0.18101495015925925	4.303297105712932
s_10219	KLKB1	Other	0.10289111111111109	0.1909528023592592	0.5388300660680089
s_1022	AQP2	Other	0.17595255555555556	0.12330339153737037	1.4269887742887304
s_10220	KLKB1	Other	0.6274688888888889	0.07994094278148149	7.849155477238673
s_10221	KLRB1	Other	0.14374555555555557	0.3274088999965926	0.4390398537029737
s_10222	KLRB1	Other	0.7026577777777778	0.08986086878148149	7.819396666267057
s_10223	KLRB1	Other	-0.2583672222222222	0.3006953555620371	0.859232500413256
s_10224	KLRB1	Other	0.343658	0.25166827305644446	1.3655197607007221
s_10225	KLRC1	Other	0.059546433333333336	0.051613474020274455	1.153699386907045
s_10226	KLRC1	- selection in TP53wt	-2.2188255555555556	0.18596813007037036	11.931213991967073
s_10227	KLRC1	- selection in TP53wt	-1.4481555555555556	0.05732627814814812	25.261635716400285
s_10228	KLRC1	Other	-0.9710077777777778	0.2375751080037038	4.087161260019883
s_10229	KLRC2	Other	-0.8884955555555556	0.09509785851481481	9.342960708385894
s_1023	AQP2	+ selection in TP53wt	1.04378	0.0163854912	63.70147756083137
s_10230	KLRC2	Other	0.09535	0.32942043303333335	0.2894477404513391
s_10231	KLRC2	Other	-0.46293222222222224	0.20806901112592593	2.2248974977924507
s_10232	KLRC2	Other	-0.03698500000000001	0.012000940764777777	3.0818417259877933
s_10233	KLRC3	Other	-0.023472222222222217	0.4283113216925926	0.05480177859755173
s_10234	KLRC3	Other	-0.27022399999999996	0.04772522769599999	5.662078800781674
s_10235	KLRC3	Other	0.8449122222222222	0.09706486063703702	8.704614797539092
s_10236	KLRC3	Other	-0.08098233333333334	0.13516214955544445	0.5991494926626172
s_10237	KLRD1	Other	-0.1261396666666667	0.16376760964011114	0.7702357440758033
s_10238	KLRD1	Other	0.18298306666666667	0.013436324119413336	13.618536218718141
s_10239	KLRD1	Other	1.4259066666666667	1.0489356921333333	1.3593842571670405
s_1024	AQP2	Other	-0.0661857777777778	0.0751700096712593	0.8804811661888537
s_10240	KLRD1	Other	-0.4026377777777778	0.16351619482592591	2.4623724775788296
s_10241	KNG1	Other	0.3720411111111111	0.11694339451481481	3.1813777311208424
s_10242	KNG1	Other	0.013247888888888892	0.0932644048018148	0.14204657089744388
s_10243	KNG1	Other	-0.11226544444444443	0.16386534290237037	0.6851079212724759
s_10244	KNG1	Other	0.8986098888888889	0.3674057732722593	2.4458240840515875
s_10245	KLC1	Other	-0.011978111111111097	0.34531592592225924	0.03468739844280371
s_10246	KLC1	Other	0.6576166666666666	0.028490042100000012	23.082333973338226
s_10247	KLC1	Other	-0.2911772111111111	0.17039640514615592	1.7088225004591886
s_10248	KLC1	Other	-0.42139	0.012456361411111103	33.82930103682759
s_10249	KIF11	Other	-1.3802344444444445	0.43095218089259263	3.2027554462903254
s_1025	AQP3	Other	0.0018922222222222302	0.04509372667037038	0.041961983671346195
s_10250	KIF11	+ selection in TP53wt	0.8749066666666666	0.011830875233333342	73.95113627786625
s_10251	KIF11	Other	-0.15462111111111113	0.035612537428037036	4.341760578660172
s_10252	KIF11	Other	-0.31478300000000004	0.14967305488411115	2.103137403347117
s_10253	KIFC1	+ selection in TP53wt	0.9932788888888888	0.05466136669259258	18.171497512584015
s_10254	KIFC1	Other	-0.1431921111111111	0.12299871745492591	1.164175644055681
s_10255	KIFC1	Other	-0.33267277777777776	0.2220133879898148	1.4984356609748222
s_10256	KIFC1	Other	0.36418655555555557	0.057296940221148174	6.356125722419208
s_10257	KIF25	Other	-0.5094187777777778	0.4698277280233704	1.0842671630322296
s_10258	KIF25	Other	0.09902477777777778	0.010946422876259257	9.046313932613
s_10259	KIF25	Other	-0.14390333333333336	0.5737672294777777	0.2508043783962862
s_1026	AQP3	Other	-0.23522333333333334	0.030656675099999996	7.672825985402878
s_10260	KIF25	Other	-0.2936631111111111	0.023131985506037043	12.695110457961777
s_10261	KIF22	Other	1.36778	0.357510184311111	3.825849052763589
s_10262	KIF22	Other	1.0491344444444444	0.2994136165148148	3.5039637029751916
s_10263	KIF22	Other	0.21938444444444447	0.8920896496037037	0.24592197044534977
s_10264	KIF22	Other	-1.3464094444444445	0.23315898302870375	5.774641092334369
s_10265	KPNA1	Other	0.8549188888888889	0.003819237470370372	223.84543918029345
s_10266	KPNA1	Other	0.8050333333333334	0.5120222777444445	1.5722623181156459
s_10267	KPNA1	Other	-1.516357777777778	1.7537670186814815	0.8646289738746525
s_10268	KPNA1	Other	0.6436222222222222	0.02983879818148148	21.569978063716597
s_10269	KPNB1	Other	0.7350755555555556	0.1831949430703704	4.0125319140124525
s_1027	AQP3	Other	-1.4167	0.03397178777777782	41.70225038691414
s_10270	KPNB1	Other	0.7050677777777778	0.3645495384481482	1.934079469087199
s_10271	KPNB1	Other	0.6407841111111112	0.024868482768481477	25.76691618369442
s_10272	KPNB1	Other	-0.8953884444444444	1.3620221619717037	0.6573963841735538
s_10273	KPNA2	Other	-0.3213577777777778	0.045096591292592594	7.125988208127892
s_10274	KPNA2	Other	-0.38112111111111113	0.22344169091481483	1.7056848681672847
s_10275	KPNA2	Other	0.4894545888888889	0.25482577995250705	1.9207420417985597
s_10276	KPNA2	Other	-0.6440366666666667	0.26685583734444446	2.4134254400265402
s_10277	KPNA3	Other	0.010064333333333347	0.011799040002999998	0.8529789992045465
s_10278	KPNA3	Other	0.40034933333333333	0.008404390421333332	47.63573718768518
s_10279	KPNA3	Other	0.3801777777777778	0.018190277714814813	20.90005351969681
s_1028	AQP3	Other	0.04350877777777777	0.02788115300003704	1.5605085549266908
s_10280	KPNA3	Other	-0.38915811111111115	0.07481031043737038	5.201931509653421
s_10281	KPNA4	Other	0.3086302222222222	0.25752529934681484	1.198446222584847
s_10282	KPNA4	Other	-1.024698888888889	0.42013796847037044	2.4389580704157527
s_10283	KPNA4	Other	-0.2531326777777778	0.1162183040507004	2.1780792607965465
s_10284	KPNA4	Other	0.6313847777777778	0.08779819423070372	7.191318492481906
s_10285	KPNA5	Other	-0.2882934444444445	0.024236115841148154	11.895199970738668
s_10286	KPNA5	Other	0.2865947555555555	0.14933112799406814	1.9191896519186535
s_10287	KPNA5	+ selection in TP53wt	0.9661266666666667	0.01210345414444445	79.82239244572376
s_10288	KPNA5	Other	0.2176811111111111	0.010685053559259259	20.372486661283695
s_10289	TNPO1	Other	-0.44835955555555557	0.08848711258059261	5.066947519020887
s_1029	AQP4	Other	0.3273292222222222	0.261884808774037	1.2498977079065812
s_10290	TNPO1	Other	-0.62169	0.11012101524444443	5.6455164222740315
s_10291	TNPO1	Other	-0.01929633333333332	0.07391600325700001	0.26105758540869045
s_10292	TNPO1	Other	-0.3874022222222222	0.01568314245925926	24.70182383591763
s_10293	IPO5	Other	-0.4295192222222222	0.5694033125784814	0.7543321451313495
s_10294	IPO5	Other	0.1092181222222222	0.1593681010891337	0.6853198442838765
s_10295	IPO5	Other	0.4641888888888889	0.02735099838148148	16.971551912458775
s_10296	IPO5	Other	-0.4606893333333333	0.13315644118877776	3.459760032788857
s_10297	KRAS	Other	-0.7035555555555555	0.1381868004592592	5.0913368948214455
s_10298	KRAS	Other	0.15776344444444443	0.20156457507448147	0.7826943022410967
s_10299	KRAS	Other	0.6079313333333334	0.004012902423111112	151.49417285407554
s_103	ACADM	Other	1.074071111111111	0.18977111894814816	5.659823881865729
s_1030	AQP4	Other	0.71914	0.012870543077777774	55.87487611471999
s_10300	KRAS	Other	-0.15788444444444447	0.03644083227037038	4.332624548007881
s_10301	KRTAP5-9	Other	-1.1889011111111112	0.6569089964481482	1.8098414202566866
s_10302	KRTAP5-9	Other	0.26266744444444445	0.01551565395514815	16.929189398252237
s_10303	KRTAP5-9	Other	0.5602936000000001	0.3381177078682134	1.657096292094773
s_10304	KRTAP5-9	Other	-0.5468522222222222	0.06890725289259259	7.936061869635321
s_10305	KRT1	Other	1.4519866666666668	0.221097596311111	6.567175269619604
s_10306	KRT1	Other	-0.06255006666666665	0.0053751921424577765	11.636805719481869
s_10307	KRT1	Other	0.1536213333333333	0.05764995088533332	2.664726178845991
s_10308	KRT1	Other	-0.13431333333333334	0.3649992530333333	0.36798248823009855
s_10309	KRT2	Other	-1.9352666666666667	0.14227446333333343	13.60234733152744
s_1031	AQP4	Other	0.25048888888888887	0.15572389615925927	1.6085449636625657
s_10310	KRT2	Other	-0.29176633333333335	0.12996042672477778	2.2450398224008468
s_10311	KRT2	Other	-1.0869377777777778	0.5595215861925925	1.9426199178017838
s_10312	KRT2	Other	-0.43175663333333336	0.03734302897057001	11.561907141319473
s_10313	KRT3	Other	-0.6680311111111111	0.06478727471481482	10.311146966000614
s_10314	KRT3	Other	0.16451077777777776	0.26958089187737033	0.6102464333882094
s_10315	KRT3	Other	0.285351	0.019453923176333335	14.668043942269891
s_10316	KRT3	Other	-0.2159121111111111	0.001658864511259261	130.15656772789117
s_10317	KRT4	Other	-0.12272944444444445	0.0391305250047037	3.1364119042535643
s_10318	KRT4	Other	0.6802911111111111	0.02102153273703705	32.36163221878354
s_10319	KRT4	- selection in TP53wt	-1.3866777777777777	0.12295277869259265	11.278132893968657
s_1032	AQP4	Other	0.5556233333333334	0.07032973583333332	7.900261912685749
s_10320	KRT4	Other	-0.7675926666666667	0.8116385612813333	0.9457321316213324
s_10321	KRT5	Other	-0.313783	0.20641057765033333	1.5201885657796048
s_10322	KRT5	Other	-0.6361296666666667	0.01558579921811111	40.8146966199505
s_10323	KRT5	Other	0.17223122222222223	0.31171171638003703	0.5525336815130778
s_10324	KRT5	Other	0.9861988888888888	1.4197765200037034	0.6946155785745185
s_10325	KRT6A	Other	-1.0027235555555556	0.15385500450237038	6.517328174008841
s_10326	KRT6A	Other	0.4869238555555555	0.7351985191473737	0.6623025521327928
s_10327	KRT6A	Other	-0.2786201111111111	0.0641173131155926	4.345473906693602
s_10328	KRT6A	Other	-1.5820555555555555	0.13218133925925926	11.968826798255739
s_10329	KRT6B	Other	-0.3439201333333334	0.054070814760053335	6.360550231386862
s_1033	AQP5	Other	0.2796955555555556	0.0420261903814815	6.65526789406068
s_10330	KRT6B	Other	-0.38975477777777784	0.31612351768737046	1.2329192735455539
s_10331	KRT6B	Other	-0.055137	0.18626490930811113	0.29601388798785944
s_10332	KRT6B	Other	-0.9554611111111111	0.20498477953703706	4.661131979013478
s_10333	KRT7	Other	0.31262988888888893	0.12316634619337039	2.5382736319713666
s_10334	KRT7	Other	-0.8304077777777777	0.06361521862592594	13.05360251390146
s_10335	KRT7	Other	0.9274888888888889	2.665666522325926	0.3479388292274493
s_10336	KRT7	+ selection in TP53wt	2.1140666666666665	0.03367082111111111	62.78631161653022
s_10337	KRT8	Other	-0.279551	0.16973027570077778	1.6470308484788432
s_10338	KRT8	Other	-0.5955388888888888	0.015319182492592585	38.875370090855355
s_10339	KRT8	Other	-0.38255255555555556	0.05804942153737036	6.590118306506818
s_1034	AQP5	Other	0.2910677777777778	0.053176139437037036	5.473653801483939
s_10340	KRT8	Other	-0.11501722222222222	0.0860611291287037	1.3364596001316102
s_10341	KRT9	Other	0.356912	0.0760638363231111	4.69226924716071
s_10342	KRT9	Other	-0.5301522222222221	0.033721786137037024	15.721356516164779
s_10343	KRT9	Other	-0.08971666666666667	0.26687626707777773	0.33617326729364017
s_10344	KRT9	- selection in TP53wt	-1.1734766666666667	0.007125880811111105	164.67812159261925
s_10345	KRT10	Other	-0.3277088888888889	0.0324295717148148	10.105248745520177
s_10346	KRT10	Other	0.8096344444444444	0.8247622520259258	0.9816579777453178
s_10347	KRT10	Other	-0.3817788888888889	0.6915392146703705	0.5520712069392447
s_10348	KRT10	Other	-0.5373768888888889	0.05580155121792593	9.63014248099002
s_10349	KRT12	Other	-0.19090933333333332	0.06339917240544443	3.0112275301079308
s_1035	AQP5	Other	0.3964028777777778	0.20759848546221146	1.909469025726268
s_10350	KRT12	Other	0.973643	0.6560719195981112	1.4840491886871532
s_10351	KRT12	Other	-0.1070638888888889	0.0806998732915926	1.3266921560339417
s_10352	KRT12	Other	-1.4469911111111111	0.6582332356703703	2.1982954258416307
s_10353	KRT13	Other	0.18020444444444444	0.13758269095925926	1.3097900846975457
s_10354	KRT13	Other	-0.2819844444444444	0.34311064730370366	0.8218469658705941
s_10355	KRT13	Other	0.5371586666666667	0.026959124812000006	19.92492970052082
s_10356	KRT13	Other	-0.00303322222222221	0.18467571075892594	0.01642458669717401
s_10357	KRT14	Other	-0.20720928888888887	0.09199148358951703	2.252483390891867
s_10358	KRT14	Other	-0.6936077777777778	0.510544037225926	1.3585660142982776
s_10359	KRT14	Other	0.437629	0.08234353319811112	5.314673575484113
s_1036	AQP5	Other	-0.8102892222222222	0.04428078669003701	18.29888949115111
s_10360	KRT14	Other	-0.5086911111111111	0.05489216711481481	9.267098346602184
s_10361	KRT15	Other	0.4985798888888889	0.09899322147225925	5.036505343233075
s_10362	KRT15	Other	-0.47190777777777776	0.11659217984814817	4.047507975169512
s_10363	KRT15	Other	0.2706178888888889	0.03177013818892593	8.517995335104263
s_10364	KRT15	- selection in TP53wt	-1.6890866666666666	0.12934760431111114	13.05850754378117
s_10365	KRT16	Other	-0.0717757888888889	0.06857449759155593	1.0466834086980925
s_10366	KRT16	Other	-0.9178255555555555	0.3498423757814815	2.6235402543940176
s_10367	KRT16	Other	-0.4622455555555556	0.059746477048148165	7.736783462279184
s_10368	KRT16	Other	-0.05572633333333333	0.07539225943477779	0.7391519202517396
s_10369	KRT17	- selection in TP53wt	-1.3099066666666668	0.03002284537777779	43.630330509453614
s_1037	AQP6	+ selection in TP53wt	1.2225	0.023792417099999977	51.38191697219368
s_10370	KRT17	Other	0.5108688888888889	0.1527530554925926	3.344410278677943
s_10371	KRT17	Other	-1.45709	0.1929356131444444	7.552208616400569
s_10372	KRT17	Other	-0.5208392222222222	0.35458556103492594	1.4688675441325165
s_10373	KRT18	Other	0.47020300000000004	0.02431859743033334	19.335120018620042
s_10374	KRT18	Other	1.1911133333333332	0.023269558177777802	51.1876213649314
s_10375	KRT18	Other	-2.4909166666666667	2.4277157658333333	1.0260330726202782
s_10376	KRT18	Other	-0.4714034444444444	0.34872867315559253	1.3517771285589641
s_10377	KRT19	Other	0.42471888888888887	0.008228165737037036	51.617687642960654
s_10378	KRT19	Other	0.011348888888888872	0.6673894011148148	0.017004898294656103
s_10379	KRT19	Other	-0.5902322222222222	0.8623460766037037	0.6844493623103326
s_1038	AQP6	Other	-0.5747543333333334	0.020503314328777777	28.03226464350825
s_10380	KRT19	Other	0.2339822222222222	0.025404077714814812	9.21041987230938
s_10381	KRT31	- selection in TP53wt	-1.2155088888888887	0.024506808725925932	49.59882384045349
s_10382	KRT31	Other	-0.025452888888888876	0.29510278784470373	0.08625092658319217
s_10383	KRT31	- selection in TP53wt	-1.544758888888889	0.10767440695925927	14.346574385809053
s_10384	KRT31	Other	0.07523333333333333	0.02782642921111111	2.7036646622015237
s_10385	KRT32	Other	0.08192	0.05200514395277778	1.5752287903363138
s_10386	KRT32	Other	-0.4933468888888889	0.152771219601037	3.2293182588793057
s_10387	KRT32	Other	-0.06489388888888889	0.04791028890048148	1.3544875303024257
s_10388	KRT32	Other	0.9452795555555555	1.2088271839094813	0.7819807232481458
s_10389	KRT33A	Other	0.038708000000000006	0.09391068503644445	0.4121788695820755
s_1039	AQP6	Other	0.31084472222222226	0.15950672137245372	1.9487876093722036
s_10390	KRT33A	Other	-0.07847783333333333	0.027273110624083333	2.8774801090724877
s_10391	KRT33A	Other	-0.40929111111111105	0.41081401047037036	0.9962929712219025
s_10392	KRT33A	Other	-0.4170008333333334	0.08001253595902778	5.211693746925707
s_10393	KRT33B	Other	-1.1042222222222222	0.2741019557481482	4.0285090969464274
s_10394	KRT33B	Other	0.2362287777777778	0.2390727772944815	0.9881040428404754
s_10395	KRT33B	Other	-1.9590222222222222	0.5899887392592594	3.320440021756698
s_10396	KRT33B	Other	-0.26221622222222224	0.008078893228037037	32.4569485968976
s_10397	KRT34	Other	0.9709244444444445	0.14385444680370368	6.749353016311812
s_10398	KRT34	Other	-0.6689433333333333	0.053806950711111114	12.432284760474204
s_10399	KRT34	Other	-0.11385344444444445	0.048776600635148146	2.334181614993528
s_104	ACADM	Other	0.7963494444444443	0.07289512662314812	10.924591002652303
s_1040	AQP6	Other	1.2086433333333333	0.4077411814333332	2.9642415050758117
s_10400	KRT34	Other	0.43549322222222225	0.13282052835670372	3.278809590733284
s_10401	KRT35	Other	-0.39557533333333333	0.07512772986311111	5.265370510384169
s_10402	KRT35	Other	-0.40680622222222224	0.02456786950414814	16.558465607021212
s_10403	KRT35	- selection in TP53wt	-1.2979699999999998	0.15447249814444444	8.402596032248352
s_10404	KRT35	Other	-0.3060249222222222	0.08222387176646259	3.721850061882435
s_10405	KRT81	Other	0.19369222222222224	0.0988638646175926	1.9591811727310846
s_10406	KRT81	Other	0.39725333333333335	0.14027212807777778	2.832019010313048
s_10407	KRT81	Other	1.4303977777777777	0.4852382646703701	2.94782559810997
s_10408	KRT81	Other	0.15160055555555557	0.11833255158425927	1.2811399190324029
s_10409	KRT82	Other	0.20412022222222223	0.031054364509037046	6.572996274414882
s_1041	AQP7	Other	-1.5915866666666667	0.14164745453333333	11.236253216905673
s_10410	KRT82	Other	0.18249234444444445	0.0377882107698226	4.82934599777827
s_10411	KRT82	Other	-0.20148344444444444	0.10601602691337038	1.9004998613000657
s_10412	KRT82	Other	-0.6843206666666668	3.988488225459111	0.1715739468148725
s_10413	KRT83	Other	0.41775033333333333	0.21169031754144443	1.9734031210546357
s_10414	KRT83	Other	0.8502188888888889	0.22005306440370373	3.863699381750481
s_10415	KRT83	Other	-0.745854	0.011980423639111113	62.25606226186327
s_10416	KRT83	Other	-0.1332207777777778	0.08474251406737038	1.5720654413423132
s_10417	KRT84	Other	0.26006544444444446	0.2945974610689259	0.8827823685269232
s_10418	KRT84	Other	0.33589355555555556	0.005989805346703706	56.07754110747583
s_10419	KRT84	Other	-1.2819311111111111	0.1664173740481482	7.703108635401376
s_1042	AQP7	Other	0.19565744444444444	0.25221396953848146	0.7757597440081211
s_10420	KRT84	Other	0.2573522222222222	0.31217285678148143	0.8243901307613261
s_10421	KRT85	Other	-0.7135001111111111	0.22096743353448148	3.228983111666412
s_10422	KRT85	Other	0.1899538888888889	0.05663608398981481	3.3539375519509678
s_10423	KRT85	Other	-0.12164222222222223	0.0056850334925925925	21.396922706034708
s_10424	KRT85	Other	-0.16769555555555554	0.07278843513703703	2.3038763677202176
s_10425	KRT86	Other	0.14764166666666667	0.02223496105833333	6.640068596447251
s_10426	KRT86	Other	0.8797011111111112	0.05729254543703703	15.354547514002132
s_10427	KRT86	Other	-0.5059028222222222	0.042694337593450364	11.849412609222247
s_10428	KRT86	Other	-1.3004297777777778	1.1467251706445925	1.1340378767885468
s_10429	KTN1	Other	-0.09187755555555556	0.028273729369037038	3.2495732825458807
s_1043	AQP7	Other	0.06818927777777777	0.18028832889989818	0.3782234723338005
s_10430	KTN1	Other	-0.17427944444444446	0.12969431118025926	1.343770924556724
s_10431	KTN1	Other	0.85905	0.011201313900000008	76.69189593910045
s_10432	KTN1	Other	-0.4445394444444445	0.07483563485092594	5.940210774318623
s_10433	L1CAM	Other	0.6980866666666666	0.06460496987777777	10.805463851888401
s_10434	L1CAM	Other	-0.554156	0.19204101053911116	2.885612809703167
s_10435	L1CAM	Other	-0.8945055555555556	0.20720538231481486	4.31699961440432
s_10436	L1CAM	Other	-0.24887355555555557	0.014853733406814815	16.754949664127786
s_10437	LAD1	Other	0.2033808888888889	0.04160545476992593	4.888322697433911
s_10438	LAD1	Other	-0.25331462222222223	0.038896372954561484	6.512551247853955
s_10439	LAD1	Other	-0.4937268888888889	0.0019896577823703705	248.14663771007366
s_1044	AQP7	Other	-1.06967	0.022770084311111098	46.976988990683445
s_10440	LAD1	Other	-0.8894677777777777	0.0017413523814814834	510.7913752764095
s_10441	AFF3	Other	-0.8539466666666667	0.04855524714444445	17.587113996687233
s_10442	AFF3	Other	0.9945432222222222	0.10614165805448143	9.369961242848998
s_10443	AFF3	Other	-1.2848377777777777	0.6235145124148148	2.060638128215682
s_10444	AFF3	Other	-0.7378177777777778	0.2677148890037036	2.7559833542450853
s_10445	LAG3	Other	0.044068666666666666	0.01106046018711111	3.984342958715264
s_10446	LAG3	Other	-0.5611522222222222	0.09287286605925925	6.042154679109059
s_10447	LAG3	Other	-0.1925083333333333	0.08604863138611112	2.2372038954289
s_10448	LAG3	Other	-0.7883077777777778	0.10268035929259263	7.677298591558848
s_10449	LAIR1	Other	-0.5488844444444444	0.09643849293703702	5.691549377516728
s_1045	AQP9	Other	-0.7853011111111111	0.019843378159259264	39.57497079420804
s_10450	LAIR1	Other	1.0622866666666666	0.057069936533333344	18.613769896979075
s_10451	LAIR1	Other	-0.26021099999999997	0.2575636302041111	1.0102785078537326
s_10452	LAIR1	Other	-0.63418	0.05754337967777777	11.020902900580047
s_10453	LAIR2	Other	0.2279181777777778	0.2312277805388504	0.9856868290074836
s_10454	LAIR2	Other	-0.2315661111111111	0.41337591505648147	0.5601828811905288
s_10455	LAIR2	Other	-0.8800321111111111	0.3556047493011482	2.474747912789672
s_10456	LAIR2	Other	-0.8021644444444445	0.12345556893703705	6.4975962716882565
s_10457	LALBA	Other	0.7148547555555556	0.3486907018674015	2.050111321372135
s_10458	LALBA	Other	0.4744277777777778	0.03274270884814815	14.489570181198074
s_10459	LALBA	Other	0.1569458	0.035389095034564444	4.434863334219522
s_1046	AQP9	Other	-0.27648367777777777	0.015771773671467038	17.53028438887433
s_10460	LALBA	+ selection in TP53wt	1.1325088888888888	0.2613703854037037	4.332965600290387
s_10461	LAMA2	Other	0.11168800000000002	0.06482910688233334	1.7228063962490936
s_10462	LAMA2	Other	0.24794644444444444	0.020837569111592593	11.899010058064022
s_10463	LAMA2	+ selection in TP53wt	0.9883077777777778	0.1306446822925926	7.564852701500379
s_10464	LAMA2	Other	0.8670866666666667	0.6835229765333332	1.268555259201856
s_10465	LAMA3	Other	0.14812294444444446	0.002160107152620371	68.57203554219997
s_10466	LAMA3	Other	-0.36430111111111113	0.07911131241481482	4.604918057747834
s_10467	LAMA3	Other	0.23869919999999997	0.13198769872876442	1.8084958090717862
s_10468	LAMA3	Other	-0.5811465555555555	0.8166445136189258	0.711627330942602
s_10469	LAMA4	- selection in TP53wt	-1.3154366666666666	0.061683293700000044	21.325655420807493
s_1047	AQP9	Other	-1.046836111111111	0.539721976412037	1.9395840022492075
s_10470	LAMA4	Other	0.9663274444444445	0.2581594593262593	3.7431417270796565
s_10471	LAMA4	Other	-0.5747808666666667	0.11247471910203112	5.110311643857105
s_10472	LAMA4	Other	0.012566111111111111	0.021929498864925928	0.5730231770690103
s_10473	LAMA5	Other	0.7328055555555556	0.009312129070370372	78.69366393204531
s_10474	LAMA5	Other	0.08973777777777776	0.034478611125925915	2.6027086024442605
s_10475	LAMA5	Other	0.10696133333333334	0.4799841886653333	0.222843451636928
s_10476	LAMA5	Other	0.3106231111111111	0.2074240677788148	1.497526851331167
s_10477	LAMB1	Other	-0.6418077777777778	0.019810545292592602	32.397279746648735
s_10478	LAMB1	Other	-0.40153011111111114	0.05592119343337037	7.180285084393467
s_10479	LAMB1	Other	-0.17322977777777782	0.35150700217348146	0.49282027585977545
s_1048	AQP9	Other	0.1889788888888889	0.2574512219703704	0.7340376458210718
s_10480	LAMB1	Other	-0.4393977777777778	0.06896012793703703	6.371765698853736
s_10481	LAMB2	Other	-0.09423500000000001	0.22019212850833333	0.427967160490179
s_10482	LAMB2	Other	-0.49499244444444446	0.24182489546514815	2.046904407804377
s_10483	LAMB2	+ selection in TP53wt	1.2276944444444444	0.27429923969259246	4.475748623365939
s_10484	LAMB2	Other	0.011078888888888902	0.03970200115925925	0.2790511451663967
s_10485	LAMB3	Other	0.33050555555555555	0.009632827037037035	34.31033841724785
s_10486	LAMB3	Other	-0.1423977777777778	0.009543639367148148	14.920699777063078
s_10487	LAMB3	Other	0.42773333333333335	0.12610388497777777	3.391912417358983
s_10488	LAMB3	Other	-0.3099991111111111	0.0707496655157037	4.381633592915054
s_10489	LAMC1	Other	-0.48468999999999995	0.20133406803333329	2.4073918772641782
s_1049	AR	Other	-0.08047644444444445	0.011322022153592593	7.107956807778233
s_10490	LAMC1	Other	-0.6317911111111112	0.015885910459259266	39.770532053003315
s_10491	LAMC1	Other	0.03460277777777778	0.2048803499287037	0.16889261361482055
s_10492	LAMC1	Other	0.9687022222222222	0.009831883981481488	98.52661240173181
s_10493	LAMP1	Other	-0.58596	0.014794853677777779	39.60566375050575
s_10494	LAMP1	Other	-0.1380547777777778	0.015060265777370374	9.166822141028849
s_10495	LAMP1	Other	0.7400888888888889	0.026403622492592593	28.02982390376613
s_10496	LAMP1	Other	0.18135344444444446	0.009068458446703707	19.99826602396404
s_10497	LAMC2	Other	-0.30361466666666664	0.03325142174977778	9.1308777396472
s_10498	LAMC2	Other	0.056206333333333344	0.10537263630033335	0.5334054011245758
s_10499	LAMC2	Other	0.11605988888888889	0.04810804426803704	2.4124840378514207
s_105	ACADS	Other	0.4966111111111111	0.006429705225925931	77.23699511272618
s_1050	AR	Other	0.361658	0.1387509025497778	2.606527189041187
s_10500	LAMC2	Other	0.8542144444444444	0.05257140655925928	16.24865112714002
s_10501	LAMP2	Other	0.19362122222222222	0.055028785991814815	3.5185443169875157
s_10502	LAMP2	Other	0.074664	0.006126401874111111	12.187251429834271
s_10503	LAMP2	Other	0.072039	0.007965691713	9.04365905630423
s_10504	LAMP2	Other	0.5473244444444444	0.0021735633037037014	251.8097556725476
s_10505	RPSA	Other	1.1516622222222221	0.45129624571481475	2.55189852155337
s_10506	RPSA	Other	-1.556310111111111	0.1567792295022593	9.92676208482504
s_10507	RPSA	Other	0.17607577777777778	0.16005065302825924	1.1001253318640885
s_10508	RPSA	Other	0.5669122222222222	0.014073032992592596	40.28358510355365
s_10509	STMN1	Other	-0.8834888888888889	0.2212952687259259	3.9923532661834247
s_1051	AR	Other	0.31197077777777776	0.027245633152925924	11.450303834993647
s_10510	STMN1	Other	1.3651755555555556	0.3042037824592592	4.487700792275284
s_10511	STMN1	Other	-0.14214166666666667	0.7068667810027778	0.2010869239958075
s_10512	STMN1	Other	0.2281733333333333	8.890580391111108e-4	256.6461617752912
s_10513	LASP1	Other	-0.10129466666666667	0.00967655182977778	10.468053956467351
s_10514	LASP1	Other	-0.40570222222222224	0.2167228070481482	1.871986745410184
s_10515	LASP1	Other	-0.6579455555555556	0.019845572248148143	33.15326700226297
s_10516	LASP1	Other	0.19086611111111113	0.11369921048492594	1.6786933726018778
s_10517	LBP	Other	-0.5644506666666667	0.115409839068	4.89083661518746
s_10518	LBP	Other	-0.576956	0.044709681645777793	12.904498058632129
s_10519	LBP	- selection in TP53wt	-1.5734922222222223	0.041559364737037016	37.86131554652837
s_1052	AR	Other	-0.07112843333333334	0.0012877236764744443	55.235789038274255
s_10520	LBP	Other	-0.1754062222222222	9.387387800370371e-4	186.8530691949274
s_10521	LBR	Other	-0.3370646666666667	0.40311027108311115	0.8361599563340634
s_10522	LBR	Other	0.5228898888888889	0.0351809618007037	14.862865087401614
s_10523	LBR	Other	-0.117481	0.06441455053411112	1.823827055003469
s_10524	LBR	Other	0.11173300000000001	0.12998626421477777	0.8595754380276851
s_10525	LCAT	- selection in TP53wt	-1.5882255555555556	0.30864962007037033	5.145723345434377
s_10526	LCAT	Other	0.55334	0.36731501694444446	1.5064453520115444
s_10527	LCAT	Other	-0.6777411111111111	0.34163250045925925	1.9838309007486654
s_10528	LCAT	- selection in TP53wt	-1.7333155555555555	0.2848744345037037	6.084489675513582
s_10529	LCK	Other	0.38436966666666667	0.06217025570144445	6.182533147563301
s_1053	ABCC6	Other	-0.22625955555555552	0.1852306991828148	1.2215013847798901
s_10530	LCK	Other	0.13119844444444442	0.12643216200725926	1.037698338472702
s_10531	LCK	Other	0.010575111111111112	0.030025842629481485	0.3522003109657187
s_10532	LCK	Other	-0.6993244444444445	0.02425275574814814	28.83484465462621
s_10533	LCN1	Other	-0.6344333333333333	0.043989150177777776	14.422495792015397
s_10534	LCN1	Other	0.4620511111111111	0.03551942467037036	13.008406397318296
s_10535	LCN1	Other	0.8712011111111112	0.20602412202592596	4.228636445791914
s_10536	LCN1	Other	-0.5844422222222222	0.006679641614814814	87.49604483659492
s_10537	LCN2	Other	0.25257555555555555	0.20122147988937036	1.2552116985444057
s_10538	LCN2	Other	0.002164111111111112	0.11258192771625927	0.019222544461712635
s_10539	LCN2	Other	-0.33360866666666666	0.05651286830411109	5.9032336647899
s_1054	ABCC6	- selection in TP53wt	-1.9138333333333333	0.19117498111111128	10.010898508843107
s_10540	LCN2	Other	0.7228744444444445	0.21384209290370373	3.3804123155957213
s_10541	LCP1	Other	0.635599	0.22315981921744446	2.8481785037685454
s_10542	LCP1	Other	-0.9173866666666667	0.4128668588777778	2.2219915378052746
s_10543	LCP1	Other	-0.6129977777777778	0.18907685645925926	3.242056110182166
s_10544	LCP1	Other	0.24410744444444443	0.013049416569370375	18.706387611030372
s_10545	LCP2	Other	0.16958344444444443	0.03888802065448147	4.360814502522168
s_10546	LCP2	Other	-0.009430888888888888	0.0013610465112592592	6.929145191491875
s_10547	LCP2	Other	-0.40522111111111114	0.5204896954703704	0.7785382009242466
s_10548	LCP2	Other	-0.8416578888888889	0.0864667902167037	9.733886117196207
s_10549	LCT	Other	0.19978876666666665	0.10730935052067443	1.8618020302729812
s_1055	ABCC6	Other	0.07064633333333334	0.033569367090333334	2.1044880930649636
s_10550	LCT	Other	-0.4850938888888889	0.05133138765092593	9.450239143888382
s_10551	LCT	Other	-0.6732955555555555	0.336147764725926	2.0029749598499307
s_10552	LCT	Other	1.050444	0.10631741643244443	9.880262662961405
s_10553	LDHA	Other	0.9833311111111112	0.022211860225925938	44.27054290407229
s_10554	LDHA	Other	-0.4990301111111111	0.0529950875344815	9.416535273885808
s_10555	LDHA	Other	0.9150944444444444	0.13198491713703697	6.933325900370286
s_10556	LDHA	Other	-1.4283122222222222	0.004852454637037027	294.34839252703836
s_10557	LDHB	Other	0.22869866666666666	0.042259615175111113	5.41175459641571
s_10558	LDHB	Other	0.4194237388888889	0.19924157897149347	2.1051014605184295
s_10559	LDHB	Other	-0.18187088888888892	0.08802218815125926	2.0661936803520264
s_1056	ABCC6	Other	0.6543581111111111	0.3813871951918148	1.7157317271284065
s_10560	LDHB	Other	0.022865777777777773	0.029756867724592587	0.7684201841876097
s_10561	LDHC	Other	0.18511044444444447	0.01807410553614815	10.24174856532868
s_10562	LDHC	Other	0.07162246777777778	0.011834673531292002	6.05191749382872
s_10563	LDHC	Other	0.7927988888888888	0.03669167509259259	21.607050833417553
s_10564	LDHC	Other	0.057652666666666665	0.03741425834033334	1.5409276897122375
s_10565	LDLR	- selection in TP53wt	-1.7587133333333331	0.4843190932333332	3.6313111704766667
s_10566	LDLR	Other	0.3016351111111111	0.2022073967117037	1.4917115595982178
s_10567	LDLR	Other	-0.5297311111111112	0.18723719930370372	2.8291980070256937
s_10568	LDLR	Other	0.33601855555555554	0.013363481397370367	25.14453723276604
s_10569	LECT2	Other	-0.7628244444444444	0.031223056470370363	24.431446843403666
s_1057	ARAF	Other	-0.2806416666666667	0.0020541856861111102	136.6194247015539
s_10570	LECT2	Other	-0.9878322222222222	0.30089000213703704	3.2830343820208587
s_10571	LECT2	Other	0.1577613333333333	0.2255659853231111	0.6994021421596378
s_10572	LECT2	- selection in TP53wt	-1.5135566666666667	0.3772460527444445	4.012120619037957
s_10573	LEP	Other	0.20651844444444445	0.006846177047259259	30.165513251971813
s_10574	LEP	Other	0.5308122222222222	0.05344349872592593	9.932213176094333
s_10575	LEP	Other	-0.96226	0.028477737144444466	33.7899038508304
s_10576	LEP	Other	-0.07956155555555554	0.057167190150259256	1.3917345831837202
s_10577	LEPR	Other	-0.36510055555555554	0.47613992485092593	0.7667925676887197
s_10578	LEPR	Other	0.3057823333333333	0.06217480639299999	4.918106723172042
s_10579	LEPR	Other	-0.3111433333333333	0.15833378221111113	1.9651102183517393
s_1058	ARAF	Other	1.0696377777777777	1.0464646226925924	1.0221442317137868
s_10580	LEPR	Other	0.289355	0.054954082260999994	5.265395910457237
s_10581	LETM1	Other	0.12678522222222222	0.14583787600070372	0.8693573007166563
s_10582	LETM1	Other	-0.20729111111111112	0.4563513638481481	0.45423576553632844
s_10583	LETM1	Other	-0.15257147777777777	0.4113127123585515	0.370937909754604
s_10584	LETM1	Other	0.27608	0.1085705328	2.5428630852219603
s_10585	LFNG	Other	0.6878111111111112	0.06099225591481481	11.277023628569282
s_10586	LFNG	Other	0.09419655555555555	0.01384891690225926	6.801727255666375
s_10587	LFNG	Other	-1.3892877777777777	0.10440162789259266	13.307146697052108
s_10588	LFNG	Other	0.28445166666666666	0.24896381594544448	1.142542202715107
s_10589	LGALS1	Other	0.64369	0.02398644181111112	26.835576742433997
s_1059	ARAF	- selection in TP53wt	-1.5350222222222223	0.050498721481481476	30.397249221153736
s_10590	LGALS1	- selection in TP53wt	-1.6338644444444443	0.07565916801481476	21.595062268257017
s_10591	LGALS1	Other	0.7857523333333334	0.2137269030941111	3.676431567378957
s_10592	LGALS1	Other	0.44380714444444447	0.062116470999573695	7.144757860559888
s_10593	LGALS2	Other	0.5818266666666667	0.0926251417	6.281519855064003
s_10594	LGALS2	Other	-0.07262366666666667	0.0012953471914444444	56.06502036391021
s_10595	LGALS2	Other	0.6724	0.5985482021777778	1.1233848795360462
s_10596	LGALS2	Other	-0.6066674888888889	0.039321161575805924	15.428524096861059
s_10597	LGALS3	Other	-0.9039011111111112	0.04532671893703707	19.941904737616504
s_10598	LGALS3	Other	0.3143119222222222	0.03812428342052926	8.24440209813808
s_10599	LGALS3	Other	-1.1559388888888888	0.03788197235925929	30.514221327400048
s_106	ACADS	Other	-0.2702337777777778	0.0914475430205926	2.955068762393378
s_1060	ARAF	Other	0.7763366666666667	0.17992449204444447	4.31479148750298
s_10600	LGALS3	Other	-0.10224944444444443	0.053618490367592586	1.9069810385084016
s_10601	LGALS3BP	Other	-0.8557788888888889	0.08647469663703705	9.896292466695504
s_10602	LGALS3BP	Other	-1.3671229999999999	0.506716280137	2.6980048867393274
s_10603	LGALS3BP	- selection in TP53wt	-1.2401255555555555	0.0285223701814815	43.47904987085268
s_10604	LGALS3BP	Other	0.2674223333333333	0.010050790387444447	26.607094867623555
s_10605	LGALS4	Other	-1.3477549072222224	0.4634542107700202	2.9080648657457524
s_10606	LGALS4	- selection in TP53wt	-1.1521733333333333	0.04110423381111113	28.03052694347711
s_10607	LGALS4	Other	-0.46904	0.05076993293333334	9.238538893007847
s_10608	LGALS4	Other	-0.36912277777777774	0.014351443000925921	25.72025529098104
s_10609	LGALS7	Other	-0.6425011111111112	0.3826221576037037	1.6792051854366834
s_1061	ARCN1	Other	0.2556503333333333	0.08519051584477777	3.0009248188981923
s_10610	LGALS7	Other	-0.298546	0.3941146942591111	0.7575104515228265
s_10611	LGALS7	Other	-0.76517	0.29682944603333333	2.5778102887881045
s_10612	LGALS7	Other	-0.786768888888889	0.4792077134703704	1.641811821414964
s_10613	LGALS8	Other	0.3026131111111111	0.003702730249037039	81.72702053837463
s_10614	LGALS8	Other	-0.04857533333333334	0.07039423943644446	0.6900469942173272
s_10615	LGALS8	Other	0.535258888888889	0.19464191071481485	2.7499672959599066
s_10616	LGALS8	Other	0.4659573333333333	0.11493038475244444	4.054257143026078
s_10617	LGALS9	Other	-0.2778547777777778	0.06545126650737036	4.245216213600527
s_10618	LGALS9	Other	0.698253	0.02482449845477777	28.127577331400744
s_10619	LGALS9	Other	-2.478788888888889	0.2204208548148149	11.245709445104124
s_1062	ARCN1	Other	0.8089044444444444	0.030246714537037016	26.743547417487054
s_10620	LGALS9	Other	-0.9265044444444445	0.08472865997037038	10.934959254264651
s_10621	LHB	Other	-1.9678722222222222	0.1840316545370371	10.693118133251257
s_10622	LHB	Other	0.5239344444444445	0.0699371348925926	7.491505696495683
s_10623	LHB	Other	0.13913514	0.08537051583198325	1.6297797740127316
s_10624	LHB	Other	0.009943255555555558	0.1905843100806737	0.05217247711181792
s_10625	LHCGR	Other	-0.263367	0.04458818281033334	5.906654709843088
s_10626	LHCGR	Other	-0.3377048888888889	0.014766044962814815	22.870368452712135
s_10627	LHCGR	Other	-0.3085068111111111	0.07633118422447371	4.041687735432722
s_10628	LHCGR	Other	-0.9999977777777778	0.10547258347037035	9.481115801612084
s_10629	LHX1	- selection in TP53wt	-2.0457555555555555	0.029344900370370377	69.71417621922343
s_1063	ARCN1	Other	-0.4805472222222222	0.0016214050231481455	296.37704050600763
s_10630	LHX1	Other	-0.32186966666666667	0.0903099958147778	3.5640536107078167
s_10631	LHX1	Other	0.2269152222222222	0.00335365448514815	67.66207527553277
s_10632	LHX1	Other	-0.33149555555555543	1.0357485131703703	0.32005409743805996
s_10633	LIF	Other	-1.4281077777777778	0.8607172650703704	1.6592066125930665
s_10634	LIF	Other	-0.21001155555555553	0.010772900025037035	19.494430939438107
s_10635	LIF	Other	-0.10365266666666667	0.3480704871391111	0.29779217284009624
s_10636	LIF	Other	-0.09110933333333333	0.03328545727144445	2.7372114070818525
s_10637	LIFR	Other	-0.6212676666666666	0.24388172649299994	2.5474137632222256
s_10638	LIFR	Other	-0.26224377777777774	0.03588213618403703	7.308477300034403
s_10639	LIFR	Other	-0.44591301111111115	0.07066197191720039	6.310509019386252
s_1064	ARCN1	Other	0.4580033333333333	0.04310155554444444	10.626143941859832
s_10640	LIFR	+ selection in TP53wt	1.370771111111111	0.018623082181481482	73.60602814040017
s_10641	LIG1	- selection in TP53wt	-1.2351488888888889	0.07243606413703706	17.051573737526535
s_10642	LIG1	Other	-0.7124891111111111	0.29764312500014817	2.3937697573587715
s_10643	LIG1	Other	-0.1515583333333333	0.4918069674343334	0.30816629972524645
s_10644	LIG1	- selection in TP53wt	-1.8208533333333332	0.6369096945333332	2.8588877653487144
s_10645	LIG3	Other	-0.31785744444444447	0.2843874591715926	1.1176914951536485
s_10646	LIG3	Other	0.4464103333333333	0.1169298135301111	3.8177631508697845
s_10647	LIG3	Other	-0.5133653333333333	0.099422220352	5.1634869098254486
s_10648	LIG3	Other	-0.43201333333333336	0.8612511372333335	0.5016113357146031
s_10649	LIG4	Other	0.20817394444444445	0.07567836323195372	2.7507722888560973
s_1065	TRIM23	Other	0.13644644444444443	0.2190354936618148	0.6229421641367141
s_10650	LIG4	Other	-0.08457411111111111	0.1691527179129259	0.4999867111484842
s_10651	LIG4	Other	-0.6542964444444445	0.16118122101348153	4.059383843417576
s_10652	LIG4	Other	0.7021022222222222	0.04361828201481482	16.09651251243126
s_10653	LIM2	Other	0.24732444444444446	0.1889424962597037	1.3089932087299943
s_10654	LIM2	Other	0.5143285555555556	0.11153337522625925	4.611431820405116
s_10655	LIM2	Other	-0.22767622222222222	0.0487919124517037	4.666269690649773
s_10656	LIM2	Other	-0.6068311111111111	0.0020124116703703694	301.5442218139335
s_10657	ABLIM1	Other	0.337681	0.02039327670633333	16.558447416894506
s_10658	ABLIM1	Other	-0.3518093333333333	0.10203089958577777	3.448066563772339
s_10659	ABLIM1	Other	0.47888166666666665	0.06855461255833332	6.985404027470578
s_1066	TRIM23	Other	-0.03261022222222222	0.030851154071703704	1.057017904303681
s_10660	ABLIM1	Other	-0.27512888888888887	0.028278488714814805	9.72926423556545
s_10661	LIMK1	Other	-0.06740855555555557	0.3300605419140371	0.20423088190018135
s_10662	LIMK1	Other	0.39905	0.03338946760344444	11.951373551066572
s_10663	LIMK1	Other	-0.046138444444444426	0.24897476275614813	0.18531373996983594
s_10664	LIMK1	Other	-0.17144333333333334	0.2942293161	0.5826861021390021
s_10665	LIMK2	Other	-0.20882222222222224	0.05434508689259259	3.8425225565456844
s_10666	LIMK2	+ selection in TP53wt	0.8421466666666667	0.01262689243333334	66.69468922088146
s_10667	LIMK2	Other	-0.7750105555555555	0.03200031164537037	24.21884399577964
s_10668	LIMK2	Other	0.185994	0.003587857098777776	51.839857296256284
s_10669	LIMS1	Other	0.204941	0.0016426750004444454	124.76052776389169
s_1067	TRIM23	Other	-0.7789277777777778	0.014415589381481483	54.03371011513424
s_10670	LIMS1	Other	-0.5426333333333333	0.2810935986777777	1.9304364663080178
s_10671	LIMS1	Other	0.39959733333333336	0.023611908784777782	16.923550610654033
s_10672	LIMS1	Other	-0.2080667	0.04933760656058111	4.2172029513534905
s_10673	LIPA	+ selection in TP53wt	1.4864199999999999	0.2168556392999999	6.854421700990095
s_10674	LIPA	+ selection in TP53wt	1.788238888888889	0.3510672712037037	5.0937214476232935
s_10675	LIPA	+ selection in TP53wt	1.0972655555555555	0.135465853337037	8.099942004023518
s_10676	LIPA	Other	-0.6489744444444444	0.1050730384925926	6.176412653091741
s_10677	LIPC	Other	-1.1412266666666666	0.7105575161333333	1.6061003377698702
s_10678	LIPC	Other	-0.39175	0.7322568265444445	0.5349898912498874
s_10679	LIPC	Other	0.023416444444444445	0.07342213145692593	0.31892896569179574
s_1068	TRIM23	Other	0.17346775555555555	2.995345891570368e-4	579.1242875947516
s_10680	LIPC	Other	-0.100809	0.09328833679077776	1.0806174005019427
s_10681	LIPE	Other	-0.4637528888888889	0.010148007100592585	45.69891253444318
s_10682	LIPE	Other	-0.2684287777777778	0.10647775332670373	2.520984613134752
s_10683	LIPE	Other	-0.2739918888888889	0.01406775403159259	19.476590809988075
s_10684	LIPE	Other	-1.098411111111111	0.2944108448259259	3.730878567875312
s_10685	FADS1	Other	-0.805698	0.3651352060164445	2.2065744051087584
s_10686	FADS1	Other	-1.157451111111111	0.11667131969259259	9.920613859179626
s_10687	FADS1	Other	-0.4613581111111111	0.18494898942514815	2.4945154474489852
s_10688	FADS1	Other	0.43536377777777774	0.01897008262948148	22.950020106985573
s_10689	LLGL2	Other	0.13845086666666667	0.020098897760253333	6.888480568345435
s_1069	AREG	- selection in TP53wt	-1.6487411111111112	0.16815282440370372	9.805015865524744
s_10690	LLGL2	Other	0.48643433333333336	0.05831344956077779	8.341717682579251
s_10691	LLGL2	Other	0.44228177777777783	0.0026824950739259283	164.87701396986444
s_10692	LLGL2	Other	-1.0577	0.04730433874444444	22.3594712044087
s_10693	FADS3	Other	0.19725577777777775	0.7390572767868148	0.2669018815908057
s_10694	FADS3	Other	0.06714822222222222	0.01894458061614815	3.544455461050736
s_10695	FADS3	Other	1.0638172222222222	0.2483712925564815	4.283173032085832
s_10696	FADS3	Other	-0.18199322222222222	0.4051932149900371	0.4491517021742259
s_10697	LLGL1	Other	-1.2109211111111111	0.08914940544814812	13.58305313449811
s_10698	LLGL1	- selection in TP53wt	-1.24599	0.01770226181111112	70.38592092327623
s_10699	LLGL1	Other	-0.5245947777777777	0.04661232629292593	11.254421727014133
s_107	ACADS	Other	0.6178751111111112	0.16768969235392592	3.6846338164126613
s_1070	AREG	Other	0.16300222222222222	0.02143001835925926	7.606256769807848
s_10700	LLGL1	Other	-0.8808266666666666	0.09002247310000006	9.784519757507818
s_10701	LMAN1	Other	0.25606111111111113	0.03493094024814815	7.330495809504759
s_10702	LMAN1	Other	0.236119	0.4317278751663334	0.546916271989687
s_10703	LMAN1	Other	0.6841933333333334	9.025960111111122e-4	758.0283148948098
s_10704	LMAN1	Other	-1.0574911111111112	0.07746877361481479	13.650546688257903
s_10705	LMNA	Other	0.3470888888888889	0.20497882704814815	1.6932914188613248
s_10706	LMNA	Other	0.2535887777777778	0.1282754832544815	1.9769076002987367
s_10707	LMNA	- selection in TP53wt	-1.5291011111111112	0.09354575880370371	16.346022851979583
s_10708	LMNA	Other	-0.43096	0.3447573321	1.2500386790178437
s_10709	LMNB1	Other	-1.3054055555555555	0.15421519064814812	8.464831188607887
s_1071	AREG	Other	-0.6949563333333333	0.07747707234411112	8.969832136231403
s_10710	LMNB1	Other	0.96652	0.31484641630000004	3.0698142013439838
s_10711	LMNB1	Other	-0.9764177777777777	0.2278208727814815	4.285901312977264
s_10712	LMNB1	Other	-0.44553666666666664	0.045305175211111104	9.83412302436916
s_10713	LMO1	Other	-0.23425235333333333	0.008936762261992309	26.21221718402415
s_10714	LMO1	Other	0.07202366666666665	0.05104822453677777	1.4108946456066673
s_10715	LMO1	Other	0.3581944444444445	0.08740409127037038	4.098142766983619
s_10716	LMO1	Other	-1.1722555555555556	0.3613810406370371	3.2438214065937747
s_10717	LMO2	Other	-0.023296888888888884	0.12682061069892592	0.18369954820826448
s_10718	LMO2	Other	0.023942222222222222	0.08147945554381482	0.293843669700855
s_10719	LMO2	Other	-0.3988312222222222	0.05154631539225925	7.737337173126346
s_1072	AREG	Other	-0.5994731111111111	0.1672169761734815	3.5850015042083987
s_10720	LMO2	Other	0.053564333333333325	0.07303356514877778	0.7334207665231269
s_10721	PRICKLE3	Other	-0.9240577777777778	0.006983537781481485	132.31943560585256
s_10722	PRICKLE3	Other	-0.97277	0.018503385411111108	52.57254163964292
s_10723	PRICKLE3	Other	-0.4434383333333333	0.09466947305277777	4.684068887614052
s_10724	PRICKLE3	Other	-0.07930874444444444	0.03241169011884037	2.446917891466067
s_10725	LMO7	Other	0.5103555555555556	0.011471687214814806	44.4882732590957
s_10726	LMO7	Other	0.5647208888888888	0.06005834716459259	9.402870967148763
s_10727	LMO7	Other	-0.00431855555555556	0.13054737876070371	0.03308036972133749
s_10728	LMO7	Other	-0.055211888888888914	0.14015466715959257	0.39393542867908743
s_10729	LMX1A	Other	-0.06118255555555555	0.1696955732455926	0.36054302646427233
s_1073	ARF1	Other	0.1116577777777778	0.36634146095925924	0.3047915392524878
s_10730	LMX1A	Other	0.44411666666666666	0.05863536563333332	7.574211601985698
s_10731	LMX1A	Other	-0.42006777777777776	0.007092720714814813	59.225196460981124
s_10732	LMX1A	Other	0.02282422222222223	0.08624948381570373	0.26463024719072636
s_10733	LMX1B	Other	0.04302233333333334	0.1647775247021111	0.2610934556221195
s_10734	LMX1B	Other	1.2325122222222222	0.43888793933703696	2.808261771977594
s_10735	LMX1B	Other	-0.3554273333333333	0.046671890762111104	7.615447489474205
s_10736	LMX1B	Other	-0.3271338888888889	0.03307650126848148	9.890220438780627
s_10737	LNPEP	Other	0.18247222222222223	0.08137527200370372	2.242354682561518
s_10738	LNPEP	Other	0.5832052555555556	0.2774926481108626	2.10169624141738
s_10739	LNPEP	Other	-0.70385	0.6360848075444445	1.1065348388325098
s_1074	ARF1	Other	0.7285077777777778	0.08336919418148148	8.738332964955044
s_10740	LNPEP	+ selection in TP53wt	1.252828888888889	0.0450334583592593	27.819957305839374
s_10741	VWA5A	+ selection in TP53wt	3.1497522222222223	0.5821405098481481	5.410639130823997
s_10742	VWA5A	Other	0.793933	0.44370893846477777	1.789310359054269
s_10743	VWA5A	Other	0.16016900000000003	0.2914021306707778	0.5496493784424549
s_10744	VWA5A	Other	-0.7203461111111111	0.07884594819537037	9.136120848292467
s_10745	LOR	Other	-0.5395716666666667	0.17384256592500003	3.103794883581339
s_10746	LOR	Other	-1.3767333333333334	0.16778767000000003	8.205211582789921
s_10747	LOR	Other	-0.7660656333333333	0.13213281688598114	5.797693952096547
s_10748	LOR	Other	0.6879922222222222	0.12095297622592593	5.688096677647136
s_10749	LOX	Other	-0.16747233333333333	0.008964296496999999	18.682150170889575
s_1075	ARF1	Other	1.001747777777778	0.012308270714814825	81.38818205972885
s_10750	LOX	Other	0.61496	0.05402365123333332	11.3831624845927
s_10751	LOX	Other	0.6051533333333333	0.0819649531	7.383074234118403
s_10752	LOX	Other	0.30140044444444447	0.23201272860725924	1.2990685737533032
s_10753	LOXL1	Other	0.5319966666666667	0.08284358763333333	6.421699999537563
s_10754	LOXL1	Other	-0.11571444444444444	0.011754000903703706	9.844685685533904
s_10755	LOXL1	+ selection in TP53wt	0.8396077777777777	0.01665173800370371	50.42163031817043
s_10756	LOXL1	Other	0.6901688888888889	0.06862027277037037	10.057798679968199
s_10757	LOXL2	Other	-0.25460133333333335	0.07886291845733334	3.2284036441167028
s_10758	LOXL2	Other	-1.125497777777778	0.026192133437037045	42.970832463241244
s_10759	LOXL2	- selection in TP53wt	-1.5125666666666666	0.0017757144444444399	851.8073789391834
s_1076	ARF1	Other	-1.4791333333333334	0.14364386653333341	10.297225833795638
s_10760	LOXL2	Other	0.32540888888888886	0.0018222944925925918	178.57096655432855
s_10761	LPA	Other	0.6376267777777778	0.16344549714225928	3.9011584223871383
s_10762	LPA	Other	0.2971442222222222	0.0731306111667037	4.0631989461276605
s_10763	LPA	Other	-0.04432945555555554	0.3470980857466559	0.12771449159737303
s_10764	LPA	Other	-0.7748439222222223	0.07950523077359593	9.745823195315491
s_10765	LPL	Other	0.1370111111111111	0.09723943913703703	1.409007624139264
s_10766	LPL	Other	0.7157513333333333	0.7117690081564445	1.0055949684957532
s_10767	LPL	Other	1.0767933333333333	0.31725960167777784	3.3940449008915095
s_10768	LPL	Other	-0.4607488888888889	0.00938082507037037	49.116030352615645
s_10769	LPO	Other	0.32874000000000003	0.030325672844444453	10.840320070927097
s_1077	ARF3	+ selection in TP53wt	0.6901477777777778	0.002824715159259257	244.32473324452283
s_10770	LPO	Other	0.13422477777777778	0.06621774049292592	2.027021411159704
s_10771	LPO	Other	-0.4646683333333333	0.25994451865211105	1.787567346073599
s_10772	LPO	Other	-0.1424774222222222	0.03242476750053481	4.394092331421412
s_10773	LPP	Other	0.8410033333333333	0.1622097907	5.184664437972999
s_10774	LPP	Other	0.2045181111111111	0.8025479443351481	0.25483600394807476
s_10775	LPP	- selection in TP53wt	-0.7850855555555556	0.016201359881481484	48.458003605791504
s_10776	LPP	Other	0.16556844444444446	0.21469885825837037	0.7711659288155042
s_10777	LRMP	Other	-0.4502733333333333	0.07077587789999999	6.3619604121269875
s_10778	LRMP	Other	-0.09527155555555555	0.00540491542914815	17.62683557299822
s_10779	LRMP	Other	0.9564913333333334	0.36314772016533337	2.633890508517755
s_1078	ARF3	Other	0.6440133333333333	0.3731821879	1.7257343844768571
s_10780	LRMP	Other	0.5185011111111111	0.17051390393703708	3.040814262880109
s_10781	LRCH4	Other	1.0575233777777777	1.8306559975768948	0.5776745490018572
s_10782	LRCH4	Other	1.1211744444444445	0.01448136951481481	77.42185180051199
s_10783	LRCH4	+ selection in TP53wt	1.5835255555555556	0.4445157164925925	3.5623612322421536
s_10783	LRCH4	Other	1.5835255555555556	0.4445157164925925	3.5623612322421536
s_10784	LRCH4	- selection in TP53wt	-1.32689	0.017651285633333322	75.17242809182426
s_10785	LRP1	Other	0.44967444444444443	0.4257652767259259	1.0561557483089665
s_10786	LRP1	Other	0.5684133333333333	0.03993079930000001	14.234960063354736
s_10787	LRP1	Other	0.18113966666666667	0.005341168072333334	33.91386756858492
s_10788	LRP1	Other	-1.4910144444444444	0.047843577937036995	31.16435912060436
s_10789	LRP2	- selection in TP53wt	-0.9002311111111111	0.00763125982592593	117.9662508741645
s_1079	ARF3	Other	0.2523444444444445	0.14290839813703704	1.7657775731449146
s_10790	LRP2	Other	0.42440055555555556	0.0234013567287037	18.13572437169821
s_10791	LRP2	Other	-0.7310410777777777	0.1129078735295959	6.474668727032168
s_10792	LRP2	Other	-0.36178	0.20653798083333333	1.7516390861395117
s_10793	LRP3	Other	-0.626014	0.029183206872444446	21.45117233812638
s_10794	LRP3	Other	-0.9981111111111111	0.49384728935925926	2.0210926183397855
s_10795	LRP3	Other	0.473743	0.29099846606144447	1.6279913994459647
s_10796	LRP3	- selection in TP53wt	-1.4611244444444444	0.034294285792592576	42.605478162780145
s_10797	LRP4	Other	-0.6790822222222223	0.04349645862592593	15.612356584300345
s_10798	LRP4	Other	-0.5412577777777777	0.3027397664925926	1.7878648188460604
s_10799	LRP4	- selection in TP53wt	-1.9285822222222222	2.1576427805814813	0.8938375896043702
s_108	ACADS	Other	0.9590488888888888	0.05758907671481482	16.65331246128787
s_1080	ARF3	Other	-0.3578648888888889	0.020693826091703706	17.29331672659409
s_10800	LRP4	Other	-1.0165155555555556	0.3423620264481481	2.9691247189457513
s_10801	LRP6	Other	0.2513303333333333	0.06976666324077778	3.602441648469634
s_10802	LRP6	Other	-0.7232199866666666	0.14695868651511165	4.92124694236634
s_10803	LRP6	Other	-0.4233217777777778	0.052988264482814816	7.988972311313758
s_10804	LRP6	Other	0.1765301111111111	0.026830911896703707	6.579355624987111
s_10805	LRP5	Other	-0.8270788888888889	0.0697415206925926	11.859203537222767
s_10806	LRP5	Other	1.2179888888888888	0.0961513338259259	12.667415421339424
s_10807	LRP5	Other	-0.6083288888888889	0.016091451248148144	37.804476396055165
s_10808	LRP5	Other	-0.7386731111111111	0.15208327826681478	4.857030434438582
s_10809	LRPAP1	Other	0.07851333333333332	0.2202261227111111	0.3565123536063239
s_1081	ARF4	Other	0.3982067777777778	0.3823063417969259	1.04159082453646
s_10810	LRPAP1	Other	-0.37824777777777774	0.08912474147037036	4.2440266477914745
s_10811	LRPAP1	Other	-0.04793396666666666	0.25812301427287	0.1857020258410362
s_10812	LRPAP1	Other	-0.7169316888888889	0.004720841043668153	151.8652465222222
s_10813	LSAMP	Other	0.2970521555555556	0.1134337448101615	2.618728281012771
s_10814	LSAMP	Other	0.1349132222222222	0.12015686524514815	1.1228091041403887
s_10815	LSAMP	+ selection in TP53wt	0.9344188888888889	0.035244668503703704	26.512347216166752
s_10816	LSAMP	Other	0.5120777777777777	0.12530795622592591	4.086554383302838
s_10817	LSP1	Other	-0.7503511111111112	0.1218387456703704	6.158559060852076
s_10818	LSP1	Other	0.7479722222222223	0.05919119174814815	12.636546082815155
s_10819	LSP1	Other	-0.7363415555555556	0.4027436667850371	1.8283131835033302
s_1082	ARF4	Other	-1.0656388888888888	0.07787489689259261	13.683984588238362
s_10820	LSP1	Other	-0.9662411111111111	0.05877989943703706	16.43829132688657
s_10821	LSS	Other	-0.32497855555555555	0.1044849013495926	3.110292026483525
s_10822	LSS	Other	-0.5584311111111111	0.014848694059259253	37.608095963354316
s_10823	LSS	Other	-0.43728555555555554	0.47193513024814815	0.9265797935526149
s_10824	LSS	Other	-0.20037744444444444	0.028190251274481475	7.108040382237783
s_10825	LTA4H	- selection in TP53wt	-0.9801000000000001	0.07603715604444448	12.889750892670444
s_10826	LTA4H	Other	-0.9364354444444445	0.0022068940733703728	424.3227872800975
s_10827	LTA4H	Other	0.5127955555555556	0.042218410770370376	12.146254352033651
s_10828	LTA4H	Other	-1.4426935555555556	0.13581096148014812	10.622806435005161
s_10829	LTA	Other	0.41341222222222224	0.03195951193703703	12.935498609511924
s_1083	ARF4	Other	0.02840611111111112	0.0019309622160370373	14.710858076451492
s_10830	LTA	Other	0.97939	0.32563037321111116	3.0076739781428388
s_10831	LTA	Other	0.5052881111111112	0.23301914377625926	2.168440338946055
s_10832	LTA	Other	0.4209888888888889	0.06612446180370371	6.366613465053697
s_10833	LTB	Other	0.23484355555555556	0.29591088142492594	0.7936293333475691
s_10834	LTB	Other	0.2753067777777778	0.06819358071114819	4.037136265712633
s_10835	LTB	+ selection in TP53wt	1.3127333333333333	0.04671888923333332	28.09855617022494
s_10836	LTB	Other	0.7584366666666666	0.04870791363333333	15.571117916814845
s_10837	CYP4F3	Other	-0.3687688888888889	0.3781519373592593	0.9751870940133355
s_10838	CYP4F3	Other	0.2839301777777778	0.005122623468383702	55.42671241213906
s_10839	CYP4F3	- selection in TP53wt	-1.5052122222222224	0.34315220191481494	4.386427404000399
s_1084	ARF4	Other	-0.8366411111111111	0.19677405200370365	4.251785754228225
s_10840	CYP4F3	Other	0.6938611111111112	0.10210608407881483	6.795492329091042
s_10841	LTBP1	Other	0.3754188222222222	0.42006405393371704	0.8937180382529482
s_10842	LTBP1	+ selection in TP53wt	1.8507111111111112	0.014392289259259275	128.5904610290164
s_10842	LTBP1	Other	1.8507111111111112	0.014392289259259275	128.5904610290164
s_10843	LTBP1	- selection in TP53wt	-1.0736744444444444	0.01934124902592592	55.51215658333341
s_10844	LTBP1	Other	-1.2970046666666666	0.08060389010977774	16.09109268672049
s_10845	LTBP2	Other	-0.6031537777777778	0.5557215107272592	1.0853525842259466
s_10846	LTBP2	Other	1.0715755555555555	0.3758339648259259	2.8511940267343174
s_10847	LTBP2	Other	-0.3415737777777778	0.10379300256281483	3.290913350069622
s_10848	LTBP2	Other	-0.7571988888888889	0.02149792651481483	35.22194981767575
s_10849	LTBP3	Other	-0.057884999999999985	0.4490365427583333	0.1289093302839566
s_1085	ARL4D	Other	2.097952222222222	2.357730184959259	0.8898186211491687
s_10850	LTBP3	Other	0.9812455555555556	0.2115347690037037	4.638696324850386
s_10851	LTBP3	Other	-0.5177913333333333	0.10282093212977776	5.035855273902704
s_10852	LTBP3	Other	0.4503951111111111	0.07260521520059258	6.2033437937862494
s_10853	LTBR	Other	1.0740166666666668	1.1298854644000003	0.9505535742394905
s_10854	LTBR	Other	1.1333875555555557	0.4275304654757038	2.6510100380670187
s_10855	LTBR	- selection in TP53wt	-1.26694	0.04669388724444442	27.132887723986588
s_10856	LTBR	Other	-0.069589	0.05598544536144444	1.2429837710628258
s_10857	LTC4S	Other	-2.2618402222222223	5.132401934395704	0.4406981859826874
s_10858	LTC4S	Other	1.2344811111111111	0.3666240722925926	3.3671578175202463
s_10859	LTC4S	Other	-0.0382151111111111	0.04797105303225926	0.796628564426394
s_1086	ARL4D	Other	0.06360333333333333	0.029709324181444445	2.1408542632907843
s_10860	LTC4S	Other	0.22373666666666667	0.1917930795111111	1.166552345042799
s_10861	LTF	Other	0.11454333333333334	0.22837220814444445	0.5015642413935288
s_10862	LTF	Other	0.49769	0.0012385422333333349	401.8353081594548
s_10863	LTF	Other	0.5374519999999999	0.06497596366533331	8.271551042601114
s_10864	LTF	Other	0.11084	0.24432652	0.45365521516043367
s_10865	LTK	Other	-0.2767201111111111	0.028248081251814813	9.796067514969112
s_10866	LTK	Other	0.2946251111111111	0.05515085615348149	5.342167495844258
s_10867	LTK	Other	0.5740746666666666	0.734432288212	0.7816577183231835
s_10868	LTK	Other	-0.3390361111111111	0.09764327833714814	3.472190988308159
s_10869	BCAM	Other	0.9294092222222222	0.0041085744582592554	226.21209172779595
s_1087	ARL4D	- selection in TP53wt	-1.6372855555555554	0.47526696695925913	3.444980756880389
s_10870	BCAM	Other	0.8119888888888889	0.20274421533703704	4.0049916469333455
s_10871	BCAM	Other	-0.180742	0.11906635810311111	1.5179938555227999
s_10872	BCAM	Other	-0.7754344444444444	0.19948699489259258	3.887142842880321
s_10873	LUM	Other	0.5042777777777778	0.6890272356592594	0.7318691507096758
s_10874	LUM	Other	0.62169	0.12339242714444444	5.038315676149585
s_10875	LUM	Other	0.04342700000000001	0.15787823199811113	0.27506641954617006
s_10876	LUM	Other	1.351717	0.32631265746700006	4.142398307478155
s_10877	LY6E	Other	-0.2802227777777778	0.23132250130559262	1.2113943788269201
s_10878	LY6E	Other	-0.7777255555555556	0.18597941733703707	4.181782945077948
s_10879	LY6E	Other	-0.1785750333333333	0.34214472914167	0.5219283482207079
s_1088	ARL4D	Other	-0.3408732222222222	0.004171466819148152	81.71543416275605
s_10880	LY6E	Other	-0.2369612222222222	0.058588285644481486	4.044515377359261
s_10881	LY6H	Other	-0.08990611111111112	0.013385840584703703	6.71650842860394
s_10882	LY6H	- selection in TP53wt	-1.2775266666666667	0.3481809122999999	3.6691461867557034
s_10883	LY6H	Other	1.0635522222222222	0.026426193348148132	40.24613792121342
s_10884	LY6H	Other	-0.03448454444444444	0.006309791124289258	5.4652434233040985
s_10885	LY9	Other	-0.23972111111111113	0.2831200025037037	0.8467120266713587
s_10886	LY9	Other	-0.07991133333333333	0.03208838322533333	2.4903508778293464
s_10887	LY9	Other	-0.46359555555555554	0.013367633825925918	34.68044992797701
s_10888	LY9	Other	-0.6945664444444444	0.07404093596459256	9.380843656225471
s_10889	CD180	Other	-0.29988333333333334	0.12411776857777777	2.4161192774378066
s_1089	ARF5	Other	-0.8006844444444444	0.18998904908148148	4.214371556231387
s_10890	CD180	Other	-0.4689678888888889	0.07434132450892593	6.308306880281389
s_10891	CD180	Other	0.686539	0.15223826673633334	4.509634894812882
s_10892	CD180	Other	-0.3507173	0.016587689638881107	21.143227757163235
s_10893	LY75	Other	-0.9430422222222222	0.01268503693703705	74.34288342265532
s_10894	LY75	Other	0.5549133333333334	0.14577716047777778	3.8065862410451063
s_10895	LY75	Other	1.195964	0.1138083329991111	10.508580246134887
s_10896	LY75	Other	-0.29567055555555555	0.02206587886203703	13.399446149604234
s_10897	LYL1	Other	-1.0227928888888889	0.653444032625037	1.5652341100738059
s_10898	LYL1	Other	0.4017331111111111	0.11002213649348147	3.651384384222649
s_10899	LYL1	Other	-0.4438857777777778	0.19883443394681485	2.232439165423985
s_109	ACADSB	Other	-0.06592855555555555	0.12042266896625925	0.5474762859975127
s_1090	ARF5	Other	-0.1834688888888889	0.43791063271481484	0.4189642250782508
s_10900	LYL1	Other	-0.6900911111111111	0.09468830743703704	7.2880287945793825
s_10901	LYN	Other	-0.6988488888888889	0.18624243530370374	3.7523612046270913
s_10902	LYN	Other	0.7307134444444444	0.12307498181225925	5.937140381292825
s_10903	LYN	Other	-0.9649088888888889	0.2214027876259259	4.358160523792337
s_10904	LYN	Other	0.8000466666666666	0.0030001552111111104	266.668425588011
s_10905	SH2D1A	Other	-0.2946473333333333	0.04819835399244446	6.113223978136723
s_10906	SH2D1A	Other	0.14534166666666667	0.001961302448444444	74.10466793733961
s_10907	SH2D1A	Other	0.11301133333333334	0.017410434220777777	6.491011763420842
s_10908	SH2D1A	Other	0.6462600000000001	0.09028494363333334	7.158004136598917
s_10909	LYZ	Other	0.14383222222222222	0.1657766936037037	0.8676263176418473
s_1091	ARF5	- selection in TP53wt	-1.6666888888888889	0.054693823703703674	30.4730731191505
s_10910	LYZ	Other	0.13338555555555556	0.04508460819259259	2.9585608238128334
s_10911	LYZ	Other	0.46703333333333336	0.07323302413333332	6.37735965242974
s_10912	LYZ	Other	-0.3264802222222222	0.08822663899625924	3.700472169591146
s_10913	TACSTD2	Other	1.02887	0.029396966033333333	34.999190012784325
s_10914	TACSTD2	Other	0.6824488888888889	0.10931850814814818	6.242757063278212
s_10915	TACSTD2	Other	-0.41947288888888884	0.12787319297614813	3.2803817526252907
s_10916	TACSTD2	Other	0.11117222222222221	0.0834839058037037	1.331660529678885
s_10917	TM4SF1	Other	-0.09846006666666667	0.05311663570405778	1.853657810996206
s_10918	TM4SF1	Other	0.19712122222222223	0.03344516109137037	5.893863739621337
s_10919	TM4SF1	Other	-1.1218322222222221	0.1720667899148148	6.519748655609884
s_1092	ARF5	Other	0.159751	0.06511132652344445	2.453505534747152
s_10920	TM4SF1	Other	0.20043711111111112	0.12588453717170373	1.592229797355646
s_10921	EPCAM	Other	0.23856955555555556	0.029153758969481487	8.18314906854012
s_10922	EPCAM	Other	0.17266866666666666	0.04467099917911111	3.865341493131619
s_10923	EPCAM	Other	0.6503255555555556	0.08028363282592593	8.100350378583597
s_10924	EPCAM	- selection in TP53wt	-1.2168955555555554	0.39110790997037026	3.1114061478525086
s_10925	M6PR	Other	0.6197895555555556	0.12967150828281482	4.7796895691518335
s_10926	M6PR	+ selection in TP53wt	1.2182255555555557	0.15474087984814816	7.8726808116319145
s_10926	M6PR	Other	1.2182255555555557	0.15474087984814816	7.8726808116319145
s_10927	M6PR	Other	-0.5713923333333333	0.1054635810941111	5.417911352957451
s_10928	M6PR	- selection in TP53wt	-1.478761111111111	0.27126627315925916	5.451326823231494
s_10929	CAPRIN1	Other	-0.06788677777777778	0.11107922793114815	0.61115637047690885
s_1093	ARF6	Other	-0.2445392222222222	0.037666758189592586	6.492175965644662
s_10930	CAPRIN1	Other	-1.4604388888888888	0.16734327778148156	8.727203794800433
s_10931	CAPRIN1	- selection in TP53wt	-1.5874988888888888	0.5098074655814815	3.113918481123463
s_10932	CAPRIN1	Other	0.02120555555555556	0.4796796140259259	0.04420774812083099
s_10933	NBR1	Other	0.09099711111111111	0.06997513613003703	1.3004206371532923
s_10934	NBR1	Other	0.36151266666666665	0.003345083725777777	108.07283054854183
s_10935	NBR1	- selection in TP53wt	-1.9885555555555556	0.32989529481481494	6.027838489396526
s_10936	NBR1	Other	0.162661	1.057926550863	0.15375453037577122
s_10937	MAB21L1	Other	0.6279477777777778	0.011768740359259261	53.357263276160985
s_10938	MAB21L1	Other	0.030882555555555552	0.01304411104848148	2.367547734052043
s_10939	MAB21L1	Other	-0.9116575555555555	0.033299597062370345	27.377435043673813
s_1094	ARF6	Other	-0.3645511111111111	0.0036658801148148146	99.44436252507585
s_10940	MAB21L1	Other	0.41910333333333333	0.005732369033333335	73.11171540008607
s_10941	MARCKS	Other	-1.1846117777777778	0.6791965937717037	1.7441368061041216
s_10942	MARCKS	Other	0.9820504444444444	0.5550605598828149	1.7692672032971974
s_10943	MARCKS	Other	-0.15263555555555555	0.28260431899259253	0.5401034071229335
s_10944	MARCKS	Other	0.18742666666666666	0.008507725200000003	22.030174019568307
s_10945	MXD1	Other	-0.44114176666666666	0.13800706379147445	3.1965158488787346
s_10946	MXD1	Other	-0.719123	0.15466661662477776	4.649503659503958
s_10947	MXD1	Other	-0.5268005555555555	0.10178382642870369	5.175680400702585
s_10948	MXD1	Other	0.8027533333333333	0.05136902169999999	15.627187490964685
s_10949	MAD2L1	Other	-0.8838383333333334	2.176394305658778	0.40610211625498727
s_1095	ARF6	+ selection in TP53wt	1.9632711111111112	0.643726116725926	3.0498546821380517
s_10950	MAD2L1	Other	0.8387522222222222	0.025207406070370367	33.27403937877288
s_10951	MAD2L1	Other	0.8426355555555556	0.07967633468148148	10.575731914929596
s_10952	MAD2L1	Other	0.9839422222222222	0.36341955318148145	2.7074553738468476
s_10953	SMAD1	Other	0.9986288888888889	0.09883377673703707	10.104125551590519
s_10954	SMAD1	Other	0.24860166666666667	0.024645226952333333	10.087213526071013
s_10955	SMAD1	Other	0.5104222222222222	0.22770962463703703	2.241548740137012
s_10956	SMAD1	+ selection in TP53wt	1.6491722222222223	0.052398827470370314	31.473456598905212
s_10957	SMAD2	Other	0.40615877777777776	0.8414800031022592	0.48267193074155573
s_10958	SMAD2	Other	-0.45626666666666665	0.2922615903	1.5611585025535484
s_10959	SMAD2	Other	0.26124444444444445	0.18475545084814812	1.4140012824799588
s_1096	ARF6	Other	-0.6438390444444445	0.04779109917049481	13.471944684669165
s_10960	SMAD2	Other	0.5814688888888889	0.009086061525925932	63.99570234361067
s_10961	SMAD3	Other	-0.18470044444444444	0.0190167589807037	9.712509089054551
s_10962	SMAD3	Other	0.021129	0.12289384149077778	0.17192887571657173
s_10963	SMAD3	Other	0.682260388888889	0.24665501464767597	2.766051157984504
s_10964	SMAD3	Other	-0.45469855555555555	0.015611336208481477	29.126177892993077
s_10965	SMAD4	Other	0.3818361111111111	0.1747757453509259	2.1847202559167243
s_10966	SMAD4	Other	-0.07460999999999998	0.2591876825444444	0.2878609016738524
s_10967	SMAD4	Other	-0.22011966666666669	0.11728335847477778	1.8768192651475293
s_10968	SMAD4	Other	0.17777622222222222	0.1024401987739259	1.7354146550862763
s_10969	SMAD5	Other	0.23908477777777776	0.07981678273737036	2.9954198801079692
s_1097	ARG1	Other	1.158851111111111	0.4173909153037037	2.776416708226395
s_10970	SMAD5	Other	1.0142033333333333	0.12699696989999998	7.986043557826127
s_10971	SMAD5	Other	-0.20578888888888888	0.41163731602592596	0.49992768118215936
s_10972	SMAD5	Other	-0.7435513222222222	0.0579760137761337	12.825154297315818
s_10973	SMAD6	Other	-0.19431333333333334	0.5712124540333334	0.34017699012212727
s_10974	SMAD6	Other	0.37694755555555554	0.05672370935659258	6.645326263589031
s_10975	SMAD6	Other	0.04997333333333332	0.18234593101111113	0.27405784739056355
s_10976	SMAD6	Other	-0.4031366666666667	0.024830871233333336	16.23530092353304
s_10977	SMAD7	Other	0.5903585555555556	0.013941460451814805	42.34553170351007
s_10978	SMAD7	Other	-0.31807456666666667	0.016323896556807778	19.48521087227888
s_10979	SMAD7	Other	0.16609544444444443	0.024351723620037034	6.820685345976008
s_1098	ARG1	Other	0.10617122222222222	0.1951555277767037	0.5440338966145144
s_10980	SMAD7	Other	-1.6477017777777776	3.6949824849072592	0.44592952321373003
s_10981	SMAD9	+ selection in TP53wt	1.5788933333333333	0.02453910413333334	64.34193052665691
s_10982	SMAD9	Other	0.03280234444444444	0.04941816188341148	0.6637710346619634
s_10983	SMAD9	Other	0.05593644444444444	0.2021095946917037	0.2767629341386263
s_10984	SMAD9	Other	-0.07426908888888889	0.03793901004849037	1.9575916396860265
s_10985	MAF	Other	0.8732733333333333	0.04699456567777778	18.58243226080662
s_10986	MAF	Other	-1.3427799999999999	0.4580066016444444	2.9317918020806495
s_10987	MAF	Other	0.016733333333333333	0.005230499737333332	3.1991844323969882
s_10988	MAF	Other	-0.26203813333333337	0.09183923730956445	2.8532263660909543
s_10989	MAFG	Other	0.21881144444444445	0.0355055529327037	6.162738680881099
s_1099	ARG1	Other	0.40179088888888886	0.09601913804903704	4.184487562090944
s_10990	MAFG	Other	0.11005811111111112	0.03845600042448148	2.8619229742115095
s_10991	MAFG	Other	-0.22377	0.2405271690777778	0.9303314916895765
s_10992	MAFG	Other	0.10864255555555556	0.18822124940848148	0.5772066432296246
s_10993	MAG	Other	-0.33195888888888886	0.3108864079148148	1.0677819307553904
s_10994	MAG	Other	0.08463388888888888	0.018987017134925923	4.457461026524696
s_10995	MAG	Other	-0.3224988888888889	0.008736545170370367	36.9137779980387
s_10996	MAG	Other	-1.1576022222222222	0.18999433370370367	6.092824978809651
s_10997	MAGEA1	Other	-0.6127503333333333	0.08508275904033333	7.201815505804885
s_10998	MAGEA1	Other	-0.08117444444444442	0.022080140737037037	3.6763553915343987
s_10999	MAGEA1	Other	0.04222111111111111	0.021561959032703703	1.958129641516943
s_11	NAT1	Other	-0.47651888888888894	0.051823216937037044	9.195085080647129
s_110	ACADSB	+ selection in TP53wt	1.27359	0.16287223364444445	7.819564891461424
s_1100	ARG1	Other	0.4694111111111111	0.6422026657814816	0.7309392129973419
s_11000	MAGEA1	Other	0.61479	0.01231951323333333	49.903757425783795
s_11001	MAGEA2	Other	-0.2928294444444445	0.01310642236270371	22.342439175295812
s_11002	MAGEA2	Other	-0.5758933333333334	0.21155366274444448	2.722209229858662
s_11003	MAGEA2	Other	0.7823066666666667	0.1897299604111111	4.123263742698028
s_11004	MAGEA2	Other	-0.9865444444444444	0.03506509707037037	28.134656021758566
s_11005	MAGEA3	Other	0.3542903	0.12618981182991446	2.807598290720426
s_11006	MAGEA3	Other	-1.3133977777777777	0.41117779245925923	3.194233253508975
s_11007	MAGEA3	Other	-0.22545622222222222	0.15974468973170372	1.4113534703462325
s_11008	MAGEA3	Other	0.1528818888888889	0.016760568990703703	9.121521409785387
s_11009	MAGEA4	Other	0.4650258888888889	0.029240757371814814	15.903346242909825
s_1101	ARG2	Other	0.6049855555555556	0.06158522045925925	9.823551024807557
s_11010	MAGEA4	Other	0.37079055555555557	0.10446513089537038	3.5494193361699797
s_11011	MAGEA4	Other	-0.7560677777777778	0.24813175251481487	3.0470416225051093
s_11012	MAGEA4	Other	-0.13950500888888887	0.206611714667978	0.6752037710595034
s_11013	MAGEA5	Other	0.6874744444444445	0.04421721673703704	15.547664352844828
s_11014	MAGEA5	Other	0.2935148888888889	0.015184858882814812	19.32944462335893
s_11015	MAGEA5	Other	0.63323	0.3484953112333333	1.8170402286302898
s_11016	MAGEA5	Other	-0.09830311111111113	0.05856556768014815	1.6785137582544551
s_11017	MAGEA6	Other	-0.9639982222222222	0.1711485186561481	5.632524486869655
s_11018	MAGEA6	Other	0.4494355555555556	0.09368994083425926	4.7970524002210935
s_11019	MAGEA6	Other	0.4713022222222222	0.08014744668148147	5.880439636402282
s_1102	ARG2	Other	-0.3916511111111111	0.006010348581481484	65.16279476997879
s_11020	MAGEA6	Other	-1.7802333333333333	0.19568118111111119	9.0976215659823
s_11021	MAGEA8	Other	0.5778255555555556	0.04301179789259259	13.434117704135025
s_11022	MAGEA8	Other	0.7161055555555556	0.08038660351481483	8.908269839060697
s_11023	MAGEA8	Other	0.41510522222222224	0.040292041659592596	10.302412216517585
s_11024	MAGEA8	Other	0.6648977777777778	0.1325112117814815	5.017671854621871
s_11025	MAGEA9	Other	-0.06498877777777777	0.014518256152148147	4.476348749926272
s_11026	MAGEA9	Other	-0.3717208888888889	0.0730539530445926	5.088306291406135
s_11027	MAGEA9	Other	-0.26931	0.39731129271544446	0.6778312243767021
s_11028	MAGEA9	Other	-0.07212933333333331	0.06646713069477778	1.0851880106658554
s_11029	MAGEA10	Other	0.411879	0.3066286447707778	1.343250237784871
s_1103	ARG2	Other	1.5350644444444443	0.7404631557148147	2.073113878249016
s_11030	MAGEA10	Other	0.03322666666666666	0.016385737642333333	2.027779730881568
s_11031	MAGEA10	Other	0.33715	9.236063444444446e-4	365.0364703837087
s_11032	MAGEA10	Other	0.21370433333333333	0.07987225737744444	2.6755764811235
s_11033	MAGEA11	+ selection in TP53wt	1.1530744444444445	0.051607317714814784	22.34323532985002
s_11034	MAGEA11	Other	-0.11700999999999999	0.09042501373333332	1.2940003564176032
s_11035	MAGEA11	Other	-0.434698	0.04103637970311111	10.592990978856841
s_11036	MAGEA11	Other	0.3646588888888889	0.28523309583703704	1.2784592468793678
s_11037	MAGEA12	Other	-0.7380333333333333	0.1256513493444444	5.873660228750778
s_11038	MAGEA12	- selection in TP53wt	-2.684477777777778	0.5207170114814813	5.155348718376273
s_11039	MAGEA12	Other	-1.1646881111111111	0.18520934721959262	6.288495308663898
s_1104	ARG2	Other	-0.022149444444444447	0.12637365551203705	0.1752694764957141
s_11040	MAGEA12	Other	1.034191111111111	2.713305665048148	0.3811554018528757
s_11041	MAGEB1	Other	0.5393144444444444	0.1410307299148148	3.8240917051921977
s_11042	MAGEB1	Other	-0.9573022222222222	0.19312806143703704	4.95682613442645
s_11043	MAGEB1	Other	1.0428877777777779	0.20874728213703705	4.995934639729343
s_11044	MAGEB1	+ selection in TP53wt	1.456841111111111	0.10203751411481478	14.277504932860698
s_11045	MAGEB2	Other	-0.1145201111111111	5.061043670370376e-5	2262.776584631413
s_11046	MAGEB2	Other	-0.4088131111111111	0.4326793717282593	0.9448407708418852
s_11047	MAGEB2	Other	0.7015982222222222	0.44471680200059266	1.5776292217115
s_11048	MAGEB2	Other	0.21048166666666668	0.02540390499011112	8.285405993629722
s_11049	MAGEB3	Other	0.2815184666666667	0.031235284717497775	9.012834978544701
s_1105	RHOA	Other	-0.0015286666666666688	0.13160442922533333	0.011615617161708768
s_11050	MAGEB3	Other	-0.22868137666666666	0.17146085687169674	1.3337235147365893
s_11051	MAGEB3	Other	0.7467781111111111	1.186765516091815	0.6292549800152233
s_11052	MAGEB3	- selection in TP53wt	-0.9789888888888889	0.03664176133703707	26.717844698675506
s_11053	MAGEB4	Other	-0.2636563333333333	0.24871716982144443	1.0600648661393735
s_11054	MAGEB4	Other	0.7950855555555556	0.05222530517037037	15.224143793163345
s_11055	MAGEB4	Other	0.2422756666666667	0.3219820738374444	0.7524507926145657
s_11056	MAGEB4	Other	-0.8278211111111111	0.12047658601481474	6.871219865155506
s_11057	MAGOH	Other	-0.035818666666666665	0.023265711912333332	1.5395474164570444
s_11058	MAGOH	Other	-0.13841	0.1477611978111111	0.9367141174433014
s_11059	MAGOH	Other	-0.35012444444444446	0.0599586274037037	5.839433949797472
s_1106	RHOA	Other	0.4457018888888889	0.28452031932514815	1.5665028422084097
s_11060	MAGOH	Other	-0.3793791111111111	0.2077362069979259	1.8262541546977362
s_11061	MAK	- selection in TP53wt	-1.6202333333333334	0.13084292999999994	12.383040744603733
s_11062	MAK	Other	0.3711630111111111	0.06183482236411147	6.00249175012641
s_11063	MAK	Other	0.6353711111111111	0.08196006091481484	7.752203988372872
s_11064	MAK	Other	0.5479711111111111	0.005442560737037033	100.68258997683327
s_11065	MAL	Other	-0.2630133333333334	0.06033984324444445	4.358866698871467
s_11066	MAL	Other	-0.44650911111111113	0.09155355330492596	4.877026559788227
s_11067	MAL	Other	-0.40260311111111113	0.15535073534992594	2.5915751876182096
s_11068	MAL	Other	0.5257917777777777	0.31942698667392594	1.6460468267025632
s_11069	MAN1A1	Other	-0.24160777777777775	0.8148430686259259	0.29650835489734506
s_1107	RHOA	Other	0.1870258888888889	0.13872228015070368	1.3482036821029013
s_11070	MAN1A1	Other	1.1248144444444446	0.13751362011481483	8.179658447689025
s_11071	MAN1A1	Other	-0.4576022222222222	0.1343903609148148	3.4050226452794465
s_11072	MAN1A1	Other	0.38035888888888886	0.40745909900370364	0.9334897412253679
s_11073	MAN2A2	Other	0.4794122222222222	0.2606254405481481	1.8394682468983885
s_11074	MAN2A2	Other	0.38532177777777776	0.06525112240637036	5.9052130226676285
s_11075	MAN2A2	Other	-0.4666775	0.2148037839536878	2.1725757871221525
s_11076	MAN2A2	- selection in TP53wt	-1.4226544444444444	0.025172074225925937	56.51717183398354
s_11077	MAN2C1	Other	-0.6626522222222222	0.0027195501148148168	243.6624420386327
s_11078	MAN2C1	Other	-1.0198366666666667	0.5242775386333334	1.9452228858118505
s_11079	MAN2C1	Other	0.23830488888888887	0.125806869465037	1.8942120561637235
s_1108	RHOA	Other	0.31226444444444446	0.13655012533703703	2.2868118478375923
s_11080	MAN2C1	Other	-0.7016477777777778	0.022231755337037022	31.560610808309264
s_11081	MAN2A1	Other	0.60359	0.01862447981111111	32.408421932939376
s_11082	MAN2A1	Other	-0.4544611111111111	0.005686739803703705	79.91593193961961
s_11083	MAN2A1	Other	0.2331358888888889	0.021361166875148146	10.914005318694558
s_11084	MAN2A1	Other	-0.03594444444444444	0.07822909091481481	0.459476698809974
s_11085	MAN2B1	Other	0.06408611111111112	0.06898270971025926	0.9290170157172022
s_11086	MAN2B1	Other	0.0347484	0.009036318040724443	3.8454157814496552
s_11087	MAN2B1	Other	-0.8937144444444444	0.0018831829370370382	474.5765410611656
s_11088	MAN2B1	Other	-0.6169911111111112	0.010354316181481481	59.58781828727514
s_11089	MANBA	- selection in TP53wt	-1.8767555555555555	0.14443873592592593	12.993436584200184
s_1109	RHOB	Other	0.5924088888888889	0.14485640093703703	4.089628660223196
s_11090	MANBA	Other	-0.2837262888888889	0.0022215537166503695	127.71525026038434
s_11091	MANBA	Other	-0.08573888888888896	1.0277384975259258	0.08342481000301938
s_11092	MANBA	Other	0.31765622222222223	0.012085527360592593	26.284018292656988
s_11093	MAOA	Other	0.5067344444444445	0.19959730755925925	2.538783967784726
s_11094	MAOA	Other	-0.7297144444444444	0.021482053170370368	33.96856150839997
s_11095	MAOA	Other	0.5273531555555556	0.17373026923520593	3.0354707782188197
s_11096	MAOA	Other	-0.8864211111111111	0.05109657780370368	17.347954583503633
s_11097	MAOB	Other	0.7265466666666667	0.09185164281111112	7.910001872919987
s_11098	MAOB	Other	-0.9201488888888889	0.5302819345037038	1.7352069324218362
s_11099	MAOB	Other	0.20058477777777778	0.008375616954925925	23.94865701920722
s_111	ACADSB	Other	-0.1963908888888889	0.014844300352148152	13.230053571401141
s_1110	RHOB	Other	-0.0702088888888889	0.6028973152259259	0.11645248223170353
s_11100	MAOB	Other	0.21612677777777775	0.14205591714670368	1.52142045272623
s_11101	MAP1A	Other	0.16682755555555556	0.06857963595125927	2.4326106903530778
s_11102	MAP1A	Other	-0.2729021111111111	1.2204081127244817	0.22361545147538794
s_11103	MAP1A	Other	-0.8394433333333333	0.07036426547777778	11.929966548125819
s_11104	MAP1A	Other	-0.12815722222222223	0.32469386486203705	0.394701705487033
s_11105	MAP1B	Other	-0.6074655555555555	0.08107830108148147	7.492332072240504
s_11106	MAP1B	Other	-0.34613444444444447	0.009057973803703705	38.21323089970893
s_11107	MAP1B	Other	-0.5254882222222222	0.035776030256148145	14.688276437040317
s_11108	MAP1B	Other	0.39516444444444443	0.18727742260370367	2.1100484989087493
s_11109	MAP2	Other	0.6010077777777778	0.06381532842592595	9.417921878681568
s_1111	RHOB	Other	-0.10308544444444445	0.04849590999525926	2.125652337579017
s_11110	MAP2	Other	0.5641166666666666	0.0457806068111111	12.322175391737133
s_11111	MAP2	+ selection in TP53wt	0.8797022222222223	0.02922443467037039	30.10159930019522
s_11112	MAP2	Other	0.03719222222222221	0.14483350111481483	0.2567929514645826
s_11113	MAP4	Other	-0.30816	0.02696928721111111	11.426330906997082
s_11114	MAP4	Other	1.5083322222222222	0.05104112207037036	29.551313941388
s_11115	MAP4	Other	-0.08442677777777778	1.2524241440967037	0.06741069163807091
s_11116	MAP4	Other	-0.6281855555555556	0.011609233514814812	54.11085535956473
s_11117	MAP6	Other	0.2422288888888889	0.09382193758148148	2.5817937161926605
s_11118	MAP6	Other	-0.020153344444444447	0.0015374629235225927	13.108182406291567
s_11119	MAP6	Other	-1.1748166666666666	0.08896820861111111	13.204904145051488
s_1112	RHOB	Other	-0.8231722222222222	0.0868901892148148	9.473707327154388
s_11120	MAP6	Other	-0.5177444444444445	0.11952213493703702	4.331787118069692
s_11121	MAPT	- selection in TP53wt	-1.192971111111111	0.07801286789259257	15.29197866118168
s_11122	MAPT	Other	-0.46503333333333335	0.0017582827000000017	264.481549715147
s_11123	MAPT	Other	0.0877411111111111	0.19349390162592595	0.4534567258907079
s_11124	MAPT	Other	-0.7941244444444444	0.14391541007037034	5.517994522310997
s_11125	MARK1	Other	-0.08035893333333333	0.012403610127413332	6.478672943430503
s_11126	MARK1	Other	0.21075655555555553	0.16810462568448148	1.2537225236807474
s_11127	MARK1	+ selection in TP53wt	1.025671111111111	0.020139360903703708	50.9286821967864
s_11128	MARK1	Other	-0.5744433333333333	0.15497048054444446	3.7067919729950565
s_11129	MARK3	Other	-0.270292	0.27172720915200005	0.994718198606319
s_1113	RHOC	Other	0.10687611111111112	0.3049180704469259	0.35050763293385717
s_11130	MARK3	Other	-0.66015	0.012461160900000007	52.97660509302946
s_11131	MARK3	Other	-0.27226144444444444	0.4188733520838149	0.6499851162409731
s_11132	MARK3	Other	0.4338077777777778	0.004338589614814816	99.98820268606899
s_11133	MARS	Other	1.6324614444444445	1.5401847913484814	1.0599127154184997
s_11134	MARS	Other	0.23584377777777776	0.014646282373592593	16.10263763608755
s_11135	MARS	- selection in TP53wt	-2.2351555555555556	0.10970656148148142	20.373945964324587
s_11136	MARS	Other	-0.6169856666666667	0.22723953142411113	2.7151335104416683
s_11137	MAS1	+ selection in TP53wt	1.3521955555555556	0.13907784911481483	9.722580297019544
s_11138	MAS1	+ selection in TP53wt	1.5089299999999999	0.24981616141111107	6.040161659184341
s_11139	MAS1	Other	-0.5148492222222222	0.08572316606959261	6.005952017734066
s_1114	RHOC	Other	0.9275277777777778	0.45453877593703707	2.0405910933905878
s_11140	MAS1	+ selection in TP53wt	1.1623255555555556	0.07452422893703703	15.59661296915349
s_11141	MAT1A	Other	0.010732222222222199	0.29759820771481477	0.036062791858299005
s_11142	MAT1A	Other	-0.7139155555555555	0.1320493434037037	5.406430180973787
s_11143	MAT1A	Other	0.054834444444444484	1.0285630183592593	0.053311701340298195
s_11144	MAT1A	Other	0.61737	0.3609917342333333	1.710205363319904
s_11145	MAT2A	Other	-0.2945986666666667	0.02265978298977778	13.000948279141298
s_11146	MAT2A	Other	-0.5526066666666667	0.1830376220777778	3.019087881462144
s_11147	MAT2A	Other	0.49586833333333336	0.27929550301944445	1.7754254113386536
s_11148	MAT2A	Other	0.4473166666666667	0.19015977791111113	2.3523200940829967
s_11149	MATK	Other	0.9882833333333333	0.011285452344444443	87.57144181463327
s_1115	RHOC	Other	0.4823693333333333	0.039461327445777766	12.223849641047625
s_11150	MATK	Other	-1.0508322222222222	0.07052075180370371	14.901035444818287
s_11151	MATK	Other	0.6195488888888889	0.0468205385037037	13.232416983838835
s_11152	MATK	Other	0.3082148777777778	0.01428865544547815	21.57060046369281
s_11153	MATN1	+ selection in TP53wt	1.6575955555555555	0.12490799235925935	13.270532367440449
s_11154	MATN1	Other	0.21930466666666668	0.0033762013231111113	64.95603954819293
s_11155	MATN1	Other	0.3315748888888889	8.512888472592577e-4	389.4975130431947
s_11156	MATN1	Other	0.2830481111111111	0.18667179407825926	1.5162875168620684
s_11157	MATN2	Other	-0.2326671111111111	0.0024923799650370363	93.35138075853283
s_11158	MATN2	Other	0.040526000000000006	0.04185157288133333	0.9683268085266025
s_11159	MATN2	Other	-0.7020511111111112	0.6704714446370371	1.0471006882197196
s_1116	RHOC	Other	0.41561200000000004	0.2600658466831111	1.5981029623871414
s_11160	MATN2	Other	-0.04536477777777776	0.13854176884070374	0.32744477104185443
s_11161	MATN3	Other	-0.5147926777777777	0.2472575951723559	2.082009563422839
s_11162	MATN3	Other	-0.5125834444444445	0.12665993475225926	4.0469264842669705
s_11163	MATN3	Other	-0.5843466666666667	0.0012562334777777753	465.15769321826355
s_11164	MATN3	Other	-0.2983021111111111	0.08164045522781481	3.6538516386111466
s_11165	MAX	Other	-1.0864154444444445	0.40248156677892594	2.699292425089341
s_11166	MAX	Other	0.7224812222222222	0.05945437662003705	12.151859346528491
s_11167	MAX	Other	0.999298888888889	0.26096525484814814	3.8292411358376666
s_11168	MAX	+ selection in TP53wt	0.9448822222222223	0.07183239444814815	13.153984765247952
s_11169	MAZ	Other	-1.1367066666666668	0.005728264577777773	198.43822701144185
s_1117	RND3	Other	0.25269244444444444	0.019821549972703707	12.748369567083689
s_11170	MAZ	Other	-0.4828333333333333	0.018997842033333323	25.41516728511382
s_11171	MAZ	Other	-1.1415333333333333	0.1741015052777778	6.556711451242334
s_11172	MAZ	Other	-0.5366877777777778	0.005002009848148151	107.29442645469219
s_11173	MB	Other	-0.2085702222222222	0.11740628331792594	1.7764826236550928
s_11174	MB	Other	-0.22730477777777777	0.1865186062718148	1.2186707928029712
s_11175	MB	Other	0.5175091111111111	0.09937825976903707	5.207468034898611
s_11176	MB	Other	0.31734555555555555	0.05077257982592593	6.250333480070868
s_11177	MBD1	Other	-0.8767577777777777	0.007155613881481492	122.52726213285486
s_11178	MBD1	Other	0.6889633333333334	0.061607075833333344	11.183185113300905
s_11179	MBD1	Other	0.40559	0.12171447951111111	3.3323069007822883
s_1118	RND3	Other	-0.24129111111111112	0.020644038603703698	11.68817379889135
s_11180	MBD1	Other	0.3571981111111111	0.15858003867959258	2.2524783956751446
s_11181	MBL2	Other	-0.33629488888888887	0.07634262013170369	4.405073971900943
s_11182	MBL2	Other	-0.08098911111111111	0.15458373943214818	0.523917401717791
s_11183	MBL2	Other	-0.11014955555555554	0.06072839727170369	1.8138063987221276
s_11184	MBL2	+ selection in TP53wt	1.3966666666666667	0.05229541333333336	26.70724978812672
s_11185	MBNL1	+ selection in TP53wt	2.7129777777777777	0.14587126037037032	18.59843927370935
s_11186	MBNL1	Other	0.6281626666666666	0.17791217364577777	3.5307458382096737
s_11187	MBNL1	Other	0.3207799111111111	0.046615504336934815	6.881399561667895
s_11188	MBNL1	Other	-0.01276465555555556	0.03152920939791148	0.40485174856306744
s_11189	MBP	+ selection in TP53wt	0.9956033333333334	0.015561080077777777	63.980348944744456
s_1119	RND3	Other	0.6919522222222223	0.02495399441481482	27.72911665843046
s_11190	MBP	Other	-0.09561111111111112	0.009447407070370372	10.12035475966453
s_11191	MBP	+ selection in TP53wt	0.94351	0.0578572485444444	16.30755045800736
s_11192	MBP	Other	-0.15070077777777777	0.048105432520703706	3.1327184868968567
s_11193	MC1R	Other	0.11964607777777778	0.007905223187707035	15.135066390514137
s_11194	MC1R	Other	-0.4808788888888889	0.03511710878148149	13.693578588180173
s_11195	MC1R	Other	-0.23319158888888888	0.2687248074410181	0.8677709777132193
s_11196	MC1R	Other	-0.09799055555555555	0.09046010138381483	1.0832461389777757
s_11197	MC2R	Other	0.7740733333333333	0.12865062137777777	6.016864318597387
s_11198	MC2R	Other	-0.16699244444444444	0.335432161249037	0.4978426750214425
s_11199	MC2R	Other	1.0973166666666667	0.2982192382111112	3.679563643341714
s_112	ACADSB	Other	-0.2521202888888889	0.038825454131094804	6.49368550944956
s_1120	RND3	Other	-0.41774044444444447	0.14180175965614814	2.945946830684004
s_11200	MC2R	Other	0.218356	0.12588366545244445	1.7345856526753995
s_11201	MC3R	Other	-0.14215923333333333	0.07300372981076333	1.9472872646621135
s_11202	MC3R	Other	0.1747627777777778	0.04435623637314815	3.9399821100144914
s_11203	MC3R	Other	0.31791888888888886	0.03234698921481482	9.828391964940064
s_11204	MC3R	Other	0.24271777777777778	0.053166444448148144	4.565243741557594
s_11205	MC4R	Other	0.1996688888888889	0.01892711073703704	10.54935915275076
s_11206	MC4R	Other	-0.4041577777777778	0.26817431191481483	1.507071184007206
s_11207	MC4R	Other	-1.310678888888889	0.049847243714814825	26.293908974937953
s_11208	MC4R	Other	-0.36912222222222224	0.4868014685592594	0.7582602889729948
s_11209	MC5R	Other	0.12508055555555556	0.012757755568037035	9.804275907976265
s_1121	RHOG	Other	-0.90586	0.014552380277777785	62.248235869928
s_11210	MC5R	Other	0.04395644444444444	0.06478243297348148	0.6785241372832955
s_11211	MC5R	Other	0.2583142333333333	0.07340518040837442	3.5190191195806064
s_11212	MC5R	Other	0.399568	0.10497468221644443	3.8063273121050427
s_11213	MCAM	Other	-0.12174600000000001	0.03702396437877778	3.2883026451317865
s_11214	MCAM	Other	-0.33109788888888886	0.03825520717559258	8.654975710081489
s_11215	MCAM	Other	-0.48919777777777773	0.1765978576037037	2.7701229472192535
s_11216	MCAM	Other	0.6672288888888889	0.9686563242814814	0.6888190085207136
s_11217	MCC	Other	0.021049444444444437	0.2103340089064815	0.10007627655593927
s_11218	MCC	Other	-0.20324244444444445	0.2542208335068148	0.7994720245419863
s_11219	MCC	Other	-0.19553977777777778	0.002554001764037037	76.56211539521166
s_1122	RHOG	Other	-0.16992788888888888	0.00760156418337037	22.354331922978844
s_11220	MCC	Other	-0.6053323333333334	0.12519448504744443	4.83513577378375
s_11221	CHST6	Other	-0.2918556666666667	0.028367421793000006	10.288410021762552
s_11222	CHST6	Other	0.15562222222222222	0.04781515278148148	3.2546632849512456
s_11223	CHST6	+ selection in TP53wt	1.39189	0.015469419744444431	89.976871983183
s_11223	CHST6	Other	1.39189	0.015469419744444431	89.976871983183
s_11224	CHST6	- selection in TP53wt	-0.9790233333333334	0.10498414607777773	9.325439791718855
s_11225	MCF2	Other	0.5766788888888889	0.0035633327814814817	161.83694430278004
s_11226	MCF2	Other	-1.0254188888888889	0.22323808180370372	4.593386937406825
s_11227	MCF2	Other	0.05406777777777778	0.025152060670370367	2.149636106812938
s_11228	MCF2	Other	-0.18969344444444441	0.07992085133848147	2.3735163135469257
s_11229	MCL1	Other	-0.22713444444444447	0.11373200823703704	1.9971022051334686
s_1123	RHOG	Other	-1.2515923811111112	0.06583872018813132	19.009974336298452
s_11230	MCL1	Other	0.9025644444444444	0.11704848979259257	7.71103024091784
s_11231	MCL1	Other	-0.2584871111111111	0.019432611100592596	13.301717909809279
s_11232	MCL1	Other	0.627775	0.11346193195277778	5.532913014924481
s_11233	MCM2	Other	0.203725	0.007903836252777777	25.77545807941068
s_11234	MCM2	Other	0.5763277777777778	0.042968810414814804	13.412700333427692
s_11235	MCM2	Other	0.5832422222222222	0.06663301245925926	8.753051988739486
s_11236	MCM2	Other	0.5294989999999999	0.059132679450999995	8.954422578445252
s_11237	MCM3	Other	0.25907966666666665	0.08350138010477777	3.1026992169659082
s_11238	MCM3	Other	0.9385547777777778	0.3633337858862593	2.583175069966078
s_11239	MCM3	Other	0.2908666666666666	2.9113301464333334	0.09990851330379241
s_1124	RHOG	Other	-0.9809433333333334	0.23536957017777782	4.167672705492106
s_11240	MCM3	Other	-0.5887822222222222	0.6642249986925925	0.8864198477641373
s_11241	MCM4	Other	0.38235444444444444	0.23892181191481482	1.6003329347793875
s_11242	MCM4	Other	-1.4613455555555555	0.12755850458148146	11.456276947979436
s_11243	MCM4	- selection in TP53wt	-2.962466666666667	0.09435780333333321	31.396096157530344
s_11244	MCM4	Other	0.3109911111111111	0.36063190124814815	0.8623505298193807
s_11245	MCM5	Other	-0.5843616666666667	0.48759259188611115	1.198462971732676
s_11246	MCM5	Other	0.31055444444444447	0.1057444907814815	2.9368380532107143
s_11247	MCM5	Other	-0.0077630999999999855	0.2595909288857411	0.029905128169624574
s_11248	MCM5	Other	0.013502333333333333	0.013523306165777777	0.9984491342437015
s_11249	MCM6	Other	-0.3245246	0.20036209198659108	1.6196906150376904
s_1125	ARHGAP1	Other	-0.21032022222222224	0.7396197195157037	0.28436264836196906
s_11250	MCM6	Other	0.5814733333333333	0.021840939744444454	26.623091320108564
s_11251	MCM6	Other	-0.42667022222222223	0.315526439057926	1.3522487164503254
s_11252	MCM6	Other	-0.6939588888888889	0.9770418966925926	0.7102652314481348
s_11253	MCM7	- selection in TP53wt	-1.9760822222222223	0.06684161183703712	29.56365305851691
s_11254	MCM7	Other	0.1262788888888889	0.059186039581481484	2.1335924785952374
s_11255	MCM7	Other	0.20604111111111112	0.5764823790259259	0.35741094369485477
s_11256	MCM7	Other	-0.17577322222222222	0.16060274522292592	1.0944596369024626
s_11257	CD46	Other	0.4510415555555556	0.2575838110917037	1.7510477605092116
s_11258	CD46	Other	-1.0697777777777777	0.007561212892592601	141.48229827330925
s_11259	CD46	Other	-0.66222	0.8914106685777777	0.7428899197005961
s_1126	ARHGAP1	Other	-0.127527	0.031476463550777774	4.051503428721389
s_11260	CD46	Other	0.665948	0.06848942300977777	9.723369985244688
s_11261	SMCP	Other	1.0734222222222223	0.646198627037037	1.6611335544677641
s_11262	SMCP	Other	-0.65266	0.1064771575	6.129577604473523
s_11263	SMCP	Other	-0.10266700000000001	0.008493344032333334	12.0879361072808
s_11264	SMCP	Other	0.15082144444444445	0.01541596509737037	9.783457830361288
s_11265	ADAM11	Other	-0.31694055555555556	0.03508764370092592	9.032825294768706
s_11266	ADAM11	Other	0.10817177777777778	0.02395981677448148	4.514716401879444
s_11267	ADAM11	Other	0.34244633333333335	0.01724107296811111	19.862240242629806
s_11268	ADAM11	Other	-1.7156244444444444	0.2411067095703702	7.115622984949395
s_11269	MDFI	Other	0.294722	0.23631045188977778	1.2471813990583331
s_1127	ARHGAP1	Other	-0.2749223333333334	0.20962905404744447	1.3114705620486717
s_11270	MDFI	Other	0.3292288888888889	0.059476120914814815	5.5354801864168275
s_11271	MDFI	Other	0.42871064444444446	0.10064834549902373	4.259490231248788
s_11272	MDFI	Other	-0.14502414444444445	0.20058832340452926	0.7229939509089581
s_11273	DNAJB9	- selection in TP53wt	-1.3668188888888888	0.05771061073703704	23.68401358836605
s_11274	DNAJB9	Other	0.4643395555555555	0.3379299400833703	1.3740704817128628
s_11275	DNAJB9	Other	-1.021388888888889	0.454806925437037	2.2457637115077063
s_11276	DNAJB9	Other	0.3064541111111111	0.19813414645514812	1.5467001352060408
s_11277	MDH1	Other	-0.63757	0.06008723680000001	10.610739217750147
s_11278	MDH1	Other	0.5995344444444445	0.6823275261370371	0.878660791890778
s_11279	MDH1	Other	-0.9120122222222222	0.028515353959259263	31.98319836833312
s_1128	ARHGAP1	Other	-0.3548983333333333	0.05172412277099999	6.861369788804096
s_11280	MDH1	Other	0.5083327777777777	1.4083054136702593	0.3609535068483368
s_11281	MDH2	Other	-0.6574388888888889	0.05507351900370367	11.937477408056608
s_11282	MDH2	Other	-0.39907666666666664	0.038428037077777775	10.385039075999156
s_11283	MDH2	Other	-0.26281888888888894	0.1262396601925926	2.081904280223264
s_11284	MDH2	- selection in TP53wt	-1.31711	0.19232032107777777	6.848522260252141
s_11285	MDK	Other	0.5333266666666667	0.07157622404444446	7.4511707454070715
s_11286	MDK	Other	-0.11468355555555557	0.06121002496014816	1.8736073973213092
s_11287	MDK	Other	1.1958077777777778	0.29188326294814815	4.096869980483287
s_11288	MDK	Other	-0.7162655555555556	0.05499549752592592	13.02407629311644
s_11289	MDM2	Other	-2.6893	0.35007173444444456	7.682139788486078
s_1129	ARHGAP4	Other	0.6079122222222222	0.047530711403703706	12.789882673097383
s_11290	MDM2	Other	-1.1387233333333333	0.025320093411111123	44.973109492306676
s_11291	MDM2	Other	-2.824577777777778	0.07396493814814821	38.18806381099494
s_11292	MDM2	Other	-2.756911111111111	0.002010179259259255	1371.475254464134
s_11293	MDM4	Other	-1.2132311111111111	0.1672050213481482	7.255949021919418
s_11294	MDM4	Other	-2.2088622222222223	0.020660851837037083	106.91051074005424
s_11295	MDM4	Other	-0.5899661111111111	1.2165234872009258	0.4849607239960094
s_11296	MDM4	Other	-1.8228666666666666	0.0728518933333333	25.021541421389742
s_11297	ME1	Other	-0.580301111111111	0.13651982250370367	4.250672909389169
s_11298	ME1	+ selection in TP53wt	1.4412444444444446	0.16248056259259264	8.870257595416215
s_11299	ME1	Other	0.18067444444444442	0.0319067792597037	5.662572300822137
s_113	ACADVL	Other	0.20107922222222221	0.10939546286848148	1.8380947157192955
s_1130	ARHGAP4	Other	0.3377788888888889	0.08238118011481482	4.100194831126791
s_11300	ME1	+ selection in TP53wt	1.7339111111111112	0.018032967037037065	96.15229194119374
s_11301	ME2	Other	1.0781966666666667	0.047238561144444406	22.824502705952344
s_11302	ME2	Other	-0.8473744444444444	0.22488262040370363	3.7680743977603033
s_11303	ME2	Other	0.09892566666666666	0.014806810922111112	6.681092045211456
s_11304	ME2	Other	0.8664955555555556	0.12017649231481481	7.210191767668509
s_11305	MEA1	Other	0.028289999999999982	0.17837664563333333	0.15859699513664033
s_11306	MEA1	Other	0.9203077777777777	0.6665145585148148	1.380776707756372
s_11307	MEA1	Other	0.8207433333333334	0.3028252215444444	2.7102872381218623
s_11308	MEA1	Other	-0.7573542222222223	0.33366529019570373	2.269802237379901
s_11309	MECP2	Other	0.25362355555555555	0.02304675577125926	11.00474001949723
s_1131	ARHGAP4	Other	-0.7822133333333333	0.043080135277777785	18.157169848462054
s_11310	MECP2	Other	0.2756415555555556	0.14893795869392593	1.8507139346659849
s_11311	MECP2	Other	-1.125571111111111	0.08368268455925927	13.450466091513189
s_11312	MECP2	Other	-0.14475222222222223	0.3804377246925926	0.380488613055362
s_11313	MEF2A	Other	-0.8444677777777778	0.2066101153814815	4.08725282505441
s_11314	MEF2A	Other	0.3600179	0.09377597193884112	3.839127364468126
s_11315	MEF2A	- selection in TP53wt	-1.2835977777777778	0.02044103512592592	62.79514564063128
s_11316	MEF2A	Other	-0.32570211111111114	0.28075795994448144	1.1600814850468253
s_11317	MEF2BNB-MEF2B	Other	-0.006634444444444443	0.2955369035814815	0.022448785123091345
s_11318	MEF2BNB-MEF2B	Other	0.7550688888888889	0.046071922503703684	16.388916456181953
s_11319	MEF2BNB-MEF2B	Other	-0.46189444444444444	0.017734197137037038	26.04541050690136
s_1132	ARHGAP4	Other	0.08890744444444444	0.012785667572259258	6.953680278481875
s_11320	MEF2BNB-MEF2B	Other	-0.13184955555555555	0.06999859534859258	1.8836028765855308
s_11321	MEF2C	Other	-0.141034	0.04717798124133333	2.9894030284712145
s_11322	MEF2C	+ selection in TP53wt	1.2363266666666666	0.001893818433333335	652.8221739243459
s_11323	MEF2C	Other	-0.11448344444444444	0.007393133115814814	15.485105252541766
s_11324	MEF2C	Other	-0.07664588888888889	0.03341853720737036	2.293514177873257
s_11325	MEF2D	Other	0.9782677777777777	0.029468781470370378	33.19675022061516
s_11326	MEF2D	Other	0.4544998888888889	0.03401275996003704	13.362628890536937
s_11327	MEF2D	Other	-0.047526111111111116	0.021980853045370372	2.1621595400785005
s_11328	MEF2D	Other	0.18305922222222223	0.07718260696848149	2.371767803813323
s_11329	MEFV	Other	0.35238255555555553	0.4954035487629259	0.7113040599638242
s_1133	ARHGAP5	Other	0.17959255555555556	0.04206548107937037	4.269356986948399
s_11330	MEFV	Other	0.1663	0.21297934324444445	0.78082689835854735
s_11331	MEFV	Other	0.54826	0.08862053830000002	6.186602005779058
s_11332	MEFV	+ selection in TP53wt	1.2329744444444444	0.06723824173703706	18.337398667658512
s_11333	MEIS1	Other	1.34599	0.3058744966333333	4.400464944985275
s_11334	MEIS1	Other	0.8789394444444444	0.11453083825648147	7.67426011914921
s_11335	MEIS1	Other	0.07774222222222223	0.2644586820037037	0.2939673662184154
s_11336	MEIS1	Other	0.07284066666666668	0.05567361604144444	1.308351636661121
s_11337	MEIS2	Other	0.008978555555555564	0.30765049062403704	0.02918427185779388
s_11338	MEIS2	Other	-0.6383031111111112	0.5128674430957036	1.244577170385917
s_11339	MEIS2	Other	-0.5137088888888889	5.401917592592596e-4	950.9750566971153
s_1134	ARHGAP5	Other	1.0315266666666667	0.031179706744444455	33.08327031813608
s_11340	MEIS2	Other	0.8181066666666668	0.14757340751111117	5.543726884568072
s_11341	MAP3K1	Other	-0.38243	0.017889983611111115	21.376766369002166
s_11342	MAP3K1	- selection in TP53wt	-1.289022222222222	0.08604139148148147	14.981419989002106
s_11343	MAP3K1	Other	0.26058922222222225	0.027531257111814818	9.465213345103392
s_11344	MAP3K1	Other	-0.05735000000000001	0.029576096033333336	1.9390659245684243
s_11345	MAP3K3	Other	0.3551191111111111	0.021903776804592587	16.21268853673915
s_11346	MAP3K3	Other	-0.1209361111111111	0.015420760177148149	7.842422145331393
s_11347	MAP3K3	Other	-0.3308055555555555	0.01271308167037037	26.020878661272548
s_11348	MAP3K3	Other	-0.80876	0.1501883722111111	5.384970807614673
s_11349	MAP3K4	Other	0.024540222222222217	0.08352265426670372	0.29381516233740157
s_1135	ARHGAP5	Other	0.12479997777777779	0.07836506705569038	1.5925460471958546
s_11350	MAP3K4	Other	0.3017195555555556	0.06586116863303704	4.581144881237472
s_11351	MAP3K4	Other	-0.22388333333333335	0.3478129798111111	0.6436888394875863
s_11352	MAP3K4	Other	-0.009662222222222202	0.38112174051481484	0.02535206259598464
s_11353	MAP3K5	Other	-0.21056144444444444	0.11390833899625925	1.8485165028291675
s_11354	MAP3K5	Other	-0.2728522222222223	0.062143888692592616	4.390652531770924
s_11355	MAP3K5	Other	1.1496411111111111	0.18468069671481485	6.225020435602939
s_11356	MAP3K5	Other	0.9533322222222222	0.07111108389259262	13.406239506377815
s_11357	RAB8A	Other	-0.6556144444444445	0.16740011262592597	3.9164516329178785
s_11358	RAB8A	Other	0.7826744444444445	0.03174487084814817	24.655146596386345
s_11359	RAB8A	Other	0.9918926666666666	0.09827835385911114	10.09268702331557
s_1136	ARHGAP5	Other	0.168069	0.12426930075077777	1.352457919893366
s_11360	RAB8A	Other	0.31760444444444447	0.01382700908148148	22.969858671013114
s_11361	MEN1	Other	-0.4638898888888889	0.2812055338333704	1.6496470839857973
s_11362	MEN1	Other	-0.2777044444444444	0.12814684947037036	2.1670797650679208
s_11363	MEN1	Other	0.4971474444444444	0.049342677605148134	10.075404671443588
s_11364	MEN1	Other	-0.39798944444444445	0.07282537612137037	5.464983027086018
s_11365	MEOX1	Other	-0.4969757777777778	0.025319983893481487	19.627807816486087
s_11366	MEOX1	Other	0.7543811111111111	1.5271700746037034	0.4939732146773967
s_11367	MEOX1	Other	-0.16580977777777778	0.09393183290825925	1.7652139071928876
s_11368	MEOX1	Other	-0.238905	0.058275066952777774	4.099609189528563
s_11369	MEOX2	Other	-0.3474477777777778	0.018184377225925925	19.10693852536301
s_1137	ARHGAP6	Other	0.508503	0.053601875610333326	9.486664304373171
s_11370	MEOX2	Other	0.33726944444444446	0.2605839702675926	1.294283159850945
s_11371	MEOX2	Other	-1.3352522222222223	0.02503761355925927	53.329851867149166
s_11372	MEOX2	Other	-1.4658853333333335	0.030207273649777776	48.52756161740262
s_11373	MEP1A	Other	-0.24894444444444444	0.0024291184037037034	102.48345410617948
s_11374	MEP1A	Other	-0.6244255555555556	0.15060425867037033	4.146134784423624
s_11375	MEP1A	Other	0.17449511111111113	0.48697118310503706	0.3583273860241407
s_11376	MEP1A	Other	-0.13896066666666665	0.054136444187999996	2.566859880639685
s_11377	MEP1B	Other	-0.22680973333333335	5.002449139911115e-4	453.3973799429041
s_11378	MEP1B	Other	-0.040680000000000015	0.6559389715111112	0.062017964729682046
s_11379	MEP1B	Other	0.2884418888888889	0.17704080238625924	1.6292396159591507
s_1138	ARHGAP6	Other	0.563358888888889	9.989124148148142e-4	563.9722567601972
s_11380	MEP1B	Other	0.10355188888888889	0.08486236092559261	1.2202334198512728
s_11381	MEST	Other	0.13692122222222222	0.008514711010037037	16.080548366329893
s_11382	MEST	Other	-0.2874498888888889	0.06830162210781482	4.208536781676228
s_11383	MEST	Other	-0.3655356666666667	0.018841750894777777	19.400302482927923
s_11384	MEST	Other	0.6270902222222222	0.13773971412903704	4.552719062816936
s_11385	MET	Other	-0.5380834444444444	0.13574976228670368	3.9637892205513516
s_11386	MET	Other	-0.06108188888888888	0.34546450473070367	0.17681089678519477
s_11387	MET	Other	-0.5954733333333333	0.27836737141111106	2.1391635460533176
s_11388	MET	Other	0.8369733333333333	0.07906950574444441	10.585286014540959
s_11389	METTL1	Other	0.042534999999999996	0.03458757028611111	1.2297770455729362
s_1139	ARHGAP6	Other	-0.12313655555555555	0.0054018593778148135	22.795216784293142
s_11390	METTL1	Other	-0.35102222222222224	0.025977332848148144	13.512635199084562
s_11391	METTL1	Other	0.2852492222222222	0.032031340228481475	8.905316486526083
s_11392	METTL1	Other	-0.36542955555555556	0.0659625165035926	5.539957765796469
s_11393	MFAP1	Other	0.5019305555555555	0.11886942344537038	4.2225371420786875
s_11394	MFAP1	Other	0.19837888888888885	0.5409247802259258	0.36674024955194834
s_11395	MFAP1	Other	0.8349993333333333	0.0596146031391111	14.006624037819332
s_11396	MFAP1	Other	0.8059488888888889	0.9341720460592593	0.8627413893283673
s_11397	MFAP2	Other	0.028983311111111115	0.08101270244555703	0.3577625512565609
s_11398	MFAP2	Other	-0.008856888888888892	0.019023338209037035	0.46558016219684445
s_11399	MFAP2	+ selection in TP53wt	0.7841422222222222	0.028832508003703686	27.196462483301662
s_114	ACADVL	Other	1.3591233333333332	1.2935461785444446	1.0506956426269056
s_1140	ARHGAP6	Other	-0.00724056666666667	0.019674388478263333	0.36801990947094476
s_11400	MFAP2	Other	0.16034888888888887	0.2100501545148148	0.7633838178280392
s_11401	MFAP3	Other	-0.3659487777777778	0.00452005737114815	80.96109135995819
s_11402	MFAP3	Other	0.30003	0.3051339745444444	0.9832730047446717
s_11403	MFAP3	Other	-0.24789560000000002	0.2690184460537911	0.9214817929266921
s_11404	MFAP3	Other	0.4152967777777778	0.007564136321148145	54.903396785257925
s_11405	MFAP4	Other	-0.24203477777777777	0.1613120015029259	1.5004139526059237
s_11406	MFAP4	Other	-1.3294744444444444	0.2679114939592592	4.962364342033848
s_11407	MFAP4	Other	0.48342777777777773	0.5287270968259259	0.9143238178635241
s_11408	MFAP4	Other	-0.5979016666666667	0.7326028422527777	0.816133424800946
s_11409	MFGE8	Other	-0.5882186666666667	0.07216633211633333	8.150873813545745
s_1141	ARHGDIA	Other	-0.5748367222222222	0.5255416135227869	1.093798678222648
s_11410	MFGE8	+ selection in TP53wt	1.3057188888888889	0.16841972251481477	7.7527671307856085
s_11411	MFGE8	Other	-0.4560266666666667	1.0394477149	0.43872015891683275
s_11412	MFGE8	+ selection in TP53wt	2.1603755555555555	1.0847502702925924	1.9915879393815057
s_11413	MFI2	Other	-0.23640977777777777	0.04517678467659259	5.232992552926604
s_11414	MFI2	Other	-0.6093766666666667	0.03552835041111112	17.151842391086376
s_11415	MFI2	Other	0.30781888888888886	0.2144007370814815	1.4357174936945505
s_11416	MFI2	Other	-0.09309877777777777	0.09782128703114815	0.9517230922154332
s_11417	MFNG	Other	-0.27136444444444446	0.07634969204814815	3.554231027851623
s_11418	MFNG	Other	-0.9120377777777777	0.13825208095925923	6.596918986315593
s_11419	MFNG	Other	-0.6069951111111112	0.11516860035514816	5.2704913425995095
s_1142	ARHGDIA	Other	0.23200377777777778	0.06233840672948149	3.721682826841595
s_11420	MFNG	Other	-1.1356555555555556	0.07645891522592592	14.853147630983838
s_11421	MGAT1	Other	-0.12012444444444444	0.045046633856037036	2.666668608987432
s_11422	MGAT1	Other	0.3882698888888889	0.048812047981148146	7.954386364588592
s_11423	MGAT1	Other	-0.1402311111111111	0.0038402684037037046	36.515966169413254
s_11424	MGAT1	Other	-0.4200097777777778	0.04932510682603705	8.515131639939376
s_11425	SCGB2A1	Other	-0.0879313	0.03413134936010333	2.5762620478985307
s_11426	SCGB2A1	Other	-0.2842715333333333	0.037888754587631114	7.502794336400134
s_11427	SCGB2A1	Other	-0.7087600000000001	0.03250046001111111	21.80769132983633
s_11428	SCGB2A1	Other	-0.11986066666666668	0.14157172947144447	0.8466426673896289
s_11429	MGAT2	Other	0.12794011111111112	0.1329754690913704	0.9621331812952705
s_1143	ARHGDIA	Other	0.14615720000000001	0.06462240932183111	2.26171078320697
s_11430	MGAT2	Other	0.1656092222222222	0.0741195316007037	2.234353329624251
s_11431	MGAT2	Other	-0.32046755555555556	0.05659960328237037	5.6620106320670045
s_11432	MGAT2	Other	-0.4729466666666667	0.23710157054444447	1.9947006912719427
s_11433	MGAT3	Other	0.08564068888888889	0.04328702641760148	1.9784377901750594
s_11434	MGAT3	Other	0.2877788888888889	0.28927668738148143	0.9948222633971976
s_11435	MGAT3	Other	-1.4189677777777778	0.7749605789148147	1.8310193013492029
s_11436	MGAT3	Other	-0.7178216666666666	0.11498136210277775	6.242939321113898
s_11437	MGAT5	Other	-0.5502713333333333	0.014515928625333342	37.90810409283733
s_11438	MGAT5	Other	-0.04799644444444445	0.046737629787814816	1.0269336434548468
s_11439	MGAT5	Other	0.728241	0.05575977819633334	13.060328135377837
s_1144	ARHGDIA	Other	0.02392035555555556	4.627893972014814e-4	51.68734569159008
s_11440	MGAT5	Other	0.195264	0.04919969190577778	3.968805340772248
s_11441	SCGB2A2	Other	0.7803321111111111	0.42541470994781483	1.8342856813927135
s_11442	SCGB2A2	Other	0.22587966666666667	0.08572937650344445	2.6347988971737273
s_11443	SCGB2A2	Other	-0.7464933333333333	0.032949959544444435	22.65536418417839
s_11444	SCGB2A2	Other	0.43993814444444446	0.15216194560377372	2.8912494691020414
s_11445	CTAGE5	Other	-0.5107577777777778	0.03137782491481481	16.277666765124536
s_11446	CTAGE5	Other	-0.22141711111111112	0.0230139719447037	9.620986400918367
s_11447	CTAGE5	Other	-0.42922933333333335	0.02204204297911112	19.47321007132174
s_11448	CTAGE5	Other	-0.6448563333333334	0.8835969640014445	0.7298082266071244
s_11449	KITLG	Other	0.07656204444444446	0.12523352525689482	0.6113542223409485
s_1145	ARHGDIB	Other	1.1363333333333334	0.09604734754444444	11.830970478466494
s_11450	KITLG	Other	0.03778322222222221	0.05635686685181481	0.6704280122876546
s_11451	KITLG	+ selection in TP53wt	2.4927444444444444	0.8463751670370371	2.945200357391113
s_11452	KITLG	Other	0.6029025555555555	0.24621077735292585	2.4487252834238733
s_11453	MGMT	Other	-0.17643622222222222	0.03666945331025926	4.81153129634631
s_11454	MGMT	Other	0.3142554444444444	0.048133370717814816	6.528847653051113
s_11455	MGMT	Other	0.7594944444444445	0.04037488111481483	18.81106330157742
s_11456	MGMT	Other	-0.45336444444444446	0.09537277662592596	4.7536043353612785
s_11457	MGP	Other	-0.004846666666666675	0.015953665433333333	0.3037964339242145
s_11458	MGP	Other	0.21644266666666667	0.009275494569333334	23.33489228512623
s_11459	MGP	Other	0.03666822222222221	0.1344077366228148	0.2728133301219361
s_1146	ARHGDIB	Other	0.08485655555555556	0.023932800714703707	3.5456174380552894
s_11460	MGP	Other	0.263941	0.008266802908777777	31.927820574958268
s_11461	MGST1	Other	-0.4322157777777778	0.16677212356014817	2.5916548194692415
s_11462	MGST1	Other	-0.5870003333333333	0.016352548468111107	35.896565876446424
s_11463	MGST1	Other	0.07095333333333335	0.2749176387111111	0.258089417856133
s_11464	MGST1	Other	-0.3491848888888889	0.018746070476925922	18.627097839981555
s_11465	MGST2	Other	-0.6118154444444445	0.08080422976337036	7.571576961207402
s_11466	MGST2	Other	-0.4830588888888889	0.4098473000481482	1.17863138010703
s_11467	MGST2	Other	0.7334244444444444	0.04022575373703704	18.232708558774846
s_11468	MGST2	Other	1.1088055555555556	0.6049782817592593	1.8328022492496445
s_11469	MGST3	Other	-0.08810566666666667	0.006102521126333334	14.437584867420929
s_1147	ARHGDIB	Other	-0.09798535555555554	0.019198651190134815	5.103762477121576
s_11470	MGST3	Other	-0.67482	0.00520994203333333	129.52543342756712
s_11471	MGST3	Other	0.13320644444444446	0.07250402308825928	1.8372283187967655
s_11472	MGST3	Other	0.15027100000000002	0.013430959495444447	11.188403929813754
s_11473	CIITA	Other	0.79991	0.0023177608111111096	345.12189358164693
s_11474	CIITA	Other	-1.209748888888889	0.23441215700370369	5.160777087468953
s_11475	CIITA	+ selection in TP53wt	1.7048444444444444	0.18738132481481473	9.098262306178636
s_11476	CIITA	Other	-0.12324311111111111	0.036398267338814815	3.3859609295106656
s_11477	CD99	Other	0.20995366666666668	0.12993736211033335	1.6158067491657195
s_11478	CD99	Other	0.21374844444444444	0.014866809503370368	14.377559919361769
s_11479	CD99	Other	-0.32481444444444446	0.07709609151481481	4.213111690390011
s_1148	ARHGDIB	Other	0.6056177777777778	0.2058740836259259	2.9416902172018307
s_11480	CD99	Other	0.10755094444444445	0.012166415165842595	8.839986386984018
s_11481	MICB	Other	0.11812000000000002	0.2315001439	0.5102372638309189
s_11482	MICB	Other	-1.443418888888889	0.08722491695925923	16.5482403332419
s_11483	MICB	Other	-1.46763	0.051100698011111105	28.720351328290764
s_11484	MICB	Other	0.9764166666666667	0.04670014241111114	20.908216040779195
s_11485	MID1	Other	-0.0712811111111111	0.005660203892592592	12.593382228579332
s_11486	MID1	Other	0.15167644444444445	0.09348935007570372	1.6223927572672532
s_11487	MID1	Other	0.5657188888888889	0.018455203114814828	30.653625721125806
s_11488	MID1	Other	0.84231	0.031153095144444434	27.037762896256236
s_11489	MIF	Other	0.10241977777777778	0.020754807278370372	4.934749641569285
s_1149	ARHGDIG	Other	-1.0298233333333333	0.05692747514444446	18.090093240923114
s_11490	MIF	Other	0.47222444444444445	0.11958208482592593	3.948956443867452
s_11491	MIF	Other	-0.03831333333333334	0.057253177377333334	0.6691913896904816
s_11492	MIF	Other	-0.13553266666666666	0.17094072474133334	0.7928635313308401
s_11493	CXCL9	Other	1.4491290000000001	1.483652903230778	0.9767304716921329
s_11494	CXCL9	Other	0.0031736777777777773	0.033463705904822595	0.09483939964104231
s_11495	CXCL9	Other	0.6355288888888889	0.21570011702592598	2.9463539364352864
s_11496	CXCL9	Other	0.09506566666666666	0.12920755459877775	0.7357593521669045
s_11497	MIP	Other	-0.2941352222222222	0.2802579260784815	1.0495161594104376
s_11498	MIP	Other	-0.5265411111111111	0.0783177737814815	6.72313685243711
s_11499	MIP	Other	1.2130855555555555	0.1637753908259259	7.4070075451379855
s_115	ACADVL	Other	-0.3443922222222222	0.5065432550037037	0.6798870951696003
s_1150	ARHGDIG	- selection in TP53wt	-1.6679333333333333	0.16993847111111102	9.814924910338796
s_11500	MIP	Other	1.1855933333333333	0.16226133813333335	7.306690225610661
s_11501	MIPEP	Other	0.3304711111111111	0.2738977701814815	1.2065491109772262
s_11502	MIPEP	Other	-0.38830444444444445	0.4119633280037037	0.9425704135513573
s_11503	MIPEP	Other	-0.78359	0.12130260487777776	6.459795325826108
s_11504	MIPEP	Other	-0.21401444444444442	0.027383948892592585	7.815324418105957
s_11505	MITF	Other	-0.6620111111111111	0.23627945929259264	2.8018140598981183
s_11506	MITF	Other	-0.6947288888888888	0.009653393003703707	71.9673267857574
s_11507	MITF	- selection in TP53wt	-0.8962777777777777	0.01148450099259259	78.04237888575827
s_11508	MITF	Other	0.32555114444444444	0.05042989560737371	6.455518904481796
s_11509	ATXN3	Other	0.10250518888888888	0.023267635529651484	4.405483692498954
s_1151	ARHGDIG	Other	0.21893100000000001	0.012187431806333335	17.963669744287724
s_11510	ATXN3	Other	1.4814366666666667	0.33466473747777775	4.426629102999047
s_11511	ATXN3	Other	1.0978255555555556	0.6665042033814814	1.6471397329315902
s_11512	ATXN3	+ selection in TP53wt	1.2790511111111111	0.004858265837037043	263.273183068792
s_11513	MKI67	Other	-0.6135418888888888	0.11509076117292591	5.330939535337952
s_11514	MKI67	Other	-0.6925222222222222	0.05758205398148148	12.026702320221833
s_11515	MKI67	Other	0.03573433333333333	2.320459387777777e-4	153.99680563922672
s_11516	MKI67	Other	-0.18796933333333332	0.41516466718577777	0.4527585032885779
s_11517	MKLN1	Other	-0.14634386666666666	0.030918518570919994	4.7332108209190995
s_11518	MKLN1	Other	0.4220433333333333	0.03182276214444443	13.262309896848882
s_11519	MKLN1	Other	-0.7650633333333333	0.02180783814444445	35.08203464579699
s_1152	ARHGDIG	Other	-0.08834855555555556	0.28938967209625927	0.30529270417835885
s_11520	MKLN1	Other	-0.01055844444444444	0.2159635090062593	0.04888994669992338
s_11521	MLF1	Other	0.4799382222222222	0.3299990288472593	1.454362529182965
s_11522	MLF1	Other	0.257956	0.022550855259111113	11.438856621448062
s_11523	MLF1	Other	0.9278988888888889	0.3112432008037037	2.981266374631909
s_11524	MLF1	Other	0.33060277777777775	0.11612072029470369	2.847061032163238
s_11525	MLH1	Other	-0.2575536666666667	0.08415758179233333	3.0603738983637188
s_11526	MLH1	Other	0.37723033333333333	0.029975233234111116	12.584733883039616
s_11527	MLH1	Other	-0.1977592222222222	0.12055721900848147	1.6403764440544153
s_11528	MLH1	Other	-0.6613313333333334	0.02191055894533334	30.183225128274888
s_11529	MAP3K9	Other	0.8929455555555555	0.029944960014814833	29.81956079132461
s_1153	RHOH	Other	0.20489666666666667	0.052106650633333335	3.932255560014665
s_11530	MAP3K9	Other	-0.9559233333333333	0.26848835829999995	3.560390250757973
s_11531	MAP3K9	Other	-0.05141119999999999	0.02426195368343111	2.1190049519841243
s_11532	MAP3K9	Other	0.05848777777777777	0.30498189872592596	0.19177458735129133
s_11533	MAP3K10	Other	-0.6113011111111111	0.07140787302592592	8.560696253887398
s_11534	MAP3K10	Other	-0.2788933333333333	0.15073046333333334	1.8502784849574423
s_11535	MAP3K10	Other	-0.47585011111111114	0.03714833600670372	12.809459649154679
s_11536	MAP3K10	Other	-0.7580588888888888	0.11759206273703707	6.446514086448871
s_11537	MLN	+ selection in TP53wt	0.9375444444444445	0.024661390325925948	38.01669054557828
s_11538	MLN	Other	-0.025097777777777792	0.3313619589148148	0.07574127657855206
s_11539	MLN	Other	0.08637535555555555	0.1246936221857348	0.6927006693806435
s_1154	RHOH	Other	-0.07620166666666667	0.010747124519444444	7.090423724857502
s_11540	MLN	Other	0.6119064444444444	0.006140701611259255	99.6476434097508
s_11541	MAP3K11	Other	-0.07280400000000001	0.10248026341911112	0.7104197195732724
s_11542	MAP3K11	Other	0.29281466666666667	0.10886680760311113	2.6896597145951286
s_11543	MAP3K11	- selection in TP53wt	-1.3877177777777778	0.039521837359259245	35.11268378449164
s_11544	MAP3K11	Other	-0.12722864444444446	0.1536861085873348	0.827847393716424
s_11545	KMT2A	Other	-0.15278111111111112	0.08682570907037036	1.7596298693890922
s_11546	KMT2A	Other	-0.13283733333333334	0.1258422505447778	1.0555861227709569
s_11547	KMT2A	- selection in TP53wt	-1.0895433333333333	0.15202559107777774	7.166841619289693
s_11548	KMT2A	Other	-0.32984222222222226	0.27977838755925927	1.1789410365100452
s_11549	MLLT1	Other	0.12326466666666666	0.2654899215097778	0.4642913221175777
s_1155	RHOH	Other	0.5573844444444445	0.17776668858148148	3.1354830811789616
s_11550	MLLT1	Other	-0.32144999999999996	0.08665169241111109	3.7096794194729585
s_11551	MLLT1	+ selection in TP53wt	1.0824888888888888	0.11764259032592597	9.201505049233269
s_11552	MLLT1	Other	0.13336222222222224	0.11310938578981483	1.1790553126160739
s_11553	AFF1	Other	0.45100388888888887	0.08022535502314813	5.621712596457276
s_11554	AFF1	Other	0.21655855555555556	0.010240324048259258	21.14762721716488
s_11555	AFF1	Other	0.24959544444444443	0.015176177430037036	16.446529147085446
s_11556	AFF1	Other	0.5521388888888888	0.1002686138037037	5.506597408136245
s_11557	MLLT3	Other	-0.292879	0.09794178184077777	2.9903376730079123
s_11558	MLLT3	Other	-0.8922366666666667	0.0464009371	19.228850157568623
s_11559	MLLT3	Other	-0.62102	0.5125550518111112	1.2116161918717383
s_1156	RHOH	Other	-0.6387322222222223	0.11836517555925927	5.3962850070073385
s_11560	MLLT3	Other	-0.17168444444444445	0.32848518055925924	0.522655068189514
s_11561	MLLT4	Other	0.3665071111111111	0.33047709774059264	1.1090242368286596
s_11562	MLLT4	Other	0.32935444444444445	0.016617981581481478	19.819160517753012
s_11563	MLLT4	Other	1.1019977777777776	0.14333631189259255	7.688196823450761
s_11564	MLLT4	Other	0.3843066666666667	0.02816703581111111	13.643844856229721
s_11565	MLLT6	Other	0.9606044444444445	0.0712130940259259	13.489154734587517
s_11566	MLLT6	Other	0.38851	0.13912786667777777	2.79246716906682
s_11567	MLLT6	Other	-0.12714033333333333	0.07970916276844445	1.5950529263828388
s_11568	MLLT6	Other	0.3575218888888889	0.21526852009625927	1.6608182595811956
s_11569	FOXO4	Other	-0.35298566666666664	0.14706220704700002	2.4002473086362355
s_1157	ARL1	Other	0.6191166666666666	0.12106571814444445	5.1138891847813905
s_11570	FOXO4	Other	0.3984188888888889	0.06367212678148149	6.257351670633463
s_11571	FOXO4	Other	-0.02401611111111111	0.003148899645370369	7.626826452351539
s_11572	FOXO4	Other	-1.1025877777777777	0.219337428137037	5.026902098482281
s_11573	NR3C2	Other	0.9898488888888889	0.09399428898148146	10.530947141734394
s_11574	NR3C2	Other	-0.09475411111111111	0.022908127074925927	4.136266173188123
s_11575	NR3C2	Other	-0.8985488888888888	0.24480243980370364	3.6705062646001236
s_11576	NR3C2	Other	-0.3594733333333333	0.22401101667777776	1.6047127443308176
s_11577	TRPM1	- selection in TP53wt	-1.6853488888888888	0.08534116205925932	19.74837051924151
s_11578	TRPM1	Other	0.2435115555555555	0.4919937377872592	0.4949484858298161
s_11579	TRPM1	Other	0.5330938888888889	0.020821463145370367	25.603094516795366
s_1158	ARL1	Other	0.42888777777777776	0.023365789248148146	18.355373029471675
s_11580	TRPM1	Other	-0.5640801111111111	0.06825913063225925	8.263804503313246
s_11581	MME	Other	-0.566966	0.06226178404133332	9.10616373638783
s_11582	MME	Other	-0.5698524444444445	0.6296586824534816	0.905018004713283
s_11583	MME	Other	0.012596666666666695	0.2804918130111111	0.044909213325836736
s_11584	MME	Other	2.9050277777777778	1.1887736584259263	2.443718160464937
s_11585	MMP1	Other	-0.5819788888888888	0.202407675837037	2.8752807248152643
s_11586	MMP1	Other	0.5880055555555556	0.05207447873703704	11.291626336287205
s_11587	MMP1	Other	-0.6800033333333333	0.046739444411111095	14.5488107935592
s_11588	MMP1	Other	0.35674744444444445	0.09783505876514813	3.6464172347543875
s_11589	MMP2	Other	0.26153	0.07432312881111111	3.5188238733149504
s_1159	ARL1	Other	0.5753444444444444	0.003938368714814815	146.08699339911792
s_11590	MMP2	Other	-0.14414233333333334	0.07507934795433334	1.9198666112684841
s_11591	MMP2	Other	0.8226478111111111	0.15877435491270703	5.181238566917163
s_11592	MMP2	Other	0.7887124444444444	0.2667006545245926	2.9572947462403656
s_11593	MMP3	Other	0.8558054444444444	0.08621543905448145	9.9263595224939
s_11594	MMP3	Other	-0.9071033333333334	0.8990472184777778	1.0089607249652535
s_11595	MMP3	Other	1.02453	0.6439617684111111	1.590979542974872
s_11596	MMP3	Other	0.6864855555555556	0.014485391070370364	47.391579020586526
s_11597	MMP7	Other	-0.8136444444444444	0.028185265670370364	28.867723084823872
s_11598	MMP7	Other	-0.1662132222222222	0.01466257916448148	11.335878930826565
s_11599	MMP7	Other	0.8796222222222222	0.047624255714814843	18.470046597465068
s_116	ACADVL	Other	-0.15000944444444445	0.002084890612037035	71.95075059495723
s_1160	ARL1	Other	0.1087108888888889	0.0015155123029259258	71.73210582256975
s_11600	MMP7	Other	-0.19059555555555557	0.18974741232592596	1.0044698539981813
s_11601	MMP8	Other	-0.14628533333333335	0.04042596780311111	3.6185981754548244
s_11602	MMP8	Other	1.5343222222222221	0.0012084181481481458	1269.6947861743981
s_11603	MMP8	Other	-0.8993733333333334	0.42373364734444446	2.1224968537895013
s_11604	MMP8	Other	-0.4832088888888889	0.0011159408259259274	433.0058347743994
s_11605	MMP9	Other	-0.03166266666666668	0.10598248675877779	0.2987537623903157
s_11606	MMP9	Other	0.2985393333333333	0.056170805208777784	5.314848740795347
s_11607	MMP9	- selection in TP53wt	-1.0619577777777778	0.19724244822592593	5.384022492771877
s_11608	MMP9	Other	0.712493	0.18566796270033334	3.837457952559959
s_11609	MMP10	Other	0.20365044444444447	0.02702509025403704	7.535606450528798
s_1161	PHOX2A	Other	0.8841755555555556	0.022657454225925938	39.02360550921171
s_11610	MMP10	Other	1.0807222222222221	0.14822734370370366	7.290977462178045
s_11611	MMP10	Other	-0.1452882888888889	0.03675372604962815	3.953022033540429
s_11612	MMP10	Other	-0.2215501111111111	0.05429872341559259	4.080208468538141
s_11613	MMP11	Other	-0.9288500000000001	0.0620420149	14.97130616239867
s_11614	MMP11	Other	0.8155011111111111	0.18045566100370372	4.519121797427976
s_11615	MMP11	Other	0.32198	0.0017965927000000003	179.21702565083334
s_11616	MMP11	Other	-0.3210561111111111	0.05908643278425927	5.433668881033566
s_11617	MMP12	Other	-0.08319222222222221	2.4073925925925904e-4	345.56981889119345
s_11618	MMP12	Other	0.2534408888888889	0.02149667478681482	11.789771739224486
s_11619	MMP12	Other	0.273639	0.1264893290407778	2.1633366393443665
s_1162	PHOX2A	Other	0.5804633333333333	0.03156377874444444	18.390172419881797
s_11620	MMP12	Other	-0.5296722222222222	0.05892871182592593	8.988355689614629
s_11621	MMP13	Other	0.4239822222222222	0.08755205921481482	4.842629928120291
s_11622	MMP13	Other	-0.7948961111111111	0.15148208815648148	5.247459424311479
s_11623	MMP13	Other	-0.24764177777777777	0.17577227245614813	1.4088785126195584
s_11624	MMP13	Other	-0.14824011111111113	0.012048356150259261	12.303762377402933
s_11625	MMP14	Other	-0.023046666666666667	0.0025500530333333327	9.037720535772912
s_11626	MMP14	Other	-0.5028055555555555	0.005956333703703702	84.41527633733926
s_11627	MMP14	Other	-0.36704088888888886	0.14447469730681484	2.5405202137881595
s_11628	MMP14	Other	-1.0057777777777779	0.04416924383703701	22.770998332880858
s_11629	MMP15	Other	0.4682864	0.05087526026999111	9.2045995934927891
s_1163	PHOX2A	Other	0.01651633333333334	0.001323572934777777	12.478597060543832
s_11630	MMP15	Other	0.41218	0.027004826677777774	15.26319738756858
s_11631	MMP15	Other	-0.2555955555555556	0.005959555159259261	42.88836141711702
s_11632	MMP15	Other	-0.7352566666666667	0.028205221344444437	26.06810482667918
s_11633	MMP16	Other	0.5906888888888889	0.02599989407037037	22.718895980504836
s_11634	MMP16	Other	0.24558611111111112	0.020485037423148146	11.988560530214027
s_11635	MMP16	Other	0.30465922222222225	0.07462978549292593	4.0822738563425265
s_11636	MMP16	Other	0.07498275555555557	0.23457990462589037	0.319646969228411
s_11637	MMP17	Other	-0.19058922222222222	0.09272811979848149	2.055355189304111
s_11638	MMP17	Other	-0.16782877777777777	0.019131038335814816	8.77259115954982
s_11639	MMP17	- selection in TP53wt	-1.641142222222222	0.24611265360370352	6.668256175340048
s_1164	PHOX2A	Other	0.4496803333333333	0.10736484580033333	4.188338650153747
s_11640	MMP17	Other	-0.64235	0.04352853187777777	14.756987481306098
s_11641	MMP19	Other	-0.9533777777777778	0.08296456152592588	11.491385722322578
s_11642	MMP19	Other	1.1517055555555555	0.34039604502592585	3.3834281343305186
s_11643	MMP19	Other	-0.016484999999999972	0.31542828730833333	0.052262275335774724
s_11644	MMP19	Other	-0.5431322222222222	1.2586628597370368	0.4315152528896379
s_11645	ALDH6A1	Other	0.43838888888888894	0.15097651493703707	2.9036892861894033
s_11646	ALDH6A1	Other	-0.4402022222222222	0.007945455470370368	55.403019230778305
s_11647	ALDH6A1	Other	-0.026560222222222218	0.16287395530014814	0.16307224917130786
s_11648	ALDH6A1	Other	-0.2539033333333333	0.07763371893333333	3.270529053894334
s_11649	MN1	Other	-0.200738	0.4679070975453333	0.42901251349484276
s_1165	ARL2	Other	0.07972222222222229	1.373141894603704	0.05805825496660019
s_11650	MN1	Other	-0.9135466666666666	0.43737649741111106	2.0886962881500706
s_11651	MN1	Other	0.4965566666666667	0.009259949144444444	53.624124595174315
s_11652	MN1	Other	0.234047	0.03865179643344445	6.055268359984554
s_11653	MNAT1	Other	0.583596	0.055515510619111114	10.512305362802485
s_11654	MNAT1	Other	0.6020022222222222	0.04779739793703702	12.594874369839818
s_11655	MNAT1	Other	-0.05021788888888888	0.015065822439592591	3.333232492964843
s_11656	MNAT1	+ selection in TP53wt	2.1708800000000004	0.33444442897777793	6.491003622441096
s_11657	MNDA	Other	0.6724111111111111	0.02097851438148149	32.05237029103802
s_11658	MNDA	Other	0.018104111111111116	0.08676458158403703	0.20865785071038612
s_11659	MNDA	Other	-0.06115644444444444	0.02132719759837037	2.8675330719080248
s_1166	ARL2	Other	-1.6623133333333333	2.3898614931444446	0.6955689014203729
s_11660	MNDA	Other	0.6747559666666667	0.45192679664558116	1.4930647433943534
s_11661	MNT	Other	-0.3568423333333333	0.142079547483	2.5115672146691623
s_11662	MNT	Other	0.2227288888888889	0.19566774415925925	1.1383015112986832
s_11663	MNT	Other	0.04368466666666667	0.005626173569777778	7.7645430104269115
s_11664	MNT	Other	-0.3148264444444444	0.08246528612903704	3.8176844975935897
s_11665	MOBP	Other	0.19590333333333335	0.38413271823333334	0.5099886680684564
s_11666	MOBP	Other	-0.4573624444444444	0.07341479515125925	6.229840231824164
s_11667	MOBP	Other	0.17412944444444445	0.12162523117314816	1.4316884972374706
s_11668	MOBP	Other	-0.5058755555555555	0.3119353456925926	1.621732075383621
s_11669	MOCS1	Other	-0.07842433333333333	0.15103631618744442	0.519241565955597
s_1167	ARL2	Other	0.8054011111111111	1.399420361137037	0.5755247911761968
s_11670	MOCS1	Other	0.34427066666666667	0.09361356176933334	3.6775725670492063
s_11671	MOCS1	Other	0.15328832222222222	0.03793682848752482	4.040620376914999
s_11672	MOCS1	Other	-0.025369000000000003	0.030534083400777772	0.8308420353418501
s_11673	MOCS2	+ selection in TP53wt	1.27012	0.02970869320000001	42.75246950276492
s_11673	MOCS2	Other	1.27012	0.02970869320000001	42.75246950276492
s_11674	MOCS2	Other	-1.0482500000000001	0.23991675861111109	4.369223751055852
s_11675	MOCS2	- selection in TP53wt	-1.5580955555555556	0.6232254580592594	2.5000512020280854
s_11676	MOCS2	Other	0.6654141111111112	0.30397239687514815	2.1890609737976288
s_11677	MOG	Other	0.80874	0.44246389607777786	1.8278101494134944
s_11678	MOG	Other	0.8067833333333334	0.31548937521111114	2.557244068182869
s_11679	MOG	Other	0.297228	0.04406894050311111	6.744614156971093
s_1168	ARL2	Other	0.9505144444444444	0.05214980293703704	18.226616226950007
s_11680	MOG	Other	-0.6895813333333334	0.3143482092431111	2.1936862150215846
s_11681	MOS	Other	-0.28487444444444443	0.1473525577148148	1.9332846939500608
s_11682	MOS	Other	-0.7157298888888889	0.0452619312744815	15.8130656102254
s_11683	MOS	Other	-0.1413838888888889	0.09760474636759259	1.4485349755063976
s_11684	MOS	Other	-0.3154500444444444	0.1526173211210726	2.0669347497863315
s_11685	MOV10	Other	-0.5607104444444444	0.06718622283392592	8.345616419461992
s_11686	MOV10	Other	0.001709333333333336	0.037121872827999995	0.046046527373587505
s_11687	MOV10	Other	0.5172877777777778	0.011220718514814808	46.101127757086005
s_11688	MOV10	Other	0.6643588888888889	0.02595269658148149	25.598838517726183
s_11689	CD200	Other	-0.06980566666666668	0.05248666562144445	1.3299695425526556
s_1169	ARL3	Other	-0.30998433333333336	0.14810963383300002	2.0929383545897764
s_11690	CD200	Other	-0.09567222222222223	0.052712573956592595	1.8149791414284904
s_11691	CD200	Other	0.8908722222222222	0.10342623327037036	8.613600186843893
s_11692	CD200	Other	0.046020033333333335	9.488597045377779e-4	48.50035586214642
s_11693	MPG	Other	0.42473555555555553	0.1943720909148148	2.185167394951261
s_11694	MPG	Other	0.18283488888888888	0.3438506285361482	0.5317276564747296
s_11695	MPG	Other	0.21607155555555554	0.18912042288059258	1.1425077855921433
s_11696	MPG	Other	-0.5593322222222222	0.03251318100370369	17.20324511337438
s_11697	MPI	Other	0.2119649222222222	0.055709797348895924	3.804805120627907
s_11698	MPI	Other	0.5028451111111111	0.4037330484917036	1.2454890997645047
s_11699	MPI	Other	-0.6133353333333333	0.20071501169199998	3.0557521740053257
s_117	ACAT1	Other	1.5323666666666667	0.28901688489999994	5.301997034522279
s_1170	ARL3	Other	0.46460233333333334	0.10262270533544442	4.5272859628352276
s_11700	MPI	Other	0.43984344444444445	0.022496061435592584	19.55202005932192
s_11701	MPL	Other	0.03917933333333334	0.11548244809911111	0.33926656369207076
s_11702	MPL	Other	0.041456222222222214	0.17328323555614814	0.2392396592155584
s_11703	MPL	Other	-0.7351855555555555	0.06671268389259259	11.020176564012987
s_11704	MPL	Other	-0.08770322222222222	0.020169492881370373	4.348310725413906
s_11705	MPO	Other	-0.42065	0.002673251233333335	157.35520655702922
s_11706	MPO	Other	-0.3141131888888889	0.012115870921951481	25.925762242958534
s_11707	MPO	Other	-0.4975858888888889	0.09976381485070372	4.9876389513925945
s_11708	MPO	Other	-0.5233263333333333	0.06819284037033334	7.674212285209366
s_11709	MPP1	Other	-0.6455684444444445	0.1204413505494815	5.36002329348858
s_1171	ARL3	Other	-0.2727535555555556	0.13989138412503704	1.9497523543820563
s_11710	MPP1	Other	0.5683614444444445	0.2330750706095926	2.438533829284841
s_11711	MPP1	Other	2.3840066666666666	1.1407791601333335	2.089805590757834
s_11712	MPP1	Other	-0.6134355555555555	0.03760283447037036	16.31354561951759
s_11713	MPP2	Other	0.07725888888888889	0.6748439016925926	0.11448408838712772
s_11714	MPP2	Other	-0.6333247777777777	0.17734512198514812	3.5711429256611633
s_11715	MPP2	Other	-0.7508511111111111	0.2787479916925926	2.693655679999161
s_11716	MPP2	Other	-0.0045754444444444375	0.06409155500959259	0.07138919384557967
s_11717	MPP3	Other	0.06768877777777779	0.07908330001892593	0.8559174662865455
s_11718	MPP3	Other	-0.5976275555555556	0.055284430109037025	10.810051842387805
s_11719	MPP3	Other	0.12215355555555556	0.11281801062592592	1.0827487107584604
s_1172	ARL3	Other	0.2753465555555556	0.33341159828559264	0.82584576232918006
s_11720	MPP3	Other	-0.11931613333333334	0.5822294747328532	0.20492973734811287
s_11721	MPST	Other	-0.33805877777777776	0.12720326322959258	2.657626614245001
s_11722	MPST	Other	-0.3425318888888889	0.049699471287148154	6.892063034430401
s_11723	MPST	Other	0.4908783888888889	0.0750940436890648	6.536848527180467
s_11724	MPST	Other	0.22250376666666669	0.09358131899443002	2.377651534062158
s_11725	MPV17	Other	-0.28128400000000003	0.04419043169911111	6.365269339644357
s_11726	MPV17	Other	0.3117188888888889	0.13000173747037033	2.3978055597905765
s_11727	MPV17	Other	-0.6460802222222223	0.48400963132937036	1.3348499294274627
s_11728	MPV17	Other	-0.3209022222222222	0.9028743663592592	0.35542289622887935
s_11729	MPZ	+ selection in TP53wt	1.242748888888889	0.1078629435592592	11.521555484030813
s_1173	ARNT	Other	0.6049633333333333	0.10688793773333334	5.659790488638771
s_11730	MPZ	Other	-0.56998	0.20057991854444443	2.8416603423522884
s_11731	MPZ	Other	0.5390255555555555	0.041121025625925935	13.108271190972225
s_11732	MPZ	Other	0.38778	0.10906330137777777	3.5555498054913297
s_11733	MRC1	Other	0.6387422222222222	0.13303431435925928	4.8013343421855685
s_11734	MRC1	Other	0.033135333333333336	0.04440946074133333	0.7461323055988653
s_11735	MRC1	Other	-0.46024444444444446	0.07502361290370371	6.134661163748399
s_11736	MRC1	Other	-0.06995466666666668	0.10933081818311112	0.6398439875342754
s_11737	MRE11A	Other	-0.3182401111111111	0.05563686065470372	5.719950898850834
s_11738	MRE11A	Other	0.4183722222222222	0.2706610516925926	1.5457422470130457
s_11739	MRE11A	Other	0.45569611111111114	0.05768091557870371	7.900292610461927
s_1174	ARNT	Other	1.1747077777777777	3.6010350886259257	0.3262139215161105
s_11740	MRE11A	Other	0.6024544444444444	0.009107274359259268	66.15090538388529
s_11741	ABCC1	Other	0.12838566666666665	0.03640195869744444	3.526888971380538
s_11742	ABCC1	Other	-0.5826455555555555	0.008580641714814813	67.90232886074187
s_11743	ABCC1	Other	-0.952118888888889	0.27148951927037035	3.507018950299496
s_11744	ABCC1	Other	-0.23869766666666667	0.0027140407154444437	87.94918414758499
s_11745	MYO1B	+ selection in TP53wt	1.727411111111111	0.4997687048148147	3.4564211293526057
s_11745	MYO1B	Other	1.727411111111111	0.4997687048148147	3.4564211293526057
s_11746	MYO1B	Other	-0.38328222222222225	0.20428093971481484	1.8762505339817854
s_11747	MYO1B	- selection in TP53wt	-1.5231511111111111	0.04489218072592591	33.92909603590427
s_11748	MYO1B	+ selection in TP53wt	1.1774133333333332	0.029479342877777766	39.9402842259722
s_11748	MYO1B	Other	1.1774133333333332	0.029479342877777766	39.9402842259722
s_11749	CITED1	Other	0.5647187777777778	0.1031047895814815	5.477134283189557
s_1175	ARNT	Other	0.3620636666666667	0.043346456528111116	8.352785802268762
s_11750	CITED1	Other	-1.3360455555555555	0.40043340433703706	3.33649875631013
s_11751	CITED1	Other	0.21750955555555554	0.44573091760059264	0.4879839987910822
s_11752	CITED1	Other	0.782565111111111	0.07197485697837037	10.8727567370684
s_11753	MSH2	Other	-0.0695622222222222	0.14684513204814814	0.47371146221867183
s_11754	MSH2	Other	-0.7770966666666667	0.08148507614444442	9.536674731568603
s_11755	MSH2	Other	-0.9142177777777777	0.022209281514814796	41.16377097421836
s_11756	MSH2	Other	-0.3645811111111111	0.23543067289259256	1.5485709938799654
s_11757	MSH3	Other	-0.1439501111111111	0.03040980801337037	4.733673788661215
s_11758	MSH3	+ selection in TP53wt	1.1626855555555555	0.06766642482592591	17.182606566648115
s_11759	MSH3	Other	0.1499712888888889	0.06269847402142815	2.3919447997671193
s_1176	ARNT	Other	-0.1471838888888889	0.550911177500926	0.2671644629839472
s_11760	MSH3	+ selection in TP53wt	1.135588888888889	0.014364873970370375	79.05317451661637
s_11761	MSH4	Other	0.3975367888888889	0.06017468343347814	6.606379397547767
s_11762	MSH4	Other	0.9094835555555555	0.148049936809037	6.143086415015886
s_11763	MSH4	Other	0.403929	0.010997767803000002	36.72827133973633
s_11764	MSH4	Other	0.24197555555555555	0.01802269262592593	13.426160040451995
s_11765	MSH5	Other	-0.6586766666666667	0.047150122844444455	13.969776257842272
s_11766	MSH5	Other	0.7024734311111112	0.17307676942936207	4.0587389828639715
s_11767	MSH5	Other	0.44109333333333334	0.023322455099999993	18.91281734457422
s_11768	MSH5	Other	-0.5686177777777778	0.028143783570370364	20.204027520180894
s_11769	MSI1	Other	0.8104611111111111	8.522646037037014e-4	950.9501011646803
s_1177	ARNTL	Other	0.09512755555555555	0.10651984937714813	0.8930500382022077
s_11770	MSI1	Other	0.2799188888888889	0.2588976937925926	1.0811949878284228
s_11771	MSI1	Other	-0.6241633333333333	0.36966319981111107	1.6884648881800126
s_11772	MSI1	Other	-0.09307455555555555	0.13704390994337035	0.6791586404241974
s_11773	MSMB	Other	0.3713466666666667	0.5880132948777778	0.6315276710603175
s_11774	MSMB	Other	-0.2120302222222222	0.03179333128948148	6.669015596121894
s_11775	MSMB	Other	-2.280022222222222	0.16492729592592598	13.824407957590305
s_11776	MSMB	Other	0.17486222222222222	0.3346363168037037	0.522544067817946
s_11777	MSN	Other	-0.3199988888888889	0.17076320422592592	1.8739334995466514
s_11778	MSN	Other	0.06576646666666666	0.021332806493919998	3.08287925854531
s_11779	MSN	Other	-0.14611955555555556	0.21105595209359257	0.6923261538284359
s_1178	ARNTL	Other	0.20055622222222222	0.004629297066259256	43.323256069259656
s_11780	MSN	Other	-1.1109983333333333	0.041184682101000035	26.97600847346
s_11781	MSR1	Other	-0.5637958888888889	0.6323049136738148	0.8916519177640497
s_11782	MSR1	Other	-1.4045366666666665	0.08724892423333336	16.098039935832983
s_11783	MSR1	Other	2.6836988888888893	2.2222753477814816	1.207635629656807
s_11784	MSR1	- selection in TP53wt	-1.0628511111111112	0.006918363781481481	153.62752591242244
s_11785	MSRA	Other	-0.21878918888888893	0.9484662769965294	0.23067682446414436
s_11786	MSRA	Other	0.4807388888888889	0.028409109348148158	16.921997905584664
s_11787	MSRA	Other	-0.037303111111111106	0.013040608507814815	2.8605345439790297
s_11788	MSRA	Other	0.3140432	0.04889207496772001	6.423192310969428
s_11789	MST1	Other	-0.06703977777777777	0.33808697841125923	0.1982915109384324
[truncated: 75,697 more rows]
