# Supplementary material for: TP53-dependent toxicity of CRISPR/Cas9 cuts is differential across genomic loci and can confound genetic screening
Source: Nat Commun. 2022 Aug 4;13:4520. doi: 10.1038/s41467-022-32285-1 (PMC9352712; doi:10.1038/s41467-022-32285-1)
Supplement: Supplementary file 7 — Source Data [file 41467_2022_32285_MOESM7_ESM.zip › Source Data/Sup. Figure 6b.tsv]

term	estimate	SE	statistic	p.value	ci_low	ci_high	cell line	p53	fdr	type	p53_D2_alone
NA	-0.0221703911717452	0.00843639616178634	-2.62794571835882	0.00859022220640398	-0.0386979945760747	-0.00563696481410197	Pseudo-replicate 1	TP53wt only	0.0117975888228629	Single-term analyses	other
NA	-0.0224670941032475	0.00816208235562737	-2.75261791346144	0.00591208518106474	-0.0384587861200394	-0.00646995892238083	Pseudo-replicate 2	TP53wt only	0.00904558481547955	Single-term analyses	other
NA	-0.0163178701801663	0.00788937859105992	-2.06833402552862	0.0386086243288544	-0.0317732967656732	-8.57363032454287e-4	Pseudo-replicate 3	TP53wt only	0.0351214929721265	Single-term analyses	other
NA	-0.0224641591002176	0.00844569309736838	-2.65983606570043	0.00781786929910636	-0.0390053184039093	-0.00591717856497331	Pseudo-replicate 1	TP53wt only	0.0110803749208621	Pairwise analyses cnvkit_log2.L	other
NA	-0.0227374367069391	0.00817107366328786	-2.78267430253347	0.00539128973340067	-0.0387407756273711	-0.00672865863663222	Pseudo-replicate 2	TP53wt only	0.00854202790602207	Pairwise analyses cnvkit_log2.L	other
NA	-0.0165513727353682	0.00789810184583001	-2.0956139916209	0.036116447031455	-0.0320187089419363	-0.0010789551509464	Pseudo-replicate 3	TP53wt only	0.0335256731314464	Pairwise analyses cnvkit_log2.L	other
NA	-0.0221815401016156	0.00843712888725326	-2.62903890624775	0.00856265639192707	-0.0387098510485834	-0.00564741000443188	Pseudo-replicate 1	TP53wt only	0.0117767122072942	Pairwise analyses cnvkit_log2.L	other
NA	-0.0225614749640108	0.00816248466798064	-2.76404500366337	0.00570896648196518	-0.0385533525627125	-0.00656415822615223	Pseudo-replicate 2	TP53wt only	0.00884133203224006	Pairwise analyses cnvkit_log2.L	other
NA	-0.0163899339675483	0.00788988713633603	-2.07733440090241	0.0377707061138312	-0.0318457605795936	-9.29030665115627e-4	Pseudo-replicate 3	TP53wt only	0.0346284717794929	Pairwise analyses cnvkit_log2.L	other
NA	-0.0152322785444261	0.00945819790189575	-1.61048422780127	0.107292185951804	-0.0337481581585192	0.00329137539401575	Pseudo-replicate 1	TP53wt only	0.0715427510604735	Pairwise analyses cnvkit_log2.L	other
NA	-0.0150486664469902	0.00914622890711073	-1.64534111269516	0.0998994859988784	-0.0329501682467174	0.00286009121653026	Pseudo-replicate 2	TP53wt only	0.0685249811050691	Pairwise analyses cnvkit_log2.L	other
NA	-0.00718297014708433	0.00883684506633802	-0.812843282094674	0.416307916580592	-0.0244809692001919	0.0101218052284752	Pseudo-replicate 3	TP53wt only	0.184507310040654	Pairwise analyses cnvkit_log2.L	other
NA	-0.0232010660905498	0.00844450656112038	-2.74747445840951	0.0060056186370925704	-0.0397715548977535	-0.00662500279193538	Pseudo-replicate 1	TP53wt only	0.00913002566648577	Pairwise analyses cnvkit_log2.L	other
NA	-0.0234874781007038	0.00816986055904053	-2.87489338783307	0.00404163942392777	-0.0395181333425053	-0.00745161472363446	Pseudo-replicate 2	TP53wt only	0.00686886060725048	Pairwise analyses cnvkit_log2.L	other
NA	-0.0173916824495618	0.00789682180088471	-2.20236481056383	0.0276395494913536	-0.0328872066732757	-0.00189130670612484	Pseudo-replicate 3	TP53wt only	0.0274217426134319	Pairwise analyses cnvkit_log2.L	other
NA	-0.0208802340722577	0.00848573842366548	-2.46062664552867	0.0138694612189426	-0.0375051312706099	-0.00425064802610421	Pseudo-replicate 1	TP53wt only	0.0167742978896202	Pairwise analyses cnvkit_log2.L	other
NA	-0.0221002351997201	0.00821691689586855	-2.68960188837154	0.00715373051628669	-0.0381994342371553	-0.00599664096351033	Pseudo-replicate 2	TP53wt only	0.0103234287259189	Pairwise analyses cnvkit_log2.L	other
NA	-0.0160700852617727	0.00793986816161273	-2.02397381602223	0.0429728459293635	-0.0316243925093433	-5.11683945278616e-4	Pseudo-replicate 3	TP53wt only	0.0377920963242097	Pairwise analyses cnvkit_log2.L	other
NA	-0.0163035876314135	0.00894798704342202	-1.82203970035907	0.0684489620166706	-0.0338464965838832	0.00124096977650194	Pseudo-replicate 1	TP53wt only	0.0521995730421842	Pairwise analyses cnvkit_log2.L	other
NA	-0.0161943239706487	0.00865921253967688	-1.87018437259111	0.0614582190731466	-0.0331725748191647	7.85462651305641e-4	Pseudo-replicate 2	TP53wt only	0.0486574860729046	Pairwise analyses cnvkit_log2.L	other
NA	-0.00912338848908448	0.0083484572592708	-1.09282328527862	0.274471395866727	-0.025490507967059	0.0072451584430217	Pseudo-replicate 3	TP53wt only	0.135760605551294	Pairwise analyses cnvkit_log2.L	other
NA	-0.027249556272421	0.00879643744689663	-3.09779458296889	0.00194966518093949	-0.044487927259604	-0.0100055642385006	Pseudo-replicate 1	TP53wt only	0.0039300090097026	Pairwise analyses cnvkit_log2.L	other
NA	-0.0277873850633295	0.00852551149270795	-3.25932175296422	0.00111678932915451	-0.0444970693632822	-0.0110724224192008	Pseudo-replicate 2	TP53wt only	0.00249687602747668	Pairwise analyses cnvkit_log2.L	other
NA	-0.0205381976665766	0.00823473366132904	-2.49409373894211	0.0126279190627839	-0.0366750462170498	-0.00439643321516126	Pseudo-replicate 3	TP53wt only	0.0157322059489226	Pairwise analyses cnvkit_log2.L	other
NA	-0.0237460983146766	0.0090981213588089	-2.61000017236365	0.00905421770391741	-0.0415664466495054	-0.00591742500107924	Pseudo-replicate 1	TP53wt only	0.0121829376703238	Pairwise analyses cnvkit_log2.L	other
NA	-0.0230531396706879	0.00880679506705101	-2.61765369753373	0.00885366062565097	-0.0403029926329794	-0.00579549001337781	Pseudo-replicate 2	TP53wt only	0.0120207210349869	Pairwise analyses cnvkit_log2.L	other
NA	-0.0183132954926601	0.00852555869309698	-2.14804638052496	0.0317100711392601	-0.0350134139601697	-0.00160588707839132	Pseudo-replicate 3	TP53wt only	0.0303840844937952	Pairwise analyses cnvkit_log2.L	other
NA	-0.0205496098853454	0.00884175331668969	-2.32415553220151	0.0201171596310636	-0.0378761698224353	-0.00321616876915184	Pseudo-replicate 1	TP53wt only	0.0220567310630554	Pairwise analyses cnvkit_log2.L	other
NA	-0.0209036908046763	0.00855299727361978	-2.44401934619458	0.0145246476500945	-0.0376662831574651	-0.00413465018032449	Pseudo-replicate 2	TP53wt only	0.0173682134879913	Pairwise analyses cnvkit_log2.L	other
NA	-0.0138183061460301	0.00827276711291295	-1.67033665488554	0.0948527748414077	-0.0300287988144986	0.00239820339982427	Pseudo-replicate 3	TP53wt only	0.0660871234558684	Pairwise analyses cnvkit_log2.L	other
NA	-0.0263365421872576	0.00872422547689245	-3.01878284290271	0.00253792375121977	-0.0434262501626751	-0.0092400134976708	Pseudo-replicate 1	TP53wt only	0.0047818145963221	Pairwise analyses cnvkit_log2.L	other
NA	-0.0279827965240189	0.00844517216754863	-3.31346667289335	9.21470880764163e-4	-0.0445264738212573	-0.0114327377807281	Pseudo-replicate 2	TP53wt only	0.00213019677495809	Pairwise analyses cnvkit_log2.L	other
NA	-0.0213594429585619	0.00816542472350915	-2.61583979790613	0.00890083080857204	-0.0373536046347196	-0.00535931663790157	Pseudo-replicate 3	TP53wt only	0.0120675620452753	Pairwise analyses cnvkit_log2.L	other
NA	-0.016742939178199	0.00879817011590713	-1.90300243773733	0.0570402271452042	-0.0339788176061781	4.99704554965658e-4	Pseudo-replicate 1	TP53wt only	0.0462358347483724	Pairwise analyses cnvkit_log2.L	other
NA	-0.0182095848867802	0.00851280464740387	-2.13908172934915	0.0324290498384973	-0.0348882593619584	-0.00152458088031405	Pseudo-replicate 2	TP53wt only	0.0309950430783131	Pairwise analyses cnvkit_log2.L	other
NA	-0.0131677658270423	0.00823512854479169	-1.5989751411191	0.109826126272777	-0.029300789263706	0.00297117516084802	Pseudo-replicate 3	TP53wt only	0.0725841869010851	Pairwise analyses cnvkit_log2.L	other
NA	-0.0237786911257534	0.00884021274728245	-2.68983245149424	0.00714879012710327	-0.0411010552806358	-0.00645157373780233	Pseudo-replicate 1	TP53wt only	0.0103234287259189	Pairwise analyses cnvkit_log2.L	other
NA	-0.0235508901968532	0.00854865966012781	-2.75492195656097	0.00587061368273451	-0.0403027537507511	-0.00679458633592959	Pseudo-replicate 2	TP53wt only	0.00900382873307705	Pairwise analyses cnvkit_log2.L	other
NA	-0.017469449465474	0.00826836549642166	-2.11280566552535	0.0346174045666826	-0.0336701250058269	-0.00126462503700532	Pseudo-replicate 3	TP53wt only	0.0325959722702624	Pairwise analyses cnvkit_log2.L	other
NA	-0.025090450277239	0.00876461664774509	-2.86269796907708	0.00420050759998531	-0.042262813321122	-0.00791227993870373	Pseudo-replicate 1	TP53wt only	0.00707546489601592	Pairwise analyses cnvkit_log2.L	other
NA	-0.0278725719804381	0.0084814065933282	-3.28631479622304	0.00101507500156237	-0.0444929076685481	-0.0112467941247014	Pseudo-replicate 2	TP53wt only	0.00230738164032699	Pairwise analyses cnvkit_log2.L	other
NA	-0.0201209253256399	0.00820771988092377	-2.45146345362061	0.0142276633604061	-0.0362010816523055	-0.00403568021610583	Pseudo-replicate 3	TP53wt only	0.0170989575096475	Pairwise analyses cnvkit_log2.L	other
NA	-0.0256273801768199	0.00889066676160267	-2.88250373835856	0.00394528454466818	-0.0430463643770668	-0.00820258582025788	Pseudo-replicate 1	TP53wt only	0.00676465543839641	Pairwise analyses cnvkit_log2.L	other
NA	-0.0256529108907114	0.00861289606551503	-2.97843033232718	0.00289728886715855	-0.0425295062301318	-0.00877086900582338	Pseudo-replicate 2	TP53wt only	0.00529650513300508	Pairwise analyses cnvkit_log2.L	other
NA	-0.0179835705656191	0.00832051650857407	-2.16135266928291	0.0306681072767033	-0.0342850232023305	-0.00167704367885321	Pseudo-replicate 3	TP53wt only	0.0296185908589069	Pairwise analyses cnvkit_log2.L	other
NA	-0.0232303261384657	0.00907268783722385	-2.56046791813504	0.0104531314300779	-0.0409999377145099	-0.00545409689860833	Pseudo-replicate 1	TP53wt only	0.013574881181888	Pairwise analyses cnvkit_log2.L	other
NA	-0.0226701990641536	0.00876997218950072	-2.58497958423335	0.00973847636172674	-0.0398480836659244	-0.00548613872569323	Pseudo-replicate 2	TP53wt only	0.012900229814278	Pairwise analyses cnvkit_log2.L	other
NA	-0.0161886899873044	0.00848946183525752	-1.90691592723479	0.0565314753369563	-0.0328147736965896	4.43173740945837e-4	Pseudo-replicate 3	TP53wt only	0.0459996179639632	Pairwise analyses cnvkit_log2.L	other
NA	-0.0329939384393004	0.00919484780073041	-3.58830718619175	3.32832002643624e-4	-0.0510096885122295	-0.0149706507243178	Pseudo-replicate 1	TP53wt only	8.99293138859474e-4	Pairwise analyses cnvkit_log2.L	other
NA	-0.0313450912115652	0.00889845297048406	-3.52253265995067	4.2744437136701e-4	-0.0487806265682095	-0.0139025010049398	Pseudo-replicate 2	TP53wt only	0.00110779036196841	Pairwise analyses cnvkit_log2.L	other
NA	-0.027105244284503	0.00860806372302585	-3.14882012455353	0.00163931064630474	-0.0439705404863273	-0.01023336210756	Pseudo-replicate 3	TP53wt only	0.00344285943050088	Pairwise analyses cnvkit_log2.L	other
NA	-0.015285380605442	0.0093797928429527	-1.62960748295485	0.103184481866902	-0.0337160725271399	0.00315200734014153	Pseudo-replicate 1	TP53wt only	0.0698439965474363	Pairwise analyses cnvkit_log2.L	other
NA	-0.0165315180505204	0.00906649768706084	-1.82336317960056	0.0682484031337214	-0.034336256940958	0.00127947702671838	Pseudo-replicate 2	TP53wt only	0.052141109970262	Pairwise analyses cnvkit_log2.L	other
NA	-0.0106485510481411	0.00877492081541199	-1.21352104163018	0.224930674547648	-0.0278752899030827	0.00658402535731277	Pseudo-replicate 3	TP53wt only	0.11754948111414	Pairwise analyses cnvkit_log2.L	other
NA	-0.0188037224718484	0.00848809742830045	-2.21530474063061	0.0267391546857171	-0.0353914749633733	-0.00221037401093051	Pseudo-replicate 1	TP53wt only	0.026751371248057	Pairwise analyses cnvkit_log2.L	other
NA	-0.0192909579718272	0.0082120220437517	-2.349111810593	0.0188182549591822	-0.0353365390362929	-0.00324013126913607	Pseudo-replicate 2	TP53wt only	0.0210860749428733	Pairwise analyses cnvkit_log2.L	other
NA	-0.0131336587858786	0.00793766837857892	-1.65459907865664	0.0980058505373887	-0.0286468042751344	0.00238436193767566	Pseudo-replicate 3	TP53wt only	0.0676365345330726	Pairwise analyses cnvkit_log2.L	other
NA	-0.0240187575262425	0.0121993080684654	-1.9688622823068	0.0489689078335827	-0.0479521448227116	-7.27116122749777e-5	Pseudo-replicate 1	TP53wt only	0.0416984347186286	Pairwise analyses cnvkit_log2.L	other
NA	-0.02601360872943	0.0118766161018385	-2.19032159550927	0.0285009217246516	-0.0493115256892255	-0.00270375961169369	Pseudo-replicate 2	TP53wt only	0.0280861602979262	Pairwise analyses cnvkit_log2.L	other
NA	-0.0220848215675689	0.0114393951813615	-1.93059346385308	0.0535333468049291	-0.044527091477908	3.68548378874991e-4	Pseudo-replicate 3	TP53wt only	0.044393796038638	Pairwise analyses cnvkit_log2.L	other
NA	-0.0219086286384212	0.00843240186085605	-2.59814807215522	0.00937280669117705	-0.0384284622234477	-0.00538297849941248	Pseudo-replicate 1	TP53wt only	0.0125467163210992	Pairwise analyses cnvkit_log2.L	other
NA	-0.0220880515871541	0.00815896478855094	-2.70721251526285	0.00678508080524371	-0.0380743433556171	-0.00609632339786832	Pseudo-replicate 2	TP53wt only	0.00991918356160787	Pairwise analyses cnvkit_log2.L	other
NA	-0.0160684127172242	0.00788544944233287	-2.03772947055639	0.04157699521628	-0.0315162238433304	-6.15526572445672e-4	Pseudo-replicate 3	TP53wt only	0.0371396684714465	Pairwise analyses cnvkit_log2.L	other
NA	-0.0234195334854479	0.00844753886949693	-2.77234989353089	0.0055653180314461	-0.0399665593286859	-0.00686667018846274	Pseudo-replicate 1	TP53wt only	0.00872527307850246	Pairwise analyses cnvkit_log2.L	other
NA	-0.0236437772139289	0.00817285354288151	-2.89296475091279	0.00381624123108307	-0.0396531376294726	-0.00762896263158565	Pseudo-replicate 2	TP53wt only	0.00659659078424822	Pairwise analyses cnvkit_log2.L	other
NA	-0.0172005584097339	0.00790022395275964	-2.17722415371853	0.029463846995471	-0.0326711439189914	-0.00172488456886438	Pseudo-replicate 3	TP53wt only	0.0288400010221693	Pairwise analyses cnvkit_log2.L	other
NA	-0.0251943748111083	0.00848436621603826	-2.96950581452773	0.00298279167419636	-0.0418281071979286	-0.00855486043314884	Pseudo-replicate 1	TP53wt only	0.00542159358006122	Pairwise analyses cnvkit_log2.L	other
NA	-0.0250554788343464	0.00820880633171281	-3.05226823753296	0.00227119043099461	-0.0411447776966421	-0.00896079488251094	Pseudo-replicate 2	TP53wt only	0.00439666898822761	Pairwise analyses cnvkit_log2.L	other
NA	-0.0200580050662273	0.00793260861017153	-2.52855095365578	0.0114534460080332	-0.0356033292957018	-0.00450765622561881	Pseudo-replicate 3	TP53wt only	0.0145935281123779	Pairwise analyses cnvkit_log2.L	other
NA	-0.0217313528403659	0.00872633149649869	-2.490319425647	0.0127628332131025	-0.0388108753197064	-0.00464591660404816	Pseudo-replicate 1	TP53wt only	0.0158072410920976	Pairwise analyses cnvkit_log2.L	other
NA	-0.0237729716011813	0.00844215849445397	-2.81598262065309	0.00486282971755561	-0.0402871277285668	-0.00725330804659401	Pseudo-replicate 2	TP53wt only	0.0078901686095563	Pairwise analyses cnvkit_log2.L	other
NA	-0.01938450881404	0.00815930935095891	-2.37575363063809	0.0175131517761461	-0.0353529101832872	-0.00341095437099244	Pseudo-replicate 3	TP53wt only	0.0199284800692094	Pairwise analyses cnvkit_log2.L	other
NA	0.0183648137650442	0.0118107626101014	1.55492192767784	0.119964664322033	-0.00477961129826992	0.0415193028436919	Pseudo-replicate 1	TP53wt only	0.0772539140904511	Pairwise analyses cnvkit_log2.L	other
NA	0.0138880950872813	0.0113721956291517	1.2212325165846	0.221997995946188	-0.00839057458210213	0.0361760612558392	Pseudo-replicate 2	TP53wt only	0.11652722509605	Pairwise analyses cnvkit_log2.L	other
NA	0.0196991480227881	0.0110011227610548	1.79064886836145	0.0733496597399911	-0.00185739228620991	0.0412644037797483	Pseudo-replicate 3	TP53wt only	0.0549688283986176	Pairwise analyses cnvkit_log2.L	other
NA	-0.0620032707611467	0.0120571476857533	-5.14244930701228	2.71179626662787e-7	-0.0856234866381078	-0.0383694773654334	Pseudo-replicate 1	TP53wt only	1.551236960227e-6	Pairwise analyses cnvkit_log2.L	other
NA	-0.0595439507079173	0.0117275357977744	-5.0772772502828	3.82881971907096e-7	-0.0825271005816995	-0.0365479153997049	Pseudo-replicate 2	TP53wt only	2.12635668436468e-6	Pairwise analyses cnvkit_log2.L	other
NA	-0.0516911784790057	0.0113254748705362	-4.56415109034262	5.01519517604734e-6	-0.0738824838518476	-0.029487885910785	Pseudo-replicate 3	TP53wt only	2.28002251145126e-5	Pairwise analyses cnvkit_log2.L	other
NA	-0.0200418342116849	0.00861277911862371	-2.32698806455489	0.019965900503687	-0.0369356669294058	-0.0031437495208499	Pseudo-replicate 1	TP53wt only	0.0219840710139184	Pairwise analyses cnvkit_log2.L	other
NA	-0.022118515309126	0.00833342502322116	-2.65419263358014	0.00794984287935831	-0.0384560411888182	-0.00577698271335	Pseudo-replicate 2	TP53wt only	0.011200751770695	Pairwise analyses cnvkit_log2.L	other
NA	-0.01685479811835	0.0080591229429623	-2.09139359675218	0.0364927957148743	-0.0326583863959282	-0.00104748391514642	Pseudo-replicate 3	TP53wt only	0.0337761656048042	Pairwise analyses cnvkit_log2.L	other
NA	-0.0217781677499844	0.00885837073736105	-2.45848456738583	0.0139524773097127	-0.0391364307814587	-0.00441605655923945	Pseudo-replicate 1	TP53wt only	0.0168532999546618	Pairwise analyses cnvkit_log2.L	other
NA	-0.0213691827218177	0.00856396601769138	-2.49524375478294	0.0125870630561057	-0.0381513549739193	-0.00458341871520237	Pseudo-replicate 2	TP53wt only	0.0156915690566967	Pairwise analyses cnvkit_log2.L	other
NA	-0.0171850731207096	0.00826779282147657	-2.0785563319958	0.0376581481716634	-0.033385622369972	-9.81181459217883e-4	Pseudo-replicate 3	TP53wt only	0.0346205950111591	Pairwise analyses cnvkit_log2.L	other
NA	-0.0249028041116139	0.0180930120894025	-1.37637691217817	0.168704972123242	-0.0603344419646831	0.010507511251177	Pseudo-replicate 1	TP53wt only	0.0965426113516436	Pairwise analyses cnvkit_log2.L	other
NA	-0.0146816542020506	0.0172260771479213	-0.852292374867384	0.394051837105807	-0.0484186029143788	0.0190360017406331	Pseudo-replicate 2	TP53wt only	0.176823906411729	Pairwise analyses cnvkit_log2.L	other
NA	-0.0130381419909251	0.0167209624747548	-0.779748295626525	0.435539045440784	-0.0457882717532942	0.0196938676431339	Pseudo-replicate 3	TP53wt only	0.19050406820282	Pairwise analyses cnvkit_log2.L	other
NA	-0.032219236335379	0.0129666864619475	-2.48477021711991	0.0129635081307017	-0.0576947264832611	-0.00674902161563842	Pseudo-replicate 1	TP53wt only	0.015921209806219	Pairwise analyses cnvkit_log2.L	other
NA	-0.0304929425540946	0.0124157155781869	-2.45599557770697	0.0140494886339497	-0.0548783006981775	-0.00611240034029212	Pseudo-replicate 2	TP53wt only	0.0169382582150613	Pairwise analyses cnvkit_log2.L	other
NA	-0.0236927571227368	0.0121153892875101	-1.95559189725434	0.050513248166997	-0.0474967516578373	1.06658795518106e-4	Pseudo-replicate 3	TP53wt only	0.0425380927846227	Pairwise analyses cnvkit_log2.L	other
NA	-0.0417237872517234	0.01175018243443	-3.55090548462174	3.8390825695487e-4	-0.064753911505318	-0.0186936565174361	Pseudo-replicate 1	TP53 isogenic pair	0.00101427917091715	Single-term analyses	other
NA	-0.044278976535502	0.0116286288065624	-3.80775560662095	1.40233760179759e-4	-0.0670708125527966	-0.0214871375975918	Pseudo-replicate 2	TP53 isogenic pair	4.41532344523516e-4	Single-term analyses	other
NA	-0.0326946227714077	0.0112356466200243	-2.90990130582596	0.00361542904446755	-0.0547161844401425	-0.0106730611259345	Pseudo-replicate 3	TP53 isogenic pair	0.00631827702277502	Single-term analyses	other
NA	-0.0406749772415476	0.0117604559328956	-3.45862247804307	5.42945350672464e-4	-0.06371814274829	-0.0176318035240648	Pseudo-replicate 1	TP53 isogenic pair	0.00136804266495306	Pairwise analyses cnvkit_log2.L	other
NA	-0.0432694430632143	0.0116388067702191	-3.7176872094767	2.01054987646283e-4	-0.0660726186225809	-0.0204662637480508	Pseudo-replicate 2	TP53 isogenic pair	5.89205528909939e-4	Pairwise analyses cnvkit_log2.L	other
NA	-0.0320212794777464	0.0112462445549403	-2.84728642715493	0.00440936697371273	-0.0540542773200114	-0.00998827772586832	Pseudo-replicate 3	TP53 isogenic pair	0.00731643764551436	Pairwise analyses cnvkit_log2.L	other
NA	-0.0415576803995963	0.0117508329264251	-3.53657316547682	4.05354204758357e-4	-0.0645914381860393	-0.018523913866419	Pseudo-replicate 1	TP53 isogenic pair	0.00106064151460743	Pairwise analyses cnvkit_log2.L	other
NA	-0.0441328974876307	0.0116289213006316	-3.79509813048899	1.47585070966278e-4	-0.0669268869519127	-0.0213389032933489	Pseudo-replicate 2	TP53 isogenic pair	4.58941987476879e-4	Pairwise analyses cnvkit_log2.L	other
NA	-0.0323960893244641	0.0112357261800868	-2.88331068283598	0.00393519109447303	-0.0544198842537114	-0.0103722930167274	Pseudo-replicate 3	TP53 isogenic pair	0.00675926695975945	Pairwise analyses cnvkit_log2.L	other
NA	-0.0422391116994271	0.0131769394485706	-3.20553280708967	0.00134812677736274	-0.0680577085910135	-0.0164205211309008	Pseudo-replicate 1	TP53 isogenic pair	0.00294158776261236	Pairwise analyses cnvkit_log2.L	other
NA	-0.0462048578637024	0.0130464882949242	-3.54155515409298	3.97775688672539e-4	-0.0717694075609329	-0.0206403265128607	Pseudo-replicate 2	TP53 isogenic pair	0.00104656206556841	Pairwise analyses cnvkit_log2.L	other
NA	-0.0329141081478359	0.0125886404498302	-2.6145879913728	0.00893351462957424	-0.0575720401955309	-0.008256176027401	Pseudo-replicate 3	TP53 isogenic pair	0.0120946574984985	Pairwise analyses cnvkit_log2.L	other
NA	-0.0415923922562591	0.0117601206730833	-3.53673175747732	4.05110893020873e-4	-0.0646662285668764	-0.0185186046565685	Pseudo-replicate 1	TP53 isogenic pair	0.00106064151460743	Pairwise analyses cnvkit_log2.L	other
NA	-0.0445644262659227	0.011638990776333	-3.82889093412987	1.28722032770774e-4	-0.0673979621066307	-0.0217309376973941	Pseudo-replicate 2	TP53 isogenic pair	4.10428636951088e-4	Pairwise analyses cnvkit_log2.L	other
NA	-0.0329878177746548	0.0112454719743243	-2.93343114899691	0.00335237999072997	-0.0550498872287897	-0.0109258015813349	Pseudo-replicate 3	TP53 isogenic pair	0.00594032347040664	Pairwise analyses cnvkit_log2.L	other
NA	-0.0405869768637404	0.0118280840250265	-3.43140755323214	6.0045775125802e-4	-0.0637677524013249	-0.0174061741299545	Pseudo-replicate 1	TP53 isogenic pair	0.00149125670839154	Pairwise analyses cnvkit_log2.L	other
NA	-0.043786596802978	0.0117078017367417	-3.73995031582794	1.84056632186216e-4	-0.0667311578775342	-0.0208420215922534	Pseudo-replicate 2	TP53 isogenic pair	5.45262734310509e-4	Pairwise analyses cnvkit_log2.L	other
NA	-0.0325324950109813	0.0113055548271435	-2.87756731167886	0.0040075440204684	-0.0546886434037941	-0.0103763513847309	Pseudo-replicate 3	TP53 isogenic pair	0.00683679159670181	Pairwise analyses cnvkit_log2.L	other
NA	-0.0460579352339558	0.0122398204356187	-3.7629584090894	1.67915135621227e-4	-0.0700568413131001	-0.0220590194935109	Pseudo-replicate 1	TP53 isogenic pair	5.08515877977488e-4	Pairwise analyses cnvkit_log2.L	other
NA	-0.0482796470711497	0.0121221840097272	-3.982751543155	6.8121962031001e-5	-0.0720465663812848	-0.024512723712236	Pseudo-replicate 2	TP53 isogenic pair	2.31720490820026e-4	Pairwise analyses cnvkit_log2.L	other
NA	-0.0346548332867983	0.0117024976556564	-2.96131939578283	0.00306324090082375	-0.0576022924119642	-0.0117073685551971	Pseudo-replicate 3	TP53 isogenic pair	0.00553245205459808	Pairwise analyses cnvkit_log2.L	other
NA	-0.0442377400574833	0.0127040894613951	-3.48216534462481	4.97376477757682e-4	-0.0691315811559875	-0.0193438914845743	Pseudo-replicate 1	TP53 isogenic pair	0.00126935236569196	Pairwise analyses cnvkit_log2.L	other
NA	-0.0437965869321062	0.0125579880309814	-3.48754807092164	4.87471284058906e-4	-0.0684038127811908	-0.0191893576010422	Pseudo-replicate 2	TP53 isogenic pair	0.00124975689784369	Pairwise analyses cnvkit_log2.L	other
NA	-0.0373870372840326	0.0121427492987097	-3.07895982732718	0.00207724690219153	-0.0611826871573959	-0.013591384548867	Pseudo-replicate 3	TP53 isogenic pair	0.00410039906166335	Pairwise analyses cnvkit_log2.L	other
NA	-0.0453125322651188	0.0123092272008441	-3.68118416581112	2.32153237193666e-4	-0.0694379577365059	-0.0211870904424758	Pseudo-replicate 1	TP53 isogenic pair	6.64995057491533e-4	Pairwise analyses cnvkit_log2.L	other
NA	-0.0488928793635057	0.0121812930104983	-4.01376761246676	5.97571812825013e-5	-0.0727672409883029	-0.0250185139863738	Pseudo-replicate 2	TP53 isogenic pair	2.05468692795679e-4	Pairwise analyses cnvkit_log2.L	other
NA	-0.0368651335136248	0.0117772678594393	-3.13019402747795	0.00174690877663573	-0.0599479164759527	-0.0137823493893718	Pseudo-replicate 3	TP53 isogenic pair	0.00360914744360399	Pairwise analyses cnvkit_log2.L	other
NA	-0.0401193353342956	0.0121484976629529	-3.30241124848223	9.58574172032303e-4	-0.0639284875470402	-0.0163101755310864	Pseudo-replicate 1	TP53 isogenic pair	0.00220843183550814	Pairwise analyses cnvkit_log2.L	other
NA	-0.0439437296560549	0.0120191074300663	-3.65615582619121	2.56025759070267e-4	-0.0674986902916816	-0.0203887645070209	Pseudo-replicate 2	TP53 isogenic pair	7.17249875553452e-4	Pairwise analyses cnvkit_log2.L	other
NA	-0.0318884768482462	0.0116141099747144	-2.74566685847405	0.00603880501836583	-0.0546495254938665	-0.00912742748688267	Pseudo-replicate 3	TP53 isogenic pair	0.00915167102429315	Pairwise analyses cnvkit_log2.L	other
NA	-0.0405343985055326	0.0122744188952727	-3.30234765909315	9.58791532152415e-4	-0.0645953443008743	-0.0164734506156962	Pseudo-replicate 1	TP53 isogenic pair	0.00220843183550814	Pairwise analyses cnvkit_log2.L	other
NA	-0.0456888074650424	0.0121357422902238	-3.76481358720413	1.66673378237566e-4	-0.0694788078088556	-0.021898807324394	Pseudo-replicate 2	TP53 isogenic pair	5.05866372460782e-4	Pairwise analyses cnvkit_log2.L	other
NA	-0.0345570856440855	0.0117414611009796	-2.94316740879909	0.00324872688615653	-0.0575741921968601	-0.0115399790819271	Pseudo-replicate 3	TP53 isogenic pair	0.00581616734206823	Pairwise analyses cnvkit_log2.L	other
NA	-0.0453352699254646	0.0123064800546981	-3.68385352464433	2.29734287490299e-4	-0.0694563157653524	-0.021214208457112	Pseudo-replicate 1	TP53 isogenic pair	6.60405892560976e-4	Pairwise analyses cnvkit_log2.L	other
NA	-0.0462041963206752	0.0121700858179068	-3.7965382505924	1.46730731162438e-4	-0.0700578671275806	-0.0223505166470041	Pseudo-replicate 2	TP53 isogenic pair	4.58201562113453e-4	Pairwise analyses cnvkit_log2.L	other
NA	-0.0344305160642564	0.0117702742705138	-2.92520932587863	0.00344224590579922	-0.0575004992490691	-0.0113605312440202	Pseudo-replicate 3	TP53 isogenic pair	0.00607132463625038	Pairwise analyses cnvkit_log2.L	other
NA	-0.0474266809283756	0.0122260772735702	-3.87914127051206	1.04825866314723e-4	-0.0713896343097331	-0.0234637235704347	Pseudo-replicate 1	TP53 isogenic pair	3.42920905141505e-4	Pairwise analyses cnvkit_log2.L	other
NA	-0.0544715611683159	0.0120908144982366	-4.5052019594098	6.63098471018327e-6	-0.0781693958372108	-0.0307737244383607	Pseudo-replicate 2	TP53 isogenic pair	2.95120634764239e-5	Pairwise analyses cnvkit_log2.L	other
NA	-0.0389811229228332	0.0116959719869243	-3.33286732957404	8.59559198941976e-4	-0.0619049934802884	-0.0160572525101655	Pseudo-replicate 3	TP53 isogenic pair	0.00201148457436559	Pairwise analyses cnvkit_log2.L	other
NA	-0.0451990264300054	0.0123625060368179	-3.65613786520257	2.56043688816888e-4	-0.0694290094803932	-0.0209690430292399	Pseudo-replicate 1	TP53 isogenic pair	7.17249875553452e-4	Pairwise analyses cnvkit_log2.L	other
NA	-0.0465920503037453	0.0122242170988369	-3.81145474814729	1.38151348674085e-4	-0.0705507599936085	-0.0226333398753308	Pseudo-replicate 2	TP53 isogenic pair	4.36418483324233e-4	Pairwise analyses cnvkit_log2.L	other
NA	-0.0338199460312789	0.0118246459928532	-2.86012334337277	0.00423476267076669	-0.0569955679681768	-0.0106443255177831	Pseudo-replicate 3	TP53 isogenic pair	0.00711974575138884	Pairwise analyses cnvkit_log2.L	other
NA	-0.0487815395492127	0.0126207011644665	-3.86520042852743	1.10998011768804e-4	-0.0735081579681715	-0.0240549115175754	Pseudo-replicate 1	TP53 isogenic pair	3.6081360297938e-4	Pairwise analyses cnvkit_log2.L	other
NA	-0.0486566972506463	0.0124980212490678	-3.89315206631414	9.89500825106353e-5	-0.0731414134316052	-0.024171972251966	Pseudo-replicate 2	TP53 isogenic pair	3.25538918082762e-4	Pairwise analyses cnvkit_log2.L	other
NA	-0.0387956568626628	0.0120844562792828	-3.21037669929536	0.00132561125998968	-0.0624716748671701	-0.0151196374609444	Pseudo-replicate 3	TP53 isogenic pair	0.00289577635949641	Pairwise analyses cnvkit_log2.L	other
NA	-0.0458386419539469	0.0128173418703675	-3.57629861304719	3.48493555005274e-4	-0.0709613405292213	-0.0207159257013314	Pseudo-replicate 1	TP53 isogenic pair	9.34917956833962e-4	Pairwise analyses cnvkit_log2.L	other
NA	-0.0437097533487557	0.0126940628243268	-3.44332259526798	5.74613447633279e-4	-0.0685917736218636	-0.0188277264081263	Pseudo-replicate 2	TP53 isogenic pair	0.00144021560438049	Pairwise analyses cnvkit_log2.L	other
NA	-0.0316626538660989	0.0122739539425469	-2.57966210516256	0.00988970297533879	-0.0557209821885863	-0.00760432572102864	Pseudo-replicate 3	TP53 isogenic pair	0.013042840399582801	Pairwise analyses cnvkit_log2.L	other
NA	-0.0237830323291034	0.0130725808102245	-1.81930658332605	0.0688646695758551	-0.0494621246707348	0.0018960729014873	Pseudo-replicate 1	TP53 isogenic pair	0.0524712944417423	Pairwise analyses cnvkit_log2.L	other
NA	-0.0265204206020862	0.0129393097317928	-2.04960087916619	0.0404033945705073	-0.0519246685725368	-0.00111615227609617	Pseudo-replicate 2	TP53 isogenic pair	0.0363034009861401	Pairwise analyses cnvkit_log2.L	other
NA	-0.0179822728772233	0.0125033396279194	-1.43819758659277	0.150377999807351	-0.0425185743269551	0.00655403881241738	Pseudo-replicate 3	TP53 isogenic pair	0.0897964028653549	Pairwise analyses cnvkit_log2.L	other
NA	-0.0405075914374295	0.0118265260454212	-3.42514710421769	6.14466620906615e-4	-0.063635520195623907	-0.0173796366801025	Pseudo-replicate 1	TP53 isogenic pair	0.00151950180019463	Pairwise analyses cnvkit_log2.L	other
NA	-0.0428589875102043	0.0117045324858079	-3.66174279597859	2.50505294212307e-4	-0.0657469903700929	-0.0199709502193791	Pseudo-replicate 2	TP53 isogenic pair	7.05887565401405e-4	Pairwise analyses cnvkit_log2.L	other
NA	-0.0307710088072952	0.0113092994461452	-2.72085896689061	0.00651125344011842	-0.0528923835280905	-0.00864960513037664	Pseudo-replicate 3	TP53 isogenic pair	0.00961659739211839	Pairwise analyses cnvkit_log2.L	other
NA	-0.0302776899405594	0.0170533696962679	-1.77546669542886	0.0758208599720092	-0.0637573229934281	0.00320194921906721	Pseudo-replicate 1	TP53 isogenic pair	0.0561761469444182	Pairwise analyses cnvkit_log2.L	other
NA	-0.0342936116106065	0.0168712916828174	-2.03266070288695	0.0420868140803998	-0.0674193306598764	-0.0011679038959334	Pseudo-replicate 2	TP53 isogenic pair	0.0373254172293053	Pairwise analyses cnvkit_log2.L	other
NA	-0.0265254402543222	0.0163160365125706	-1.62572817447949	0.104007493709358	-0.0585526976863346	0.00550179181530805	Pseudo-replicate 3	TP53 isogenic pair	0.0701945247687156	Pairwise analyses cnvkit_log2.L	other
NA	-0.0417442481810177	0.0117458529415162	-3.55395631027109	3.7948224894764e-4	-0.0647665072827543	-0.0187219827554598	Pseudo-replicate 1	TP53 isogenic pair	0.00100397821223666	Pairwise analyses cnvkit_log2.L	other
NA	-0.0440724054716905	0.0116252938892758	-3.79107882273382	1.49994337912623e-4	-0.0668585144081704	-0.0212862940449751	Pseudo-replicate 2	TP53 isogenic pair	4.64584876660555e-4	Pairwise analyses cnvkit_log2.L	other
NA	-0.0325950631332616	0.011232451337444	-2.90186551038988	0.00370947755844266	-0.0546109118158797	-0.0105792142442865	Pseudo-replicate 3	TP53 isogenic pair	0.00645893248449618	Pairwise analyses cnvkit_log2.L	other
NA	-0.0403657461273122	0.0117608498295529	-3.43221337848227	5.98676325003726e-4	-0.0634137542428203	-0.0173177303502039	Pseudo-replicate 1	TP53 isogenic pair	0.00148877351186575	Pairwise analyses cnvkit_log2.L	other
NA	-0.0430833594394981	0.011640323412024	-3.70121670287913	2.14568127636955e-4	-0.0658954960358437	-0.0202712218908437	Pseudo-replicate 2	TP53 isogenic pair	6.24006667764725e-4	Pairwise analyses cnvkit_log2.L	other
NA	-0.0319192276430084	0.011248113334321	-2.83774057873459	0.00454340930287602	-0.0539559187534992	-0.00988253384570374	Pseudo-replicate 3	TP53 isogenic pair	0.00749316330296016	Pairwise analyses cnvkit_log2.L	other
NA	-0.0394739498332661	0.0118131221492524	-3.3415340444748	8.33167982263948e-4	-0.0626585770011877	-0.0162893085674049	Pseudo-replicate 1	TP53 isogenic pair	0.00196177578407228	Pairwise analyses cnvkit_log2.L	other
NA	-0.0423009972711633	0.0116918551657366	-3.61798847757949	2.96901611061858e-4	-0.0652380062836845	-0.0193639854182654	Pseudo-replicate 2	TP53 isogenic pair	8.13753872736422e-4	Pairwise analyses cnvkit_log2.L	other
NA	-0.0313822305373517	0.0112943172631183	-2.7785858858269	0.00545960781956901	-0.0535362839946154	-0.00922817902679959	Pseudo-replicate 3	TP53 isogenic pair	0.00861164881711069	Pairwise analyses cnvkit_log2.L	other
NA	-0.0325111594115704	0.0121588200958507	-2.67387453348907	0.00749804979662922	-0.0563036820955002	-0.00871862494389396	Pseudo-replicate 1	TP53 isogenic pair	0.0107147857093822	Pairwise analyses cnvkit_log2.L	other
NA	-0.0347040268017997	0.0120308654332445	-2.8845827421445	0.00391932749426877	-0.058244889545008	-0.0111631624336824	Pseudo-replicate 2	TP53 isogenic pair	0.00674418153917949	Pairwise analyses cnvkit_log2.L	other
NA	-0.0268982164653743	0.0116254037646892	-2.31374471027616	0.0206817298107766	-0.049636804534963	-0.00415961243485523	Pseudo-replicate 3	TP53 isogenic pair	0.0224576807319551	Pairwise analyses cnvkit_log2.L	other
NA	-0.0302680152904422	0.0164150365921964	-1.84392006197729	0.0651947908760323	-0.0624535540201148	0.001917495850958	Pseudo-replicate 1	TP53 isogenic pair	0.0506681332680919	Pairwise analyses cnvkit_log2.L	other
NA	-0.0370738260468774	0.0162313767032461	-2.28408389039871	0.0223666011565701	-0.0688953970242114	-0.00525230925247193	Pseudo-replicate 2	TP53 isogenic pair	0.0236828600676161	Pairwise analyses cnvkit_log2.L	other
NA	-0.0247635605193133	0.0156572239172636	-1.58160607845744	0.113739525527639	-0.0554665867266399	0.005939413290116	Pseudo-replicate 3	TP53 isogenic pair	0.0743040659786258	Pairwise analyses cnvkit_log2.L	other
NA	-0.0534338850345497	0.0168442565818417	-3.17223172034508	0.00151272253590414	-0.0864559652994888	-0.0204117857754921	Pseudo-replicate 1	TP53 isogenic pair	0.00323042558579516	Pairwise analyses cnvkit_log2.L	other
NA	-0.0540490375628219	0.0166888764806508	-3.23862649624658	0.00120106747128784	-0.0867720928963927	-0.0213259657663753	Pseudo-replicate 2	TP53 isogenic pair	0.00264494482244097	Pairwise analyses cnvkit_log2.L	other
NA	-0.0414758086799945	0.0161488362493276	-2.56834660031441	0.0102184927717434	-0.073144940295441	-0.00980668197430693	Pseudo-replicate 3	TP53 isogenic pair	0.0133595739758914	Pairwise analyses cnvkit_log2.L	other
NA	-0.0387302209282879	0.0120062748768977	-3.22583160267405	0.00125607236757636	-0.0622634507257417	-0.015197050232492	Pseudo-replicate 1	TP53 isogenic pair	0.00275334228146023	Pairwise analyses cnvkit_log2.L	other
NA	-0.0396418898258608	0.0118838633418076	-3.33577462864286	8.50620913472218e-4	-0.0629358180792454	-0.0163479835831135	Pseudo-replicate 2	TP53 isogenic pair	0.00199547065591546	Pairwise analyses cnvkit_log2.L	other
NA	-0.0302962802106956	0.0114875389533187	-2.63731686428304	0.00835647335480167	-0.0528146949483453	-0.00777790162995639	Pseudo-replicate 3	TP53 isogenic pair	0.0116189741213309	Pairwise analyses cnvkit_log2.L	other
NA	-0.0441770132781077	0.012306377386931	-3.58976584977985	3.30975129287681e-4	-0.0682968414239442	-0.0200571828387263	Pseudo-replicate 1	TP53 isogenic pair	8.96220796311487e-4	Pairwise analyses cnvkit_log2.L	other
NA	-0.0444673517876853	0.0121858490321973	-3.64909754504543	2.63163171107803e-4	-0.0683509767010391	-0.0205837245837126	Pseudo-replicate 2	TP53 isogenic pair	7.36111017446391e-4	Pairwise analyses cnvkit_log2.L	other
NA	-0.0338420667993112	0.0117824938251603	-2.87223293315419	0.00407582420298114	-0.05693516524151	-0.0107489693279192	Pseudo-replicate 3	TP53 isogenic pair	0.00690125762970613	Pairwise analyses cnvkit_log2.L	other
NA	-0.0493789241221924	0.0253888691096938	-1.94490443465002	0.0517864812121067	-0.0991198355402032	3.61987382540754e-4	Pseudo-replicate 1	TP53 isogenic pair	0.043342051484827	Pairwise analyses cnvkit_log2.L	other
NA	-0.0428277913427061	0.0248997823059553	-1.72000665774748	0.0854312313844761	-0.091613718461732	0.00595813277385446	Pseudo-replicate 2	TP53 isogenic pair	0.0615489338144527	Pairwise analyses cnvkit_log2.L	other
NA	-0.0355027480236148	0.0241316240744129	-1.47121254309853	0.141233646094762	-0.0827863608363696	0.0117808788176973	Pseudo-replicate 3	TP53 isogenic pair	0.0858876183821515	Pairwise analyses cnvkit_log2.L	other
NA	-0.0254868031945663	0.0180546777409617	-1.41164542287802	0.158054390749176	-0.0609779461952031	0.0100043277090705	Pseudo-replicate 1	TP53 isogenic pair	0.0924671533077794	Pairwise analyses cnvkit_log2.L	other
NA	-0.0367274070052189	0.017740106767421	-2.07030360565063	0.0384239221543034	-0.0715827693582283	-0.00187205006575005	Pseudo-replicate 2	TP53 isogenic pair	0.0350446517872156	Pairwise analyses cnvkit_log2.L	other
NA	-0.0143017140403886	0.017221240064635	-0.830469466003099	0.406273404475466	-0.048139555633054	0.0195361298077768	Pseudo-replicate 3	TP53 isogenic pair	0.18107112272005	Pairwise analyses cnvkit_log2.L	other
NA	0.0216870416261093	0.0117202543015981	1.8503900229496	0.0642573559584341	-0.0011834233483845	0.0447569072722096	Pseudo-replicate 1	TP53wt only	0.0501852821173897	Single-term analyses	other
NA	0.0234528594617918	0.0113295406180495	2.07006270178583	0.0384464731103767	0.00134160415219609	0.0457502407775181	Pseudo-replicate 2	TP53wt only	0.0350446517872156	Single-term analyses	other
NA	0.0221050052081267	0.010934589593854	2.02156697500116	0.0432211067138735	7.61296455803223e-4	0.0436220360917831	Pseudo-replicate 3	TP53wt only	0.0379348940287748	Single-term analyses	other
NA	0.0119688066726389	0.0141250952552868	0.847343430704241	0.396803725551028	-0.0155615411703147	0.0397857613225321	Pseudo-replicate 1	TP53wt only	0.177765633156041	Pairwise analyses CtcfCohesin.L	other
NA	0.011678129470303	0.013665759001284	0.854554033128034	0.392798084304329	-0.0149593600143392	0.0385836250107423	Pseudo-replicate 2	TP53wt only	0.176493454729543	Pairwise analyses CtcfCohesin.L	other
NA	0.00983412706213855	0.0132092881857157	0.744485768186437	0.456582648023759	-0.0159196709604944	0.0358382261336293	Pseudo-replicate 3	TP53wt only	0.197396854772381	Pairwise analyses CtcfCohesin.L	other
NA	0.0237535837798305	0.0117941173605364	2.01401962128263	0.0440074734902884	7.63103285639452e-4	0.046941501587649	Pseudo-replicate 1	TP53wt only	0.0384497695230875	Pairwise analyses CtcfCohesin.L	other
NA	0.0267134921389331	0.0114000478598751	2.34327894648206	0.0191150857016976	0.00448583934134985	0.0491253917939517	Pseudo-replicate 2	TP53wt only	0.0213082437876029	Pairwise analyses CtcfCohesin.L	other
NA	0.0247962591212741	0.0110030591284541	2.25357864860969	0.024222687802729	0.00333263011462059	0.0464313659653207	Pseudo-replicate 3	TP53wt only	0.0249621329422159	Pairwise analyses CtcfCohesin.L	other
NA	0.0242364328915441	0.0131429665730668	1.84406106161835	0.0651742418119168	-0.00139644523812425	0.0501062785276689	Pseudo-replicate 1	TP53wt only	0.0506681332680919	Pairwise analyses CtcfCohesin.L	other
NA	0.0299555361448053	0.0126754469317521	2.36327257777131	0.0181143408152528	0.00521523552382806	0.0549156927419596	Pseudo-replicate 2	TP53wt only	0.0204658733922909	Pairwise analyses CtcfCohesin.L	other
NA	0.0288889917030561	0.0122393129086565	2.36034423816583	0.0182579839020548	0.00498165942928249	0.0530009940091083	Pseudo-replicate 3	TP53wt only	0.0205793396044344	Pairwise analyses CtcfCohesin.L	other
NA	0.0203496155211842	0.0117752010982644	1.72817562531341	0.0839567423217153	-0.00265389186775722	0.0435501013011607	Pseudo-replicate 1	TP53wt only	0.0608548977073694	Pairwise analyses CtcfCohesin.L	other
NA	0.0221404271849438	0.0113826544193586	1.94510229066511	0.0517626682708975	-1.02149369178015e-4	0.0445668146846595	Pseudo-replicate 2	TP53wt only	0.043342051484827	Pairwise analyses CtcfCohesin.L	other
NA	0.0206568135264284	0.0109857827758902	1.88032240831874	0.0600641511319668	-8.11627637061577e-4	0.0422964525581834	Pseudo-replicate 3	TP53wt only	0.0478429138717703	Pairwise analyses CtcfCohesin.L	other
NA	0.0251249146258243	0.0118159332857545	2.1263588764601	0.0334733891540751	0.00206852711895884	0.0483840396389359	Pseudo-replicate 1	TP53wt only	0.0317542088548421	Pairwise analyses CtcfCohesin.L	other
NA	0.0271831335393852	0.0114256060803232	2.37914149571454	0.0173530135036023	0.00488467149348613	0.0496709247337072	Pseudo-replicate 2	TP53wt only	0.0198107037628138	Pairwise analyses CtcfCohesin.L	other
NA	0.0262332164586108	0.011021115619499	2.38026869187343	0.0173000184129308	0.00472098460734024	0.0479215650217188	Pseudo-replicate 3	TP53wt only	0.0197923629477646	Pairwise analyses CtcfCohesin.L	other
NA	0.0330836531181664	0.0120774948751564	2.73928107278441	0.00615737078681279	0.00950886967423323	0.0568646824118401	Pseudo-replicate 1	TP53wt only	0.00927247290086839	Pairwise analyses CtcfCohesin.L	other
NA	0.0339996751683252	0.011677222835299	2.91162339263988	0.00359555860959615	0.0112017800186121	0.0569901149257706	Pseudo-replicate 2	TP53wt only	0.00629677872753546	Pairwise analyses CtcfCohesin.L	other
NA	0.031490588456444	0.0112510387043095	2.79890499748989	0.00512762213769768	0.0095093757774148	0.0536502924275402	Pseudo-replicate 3	TP53wt only	0.00824953805569396	Pairwise analyses CtcfCohesin.L	other
NA	0.0237005064062278	0.0125817046585148	1.88372776579111	0.0596018086778912	-8.83659115293058e-4	0.0484839074020381	Pseudo-replicate 1	TP53wt only	0.0475832737683675	Pairwise analyses CtcfCohesin.L	other
NA	0.0289170503327448	0.0121703997487549	2.37601483350645	0.0175007592557439	0.00507180707801084	0.0529476567730434	Pseudo-replicate 2	TP53wt only	0.0199262818271268	Pairwise analyses CtcfCohesin.L	other
NA	0.0254361573194921	0.0117445455012038	2.16578473103833	0.0303276406656152	0.00243075004608838	0.048614262530159	Pseudo-replicate 3	TP53wt only	0.0293398729194867	Pairwise analyses CtcfCohesin.L	other
NA	0.0233692222341389	0.012714710907087	1.83796724950414	0.066067231391316	-0.00150898332553617	0.0484753921703434	Pseudo-replicate 1	TP53wt only	0.0508893976204496	Pairwise analyses CtcfCohesin.L	other
NA	0.0258524900993449	0.0122986591950235	2.10205760558076	0.0355482299570007	0.00177866120313715	0.0501392562376879	Pseudo-replicate 2	TP53wt only	0.0332587196311224	Pairwise analyses CtcfCohesin.L	other
NA	0.0242364357485982	0.0118759475927127	2.04080016010428	0.0412706946634882	9.84281677209868e-4	0.0476870563033145	Pseudo-replicate 3	TP53wt only	0.0369909892478331	Pairwise analyses CtcfCohesin.L	other
NA	0.0273020219531501	0.0128695653802135	2.1214408681684	0.0338847191329106	0.00198095412320344	0.0528199344398224	Pseudo-replicate 1	TP53wt only	0.0320327451490389	Pairwise analyses CtcfCohesin.L	other
NA	0.0349063379204256	0.0124534138238652	2.80295334388812	0.00506369940884848	0.0103671524036375	0.0596291130097294	Pseudo-replicate 2	TP53wt only	0.00816048102873497	Pairwise analyses CtcfCohesin.L	other
NA	0.0318620030098476	0.012015023934034	2.65184681984649	0.00800528506764552	0.00820340297129161	0.0556917473077066	Pseudo-replicate 3	TP53wt only	0.0112622057234284	Pairwise analyses CtcfCohesin.L	other
NA	0.016510050914169	0.0125257677115402	1.31808694639595	0.187474543751031	-0.0080809010293056	0.0412966703773422	Pseudo-replicate 1	TP53wt only	0.104541749126224	Pairwise analyses CtcfCohesin.L	other
NA	0.0232919773167717	0.0121160475752967	1.92240721836233	0.0545545380190608	-5.36255651749401e-4	0.0473024721659435	Pseudo-replicate 2	TP53wt only	0.0448507972666076	Pairwise analyses CtcfCohesin.L	other
NA	0.0205870681247127	0.01168971199092	1.76112706118882	0.078216899728934	-0.00239847712012961	0.0437423251866819	Pseudo-replicate 3	TP53wt only	0.0576375310643147	Pairwise analyses CtcfCohesin.L	other
NA	0.0091124866392475	0.0127430086814034	0.715096949792231	0.474549138594136	-0.0158832517258994	0.0343101625563511	Pseudo-replicate 1	TP53wt only	0.2027213836003	Pairwise analyses CtcfCohesin.L	other
NA	0.0151438950823661	0.012322445194355	1.22896834544686	0.219083674540216	-0.00907248212756662	0.0395482811979752	Pseudo-replicate 2	TP53wt only	0.115570727431322	Pairwise analyses CtcfCohesin.L	other
NA	0.0101519355219174	0.0118978462260781	0.853258256075457	0.393516103720924	-0.013233075484302	0.033712165851148	Pseudo-replicate 3	TP53wt only	0.176687561241944	Pairwise analyses CtcfCohesin.L	other
NA	0.025923358262773	0.0121257323685488	2.13787979767819	0.0325265002980606	0.0022741060338774	0.0497835832018898	Pseudo-replicate 1	TP53wt only	0.0310725934313127	Pairwise analyses CtcfCohesin.L	other
NA	0.0269704151293545	0.0117195443131893	2.3013194377363	0.0213735818497145	0.00410967188865952	0.0500280181251535	Pseudo-replicate 2	TP53wt only	0.0229244891193535	Pairwise analyses CtcfCohesin.L	other
NA	0.0255654044190555	0.0113186129387508	2.25870471562189	0.0239017589485636	0.00348395425433832	0.0478304325640111	Pseudo-replicate 3	TP53wt only	0.0247444245261669	Pairwise analyses CtcfCohesin.L	other
NA	0.0284540673771782	0.0126625740689378	2.24709977783886	0.0246336511283228	0.00362529878715363	0.0534905475365065	Pseudo-replicate 1	TP53wt only	0.0252414741849833	Pairwise analyses CtcfCohesin.L	other
NA	0.0325499407039458	0.0122631003248358	2.65429947091146	0.00794732603719239	0.00846995144919069	0.0568241007792741	Pseudo-replicate 2	TP53wt only	0.011200751770695	Pairwise analyses CtcfCohesin.L	other
NA	0.0313457090937762	0.0118435569976749	2.64664653532126	0.00812942756388558	0.00807518214565783	0.0547971524539086	Pseudo-replicate 3	TP53wt only	0.0113806627625585	Pairwise analyses CtcfCohesin.L	other
NA	0.0173788782303966	0.0122494893908123	1.41874307376695	0.155973934457733	-0.00652063853992972	0.0414957485283621	Pseudo-replicate 1	TP53wt only	0.0917666263763526	Pairwise analyses CtcfCohesin.L	other
NA	0.016355458752933	0.011857696182046	1.37931167250661	0.167798679178884	-0.00678160117370527	0.0396959987915433	Pseudo-replicate 2	TP53wt only	0.0962883057679136	Pairwise analyses CtcfCohesin.L	other
NA	0.0172498065783897	0.0114173302249033	1.51084414995413	0.130828163141815	-0.00503213058904888	0.0397203227300875	Pseudo-replicate 3	TP53wt only	0.08173065554361	Pairwise analyses CtcfCohesin.L	other
NA	-0.012884684988718	0.0127676837765171	-1.00916385573522	0.312896057750283	-0.0378126381689605	0.0122752142326355	Pseudo-replicate 1	TP53wt only	0.148622268561427	Pairwise analyses CtcfCohesin.L	other
NA	-0.00299198093863705	0.0123425972400025	-0.242410967518246	0.808461736922649	-0.0270984868772128	0.021330948724043	Pseudo-replicate 2	TP53wt only	0.294739603114551	Pairwise analyses CtcfCohesin.L	other
NA	-7.04662156333686e-4	0.0119219157432744	-0.0591064533173886	0.952867318626507	-0.0239803001350857	0.0227730995478475	Pseudo-replicate 3	TP53wt only	0.329836138824451	Pairwise analyses CtcfCohesin.L	other
NA	0.0346409278354005	0.0128550227836666	2.69473873507363	0.00704438423807243	0.00954770467981671	0.0599733928196162	Pseudo-replicate 1	TP53wt only	0.0102138474779284	Pairwise analyses CtcfCohesin.L	other
NA	0.0345800335342357	0.0124230479938039	2.78353859306369	0.00537694651734713	0.0103260440450445	0.0590571892797482	Pseudo-replicate 2	TP53wt only	0.00852821279229827	Pairwise analyses CtcfCohesin.L	other
NA	0.0307776252430312	0.0120100111497234	2.56266416902869	0.0103872467123475	0.00732502057227985	0.0544387284584235	Pseudo-replicate 3	TP53wt only	0.0135245068930169	Pairwise analyses CtcfCohesin.L	other
NA	0.0179418281756662	0.0127493231868792	1.40727691287415	0.159345292532162	-0.00692135244137412	0.0430388698689002	Pseudo-replicate 1	TP53wt only	0.0928232572225362	Pairwise analyses CtcfCohesin.L	other
NA	0.023641153017332	0.0123096723157661	1.92053471537603	0.0547903925009296	-3.68261087400623e-4	0.0478683269947544	Pseudo-replicate 2	TP53wt only	0.0449864523144518	Pairwise analyses CtcfCohesin.L	other
NA	0.0240773966359263	0.01189828868524	2.02360165170598	0.0430111549631109	8.66397627130275e-4	0.0474918180519847	Pseudo-replicate 3	TP53wt only	0.0378083315013575	Pairwise analyses CtcfCohesin.L	other
NA	0.0255159588664897	0.0117276412514234	2.17571106750839	0.0295768721121581	0.0026347087956064	0.0485958297696076	Pseudo-replicate 1	TP53wt only	0.0288923555695866	Pairwise analyses CtcfCohesin.L	other
NA	0.0265302078548166	0.0113386323411959	2.33980669418357	0.0192937231367709	0.00440668550450481	0.0488392270147267	Pseudo-replicate 2	TP53wt only	0.0214422592892566	Pairwise analyses CtcfCohesin.L	other
NA	0.0248831871431614	0.0109435272099582	2.27378126501285	0.0229791412387052	0.00352943065364307	0.0464097219094031	Pseudo-replicate 3	TP53wt only	0.0240111214620747	Pairwise analyses CtcfCohesin.L	other
NA	0.0275962092495492	0.0172325956867508	1.60139596791947	0.109289245235538	-0.00595415848412432	0.0615727186046947	Pseudo-replicate 1	TP53wt only	0.0723654711376203	Pairwise analyses CtcfCohesin.L	other
NA	0.0362594527670448	0.0167380545396596	2.16628836291164	0.0302891584148448	0.0036737273360734	0.0692470081424984	Pseudo-replicate 2	TP53wt only	0.0293175335860636	Pairwise analyses CtcfCohesin.L	other
NA	0.0368336158273927	0.0160521899805379	2.29461624065319	0.0217551267106539	0.00555764053350669	0.0684786031430444	Pseudo-replicate 3	TP53wt only	0.0231771174475819	Pairwise analyses CtcfCohesin.L	other
NA	0.0200592796501321	0.0117189932726182	1.71168966339466	0.0869538745197572	-0.00281005475552881	0.0431277090271281	Pseudo-replicate 1	TP53wt only	0.0623326551904611	Pairwise analyses CtcfCohesin.L	other
NA	0.0222183264250081	0.0113293685341911	1.96112663807828	0.0498642520234073	1.07700966164059e-4	0.0445148511216618	Pseudo-replicate 2	TP53wt only	0.0422530750271507	Pairwise analyses CtcfCohesin.L	other
NA	0.0211044719833371	0.0109336940265121	1.93022339313345	0.0535791642279466	-2.34680387684705e-4	0.0426167510362706	Pseudo-replicate 3	TP53wt only	0.044393796038638	Pairwise analyses CtcfCohesin.L	other
NA	-0.00930812391506568	0.0166482739315925	-0.559104442497321	0.576090443046434	-0.0416862245097332	0.023140903187384	Pseudo-replicate 1	TP53wt only	0.232347521370111	Pairwise analyses CtcfCohesin.L	other
NA	-0.00945206376262289	0.0160929303496726	-0.587342613013618	0.556973627160172	-0.040801401067272	0.0219623875874816	Pseudo-replicate 2	TP53wt only	0.226928286891644	Pairwise analyses CtcfCohesin.L	other
NA	0.00312777467474777	0.0155333807054812	0.201358270556266	0.840418442167205	-0.0270149652523869	0.0333335873936688	Pseudo-replicate 3	TP53wt only	0.302472068798971	Pairwise analyses CtcfCohesin.L	other
NA	0.0138507472168769	0.0119559362748983	1.15848285725283	0.24666704343009	-0.00952035852843527	0.0374139320556994	Pseudo-replicate 1	TP53wt only	0.125633322415959	Pairwise analyses CtcfCohesin.L	other
NA	0.0151752684786057	0.0115570304691124	1.31307679071743	0.189157073684403	-0.00742646421347196	0.037956138273028	Pseudo-replicate 2	TP53wt only	0.105202807485427	Pairwise analyses CtcfCohesin.L	other
NA	0.011730299332335	0.0111526633093662	1.05179354984057	0.292894279016724	-0.0100845757237574	0.0337118729817472	Pseudo-replicate 3	TP53wt only	0.141605455677188	Pairwise analyses CtcfCohesin.L	other
NA	0.0228277542235391	0.0117507790951213	1.94265878362199	0.0520573992975581	-9.18960666491723e-5	0.0459458967808065	Pseudo-replicate 1	TP53wt only	0.0434923565286146	Pairwise analyses CtcfCohesin.L	other
NA	0.0234988786301692	0.0113590353585184	2.06873892795368	0.0385705921275268	0.00134251501756668	0.0458405624319774	Pseudo-replicate 2	TP53wt only	0.0351214929721265	Pairwise analyses CtcfCohesin.L	other
NA	0.0217260305253492	0.0109625720651242	1.98183696273865	0.0474974910483283	3.38198979256025e-4	0.0432863927212117	Pseudo-replicate 3	TP53wt only	0.0407551986144441	Pairwise analyses CtcfCohesin.L	other
NA	0.0174071472605138	0.0164971953714014	1.05515797495433	0.291353080742815	-0.0147326995530171	0.0499390267073344	Pseudo-replicate 1	TP53wt only	0.141284973972239	Pairwise analyses CtcfCohesin.L	other
NA	0.0193387340827135	0.0158976938126968	1.21644902150955	0.223813919469761	-0.0116360250500428	0.0506772027447835	Pseudo-replicate 2	TP53wt only	0.117160358142262	Pairwise analyses CtcfCohesin.L	other
NA	0.0174625354233159	0.0153596544023169	1.13690939691207	0.255576163415841	-0.0124753644210177	0.0477397438288477	Pseudo-replicate 3	TP53wt only	0.129018990983127	Pairwise analyses CtcfCohesin.L	other
NA	0.0170074668757331	0.0169562945795129	1.00301789379633	0.315852227755379	-0.0160299622293056	0.0504649331681625	Pseudo-replicate 1	TP53wt only	0.149578687175393	Pairwise analyses CtcfCohesin.L	other
NA	0.0186703196507361	0.0164348336441192	1.13602121293249	0.255947686450995	-0.0133575978501887	0.0510923662089181	Pseudo-replicate 2	TP53wt only	0.12915153466475	Pairwise analyses CtcfCohesin.L	other
NA	0.0163641534296278	0.0158538288871858	1.03218935602708	0.301983420338746	-0.0145341276457835	0.0476291822968878	Pseudo-replicate 3	TP53wt only	0.144787094656497	Pairwise analyses CtcfCohesin.L	other
NA	0.0234310661124247	0.0118371658179782	1.97944900601441	0.0477654756113621	3.51579084465638e-4	0.0467118875463452	Pseudo-replicate 1	TP53wt only	0.0409226567175793	Pairwise analyses CtcfCohesin.L	other
NA	0.0235258342285746	0.011442934254354	2.05592671474305	0.0397895806539329	0.00120753415030261	0.0460319981108208	Pseudo-replicate 2	TP53wt only	0.0359042986442529	Pairwise analyses CtcfCohesin.L	other
NA	0.0217446253262342	0.0110479880744607	1.96819775507368	0.0490452884798675	1.91145669292629e-4	0.0434731336976116	Pseudo-replicate 3	TP53wt only	0.0417448139675883	Pairwise analyses CtcfCohesin.L	other
NA	0.0163350647501139	0.0123571855676709	1.32190818537597	0.186198726413319	-0.00777643177374944	0.0406675991301315	Pseudo-replicate 1	TP53wt only	0.104104593182667	Pairwise analyses CtcfCohesin.L	other
NA	0.0139124348599653	0.0119298782577296	1.16618414366058	0.243540002047	-0.00936794248079834	0.037398624587732	Pseudo-replicate 2	TP53wt only	0.124674017424222	Pairwise analyses CtcfCohesin.L	other
NA	0.0166365855043921	0.0115023769486109	1.4463606590811	0.148076070177101	-0.00581316422861948	0.0392776005567776	Pseudo-replicate 3	TP53wt only	0.0888332498246397	Pairwise analyses CtcfCohesin.L	other
NA	0.00923730702791062	0.0195771310492344	0.471841711876974	0.637039775382306	-0.0290076696953689	0.0479247516222414	Pseudo-replicate 1	TP53wt only	0.248307323899154	Pairwise analyses CtcfCohesin.L	other
NA	0.0112763910418298	0.0187117605268687	0.60263656247833	0.546750491670075	-0.0252654665257476	0.0482224779372012	Pseudo-replicate 2	TP53wt only	0.224410375619081	Pairwise analyses CtcfCohesin.L	other
NA	0.0173443180582238	0.0180134528119579	0.96285360942629294	0.335620992951289	-0.0178542656808513	0.0529171107023637	Pseudo-replicate 3	TP53wt only	0.156426309414865	Pairwise analyses CtcfCohesin.L	other
NA	0.00712404670419191	0.0152915295684253	0.465881890514209	0.641300044393056	-0.0227694110457104	0.0373138453305016	Pseudo-replicate 1	TP53wt only	0.249406523089165	Pairwise analyses CtcfCohesin.L	other
NA	0.0161446495200639	0.0146581929126762	1.10140790315989	0.270719167320362	-0.0125182794637382	0.0450794840951159	Pseudo-replicate 2	TP53wt only	0.134503075799425	Pairwise analyses CtcfCohesin.L	other
NA	0.0259841386603268	0.0142238362411772	1.8268024335871	0.0677294798621992	-0.00182414716994478	0.0540486252321297	Pseudo-replicate 3	TP53wt only	0.0517927930109992	Pairwise analyses CtcfCohesin.L	other
NA	-0.0420796557070165	0.0163146690462032	-2.5792527931671	0.00990142988311393	-0.0740579506444938	-0.0101013336497829	Pseudo-replicate 1	TP53 isogenic pair	0.0130435240183819	Single-term analyses	other
NA	-0.0405722407226178	0.01613715890229	-2.51421213413598	0.0119298650878096	-0.0722019129543881	-0.00894255890661606	Pseudo-replicate 2	TP53 isogenic pair	0.0150296566745103	Single-term analyses	other
NA	-0.0323035599986151	0.0155802611235991	-2.0733644797317	0.0381383720289803	-0.0628415813029355	-0.00176553580374538	Pseudo-replicate 3	TP53 isogenic pair	0.0348434709032045	Single-term analyses	other
NA	-0.0448143046275412	0.0196758198252526	-2.27763341124038	0.0227484281218439	-0.0833695854269235	-0.00625898952323157	Pseudo-replicate 1	TP53 isogenic pair	0.0239011560694984	Pairwise analyses CtcfCohesin.L	other
NA	-0.0443046705503486	0.0194722931469627	-2.27526723308699	0.0228899038156849	-0.0824575526070316	-0.00615177990983345	Pseudo-replicate 2	TP53 isogenic pair	0.0239573015079582	Pairwise analyses CtcfCohesin.L	other
NA	-0.0345225777536276	0.0188157458863646	-1.83477062042198	0.0665396834820246	-0.0713869420888068	0.00234178686931565	Pseudo-replicate 3	TP53 isogenic pair	0.0511705450468978	Pairwise analyses CtcfCohesin.L	other
NA	-0.0419331078441704	0.0164156537672313	-2.55445859414242	0.0106353078160836	-0.0740817974599093	-0.00978440241872999	Pseudo-replicate 1	TP53 isogenic pair	0.0137628245338534	Pairwise analyses CtcfCohesin.L	other
NA	-0.0391816922046392	0.0162363890763754	-2.41320234568967	0.0158130379796792	-0.0709715769135775	-0.00739179276462307	Pseudo-replicate 2	TP53 isogenic pair	0.0184909638072132	Pairwise analyses CtcfCohesin.L	other
NA	-0.0321828384545862	0.0156760577843021	-2.05299309924808	0.0400732467834213	-0.0628854232452539	-0.00148024985013482	Pseudo-replicate 3	TP53 isogenic pair	0.0360577805900501	Pairwise analyses CtcfCohesin.L	other
NA	-0.0342068626600475	0.0182841756410292	-1.87084522330272	0.0613665372764572	-0.0700352829437011	0.00162158102573391	Pseudo-replicate 1	TP53 isogenic pair	0.0486051017034132	Pairwise analyses CtcfCohesin.L	other
NA	-0.031494266709885	0.0180751647825894	-1.74240550991941	0.0814375124664404	-0.0669373204664649	0.00394879635546023	Pseudo-replicate 2	TP53 isogenic pair	0.059504359822687	Pairwise analyses CtcfCohesin.L	other
NA	-0.0229124473755774	0.0174411380316132	-1.31370139574878	0.188946711085294	-0.0571151103363009	0.011290204299631	Pseudo-replicate 3	TP53 isogenic pair	0.105116501826782	Pairwise analyses CtcfCohesin.L	other
NA	-0.0416700105802442	0.016391954923274	-2.54210134027878	0.0110188220486595	-0.0738181237763998	-0.00952189154346738	Pseudo-replicate 1	TP53 isogenic pair	0.0141152807201647	Pairwise analyses CtcfCohesin.L	other
NA	-0.0405355391520773	0.0162137149921804	-2.50007719832419	0.0124166246018435	-0.0723333411858923	-0.00873775875825084	Pseudo-replicate 2	TP53 isogenic pair	0.0155299109899295	Pairwise analyses CtcfCohesin.L	other
NA	-0.0328916955504169	0.0156542355518188	-2.10113712940747	0.0356289304057726	-0.0635876963047754	-0.00219572493739557	Pseudo-replicate 3	TP53 isogenic pair	0.0333178581367591	Pairwise analyses CtcfCohesin.L	other
NA	-0.0421377198223974	0.0164480773640017	-2.56186293934999	0.0104112396418186	-0.0743772077444928	-0.00989822300622374	Pseudo-replicate 1	TP53 isogenic pair	0.0135464870174836	Pairwise analyses CtcfCohesin.L	other
NA	-0.0406765340147892	0.0162689492748431	-2.50025575269867	0.0124103676970215	-0.0725645692922595	-0.00878850010180421	Pseudo-replicate 2	TP53 isogenic pair	0.0155299109899295	Pairwise analyses CtcfCohesin.L	other
NA	-0.0317053333371121	0.0157010568693702	-2.01931205019473	0.0434547962099695	-0.0624799533311124	-9.30717861092565e-4	Pseudo-replicate 3	TP53 isogenic pair	0.0380470776599051	Pairwise analyses CtcfCohesin.L	other
NA	-0.0343623085322577	0.0175203562349772	-1.96127910137225	0.049846473802319	-0.0687712348531669	4.65758166142331e-5	Pseudo-replicate 1	TP53 isogenic pair	0.0422530750271507	Pairwise analyses CtcfCohesin.L	other
NA	-0.0375632341787538	0.0173309805268074	-2.16740386504107	0.0302040728223018	-0.0716140383943461	-0.00351240250797445	Pseudo-replicate 2	TP53 isogenic pair	0.0292649181655099	Pairwise analyses CtcfCohesin.L	other
NA	-0.0264856111088693	0.01672698743042	-1.58340593122598	0.11332897197889	-0.0593617907089413	0.00639056758415751	Pseudo-replicate 3	TP53 isogenic pair	0.0740826860958576	Pairwise analyses CtcfCohesin.L	other
NA	-0.0426259287738166	0.0177336687778049	-2.4036723200315	0.0162313151541018	-0.0774477337804204	-0.00780404654713044	Pseudo-replicate 1	TP53 isogenic pair	0.0188298073328195	Pairwise analyses CtcfCohesin.L	other
NA	-0.0399171262004497	0.0175423033322307	-2.27547805122657	0.0228772678876354	-0.0743682498336858	-0.00546593949635309	Pseudo-replicate 2	TP53 isogenic pair	0.0239572396621827	Pairwise analyses CtcfCohesin.L	other
NA	-0.0256827227473716	0.0169324466479647	-1.51677564863071	0.129323337191024	-0.0589413986742637	0.00757600702773356	Pseudo-replicate 3	TP53 isogenic pair	0.0811677535789301	Pairwise analyses CtcfCohesin.L	other
NA	-0.0436207632659694	0.0179181577322249	-2.43444465205927	0.0149146606420248	-0.0789541854537848	-0.00828739990822693	Pseudo-replicate 1	TP53 isogenic pair	0.0177233238268813	Pairwise analyses CtcfCohesin.L	other
NA	-0.0370530690350967	0.0177322992386515	-2.08958063116436	0.0366554879278557	-0.0720117057945234	-0.0020945603265787	Pseudo-replicate 2	TP53 isogenic pair	0.033895114343138	Pairwise analyses CtcfCohesin.L	other
NA	-0.0264546773120997	0.0171159309466463	-1.54561720274311	0.122197044087719	-0.0602267659317729	0.00731734381991049	Pseudo-replicate 3	TP53 isogenic pair	0.0781105607033239	Pairwise analyses CtcfCohesin.L	other
NA	-0.0417942190573989	0.0174188800014864	-2.39936316536037	0.0164236168811248	-0.0761080752309633	-0.00748036656947311	Pseudo-replicate 1	TP53 isogenic pair	0.0189968259456949	Pairwise analyses CtcfCohesin.L	other
NA	-0.0379973809486563	0.0172251908635388	-2.20591929864109	0.0273896507225382	-0.0719181941243997	-0.00407657244090159	Pseudo-replicate 2	TP53 isogenic pair	0.0272163386413921	Pairwise analyses CtcfCohesin.L	other
NA	-0.0261365001606712	0.0166281515776113	-1.57182234228983	0.115991758499237	-0.0589097858840018	0.00663677054694417	Pseudo-replicate 3	TP53 isogenic pair	0.0753835582294409	Pairwise analyses CtcfCohesin.L	other
NA	-0.035390123641497	0.0177614655109762	-1.99252272396254	0.0463137344485372	-0.0703280839470092	-4.52110116450894e-4	Pseudo-replicate 1	TP53 isogenic pair	0.0399554522693275	Pairwise analyses CtcfCohesin.L	other
NA	-0.0368598470167075	0.0175675895005883	-2.09817328754597	0.0358898404082109	-0.0714238304365442	-0.00229578329063074	Pseudo-replicate 2	TP53 isogenic pair	0.0334031863388845	Pairwise analyses CtcfCohesin.L	other
NA	-0.0281201173656797	0.0169678764681226	-1.65725613446732	0.097467701796816	-0.0615229731457903	0.00528278367512858	Pseudo-replicate 3	TP53 isogenic pair	0.0673425067721897	Pairwise analyses CtcfCohesin.L	other
NA	-0.0354761772718508	0.0168745443936765	-2.10234874756944	0.0355227372950675	-0.0685391824314087	-0.00241313994279251	Pseudo-replicate 1	TP53 isogenic pair	0.0332587196311224	Pairwise analyses CtcfCohesin.L	other
NA	-0.0371371427724373	0.0166806746763491	-2.22635735622209	0.0259902544539371	-0.0698198053827891	-0.00445446991826869	Pseudo-replicate 2	TP53 isogenic pair	0.0262224858836054	Pairwise analyses CtcfCohesin.L	other
NA	-0.0248286444415023	0.0161180964995986	-1.54042038662075	0.123457915217354	-0.0564098172346739	0.00675253710290366	Pseudo-replicate 3	TP53 isogenic pair	0.0787843438378183	Pairwise analyses CtcfCohesin.L	other
NA	-0.0313184689828583	0.0176377579454284	-1.77564909779113	0.075790772142436	-0.0660087020308613	0.0033719164537608	Pseudo-replicate 1	TP53 isogenic pair	0.0561757044331719	Pairwise analyses CtcfCohesin.L	other
NA	-0.0311679604709467	0.0174627035560475	-1.78483018800104	0.0742888651485948	-0.0655223735880667	0.00318665706287695	Pseudo-replicate 2	TP53 isogenic pair	0.0554726079855851	Pairwise analyses CtcfCohesin.L	other
NA	-0.023161974848266	0.0168718083301693	-1.37282112237186	0.169807962585498	-0.0563930240082392	0.0100692101622016	Pseudo-replicate 3	TP53 isogenic pair	0.0969029587639382	Pairwise analyses CtcfCohesin.L	other
NA	-0.0428559424102838	0.01702798153394	-2.51679521291845	0.0118427641147299	-0.0762327606699376	-0.00947908298858472	Pseudo-replicate 1	TP53 isogenic pair	0.014952756328515	Pairwise analyses CtcfCohesin.L	other
NA	-0.0496943922958814	0.0168277293210194	-2.95312524630453	0.0031457430289031	-0.0826768867404057	-0.0167118816159381	Pseudo-replicate 2	TP53 isogenic pair	0.00564772026607746	Pairwise analyses CtcfCohesin.L	other
NA	-0.0393038990625243	0.01624247222196	-2.41982245839306	0.0155280864588223	-0.0711396798912305	-0.00746811309829451	Pseudo-replicate 3	TP53 isogenic pair	0.018277973709551	Pairwise analyses CtcfCohesin.L	other
NA	-0.0580803411459649	0.0177694878229193	-3.268543343779	0.00108102618565775	-0.0929399370649282	-0.0232207268407941	Pseudo-replicate 1	TP53 isogenic pair	0.00243118564333959	Pairwise analyses CtcfCohesin.L	other
NA	-0.0483674935956077	0.0175793481827863	-2.75138151270985	0.00593444840170684	-0.08285585283762	-0.013879139429473	Pseudo-replicate 2	TP53 isogenic pair	0.00906240732948821	Pairwise analyses CtcfCohesin.L	other
NA	-0.0334415939916317	0.0169852064560036	-1.9688659115363	0.0489684909648516	-0.0667471776061336	-1.36011762261255e-4	Pseudo-replicate 3	TP53 isogenic pair	0.0416984347186286	Pairwise analyses CtcfCohesin.L	other
NA	-0.0368065766700317	0.0178971707760974	-2.05655838738426	0.0397287244801208	-0.0719072359470435	-0.00170591416222832	Pseudo-replicate 1	TP53 isogenic pair	0.0358663750447495	Pairwise analyses CtcfCohesin.L	other
NA	-0.0359151373912376	0.01769234508174	-2.0299817364689	0.0423583957675694	-0.0706130404737909	-0.00121720706354712	Pseudo-replicate 2	TP53 isogenic pair	0.0374245051119075	Pairwise analyses CtcfCohesin.L	other
NA	-0.0330361766599848	0.0170988334664072	-1.93207195829403	0.0533506248811569	-0.0665729725620689	5.00632301701655e-4	Pseudo-replicate 3	TP53 isogenic pair	0.0443201043919066	Pairwise analyses CtcfCohesin.L	other
NA	-0.0371258138915119	0.017753257489972	-2.09121136853237	0.0365091206789014	-0.0719166976227054	-0.00233492588357394	Pseudo-replicate 1	TP53 isogenic pair	0.0337761656048042	Pairwise analyses CtcfCohesin.L	other
NA	-0.0334141112140539	0.0175534928288964	-1.90355911155459	0.0569676282800894	-0.0678124034923805	9.84198221591687e-4	Pseudo-replicate 2	TP53 isogenic pair	0.0462331859463129	Pairwise analyses CtcfCohesin.L	other
NA	-0.0241039741493089	0.0169626103699163	-1.42100617909953	0.155314963095678	-0.0573447842277352	0.00913684340494557	Pseudo-replicate 3	TP53 isogenic pair	0.0915392320221187	Pairwise analyses CtcfCohesin.L	other
NA	-0.0397162056131643	0.0163286664439509	-2.43229940114782	0.0150032996189178	-0.071712587737979	-0.00771980126234566	Pseudo-replicate 1	TP53 isogenic pair	0.0177953510668465	Pairwise analyses CtcfCohesin.L	other
NA	-0.0386274443822292	0.0161530379484708	-2.39134239054307	0.0167868897251263	-0.0702769635960838	-0.00697791956855726	Pseudo-replicate 2	TP53 isogenic pair	0.0193213540283243	Pairwise analyses CtcfCohesin.L	other
NA	-0.0306290061373446	0.015595694723986	-1.96393983592392	0.049537069440326	-0.0611845437675229	-7.34678455743892e-5	Pseudo-replicate 3	TP53 isogenic pair	0.042050656153032	Pairwise analyses CtcfCohesin.L	other
NA	-0.066500761584284293	0.0239956534121019	-2.77136698226961	0.0055821474449479	-0.113531824739812	-0.0194697221295676	Pseudo-replicate 1	TP53 isogenic pair	0.00872859879497811	Pairwise analyses CtcfCohesin.L	other
NA	-0.054127887986782	0.0237164102451291	-2.28229683275524	0.0224718214164442	-0.100587942345951	-0.00766785350125099	Pseudo-replicate 2	TP53 isogenic pair	0.0237020466042777	Pairwise analyses CtcfCohesin.L	other
NA	-0.0332000107620972	0.022905735896739	-1.44941908488623	0.147220582102304	-0.078080835780138	0.0116807711308923	Pseudo-replicate 3	TP53 isogenic pair	0.0884126071404683	Pairwise analyses CtcfCohesin.L	other
NA	-0.0432962662124623	0.0163148034272342	-2.65380250553237	0.00795903946370952	-0.0752715911165075	-0.0113209128596009	Pseudo-replicate 1	TP53 isogenic pair	0.0112054210574086	Pairwise analyses CtcfCohesin.L	other
NA	-0.0413136221937227	0.0161384429753354	-2.55995093559291	0.0104686942022155	-0.072942223890334	-0.00968500993090384	Pseudo-replicate 2	TP53 isogenic pair	0.013574881181888	Pairwise analyses CtcfCohesin.L	other
NA	-0.0330248532034215	0.0155813280892054	-2.11951465333054	0.034046996717376	-0.0635589016022629	-0.00249080187126969	Pseudo-replicate 3	TP53 isogenic pair	0.0321383048370004	Pairwise analyses CtcfCohesin.L	other
NA	-0.0254867163954504	0.0231746134708265	-1.09976878050348	0.271432878045935	-0.0704272554518677	0.019451602737989	Pseudo-replicate 1	TP53 isogenic pair	0.134752233174864	Pairwise analyses CtcfCohesin.L	other
NA	-0.034201814433792103	0.0229233287133092	-1.4920090734438	0.135696766714824	-0.0787352161614718	0.0103294601612702	Pseudo-replicate 2	TP53 isogenic pair	0.0837332964555788	Pairwise analyses CtcfCohesin.L	other
NA	-0.0159771235483012	0.0221334951147854	-0.721852715327742	0.470385035209972	-0.0589244233303874	0.0269695773557436	Pseudo-replicate 3	TP53 isogenic pair	0.201484207058781	Pairwise analyses CtcfCohesin.L	other
NA	-0.0402018972192805	0.016642431150304	-2.41562647044786	0.0157081663343813	-0.0728323272725304	-0.00757124391823225	Pseudo-replicate 1	TP53 isogenic pair	0.0184135465856483	Pairwise analyses CtcfCohesin.L	other
NA	-0.0398148701369465	0.0164614188943919	-2.41867790330703	0.0155770264296918	-0.0720903408319627	-0.00753924846926997	Pseudo-replicate 2	TP53 isogenic pair	0.0183161782375439	Pairwise analyses CtcfCohesin.L	other
NA	-0.0330416522561915	0.0158918281035612	-2.07915993307197	0.0376026529655883	-0.0642029485751366	-0.00188024174911008	Pseudo-replicate 3	TP53 isogenic pair	0.0345862683320092	Pairwise analyses CtcfCohesin.L	other
NA	-0.0378064929613506	0.0163538825177312	-2.31177476787914	0.0207900986001251	-0.0698428825766723	-0.00577008378048211	Pseudo-replicate 1	TP53 isogenic pair	0.0225269812274721	Pairwise analyses CtcfCohesin.L	other
NA	-0.0370000055901271	0.0161736640284511	-2.28766997540201	0.0221567474624415	-0.068678058365945	-0.00532194773025532	Pseudo-replicate 2	TP53 isogenic pair	0.0234998448088704	Pairwise analyses CtcfCohesin.L	other
NA	-0.0294432112592802	0.0156171907361534	-1.88530778401265	0.0593882958425912	-0.0600373199101779	0.00115089760274521	Pseudo-replicate 3	TP53 isogenic pair	0.0474725040027465	Pairwise analyses CtcfCohesin.L	other
NA	-0.0538088483391312	0.0229819621308236	-2.34135136211726	0.0192140750324751	-0.0988610202214255	-0.00875667876000985	Pseudo-replicate 1	TP53 isogenic pair	0.0213662073236938	Pairwise analyses CtcfCohesin.L	other
NA	-0.055941793853134	0.022718609761933	-2.46237751514485	0.0138019306131128	-0.100469837047347	-0.0114137525348455	Pseudo-replicate 2	TP53 isogenic pair	0.0167138475256956	Pairwise analyses CtcfCohesin.L	other
NA	-0.0450600795003359	0.0218801799673678	-2.05940168533983	0.0394557744519322	-0.087949030481426	-0.00217112954675525	Pseudo-replicate 3	TP53 isogenic pair	0.0357215385228575	Pairwise analyses CtcfCohesin.L	other
NA	-0.0285469523522639	0.0235944493408051	-1.20990119073869	0.226316810274857	-0.0748091600741464	0.0177152575685743	Pseudo-replicate 1	TP53 isogenic pair	0.118066331874666	Pairwise analyses CtcfCohesin.L	other
NA	-0.0230789714600632	0.023341777566057	-0.988740955771253	0.322789899071728	-0.0688490603450347	0.0226911177547336	Pseudo-replicate 2	TP53 isogenic pair	0.152045687955035	Pairwise analyses CtcfCohesin.L	other
NA	-0.0199608922703836	0.0225985373023514	-0.883282488743492	0.377083662660195	-0.0642692573379938	0.0243474706413311	Pseudo-replicate 3	TP53 isogenic pair	0.171415855915408	Pairwise analyses CtcfCohesin.L	other
NA	-0.037669114590822	0.0164789147300242	-2.28589777955399	0.0222602393882802	-0.0699487196293568	-0.00538948314911905	Pseudo-replicate 1	TP53 isogenic pair	0.0235833481262168	Pairwise analyses CtcfCohesin.L	other
NA	-0.0374526511338593	0.016301541291892	-2.29749141282041	0.0215907523740888	-0.0693860038220017	-0.00551929107638352	Pseudo-replicate 2	TP53 isogenic pair	0.0230563565129572	Pairwise analyses CtcfCohesin.L	other
NA	-0.0294292540042399	0.0157452995208156	-1.86908187839386	0.0616114237992107	-0.0602725948065945	0.00141408444592962	Pseudo-replicate 3	TP53 isogenic pair	0.048697820150334	Pairwise analyses CtcfCohesin.L	other
NA	-0.0363809480138806	0.017140193525053	-2.12255176469883	0.0337914305904251	-0.0699796701532953	-0.00278217992575447	Pseudo-replicate 1	TP53 isogenic pair	0.0319604165535816	Pairwise analyses CtcfCohesin.L	other
NA	-0.0398994588891205	0.0169651062555202	-2.35185434669104	0.0186800879633302	-0.0731531125942179	-0.00664578063739702	Pseudo-replicate 2	TP53 isogenic pair	0.0209435769579763	Pairwise analyses CtcfCohesin.L	other
NA	-0.0274187081315275	0.0163884648310994	-1.67304920955724	0.0943176089796516	-0.0595419578903897	0.00470454886218685	Pseudo-replicate 3	TP53 isogenic pair	0.0658346552539016	Pairwise analyses CtcfCohesin.L	other
NA	-0.0455240123897184	0.0272368726293109	-1.67141114214147	0.0946404966163214	-0.0990038656423114	0.00795575142255535	Pseudo-replicate 1	TP53 isogenic pair	0.0659867149704375	Pairwise analyses CtcfCohesin.L	other
NA	-0.038795976718088	0.0267870612702888	-1.44831029901436	0.147530288623239	-0.0913760528336093	0.013784062481421	Pseudo-replicate 2	TP53 isogenic pair	0.0885679186347099	Pairwise analyses CtcfCohesin.L	other
NA	-0.0132670594277375	0.0258513727255881	-0.51320522003095	0.607807774881196	-0.0640316703570063	0.0374974939767679	Pseudo-replicate 3	TP53 isogenic pair	0.240605721962802	Pairwise analyses CtcfCohesin.L	other
NA	-0.0549678853653612	0.021243627046766	-2.587500017975	0.00966751906198214	-0.0966686213907561	-0.0132671936322968	Pseudo-replicate 1	TP53 isogenic pair	0.0128419567981949	Pairwise analyses CtcfCohesin.L	other
NA	-0.0385890039709223	0.0208401724813871	-1.85166432789302	0.064074039456818	-0.0794891305445664	0.0023110846462624	Pseudo-replicate 2	TP53 isogenic pair	0.0500888104329376	Pairwise analyses CtcfCohesin.L	other
NA	-0.0267131923799983	0.0202181387614265	-1.32124883972819	0.18641840635552	-0.0663838698726347	0.0129574467253079	Pseudo-replicate 3	TP53 isogenic pair	0.10416626890068	Pairwise analyses CtcfCohesin.L	other
NA	0.0265065689877246	0.0175526928787801	1.51011409877564	0.13101431256887	-0.00753673433092814	0.0605357694193117	Pseudo-replicate 1	TP53wt only	0.081771042007672	Single-term analyses	other
NA	0.0431858542929822	0.01696685171711	2.54530746263504	0.0109181556117287	0.010198533423179	0.0761602757146181	Pseudo-replicate 2	TP53wt only	0.0140619783403961	Single-term analyses	other
NA	0.0340276112101973	0.0163758623840255	2.07791262604838	0.037717407395722	0.00213945793655844	0.0659035265782947	Pseudo-replicate 3	TP53wt only	0.0346249416747972	Single-term analyses	other
NA	0.00299977174942338	0.021188582823593	0.141574912036269	0.887415784590449	-0.0379647942317113	0.043939586776398	Pseudo-replicate 1	TP53wt only	0.314011800253131	Pairwise analyses distance_score	other
NA	0.0255253491478495	0.0204988860981782	1.24520664320965	0.213055801301571	-0.0142622810167841	0.0652900438156154	Pseudo-replicate 2	TP53wt only	0.113713528291905	Pairwise analyses distance_score	other
NA	0.019059221521777	0.0198143097751963	0.961891771048997	0.336103972580219	-0.019435180612982	0.0575322668617539	Pseudo-replicate 3	TP53wt only	0.15651409786412	Pairwise analyses distance_score	other
NA	0.030139489961856	0.0176629599249573	1.70636688810405	0.0879397915553358	-0.00409105137636441	0.0643579151855816	Pseudo-replicate 1	TP53wt only	0.0627863050082353	Pairwise analyses distance_score	other
NA	0.0473252208216299	0.0170730212937687	2.77193005311267	0.00557250093260865	0.0141516144235306	0.080487970876671	Pseudo-replicate 2	TP53wt only	0.00872536083283323	Pairwise analyses distance_score	other
NA	0.0379825669603293	0.016478434535509	2.30498636739319	0.0211673369290414	0.00590563592278718	0.0700490989186771	Pseudo-replicate 3	TP53wt only	0.0227802389463194	Pairwise analyses distance_score	other
NA	-0.00197250043289206	0.0195954153627675	-0.100661322884736	0.919819315236864	-0.0397875815464514	0.0358274041779471	Pseudo-replicate 1	TP53wt only	0.322083846527223	Pairwise analyses distance_score	other
NA	0.00972604474882586	0.0188995666436799	0.514617341878487	0.606820444325893	-0.026823336139125	0.046261632451246	Pseudo-replicate 2	TP53wt only	0.240264809359992	Pairwise analyses distance_score	other
NA	0.00125935148285541	0.0182493535215382	0.069008005207916	0.944983247457576	-0.034100102272734	0.0366057808535294	Pseudo-replicate 3	TP53wt only	0.327941363109546	Pairwise analyses distance_score	other
NA	0.0391628417958983	0.0187126525510257	2.09285357536078	0.0363622275455643	0.00274190201203364	0.0755881129953385	Pseudo-replicate 1	TP53wt only	0.03370574825907	Pairwise analyses distance_score	other
NA	0.0578177411162395	0.0180875380942135	3.19655117324874	0.00139081153544058	0.0225919591221439	0.0930475777828599	Pseudo-replicate 2	TP53wt only	0.00301401027021903	Pairwise analyses distance_score	other
NA	0.0481289799949767	0.0174575293978708	2.75691816969513	0.00583489516433357	0.0140720448919171	0.0821896468257079	Pseudo-replicate 3	TP53wt only	0.00897796135378182	Pairwise analyses distance_score	other
NA	0.0325015050939233	0.0176880076063329	1.83748819071554	0.0661378582428313	-0.00179161657062371	0.0667798347541504	Pseudo-replicate 1	TP53wt only	0.0509232074692026	Pairwise analyses distance_score	other
NA	0.0507490290479176	0.0171027597787347	2.96730058215623	0.00300427097294561	0.0175007317552124	0.0839837350583214	Pseudo-replicate 2	TP53wt only	0.0054554293055479	Pairwise analyses distance_score	other
NA	0.0403011185124996	0.016498037984572	2.4427825023913	0.0145745178196536	0.00818060232190558	0.0724087219657951	Pseudo-replicate 3	TP53wt only	0.0173940575998758	Pairwise analyses distance_score	other
NA	0.00907614646745002	0.0189205715318756	0.479697267715162	0.631442671019339	-0.0276313361211668	0.0457664613055228	Pseudo-replicate 1	TP53wt only	0.246938498625923	Pairwise analyses distance_score	other
NA	0.0328335635906314	0.0182931340088389	1.79485721663477	0.0726764519317365	-0.00274769517352209	0.0683990767475231	Pseudo-replicate 2	TP53wt only	0.0546111185686182	Pairwise analyses distance_score	other
NA	0.0255221971877281	0.0176256359748541	1.44801567581106	0.147612666580755	-0.00879330279513774	0.0598226654792835	Pseudo-replicate 3	TP53wt only	0.0885894534087767	Pairwise analyses distance_score	other
NA	0.0399001569112279	0.0190430162908272	2.09526454747861	0.0361474821532888	0.00320011958609406	0.0765977453281869	Pseudo-replicate 1	TP53wt only	0.0335256731314464	Pairwise analyses distance_score	other
NA	0.0544152320634433	0.0184199370023571	2.95414865189171	0.00313532940929943	0.0188150822683595	0.0900135070364643	Pseudo-replicate 2	TP53wt only	0.00563965496864674	Pairwise analyses distance_score	other
NA	0.0455194365990985	0.017775750893952	2.56076026664989	0.0104443399503773	0.011088890387917801	0.0799477456420293	Pseudo-replicate 3	TP53wt only	0.013574881181888	Pairwise analyses distance_score	other
NA	0.0191283625036849	0.0188882758179576	1.01271088415063	0.311198277499894	-0.0175232235808652	0.0557628099071088	Pseudo-replicate 1	TP53wt only	0.148050007764746	Pairwise analyses distance_score	other
NA	0.037337437201441503	0.0182697996395024	2.04366976858967	0.0409861817070338	0.00181785026568587	0.072841424515323	Pseudo-replicate 2	TP53wt only	0.0367576948040836	Pairwise analyses distance_score	other
NA	0.0261512573452375	0.0176423603034387	1.48229924428764	0.138260689307246	-0.00820677988717666	0.0604943641393655	Pseudo-replicate 3	TP53wt only	0.0846362243646368	Pairwise analyses distance_score	other
NA	0.0112201877109385	0.0195353750042653	0.574352307467286	0.565729419424464	-0.0265229749513877	0.0489611328315096	Pseudo-replicate 1	TP53wt only	0.229431752485	Pairwise analyses distance_score	other
NA	0.0258493863975555	0.0189045953775739	1.36735993980702	0.171512512436649	-0.0106676399886864	0.0623650341258124	Pseudo-replicate 2	TP53wt only	0.0976124953854095	Pairwise analyses distance_score	other
NA	0.0173450963607808	0.0182391999717367	0.950979011560738	0.341615030448934	-0.0180011965152923	0.0526900697908134	Pseudo-replicate 3	TP53wt only	0.158521848520035	Pairwise analyses distance_score	other
NA	0.0293196070911591	0.0190474119789002	1.53929610613967	0.123732024137931	-0.00747624948726392	0.0661161266517111	Pseudo-replicate 1	TP53wt only	0.0789015773740259	Pairwise analyses distance_score	other
NA	0.0420330778819009	0.0184243068769888	2.28139262782246	0.0225252238936406	0.00643650063390017	0.0776307907503792	Pseudo-replicate 2	TP53wt only	0.0237452246478199	Pairwise analyses distance_score	other
NA	0.0346596959293788	0.0177762910712884	1.94977094999079	0.051203425476708	2.18334044799177e-4	0.0691022059729701	Pseudo-replicate 3	TP53wt only	0.0429673409076227	Pairwise analyses distance_score	other
NA	0.0326191642517982	0.0191204079821489	1.70598683261633	0.0880105312014988	-0.00425964913898862	0.0694933440450217	Pseudo-replicate 1	TP53wt only	0.0628132677349331	Pairwise analyses distance_score	other
NA	0.0477065426050659	0.0184886636611043	2.58031318431245	0.00987107486328231	0.0119956908288162	0.0834135637576913	Pseudo-replicate 2	TP53wt only	0.0130396070506606	Pairwise analyses distance_score	other
NA	0.0444356058773725	0.0178514417044202	2.48918863882965	0.0128035011634612	0.00986831278674464	0.0789994018068565	Pseudo-replicate 3	TP53wt only	0.0158306265127291	Pairwise analyses distance_score	other
NA	0.0205267784657988	0.0184537038720694	1.11233921429004	0.265992329306575	-0.0152722792090595	0.056308794482216	Pseudo-replicate 1	TP53wt only	0.13280939253742	Pairwise analyses distance_score	other
NA	0.0317118344622552	0.017835414143152	1.77802624641778	0.0753995443063968	-0.00296450250564724	0.0663724531886973	Pseudo-replicate 2	TP53wt only	0.0560165063436651	Pairwise analyses distance_score	other
NA	0.0253404889714136	0.0172254521767009	1.47110733067949	0.141262092853138	-0.00820704964977796	0.0588731072289903	Pseudo-replicate 3	TP53wt only	0.0858876183821515	Pairwise analyses distance_score	other
NA	0.014762484781769	0.0188570148852503	0.782864354278894	0.433706771742274	-0.0216388881516483	0.0511581425778927	Pseudo-replicate 1	TP53wt only	0.189827262305724	Pairwise analyses distance_score	other
NA	0.0305538362465261	0.0182623078074028	1.67305449939579	0.0943165677054898	-0.00476584555556195	0.0658683578399159	Pseudo-replicate 2	TP53wt only	0.0658346552539016	Pairwise analyses distance_score	other
NA	0.0246546054819881	0.0176378252885156	1.39782570009021	0.162165414777711	-0.00953341885375815	0.0588378047112658	Pseudo-replicate 3	TP53wt only	0.093977492270051	Pairwise analyses distance_score	other
NA	0.0287727776225935	0.0184991021858228	1.55536075932616	0.11986017423457	-0.00714802277440363	0.064678136957748	Pseudo-replicate 1	TP53wt only	0.0772227336729974	Pairwise analyses distance_score	other
NA	0.049354028946417	0.0179058124468198	2.75631329731606	0.00584569748609487	0.0144764183723322	0.0842174173307833	Pseudo-replicate 2	TP53wt only	0.00898732298105933	Pairwise analyses distance_score	other
NA	0.0397636418005416	0.0172416951780853	2.30624897319159	0.0210967245498631	0.00611529998192566	0.0733984906751944	Pseudo-replicate 3	TP53wt only	0.022729929603772	Pairwise analyses distance_score	other
NA	0.0437201107197398	0.0191880352046053	2.27850899029237	0.022696269472412	0.00644568201879077	0.0809854680716609	Pseudo-replicate 1	TP53wt only	0.0238595146317783	Pairwise analyses distance_score	other
NA	0.0587770093715417	0.0185476106513331	3.16898011697895	0.00152974859718657	0.0226444574370272	0.0949020324537021	Pseudo-replicate 2	TP53wt only	0.00325220095328805	Pairwise analyses distance_score	other
NA	0.0491827242627039	0.0179163515759548	2.74513056155424	0.00604868281673474	0.0142228158589753	0.0841351634409218	Pseudo-replicate 3	TP53wt only	0.00915167102429315	Pairwise analyses distance_score	other
NA	0.00385268254123306	0.0191598822523082	0.201080700314268	0.840635472695946	-0.0332755547266853	0.0409677716430309	Pseudo-replicate 1	TP53wt only	0.302474727436966	Pairwise analyses distance_score	other
NA	0.0226445594628634	0.0185159089757316	1.22297854739636	0.221337799043663	-0.0132975538889773	0.0585745394602528	Pseudo-replicate 2	TP53wt only	0.116282644558819	Pairwise analyses distance_score	other
NA	0.0132375301339126	0.0179000846266515	0.739523326845237	0.459589280390759	-0.0215570402088304	0.0480206701441838	Pseudo-replicate 3	TP53wt only	0.198381551238858	Pairwise analyses distance_score	other
NA	0.0202522680635865	0.019378296321159	1.04510054588613	0.295976501805769	-0.017212951157717	0.0577017423205093	Pseudo-replicate 1	TP53wt only	0.142697223178338	Pairwise analyses distance_score	other
NA	0.0365166730053938	0.0187101313250545	1.95170586304195	0.0509731361203566	2.45168162508284e-4	0.0727738847148597	Pseudo-replicate 2	TP53wt only	0.0428495995576264	Pairwise analyses distance_score	other
NA	0.026240357960496	0.018085649551588	1.45089386398024	0.146809416796342	-0.00888440133820195	0.0613514283531146	Pseudo-replicate 3	TP53wt only	0.08824639911159	Pairwise analyses distance_score	other
NA	0.0323669531439864	0.0175574486362354	1.84348841420996	0.0652577317583203	-0.00171415193052487	0.0664344880043449	Pseudo-replicate 1	TP53wt only	0.0506963657553472	Pairwise analyses distance_score	other
NA	0.0483785774210199	0.0169741876420394	2.85012622938151	0.00437018813171906	0.015347487838737	0.0813973082643158	Pseudo-replicate 2	TP53wt only	0.00725775049721176	Pairwise analyses distance_score	other
NA	0.0386439844279101	0.0163832586629579	2.35874835543451	0.0183366853904387	0.00671939562542927	0.0705567865252048	Pseudo-replicate 3	TP53wt only	0.0206279642936462	Pairwise analyses distance_score	other
NA	0.0243514214103653	0.0255321585905367	0.953754901843317	0.340207722356001	-0.0252864910269577	0.07394848478738	Pseudo-replicate 1	TP53wt only	0.157945759042514	Pairwise analyses distance_score	other
NA	0.0421073104360502	0.0248004537890411	1.69784435374552	0.0895371421413851	-0.00636982689511637	0.0905449453865399	Pseudo-replicate 2	TP53wt only	0.0635456806295608	Pairwise analyses distance_score	other
NA	0.0410668121482118	0.0237847244454178	1.72660449535388	0.0842387180507678	-0.00537006402086992	0.0874680275984071	Pseudo-replicate 3	TP53wt only	0.0609904766565652	Pairwise analyses distance_score	other
NA	0.0265726866854893	0.0175453944238126	1.51451064841409	0.129896375161925	-0.00746722763408739	0.0605985675472442	Pseudo-replicate 1	TP53wt only	0.081393320688546	Pairwise analyses distance_score	other
NA	0.0431108762127478	0.0169613946011328	2.54170586950842	0.0110312960750482	0.0101253069345895	0.0760835840742769	Pseudo-replicate 2	TP53wt only	0.0141217633254426	Pairwise analyses distance_score	other
NA	0.0341913805246425	0.0163695191107847	2.08872235605969	0.0367327232159218	0.00230716140051738	0.0660634250424554	Pseudo-replicate 3	TP53wt only	0.0339500527521386	Pairwise analyses distance_score	other
NA	0.0316013480143057	0.0176504838197861	1.79039556858384	0.0733903422155953	-0.00258671382395026	0.065777531763546	Pseudo-replicate 1	TP53wt only	0.054974067512221	Pairwise analyses distance_score	other
NA	0.0486525706950898	0.0170605161530051	2.85176428771294	0.00434773271451783	0.015527414307931	0.0817670036939092	Pseudo-replicate 2	TP53wt only	0.00724572630973783	Pairwise analyses distance_score	other
NA	0.038290896192745	0.0164678271066941	2.32519420714467	0.0200615779701505	0.00625984836198171	0.0703117613996705	Pseudo-replicate 3	TP53wt only	0.0220130737211135	Pairwise analyses distance_score	other
NA	0.0342654899275044	0.0176894632452404	1.93705650942936	0.0527384360795182	-4.6197897268604e-5	0.0685671456807193	Pseudo-replicate 1	TP53wt only	0.0439456952539652	Pairwise analyses distance_score	other
NA	0.0516870841935874	0.0170980541425579	3.02298049606334	0.00250298374581505	0.0184336420459664	0.08493156891551	Pseudo-replicate 2	TP53wt only	0.00474886294059114	Pairwise analyses distance_score	other
NA	0.0438692722357118	0.0165001242892963	2.65872374453385	0.0078437249299663	0.0117319755532314	0.0759980316883704	Pseudo-replicate 3	TP53wt only	0.0111087550234611	Pairwise analyses distance_score	other
NA	0.0269803467734611	0.0175609719978443	1.53638117393349	0.124444921266878	-0.00710609773930805	0.0610536788863597	Pseudo-replicate 1	TP53wt only	0.0791226249895452	Pairwise analyses distance_score	other
NA	0.0431383004856286	0.0169747788869212	2.5413173728505	0.0110435623373158	0.0101199865317274	0.0761445712234177	Pseudo-replicate 2	TP53wt only	0.014122292869837	Pairwise analyses distance_score	other
NA	0.0332845402265722	0.0163828067594564	2.0316750795684	0.042186560369863	0.00136719203201382	0.0651904842620518	Pseudo-replicate 3	TP53wt only	0.0373419651230422	Pairwise analyses distance_score	other
NA	0.0264827250964884	0.0249348970416094	1.06207477224775	0.28820174181715	-0.021892537817746	0.074829876682081	Pseudo-replicate 1	TP53wt only	0.140119148165351	Pairwise analyses distance_score	other
NA	0.0456710723288496	0.024027431988556	1.90078874640462	0.0573296886878564	-0.00123000795764957	0.0925477555805573	Pseudo-replicate 2	TP53wt only	0.046386445533426	Pairwise analyses distance_score	other
NA	0.0354731620495985	0.0232149138913142	1.52803332442558	0.12650426425663	-0.00984429696835074	0.0807672705280083	Pseudo-replicate 3	TP53wt only	0.0800047028351004	Pairwise analyses distance_score	other
NA	0.022605403136395	0.0251356948995378	0.899334720076135	0.368474399029907	-0.0261713867249473	0.0713549450199886	Pseudo-replicate 1	TP53wt only	0.168320333539911	Pairwise analyses distance_score	other
NA	0.0374685769674281	0.024361928202024	1.53799718383191	0.124049303355921	-0.00974005605705328	0.0846506593554274	Pseudo-replicate 2	TP53wt only	0.0789765320250743	Pairwise analyses distance_score	other
NA	0.0261919660586223	0.0235012542877171	1.11449226232625	0.265068062114363	-0.0195006625284339	0.0718595593598669	Pseudo-replicate 3	TP53wt only	0.132420711360657	Pairwise analyses distance_score	other
NA	0.0258333828367782	0.0177290428697093	1.45712225000682	0.14508263754702	-0.00857923421748222	0.0602307891541009	Pseudo-replicate 1	TP53wt only	0.0874845042647245	Pairwise analyses distance_score	other
NA	0.0410776442355106	0.0171378058977076	2.39690217526651	0.0165343373491775	0.00772940673610936	0.0744119014747322	Pseudo-replicate 2	TP53wt only	0.0191115057635237	Pairwise analyses distance_score	other
NA	0.0306318706875981	0.0165468093474545	1.85122521474573	0.0641371597243384	-0.00161863270045296	0.0628691519200306	Pseudo-replicate 3	TP53wt only	0.0501119544282784	Pairwise analyses distance_score	other
NA	0.0222133687413344	0.0186420130072601	1.19157564865358	0.233427678015928	-0.0139690787740599	0.0583794009914339	Pseudo-replicate 1	TP53wt only	0.12099302236486	Pairwise analyses distance_score	other
NA	0.035152593841275	0.0179965031386408	1.95330134807122	0.0507838978627578	1.39946273489978e-4	0.0701504744511697	Pseudo-replicate 2	TP53wt only	0.042709367919271	Pairwise analyses distance_score	other
NA	0.0260839620241872	0.0173524439281747	1.50318664806836	0.132790919621596	-0.00769767679596827	0.0598517339924207	Pseudo-replicate 3	TP53wt only	0.0823939496751011	Pairwise analyses distance_score	other
NA	0.137399810391825	0.0355843731099681	3.86124015638022	1.12812947865651e-4	0.0688380413561752	0.205967606120963	Pseudo-replicate 1	TP53wt only	3.64765355716272e-4	Pairwise analyses distance_score	other
NA	0.180877681987509	0.0339791049416562	5.3232032538257	1.01955714303107e-7	0.115329677687911	0.246431136857008	Pseudo-replicate 2	TP53wt only	6.34680951292783e-7	Pairwise analyses distance_score	other
NA	0.162151932744387	0.0327212176967952	4.95555924131358	7.21225429609821e-7	0.0989222185302105	0.225385271271206	Pseudo-replicate 3	TP53wt only	3.73326252844773e-6	Pairwise analyses distance_score	other
NA	-0.0261633364863063	0.0259285029021433	-1.00905696657649	0.31294731459345	-0.076464715092512	0.0241319257425643	Pseudo-replicate 1	TP53wt only	0.148622268561427	Pairwise analyses distance_score	other
NA	0.0201490469930355	0.0248565378215783	0.810613575296228	0.41758761847016	-0.0283356373768204	0.0686279406218474	Pseudo-replicate 2	TP53wt only	0.184859419977333	Pairwise analyses distance_score	other
NA	-0.00465032912537987	0.0241230726517151	-0.192775157316008	0.847135060128785	-0.0516989775029459	0.0423923145605235	Pseudo-replicate 3	TP53wt only	0.3036661790555	Pairwise analyses distance_score	other
NA	0.0100075833054492	0.0243973798703864	0.410190904048532	0.6816659128173	-0.0373403478301625	0.0573552994007695	Pseudo-replicate 1	TP53 isogenic pair	0.260886441858749	Single-term analyses	other
NA	0.0254210577590517	0.0241315789700457	1.05343532599365	0.292141520834577	-0.021493187870825	0.07233523395243	Pseudo-replicate 2	TP53 isogenic pair	0.141420988301536	Single-term analyses	other
NA	0.00601092321182341	0.0232972847470933	0.258009603997881	0.796399495190814	-0.0393004503697727	0.0513220944242278	Pseudo-replicate 3	TP53 isogenic pair	0.291569753045797	Single-term analyses	other
NA	-0.0148688286095047	0.0294840248234539	-0.504301183387854	0.614049746007712	-0.07185601075275	0.0421184330234011	Pseudo-replicate 1	TP53 isogenic pair	0.242120653485304	Pairwise analyses distance_score	other
NA	-9.05192634522014e-4	0.0291781914106516	-0.0310229178286757	0.975251262682967	-0.0574441587828474	0.0556337071657134	Pseudo-replicate 2	TP53 isogenic pair	0.334604966350961	Pairwise analyses distance_score	other
NA	-0.0191211778771848	0.0281916373224855	-0.678257089450207	0.497608700817736	-0.0737366999851724	0.0354942154456236	Pseudo-replicate 3	TP53 isogenic pair	0.20933741941791	Pairwise analyses distance_score	other
NA	0.00308497750561366	0.0245421081414822	0.125701406245508	0.899968288675498	-0.044535103443141	0.050704825237227	Pseudo-replicate 1	TP53 isogenic pair	0.317232143258475	Pairwise analyses distance_score	other
NA	0.0194809026626044	0.0242742514673949	0.802533610100031	0.422244354508159	-0.0276930931084271	0.0666549257275681	Pseudo-replicate 2	TP53 isogenic pair	0.185941215006545	Pairwise analyses distance_score	other
NA	9.99134202620096e-4	0.023436339671215	0.0426318365682016	0.965995016641387	-0.0445762844955946	0.0465744096104119	Pseudo-replicate 3	TP53 isogenic pair	0.332426214747663	Pairwise analyses distance_score	other
NA	-0.00298635046629761	0.0272242166715123	-0.109694633360105	0.91265155669016	-0.0556935847671799	0.0497203514762458	Pseudo-replicate 1	TP53 isogenic pair	0.320337996585064	Pairwise analyses distance_score	other
NA	0.0131661978642285	0.0269145503181959	0.489185132523924	0.624710634290929	-0.0389872349297563	0.0653194314253779	Pseudo-replicate 2	TP53 isogenic pair	0.245123466315373	Pairwise analyses distance_score	other
NA	-0.013368710358066	0.0259688345175234	-0.51479824206377	0.606694013919787	-0.0637369673811821	0.0369993881888895	Pseudo-replicate 3	TP53 isogenic pair	0.240264691134334	Pairwise analyses distance_score	other
NA	0.00632513977103767	0.0259574941506245	0.243672972989402	0.807484106934072	-0.0442042066962562	0.0568539987812743	Pseudo-replicate 1	TP53 isogenic pair	0.294608727894464	Pairwise analyses distance_score	other
NA	0.025655909782898	0.0256745937184589	0.999272279212447	0.317662810257588	-0.0243695838584968	0.0756810293764349	Pseudo-replicate 2	TP53 isogenic pair	0.150075973448465	Pairwise analyses distance_score	other
NA	0.00776691628223144	0.0247871997785382	0.313343836803879	0.754019448813223	-0.0405524531994082	0.0560858373900919	Pseudo-replicate 3	TP53 isogenic pair	0.280693560774029	Pairwise analyses distance_score	other
NA	0.0114649648159182	0.0245881257006667	0.466280551656984	0.641014697793638	-0.0362214339834479	0.0591511116774336	Pseudo-replicate 1	TP53 isogenic pair	0.249346457411278	Pairwise analyses distance_score	other
NA	0.0274506354355256	0.0243198732161753	1.12873267025372	0.259010623030791	-0.0198038248833887	0.0747049641005648	Pseudo-replicate 2	TP53 isogenic pair	0.130282951953917	Pairwise analyses distance_score	other
NA	0.00662515304881961	0.0234694021747873	0.282288956466769	0.777721952848999	-0.0389945916851177	0.0522445755076802	Pseudo-replicate 3	TP53 isogenic pair	0.28662887606792	Pairwise analyses distance_score	other
NA	-0.00619290834905507	0.0264428950696132	-0.234199331531276	0.814830233950525	-0.0573636486898283	0.0449770661193918	Pseudo-replicate 1	TP53 isogenic pair	0.296437277417273	Pairwise analyses distance_score	other
NA	0.0183164590774798	0.0261590489489432	0.700195909768339	0.483804965644201	-0.032380892386143	0.0690135497729281	Pseudo-replicate 2	TP53 isogenic pair	0.205481720292876	Pairwise analyses distance_score	other
NA	-0.00882636888665447	0.0252438971510728	-0.349643671649937	0.726606131866663	-0.0577834392295682	0.0401301094046185	Pseudo-replicate 3	TP53 isogenic pair	0.27326557714263	Pairwise analyses distance_score	other
NA	0.0142290212038388	0.026307582928578	0.540871475820068	0.588596172798746	-0.0368383701738917	0.065296211912214	Pseudo-replicate 1	TP53 isogenic pair	0.235742310911781	Pairwise analyses distance_score	other
NA	0.0288078375963879	0.026023456842348	1.10699503801158	0.26829607366049	-0.0217849707648474	0.0794006964852641	Pseudo-replicate 2	TP53 isogenic pair	0.13368273984894	Pairwise analyses distance_score	other
NA	0.00460950837379842	0.0251159107328484	0.183529413797835	0.854382641837242	-0.0442342994684271	0.0534531376687221	Pseudo-replicate 3	TP53 isogenic pair	0.305293871104497	Pairwise analyses distance_score	other
NA	0.00227320653481548	0.0272065227529774	0.0835537328843948	0.933411254049716	-0.0504319357673728	0.0549772997284812	Pseudo-replicate 1	TP53 isogenic pair	0.325407576904629	Pairwise analyses distance_score	other
NA	0.0200358986431039	0.0269253744573719	0.744127019470968	0.456799634456034	-0.0320843223294974	0.0721556185702321	Pseudo-replicate 2	TP53 isogenic pair	0.197401060129356	Pairwise analyses distance_score	other
NA	-0.00148060099968109	0.0259867884805904	-0.0569751433805278	0.954564995677617	-0.0518229761586841	0.048861108371846	Pseudo-replicate 3	TP53 isogenic pair	0.330179799609168	Pairwise analyses distance_score	other
NA	9.90707298629538e-4	0.0264752554703493	0.0374201223379722	0.970150028600161	-0.0502598380493069	0.0522400862621331	Pseudo-replicate 1	TP53 isogenic pair	0.333274947869076	Pairwise analyses distance_score	other
NA	0.015489202551343	0.0261816432245561	0.591605439677501	0.554114830420841	-0.0351970286510261	0.0661749300510154	Pseudo-replicate 2	TP53 isogenic pair	0.226311462361166	Pairwise analyses distance_score	other
NA	-0.00359184323886969	0.0252714090574594	-0.142130707104735	0.886976763624938	-0.0525552094106992	0.0453710244736496	Pseudo-replicate 3	TP53 isogenic pair	0.313930757557057	Pairwise analyses distance_score	other
NA	-0.0085420456534576	0.0266480420707032	-0.320550591701771	0.748550985216593	-0.0601173074417106	0.043032533308121	Pseudo-replicate 1	TP53 isogenic pair	0.279367601643355	Pairwise analyses distance_score	other
NA	0.0140981156286602	0.0263583354239695	0.534863655154787	0.592744142078165	-0.0369315353044704	0.0651275301875705	Pseudo-replicate 2	TP53 isogenic pair	0.23673787514807	Pairwise analyses distance_score	other
NA	7.08526199242018e-4	0.0254559007337423	0.0278334758865103	0.977794966402415	-0.0486094102102601	0.0500262242689728	Pseudo-replicate 3	TP53 isogenic pair	0.335296525261009	Pairwise analyses distance_score	other
NA	-3.70234418743769e-4	0.0256455146953637	-0.0144366148678116	0.988481647989291	-0.0501666332743798	0.0494259682894255	Pseudo-replicate 1	TP53 isogenic pair	0.337442461628721	Pairwise analyses distance_score	other
NA	0.00995231449037652	0.0253514919825487	0.392573127342068	0.694634790585472	-0.0393507218692147	0.0592552051601863	Pseudo-replicate 2	TP53 isogenic pair	0.264426239533407	Pairwise analyses distance_score	other
NA	-0.00721497798873822	0.0244936845736358	-0.294564828213072	0.768326333595785	-0.054867650738142	0.0404374413522526	Pseudo-replicate 3	TP53 isogenic pair	0.284483334487313	Pairwise analyses distance_score	other
NA	-0.00607153240316484	0.0262660144199873	-0.23115545076929	0.817194037903217	-0.056924218439414	0.0447805091881202	Pseudo-replicate 1	TP53 isogenic pair	0.296900309660667	Pairwise analyses distance_score	other
NA	0.0253702013828373	0.0260065628801769	0.975530734289203	0.329297063993294	-0.0250016887334741	0.075741647703857	Pseudo-replicate 2	TP53 isogenic pair	0.154233603312016	Pairwise analyses distance_score	other
NA	-0.00216314521647283	0.0251248686991749	-0.0860957819271657	0.931390276710146	-0.0508687572591631	0.0465419369670512	Pseudo-replicate 3	TP53 isogenic pair	0.324953680064247	Pairwise analyses distance_score	other
NA	0.0246660499215356	0.0256648354269795	0.961083502433296	0.336510184037981	-0.0251937541356307	0.0745257598310975	Pseudo-replicate 1	TP53 isogenic pair	0.156610828222107	Pairwise analyses distance_score	other
NA	0.0372913724251802	0.0253632585925239	1.47029106252823	0.14148294059957	-0.0120910247212884	0.0866737826097708	Pseudo-replicate 2	TP53 isogenic pair	0.085939602874834	Pairwise analyses distance_score	other
NA	0.0205389047722299	0.0244800223937989	0.839006780379116	0.401465504747159	-0.0271635654214965	0.068241208610372	Pseudo-replicate 3	TP53 isogenic pair	0.179474197381105	Pairwise analyses distance_score	other
NA	0.00854914772326875	0.0266102680787017	0.32127251397784	0.74800388390538	-0.0432927757268423	0.0603902891408509	Pseudo-replicate 1	TP53 isogenic pair	0.27921812305876	Pairwise analyses distance_score	other
NA	0.0256660424140088	0.0263245900756494	0.974983554929132	0.329568417397024	-0.0256952062708325	0.0770270542947852	Pseudo-replicate 2	TP53 isogenic pair	0.154284826149036	Pairwise analyses distance_score	other
NA	0.00218793898389584	0.0254329860450419	0.0860276091852128	0.931444469623301	-0.0474428028500608	0.0518182996333094	Pseudo-replicate 3	TP53 isogenic pair	0.324953680064247	Pairwise analyses distance_score	other
NA	0.00811936210467586	0.0266725904809478	0.304408456706727	0.760816725800761	-0.0435678100479866	0.0598060042891008	Pseudo-replicate 1	TP53 isogenic pair	0.282561294365764	Pairwise analyses distance_score	other
NA	0.0350505248183558	0.02636701662502	1.32933222278534	0.183738387873863	-0.0161080154200425	0.0862084796971873	Pseudo-replicate 2	TP53 isogenic pair	0.10302303838499	Pairwise analyses distance_score	other
NA	0.0115133086377446	0.025481421768041	0.451831485014888	0.651390385903854	-0.037953694595233	0.0609798173947871	Pseudo-replicate 3	TP53 isogenic pair	0.252234075022452	Pairwise analyses distance_score	other
NA	0.0290109061514925	0.0269263717531527	1.07741608923214	0.281294419427388	-0.0231581656382771	0.0811791099543877	Pseudo-replicate 1	TP53 isogenic pair	0.138135929883075	Pairwise analyses distance_score	other
NA	0.0465504938490547	0.0266240032834567	1.74844080934964	0.0803877265868602	-0.00509567488306176	0.0981960160927214	Pseudo-replicate 2	TP53 isogenic pair	0.0589634811461244	Pairwise analyses distance_score	other
NA	0.0208074420670153	0.0257269361672042	0.808780413329587	0.418641464454255	-0.0291248746176062	0.0707390828780017	Pseudo-replicate 3	TP53 isogenic pair	0.185153824855955	Pairwise analyses distance_score	other
NA	0.0136142343093198	0.0244072006833347	0.557795811406413	0.576983823229479	-0.0337812659984688	0.0610095080801853	Pseudo-replicate 1	TP53 isogenic pair	0.232560117742087	Pairwise analyses distance_score	other
NA	0.0287088318801153	0.0241441509321255	1.1890594935735	0.23441625651398	-0.018261649215938	0.0756792157387101	Pseudo-replicate 2	TP53 isogenic pair	0.121406326974855	Pairwise analyses distance_score	other
NA	0.00866566990343383	0.0233095690079904	0.371764484382498	0.710068208765692	-0.0366972747417035	0.0540283599204945	Pseudo-replicate 3	TP53 isogenic pair	0.268743802173352	Pairwise analyses distance_score	other
NA	0.0373685210552584	0.0354011760460939	1.05557287155102	0.291163400469165	-0.0315166770622985	0.106253379283904	Pseudo-replicate 1	TP53 isogenic pair	0.141234631251831	Pairwise analyses distance_score	other
NA	0.0544177560337912	0.0349886922595383	1.55529551176513	0.119875705801198	-0.0137793287451344	0.122613734801135	Pseudo-replicate 2	TP53 isogenic pair	0.0772227336729974	Pairwise analyses distance_score	other
NA	0.014637901582296	0.0337857318581577	0.433256903942474	0.66482814305038	-0.0512520753550977	0.0805268540582328	Pseudo-replicate 3	TP53 isogenic pair	0.256047536792974	Pairwise analyses distance_score	other
NA	0.0101942275976832	0.0243899472310721	0.417968415474717	0.675970210017684	-0.0371504232151975	0.0575386776492923	Pseudo-replicate 1	TP53 isogenic pair	0.259133689866076	Pairwise analyses distance_score	other
NA	0.0252414072750012	0.0241259461573398	1.04623491698053	0.295452585565579	-0.0216709567744949	0.0721536954548482	Pseudo-replicate 2	TP53 isogenic pair	0.142552871454572	Pairwise analyses distance_score	other
NA	0.00615228587557187	0.0232916490118123	0.26414127537521	0.791671059802308	-0.0391558093853979	0.0514601909954841	Pseudo-replicate 3	TP53 isogenic pair	0.290061621631375	Pairwise analyses distance_score	other
NA	0.00342870524773127	0.0245223553818186	0.139819572563302	0.888802548533828	-0.0441435776586957	0.0510006069448673	Pseudo-replicate 1	TP53 isogenic pair	0.314343338263104	Pairwise analyses distance_score	other
NA	0.020038422839583	0.0242558389987772	0.826127797129309	0.408731600841754	-0.0270956203003561	0.0671723062637452	Pseudo-replicate 2	TP53 isogenic pair	0.181953849676742	Pairwise analyses distance_score	other
NA	9.49872986936362e-4	0.0234197319928816	0.0405586616971139	0.967647740206522	-0.0445758534319638	0.0464753518308815	Pseudo-replicate 3	TP53 isogenic pair	0.332655745927262	Pairwise analyses distance_score	other
NA	0.00714382178895299	0.0245791344609258	0.290645783329341	0.771322240829256	-0.0405665988241339	0.054854007515821	Pseudo-replicate 1	TP53 isogenic pair	0.28529485789161	Pairwise analyses distance_score	other
NA	0.0238557838857082	0.0243111730136605	0.981268319397984	0.326460441218578	-0.0234202071807893	0.071131735550674	Pseudo-replicate 2	TP53 isogenic pair	0.153405867551244	Pairwise analyses distance_score	other
NA	0.00557494323831415	0.0234682727559879	0.23755234551259	0.812228315244709	-0.0400772796371674	0.0512270204792729	Pseudo-replicate 3	TP53 isogenic pair	0.295829687942128	Pairwise analyses distance_score	other
NA	0.012984777556004	0.0244033573578778	0.532089800824568	0.594663800982611	-0.0343808205545156	0.0603502443740024	Pseudo-replicate 1	TP53 isogenic pair	0.237077683940291	Pairwise analyses distance_score	other
NA	0.0292493492008337	0.0241340204750288	1.21195510010849	0.225529568424105	-0.0176645558647135	0.0761632090489662	Pseudo-replicate 2	TP53 isogenic pair	0.1177643876039	Pairwise analyses distance_score	other
NA	0.00831757656426585	0.0233022788388054	0.356942624444719	0.72113475900298	-0.0370035373706413	0.0536385254893763	Pseudo-replicate 3	TP53 isogenic pair	0.271690643741924	Pairwise analyses distance_score	other
NA	0.0339072828419735	0.0346983379157324	0.977201931813565	0.328469191819784	-0.0334683220382224	0.101282600421002	Pseudo-replicate 1	TP53 isogenic pair	0.153997311318566	Pairwise analyses distance_score	other
NA	0.0375209685028174	0.0343013706947594	1.09386207439663	0.274015474409134	-0.0293250606961778	0.104366999868047	Pseudo-replicate 2	TP53 isogenic pair	0.135645485645181	Pairwise analyses distance_score	other
NA	0.00653040510250743	0.0330318790293189	0.197700079269214	0.843279727690558	-0.0577810477765937	0.0708414486034381	Pseudo-replicate 3	TP53 isogenic pair	0.302886209862213	Pairwise analyses distance_score	other
NA	-0.0115889934620384	0.0349256721087135	-0.331818767179775	0.740026112263185	-0.0793384560732073	0.0561603009125247	Pseudo-replicate 1	TP53 isogenic pair	0.277163481107994	Pairwise analyses distance_score	other
NA	0.0137326754852779	0.0345509061656425	0.397462093163094	0.691026734513061	-0.0532919900875356	0.0807573437417307	Pseudo-replicate 2	TP53 isogenic pair	0.263421257799254	Pairwise analyses distance_score	other
NA	0.00453119111879974	0.0334503483110429	0.135460207369616	0.892248024132996	-0.0604960288339569	0.0695581867348969	Pseudo-replicate 3	TP53 isogenic pair	0.315196701805228	Pairwise analyses distance_score	other
NA	0.014813416965803	0.0246427952006698	0.60112567771534	0.547756281929517	-0.0330336241220324	0.0626601931269622	Pseudo-replicate 1	TP53 isogenic pair	0.224677961420537	Pairwise analyses distance_score	other
NA	0.0310551002840141	0.0243771031192312	1.27394547793969	0.202682739455257	-0.0163698548313125	0.0784799217617324	Pseudo-replicate 2	TP53 isogenic pair	0.110191619067773	Pairwise analyses distance_score	other
NA	0.00888035364709173	0.0235438607192701	0.37718340899899	0.706037309021803	-0.0369436750049342	0.0547041305300468	Pseudo-replicate 3	TP53 isogenic pair	0.267537142779961	Pairwise analyses distance_score	other
NA	0.0141722047614548	0.0258108895572013	0.549078509287593	0.582951572833834	-0.0359073553538731	0.0642515354164578	Pseudo-replicate 1	TP53 isogenic pair	0.234073967754782	Pairwise analyses distance_score	other
NA	0.021896426197014	0.02554682181538	0.857109598808554	0.3913843168048	-0.0277551667435828	0.071547940095709	Pseudo-replicate 2	TP53 isogenic pair	0.17621428693584	Pairwise analyses distance_score	other
NA	0.00132648228193804	0.0246773113988946	0.0537531119373671	0.957131866726372	-0.0466418306835062	0.0492945627221344	Pseudo-replicate 3	TP53 isogenic pair	0.330291971241768	Pairwise analyses distance_score	other
NA	0.0362744676358887	0.0495283036196396	0.732398749500169	0.463925221826283	-0.0594815845497684	0.132029477208167	Pseudo-replicate 1	TP53 isogenic pair	0.199484692987968	Pairwise analyses distance_score	other
NA	0.074229959654035	0.0486852561711279	1.52469074812132	0.127336250470438	-0.020139224165459	0.168600218816557	Pseudo-replicate 2	TP53 isogenic pair	0.080290960090526	Pairwise analyses distance_score	other
NA	0.0450025352587748	0.0469788583647665	0.957931648942028	0.3380972260445	-0.0460679484991479	0.136074114653083	Pseudo-replicate 3	TP53 isogenic pair	0.157195808752261	Pairwise analyses distance_score	other
NA	-0.0233927016991332	0.0360418345774676	-0.649043034944667	0.516310560333289	-0.0933032716416455	0.046518175832385	Pseudo-replicate 1	TP53 isogenic pair	0.214999652764469	Pairwise analyses distance_score	other
NA	0.0108614257022386	0.0353562412755903	0.307199671412392	0.758691395619437	-0.0579749241900024	0.079698382792949607	Pseudo-replicate 2	TP53 isogenic pair	0.281826911333168	Pairwise analyses distance_score	other
NA	-0.00743697799295983	0.0343030731786505	-0.216802091002985	0.828362582332234	-0.0741983743440023	0.0593242782245956	Pseudo-replicate 3	TP53 isogenic pair	0.29976898115343	Pairwise analyses distance_score	other
NA	-0.0196453728046912	0.00794235314787818	-2.47349525246678	0.0133798581821493	-0.0351986789733395	-0.00406289426017882	Pseudo-replicate 1	TP53wt only	0.0163063909721307	Single-term analyses	other
NA	-0.0145793313821295	0.00766033617147002	-1.90322344291213	0.0570113954492047	-0.0295816799413731	4.50115496994736e-4	Pseudo-replicate 2	TP53wt only	0.0462331859463129	Single-term analyses	other
NA	-0.0139302538061928	0.00739675425507194	-1.88329276947937	0.0596607027684523	-0.0284164374981617	5.81189875265038e-4	Pseudo-replicate 3	TP53wt only	0.047610337993967	Single-term analyses	other
NA	-0.0110141064036016	0.00979595071490258	-1.12435298258962	0.260863309821558	-0.0301829783967852	0.00819952286372168	Pseudo-replicate 1	TP53wt only	0.130938252001966	Pairwise analyses DNase.L	other
NA	-0.0114179792581426	0.00947285632879723	-1.20533647527538	0.228073433957355	-0.0299497670873785	0.00715564355181433	Pseudo-replicate 2	TP53wt only	0.118724579421352	Pairwise analyses DNase.L	other
NA	-0.0101226288855518	0.00915241645846754	-1.1060061494674	0.268723857707133	-0.0280325229632658	0.00782629193554791	Pseudo-replicate 3	TP53wt only	0.133799605886456	Pairwise analyses DNase.L	other
NA	-0.0221051665277584	0.0080523407823611	-2.74518517350638	0.00604767627991062	-0.0378694371408304	-0.00631122103291734	Pseudo-replicate 1	TP53wt only	0.00915167102429315	Pairwise analyses DNase.L	other
NA	-0.0176953519767256	0.00776608513862348	-2.27854210465971	0.0226942988753796	-0.0329097087582901	-0.00245338783731433	Pseudo-replicate 2	TP53wt only	0.0238595146317783	Pairwise analyses DNase.L	other
NA	-0.0169947485735431	0.00749885908320465	-2.26631123281228	0.0234323341584359	-0.031694310748608	-0.0022694011873492	Pseudo-replicate 3	TP53wt only	0.0243378124188122	Pairwise analyses DNase.L	other
NA	-0.0197159809880965	0.00798511102973558	-2.46909290486714	0.0135456045612027	-0.0353280507353505	-0.00407488685875423	Pseudo-replicate 1	TP53wt only	0.0164640065649022	Pairwise analyses DNase.L	other
NA	-0.0142386633717092	0.00770153637357691	-1.84880817034902	0.0644855171732832	-0.0292955589747333	8.45202490946305e-4	Pseudo-replicate 2	TP53wt only	0.050260442108981	Pairwise analyses DNase.L	other
NA	-0.0138853130672227	0.00743657588830186	-1.86716484518972	0.0618785712203079	-0.028426353689993	6.80862707630309e-4	Pseudo-replicate 3	TP53wt only	0.0488481672785149	Pairwise analyses DNase.L	other
NA	-0.0207012223361188	0.00798942583956773	-2.59107760079526	0.00956759144619394	-0.0363565171659602	-0.00501744661333797	Pseudo-replicate 1	TP53wt only	0.0127536857532029	Pairwise analyses DNase.L	other
NA	-0.0156598806044234	0.00770569820680503	-2.03224681062566	0.042128676153255	-0.0307558586546605	-5.37416665202596e-4	Pseudo-replicate 2	TP53wt only	0.0373254172293053	Pairwise analyses DNase.L	other
NA	-0.0151094874411887	0.00744049301869759	-2.03071051921147	0.0422843686349175	-0.0296875282423794	-5.06760812511631e-4	Pseudo-replicate 3	TP53wt only	0.0373764366425316	Pairwise analyses DNase.L	other
NA	-0.00901600177155424	0.00809456890444393	-1.1138334700696	0.265350635262926	-0.0248473389744935	0.0068460731178012	Pseudo-replicate 1	TP53wt only	0.132527120477933	Pairwise analyses DNase.L	other
NA	-0.0053344906695883	0.00780768672936217	-0.683235746322534	0.494457888177007	-0.0206025362107857	0.00996213062875303	Pseudo-replicate 2	TP53wt only	0.208426188752163	Pairwise analyses DNase.L	other
NA	-0.00377344520235969	0.00753366261717679	-0.50087791212686	0.61645704834548	-0.0185102106862825	0.0109899229216419	Pseudo-replicate 3	TP53wt only	0.242818543164988	Pairwise analyses DNase.L	other
NA	-0.0157281250240272	0.00833948971819586	-1.8859817033781	0.0592974202811563	-0.0320464247966217	6.18838941829976e-4	Pseudo-replicate 1	TP53wt only	0.0474197610903074	Pairwise analyses DNase.L	other
NA	-0.0127535700795364	0.00804960032170084	-1.58437308311496	0.113108843520838	-0.0285084279493269	0.00302795218619123	Pseudo-replicate 2	TP53wt only	0.0739895711572502	Pairwise analyses DNase.L	other
NA	-0.0119401721634441	0.00776046744119194	-1.53858929941083	0.123904592526808	-0.0271312752091788	0.00327569951026181	Pseudo-replicate 3	TP53wt only	0.0789371667280085	Pairwise analyses DNase.L	other
NA	-0.0264041072853081	0.00843848407977462	-3.12901073648921	0.00175395899390559	-0.0429195786958555	-0.00985764408804881	Pseudo-replicate 1	TP53wt only	0.00361896312065649	Pairwise analyses DNase.L	other
NA	-0.019114210146501	0.00815080957744237	-2.34506891185389	0.0190235631786368	-0.0350684197797583	-0.00313112342414003	Pseudo-replicate 2	TP53wt only	0.0212536145747311	Pairwise analyses DNase.L	other
NA	-0.0191670112587007	0.00786630264281664	-2.43659723367033	0.0148261828468918	-0.0345870170387725	-0.00372003012144138	Pseudo-replicate 3	TP53wt only	0.0176291819013163	Pairwise analyses DNase.L	other
NA	-0.00663092457341563	0.00858722537355009	-0.772184761080086	0.440005005838775	-0.0234382458483025	0.0102097459782989	Pseudo-replicate 1	TP53wt only	0.192036970679376	Pairwise analyses DNase.L	other
NA	-0.00441559808792939	0.00827767465253861	-0.533434602503399	0.593732769919434	-0.0206187152624974	0.0118184612516698	Pseudo-replicate 2	TP53wt only	0.236904834692176	Pairwise analyses DNase.L	other
NA	-0.00492717965552454	0.00800522518021157	-0.615495447611421	0.538227574810037	-0.0206041213244012	0.0107786903838444	Pseudo-replicate 3	TP53wt only	0.222013944320615	Pairwise analyses DNase.L	other
NA	-0.0242056849597667	0.00871541061031664	-2.77734303546339	0.00548053039014856	-0.0411769614797526	-0.0072017456981369	Pseudo-replicate 1	TP53wt only	0.00863232683975348	Pairwise analyses DNase.L	other
NA	-0.0171766630905491	0.00842085246232721	-2.03977722770862	0.0413725189337965	-0.0335817152308227	-7.41117392087418e-4	Pseudo-replicate 2	TP53wt only	0.0369996553603637	Pairwise analyses DNase.L	other
NA	-0.0186582445346746	0.00812690591212777	-2.29586077855669	0.0216838429462713	-0.0345164799845269	-0.00277151367328074	Pseudo-replicate 3	TP53wt only	0.0231270435046441	Pairwise analyses DNase.L	other
NA	-0.0224845208647002	0.00857153591521392	-2.6231612498749	0.0087118029912484	-0.0391904594919837	-0.00574735762245319	Pseudo-replicate 1	TP53wt only	0.0119044844150107	Pairwise analyses DNase.L	other
NA	-0.0154327220585277	0.00827673867777446	-1.86458974474683	0.0622389314295148	-0.0315837729883928	7.47474513413637e-4	Pseudo-replicate 2	TP53wt only	0.0490915056409629	Pairwise analyses DNase.L	other
NA	-0.015931730053856	0.00799022878023817	-1.99390161308761	0.0461628076440728	-0.03153383410666	-3.02422961398193e-4	Pseudo-replicate 3	TP53wt only	0.0398432907494625	Pairwise analyses DNase.L	other
NA	-0.019496262355126	0.00866480882757214	-2.25005106784206	0.0244457037452723	-0.0363567554818274	-0.00260207601774684	Pseudo-replicate 1	TP53wt only	0.0250758670961339	Pairwise analyses DNase.L	other
NA	-0.0150483886666806	0.00835702515637457	-1.80068725235343	0.0717521879634582	-0.0313096483121895	0.00124416367192512	Pseudo-replicate 2	TP53wt only	0.0541017030831594	Pairwise analyses DNase.L	other
NA	-0.0172968500029939	0.00807738844438479	-2.14139138189129	0.0322424893421362	-0.0330305669218957	-0.00153382801539431	Pseudo-replicate 3	TP53wt only	0.0308322025007135	Pairwise analyses DNase.L	other
NA	-0.0168534115075463	0.00829383385151339	-2.03204112950382	0.0421494923445721	-0.0330958172189709	-5.80748224819334e-4	Pseudo-replicate 1	TP53wt only	0.0373264989210764	Pairwise analyses DNase.L	other
NA	-0.0136959130231669	0.00800485954323364	-1.71094982356609	0.0870903759065222	-0.029374443906254	0.0020107547589144	Pseudo-replicate 2	TP53wt only	0.0623903104406678	Pairwise analyses DNase.L	other
NA	-0.0135269164511109	0.00773785936378125	-1.7481471057004	0.0804385579748191	-0.0286826847679293	0.00165513737421535	Pseudo-replicate 3	TP53wt only	0.0589780553184283	Pairwise analyses DNase.L	other
NA	-0.0141929412695956	0.00858043865614795	-1.65410439236999	0.0981063038059554	-0.0308911560230245	0.00253805087007586	Pseudo-replicate 1	TP53wt only	0.0676365345330726	Pairwise analyses DNase.L	other
NA	-0.00982923869406495	0.00829611365969466	-1.18480038934601	0.236096378625679	-0.0259706826661413	0.00634278477943057	Pseudo-replicate 2	TP53wt only	0.12197799963355	Pairwise analyses DNase.L	other
NA	-0.0119902309633952	0.00802020455801117	-1.49500313572656	0.134913623776034	-0.0276094530840306	0.0036576529185051	Pseudo-replicate 3	TP53wt only	0.0834227530027081	Pairwise analyses DNase.L	other
NA	-0.0234971156370949	0.00831867976964442	-2.82462076768936	0.00473366056309683	-0.0397849832914461	-0.0071782869031031	Pseudo-replicate 1	TP53wt only	0.00773328260167449	Pairwise analyses DNase.L	other
NA	-0.020001717254693	0.0080312148591632	-2.49049709233867	0.0127564539583397	-0.0357246605242285	-0.00424993243399593	Pseudo-replicate 2	TP53wt only	0.0158072410920976	Pairwise analyses DNase.L	other
NA	-0.0191445531479353	0.00773778978178563	-2.47416299587263	0.0133548751357339	-0.0342915152781809	-0.00397081791749691	Pseudo-replicate 3	TP53wt only	0.0163021304080606	Pairwise analyses DNase.L	other
NA	-0.0163788708034956	0.00853340987752211	-1.91938170538828	0.054936044500801	-0.0330871641622495	3.64135618828447e-4	Pseudo-replicate 1	TP53wt only	0.0450477905637766	Pairwise analyses DNase.L	other
NA	-0.0113463888019663	0.00822841399594945	-1.37892779915446	0.167917016087748	-0.0274586336995919	0.00479808782483765	Pseudo-replicate 2	TP53wt only	0.096314384008404	Pairwise analyses DNase.L	other
NA	-0.0118333279331221	0.00794622777604715	-1.48917552663064	0.136441153558175	-0.027393864396475	0.00375725895469563	Pseudo-replicate 3	TP53wt only	0.0839750068654824	Pairwise analyses DNase.L	other
NA	-0.0091085944468913	0.00878012250025879	-1.03741086147976	0.299544418540625	-0.026266916809629	0.00808492508436194	Pseudo-replicate 1	TP53wt only	0.143980102438577	Pairwise analyses DNase.L	other
NA	-0.00271776794551578	0.00845769119574302	-0.321336861634734	0.747955124855563	-0.0192527142429276	0.0138497835086487	Pseudo-replicate 2	TP53wt only	0.27921812305876	Pairwise analyses DNase.L	other
NA	-0.00131531977027877	0.00817701550493517	-0.160855726577126	0.872207033194272	-0.0173068903978407	0.0147067164135771	Pseudo-replicate 3	TP53wt only	0.310143909328823	Pairwise analyses DNase.L	other
NA	-0.01117153022045	0.00876457481860827	-1.27462317929347	0.202442649157325	-0.0283322714199504	0.00602307255035127	Pseudo-replicate 1	TP53wt only	0.110147645938968	Pairwise analyses DNase.L	other
NA	-0.00552311392843083	0.00845156099963718	-0.653502226235832	0.513432554672673	-0.0220741512820125	0.0110593539510532	Pseudo-replicate 2	TP53wt only	0.214196718791381	Pairwise analyses DNase.L	other
NA	-0.00492431331095549	0.00816394340233515	-0.603178276511198	0.546390097550614	-0.0209139225915388	0.0110946114472908	Pseudo-replicate 3	TP53wt only	0.224342148232839	Pairwise analyses DNase.L	other
NA	-0.0153039186251659	0.00797904182012144	-1.91801458999409	0.055109161179852	-0.0309127252798458	3.33621403419582e-4	Pseudo-replicate 1	TP53wt only	0.0451120679975947	Pairwise analyses DNase.L	other
NA	-0.0108165775401985	0.00769648235513724	-1.40539236512101	0.159904635814782	-0.0258714326293776	0.00426499116806165	Pseudo-replicate 2	TP53wt only	0.0930921538200958	Pairwise analyses DNase.L	other
NA	-0.010371359567564	0.00743179200450083	-1.39553953626297	0.162853201087659	-0.0249087005917601	0.00419088211009332	Pseudo-replicate 3	TP53wt only	0.0941755192864816	Pairwise analyses DNase.L	other
NA	-0.0299421688480763	0.0115303523584445	-2.59681299558443	0.00940931356029293	-0.052474575288788	-0.00735675249190984	Pseudo-replicate 1	TP53wt only	0.0125867402815799	Pairwise analyses DNase.L	other
NA	-0.0256957141183221	0.0111932360550348	-2.29564658441774	0.0216960969040357	-0.0475796327302077	-0.0037620127298983	Pseudo-replicate 2	TP53wt only	0.0231271639029491	Pairwise analyses DNase.L	other
NA	-0.0301277754460122	0.010732825709668	-2.80706835841688	0.00499946312632431	-0.0511106598890317	-0.00909906042194177	Pseudo-replicate 3	TP53wt only	0.00808431817914347	Pairwise analyses DNase.L	other
NA	-0.019771558116744	0.00793812122940569	-2.49071002386597	0.0127488122111916	-0.0353161513718902	-0.00419782644784574	Pseudo-replicate 1	TP53wt only	0.0158072410920976	Pairwise analyses DNase.L	other
NA	-0.014742598069685	0.00765733307131032	-1.92529147320508	0.0541929037879021	-0.0297387540985864	2.80632305150441e-4	Pseudo-replicate 2	TP53wt only	0.0446884983141744	Pairwise analyses DNase.L	other
NA	-0.0139920917973695	0.00739306857469809	-1.89259597094173	0.0584116199877225	-0.0284706140865515	5.11663408787899e-4	Pseudo-replicate 3	TP53wt only	0.0470272766705804	Pairwise analyses DNase.L	other
NA	-0.0230555428194658	0.0080193746764756	-2.87498012620585	0.00404052929700936	-0.0387707239382308	-0.00731108851101249	Pseudo-replicate 1	TP53wt only	0.00686886060725048	Pairwise analyses DNase.L	other
NA	-0.0185777635556056	0.00773407020438346	-2.40206813031982	0.0163026718050405	-0.0337402683797908	-0.00338805583933189	Pseudo-replicate 2	TP53wt only	0.0189010765531821	Pairwise analyses DNase.L	other
NA	-0.0173414719030055	0.00746834853157408	-2.32199552949231	0.0202331763484354	-0.0319867351328216	-0.00267083473143208	Pseudo-replicate 3	TP53wt only	0.0221122022749155	Pairwise analyses DNase.L	other
NA	-0.0220568005845238	0.0079913269496851	-2.76009237557136	0.00577850196822741	-0.0376672597830225	-0.00641735961057423	Pseudo-replicate 1	TP53wt only	0.00892001171334887	Pairwise analyses DNase.L	other
NA	-0.0173975076696069	0.0077068800211473	-2.2573995730917	0.0239831183770558	-0.0324570801324604	-0.0023110168721387	Pseudo-replicate 2	TP53wt only	0.0248016939491818	Pairwise analyses DNase.L	other
NA	-0.0173395322351737	0.00744070081665408	-2.33036277931826	0.0197869852553249	-0.0318856674686385	-0.00276831961211509	Pseudo-replicate 3	TP53wt only	0.0218812753431798	Pairwise analyses DNase.L	other
NA	-0.0191975529313028	0.00804431315574666	-2.38647508614065	0.0170107599130195	-0.0349056372320213	-0.00346089581734634	Pseudo-replicate 1	TP53wt only	0.0195200509029116	Pairwise analyses DNase.L	other
NA	-0.0155201981665797	0.00775825505711471	-2.00047537137193	0.0454489567724472	-0.030668788293306	-3.4506137268013e-4	Pseudo-replicate 2	TP53wt only	0.0393340979768784	Pairwise analyses DNase.L	other
NA	-0.0152796143643674	0.00749076860822676	-2.03979259853075	0.041370987325364	-0.0299078682213947	-6.26627228651471e-4	Pseudo-replicate 3	TP53wt only	0.0369996553603637	Pairwise analyses DNase.L	other
NA	0.00100520811080475	0.0112215554321953	0.0895783224418917	0.928622311324593	-0.0209519575170565	0.0230149990915	Pseudo-replicate 1	TP53wt only	0.324212735954363	Pairwise analyses DNase.L	other
NA	0.00217692443917511	0.010776313486399	0.202010125440639	0.839908808412514	-0.0189121719294833	0.0233144775705288	Pseudo-replicate 2	TP53wt only	0.302384616543546	Pairwise analyses DNase.L	other
NA	-0.00122601978685145	0.0104316069425599	-0.117529331156968	0.906440602203704	-0.0216407251167767	0.0192340863855727	Pseudo-replicate 3	TP53wt only	0.318864527678392	Pairwise analyses DNase.L	other
NA	-0.0429276836592672	0.0114291339804149	-3.75598743814086	1.72659354060538e-4	-0.0652912382326159	-0.0204972992136302	Pseudo-replicate 1	TP53wt only	5.20401275541107e-4	Pairwise analyses DNase.L	other
NA	-0.0330366317546949	0.0110628557912191	-2.98626614846746	0.00282406739997228	-0.0546837464727142	-0.0113269751963727	Pseudo-replicate 2	TP53wt only	0.00519278098657437	Pairwise analyses DNase.L	other
NA	-0.0295510618132601	0.0106657214834086	-2.77065755553708	0.00559432277180418	-0.0504218319490524	-0.0086221778847557	Pseudo-replicate 3	TP53wt only	0.00872859879497811	Pairwise analyses DNase.L	other
NA	-0.0178221066593793	0.00811567429273928	-2.19601058599948	0.0280911856928362	-0.0336817061392748	-0.00193494768988436	Pseudo-replicate 1	TP53wt only	0.027754177397717	Pairwise analyses DNase.L	other
NA	-0.012743857407157	0.00782837803548895	-1.62790521221438	0.10354498606269	-0.0280399788942498	0.00257789336726679	Pseudo-replicate 2	TP53wt only	0.0699431656134801	Pairwise analyses DNase.L	other
NA	-0.0136902679234436	0.0075607521766892	-1.81070184599524	0.0701870169613334	-0.0284744768119491	0.001117761613294	Pseudo-replicate 3	TP53wt only	0.0532233820993349	Pairwise analyses DNase.L	other
NA	-0.0221224840689139	0.00841093572241466	-2.63020486650002	0.00853334273168835	-0.0385941108816954	-0.00561933513793164	Pseudo-replicate 1	TP53wt only	0.0117682850930327	Pairwise analyses DNase.L	other
NA	-0.0152281305589598	0.00811196076226233	-1.87724410968586	0.0604846445011809	-0.0311130280529987	6.86069251677918e-4	Pseudo-replicate 2	TP53wt only	0.0481066298939053	Pairwise analyses DNase.L	other
NA	-0.0138033995431518	0.00781682951311905	-1.76585654324243	0.0774199194625438	-0.0291085492049755	0.00152895940116814	Pseudo-replicate 3	TP53wt only	0.0571386571416431	Pairwise analyses DNase.L	other
NA	-0.0429176390406259	0.0163976784052038	-2.61729971646511	0.00886284827348609	-0.0749544472084811	-0.01087958844341	Pseudo-replicate 1	TP53wt only	0.0120246245625928	Pairwise analyses DNase.L	other
NA	-0.0377929125798037	0.0156431828694643	-2.41593497277181	0.015694863996565	-0.0683665133497885	-0.00721821165740878	Pseudo-replicate 2	TP53wt only	0.0184092820066504	Pairwise analyses DNase.L	other
NA	-0.0288149945818617	0.0150441488383394	-1.91536223760482	0.0554463234784241	-0.0582188646178524	5.89887682225741e-4	Pseudo-replicate 3	TP53wt only	0.0453101812714123	Pairwise analyses DNase.L	other
NA	-0.04821970011255	0.0117498173455287	-4.10386805977879	4.06299234865057e-5	-0.0712629346323255	-0.0251532491659951	Pseudo-replicate 1	TP53wt only	1.47159340609973e-4	Pairwise analyses DNase.L	other
NA	-0.0442251126908639	0.0112618523671024	-3.92698387878466	8.60177442166331e-5	-0.0663162336298204	-0.0221126632043224	Pseudo-replicate 2	TP53wt only	2.86455614762456e-4	Pairwise analyses DNase.L	other
NA	-0.0403471315695005	0.0109095217284309	-3.69834100649465	2.17013216280132e-4	-0.0617490611453979	-0.0189251918843605	Pseudo-replicate 3	TP53wt only	6.29196260487058e-4	Pairwise analyses DNase.L	other
NA	-0.0458297621737465	0.0110512799205614	-4.14700944172795	3.36846176760411e-5	-0.0674901387633209	-0.0241693925142016	Pseudo-replicate 1	TP53 isogenic pair	1.25567151142066e-4	Single-term analyses	other
NA	-0.0317430892980988	0.0109256163889302	-2.90538200940872	0.00366805116571044	-0.0531570918284786	-0.0103290902864799	Pseudo-replicate 2	TP53 isogenic pair	0.00639849839701865	Single-term analyses	other
NA	-0.0353205284336378	0.0105417377421849	-3.35054137158958	8.06537604334469e-4	-0.0559820909022969	-0.0146589669031447	Pseudo-replicate 3	TP53 isogenic pair	0.00190850832798351	Single-term analyses	other
NA	-0.0355780544606877	0.0136559136131116	-2.60532216801135	0.00917879077051795	-0.0623352873606606	-0.0088208238615518	Pseudo-replicate 1	TP53 isogenic pair	0.0123129593224971	Pairwise analyses DNase.L	other
NA	-0.0207043896374466	0.0135207968081286	-1.53129951816148	0.125695384597397	-0.0471984998022123	0.00578972340653558	Pseudo-replicate 2	TP53 isogenic pair	0.0796783209402395	Pairwise analyses DNase.L	other
NA	-0.0310118757113481	0.0130462449915654	-2.37707292262239	0.017450637843773	-0.0565662161120886	-0.00545753307537504	Pseudo-replicate 3	TP53 isogenic pair	0.0198810973252866	Pairwise analyses DNase.L	other
NA	-0.0422720309982603	0.0112019027828743	-3.77364737202385	1.60878113155413e-4	-0.0642211436913013	-0.0203229151156877	Pseudo-replicate 1	TP53 isogenic pair	4.92174401598258e-4	Pairwise analyses DNase.L	other
NA	-0.0283320074738363	0.01107400621784	-2.55842437836039	0.0105147686610655	-0.0500458242937756	-0.00661819991801303	Pseudo-replicate 2	TP53 isogenic pair	0.0136253512285164	Pairwise analyses DNase.L	other
NA	-0.0329886977271418	0.0106854748748933	-3.08724676379637	0.0020201981813867	-0.0539424092616034	-0.0120349266923	Pseudo-replicate 3	TP53 isogenic pair	0.00402532918779279	Pairwise analyses DNase.L	other
NA	-0.0459501039516487	0.0111117074003689	-4.13528743117582	3.5451063490232e-5	-0.0677112054959849	-0.02418902654891	Pseudo-replicate 1	TP53 isogenic pair	1.3087144126227e-4	Pairwise analyses DNase.L	other
NA	-0.0312604492510705	0.0109853218721466	-2.84565619604937	0.00443200173956327	-0.0527688282978955	-0.00975208143480547	Pseudo-replicate 2	TP53 isogenic pair	0.00734759504017872	Pairwise analyses DNase.L	other
NA	-0.0358750530364112	0.0105993034238144	-3.38466138782362	7.12661101484916e-4	-0.056627500505634	-0.0151226156577885	Pseudo-replicate 3	TP53 isogenic pair	0.00172056613387558	Pairwise analyses DNase.L	other
NA	-0.0459576463360175	0.0111151752573903	-4.13467581678132	3.55456041185621e-5	-0.0677538697508292	-0.0241614376478585	Pseudo-replicate 1	TP53 isogenic pair	1.30966636921406e-4	Pairwise analyses DNase.L	other
NA	-0.0317297047926299	0.0109886902067691	-2.88748742530608	0.00388332127905291	-0.053270214655902	-0.0101892227100856	Pseudo-replicate 2	TP53 isogenic pair	0.00670038207279842	Pairwise analyses DNase.L	other
NA	-0.0364258782259007	0.0106027438343365	-3.43551431544892	5.91430215363979e-4	-0.0572097660204805	-0.0156420263426882	Pseudo-replicate 3	TP53 isogenic pair	0.00147653684660482	Pairwise analyses DNase.L	other
NA	-0.0438477823820218	0.011258610831115	-3.89459970148727	9.83610289865703e-5	-0.0659057466780494	-0.0217898878431291	Pseudo-replicate 1	TP53 isogenic pair	3.2472263993704e-4	Pairwise analyses DNase.L	other
NA	-0.0306248779964669	0.0111280788932994	-2.75203638382788	0.00592259403679558	-0.0524208331660122	-0.00882894103443984	Pseudo-replicate 2	TP53 isogenic pair	0.00905439092954669	Pairwise analyses DNase.L	other
NA	-0.0323046063819291	0.0107318947100137	-3.01014939624654	0.00261119218375214	-0.0533256993942326	-0.0112834994215375	Pseudo-replicate 3	TP53 isogenic pair	0.00489083715681356	Pairwise analyses DNase.L	other
NA	-0.0505059279295415	0.0117400620670857	-4.30201541021995	1.69251537063872e-5	-0.0735289740872227	-0.027483019372001	Pseudo-replicate 1	TP53 isogenic pair	6.80173329382813e-5	Pairwise analyses DNase.L	other
NA	-0.0367868273512879	0.0116118135984812	-3.16805183266975	0.0015346415711157	-0.0595531370416468	-0.0140206234280528	Pseudo-replicate 2	TP53 isogenic pair	0.00325896603444251	Pairwise analyses DNase.L	other
NA	-0.0400021849603243	0.0111965282989988	-3.57273110843666	3.53277465415926e-4	-0.0619739220776502	-0.0180304847618846	Pseudo-replicate 3	TP53 isogenic pair	9.45151136909641e-4	Pairwise analyses DNase.L	other
NA	-0.0373308974050101	0.0119772215605648	-3.11682448356159	0.00182810375338953	-0.0608091338019253	-0.0138526934271914	Pseudo-replicate 1	TP53 isogenic pair	0.00372837238766858	Pairwise analyses DNase.L	other
NA	-0.0249321696728191	0.011837337580267	-2.10623119462111	0.0351842747026596	-0.0481309536775015	-0.00173340157619587	Pseudo-replicate 2	TP53 isogenic pair	0.0329992445892593	Pairwise analyses DNase.L	other
NA	-0.0300715876764422	0.0114248906809024	-2.63211163383027	0.00848559759244375	-0.0524655183823762	-0.00767765717917899	Pseudo-replicate 3	TP53 isogenic pair	0.0117385326213492	Pairwise analyses DNase.L	other
NA	-0.0484823294758847	0.0121392807603688	-3.99383871523636	6.50120948225404e-5	-0.0721984580434084	-0.024766514509025	Pseudo-replicate 1	TP53 isogenic pair	2.21537714539052e-4	Pairwise analyses DNase.L	other
NA	-0.0338766225908674	0.0120111088360982	-2.82044089793398	0.00479577068279933	-0.0573286613875383	-0.0104247398649963	Pseudo-replicate 2	TP53 isogenic pair	0.00780796513754629	Pairwise analyses DNase.L	other
NA	-0.0391068107921298	0.0115888805869753	-3.37451149820993	7.3946826715599e-4	-0.0617563502637461	-0.0164573499806358	Pseudo-replicate 3	TP53 isogenic pair	0.00177404388232099	Pairwise analyses DNase.L	other
NA	-0.0460345955856224	0.0119190287299235	-3.86227742450604	1.12334895725562e-4	-0.0693319253497745	-0.0227375264978529	Pseudo-replicate 1	TP53 isogenic pair	3.63917281211124e-4	Pairwise analyses DNase.L	other
NA	-0.0313810660558317	0.0117860865897115	-2.66255179927369	0.00775506325379343	-0.0544069877300978	-0.00835518203539499	Pseudo-replicate 2	TP53 isogenic pair	0.011032402202028	Pairwise analyses DNase.L	other
NA	-0.0358637219659071	0.011372578207507	-3.15352607926965	0.00161310814502389	-0.0581091158330462	-0.0136184389077488	Pseudo-replicate 3	TP53 isogenic pair	0.0033915685955017	Pairwise analyses DNase.L	other
NA	-0.0345394029810605	0.0120792988718084	-2.85938806114577	0.00424459191333951	-0.0580941628637126	-0.01098480147197	Pseudo-replicate 1	TP53 isogenic pair	0.00712997827567879	Pairwise analyses DNase.L	other
NA	-0.0199414339656342	0.0119402018804781	-1.67010860999243	0.0948978769653501	-0.0432083678930063	0.00332544410988906	Pseudo-replicate 2	TP53 isogenic pair	0.0660943726532263	Pairwise analyses DNase.L	other
NA	-0.0263053047758538	0.0115336208034244	-2.2807499244334	0.0225632490884696	-0.048800610221113	-0.00381004429218127	Pseudo-replicate 3	TP53 isogenic pair	0.0237590127073535	Pairwise analyses DNase.L	other
NA	-0.0369526585738676	0.0115465102945451	-3.20033132359697	0.00137269690369286	-0.0595843380126506	-0.0143209820377296	Pseudo-replicate 1	TP53 isogenic pair	0.00297814238131505	Pairwise analyses DNase.L	other
NA	-0.0260153186074183	0.0114110381468242	-2.27983801935309	0.0226172971889538	-0.0483820045063685	-0.00364863371981319	Pseudo-replicate 2	TP53 isogenic pair	0.0238027671752784	Pairwise analyses DNase.L	other
NA	-0.0313226190228461	0.0110234296590056	-2.84145860152128	0.00449076820744718	-0.0529287229949238	-0.00971651580410374	Pseudo-replicate 3	TP53 isogenic pair	0.00741276358478661	Pairwise analyses DNase.L	other
NA	-0.0314201763554974	0.0119478633337697	-2.62977366561356	0.00854417317505386	-0.0547117085747622	-0.00812876883502533	Pseudo-replicate 1	TP53 isogenic pair	0.0117682850930327	Pairwise analyses DNase.L	other
NA	-0.0226249843025528	0.0118300345454306	-1.91250365463149	0.0558116243099724	-0.0456689571049471	4.18952203789632e-4	Pseudo-replicate 2	TP53 isogenic pair	0.0455500784495968	Pairwise analyses DNase.L	other
NA	-0.0279589661839951	0.011421504552344	-2.44792321850954	0.0143682270872902	-0.0502263231540588	-0.00569163912582271	Pseudo-replicate 3	TP53 isogenic pair	0.0172107670990224	Pairwise analyses DNase.L	other
NA	-0.049965039677701203	0.0115581348152236	-4.32293276350182	1.53968667812715e-5	-0.0726246790672608	-0.0273053922208025	Pseudo-replicate 1	TP53 isogenic pair	6.25352410527243e-5	Pairwise analyses DNase.L	other
NA	-0.035063088104149	0.0114159108699693	-3.07142272776375	0.00213041298657082	-0.0574412580387423	-0.0126849027951542	Pseudo-replicate 2	TP53 isogenic pair	0.00417239510836238	Pairwise analyses DNase.L	other
NA	-0.0375557356884746	0.0110074177010338	-3.41185705026414	6.45219397147118e-4	-0.0591302852442271	-0.0159811701244832	Pseudo-replicate 3	TP53 isogenic pair	0.00158383892676704	Pairwise analyses DNase.L	other
NA	-0.0439630455184415	0.0118822106445894	-3.69990457444551	2.15680551053885e-4	-0.0672522910488444	-0.0206738189511312	Pseudo-replicate 1	TP53 isogenic pair	6.26285654369711e-4	Pairwise analyses DNase.L	other
NA	-0.0319274735181574	0.0117422429087667	-2.71902683041248	0.00654742969262678	-0.0549425171631401	-0.00891244059440032	Pseudo-replicate 2	TP53 isogenic pair	0.00966072945789851	Pairwise analyses DNase.L	other
NA	-0.0383156193192633	0.0113331674339635	-3.38083942927007	7.2264759089674e-4	-0.0605288448929523	-0.016102398465953	Pseudo-replicate 3	TP53 isogenic pair	0.00174026503501161	Pairwise analyses DNase.L	other
NA	-0.0432196426125455	0.0122138681334138	-3.5385712487192	4.02298697491237e-4	-0.0671300852149145	-0.0193092144051687	Pseudo-replicate 1	TP53 isogenic pair	0.0010555463895568	Pairwise analyses DNase.L	other
NA	-0.0269140178628943	0.0120594546334844	-2.2317773631458	0.0256296811664634	-0.0505245317105211	-0.00330352064878195	Pseudo-replicate 2	TP53 isogenic pair	0.025982548242123	Pairwise analyses DNase.L	other
NA	-0.0349869284854092	0.0116482406900681	-3.00362341544342	0.00266785320529288	-0.0578070416995151	-0.0121668430535337	Pseudo-replicate 3	TP53 isogenic pair	0.00498226790470294	Pairwise analyses DNase.L	other
NA	-0.0376243104839689	0.0121999899444236	-3.08396241762202	0.00204263397268384	-0.0615316175014435	-0.0137170042635976	Pseudo-replicate 1	TP53 isogenic pair	0.00406153650000789	Pairwise analyses DNase.L	other
NA	-0.0219719940163929	0.0120588433893738	-1.82206479567971	0.0684451545926516	-0.0456063648076792	0.00166236995089289	Pseudo-replicate 2	TP53 isogenic pair	0.0521995730421842	Pairwise analyses DNase.L	other
NA	-0.0261309947573365	0.0116358779459615	-2.24572609636265	0.0247215575665717	-0.0489353425089417	-0.00332664614390998	Pseudo-replicate 3	TP53 isogenic pair	0.0253043260816423	Pairwise analyses DNase.L	other
NA	-0.0425230341119913	0.0111065273609616	-3.82865253287503	1.28846765422894e-4	-0.0642762992611124	-0.0207697528953968	Pseudo-replicate 1	TP53 isogenic pair	4.10428636951088e-4	Pairwise analyses DNase.L	other
NA	-0.0289118055660814	0.0109809815545535	-2.63289810864791	0.00846597407816311	-0.0504168387489471	-0.00740675047424687	Pseudo-replicate 2	TP53 isogenic pair	0.0117292257088178	Pairwise analyses DNase.L	other
NA	-0.0326228180165059	0.0105952544012077	-3.07900280457516	0.00207694726516998	-0.0533679511274866	-0.0118776739827978	Pseudo-replicate 3	TP53 isogenic pair	0.00410039906166335	Pairwise analyses DNase.L	other
NA	-0.0389202817812159	0.0160850077441402	-2.41966198588835	0.0155349399285895	-0.0704098610977615	-0.00743070757260234	Pseudo-replicate 1	TP53 isogenic pair	0.018277973709551	Pairwise analyses DNase.L	other
NA	-0.0313681387775458	0.0159044810285029	-1.97228307678383	0.0485773004298938	-0.0624979280841138	-2.38380775937912e-4	Pseudo-replicate 2	TP53 isogenic pair	0.041476215737556	Pairwise analyses DNase.L	other
NA	-0.0343637006732818	0.0153261712285198	-2.24215821165666	0.0249511488666912	-0.0643641607868092	-0.00436324382954537	Pseudo-replicate 3	TP53 isogenic pair	0.0254982255334525	Pairwise analyses DNase.L	other
NA	-0.0458612407347876	0.0110471198355816	-4.15142058901847	3.30417913792158e-5	-0.0675129521281305	-0.0242095371948269	Pseudo-replicate 1	TP53 isogenic pair	1.23654840414911e-4	Pairwise analyses DNase.L	other
NA	-0.0317980169831649	0.0109224498224766	-2.91125319868531	0.00359982172106383	-0.0532053847714336	-0.0103906533047818	Pseudo-replicate 2	TP53 isogenic pair	0.00629677872753546	Pairwise analyses DNase.L	other
NA	-0.0352489066606034	0.0105383066270368	-3.34483593124627	8.23312580849211e-4	-0.0559033288770326	-0.01459448554784	Pseudo-replicate 3	TP53 isogenic pair	0.0019433746614966	Pairwise analyses DNase.L	other
NA	-0.0424281322624912	0.0111550409528974	-3.80349408322619	1.42669402721442e-4	-0.0643090239576512	-0.0205472541303305	Pseudo-replicate 1	TP53 isogenic pair	4.47721005924943e-4	Pairwise analyses DNase.L	other
NA	-0.0289045050788138	0.0110278808382481	-2.62103893783148	0.00876622489192765	-0.0505442408090632	-0.00726478379201679	Pseudo-replicate 2	TP53 isogenic pair	0.0119531266391666	Pairwise analyses DNase.L	other
NA	-0.0331368167774128	0.0106415317934711	-3.1139141827066	0.00184623180262227	-0.0540170936726387	-0.0122565216453085	Pseudo-replicate 3	TP53 isogenic pair	0.00376131698970445	Pairwise analyses DNase.L	other
NA	-0.0444567152263531	0.0111179902461025	-3.99862873075803	6.37105265445398e-5	-0.0662133439303303	-0.0227001153016989	Pseudo-replicate 1	TP53 isogenic pair	2.17949077155636e-4	Pairwise analyses DNase.L	other
NA	-0.0305954296409211	0.0109908618339574	-2.78371524482214	0.00537401916150573	-0.0521052525428495	-0.00908563432094537	Pseudo-replicate 2	TP53 isogenic pair	0.00852821279229827	Pairwise analyses DNase.L	other
NA	-0.0349769890862989	0.0106039571080468	-3.29848458739583	9.72082164175987e-4	-0.0557317967418393	-0.0142221985722341	Pseudo-replicate 3	TP53 isogenic pair	0.00222826721158976	Pairwise analyses DNase.L	other
NA	-0.0394881656976918	0.011192270246426	-3.52816406575791	4.18452710319979e-4	-0.0613736684981378	-0.0176026611599989	Pseudo-replicate 1	TP53 isogenic pair	0.00108703596723793	Pairwise analyses DNase.L	other
NA	-0.0257352978432732	0.0110625390786974	-2.3263463893954	0.0200000791380992	-0.0473656260320667	-0.00410496488089653	Pseudo-replicate 2	TP53 isogenic pair	0.0219950198587378	Pairwise analyses DNase.L	other
NA	-0.0308017732472161	0.0106753906300243	-2.88530643184025	0.00391032844553388	-0.0516776630486391	-0.00992587854817371	Pseudo-replicate 3	TP53 isogenic pair	0.00673478024125389	Pairwise analyses DNase.L	other
NA	-0.0429256470548414	0.0155780279399539	-2.75552510371016	0.00585980076406677	-0.0734409666539284	-0.0124103326694235	Pseudo-replicate 1	TP53 isogenic pair	0.00900174038967984	Pairwise analyses DNase.L	other
NA	-0.022486020206975	0.015390103146083	-1.46107014316522	0.143996192888279	-0.0526329448928812	0.00766090317102601	Pseudo-replicate 2	TP53 isogenic pair	0.087077464522567	Pairwise analyses DNase.L	other
NA	-0.0325127631556056	0.0148290738650388	-2.19250126147514	0.0283433321077021	-0.0615608764889095	-0.00346465023037951	Pseudo-replicate 3	TP53 isogenic pair	0.0279562386740298	Pairwise analyses DNase.L	other
NA	-0.0520726451619779	0.0159457254125755	-3.26561782638694	0.00109225553640136	-0.0833179694002858	-0.0208273219740578	Pseudo-replicate 1	TP53 isogenic pair	0.00245065334760091	Pairwise analyses DNase.L	other
NA	-0.0455668703048569	0.0157690503955033	-2.88963946223742	0.00385683886842643	-0.0764646881114601	-0.0146690568777041	Pseudo-replicate 2	TP53 isogenic pair	0.00666072190529742	Pairwise analyses DNase.L	other
NA	-0.0415181284537965	0.0152474059420646	-2.72296340843502	0.00646992235080963	-0.0713936192736859	-0.0116426412274425	Pseudo-replicate 3	TP53 isogenic pair	0.00959841147029027	Pairwise analyses DNase.L	other
NA	-0.037993010631153	0.0112976430610488	-3.36291476247312	7.71241731629412e-4	-0.0600915495279788	-0.0158944699249184	Pseudo-replicate 1	TP53 isogenic pair	0.00183410132158615	Pairwise analyses DNase.L	other
NA	-0.0243774781613439	0.011170538185257	-2.18230113509818	0.0290873152990849	-0.0462256924666014	-0.00252925211130006	Pseudo-replicate 2	TP53 isogenic pair	0.0285655842267186	Pairwise analyses DNase.L	other
NA	-0.0300750848974668	0.010780691665944	-2.78971756445586	0.00527540391071118	-0.0511636476658269	-0.00898654699120606	Pseudo-replicate 3	TP53 isogenic pair	0.00841621282145258	Pairwise analyses DNase.L	other
NA	-0.0489649450814743	0.0116726571987311	-4.19484134998817	2.73062644514432e-5	-0.071839846104391	-0.0260900499478025	Pseudo-replicate 1	TP53 isogenic pair	1.04238238833349e-4	Pairwise analyses DNase.L	other
NA	-0.0334687928892338	0.0115565038654538	-2.89610017691278	0.00377831765775289	-0.0561107400660807	-0.0108268512397107	Pseudo-replicate 2	TP53 isogenic pair	0.00656080544301168	Pairwise analyses DNase.L	other
NA	-0.0357102140214985	0.011150644063924	-3.20252478841404	0.00136228575331534	-0.0575549039284017	-0.0138655257664186	Pseudo-replicate 3	TP53 isogenic pair	0.00296568814152902	Pairwise analyses DNase.L	other
NA	-0.0833554242102045	0.0228542793751905	-3.64725672780089	2.65055062532747e-4	-0.128022799577434	-0.0386880235928676	Pseudo-replicate 1	TP53 isogenic pair	7.38151184073795e-4	Pairwise analyses DNase.L	other
NA	-0.067370102601002	0.0224513151335596	-3.00071965496128	0.00269342414126882	-0.111244759515758	-0.0234954492633252	Pseudo-replicate 2	TP53 isogenic pair	0.00499573765238451	Pairwise analyses DNase.L	other
NA	-0.0522123386865334	0.021604791843711	-2.4167017698776	0.0156618433253155	-0.0944372687479449	-0.00998741896679887	Pseudo-replicate 3	TP53 isogenic pair	0.018393202155443	Pairwise analyses DNase.L	other
NA	-0.0521640309646756	0.0162902097146374	-3.20217062140116	0.00136396184025469	-0.0841353376309824	-0.0201927458478738	Pseudo-replicate 1	TP53 isogenic pair	0.002965947318944	Pairwise analyses DNase.L	other
NA	-0.0349343715648924	0.0159862202089006	-2.18528026690399	0.0288683033424255	-0.0662907455422068	-0.00357799561632366	Pseudo-replicate 2	TP53 isogenic pair	0.0283894486528824	Pairwise analyses DNase.L	other
NA	-0.0357978945570761	0.0154903227876617	-2.3109844157405	0.0208337157117978	-0.0661814265857473	-0.0054143586109131	Pseudo-replicate 3	TP53 isogenic pair	0.0225614087100369	Pairwise analyses DNase.L	other
NA	-0.00130444143919817	0.00103374684263306	-1.26185772512313	0.20699998626608	-0.0033196695387976	7.33553736633463e-4	Pseudo-replicate 1	TP53wt only	0.111498536024875	Single-term analyses	other
NA	-0.00128948662504221	9.99317053837321e-4	-1.29036787683214	0.196922959915702	-0.0032340470936792	6.76638401262398e-4	Pseudo-replicate 2	TP53wt only	0.108163961519654	Single-term analyses	other
NA	-0.00138743354064124	9.64473451604747e-4	-1.43853989794406	0.150280925470916	-0.00325568092458751	5.00919247365971e-4	Pseudo-replicate 3	TP53wt only	0.08978690533077	Single-term analyses	other
NA	-0.00214637776524259	0.0012626848679815	-1.69985229067784	0.0891587128565599	-0.00458804614640778	3.30180667470943e-4	Pseudo-replicate 1	TP53wt only	0.063347910576871	Pairwise analyses Exon_Number	other
NA	-0.00219611777997217	0.00122163218620309	-1.79769148584554	0.0722259114065077	-0.00456329321818153	2.04207590306447e-4	Pseudo-replicate 2	TP53wt only	0.0543154222215363	Pairwise analyses Exon_Number	other
NA	-0.00222449418437255	0.00118081320182849	-1.88386628886594	0.0595830641859463	-0.004500651956242	8.2398373640846e-5	Pseudo-replicate 3	TP53wt only	0.0475832737683675	Pairwise analyses Exon_Number	other
NA	-0.00111025853816991	0.0010385565251299	-1.06904006792605	0.285051615125241	-0.00313896749400606	9.41375101133153e-4	Pseudo-replicate 1	TP53wt only	0.138979243228107	Pairwise analyses Exon_Number	other
NA	-0.00107616389697315	0.00100395197816423	-1.07192766225828	0.283752524384143	-0.00303416276205796	9.0354916871724e-4	Pseudo-replicate 2	TP53wt only	0.13869942061957	Pairwise analyses Exon_Number	other
NA	-0.00119094135618376	9.68950458644936e-4	-1.22910448677559	0.219032633147792	-0.0030718098549191	7.10173908535605e-4	Pseudo-replicate 3	TP53wt only	0.115570727431322	Pairwise analyses Exon_Number	other
NA	-0.00212727328165798	0.00110207706407446	-1.93024004491419	0.0535771019141297	-0.00427127498590914	4.27173909986781e-5	Pseudo-replicate 1	TP53wt only	0.044393796038638	Pairwise analyses Exon_Number	other
NA	-0.00247959197723657	0.00106528352529818	-2.32763571232599	0.019931455450369	-0.00453938694721948	-3.95231289980952e-4	Pseudo-replicate 2	TP53wt only	0.0219588371942635	Pairwise analyses Exon_Number	other
NA	-0.00237422756766822	0.0010281782051498	-2.30915959488007	0.0209347267718891	-0.00435599870001909	-3.69577422165158e-4	Pseudo-replicate 3	TP53wt only	0.0226321968494202	Pairwise analyses Exon_Number	other
NA	-0.0013229256299133	0.00114247384240554	-1.15794828801314	0.246885140068102	-0.00352832999616164	9.11257011286333e-4	Pseudo-replicate 1	TP53wt only	0.125657626537154	Pairwise analyses Exon_Number	other
NA	-0.00138421408166106	0.00110191738735929	-1.25618680451017	0.209048249784348	-0.00350613963815132	7.64843352213097e-4	Pseudo-replicate 2	TP53wt only	0.112140162834227	Pairwise analyses Exon_Number	other
NA	-0.00148885180122493	0.00106399903704692	-1.39929807207078	0.161723617543511	-0.00352501912891408	5.72638026963702e-4	Pseudo-replicate 3	TP53wt only	0.0938356536214595	Pairwise analyses Exon_Number	other
NA	-0.0016482479526211	0.00103826990417928	-1.58749468320955	0.112400650190524	-0.00367629049646806	4.03097051869952e-4	Pseudo-replicate 1	TP53wt only	0.0737034819459893	Pairwise analyses Exon_Number	other
NA	-0.00154170943758075	0.00100401377625073	-1.53554609911621	0.124649742560976	-0.0034980873601548	4.36708633078561e-4	Pseudo-replicate 2	TP53wt only	0.0792065618207089	Pairwise analyses Exon_Number	other
NA	-0.00172655459008102	9.68462980980601e-4	-1.78277809682806	0.0746224325865048	-0.00360469832893377	1.72131900506928e-4	Pseudo-replicate 3	TP53wt only	0.0556562355296102	Pairwise analyses Exon_Number	other
NA	-0.00574621474275688	0.00131955929225701	-4.35464687072032	1.33281596231693e-5	-0.00829655083254871	-0.0031703096573411	Pseudo-replicate 1	TP53wt only	5.54332097394633e-5	Pairwise analyses Exon_Number	other
NA	-0.0050127719902356	0.00127593996288158	-3.92868954344431	8.54100175592734e-5	-0.00747646507178482	-0.00252492767791119	Pseudo-replicate 2	TP53wt only	2.84929897422705e-4	Pairwise analyses Exon_Number	other
NA	-0.00487470604696398	0.00122935134290222	-3.96526678488503	7.33139023098479e-5	-0.00723912400395378	-0.00248748066432756	Pseudo-replicate 3	TP53wt only	2.46737536410107e-4	Pairwise analyses Exon_Number	other
NA	-0.00137651047345831	0.00108544108931815	-1.26815769828928	0.204741640104001	-0.00349239760888686	7.6520834752452e-4	Pseudo-replicate 1	TP53wt only	0.11071680723795	Pairwise analyses Exon_Number	other
NA	-0.00144920345993319	0.00105001224354617	-1.38017767777531	0.167531945158433	-0.00348836693175037	6.14458191356994e-4	Pseudo-replicate 2	TP53wt only	0.0962093938107018	Pairwise analyses Exon_Number	other
NA	-0.00151474544153193	0.00101324997207838	-1.49493756059512	0.134930738463429	-0.00347340699537897	4.66740473772324e-4	Pseudo-replicate 3	TP53wt only	0.0834227530027081	Pairwise analyses Exon_Number	other
NA	-0.00294067412065355	0.00110517081651754	-2.6608322231307	0.00779477870561853	-0.00510117273897112	-7.5337473952632e-4	Pseudo-replicate 1	TP53wt only	0.0110558743984951	Pairwise analyses Exon_Number	other
NA	-0.00283160715950593	0.00106905877653599	-2.64869174797014	0.00808039960127382	-0.00491380117964936	-7.23889572603953e-4	Pseudo-replicate 2	TP53wt only	0.0113260558966342	Pairwise analyses Exon_Number	other
NA	-0.00297883715709455	0.00103228753883375	-2.88566610080362	0.00390586296311733	-0.00498384143685445	-9.50180079630583e-4	Pseudo-replicate 3	TP53wt only	0.00673317717990216	Pairwise analyses Exon_Number	other
NA	-0.00147630337076915	0.00112256845443094	-1.31511211181997	0.188472226630222	-0.00364911834106669	7.21304550584461e-4	Pseudo-replicate 1	TP53wt only	0.104913813880599	Pairwise analyses Exon_Number	other
NA	-0.00188707776643122	0.0010863498309775	-1.73708110649147	0.0823728557443913	-0.00398312636327435	2.32577759588261e-4	Pseudo-replicate 2	TP53wt only	0.0600495879495306	Pairwise analyses Exon_Number	other
NA	-0.00158707076561657	0.00104809820468793	-1.51423860714381	0.129965333131229	-0.00359918494851494	4.47059751961616e-4	Pseudo-replicate 3	TP53wt only	0.0814097503627517	Pairwise analyses Exon_Number	other
NA	-3.60097626271826e-4	0.00110620659835323	-0.325524749904665	0.744783954034121	-0.00251887601378894	0.00182469472401184	Pseudo-replicate 1	TP53wt only	0.278452705492388	Pairwise analyses Exon_Number	other
NA	-6.59274726263693e-4	0.00107007911288267	-0.616099051300687	0.537829148186076	-0.00273935387488826	0.00144548657733019	Pseudo-replicate 2	TP53wt only	0.221944227598916	Pairwise analyses Exon_Number	other
NA	-6.11030966791939e-4	0.00103242097327996	-0.591842845705388	0.553955829214629	-0.00261034738802979	0.00141129326997318	Pseudo-replicate 3	TP53wt only	0.226311462361166	Pairwise analyses Exon_Number	other
NA	-0.00152732985135119	0.0011044153615394	-1.38293064777939	0.166686131907785	-0.00366414143154465	6.36022672619791e-4	Pseudo-replicate 1	TP53wt only	0.0958971292871306	Pairwise analyses Exon_Number	other
NA	-0.00161343270931167	0.00106800030418694	-1.51070435372204	0.130863792683119	-0.00367303102756548	4.71311989589395e-4	Pseudo-replicate 2	TP53wt only	0.08173065554361	Pairwise analyses Exon_Number	other
NA	-0.00140152772928211	0.00103118775160566	-1.35913923250135	0.174102472872347	-0.00338432481791373	6.0470728929609e-4	Pseudo-replicate 3	TP53wt only	0.0985564813449321	Pairwise analyses Exon_Number	other
NA	-0.00131647463277434	0.00108306618395814	-1.21550709667916	0.224172743757136	-0.00342459893589628	8.17446201875144e-4	Pseudo-replicate 1	TP53wt only	0.117280942464757	Pairwise analyses Exon_Number	other
NA	-0.00152881374874688	0.00104681911964651	-1.46043735737567	0.14416991202991	-0.00355882353786811	5.25663147615139e-4	Pseudo-replicate 2	TP53wt only	0.087099564100752	Pairwise analyses Exon_Number	other
NA	-0.0015475026236022	0.00101099800329115	-1.53066832829002	0.125851385143204	-0.0035005436198018	4.28393374515654e-4	Pseudo-replicate 3	TP53wt only	0.0797023707724843	Pairwise analyses Exon_Number	other
NA	-0.00138111644648235	0.00112700602811565	-1.22547387682707	0.220396726806174	-0.00355276303426749	8.13481404304112e-4	Pseudo-replicate 1	TP53wt only	0.11600638035101	Pairwise analyses Exon_Number	other
NA	-0.00149358747789304	0.00109150724958046	-1.36837156003053	0.171195801705956	-0.00359613594250407	6.30680507166438e-4	Pseudo-replicate 2	TP53wt only	0.0974613656060148	Pairwise analyses Exon_Number	other
NA	-0.00160009034983497	0.00105416536281937	-1.5178741460026	0.129046128729954	-0.00362013618554939	4.40315250738209e-4	Pseudo-replicate 3	TP53wt only	0.0810581053482764	Pairwise analyses Exon_Number	other
NA	-8.64204176661653e-4	0.00109145002588963	-0.79179454502028	0.428480483570937	-0.00298276187026904	0.00127940241159202	Pseudo-replicate 1	TP53wt only	0.188151123788588	Pairwise analyses Exon_Number	other
NA	-6.86059936940249e-4	0.00105654250105993	-0.64934438155776	0.516115805101114	-0.00273617112081102	0.00138786638693166	Pseudo-replicate 2	TP53wt only	0.214999652764469	Pairwise analyses Exon_Number	other
NA	-7.03828834791382e-4	0.00101731534229166	-0.691849228584224	0.489032017598499	-0.00266733650138496	0.0012817711428004	Pseudo-replicate 3	TP53wt only	0.206947135915376	Pairwise analyses Exon_Number	other
NA	-9.06082716302596e-4	0.00109913007769625	-0.824363498633138	0.409733048463646	-0.00306321948034968	0.00127851931154721	Pseudo-replicate 1	TP53wt only	0.182320649417288	Pairwise analyses Exon_Number	other
NA	-8.15680886742317e-4	0.00106254384586857	-0.767667978986358	0.442684464568766	-0.00289555695736417	0.00129013151660009	Pseudo-replicate 2	TP53wt only	0.192832451595724	Pairwise analyses Exon_Number	other
NA	-0.00121264314494459	0.00102633765925432	-1.18152455384481	0.237394405159916	-0.00320840056080781	8.07413560515587e-4	Pseudo-replicate 3	TP53wt only	0.122426321284769	Pairwise analyses Exon_Number	other
NA	-0.00194510086804396	0.00116386594702254	-1.67124132553239	0.0946740206312054	-0.0041937280593752	3.30011899440746e-4	Pseudo-replicate 1	TP53wt only	0.0659867149704375	Pairwise analyses Exon_Number	other
NA	-0.00219028184967277	0.00112477264650456	-1.94731073562243	0.051497492411678	-0.00435813148002255	2.82951797895325e-6	Pseudo-replicate 2	TP53wt only	0.0431760665108704	Pairwise analyses Exon_Number	other
NA	-0.00205569148521741	0.00108734369438523	-1.89056275015204	0.0586827366627639	-0.00414420747773274	5.62867677706001e-5	Pseudo-replicate 3	TP53wt only	0.04716581375346	Pairwise analyses Exon_Number	other
NA	-0.00212195331908854	0.00113334190023537	-1.87229759938097	0.0611654427130058	-0.00433770517543684	1.21606109813002e-4	Pseudo-replicate 1	TP53wt only	0.0485265350338015	Pairwise analyses Exon_Number	other
NA	-0.00223005627635564	0.00109432495670353	-2.03783735598366	0.041566201136293	-0.0043581874301146	-7.5476921248694e-5	Pseudo-replicate 2	TP53wt only	0.0371396684714465	Pairwise analyses Exon_Number	other
NA	-0.00218603815892725	0.00105775976740656	-2.06666790162292	0.0387654577298914	-0.00423995338038524	-1.0758088802401e-4	Pseudo-replicate 3	TP53wt only	0.0352137117349808	Pairwise analyses Exon_Number	other
NA	-0.00135559087100892	0.00103302773067809	-1.31225022402747	0.189435720902301	-0.00337433460743736	6.85861422196567e-4	Pseudo-replicate 1	TP53wt only	0.105296294816194	Pairwise analyses Exon_Number	other
NA	-0.00133867972234566	9.98791936976106e-4	-1.34029888787307	0.180148192917388	-0.00328637953874403	6.30527895617919e-4	Pseudo-replicate 2	TP53wt only	0.101316465854936	Pairwise analyses Exon_Number	other
NA	-0.00143595083237803	9.63979057412947e-4	-1.48960791350771	0.136327360041916	-0.0033070800574131	4.55236693101531e-4	Pseudo-replicate 3	TP53wt only	0.0839320893358016	Pairwise analyses Exon_Number	other
NA	-2.3640243615363e-4	0.00144550105683897	-0.163543592746032	0.870090453101136	-0.00304616616124279	0.0026234232432889	Pseudo-replicate 1	TP53wt only	0.309680327460497	Pairwise analyses Exon_Number	other
NA	-5.1187740475224e-4	0.00140417756372777	-0.364538942919243	0.715455599096068	-0.00323839053805555	0.00226284675782161	Pseudo-replicate 2	TP53wt only	0.270353071614182	Pairwise analyses Exon_Number	other
NA	-2.53629586219285e-4	0.00134666741886038	-0.188338696449581	0.850611152712869	-0.00286323160356629	0.00239982094551473	Pseudo-replicate 3	TP53wt only	0.304396689766426	Pairwise analyses Exon_Number	other
NA	-0.00124562062658764	0.00103351684370544	-1.20522527927242	0.228116345982266	-0.00326126949180718	7.92812938749171e-4	Pseudo-replicate 1	TP53wt only	0.118724579421352	Pairwise analyses Exon_Number	other
NA	-0.00122271905843064	9.9918799182507e-4	-1.22371272316561	0.221060618284248	-0.00316782387185151	7.43964031122146e-4	Pseudo-replicate 2	TP53wt only	0.11625944709618	Pairwise analyses Exon_Number	other
NA	-0.00132285530677543	9.6428716605071e-4	-1.37184788240338	0.170110797665889	-0.0031916448417122	5.66057073901521e-4	Pseudo-replicate 3	TP53wt only	0.0969886075374719	Pairwise analyses Exon_Number	other
NA	-0.0010052063202811	0.00103814425970229	-0.968272290567174	0.332908399654944	-0.00303163824096406	0.00104409941445262	Pseudo-replicate 1	TP53wt only	0.155314031169014	Pairwise analyses Exon_Number	other
NA	-9.74299370670705e-4	0.00100353031851252	-0.970871883686446	0.331612080855888	-0.00292950818634106	0.00100256768182103	Pseudo-replicate 2	TP53wt only	0.155012974381514	Pairwise analyses Exon_Number	other
NA	-0.00116192916035796	9.68622704511966e-4	-1.19956837161213	0.230307016286373	-0.00303987369331265	7.36223548827147e-4	Pseudo-replicate 3	TP53wt only	0.119668549536465	Pairwise analyses Exon_Number	other
NA	-0.00100673728518609	0.00103791918590686	-0.969957294224673	0.332067779488224	-0.00303422036865355	0.00104389804734081	Pseudo-replicate 1	TP53wt only	0.155111799218226	Pairwise analyses Exon_Number	other
NA	-9.79540497776183e-4	0.00100331131649434	-0.976307634203493	0.328912037921592	-0.0029360103028503	9.9885014268188e-4	Pseudo-replicate 2	TP53wt only	0.154129062754261	Pairwise analyses Exon_Number	other
NA	-0.00100559593115134	9.68193228233992e-4	-1.03863144445409	0.298976175868821	-0.00288644175088497	8.9568920907013e-4	Pseudo-replicate 3	TP53wt only	0.143815837778751	Pairwise analyses Exon_Number	other
NA	-0.00138954835401557	0.00103451683605057	-1.34318582897152	0.179211809127669	-0.0034069692725469	6.50545104518378e-4	Pseudo-replicate 1	TP53wt only	0.100909009919227	Pairwise analyses Exon_Number	other
NA	-0.00130258883453552	0.00100005836621138	-1.30251281179742	0.192741141182654	-0.00324875374453286	6.65042171897574e-4	Pseudo-replicate 2	TP53wt only	0.10657381652455	Pairwise analyses Exon_Number	other
NA	-0.00138942111295606	9.65146007358799e-4	-1.43959680956286	0.149981502796775	-0.00325830184608197	4.99475189557094e-4	Pseudo-replicate 3	TP53wt only	0.089700235453823	Pairwise analyses Exon_Number	other
NA	-2.70916132450769e-4	0.00149788768303051	-0.180865451742453	0.856473187089759	-0.00319926625999844	0.00269983709465723	Pseudo-replicate 1	TP53wt only	0.305747749709842	Pairwise analyses Exon_Number	other
NA	-9.44417833811635e-4	0.00144351324348004	-0.654249511098924	0.512951068138955	-0.00376552465340828	0.00191689291433816	Pseudo-replicate 2	TP53wt only	0.214042727009226	Pairwise analyses Exon_Number	other
NA	-1.93394265802311e-4	0.00139461736576927	-0.138671918584374	0.889709409387081	-0.00291107417934514	0.00256157406325007	Pseudo-replicate 3	TP53wt only	0.31448889809353	Pairwise analyses Exon_Number	other
NA	-0.00206688638101859	0.00143655154848688	-1.43878330241309	0.150211928707854	-0.00484226677780204	7.57344596517453e-4	Pseudo-replicate 1	TP53wt only	0.08978690533077	Pairwise analyses Exon_Number	other
NA	-0.00142101500025649	0.00139241771892655	-1.02053786083101	0.307473442740358	-0.00410644909992372	0.00131050833744952	Pseudo-replicate 2	TP53wt only	0.146686402140948	Pairwise analyses Exon_Number	other
NA	-0.00216382921108149	0.00134315916281648	-1.61099985093661	0.107179754935282	-0.00473625371570281	4.51739438694685e-4	Pseudo-replicate 3	TP53wt only	0.0715109418775327	Pairwise analyses Exon_Number	other
NA	-0.00154808347439356	0.00104287733776206	-1.48443485953549	0.137693592499133	-0.00357917696037919	5.06393772918894e-4	Pseudo-replicate 1	TP53wt only	0.0844185321809678	Pairwise analyses Exon_Number	other
NA	-0.00137194229441683	0.00100816476855262	-1.36083142082665	0.173566969845798	-0.00333371689295527	6.11965463649863e-4	Pseudo-replicate 2	TP53wt only	0.0983702755519742	Pairwise analyses Exon_Number	other
NA	-0.00159232384768452	0.00097335870871507395	-1.63590650951954	0.101859155418816	-0.00347682891315389	3.12841621624022e-4	Pseudo-replicate 3	TP53wt only	0.0693396165592884	Pairwise analyses Exon_Number	other
NA	-0.00121741475666906	0.00107090335051363	-1.136811044699	0.255617285204274	-0.00330954608764175	8.99520255433539e-4	Pseudo-replicate 1	TP53wt only	0.129018990983127	Pairwise analyses Exon_Number	other
NA	-0.00130450587114644	0.00103387233066887	-1.26176688595823	0.207032681000056	-0.00331850255703499	7.32972056518126e-4	Pseudo-replicate 2	TP53wt only	0.111498536024875	Pairwise analyses Exon_Number	other
NA	-0.00157525766212048	9.96840186171565e-4	-1.58025096095931	0.114049405400011	-0.00350646433281872	3.77807255971381e-4	Pseudo-replicate 3	TP53wt only	0.0744514322209279	Pairwise analyses Exon_Number	other
NA	6.80769311138212e-4	0.00269910957980346	0.252219960327725	0.800871050593716	-0.00467227421322343	0.0061228853225355	Pseudo-replicate 1	TP53wt only	0.292756698595489	Pairwise analyses Exon_Number	other
NA	7.75209882865934e-4	0.00257983221609508	0.300488488371278	0.763804575912109	-0.00435307290416091	0.00598538923002301	Pseudo-replicate 2	TP53wt only	0.283270240770362	Pairwise analyses Exon_Number	other
NA	1.79112834245862e-4	0.00248373258195901	0.0721143796022473	0.942510882753113	-0.00474030343006046	0.00517369055977963	Pseudo-replicate 3	TP53wt only	0.327525242023967	Pairwise analyses Exon_Number	other
NA	-0.00211284404479139	0.00164818507882942	-1.28192159480777	0.199870151756262	-0.00531588937041426	0.00114926826219795	Pseudo-replicate 1	TP53wt only	0.109153278546617	Pairwise analyses Exon_Number	other
NA	-0.00158203682486619	0.00158003732530015	-1.00126547615935	0.316698478995689	-0.00466136145924	0.00155219179571752	Pseudo-replicate 2	TP53wt only	0.149768967068473	Pairwise analyses Exon_Number	other
NA	-0.0018796274040855	0.00153336537712353	-1.22581834188244	0.220267043275037	-0.00484284308658688	0.00113603697092469	Pseudo-replicate 3	TP53wt only	0.116002228431183	Pairwise analyses Exon_Number	other
NA	7.86632097745531e-4	0.00143666863127351	0.547538994464042	0.584008488218934	-0.0019956499494041	0.00356914882480378	Pseudo-replicate 1	TP53 isogenic pair	0.234399534203624	Single-term analyses	other
NA	4.74323031674585e-4	0.00142107248408322	0.333778211166044	0.738546926405259	-0.00228151658865207	0.00323026625401737	Pseudo-replicate 2	TP53 isogenic pair	0.276852021054014	Single-term analyses	other
NA	-1.36668418989611e-4	0.00137194289442356	-0.0996166965440887	0.920648637837214	-0.00279044150503292	0.00251713102652211	Pseudo-replicate 3	TP53 isogenic pair	0.322196560125879	Single-term analyses	other
NA	0.00109172638637591	0.00175798660794683	0.621009501119546	0.534593371844266	-0.00230310334621024	0.00448706702241235	Pseudo-replicate 1	TP53 isogenic pair	0.22089605675634	Pairwise analyses Exon_Number	other
NA	-1.26642216065664e-4	0.00173985480030487	-0.0727889568965598	0.941974058765787	-0.00349179408660392	0.00323903868775079	Pseudo-replicate 2	TP53 isogenic pair	0.327433946925582	Pairwise analyses Exon_Number	other
NA	7.54128499138477e-5	0.00168104294682377	0.0448607515092554	0.964218301087898	-0.0031611756428133	0.00331220436545088	Pseudo-replicate 3	TP53 isogenic pair	0.332075649385885	Pairwise analyses Exon_Number	other
NA	4.32702596289761e-4	0.0014431286832831	0.299836460394764	0.764301902707241	-0.0023692198947549	0.0032348382849161	Pseudo-replicate 1	TP53 isogenic pair	0.283358444410284	Pairwise analyses Exon_Number	other
NA	1.38412129693982e-4	0.00142743810786986	0.0969654158249508	0.922753859163902	-0.00263713463360877	0.00291404379061057	Pseudo-replicate 2	TP53 isogenic pair	0.322691580127354	Pairwise analyses Exon_Number	other
NA	-3.95577619367811e-4	0.00137816411922979	-0.287032301776138	0.774087587151233	-0.00306735679655961	0.00227622115120623	Pseudo-replicate 3	TP53 isogenic pair	0.285889819359097	Pairwise analyses Exon_Number	other
NA	6.24131877291761e-4	0.00152860788096335	0.408300837032466	0.683052824853089	-0.00232946847340454	0.00357817413301305	Pseudo-replicate 1	TP53 isogenic pair	0.261217981277447	Pairwise analyses Exon_Number	other
NA	-6.02529876164749e-5	0.00151195154316874	-0.039851136690662	0.968211807400845	-0.00297967197446252	0.00285927993797839	Pseudo-replicate 2	TP53 isogenic pair	0.332789160360152	Pairwise analyses Exon_Number	other
NA	-3.07650628406631e-4	0.00145968362311546	-0.210765280595532	0.833070432012744	-0.00311961692183697	0.00250438526107852	Pseudo-replicate 3	TP53 isogenic pair	0.300718360579387	Pairwise analyses Exon_Number	other
NA	-1.6012665635257e-4	0.0015863991282012	-0.10093718125913	0.91960032744193	-0.00321905598004398	0.00289884441796703	Pseudo-replicate 1	TP53 isogenic pair	0.322066369157844	Pairwise analyses Exon_Number	other
NA	3.2146860748955e-5	0.00156835596616842	0.0204971712050114	0.983646768654897	-0.00298835213592535	0.00305259460308414	Pseudo-replicate 2	TP53 isogenic pair	0.336453986376006	Pairwise analyses Exon_Number	other
NA	-0.00140747330682538	0.00151324421670221	-0.930103212218229	0.352317647784307	-0.00431435721291637	0.0014992891047879	Pseudo-replicate 3	TP53 isogenic pair	0.162262882438519	Pairwise analyses Exon_Number	other
NA	8.38288890043057e-4	0.00144255782833013	0.581112849398518	0.561164399098023	-0.00195885752662171	0.00363578780486101	Pseudo-replicate 1	TP53 isogenic pair	0.22827246455992	Pairwise analyses Exon_Number	other
NA	5.91027855547404e-4	0.00142689910518582	0.414204377449966	0.678724436235439	-0.00217837856691717	0.00336061347496938	Pseudo-replicate 2	TP53 isogenic pair	0.259980242822996	Pairwise analyses Exon_Number	other
NA	-2.2366897375633e-4	0.00137700070536162	-0.16243199650184	0.870965675833958	-0.00289004945714126	0.00244280284930397	Pseudo-replicate 3	TP53 isogenic pair	0.309876036235767	Pairwise analyses Exon_Number	other
NA	3.2656156958142e-4	0.0015091207863927	0.216391936633522	0.828682251019515	-0.00260002217832154	0.00325331818611516	Pseudo-replicate 1	TP53 isogenic pair	0.299816120588196	Pairwise analyses Exon_Number	other
NA	2.74173602949028e-4	0.00149294385623465	0.183646291723603	0.85429094513487	-0.00261808930617445	0.00316648576512446	Pseudo-replicate 2	TP53 isogenic pair	0.305293871104497	Pairwise analyses Exon_Number	other
NA	-3.95951391216487e-4	0.00144076287333933	-0.274820651297579	0.7834540313365	-0.00318333589407738	0.00239132732193543	Pseudo-replicate 3	TP53 isogenic pair	0.28790621489522	Pairwise analyses Exon_Number	other
NA	-2.38267239274512e-4	0.0015392363107289	-0.154795750083157	0.876982341768325	-0.00322673997380889	0.00275066984220378	Pseudo-replicate 1	TP53 isogenic pair	0.311202918001199	Pairwise analyses Exon_Number	other
NA	-2.71283617385526e-4	0.00152266790632993	-0.178163351481807	0.858594690488445	-0.00322663142234807	0.00268440393157068	Pseudo-replicate 2	TP53 isogenic pair	0.306332867655775	Pairwise analyses Exon_Number	other
NA	-7.88256182334789e-4	0.00146955424198617	-0.536391349032087	0.591688109013422	-0.0036410406296241	0.00206464720798308	Pseudo-replicate 3	TP53 isogenic pair	0.236508696259509	Pairwise analyses Exon_Number	other
NA	2.48613003187919e-4	0.00155919553853827	0.159449534739556	0.873314714991752	-0.00274611488042982	0.00324311612318551	Pseudo-replicate 1	TP53 isogenic pair	0.310479826798616	Pairwise analyses Exon_Number	other
NA	2.56070137579757e-4	0.00154308358239002	0.165947030026163	0.868198635960632	-0.00270833376819768	0.0032202221264926	Pseudo-replicate 2	TP53 isogenic pair	0.30912251346641	Pairwise analyses Exon_Number	other
NA	-6.32007767261359e-4	0.00148931422771437	-0.42436159911753	0.671302121710999	-0.00348836703060002	0.0022240103728662	Pseudo-replicate 3	TP53 isogenic pair	0.258019209856408	Pairwise analyses Exon_Number	other
NA	7.2589202418349e-4	0.00153449057478915	0.473050819672342	0.636176922787946	-0.00224835128318992	0.00370042131358377	Pseudo-replicate 1	TP53 isogenic pair	0.248204555085137	Pairwise analyses Exon_Number	other
NA	2.35809205385885e-4	0.00151750674562785	0.155392525315149	0.876511876525348	-0.00270504797556793	0.00317675951978615	Pseudo-replicate 2	TP53 isogenic pair	0.311151898760916	Pairwise analyses Exon_Number	other
NA	-2.98194143779325e-4	0.00146476278273883	-0.203578454677663	0.83868293122458	-0.00313152030555049	0.00253515140493387	Pseudo-replicate 3	TP53 isogenic pair	0.302114574428532	Pairwise analyses Exon_Number	other
NA	-1.08817445361532e-4	0.00153527399167018	-0.0708781923955818	0.943494699663248	-0.00306944561361916	0.0028520344382849	Pseudo-replicate 1	TP53 isogenic pair	0.327578680968179	Pairwise analyses Exon_Number	other
NA	-2.91282525275473e-4	0.00151860514331386	-0.19180925769805	0.847891619019921	-0.00321830214591222	0.00263582287641973	Pseudo-replicate 2	TP53 isogenic pair	0.303823028923748	Pairwise analyses Exon_Number	other
NA	-6.73805276572251e-4	0.00146664795462123	-0.459418549931614	0.645933629864839	-0.00349531119938146	0.00214774292079183	Pseudo-replicate 3	TP53 isogenic pair	0.250543581261517	Pairwise analyses Exon_Number	other
NA	3.33926200200486e-4	0.00150452757777104	0.221947543623759	0.824354718936054	-0.00258148941585588	0.00324954013194168	Pseudo-replicate 1	TP53 isogenic pair	0.298761128100997	Pairwise analyses Exon_Number	other
NA	-2.02767914351035e-4	0.00148730863481674	-0.136332103239634	0.891558746089938	-0.00308569491472926	0.00268020345691114	Pseudo-replicate 2	TP53 isogenic pair	0.315025675689556	Pairwise analyses Exon_Number	other
NA	-6.79352798267969e-4	0.00143699639987857	-0.472758872830424	0.636385218942137	-0.00345867151200861	0.00209993449317068	Pseudo-replicate 3	TP53 isogenic pair	0.248204555085137	Pairwise analyses Exon_Number	other
NA	-3.01004178495793e-5	0.00156647440664814	-0.0192153907665728	0.984669279813506	-0.0030419939487833	0.00298161109482732	Pseudo-replicate 1	TP53 isogenic pair	0.336684055018933	Pairwise analyses Exon_Number	other
NA	3.81036860376708e-4	0.00155099913679325	0.245671871336123	0.805936248382692	-0.00261044649520192	0.00337241430148321	Pseudo-replicate 2	TP53 isogenic pair	0.29421305081952	Pairwise analyses Exon_Number	other
NA	-4.265214099787e-4	0.00149844460779416	-0.284642760740136	0.775917847445604	-0.00331002285318422	0.00245682289387123	Pseudo-replicate 3	TP53 isogenic pair	0.286272041612996	Pairwise analyses Exon_Number	other
NA	9.14026106540451e-4	0.00151563841274217	0.603063434428761	0.546466490411838	-0.00201803690164688	0.00384625926400656	Pseudo-replicate 1	TP53 isogenic pair	0.224342148232839	Pairwise analyses Exon_Number	other
NA	3.39957764945645e-4	0.00149790955618074	0.226954800804158	0.820458888792663	-0.00256778592430791	0.00324775455101264	Pseudo-replicate 2	TP53 isogenic pair	0.297830847709782	Pairwise analyses Exon_Number	other
NA	-7.19465857357812e-5	0.00144572517239175	-0.0497650501697743	0.960309618081212	-0.00286619820641701	0.00272228093346087	Pseudo-replicate 3	TP53 isogenic pair	0.330964910331135	Pairwise analyses Exon_Number	other
NA	9.09176470445855e-4	0.00152837695443803	0.594864027363035	0.551934364645675	-0.00206682374708623	0.00388556670409686	Pseudo-replicate 1	TP53 isogenic pair	0.225859385252616	Pairwise analyses Exon_Number	other
NA	8.73630273035323e-4	0.00151202965711119	0.577786466638783	0.563408293308522	-0.00206910253704594	0.00381666431927977	Pseudo-replicate 2	TP53 isogenic pair	0.228798338800048	Pairwise analyses Exon_Number	other
NA	-3.32475785145695e-4	0.00146084345021289	-0.227591659528776	0.819963704540779	-0.0031694757864356	0.00250461639302316	Pseudo-replicate 3	TP53 isogenic pair	0.297792979629363	Pairwise analyses Exon_Number	other
NA	3.45663762411705e-4	0.00161414393958249	0.214146801865212	0.830432579627349	-0.00275423745096878	0.00344549862381676	Pseudo-replicate 1	TP53 isogenic pair	0.300278288377631	Pairwise analyses Exon_Number	other
NA	-1.18730999850109e-4	0.00159567583359427	-0.074407970184437	0.940685767095755	-0.00318433639826709	0.00294679654796745	Pseudo-replicate 2	TP53 isogenic pair	0.327105513167255	Pairwise analyses Exon_Number	other
NA	-2.08643125371283e-4	0.00154206369823179	-0.135301236654831	0.892373707360995	-0.00316600979531134	0.00274847447206706	Pseudo-replicate 3	TP53 isogenic pair	0.315196701805228	Pairwise analyses Exon_Number	other
NA	7.60199944857553e-4	0.00157632496702758	0.482260930175479	0.629620597999659	-0.00230609078854772	0.00382680942483208	Pseudo-replicate 1	TP53 isogenic pair	0.246508355560634	Pairwise analyses Exon_Number	other
NA	1.88204393720831e-4	0.00155867883435018	0.120746102130331	0.903892141891511	-0.00284537480196187	0.00322186459152922	Pseudo-replicate 2	TP53 isogenic pair	0.318085522269312	Pairwise analyses Exon_Number	other
NA	-4.07135970651793e-5	0.00150613691514393	-0.0270318034541294	0.978434367805974	-0.00296913941867464	0.00288770101491136	Pseudo-replicate 3	TP53 isogenic pair	0.335455394944425	Pairwise analyses Exon_Number	other
NA	7.52974118294712e-4	0.00143607041606395	0.524329524424367	0.60004936512265	-0.00203333141354338	0.00353953895003518	Pseudo-replicate 1	TP53 isogenic pair	0.238525870801402	Pairwise analyses Exon_Number	other
NA	4.37442524196827e-4	0.00142065512962952	0.307916055820602	0.758146208205614	-0.00232187273394569	0.00319687882887487	Pseudo-replicate 2	TP53 isogenic pair	0.28167932323448	Pairwise analyses Exon_Number	other
NA	-1.75603385787169e-4	0.00137154630626196	-0.128033144040001	0.898122743732692	-0.00283261476870006	0.00248145016976151	Pseudo-replicate 3	TP53 isogenic pair	0.316643447946888	Pairwise analyses Exon_Number	other
NA	0.00197287528009015	0.00201475094374474	0.979215463933842	0.327473529419688	-0.00195546905987634	0.0059015846830154	Pseudo-replicate 1	TP53 isogenic pair	0.153681810434322	Pairwise analyses Exon_Number	other
NA	0.00203219036643676	0.00199134078167578	1.02051360828688	0.30748493867869	-0.00184355059590847	0.0059078750300181	Pseudo-replicate 2	TP53 isogenic pair	0.146686402140948	Pairwise analyses Exon_Number	other
NA	2.81026907101727e-4	0.00192294227853618	0.146144224004299	0.883807535467158	-0.00347407585628235	0.00403575678838173	Pseudo-replicate 3	TP53 isogenic pair	0.313198443611462	Pairwise analyses Exon_Number	other
NA	7.67605614524211e-4	0.00143653393832842	0.534345617631151	0.593102436573114	-0.00201557084575525	0.0035510267482793	Pseudo-replicate 1	TP53 isogenic pair	0.236799108669259	Pairwise analyses Exon_Number	other
NA	4.72400267091837e-4	0.0014210392956542	0.332432937313222	0.73956237097759	-0.00228429385214244	0.00322920920777444	Pseudo-replicate 2	TP53 isogenic pair	0.277044267079629	Pairwise analyses Exon_Number	other
NA	-1.1504855393954e-4	0.00137189921350093	-0.0838607915270611	0.933167113535278	-0.00276948665730841	0.00253943495322693	Pseudo-replicate 3	TP53 isogenic pair	0.325382014330968	Pairwise analyses Exon_Number	other
NA	4.60535546790623e-4	0.00144246472887871	0.31926988408834	0.749521867601357	-0.00233870080110737	0.0032599509871324	Pseudo-replicate 1	TP53 isogenic pair	0.279620376697382	Pairwise analyses Exon_Number	other
NA	2.08320106190075e-4	0.00142684736430731	0.146000274031559	0.883921172099628	-0.00256412499204236	0.00298081243870066	Pseudo-replicate 2	TP53 isogenic pair	0.313198443611462	Pairwise analyses Exon_Number	other
NA	-3.91345698278804e-4	0.00137765691525539	-0.284066151699501	0.776359685919022	-0.00305977130051224	0.00227707098626792	Pseudo-replicate 3	TP53 isogenic pair	0.28632414243091	Pairwise analyses Exon_Number	other
NA	6.93340160074959e-4	0.00144245546504485	0.480666597254979	0.63075347487548294	-0.00210691911491925	0.00349381265046366	Pseudo-replicate 1	TP53 isogenic pair	0.246765928792467	Pairwise analyses Exon_Number	other
NA	3.93884827766109e-4	0.00142679684811061	0.276062305777938	0.782500211682582	-0.00237994081364524	0.00316778828733889	Pseudo-replicate 2	TP53 isogenic pair	0.287697567716652	Pairwise analyses Exon_Number	other
NA	-1.46678866872572e-4	0.00137733779751016	-0.106494475892353	0.915190038085879	-0.00281846171244853	0.00252512694548504	Pseudo-replicate 3	TP53 isogenic pair	0.320934822241185	Pairwise analyses Exon_Number	other
NA	5.61829900644085e-4	0.0014373054891802	0.390891083957758	0.695877744680139	-0.00222000306415561	0.00334396353420042	Pseudo-replicate 1	TP53 isogenic pair	0.264740676745473	Pairwise analyses Exon_Number	other
NA	3.02730141379778e-4	0.00142149740485509	0.212965665885714	0.831353743001418	-0.00245128055307488	0.00305690993784052	Pseudo-replicate 2	TP53 isogenic pair	0.300407812581149	Pairwise analyses Exon_Number	other
NA	-2.66278858621535e-4	0.00137250284146623	-0.194009695700938	0.846168290076027	-0.00291871649716221	0.00238621715181504	Pseudo-replicate 3	TP53 isogenic pair	0.303433829881256	Pairwise analyses Exon_Number	other
NA	0.00163769221343869	0.00208489514618123	0.78550339399003	0.432158481168677	-0.00238502272697402	0.00566052410787275	Pseudo-replicate 1	TP53 isogenic pair	0.189416861919789	Pairwise analyses Exon_Number	other
NA	3.23988283562647e-4	0.00206116148298807	0.157187239445674	0.875097284733349	-0.00366648763557727	0.0043141702420352096	Pseudo-replicate 2	TP53 isogenic pair	0.310823508377526	Pairwise analyses Exon_Number	other
NA	1.22346381633247e-5	0.00198486605341681	0.0061639616145702	0.995081901337759	-0.00382864253492478	0.00385276756356879	Pseudo-replicate 3	TP53 isogenic pair	0.339148606156794	Pairwise analyses Exon_Number	other
NA	-3.1605932487445e-4	0.00199411892058869	-0.158495725410973	0.874066188718955	-0.0041972014623608	0.00356550766657165	Pseudo-replicate 1	TP53 isogenic pair	0.310631039490485	Pairwise analyses Exon_Number	other
NA	2.27211986531341e-4	0.0019727452904533	0.11517553108903	0.908305992952335	-0.00361437550451825	0.00406910149277578	Pseudo-replicate 2	TP53 isogenic pair	0.319284876188115	Pairwise analyses Exon_Number	other
NA	-3.6031294252275e-4	0.00190985015651151	-0.188660320441521	0.850359052734804	-0.00405610468770064	0.00333554075453896	Pseudo-replicate 3	TP53 isogenic pair	0.304396689766426	Pairwise analyses Exon_Number	other
NA	8.92263967686652e-4	0.00144968076171565	0.615489969412775	0.538231191536566	-0.00191070180389068	0.00369550199887319	Pseudo-replicate 1	TP53 isogenic pair	0.222013944320615	Pairwise analyses Exon_Number	other
NA	7.13174780988653e-4	0.00143410202509912	0.497297101954347	0.618979555113528	-0.00206471004800556	0.00349122509304875	Pseudo-replicate 2	TP53 isogenic pair	0.24330902227726	Pairwise analyses Exon_Number	other
NA	-1.18888476376803e-4	0.001385080008838	-0.0858350966140526	0.931597506360264	-0.00279520212277006	0.00255749055158276	Pseudo-replicate 3	TP53 isogenic pair	0.324953680064247	Pairwise analyses Exon_Number	other
NA	9.42568051252576e-4	0.00148321605519913	0.635489379951481	0.525109290942034	-0.00193121925940456	0.00381671711142188	Pseudo-replicate 1	TP53 isogenic pair	0.217967110839594	Pairwise analyses Exon_Number	other
NA	5.92341217274832e-4	0.00146808447947126	0.403478972469055	0.686595900663682	-0.00225464198395487	0.00343953076125588	Pseudo-replicate 2	TP53 isogenic pair	0.262219282216741	Pairwise analyses Exon_Number	other
NA	-3.1628489894959e-4	0.00141812075464214	-0.22303100629072	0.823511374695405	-0.00305922182510962	0.0024267476899244	Pseudo-replicate 3	TP53 isogenic pair	0.298682792886759	Pairwise analyses Exon_Number	other
NA	-3.36951754958076e-4	0.00375683192439131	-0.0896903991819304	0.928533245535219	-0.00782803093413587	0.00715487199138734	Pseudo-replicate 1	TP53 isogenic pair	0.324212735954363	Pairwise analyses Exon_Number	other
NA	0.00224360286339483	0.00369466387819197	0.607254932346583	0.543681741998085	-0.00513963875641225	0.00962806243325769	Pseudo-replicate 2	TP53 isogenic pair	0.223680990145523	Pairwise analyses Exon_Number	other
NA	0.00127370984881348	0.00356512784993588	0.357269052451061	0.720890395770339	-0.00586864648263713	0.00841523993089618	Pseudo-replicate 3	TP53 isogenic pair	0.271690643741924	Pairwise analyses Exon_Number	other
NA	-6.44511417543631e-4	0.00228385733045448	-0.282203011961073	0.77778784893552	-0.00504664853977176	0.00375867544881189	Pseudo-replicate 1	TP53 isogenic pair	0.28662887606792	Pairwise analyses Exon_Number	other
NA	-4.69304095697719e-4	0.00224040753492321	-0.209472646553033	0.834079286606105	-0.00481386971667482	0.00387670395299269	Pseudo-replicate 2	TP53 isogenic pair	0.30096846477054	Pairwise analyses Exon_Number	other
NA	-2.6349134022061e-4	0.00217362296250697	-0.121222192057039	0.903515047016302	-0.00446038348197865	0.00393453871573654	Pseudo-replicate 3	TP53 isogenic pair	0.318011569727891	Pairwise analyses Exon_Number	other
NA	-0.0131282826457098	0.00103676939836845	-12.6626833955261	9.51890776463487e-37	-0.0150708181090995	-0.0111577683308804	Pseudo-replicate 1	TP53wt only	1.06660475657681e-34	Single-term analyses	other
NA	-0.0106392512439097	0.0010024210742481	-10.6135550391237	2.57751425224958e-26	-0.012499712260555	-0.00875282949653094	Pseudo-replicate 2	TP53wt only	8.04890050907607e-25	Single-term analyses	other
NA	-0.0112279788150817	9.66985729026544e-4	-11.611318014367	3.61007593227895e-31	-0.0130123092248613	-0.00941925791981302	Pseudo-replicate 3	TP53wt only	1.91020138126572e-29	Single-term analyses	other
NA	-0.0135877914333071	0.00124429098562043	-10.9201075876411	9.2386306017911e-28	-0.0159066629679703	-0.0112271652818737	Pseudo-replicate 1	TP53wt only	3.74433815558169e-26	Pairwise analyses expression_A549	other
NA	-0.0111103559214316	0.00120469523642941	-9.22254491049665	2.90130945979399e-20	-0.0133189508467963	-0.00886280925815045	Pseudo-replicate 2	TP53wt only	4.28419926703433e-19	Pairwise analyses expression_A549	other
NA	-0.0110074636100054	0.00116406102027537	-9.4560881416693	3.19679435821115e-21	-0.0131291261519596	-0.00884914468372769	Pseudo-replicate 3	TP53wt only	5.20468148953438e-20	Pairwise analyses expression_A549	other
NA	-0.0131443151576475	0.00103673729632959	-12.6785398810123	7.77670268861395e-37	-0.015086020837881	-0.0111746226659688	Pseudo-replicate 1	TP53wt only	9.6803534844291e-35	Pairwise analyses expression_A549	other
NA	-0.0106615171582259	0.00100237098985279	-10.6362986021689	2.01994954407721e-26	-0.0125211803657061	-0.00877588598843998	Pseudo-replicate 2	TP53wt only	6.52159505390435e-25	Pairwise analyses expression_A549	other
NA	-0.0112472209822282	9.66936113285752e-4	-11.6318139613267	2.83997540198982e-31	-0.0130308047717029	-0.00943924155958817	Pseudo-replicate 3	TP53wt only	1.54565247258475e-29	Pairwise analyses expression_A549	other
NA	-0.0131404431533216	0.00103671754223092	-12.6750465947018	8.13103592644576e-37	-0.0150823243606471	-0.0111705934699376	Pseudo-replicate 1	TP53wt only	9.6803534844291e-35	Pairwise analyses expression_A549	other
NA	-0.0106739393009676	0.00100228315076397	-10.6496246024206	1.75069616835015e-26	-0.012533297781749	-0.0087886357947808	Pseudo-replicate 2	TP53wt only	5.8506112832829e-25	Pairwise analyses expression_A549	other
NA	-0.0112545505448164	9.66896871763599e-4	-11.6398665395291	2.58419666641273e-31	-0.0130380102251826	-0.00944671180296521	Pseudo-replicate 3	TP53wt only	1.44781130591798e-29	Pairwise analyses expression_A549	other
NA	-0.0124352868449676	0.00114767471242354	-10.8352015691868	2.34448512713581e-27	-0.0145645050083145	-0.0102718509933734	Pseudo-replicate 1	TP53wt only	8.75674342112076e-26	Pairwise analyses expression_A549	other
NA	-0.010362224125721	0.00110689244082003	-9.3615456602489	7.85786264106247e-21	-0.0123936115975139	-0.00829937278672314	Pseudo-replicate 2	TP53wt only	1.19745648054781e-19	Pairwise analyses expression_A549	other
NA	-0.0110682370448512	0.0010681083235324	-10.3624668032235	3.67363390662292e-25	-0.0130117836362198	-0.00909511698099075	Pseudo-replicate 3	TP53wt only	1.01417313690672e-23	Pairwise analyses expression_A549	other
NA	-0.0131653563428097	0.001037089372782	-12.6945243952249	6.34140027818384e-37	-0.0151097359658734	-0.0111930631658237	Pseudo-replicate 1	TP53wt only	8.62824464320801e-35	Pairwise analyses expression_A549	other
NA	-0.0106738050537681	0.00100273319132987	-10.6447110218941	1.84556031120525e-26	-0.0125361013389285	-0.00878561656418263	Pseudo-replicate 2	TP53wt only	6.06129703721842e-25	Pairwise analyses expression_A549	other
NA	-0.0112718529699952	9.67272180283671e-4	-11.6532380438043	2.20902445803297e-31	-0.0130582144409665	-0.0094611732902575	Pseudo-replicate 3	TP53wt only	1.27512248298402e-29	Pairwise analyses expression_A549	other
NA	-0.0131286291687091	0.0010578697730454	-12.4104398322247	2.29389191879064e-35	-0.0151018959485592	-0.0111259122901549	Pseudo-replicate 1	TP53wt only	1.89981115876362e-33	Pairwise analyses expression_A549	other
NA	-0.0105984749167082	0.00102311985359083	-10.3589768877134	3.81015633157003e-25	-0.0124903196136145	-0.00867933502490618	Pseudo-replicate 2	TP53wt only	1.03683601461819e-23	Pairwise analyses expression_A549	other
NA	-0.0111966610591373	9.85231121846753e-4	-11.3645020045143	6.28217038173507e-30	-0.0130094384208187	-0.00935831068651128	Pseudo-replicate 3	TP53wt only	2.71970846674769e-28	Pairwise analyses expression_A549	other
NA	-0.0139124698406397	0.00106334020583384	-13.0837428739281	4.0785205652847e-39	-0.0158931535808451	-0.0119021907920535	Pseudo-replicate 1	TP53wt only	7.06277368436846e-37	Pairwise analyses expression_A549	other
NA	-0.0112083779433936	0.00102885970004828	-10.8939809216628	1.23137323673791e-27	-0.0131075385828496	-0.00928181500736786	Pseudo-replicate 2	TP53wt only	4.78695063622512e-26	Pairwise analyses expression_A549	other
NA	-0.0118278022417051	9.9219271872473e-4	-11.9208718412159	9.21392520562981e-33	-0.0136453477584893	-0.0099844929182686	Pseudo-replicate 3	TP53wt only	6.26833170206087e-31	Pairwise analyses expression_A549	other
NA	-0.0136659028792128	0.00115374233364499	-11.8448482652435	2.28832148725552e-32	-0.0157939137096351	-0.0115031859948546	Pseudo-replicate 1	TP53wt only	1.50308783372646e-30	Pairwise analyses expression_A549	other
NA	-0.0112595655824885	0.00111594790764923	-10.0896874355068	6.13646002830434e-24	-0.0132962720192916	-0.00919058013305765	Pseudo-replicate 2	TP53wt only	1.42550707166174e-22	Pairwise analyses expression_A549	other
NA	-0.0116214827588976	0.00107717294643069	-10.7888735949101	3.88522196489503e-27	-0.0135742422996155	-0.00963825128667301	Pseudo-replicate 3	TP53wt only	1.42323891684913e-25	Pairwise analyses expression_A549	other
NA	-0.0146049695487382	0.00113813647986889	-12.8323534190035	1.08031982423441e-37	-0.0167498424986526	-0.012431347061037	Pseudo-replicate 1	TP53wt only	1.71489059441355e-35	Pairwise analyses expression_A549	other
NA	-0.0119479425444208	0.00110152432088262	-10.8467351268715	2.06676457010449e-27	-0.0140012796511449	-0.00986767434910081	Pseudo-replicate 2	TP53wt only	7.87383523130533e-26	Pairwise analyses expression_A549	other
NA	-0.0132171752966668	0.00106195181390847	-12.4461158440151	1.46818065169753e-35	-0.015189195145672	-0.0112199376514867	Pseudo-replicate 3	TP53wt only	1.27122414914002e-33	Pairwise analyses expression_A549	other
NA	-0.0141391121538188	0.00110414614881072	-12.8054716026933	1.52794706489491e-37	-0.0161975590628165	-0.0120509008754652	Pseudo-replicate 1	TP53wt only	2.23887720731816e-35	Pairwise analyses expression_A549	other
NA	-0.0113368309025178	0.00106837736721659	-10.6112608244906	2.64160083769979e-26	-0.0133125706232693	-0.00933370722155523	Pseudo-replicate 2	TP53wt only	8.11597728712925e-25	Pairwise analyses expression_A549	other
NA	-0.0118329585441098	0.00103043763771106	-11.4834300602555	1.5981212436977e-30	-0.01372592754835	-0.00991424778973844	Pseudo-replicate 3	TP53wt only	7.24812631029851e-29	Pairwise analyses expression_A549	other
NA	-0.0146898784258943	0.00112095032078129	-13.1048434114865	3.08899109856264e-39	-0.016762213919086	-0.0125868536548589	Pseudo-replicate 1	TP53wt only	5.88412615855452e-37	Pairwise analyses expression_A549	other
NA	-0.011612438698445	0.00108436195634491	-10.7090060016376	9.23480033533329e-27	-0.0136047104256994	-0.00959203558804404	Pseudo-replicate 2	TP53wt only	3.14126663784955e-25	Pairwise analyses expression_A549	other
NA	-0.0120838635476797	0.00104646391119976	-11.5473294571866	7.61499727564451e-31	-0.0139953908820519	-0.0101458391564211	Pseudo-replicate 3	TP53wt only	3.71937925205609e-29	Pairwise analyses expression_A549	other
NA	-0.0125027392407239	0.00108595439144295	-11.5131347497117	1.13284263975218e-30	-0.0145342088537645	-0.0104400923476133	Pseudo-replicate 1	TP53wt only	5.39479460882347e-29	Pairwise analyses expression_A549	other
NA	-0.0101497645245796	0.00104967181348484	-9.66946467856762	4.06498781637774e-22	-0.0120982688545706	-0.00817225093407444	Pseudo-replicate 2	TP53wt only	7.16969715442268e-21	Pairwise analyses expression_A549	other
NA	-0.0107645659925012	0.0010132846955479	-10.623436868037	2.31863929199978e-26	-0.0126326581801606	-0.00886918628396373	Pseudo-replicate 3	TP53wt only	7.36117698572447e-25	Pairwise analyses expression_A549	other
NA	-0.013892551987291	0.00113851907310257	-12.2023006162141	3.02164154817916e-34	-0.0160304980334114	-0.0117253808032027	Pseudo-replicate 1	TP53wt only	2.39826417807977e-32	Pairwise analyses expression_A549	other
NA	-0.0107170585555907	0.00110290662385856	-9.71710417160852	2.5492834892498e-22	-0.0127620483655673	-0.0086446721607402709	Pseudo-replicate 2	TP53wt only	4.62481274276491e-21	Pairwise analyses expression_A549	other
NA	-0.0114327107337565	0.00106455395390612	-10.7394375755281	6.64479421744707e-27	-0.0133939152421867	-0.00944584370880242	Pseudo-replicate 3	TP53wt only	2.34397564492614e-25	Pairwise analyses expression_A549	other
NA	-0.0132652843728479	0.00111267588461425	-11.9219662763221	9.09366642607248e-33	-0.0153295905655181	-0.0111681794380788	Pseudo-replicate 1	TP53wt only	6.26833170206087e-31	Pairwise analyses expression_A549	other
NA	-0.010768086293788	0.00107754239866239	-9.99319034420829	1.63241537209372e-23	-0.0127492432214636	-0.00875646284239258	Pseudo-replicate 2	TP53wt only	3.57418264733555e-22	Pairwise analyses expression_A549	other
NA	-0.0113139001736336	0.00103702909825481	-10.9099158284695	1.03351997965072e-27	-0.0132072904091904	-0.00939190526578	Pseudo-replicate 3	TP53wt only	4.1015022877543e-26	Pairwise analyses expression_A549	other
NA	-0.0114730582195927	0.00117446478210322	-9.76875458031779	1.53325196470356e-22	-0.0136930920143721	-0.00921330009763749	Pseudo-replicate 1	TP53wt only	2.89172823115892e-21	Pairwise analyses expression_A549	other
NA	-0.00882161812769931	0.00113536877136519	-7.76982628920822	7.85938351554227e-15	-0.0109445260115398	-0.00666182874568777	Pseudo-replicate 2	TP53wt only	9.07339580294706e-14	Pairwise analyses expression_A549	other
NA	-0.00948202848126974	0.00109631680871282	-8.64898577301075	5.19591388573152e-18	-0.011510751925743	-0.00741868847902188	Pseudo-replicate 3	TP53wt only	6.73302037622228e-17	Pairwise analyses expression_A549	other
NA	-0.0107107945780066	0.00125006325197963	-8.56820209780963	1.05113206261501e-17	-0.0130759691106164	-0.00830299240616784	Pseudo-replicate 1	TP53wt only	1.3348465498668e-16	Pairwise analyses expression_A549	other
NA	-0.00759967608437182	0.00120836821345268	-6.2892055581777	3.19094713935771e-10	-0.00986848860627053	-0.00529174932538151	Pseudo-replicate 2	TP53wt only	2.88072945572266e-9	Pairwise analyses expression_A549	other
NA	-0.00875932619676655	0.00116745029771728	-7.5029542704248	6.23953247861819e-14	-0.0109220714530494	-0.00655990661955134	Pseudo-replicate 3	TP53wt only	6.95058338920035e-13	Pairwise analyses expression_A549	other
NA	-0.0131618314979829	0.00112124301905803	-11.7386073083785	8.08061265007732e-32	-0.0152606274670104	-0.0110293819829876	Pseudo-replicate 1	TP53wt only	4.81016118555577e-30	Pairwise analyses expression_A549	other
NA	-0.0107684402024432	0.00108289800990156	-9.94409455367092	2.67596397888566e-23	-0.0127722626430242	-0.0087334908074081	Pseudo-replicate 2	TP53wt only	5.72737441714903e-22	Pairwise analyses expression_A549	other
NA	-0.0112427005131259	0.00104623309646635	-10.7458849763959	6.19647938258772e-27	-0.0131627100901157	-0.00929334993515753	Pseudo-replicate 3	TP53wt only	2.22707302809292e-25	Pairwise analyses expression_A549	other
NA	-0.0124239041180285	0.00105052860610922	-11.8263358520452	2.85327227225205e-32	-0.0144053456404922	-0.01041345717236	Pseudo-replicate 1	TP53wt only	1.81170415398184e-30	Pairwise analyses expression_A549	other
NA	-0.0100677337220065	0.00101579710725346	-9.91116597016889	3.72275959959439e-23	-0.011962568453871	-0.00814596204954258	Pseudo-replicate 2	TP53wt only	7.78702037816462e-22	Pairwise analyses expression_A549	other
NA	-0.0107182103512304	9.79918725705738e-4	-10.9378564467284	7.59749670410615e-28	-0.0125347972469803	-0.00887630657294234	Pseudo-replicate 3	TP53wt only	3.14613973284764e-26	Pairwise analyses expression_A549	other
NA	-0.0122842774911051	0.00139295031538766	-8.81889135269438	1.15598536859835e-18	-0.0148050063975203	-0.00970934980334724	Pseudo-replicate 1	TP53wt only	1.53986135039432e-17	Pairwise analyses expression_A549	other
NA	-0.00914233328826368	0.00135408857534473	-6.75165085558468	1.46172292860709e-11	-0.0115919451691061	-0.00664220855940843	Pseudo-replicate 2	TP53wt only	1.48105957754471e-10	Pairwise analyses expression_A549	other
NA	-0.00995744675004706	0.00129755927546412	-7.6739821743291	1.66737262747423e-14	-0.0122817163686889	-0.00758658550476203	Pseudo-replicate 3	TP53wt only	1.90187300998185e-13	Pairwise analyses expression_A549	other
NA	-0.0129910211029177	0.00103641589802029	-12.5345637091562	4.83012264440732e-36	-0.0149355113370857	-0.0110185473576289	Pseudo-replicate 1	TP53wt only	4.38131201358584e-34	Pairwise analyses expression_A549	other
NA	-0.0105248413017002	0.0010021614726589	-10.5021412106136	8.44426210880788e-26	-0.0123865789950434	-0.00863714082946832	Pseudo-replicate 2	TP53wt only	2.4371546516825e-24	Pairwise analyses expression_A549	other
NA	-0.011110912291544	9.66672089955358e-4	-11.4939827134733	1.41437434807736e-30	-0.0128966694747553	-0.00930075956822033	Pseudo-replicate 3	TP53wt only	6.57121736591305e-29	Pairwise analyses expression_A549	other
NA	-0.013113075367191	0.00103660735577032	-12.6499925880291	1.11885377410325e-36	-0.0150551159386385	-0.0111430473289996	Pseudo-replicate 1	TP53wt only	1.18403937469382e-34	Pairwise analyses expression_A549	other
NA	-0.0106306314754174	0.00100222623977312	-10.6070177107157	2.76431823496449e-26	-0.0124905026085828	-0.00874479350819404	Pseudo-replicate 2	TP53wt only	8.35820094288755e-25	Pairwise analyses expression_A549	other
NA	-0.0112197047217602	9.66878330129055e-4	-11.6040502430773	3.93026930929481e-31	-0.013003634077624	-0.00941138078271674	Pseudo-replicate 3	TP53wt only	2.0234193778225e-29	Pairwise analyses expression_A549	other
NA	-0.0130703280336742	0.00103667089624343	-12.6079820327135	1.9081640942232e-36	-0.0150147434920609	-0.0110978803506891	Pseudo-replicate 1	TP53wt only	1.81740217167634e-34	Pairwise analyses expression_A549	other
NA	-0.0105838731980511	0.00100228053081823	-10.559791268629	4.57678393414033e-26	-0.0124464330271173	-0.00869530417077397	Pseudo-replicate 2	TP53wt only	1.36221530396377e-24	Pairwise analyses expression_A549	other
NA	-0.0111754437577234	9.66710845038983e-4	-11.5602755623091	6.54982657497374e-31	-0.012962056837691	-0.00936438915259939	Pseudo-replicate 3	TP53wt only	3.28330723136277e-29	Pairwise analyses expression_A549	other
NA	-0.0132014715177386	0.00104677936085827	-12.6115130001365	1.82456273715384e-36	-0.0151622192957664	-0.0112123418982962	Pseudo-replicate 1	TP53wt only	1.81740217167634e-34	Pairwise analyses expression_A549	other
NA	-0.0108547511961311	0.00101203060524278	-10.7257143607106	7.70890786162581e-27	-0.0127301178208465	-0.00895306671814853	Pseudo-replicate 2	TP53wt only	2.66990300569988e-25	Pairwise analyses expression_A549	other
NA	-0.0115288396880945	9.76169888519579e-4	-11.8102799765507	3.45409177449211e-32	-0.013325963713718	-0.00970704938909196	Pseudo-replicate 3	TP53wt only	2.12245014381873e-30	Pairwise analyses expression_A549	other
NA	-0.014772597002251	0.00144431241510036	-10.2281174403839	1.48375579934424e-24	-0.017480079465503	-0.0120133715836235	Pseudo-replicate 1	TP53wt only	3.76848234402096e-23	Pairwise analyses expression_A549	other
NA	-0.0110780193412362	0.0013918647257546	-7.95912069344975	1.73266166396788e-15	-0.0136565105239419	-0.00845232491610655	Pseudo-replicate 2	TP53wt only	2.0499969235713e-14	Pairwise analyses expression_A549	other
NA	-0.0113654234157482	0.00134388567489612	-8.45713562400065	2.74025151972122e-17	-0.0138341730990373	-0.00885221791481771	Pseudo-replicate 3	TP53wt only	3.38949521598101e-16	Pairwise analyses expression_A549	other
NA	-0.0114880075070412	0.00150905080062963	-7.61273742557109	2.68350613647514e-14	-0.0142692060167252	-0.00864675123380538	Pseudo-replicate 1	TP53wt only	3.0246923433255e-13	Pairwise analyses expression_A549	other
NA	-0.0100121107227573	0.00146337023346948	-6.84181657776365	7.81951713769545e-12	-0.0126954100755086	-0.00727265555563499	Pseudo-replicate 2	TP53wt only	8.0081520493353e-11	Pairwise analyses expression_A549	other
NA	-0.0108495913494272	0.00141114027734964	-7.68852786896887	1.48837600926784e-14	-0.013434458354336	-0.00821167531490973	Pseudo-replicate 3	TP53wt only	1.70792931133807e-13	Pairwise analyses expression_A549	other
NA	-0.0128911420247235	0.00106347763144761	-12.121686101828	8.10738287392213e-34	-0.0148846682336585	-0.0108682301899455	Pseudo-replicate 1	TP53wt only	6.17740383493628e-32	Pairwise analyses expression_A549	other
NA	-0.0104624149374199	0.00102812533836638	-10.1762057085802	2.5324403054854e-24	-0.0123693731306313	-0.00852820619089219	Pseudo-replicate 2	TP53wt only	6.0299616327068e-23	Pairwise analyses expression_A549	other
NA	-0.0112876884216349	9.92114153084994e-4	-11.3774089267204	5.4185774717191e-30	-0.0131125252071731	-0.00943729455996922	Pseudo-replicate 3	TP53wt only	2.40039188729175e-28	Pairwise analyses expression_A549	other
NA	-0.0143112688805574	0.00119727534760167	-11.953197657686	6.24743054363588e-33	-0.0165217595819176	-0.0120613226537178	Pseudo-replicate 1	TP53wt only	4.57713168532173e-31	Pairwise analyses expression_A549	other
NA	-0.0118774968025671	0.00115588274248982	-10.2756935162665	9.06898093081511e-25	-0.0139789976223953	-0.00973993294807821	Pseudo-replicate 2	TP53wt only	2.39933733052805e-23	Pairwise analyses expression_A549	other
NA	-0.0123370434826085	0.00111408056912558	-11.073744417149	1.68221566527132e-28	-0.0143510298318822	-0.0102891521816273	Pseudo-replicate 3	TP53wt only	7.12089329458415e-27	Pairwise analyses expression_A549	other
NA	-0.0147185668960074	0.00161099525564664	-9.13631920666305	6.46141161875271e-20	-0.0177481953031764	-0.0116324062236258	Pseudo-replicate 1	TP53wt only	9.25424698537468e-19	Pairwise analyses expression_A549	other
NA	-0.011118435536528	0.00154188144613121	-7.21095358169439	5.55613942016999e-13	-0.0139687639723084	-0.00821725952040245	Pseudo-replicate 2	TP53wt only	6.01347882389549e-12	Pairwise analyses expression_A549	other
NA	-0.0118005392697136	0.0014835932356429	-7.95402606739437	1.8054611368718e-15	-0.0145253889555153	-0.00902836415859802	Pseudo-replicate 3	TP53wt only	2.12294356263455e-14	Pairwise analyses expression_A549	other
NA	-0.0132514202194234	0.00136853702879201	-9.6829095162447	3.56425377933309e-22	-0.0158512833641867	-0.0106078087364658	Pseudo-replicate 1	TP53wt only	6.40513182335163e-21	Pairwise analyses expression_A549	other
NA	-0.00996227793404099	0.00131312080593515	-7.58671851745301	3.28108796170888e-14	-0.0124120890551864	-0.00747211010204853	Pseudo-replicate 2	TP53wt only	3.6764974650848e-13	Pairwise analyses expression_A549	other
NA	-0.0104072673142829	0.00127344117729358	-8.1725544138609	3.01927448144566e-16	-0.0127773076027819	-0.00799889194367302	Pseudo-replicate 3	TP53wt only	3.68674684181057e-15	Pairwise analyses expression_A549	other
NA	-0.00421820090749525	0.00137164769437678	-3.07528013555392	0.0021030492117433	-0.00682950480686134	-0.00160709316660305	Pseudo-replicate 1	TP53 isogenic pair	0.00413727685710536	Single-term analyses	other
NA	-0.001910349427151	0.00135657707109451	-1.40821297061265	0.159068016661459	-0.00448441447518606	6.6320038482281e-4	Pseudo-replicate 2	TP53 isogenic pair	0.0927184445098457	Single-term analyses	other
NA	-0.00215162400601738	0.0013091878884006	-1.64347991994179	0.100283676584683	-0.00462670030194884	3.23062371389597e-4	Pseudo-replicate 3	TP53 isogenic pair	0.0687148765387047	Single-term analyses	other
NA	-0.0043621172084332	0.00163905025701758	-2.66136879559174	0.0077823664743966	-0.0074217382753399	-0.00130160546872147	Pseudo-replicate 1	TP53 isogenic pair	0.011046494509358	Pairwise analyses expression_A549	other
NA	-0.0013352916833723	0.00162220261264371	-0.823134960432701	0.410431249805977	-0.00433685108873418	0.00166635577246757	Pseudo-replicate 2	TP53 isogenic pair	0.182497229905634	Pairwise analyses expression_A549	other
NA	-0.00117310534462725	0.00156646385136197	-0.748887593931577	0.453924958388399	-0.00406763332489327	0.00172161881758634	Pseudo-replicate 3	TP53 isogenic pair	0.196515452077893	Pairwise analyses expression_A549	other
NA	-0.00424400489179722	0.00137122834516336	-3.09503877072467	0.00196787171875386	-0.00685241607352558	-0.001635753910743	Pseudo-replicate 1	TP53 isogenic pair	0.0039607746106804	Pairwise analyses expression_A549	other
NA	-0.0019259722927023	0.0013561358258303	-1.42019129354032	0.155551997661049	-0.00449723536810845	6.44806408506105e-4	Pseudo-replicate 2	TP53 isogenic pair	0.0916222380654996	Pairwise analyses expression_A549	other
NA	-0.00216995424114179	0.00130884248018505	-1.65791856086074	0.0973339052660088	-0.00464263030475253	3.02356679228268e-4	Pseudo-replicate 3	TP53 isogenic pair	0.0672744652347417	Pairwise analyses expression_A549	other
NA	-0.00421218177930993	0.00137193822446566	-3.07024157807869	0.00213885691483258	-0.00682299112185856	-0.00160158245745068	Pseudo-replicate 1	TP53 isogenic pair	0.00417871195178947	Pairwise analyses expression_A549	other
NA	-0.00191760869668071	0.00135680107973816	-1.41333075667273	0.15755849467139799	-0.00449068005006354	6.54932806336464e-4	Pseudo-replicate 2	TP53 isogenic pair	0.0923188045706182	Pairwise analyses expression_A549	other
NA	-0.00216104388832982	0.00130940945755642	-1.65039581458552	0.0988620066021034	-0.0046351119714	3.12621779428847e-4	Pseudo-replicate 3	TP53 isogenic pair	0.0679622203102341	Pairwise analyses expression_A549	other
NA	-0.00342097831505496	0.00151236747998343	-2.2620020334558	0.0236972776627573	-0.00628701840799444	-5.55564805054518e-4	Pseudo-replicate 1	TP53 isogenic pair	0.0245727985204841	Pairwise analyses expression_A549	other
NA	-0.00163415984915584	0.0014946680627704	-1.0933262641117	0.274250575289123	-0.00445127565394144	0.00118190196599651	Pseudo-replicate 2	TP53 isogenic pair	0.135726595310968	Pairwise analyses expression_A549	other
NA	-0.00187250408312536	0.00144152494144111	-1.2989744605136	0.193952694033265	-0.00457859439994475	8.32551682591982e-4	Pseudo-replicate 3	TP53 isogenic pair	0.106995264547329	Pairwise analyses expression_A549	other
NA	-0.00421104657401167	0.00137156216320387	-3.0702557178852	0.00213875564945994	-0.00682482539266725	-0.00159748493880503	Pseudo-replicate 1	TP53 isogenic pair	0.00417871195178947	Pairwise analyses expression_A549	other
NA	-0.00189927204301597	0.00135651153393192	-1.40011492383764	0.1614789067261	-0.00447570656541496	6.76640983875636e-4	Pseudo-replicate 2	TP53 isogenic pair	0.0937507798139204	Pairwise analyses expression_A549	other
NA	-0.0021512956170285	0.0013091405038177	-1.64328856280508	0.100323243538699	-0.00462837366608421	3.25401196066356e-4	Pseudo-replicate 3	TP53 isogenic pair	0.0687172695711101	Pairwise analyses expression_A549	other
NA	-0.00439615143249625	0.001406320069993	-3.12599636903293	0.00177203739695083	-0.00705276283498003	-0.00173962108381191	Pseudo-replicate 1	TP53 isogenic pair	0.00364131682353511	Pairwise analyses expression_A549	other
NA	-0.00187776116975234	0.00139105186182893	-1.34988581035612	0.17705261392816601	-0.00449654795563431	7.40539144274394e-4	Pseudo-replicate 2	TP53 isogenic pair	0.0998999391639535	Pairwise analyses expression_A549	other
NA	-0.00220164202925271	0.00134179266526914	-1.64082133271395	0.100834508633211	-0.00471888577762139	3.1510742086981e-4	Pseudo-replicate 3	TP53 isogenic pair	0.0689655385578	Pairwise analyses expression_A549	other
NA	-0.00445007825629078	0.00154452660933092	-2.88119235331176	0.00396173781458272	-0.00733006266451809	-0.00157003596599022	Pseudo-replicate 1	TP53 isogenic pair	0.00678650639064598	Pairwise analyses expression_A549	other
NA	-0.00227958771674309	0.00152747562430982	-1.49238893273542	0.135597214664994	-0.00512236073400728	5.62724155831848e-4	Pseudo-replicate 2	TP53 isogenic pair	0.0837050167100783	Pairwise analyses expression_A549	other
NA	-0.00190085625802225	0.00147367107389634	-1.28987824467264	0.197092935416266	-0.00463822928766171	8.35973188461905e-4	Pseudo-replicate 3	TP53 isogenic pair	0.108170727160624	Pairwise analyses expression_A549	other
NA	-0.0039692071604223	0.00151237543646805	-2.62448533923021	0.00867800285073023	-0.0068665833720561	-0.00107220574328332	Pseudo-replicate 1	TP53 isogenic pair	0.0118891617875939	Pairwise analyses expression_A549	other
NA	-0.00256467008770834	0.00149669283637423	-1.71355806975151	0.0866099198738893	-0.00541838061706401	2.88461849992279e-4	Pseudo-replicate 2	TP53 isogenic pair	0.0621395966960096	Pairwise analyses expression_A549	other
NA	-0.00307033494342033	0.00144361113049747	-2.1268434958397	0.0334330889643058	-0.00581406961334602	-3.27028501481094e-4	Pseudo-replicate 3	TP53 isogenic pair	0.031749175527532	Pairwise analyses expression_A549	other
NA	-0.00387708360962506	0.00145862651794762	-2.65803724388636	0.00785972067111943	-0.00663507433112402	-0.00111909206665416	Pseudo-replicate 1	TP53 isogenic pair	0.0111231391622381	Pairwise analyses expression_A549	other
NA	-0.0015645516858125	0.00144238231721721	-1.08469971320156	0.278054674943557	-0.00428853805046454	0.00115896693473909	Pseudo-replicate 2	TP53 isogenic pair	0.137075046654318	Pairwise analyses expression_A549	other
NA	-0.0017311095044796	0.0013919507721381	-1.24365713150943	0.213625779703791	-0.00434713330500925	8.84535309990524e-4	Pseudo-replicate 3	TP53 isogenic pair	0.113921981291897	Pairwise analyses expression_A549	other
NA	-0.00441455445661083	0.00148897129604525	-2.96483516393904	0.00302845150968624	-0.00722324930087407	-0.00160614362985607	Pseudo-replicate 1	TP53 isogenic pair	0.00548045734348536	Pairwise analyses expression_A549	other
NA	-0.0017469370028955	0.00147272557395594	-1.18619316034758	0.235546026695561	-0.0045234021726312	0.0010287912653869401	Pseudo-replicate 2	TP53 isogenic pair	0.121759711214102	Pairwise analyses expression_A549	other
NA	-0.00186162072034356	0.00142167577324499	-1.30945519040139	0.190380206924322	-0.00452877220597858	8.0503716505482e-4	Pseudo-replicate 3	TP53 isogenic pair	0.105636331292584	Pairwise analyses expression_A549	other
NA	-0.00383084643854329	0.00144201262156044	-2.6565970236778	0.00789337337143385	-0.00657221555907958	-0.00108976549853811	Pseudo-replicate 1	TP53 isogenic pair	0.0111541908962795	Pairwise analyses expression_A549	other
NA	-0.00180786452501806	0.00142522183058653	-1.26847939472977	0.204626804560109	-0.00451389626998335	8.9755521089074e-4	Pseudo-replicate 2	TP53 isogenic pair	0.11071680723795	Pairwise analyses expression_A549	other
NA	-0.00199026890918864	0.00137641987425421	-1.44597513187394	0.14818417697738	-0.00459297430133095	6.11911644345847e-4	Pseudo-replicate 3	TP53 isogenic pair	0.0888484664999461	Pairwise analyses expression_A549	other
NA	-0.00317981188830525	0.00150788716491627	-2.10878636166507	0.0349630263499763	-0.00604662584371814	-3.13173559019925e-4	Pseudo-replicate 1	TP53 isogenic pair	0.0328240593562335	Pairwise analyses expression_A549	other
NA	-0.00102061804474838	0.00149301011605041	-0.683597541487735	0.494229337561114	-0.00384779808404778	0.00180594647036116	Pseudo-replicate 2	TP53 isogenic pair	0.208404326803507	Pairwise analyses expression_A549	other
NA	-0.00143079412827924	0.00144172636223968	-0.992417261522875	0.320994021989726	-0.00414727874959107	0.0012852691237044	Pseudo-replicate 3	TP53 isogenic pair	0.151428595562702	Pairwise analyses expression_A549	other
NA	-0.0045571275615418	0.00147873469224539	-3.08177496980342	0.0020577033006137	-0.00734489736403813	-0.00176979733190534	Pseudo-replicate 1	TP53 isogenic pair	0.00407448760515888	Pairwise analyses expression_A549	other
NA	-0.00254896190925159	0.00146159100739328	-1.74396386975424	0.0811653901708408	-0.00530015549250722	2.0126814459707e-4	Pseudo-replicate 2	TP53 isogenic pair	0.0594423331366044	Pairwise analyses expression_A549	other
NA	-0.00236515423427669	0.00140991944184777	-1.67751019248095	0.0934427580425788	-0.00501127915840117	2.80128225636632e-4	Pseudo-replicate 3	TP53 isogenic pair	0.0653917329069478	Pairwise analyses expression_A549	other
NA	-0.0037624741301551	0.00157796876787209	-2.38437807310271	0.0171080161167137	-0.00677321001712591	-7.51602518513312e-4	Pseudo-replicate 1	TP53 isogenic pair	0.0196080294305867	Pairwise analyses expression_A549	other
NA	-6.72416694260397e-4	0.00156047874940781	-0.430904102036362	0.66653810068928	-0.00363074974452401	0.00228589079134567	Pseudo-replicate 2	TP53 isogenic pair	0.256602337067722	Pairwise analyses expression_A549	other
NA	-0.00130051905211858	0.0015074561071120199	-0.862724324763333	0.38828905498928	-0.00414925239144509	0.00154782097577299	Pseudo-replicate 3	TP53 isogenic pair	0.175311716647504	Pairwise analyses expression_A549	other
NA	-0.00263517138810834	0.00169022845196576	-1.55906225874	0.118981645265756	-0.00583848043609689	5.69049517780281e-4	Pseudo-replicate 1	TP53 isogenic pair	0.0768026277432001	Pairwise analyses expression_A549	other
NA	3.02474787954912e-4	0.00167064351998673	0.181052860371622	0.856326084982419	-0.00286497065668564	0.00346995749452538	Pseudo-replicate 2	TP53 isogenic pair	0.305747749709842	Pairwise analyses expression_A549	other
NA	-9.13133798976304e-4	0.00161424202995713	-0.565673413298844	0.571615811850798	-0.00395370383830345	0.00212727292693299	Pseudo-replicate 3	TP53 isogenic pair	0.231179140798776	Pairwise analyses expression_A549	other
NA	-0.00357685513357457	0.00149062118921978	-2.39957351971279	0.0164141832791464	-0.00638949917270168	-7.63938562942414e-4	Pseudo-replicate 1	TP53 isogenic pair	0.0189968259456949	Pairwise analyses expression_A549	other
NA	-8.89530118335805e-4	0.00147373010266823	-0.603590926673265	0.546115646664712	-0.00365817621338031	0.00187887321116319	Pseudo-replicate 2	TP53 isogenic pair	0.224342148232839	Pairwise analyses expression_A549	other
NA	-0.00110188342804783	0.00142347666383648	-0.774079024996513	0.438884060419411	-0.0037651561078008	0.00156116964406498	Pseudo-replicate 3	TP53 isogenic pair	0.191703057868405	Pairwise analyses expression_A549	other
NA	-0.00370881717591754	0.00139251492391067	-2.66339492111286	0.00773565677929856	-0.00636982241116722	-0.00104791892305898	Pseudo-replicate 1	TP53 isogenic pair	0.011013019237239	Pairwise analyses expression_A549	other
NA	-0.00143451219313479	0.0013772906522919	-1.04154645262979	0.29762200577424	-0.00405499288647145	0.00118555041953247	Pseudo-replicate 2	TP53 isogenic pair	0.143347218125404	Pairwise analyses expression_A549	other
NA	-0.001747609597286	0.00132919734258103	-1.31478565394398	0.188581950209979	-0.00426667046764664	7.71142563356408e-4	Pseudo-replicate 3	TP53 isogenic pair	0.104944224435751	Pairwise analyses expression_A549	other
NA	-0.00552825791139435	0.00186444035903236	-2.96510311236961	0.00302581493076317	-0.00896880863753005	-0.0020886034159361	Pseudo-replicate 1	TP53 isogenic pair	0.00548045734348536	Pairwise analyses expression_A549	other
NA	-0.00183025513626341	0.00184352258153177	-0.992803209789093	0.320805865418397	-0.00523598207893989	0.00157436226009306	Pseudo-replicate 2	TP53 isogenic pair	0.15141066305934	Pairwise analyses expression_A549	other
NA	-0.00242857711363582	0.00177897061231626	-1.36515864670398	0.172203192585403	-0.00570747296303204	8.48655253609592e-4	Pseudo-replicate 3	TP53 isogenic pair	0.0979470522183961	Pairwise analyses expression_A549	other
NA	-0.00414527381337572	0.00137140992430694	-3.02263658728486	0.00250582970281615	-0.00675862895479774	-0.00153209342635961	Pseudo-replicate 1	TP53 isogenic pair	0.00474953191062251	Pairwise analyses expression_A549	other
NA	-0.00185002973434899	0.00135642669643089	-1.36389953044783	0.17259918864368	-0.0044253742970772	7.24822013555414e-4	Pseudo-replicate 2	TP53 isogenic pair	0.0980551741277991	Pairwise analyses expression_A549	other
NA	-0.00207610020504085	0.0013090343369689	-1.5859784166152	0.112744205720483	-0.00455254983865751	3.99987031783211e-4	Pseudo-replicate 3	TP53 isogenic pair	0.073801733209752	Pairwise analyses expression_A549	other
NA	-0.00428955171087999	0.00137100718728841	-3.12875946286168	0.00175545948159548	-0.00689886236025541	-0.0016804271976626	Pseudo-replicate 1	TP53 isogenic pair	0.00361896312065649	Pairwise analyses expression_A549	other
NA	-0.00196535412629892	0.00135597524872725	-1.44940265550101	0.147225167533863	-0.00453764464457706	6.06423874275162e-4	Pseudo-replicate 2	TP53 isogenic pair	0.0884126071404683	Pairwise analyses expression_A549	other
NA	-0.00219503945327941	0.00130875291088357	-1.67719929027511	0.0935035177949696	-0.00466858453970619	2.78122449936897e-4	Pseudo-replicate 3	TP53 isogenic pair	0.0654102226941041	Pairwise analyses expression_A549	other
NA	-0.00421690429651769	0.0013714623714665	-3.07475026967643	0.0021067887921384	-0.00683130461785682	-0.001602693787577	Pseudo-replicate 1	TP53 isogenic pair	0.00413727685710536	Pairwise analyses expression_A549	other
NA	-0.00191605452471187	0.00135638215299752	-1.41262145073017	0.157767058448462	-0.00449347481447809	6.60859296251856e-4	Pseudo-replicate 2	TP53 isogenic pair	0.092375893158548	Pairwise analyses expression_A549	other
NA	-0.00215735170038442	0.00130887854476774	-1.6482443760794	0.0993025339647534	-0.00463598991629647	3.20916972962706e-4	Pseudo-replicate 3	TP53 isogenic pair	0.0681897648649395	Pairwise analyses expression_A549	other
NA	-0.00342932875831048	0.00138900326874772	-2.46891338232937	0.0135524018318167	-0.00606379104346746	-7.94803736177635e-4	Pseudo-replicate 1	TP53 isogenic pair	0.0164640065649022	Pairwise analyses expression_A549	other
NA	-0.00111665886369183	0.00137344494294802	-0.813035039682764	0.416197968790293	-0.00371051044614793	0.00147690133601704	Pseudo-replicate 2	TP53 isogenic pair	0.184501508568455	Pairwise analyses expression_A549	other
NA	-0.00156849378033835	0.00132559528316496	-1.18323729743022	0.236715115136836	-0.00406344514689211	9.26181532296396e-4	Pseudo-replicate 3	TP53 isogenic pair	0.122264505749387	Pairwise analyses expression_A549	other
NA	-0.00684735044163803	0.00190052151978803	-3.60287972030001	3.1471117710978e-4	-0.0104714602848013	-0.00322395859382113	Pseudo-replicate 1	TP53 isogenic pair	8.57001265924423e-4	Pairwise analyses expression_A549	other
NA	-0.00367925214459561	0.00187805138681019	-1.95907959198321	0.0501034664032224	-0.0072320724453322	-1.27811830211816e-4	Pseudo-replicate 2	TP53 isogenic pair	0.0423991936616131	Pairwise analyses expression_A549	other
NA	-0.00351566310670921	0.0018075114298268	-1.94502952993558	0.0517714243159973	-0.00691668323299316	-1.15803391884412e-4	Pseudo-replicate 3	TP53 isogenic pair	0.043342051484827	Pairwise analyses expression_A549	other
NA	-0.00148411844888224	0.00200316143296298	-0.740888090425645	0.458761297195852	-0.00526252393629789	0.00229397324071696	Pseudo-replicate 1	TP53 isogenic pair	0.198158862891866	Pairwise analyses expression_A549	other
NA	-2.46205354976602e-5	0.00198214155849955	-0.012421179199884	0.990089587729239	-0.00377586726004591	0.00372555346039119	Pseudo-replicate 2	TP53 isogenic pair	0.337930810230521	Pairwise analyses expression_A549	other
NA	-4.18318507071255e-4	0.00191870790113283	-0.218020943586189	0.827412793294816	-0.00404150022586585	0.00320419296409271	Pseudo-replicate 3	TP53 isogenic pair	0.299674660159081	Pairwise analyses expression_A549	other
NA	-0.00307637749757789	0.00141188142641758	-2.17892058073439	0.029337568589486	-0.00575276176495743	-3.99880990656759e-4	Pseudo-replicate 1	TP53 isogenic pair	0.0287473915404455	Pairwise analyses expression_A549	other
NA	-6.15586545856446e-4	0.00139636749346329	-0.440848522139155	0.65932266317317	-0.00325024878614234	0.00201886673724381	Pseudo-replicate 2	TP53 isogenic pair	0.254338577174245	Pairwise analyses expression_A549	other
NA	-0.00132140638779222	0.00134809865485186	-0.980200064020852	0.326987372938403	-0.0038543900569474	0.00121132973840877	Pseudo-replicate 3	TP53 isogenic pair	0.153605031740084	Pairwise analyses expression_A549	other
NA	-0.00397979854442025	0.00160134806408723	-2.48528014219615	0.0129449520518315	-0.00696043294421394	-9.98864219023106e-4	Pseudo-replicate 1	TP53 isogenic pair	0.015908677092505	Pairwise analyses expression_A549	other
NA	-0.00156476658235544	0.00158463694375277	-0.987460622147131	0.323416878059638	-0.00449523788361352	0.00136504815531715	Pseudo-replicate 2	TP53 isogenic pair	0.152228088828972	Pairwise analyses expression_A549	other
NA	-0.00165924659036156	0.00153026838251643	-1.08428469758556	0.278238587999755	-0.00448148164100907	0.00116252599136055	Pseudo-replicate 3	TP53 isogenic pair	0.137094751866754	Pairwise analyses expression_A549	other
NA	-0.00510130495830202	0.00202248337159104	-2.52229760202624	0.011659102318105	-0.00893527138594089	-0.00126954326869899	Pseudo-replicate 1	TP53 isogenic pair	0.014796184571869	Pairwise analyses expression_A549	other
NA	-0.00200869031567119	0.00199011879002004	-1.00933186789868	0.312815501604664	-0.00572824945268051	0.0017084618598157	Pseudo-replicate 2	TP53 isogenic pair	0.148622268561427	Pairwise analyses expression_A549	other
NA	-0.00231155429047343	0.00192019198396198	-1.20381415492838	0.228661417430124	-0.005894122035306	0.00126839557680042	Pseudo-replicate 3	TP53 isogenic pair	0.11894326894467	Pairwise analyses expression_A549	other
NA	-0.00475029553672226	0.00177624513910065	-2.67434681855199	0.0074874973525343	-0.00816584676197689	-0.00133576377544123	Pseudo-replicate 1	TP53 isogenic pair	0.0107119199334463	Pairwise analyses expression_A549	other
NA	-0.0021408954633274	0.00174274890988861	-1.22845893127785	0.219274737198402	-0.00545842384005667	0.00117528764457447	Pseudo-replicate 2	TP53 isogenic pair	0.115639492320237	Pairwise analyses expression_A549	other
NA	-0.00228609454738799	0.00168951483309223	-1.35310711845239	0.176021411862081	-0.00550363961649207	9.30215144169025e-4	Pseudo-replicate 3	TP53 isogenic pair	0.0994347167611519	Pairwise analyses expression_A549	other
NA	0.0208384077260323	0.00727938334083397	2.86266112805716	0.00420099598727811	0.00657074275963682	0.035103282182688	Pseudo-replicate 1	TP53wt only	0.00707546489601592	Single-term analyses	other
NA	0.018429138333405	0.00703835439549676	2.61838738117481	0.00883464481190506	0.0046350845391747	0.0322205823696189	Pseudo-replicate 2	TP53wt only	0.0120034586026376	Single-term analyses	other
NA	0.00960911103580772	0.00678138564364762	1.41698342208409	0.156487774411911	-0.00368270043914706	0.0228985085709741	Pseudo-replicate 3	TP53wt only	0.0919141909818751	Single-term analyses	other
NA	0.020439304048794	0.00897870606474264	2.27641977601367	0.0228208971522931	0.00282793104940118	0.0380385272800617	Pseudo-replicate 1	TP53wt only	0.0239382141174225	Pairwise analyses gene_length_cat.L	other
NA	0.0217670563727501	0.00868894866271346	2.50514270686834	0.0122401996115094	0.00472380320507357	0.0387989379374229	Pseudo-replicate 2	TP53wt only	0.015345720385265	Pairwise analyses gene_length_cat.L	other
NA	0.0142152839426105	0.00837710976739263	1.69691986106504	0.0897118125534589	-0.00221566962308464	0.0306356729502994	Pseudo-replicate 3	TP53wt only	0.0636222379820386	Pairwise analyses gene_length_cat.L	other
NA	0.0225461186871311	0.00730124938244473	3.0879809065749	0.0020152141814328	0.00822991584268095	0.0368594072908686	Pseudo-replicate 1	TP53wt only	0.00401960296549378	Pairwise analyses gene_length_cat.L	other
NA	0.0201949250739855	0.00705936592363335	2.86072790282438	0.00422669639892782	0.00635363401232625	0.0340334879805235	Pseudo-replicate 2	TP53wt only	0.00711246178260543	Pairwise analyses gene_length_cat.L	other
NA	0.0113576037848204	0.00680170005432892	1.6698183827721	0.0949553021950494	-0.00198683990586532	0.0246994951958309	Pseudo-replicate 3	TP53wt only	0.0661101961981025	Pairwise analyses gene_length_cat.L	other
NA	0.0202835868592795	0.00737852546909722	2.74900275728956	0.00597768833726212	0.00584107441954364	0.0347236738944848	Pseudo-replicate 1	TP53wt only	0.00910482762280873	Pairwise analyses gene_length_cat.L	other
NA	0.0163851120974049	0.00713383173244623	2.29681785496591	0.0216291625689532	0.00241610994795165	0.0303518481784296	Pseudo-replicate 2	TP53wt only	0.0230816474479187	Pairwise analyses gene_length_cat.L	other
NA	0.00801210570280347	0.00687351454170465	1.16564905103357	0.243756367255964	-0.00545073130585322	0.0214728565185567	Pseudo-replicate 3	TP53wt only	0.124730148961801	Pairwise analyses gene_length_cat.L	other
NA	0.0202627613828707	0.0081134381605895	2.49743215906861	0.0125096398919534	0.00437335791806444	0.0361496846472976	Pseudo-replicate 1	TP53wt only	0.0156257288287463	Pairwise analyses gene_length_cat.L	other
NA	0.0158717267299626	0.00783141185800203	2.026675013107	0.0426956594704078	5.3421666743294e-4	0.0312069162714527	Pseudo-replicate 2	TP53wt only	0.0376177967143691	Pairwise analyses gene_length_cat.L	other
NA	0.00975864202411558	0.00755011979605954	1.29251485906339	0.196178903474372	-0.00503271304436567	0.0245478613695572	Pseudo-replicate 3	TP53wt only	0.107873608944321	Pairwise analyses gene_length_cat.L	other
NA	0.0308636072309954	0.00765077292987941	4.03405087484173	5.48234401069352e-5	0.0158899720842504	0.0458384344968132	Pseudo-replicate 1	TP53wt only	1.92913957659925e-4	Pairwise analyses gene_length_cat.L	other
NA	0.0272023368734545	0.00739787908524712	3.67704534772695	2.35951107398239e-4	0.0127253335970661	0.041680406214127	Pseudo-replicate 2	TP53wt only	6.73847319131512e-4	Pairwise analyses gene_length_cat.L	other
NA	0.0181293604794403	0.00712771792898749	2.54350139274039	0.0109747619453339	0.00418692717290837	0.0320726974183941	Pseudo-replicate 3	TP53wt only	0.0140872598829928	Pairwise analyses gene_length_cat.L	other
NA	0.0245216695766192	0.00733831637320524	3.34159340228998	8.3298985047547e-4	0.0101384202000826	0.0389022617263173	Pseudo-replicate 1	TP53wt only	0.00196177578407228	Pairwise analyses gene_length_cat.L	other
NA	0.0214327896033158	0.00709825768805867	3.01944372058681	0.00253239337930657	0.00752123650253718	0.0353418421778048	Pseudo-replicate 2	TP53wt only	0.0047818145963221	Pairwise analyses gene_length_cat.L	other
NA	0.0122913414474277	0.00683505818869059	1.79827897701956	0.0721328095191724	-0.00110643949274658	0.025686774650168	Pseudo-replicate 3	TP53wt only	0.0542882724237567	Pairwise analyses gene_length_cat.L	other
NA	0.0245796665151702	0.00757527428709066	3.24472297419744	0.00117564935076332	0.00973763210783654	0.0394191246838961	Pseudo-replicate 1	TP53wt only	0.00259496994062909	Pairwise analyses gene_length_cat.L	other
NA	0.0206721976860718	0.00733133793359428	2.81970328926538	0.00480680730377586	0.00631032302843835	0.0350316675675481	Pseudo-replicate 2	TP53wt only	0.00781925067293079	Pairwise analyses gene_length_cat.L	other
NA	0.0127656862119001	0.00706283956119098	1.80744389013808	0.0706930958540144	-0.00107900615486427	0.026608137195397102	Pseudo-replicate 3	TP53wt only	0.0535432009074208	Pairwise analyses gene_length_cat.L	other
NA	0.0196580905994217	0.00789839777290973	2.48887067537239	0.0128149571314295	0.004195970850398	0.0351169700061108	Pseudo-replicate 1	TP53wt only	0.0158306265127291	Pairwise analyses gene_length_cat.L	other
NA	0.0170166831322965	0.00764289108827895	2.22647201638043	0.0259825813587367	0.00205587504122923	0.031974462808706	Pseudo-replicate 2	TP53wt only	0.0262224858836054	Pairwise analyses gene_length_cat.L	other
NA	0.00753617813742357	0.00736423959302886	1.02334776621845	0.306143446762952	-0.00688507490100051	0.0219546258114544	Pseudo-replicate 3	TP53wt only	0.146261291807159	Pairwise analyses gene_length_cat.L	other
NA	0.0241931657637555	0.00781721923134373	3.09485573421699	0.00196908647694822	0.00893329760853118	0.0394491425687722	Pseudo-replicate 1	TP53wt only	0.0039607746106804	Pairwise analyses gene_length_cat.L	other
NA	0.0204821269336972	0.00756714708088999	2.70671717025597	0.00679521214823868	0.00570468860616785	0.035255868969205	Pseudo-replicate 2	TP53wt only	0.00992637658824505	Pairwise analyses gene_length_cat.L	other
NA	0.0115652255942496	0.00728787667706029	1.58691291122597	0.112532370303078	-0.00267656283394851	0.0258035675474643	Pseudo-replicate 3	TP53wt only	0.0737390865945826	Pairwise analyses gene_length_cat.L	other
NA	0.0289750934345657	0.00768066310331475	3.77247290303111	1.6163752533775e-4	0.0139474224879596	0.0439998048745938	Pseudo-replicate 1	TP53wt only	4.93427013442394e-4	Pairwise analyses gene_length_cat.L	other
NA	0.0253982318617746	0.00743177593670769	3.41751851483107	6.31947955886147e-4	0.0108489770386302	0.0399446685127008	Pseudo-replicate 2	TP53wt only	0.00155526955841261	Pairwise analyses gene_length_cat.L	other
NA	0.0166107973504694	0.00715840453497494	2.32046083304058	0.0203159613440335	0.00259419420208032	0.0306248003528689	Pseudo-replicate 3	TP53wt only	0.0221772282013128	Pairwise analyses gene_length_cat.L	other
NA	0.0206625494418852	0.0077265823433097	2.6742159112271	0.00749042092954918	0.00557401932881229	0.0357473723715986	Pseudo-replicate 1	TP53wt only	0.0107119199334463	Pairwise analyses gene_length_cat.L	other
NA	0.0177088234067773	0.00747218460325728	2.36996599348705	0.0177897214189977	0.00310502161365179	0.0323090930722228	Pseudo-replicate 2	TP53wt only	0.0201829093646214	Pairwise analyses gene_length_cat.L	other
NA	0.0121088513724474	0.00720079981190252	1.68159811253635	0.0926467968629007	-0.00196612388153666	0.0261805717148744	Pseudo-replicate 3	TP53wt only	0.0650018764204938	Pairwise analyses gene_length_cat.L	other
NA	0.0201787973948229	0.00762514168356406	2.6463504853055	0.00813654651143888	0.00523042345013606	0.035125226924997	Pseudo-replicate 1	TP53wt only	0.0113806627625585	Pairwise analyses gene_length_cat.L	other
NA	0.0178314170463457	0.00736847749907227	2.4199594894048	0.015522236235989	0.00338849876234147	0.0322725132275182	Pseudo-replicate 2	TP53wt only	0.018277973709551	Pairwise analyses gene_length_cat.L	other
NA	0.00891261275616226	0.00710598956377168	1.25423949418688	0.209754968754888	-0.00501716493408815	0.022840705497051	Pseudo-replicate 3	TP53wt only	0.112392665518313	Pairwise analyses gene_length_cat.L	other
NA	0.0237716748872578	0.00765326596433258	3.10608242259497	0.00189583863846076	0.00878573437415046	0.0387541801083366	Pseudo-replicate 1	TP53wt only	0.0038336793563618	Pairwise analyses gene_length_cat.L	other
NA	0.0199921319297467	0.00741186089123901	2.6973161292568	0.00699008758507624	0.00546485505267133	0.0345161128598832	Pseudo-replicate 2	TP53wt only	0.0101487861467568	Pairwise analyses gene_length_cat.L	other
NA	0.0114899314184739	0.00714422826908492	1.60828167657997	0.107773501865088	-0.00251512787254715	0.0254919392527175	Pseudo-replicate 3	TP53wt only	0.071680078464751	Pairwise analyses gene_length_cat.L	other
NA	0.0254646856013976	0.00762771267184005	3.3384432131808	8.42492488656145e-4	0.010518593087529	0.0404078511265106	Pseudo-replicate 1	TP53wt only	0.00198128219858495	Pairwise analyses gene_length_cat.L	other
NA	0.0229208159438326	0.00738504133537733	3.1036814694635	0.0019112898257701	0.00845213807322649	0.0373867426214567	Pseudo-replicate 2	TP53wt only	0.00386082550931633	Pairwise analyses gene_length_cat.L	other
NA	0.0140384639119828	0.00709780647310785	1.97785949295345	0.0479445597300164	1.28646446571412e-4	0.027945755911002	Pseudo-replicate 3	TP53wt only	0.0410279194061593	Pairwise analyses gene_length_cat.L	other
NA	0.0322233476179845	0.00785059280428501	4.10457508385817	4.05058701476835e-5	0.0168469301117775	0.0475971881289081	Pseudo-replicate 1	TP53wt only	1.47159340609973e-4	Pairwise analyses gene_length_cat.L	other
NA	0.028643877368456	0.00759033214502971	3.77373174469217	1.60823687208643e-4	0.0137754526431182	0.0435098834633026	Pseudo-replicate 2	TP53wt only	4.92174401598258e-4	Pairwise analyses gene_length_cat.L	other
NA	0.0187420236810549	0.00732094985022654	2.56005355377144	0.010465603439175	0.00439663403025283	0.0330851764055505	Pseudo-replicate 3	TP53wt only	0.013574881181888	Pairwise analyses gene_length_cat.L	other
NA	0.00874549006117699	0.00797428029725407	1.09671214644769	0.272767245014534	-0.00688504840036135	0.0243745131909022	Pseudo-replicate 1	TP53wt only	0.13520325635264	Pairwise analyses gene_length_cat.L	other
NA	0.00508510015020547	0.00771209591022687	0.65936681926663	0.509660243786924	-0.0100320912489262	0.0202008630381127	Pseudo-replicate 2	TP53wt only	0.21318323595732	Pairwise analyses gene_length_cat.L	other
NA	-0.00298561200296226	0.00744131255622029	-0.401221152908911	0.688257308328753	-0.017574260767186	0.0116017145866213	Pseudo-replicate 3	TP53wt only	0.262628331059678	Pairwise analyses gene_length_cat.L	other
NA	0.0177011636404643	0.00803988431598636	2.20166894755782	0.0276887017287669	0.00194986364115667	0.0334495742760521	Pseudo-replicate 1	TP53wt only	0.0274419221827537	Pairwise analyses gene_length_cat.L	other
NA	0.0140053801907715	0.00776199817718852	1.80435241944934	0.0711760770314567	-0.00120107317309882	0.0292091237316596	Pseudo-replicate 2	TP53wt only	0.0537835639293614	Pairwise analyses gene_length_cat.L	other
NA	0.00503365437490611	0.00748964307948883	0.672082009981396	0.501531488616722	-0.009639829800836	0.0197046317989871	Pseudo-replicate 3	TP53wt only	0.210591966559897	Pairwise analyses gene_length_cat.L	other
NA	0.0173137430585045	0.00728918098012513	2.37526590514252	0.0175363120413416	0.00302738398852825	0.0315973874793075	Pseudo-replicate 1	TP53wt only	0.0199429211509582	Pairwise analyses gene_length_cat.L	other
NA	0.0154286077895375	0.00704916499243886	2.18871423864907	0.02861761642298	0.00161382635159538	0.029240849673067	Pseudo-replicate 2	TP53wt only	0.0281865750124005	Pairwise analyses gene_length_cat.L	other
NA	0.00681109118350545	0.00679153178663568	1.00287996839067	0.315918778741897	-0.00649709841747092	0.0201169237051874	Pseudo-replicate 3	TP53wt only	0.149578687175393	Pairwise analyses gene_length_cat.L	other
NA	0.0262153944299149	0.0116258446593836	2.25492385267298	0.0241381088368822	0.00349652385689744	0.0489017759932758	Pseudo-replicate 1	TP53wt only	0.0248990522458057	Pairwise analyses gene_length_cat.L	other
NA	0.0248408598250521	0.0112986358141593	2.19857160046896	0.0279083981783074	0.00279623069274657	0.0468546689248135	Pseudo-replicate 2	TP53wt only	0.0276165545915113	Pairwise analyses gene_length_cat.L	other
NA	0.0144670147066147	0.0108080264971263	1.33854360094891	0.180719297143954	-0.00666936634021956	0.0355754213550781	Pseudo-replicate 3	TP53wt only	0.101517767354887	Pairwise analyses gene_length_cat.L	other
NA	0.0214950304481757	0.00727753398523775	2.95361457490652	0.00314075995942879	0.00722806761251876	0.0357592054330994	Pseudo-replicate 1	TP53wt only	0.00564409349364849	Pairwise analyses gene_length_cat.L	other
NA	0.0190614601680483	0.00703709119074414	2.70871296838099	0.00675447466788518	0.00526591867836092	0.0328543924905509	Pseudo-replicate 2	TP53wt only	0.00988202417129769	Pairwise analyses gene_length_cat.L	other
NA	0.0102325944796397	0.00677967453913095	1.50930467540576	0.13122094046464	-0.00305881152224602	0.0235215890532197	Pseudo-replicate 3	TP53wt only	0.0818463717963765	Pairwise analyses gene_length_cat.L	other
NA	0.0231438884629662	0.00729897907966549	3.1708391283712	0.00151999294763694	0.00883799808793986	0.037446916940191	Pseudo-replicate 1	TP53wt only	0.0032386899451728	Pairwise analyses gene_length_cat.L	other
NA	0.0207426423170458	0.00705709060351385	2.93926257751568	0.00328994222734987	0.00691272449435585	0.0345698839311735	Pseudo-replicate 2	TP53wt only	0.00586789505124695	Pairwise analyses gene_length_cat.L	other
NA	0.0113878325493119	0.0068003322659811	1.6745994318954	0.0940128508199592	-0.00194433982317506	0.0247175184798672	Pseudo-replicate 3	TP53wt only	0.0656941487686566	Pairwise analyses gene_length_cat.L	other
NA	0.0233524788717968	0.00732773933656503	3.18685993035658	0.00143826409169161	0.0090218964554625	0.037680223504461	Pseudo-replicate 1	TP53wt only	0.00309571296441113	Pairwise analyses gene_length_cat.L	other
NA	0.0210392754150842	0.00708486451073225	2.96960871774099	0.00298179281120776	0.007184492230939	0.0348914026344981	Pseudo-replicate 2	TP53wt only	0.00542159358006122	Pairwise analyses gene_length_cat.L	other
NA	0.0127743379671721	0.00682511744666659	1.87166566245847	0.0612528729040909	-5.73390597217224e-4	0.0261196189494754	Pseudo-replicate 3	TP53wt only	0.0485554530816994	Pairwise analyses gene_length_cat.L	other
NA	0.0196781451685957	0.00735499761443878	2.67547947669827	0.0074622441925993	0.00525053605366646	0.0341031117595407	Pseudo-replicate 1	TP53wt only	0.0106957143215301	Pairwise analyses gene_length_cat.L	other
NA	0.018577915990019	0.00711131890471034	2.61244309796225	0.00898976559206952	0.00462870258625047	0.0325246599445703	Pseudo-replicate 2	TP53wt only	0.0121449176351581	Pairwise analyses gene_length_cat.L	other
NA	0.0100426746544645	0.0068513674015092	1.46579128894071	0.142705154952231	-0.00339248555676895	0.0234755460989757	Pseudo-replicate 3	TP53wt only	0.0865715776893801	Pairwise analyses gene_length_cat.L	other
NA	0.0349231134672893	0.0103872597821602	3.36211033513079	7.734921007427e-4	0.0145650181274166	0.0552765399958702	Pseudo-replicate 1	TP53wt only	0.00183715937527879	Pairwise analyses gene_length_cat.L	other
NA	0.0346535850321922	0.010016040904387	3.45980865723242	5.40559356756341e-4	0.0150244082537343	0.0542784262647065	Pseudo-replicate 2	TP53wt only	0.00136598791903992	Pairwise analyses gene_length_cat.L	other
NA	0.0224696747038133	0.00967368478497644	2.32276275310412	0.0201919010336284	0.00351036373682213	0.0414249422000291	Pseudo-replicate 3	TP53wt only	0.0220849092768835	Pairwise analyses gene_length_cat.L	other
NA	0.00547080023544572	0.0103962513647317	0.526228160854679	0.59872969002573	-0.0149363400493898	0.0258687200319793	Pseudo-replicate 1	TP53wt only	0.23827552319319	Pairwise analyses gene_length_cat.L	other
NA	0.00149320533006331	0.0100750610023358	0.148208068389574	0.882178564487301	-0.018279214051041	0.0212569853876992	Pseudo-replicate 2	TP53wt only	0.312767880651985	Pairwise analyses gene_length_cat.L	other
NA	-0.00414432039031683	0.00968973655662907	-0.427702070752539	0.668868042081024	-0.0231734746014489	0.0148767928651329	Pseudo-replicate 3	TP53wt only	0.257239369883325	Pairwise analyses gene_length_cat.L	other
NA	0.0226020270471605	0.00735865861664486	3.07148737625035	0.00212995170411615	0.00818212107822128	0.0370192547480245	Pseudo-replicate 1	TP53wt only	0.00417239510836238	Pairwise analyses gene_length_cat.L	other
NA	0.0208800599788984	0.00711469010221766	2.93478137190966	0.00333782775806092	0.00693988356042407	0.0348177316442389	Pseudo-replicate 2	TP53wt only	0.00592556162230058	Pairwise analyses gene_length_cat.L	other
NA	0.01107824793087	0.0068579479834439	1.61538815365975	0.106226664021618	-0.00236093241644812	0.0245151099926427	Pseudo-replicate 3	TP53wt only	0.0710491484023369	Pairwise analyses gene_length_cat.L	other
NA	0.0283478032572189	0.00773475244506452	3.66499166696762	2.4734663638107e-4	0.0131849928336063	0.0435037987042534	Pseudo-replicate 1	TP53wt only	7.00093851397976e-4	Pairwise analyses gene_length_cat.L	other
NA	0.0233819814765804	0.00746828410254366	3.1308371716358	0.0017430877706526	0.00874219821432878	0.0380154095982748	Pseudo-replicate 2	TP53wt only	0.00360690605754869	Pairwise analyses gene_length_cat.L	other
NA	0.0144643515114798	0.00718639562822107	2.01274077573437	0.0441419073028623	3.76201919918039e-4	0.0285466273931961	Pseudo-replicate 3	TP53wt only	0.0385355593297076	Pairwise analyses gene_length_cat.L	other
NA	-0.00166997038813011	0.0152821370179169	-0.109275972736812	0.912983603432038	-0.0316240996334883	0.028353585544188	Pseudo-replicate 1	TP53wt only	0.320337996585064	Pairwise analyses gene_length_cat.L	other
NA	-0.0103745638830048	0.0145811360978513	-0.711505867127429	0.476770816377551	-0.0389690355552901	0.0182830084629325	Pseudo-replicate 2	TP53wt only	0.203219148874049	Pairwise analyses gene_length_cat.L	other
NA	-0.019026796859746	0.0140124784037529	-1.35784665007228	0.174512348821024	-0.0465015215265025	0.00850617393742193	Pseudo-replicate 3	TP53wt only	0.0987591562929911	Pairwise analyses gene_length_cat.L	other
NA	0.0365008164750682	0.0109939432743242	3.32008411943638	8.99903279723898e-4	0.0149351232956881	0.0580914745131887	Pseudo-replicate 1	TP53wt only	0.00209175347125057	Pairwise analyses gene_length_cat.L	other
NA	0.0298994081563664	0.0105488828177098	2.83436726647207	0.00459165282048501	0.00919034769064815	0.050631325137091	Pseudo-replicate 2	TP53wt only	0.00755963806342394	Pairwise analyses gene_length_cat.L	other
NA	0.0158581479661346	0.0102287184496493	1.55035531031538	0.121056258613239	-0.00422587109546214	0.0359637016617421	Pseudo-replicate 3	TP53wt only	0.0776942125962263	Pairwise analyses gene_length_cat.L	other
NA	0.0279819258704954	0.0101211796611435	2.76469016530964	0.00569768857595739	0.00814454316620076	0.0478193141281971	Pseudo-replicate 1	TP53 isogenic pair	0.00883823734201109	Single-term analyses	other
NA	0.0217379959144074	0.0100136670074075	2.17083271276416	0.0299438201619639	0.00211150936416634	0.0413644829903568	Pseudo-replicate 2	TP53 isogenic pair	0.0291164275930907	Single-term analyses	other
NA	0.0148669897112198	0.00966110514547126	1.53884979899932	0.12384096914717	-0.00406870015649713	0.0338026815951129	Pseudo-replicate 3	TP53 isogenic pair	0.0789230291923953	Single-term analyses	other
NA	0.0308505969274095	0.0124717028770879	2.47364752283234	0.0133741574842319	0.00639186318915973	0.05530933591682	Pseudo-replicate 1	TP53 isogenic pair	0.0163063909721307	Pairwise analyses gene_length_cat.L	other
NA	0.0226987237426306	0.0123469886443175	1.83840160516203	0.0660032487793547	-0.00151944435557857	0.0469168913184861	Pseudo-replicate 2	TP53 isogenic pair	0.0508699835054324	Pairwise analyses gene_length_cat.L	other
NA	0.0165473647154219	0.0119193050192713	1.38828267996061	0.165050984157306	-0.00682938689585424	0.0399241159666557	Pseudo-replicate 3	TP53 isogenic pair	0.0951575821250517	Pairwise analyses gene_length_cat.L	other
NA	0.0266773608780165	0.0101499003014117	2.62833723345107	0.00858034066076332	0.00678340351057864	0.0465713048922885	Pseudo-replicate 1	TP53 isogenic pair	0.0117925199411798	Pairwise analyses gene_length_cat.L	other
NA	0.020836738901212	0.0100420025668394	2.07495853167962	0.0379903782158712	0.0011596075184646	0.0405138359499068	Pseudo-replicate 2	TP53 isogenic pair	0.0347415880333718	Pairwise analyses gene_length_cat.L	other
NA	0.0141509884689965	0.00968898164521662	1.4605238184121	0.144146166347031	-0.00484290991009555	0.0331448485121172	Pseudo-replicate 3	TP53 isogenic pair	0.087099564100752	Pairwise analyses gene_length_cat.L	other
NA	0.0289085947858112	0.010256360219482	2.81860174244849	0.00482333221829613	0.00882421046532653	0.0489929819772549	Pseudo-replicate 1	TP53 isogenic pair	0.00783943715890539	Pairwise analyses gene_length_cat.L	other
NA	0.020652170468982	0.0101472150427406	2.03525503125676	0.0418252183836679	7.84888167893285e-4	0.0405194622135487	Pseudo-replicate 2	TP53 isogenic pair	0.0372471245780429	Pairwise analyses gene_length_cat.L	other
NA	0.0151243252330583	0.00978985239054441	1.54489818944218	0.122370891480316	-0.00404673493354491	0.0342953953486889	Pseudo-replicate 3	TP53 isogenic pair	0.0781692245341693	Pairwise analyses gene_length_cat.L	other
NA	0.0244695326789578	0.011271525444765	2.17091580007234	0.0299375377555719	0.00238798235449839	0.0465510916097962	Pseudo-replicate 1	TP53 isogenic pair	0.0291164275930907	Pairwise analyses gene_length_cat.L	other
NA	0.0157859468007371	0.0111518813552738	1.41554113587049	0.156909896295088	-0.00605754795726529	0.0376294409452844	Pseudo-replicate 2	TP53 isogenic pair	0.0920803875958769	Pairwise analyses gene_length_cat.L	other
NA	0.0124601830487626	0.0107519964213779	1.15887157700205	0.246508536098596	-0.00860305693924812	0.0335234280859039	Pseudo-replicate 3	TP53 isogenic pair	0.125619767252897	Pairwise analyses gene_length_cat.L	other
NA	0.0328207792998624	0.0106417086349478	3.08416443503043	0.00204124739456498	0.0120303100588313	0.0536114078502274	Pseudo-replicate 1	TP53 isogenic pair	0.00406153650000789	Pairwise analyses gene_length_cat.L	other
NA	0.0258825265626846	0.0105291147135892	2.45818639712224	0.0139640675880464	0.00531268630085789	0.046452472220406	Pseudo-replicate 2	TP53 isogenic pair	0.0168566109003852	Pairwise analyses gene_length_cat.L	other
NA	0.0198198591018888	0.0101585438252487	1.95105316695364	0.0510507215233675	-2.36564339092801e-5	0.0396634492519798	Pseudo-replicate 3	TP53 isogenic pair	0.0428580796369739	Pairwise analyses gene_length_cat.L	other
NA	0.0316079387027486	0.0102023512430955	3.09810336358879	0.00194763485606326	0.0116080987397251	0.0516077903520052	Pseudo-replicate 1	TP53 isogenic pair	0.0039300090097026	Pairwise analyses gene_length_cat.L	other
NA	0.0250954521572761	0.0100944128953033	2.48607347624473	0.0129161294875387	0.00530849212101563	0.044882402699466	Pseudo-replicate 2	TP53 isogenic pair	0.0158944067683949	Pairwise analyses gene_length_cat.L	other
NA	0.0167152559559775	0.00973421144976424	1.71716589908085	0.0859488643020258	-0.0023668062156335	0.0357972940146492	Pseudo-replicate 3	TP53 isogenic pair	0.0618049846614644	Pairwise analyses gene_length_cat.L	other
NA	0.0294710718042498	0.0105374943223337	2.79678174931846	0.00516143862624268	0.00882422498259647	0.0501179251247093	Pseudo-replicate 1	TP53 isogenic pair	0.0082690236072531	Pairwise analyses gene_length_cat.L	other
NA	0.0251358059024553	0.0104270171979523	2.41064202976395	0.0159244696500945	0.00471079408854749	0.0455608143923102	Pseudo-replicate 2	TP53 isogenic pair	0.0185642857261921	Pairwise analyses gene_length_cat.L	other
NA	0.016685886219593202	0.010056841578747	1.65915770761023	0.0970840172942401	-0.00302374668592055	0.0363955128728712	Pseudo-replicate 3	TP53 isogenic pair	0.0671748718168096	Pairwise analyses gene_length_cat.L	other
NA	0.0230470501015267	0.0109954682925616	2.096049889673	0.0360777655371223	0.00151894306980422	0.0445751650366391	Pseudo-replicate 1	TP53 isogenic pair	0.0335188062600351	Pairwise analyses gene_length_cat.L	other
NA	0.0168223125994782	0.0108798495596918	1.54618981698078	0.12205873207528	-0.00447786043201334	0.03812248794928	Pseudo-replicate 2	TP53 isogenic pair	0.0780483398814676	Pairwise analyses gene_length_cat.L	other
NA	0.00868206190682407	0.0104905654278889	0.827606668725694	0.407893290348246	-0.0118625488284514	0.0292266800256704	Pseudo-replicate 3	TP53 isogenic pair	0.181623106671949	Pairwise analyses gene_length_cat.L	other
NA	0.0279578432824999	0.0108734637488858	2.57119938302685	0.0101346960304139	0.00673812533985016	0.0491775603384009	Pseudo-replicate 1	TP53 isogenic pair	0.0132591190884428	Pairwise analyses gene_length_cat.L	other
NA	0.023913026840158	0.0107663070201607	2.22109835762431	0.0263443002632368	0.00290234253837369	0.044923652558509	Pseudo-replicate 2	TP53 isogenic pair	0.0264954934281216	Pairwise analyses gene_length_cat.L	other
NA	0.0134903548548662	0.010381037727766	1.29951891213957	0.193765907435439	-0.00678959457095305	0.0337702912380194	Pseudo-replicate 3	TP53 isogenic pair	0.106923187808341	Pairwise analyses gene_length_cat.L	other
NA	0.0257934081572115	0.0106671405096303	2.41802459936899	0.0156050218186318	0.00493156648320438	0.0466552207584496	Pseudo-replicate 1	TP53 isogenic pair	0.0183377768775404	Pairwise analyses gene_length_cat.L	other
NA	0.0185179881885151	0.0105499793255642	1.75526298365754	0.0792143349848617	-0.00211396060205465	0.039149851431323	Pseudo-replicate 2	TP53 isogenic pair	0.0582823492450295	Pairwise analyses gene_length_cat.L	other
NA	0.0127772000102279	0.010178491285448	1.25531374463081	0.209364887552552	-0.0071444510840749	0.0326988284647121	Pseudo-replicate 3	TP53 isogenic pair	0.112278398642323	Pairwise analyses gene_length_cat.L	other
NA	0.0199097534162992	0.0107526467785974	1.85161419567214	0.0640812431122952	-0.00109344317399392	0.0409129742935042	Pseudo-replicate 1	TP53 isogenic pair	0.0500888104329376	Pairwise analyses gene_length_cat.L	other
NA	0.0126241608558618	0.0106364684863056	1.18687521822824	0.235276843684353	-0.0081575451544479791	0.0334058324455097	Pseudo-replicate 2	TP53 isogenic pair	0.121674950640623	Pairwise analyses gene_length_cat.L	other
NA	0.00968637051705705	0.0102658616866884	0.943551628950667	0.345398820405323	-0.0103791731113385	0.0297519207538993	Pseudo-replicate 3	TP53 isogenic pair	0.159810496906163	Pairwise analyses gene_length_cat.L	other
NA	0.0249664525008825	0.0105975634281728	2.35586723968183	0.0184795208177361	0.00418881377886451	0.0457440939956485	Pseudo-replicate 1	TP53 isogenic pair	0.0207553555032138	Pairwise analyses gene_length_cat.L	other
NA	0.0182522591090946	0.0104725544274357	1.74286600614629	0.0813570232164588	-0.0022782445121804	0.0387827616216175	Pseudo-replicate 2	TP53 isogenic pair	0.059504359822687	Pairwise analyses gene_length_cat.L	other
NA	0.0126066504633088	0.0101126619714863	1.24662037541199	0.212536727072922	-0.00721904181776222	0.0324323425311621	Pseudo-replicate 3	TP53 isogenic pair	0.113522625027627	Pairwise analyses gene_length_cat.L	other
NA	0.0260995614283347	0.0106476967092635	2.45119316796731	0.0142383520142867	0.0052515837136509	0.0469475382373794	Pseudo-replicate 1	TP53 isogenic pair	0.0171010139645761	Pairwise analyses gene_length_cat.L	other
NA	0.0209532710778883	0.0105454958682963	1.98694033353915	0.0469290092909518	2.95328868105565e-4	0.0416111667483268	Pseudo-replicate 2	TP53 isogenic pair	0.0403765389055692	Pairwise analyses gene_length_cat.L	other
NA	0.012593582072305	0.0101798626691418	1.23710726574731	0.216047262712012	-0.00735666439538688	0.0325438159964345	Pseudo-replicate 3	TP53 isogenic pair	0.114699533797466	Pairwise analyses gene_length_cat.L	other
NA	0.0309062407892966	0.0105878402525163	2.91903164877761	0.00351120573641443	0.0101610422164217	0.0516514453185614	Pseudo-replicate 1	TP53 isogenic pair	0.00616441485037244	Pairwise analyses gene_length_cat.L	other
NA	0.0211895064648863	0.0104646221901726	2.02487066229543	0.0428806468155874	6.84756091601165e-4	0.0416942589599633	Pseudo-replicate 2	TP53 isogenic pair	0.0377284310955161	Pairwise analyses gene_length_cat.L	other
NA	0.0148733652901236	0.0100936351160387	1.47353902921356	0.140605747935839	-0.00490579371050735	0.0346525287811274	Pseudo-replicate 3	TP53 isogenic pair	0.0856252099474659	Pairwise analyses gene_length_cat.L	other
NA	0.0347357071764521	0.0109074018173039	3.18459957359839	0.00144954432022707	0.0133787712079167	0.0560926582579337	Pseudo-replicate 1	TP53 isogenic pair	0.0031164710398223	Pairwise analyses gene_length_cat.L	other
NA	0.0279460603112435	0.010796780869581	2.58836968618852	0.00964314261928437	0.0068001790421289	0.0490919468304716	Pseudo-replicate 2	TP53 isogenic pair	0.0128274665479738	Pairwise analyses gene_length_cat.L	other
NA	0.0208218360412753	0.0104242672228744	1.99743882194281	0.0457775340831104	4.00928284986743e-4	0.0412427528646814	Pseudo-replicate 3	TP53 isogenic pair	0.039582499625659	Pairwise analyses gene_length_cat.L	other
NA	0.0259555915304918	0.011084180021318	2.34167899479907	0.019197218216056	0.00422269250050025	0.047688499868258	Pseudo-replicate 1	TP53 isogenic pair	0.0213599317192268	Pairwise analyses gene_length_cat.L	other
NA	0.0216933886073839	0.0109611013803877	1.97912489398183	0.0478019463216468	2.01800772673126e-4	0.0431849763237818	Pseudo-replicate 2	TP53 isogenic pair	0.0409242645435818	Pairwise analyses gene_length_cat.L	other
NA	0.01516533154547	0.0105842074574739	1.4328263695135	0.151907463474882	-0.00558933689569082	0.0359199995153502	Pseudo-replicate 3	TP53 isogenic pair	0.0902399796592022	Pairwise analyses gene_length_cat.L	other
NA	0.0376985872854954	0.0111766840146469	3.37296708362624	7.43628418627056e-4	0.0157977664075414	0.0595994082018323	Pseudo-replicate 1	TP53 isogenic pair	0.0017817803646174	Pairwise analyses gene_length_cat.L	other
NA	0.028614272916894	0.0110504452685304	2.58942261796293	0.00961370271666594	0.0069578688932994	0.0502706768658123	Pseudo-replicate 2	TP53 isogenic pair	0.0127972417277452	Pairwise analyses gene_length_cat.L	other
NA	0.0226954014693496	0.0106711845414526	2.12679308292237	0.0334372792883487	0.00178300387928297	0.0436078024153804	Pseudo-replicate 3	TP53 isogenic pair	0.031749175527532	Pairwise analyses gene_length_cat.L	other
NA	0.0258758657271892	0.0101372936636584	2.55254179130202	0.0106940079357304	0.00601152770430863	0.0457402161416411	Pseudo-replicate 1	TP53 isogenic pair	0.0138200093655027	Pairwise analyses gene_length_cat.L	other
NA	0.0199042925419373	0.0100311375526681	1.98425078286791	0.0472278898710109	2.45655554584598e-4	0.0395629330405835	Pseudo-replicate 2	TP53 isogenic pair	0.0405787035439575	Pairwise analyses gene_length_cat.L	other
NA	0.0133674533611572	0.0096775071422357	1.38129098379245	0.16718950931916	-0.00559426032619706	0.0323291714019222	Pseudo-replicate 3	TP53 isogenic pair	0.0960996570754082	Pairwise analyses gene_length_cat.L	other
NA	0.0138189215219828	0.016175930491712998	0.854289125998796	0.392944810735076	-0.017818140965686	0.0454562374780008	Pseudo-replicate 1	TP53 isogenic pair	0.176493454729543	Pairwise analyses gene_length_cat.L	other
NA	0.0115012082131806	0.0159841169240439	0.719539794899777	0.471808391937629	-0.0197107120702388	0.0427131114291347	Pseudo-replicate 2	TP53 isogenic pair	0.201826544662447	Pairwise analyses gene_length_cat.L	other
NA	-0.0017909487128263	0.0154310470366113	-0.116061386409953	0.907603891127102	-0.0319692191793837	0.0283874102402924	Pseudo-replicate 3	TP53 isogenic pair	0.319155866980108	Pairwise analyses gene_length_cat.L	other
NA	0.0284742320081822	0.0101191708030614	2.81388984950899	0.00489459968044179	0.00863890048315769	0.0483095682684013	Pseudo-replicate 1	TP53 isogenic pair	0.00793495795198179	Pairwise analyses gene_length_cat.L	other
NA	0.022215298973139	0.0100123570068444	2.21878813929154	0.0265011413055494	0.00258861256041834	0.0418419840851343	Pseudo-replicate 2	TP53 isogenic pair	0.0265740239555101	Pairwise analyses gene_length_cat.L	other
NA	0.0153790743158028	0.00965968296052476	1.59208893072898	0.111364723916134	-0.00355578602422715	0.0343139360838992	Pseudo-replicate 3	TP53 isogenic pair	0.0732385361614547	Pairwise analyses gene_length_cat.L	other
NA	0.0266323564891136	0.0101458966363829	2.62493867654938	0.00866645743308115	0.00675157892394432	0.0465131327980861	Pseudo-replicate 1	TP53 isogenic pair	0.0118851503857223	Pairwise analyses gene_length_cat.L	other
NA	0.0208421635450646	0.0100385515667221	2.07621223107093	0.0378743265486619	0.00117485320519822	0.0405094622828862	Pseudo-replicate 2	TP53 isogenic pair	0.0346687479798388	Pairwise analyses gene_length_cat.L	other
NA	0.0138685757422429	0.00968659535216213	1.43172861444525	0.152221503931238	-0.00511384415938708	0.0328509832767138	Pseudo-replicate 3	TP53 isogenic pair	0.0903308911690782	Pairwise analyses gene_length_cat.L	other
NA	0.0267043593660166	0.0101876120179487	2.62125798655939	0.0087605938570753	0.00678059069224677	0.0466281272257322	Pseudo-replicate 1	TP53 isogenic pair	0.0119531266391666	Pairwise analyses gene_length_cat.L	other
NA	0.0208647824644438	0.0100795124826444	2.07001901137284	0.0384505641649118	0.00115444387222494	0.0405751103604567	Pseudo-replicate 2	TP53 isogenic pair	0.0350446517872156	Pairwise analyses gene_length_cat.L	other
NA	0.0144896062298247	0.00972352986030831	1.49015907165273	0.1361824150891	-0.00452331174999904	0.0335025195623681	Pseudo-replicate 3	TP53 isogenic pair	0.0839320893358016	Pairwise analyses gene_length_cat.L	other
NA	0.0223502038126583	0.0102217863097782	2.18652622304165	0.02877712832847	0.00229896294717862	0.0424014464331366	Pseudo-replicate 1	TP53 isogenic pair	0.0283144036679278	Pairwise analyses gene_length_cat.L	other
NA	0.0166020747431039	0.0101119092444458	1.64183383590225	0.100624444779851	-0.00324481552450406	0.0364489606862599	Pseudo-replicate 2	TP53 isogenic pair	0.0688493088558691	Pairwise analyses gene_length_cat.L	other
NA	0.0110762873837694	0.00975694902313221	1.13522038062403	0.256282992244027	-0.00806438745523798	0.0302169582563328	Pseudo-replicate 3	TP53 isogenic pair	0.12928648232817	Pairwise analyses gene_length_cat.L	other
NA	0.045109777369917	0.0144475583275221	3.12231149010034	0.00179436977745425	0.0167939613156335	0.0734255941583202	Pseudo-replicate 1	TP53 isogenic pair	0.00367600932996295	Pairwise analyses gene_length_cat.L	other
NA	0.0411141087755688	0.0142811259423816	2.87891227494576	0.00399049318807462	0.0131268351540663	0.0691013818051091	Pseudo-replicate 2	TP53 isogenic pair	0.00681737251279472	Pairwise analyses gene_length_cat.L	other
NA	0.0289662833626617	0.0137552654729077	2.10583237522486	0.0352189155104846	0.00200911209523564	0.0559234541546887	Pseudo-replicate 3	TP53 isogenic pair	0.0330154783429383	Pairwise analyses gene_length_cat.L	other
NA	0.0118412775456946	0.0144570808672408	0.81906421181654	0.412749779135432	-0.0165254608875098	0.0402080203935566	Pseudo-replicate 1	TP53 isogenic pair	0.183356956539839	Pairwise analyses gene_length_cat.L	other
NA	0.00547971116749547	0.0143102535033035	0.382922019252173	0.701777584442324	-0.0225939394617003	0.0335533614935296	Pseudo-replicate 2	TP53 isogenic pair	0.266506179352082	Pairwise analyses gene_length_cat.L	other
NA	0.00253885548839589	0.0138352148177806	0.18350676312832	0.854400412671944	-0.0246106102484165	0.0296883075971954	Pseudo-replicate 3	TP53 isogenic pair	0.305293871104497	Pairwise analyses gene_length_cat.L	other
NA	0.0271140675819729	0.0102342016017508	2.64935836102099	0.00806447680782332	0.00705941435886216	0.0471687270757574	Pseudo-replicate 1	TP53 isogenic pair	0.011320397283413	Pairwise analyses gene_length_cat.L	other
NA	0.0220647054476413	0.010126935032437	2.17881376516855	0.0293455059535158	0.00222082258131792	0.0419085900120668	Pseudo-replicate 2	TP53 isogenic pair	0.0287473915404455	Pairwise analyses gene_length_cat.L	other
NA	0.0135826611553926	0.00977349073522188	1.38974513030878	0.164606285203733	-0.00557003221969783	0.0327353560149467	Pseudo-replicate 3	TP53 isogenic pair	0.0949874455288938	Pairwise analyses gene_length_cat.L	other
NA	0.0348018098864889	0.010712262234136	3.24878248177949	0.00115900067764549	0.0138056572152011	0.0557979748167448	Pseudo-replicate 1	TP53 isogenic pair	0.00257101092582002	Pairwise analyses gene_length_cat.L	other
NA	0.0255199714004115	0.0106065649609003	2.40605431583999	0.0161258669390857	0.00473118495687456	0.0463087640758503	Pseudo-replicate 2	TP53 isogenic pair	0.018753161483466	Pairwise analyses gene_length_cat.L	other
NA	0.0171828136102124	0.0102389228216876	1.67818567533458	0.0933108573103567	-0.0028864157352756	0.0372520489995976	Pseudo-replicate 3	TP53 isogenic pair	0.0653234264014664	Pairwise analyses gene_length_cat.L	other
NA	0.0230556537593015	0.0212758334562034	1.08365455138394	0.278517993864017	-0.018717319400899	0.0648285521478894	Pseudo-replicate 1	TP53 isogenic pair	0.137164672701819	Pairwise analyses gene_length_cat.L	other
NA	0.0141330675258757	0.020894432904646	0.676403498978579	0.498784496341254	-0.0269085478552031	0.0551746197466021	Pseudo-replicate 2	TP53 isogenic pair	0.209693130130907	Pairwise analyses gene_length_cat.L	other
NA	0.0113506039749143	0.0201743040270161	0.562626792959711	0.573689043566112	-0.0282646783994298	0.0509658139806215	Pseudo-replicate 3	TP53 isogenic pair	0.231771577910524	Pairwise analyses gene_length_cat.L	other
NA	0.0433345524494924	0.0152775839271872	2.83647942344971	0.00456139174794369	0.0133844343537943	0.0732846599622958	Pseudo-replicate 1	TP53 isogenic pair	0.00751631300451483	Pairwise analyses gene_length_cat.L	other
NA	0.0289777156500705	0.0149957016474424	1.93240145285319	0.0533099748680701	-4.34131146759521e-4	0.0583895424966275	Pseudo-replicate 2	TP53 isogenic pair	0.0443056572357606	Pairwise analyses gene_length_cat.L	other
NA	0.0177724615873908	0.0145408428877397	1.22224424846622	0.221615275351054	-0.0107468353728177	0.0462917382872492	Pseudo-replicate 3	TP53 isogenic pair	0.116390478889601	Pairwise analyses gene_length_cat.L	other
NA	-0.00730879406275509	0.00926112188163535	-0.789191002576945	0.430000379894875	-0.0254035707097116	0.0108826883955241	Pseudo-replicate 1	TP53wt only	0.188688039564686	Single-term analyses	other
NA	-0.0171120899135905	0.00895899439128479	-1.91004583396513	0.056127312210607	-0.0346194092694492	4.85601476919574e-4	Pseudo-replicate 2	TP53wt only	0.0457293530711767	Single-term analyses	other
NA	-0.0113251540209372	0.00864525443164298	-1.309985045609	0.19020089461363	-0.0282208942407969	0.00565472226369592	Pseudo-replicate 3	TP53wt only	0.105567587035105	Single-term analyses	other
NA	-0.00996496791640374	0.0111479908948582	-0.893880162837226	0.371386012550969	-0.0317471822712502	0.0119532865439654	Pseudo-replicate 1	TP53wt only	0.169366060764194	Pairwise analyses H2A.Z.L	other
NA	-0.0225515964326888	0.0108049382926256	-2.08715642995206	0.0368739965037735	-0.0436670967782492	-0.00130848837325997	Pseudo-replicate 2	TP53wt only	0.0340640960017287	Pairwise analyses H2A.Z.L	other
NA	-0.0160195241314107	0.0104363041495003	-1.53498057376736	0.124788599894627	-0.03641551078871	0.00449550986380103	Pseudo-replicate 3	TP53wt only	0.0792353491804104	Pairwise analyses H2A.Z.L	other
NA	-0.0122523167673472	0.00960837132176684	-1.27517103128506	0.202248712324363	-0.0310472099481926	0.00663801502279058	Pseudo-replicate 1	TP53wt only	0.110073566856321	Pairwise analyses H2A.Z.L	other
NA	-0.0233514807215252	0.00929458371175721	-2.5123751042219	0.0119921545556591	-0.0415820245410979	-0.00503164145184561	Pseudo-replicate 2	TP53wt only	0.0150773855823698	Pairwise analyses H2A.Z.L	other
NA	-0.0167800655869857	0.00896923060237755	-1.8708478275202	0.0613661762097222	-0.0343674086682042	8.90392991288898e-4	Pseudo-replicate 3	TP53wt only	0.0486051017034132	Pairwise analyses H2A.Z.L	other
NA	-0.00205266543456107	0.00964847355810633	-0.212745096123157	0.831525790220234	-0.0207849457910607	0.0167714687940997	Pseudo-replicate 1	TP53wt only	0.300407812581149	Pairwise analyses H2A.Z.L	other
NA	-0.00988266682133388	0.00933295497153443	-1.05890008592949	0.289645285145912	-0.0280202808783136	0.00834068941359432	Pseudo-replicate 2	TP53wt only	0.140785043313377	Pairwise analyses H2A.Z.L	other
NA	-0.00523019184625194	0.00900647576385813	-0.580714586191421	0.561432829422276	-0.0227459677272107	0.0123652831323654	Pseudo-replicate 3	TP53wt only	0.22827246455992	Pairwise analyses H2A.Z.L	other
NA	-2.20343458746213e-4	0.0104743178796094	-0.0210365449357959	0.983216503476415	-0.0206742731295571	0.0203462310529081	Pseudo-replicate 1	TP53wt only	0.336453986376006	Pairwise analyses H2A.Z.L	other
NA	-0.00747231851370601	0.0101173894147278	-0.738561916261581	0.460173056885814	-0.027232685628775	0.0123929937766047	Pseudo-replicate 2	TP53wt only	0.198539954338642	Pairwise analyses H2A.Z.L	other
NA	-1.55156999116028e-4	0.00976410375533211	-0.0158905520674438	0.987321707410191	-0.0192554977779285	0.019042591123871	Pseudo-replicate 3	TP53wt only	0.337227792719343	Pairwise analyses H2A.Z.L	other
NA	-0.00910921751374639	0.00938139550443022	-0.970987472966543	0.331554516724982	-0.027417318228944	0.00929387254370754	Pseudo-replicate 1	TP53wt only	0.155012974381514	Pairwise analyses H2A.Z.L	other
NA	-0.0189910005474684	0.00907528804988314	-2.0926058151634	0.0363843570375883	-0.0366993771364155	-0.00119379203770682	Pseudo-replicate 2	TP53wt only	0.0337098572352146	Pairwise analyses H2A.Z.L	other
NA	-0.013313503583692	0.00875742313366044	-1.5202535472472	0.128447264070845	-0.0304061545441069	0.00386181468766728	Pseudo-replicate 3	TP53wt only	0.0807509329363232	Pairwise analyses H2A.Z.L	other
NA	-0.0160111230551818	0.00937431140546323	-1.70797857705588	0.0876403176064821	-0.0343391031532442	0.00241572783417314	Pseudo-replicate 1	TP53wt only	0.0626194309270792	Pairwise analyses H2A.Z.L	other
NA	-0.0237693060090279	0.00907193199940355	-2.62009305301127	0.00879057768638393	-0.0415071159831414	-0.00593901737340378	Pseudo-replicate 2	TP53wt only	0.0119642413202974	Pairwise analyses H2A.Z.L	other
NA	-0.018253781652046	0.00874803937945841	-2.08661402404159	0.0369230385661931	-0.0353601604799567	-0.00106145401625188	Pseudo-replicate 3	TP53wt only	0.0340928670402321	Pairwise analyses H2A.Z.L	other
NA	5.23006155392816e-4	0.00971798017112823	0.0538184011680378	0.95707984875328	-0.0184591667434756	0.0196100506188169	Pseudo-replicate 1	TP53wt only	0.330291971241768	Pairwise analyses H2A.Z.L	other
NA	-0.0131891395410643	0.00940531613828885	-1.40230688125108	0.160823626439079	-0.0315612626702279	0.0052810879274756	Pseudo-replicate 2	TP53wt only	0.0934557916034279	Pairwise analyses H2A.Z.L	other
NA	-0.00611150502376151	0.0090607250472583	-0.67450507458128806	0.499990260589116	-0.0238228162998892	0.0116907195643498	Pseudo-replicate 3	TP53wt only	0.210107301266901	Pairwise analyses H2A.Z.L	other
NA	-0.00768134609744014	0.0100153566676446	-0.766956819646305	0.443107189206006	-0.0272733042973903	0.012022041534684	Pseudo-replicate 1	TP53wt only	0.192928353431928	Pairwise analyses H2A.Z.L	other
NA	-0.0188036423426314	0.00969850493212075	-1.93881866063243	0.0525234230608415	-0.0377838123560754	2.80836348640122e-4	Pseudo-replicate 2	TP53wt only	0.0437856838177808	Pairwise analyses H2A.Z.L	other
NA	-0.012771675522693	0.00936358688512074	-1.36397255446926	0.172576203770052	-0.031098765040585	0.00565261531916451	Pseudo-replicate 3	TP53wt only	0.0980551741277991	Pairwise analyses H2A.Z.L	other
NA	0.0164968491687595	0.0115726882947651	1.42549844500883	0.154013169283056	-0.00608853733383277	0.0391624695255117	Pseudo-replicate 1	TP53wt only	0.0911399782867873	Pairwise analyses H2A.Z.L	other
NA	0.0044401947704089	0.0112062097513166	0.396226277121685	0.691938107950149	-0.0174898554985564	0.0264450907135661	Pseudo-replicate 2	TP53wt only	0.263610414609787	Pairwise analyses H2A.Z.L	other
NA	0.00863460851869175	0.010810303982293	0.798738734159094	0.424441921887816	-0.0126023990094269	0.0299407062194224	Pseudo-replicate 3	TP53wt only	0.186765220700826	Pairwise analyses H2A.Z.L	other
NA	-0.00166015986748338	0.0111980510741889	-0.1482543575203	0.882142034643056	-0.0233989093592633	0.0201610244232393	Pseudo-replicate 1	TP53wt only	0.312767880651985	Pairwise analyses H2A.Z.L	other
NA	-0.00825826078754014	0.0108452330742855	-0.761464574433241	0.446379630455444	-0.029313056782536	0.0128737885342371	Pseudo-replicate 2	TP53wt only	0.194175638523272	Pairwise analyses H2A.Z.L	other
NA	-0.0079371740190466809	0.0104582827006183	-0.758936648229772	0.447890454662533	-0.0283097822277552	0.0125068471640142	Pseudo-replicate 3	TP53wt only	0.194433237157366	Pairwise analyses H2A.Z.L	other
NA	-0.0153729369687737	0.01141139054156	-1.34715720339129	0.177929608026245	-0.0375639851061988	0.00691064606203138	Pseudo-replicate 1	TP53wt only	0.100335332822848	Pairwise analyses H2A.Z.L	other
NA	-0.0255812357338889	0.0110399048035949	-2.31716089848518	0.0204949686522901	-0.0470241336960306	-0.00405175906434367	Pseudo-replicate 2	TP53wt only	0.0223342384692759	Pairwise analyses H2A.Z.L	other
NA	-0.0265482436225378	0.0106550229777819	-2.4916176790887	0.012716283446854	-0.0473465687587064	-0.00566948680331491	Pseudo-replicate 3	TP53wt only	0.0158072410920976	Pairwise analyses H2A.Z.L	other
NA	-0.00806934982580225	0.00981043187179525	-0.822527482098054	0.410776752190378	-0.0272349963434098	0.0112066063786635	Pseudo-replicate 1	TP53wt only	0.182608231040242	Pairwise analyses H2A.Z.L	other
NA	-0.0178389261076329	0.00948766629867165	-1.88022275932391	0.0600777250493693	-0.0363768221219155	8.02001554774703e-4	Pseudo-replicate 2	TP53wt only	0.0478429138717703	Pairwise analyses H2A.Z.L	other
NA	-0.0116684322030326	0.00916139339196813	-1.27365256613284	0.202786573950384	-0.0295697513526634	0.0063289469458945	Pseudo-replicate 3	TP53wt only	0.110191619067773	Pairwise analyses H2A.Z.L	other
NA	-6.6068010257678e-4	0.0109324580541367	-0.0604328961799022	0.951810859164667	-0.021890278625267	0.0206665788930865	Pseudo-replicate 1	TP53wt only	0.329530326085739	Pairwise analyses H2A.Z.L	other
NA	-0.00985124610719449	0.0105962546333711	-0.92969133415968	0.35253092259138	-0.0304143566916699	0.0108034977562242	Pseudo-replicate 2	TP53wt only	0.162278974328311	Pairwise analyses H2A.Z.L	other
NA	-0.00670232330018836	0.0102286500046836	-0.655250037602173	0.51230678284329	-0.0265766249473132	0.0132573546477329	Pseudo-replicate 3	TP53wt only	0.213914460572499	Pairwise analyses H2A.Z.L	other
NA	-0.0114452992001203	0.0100224483381411	-1.14196639523343	0.253467988307127	-0.0310274756968433	0.0082462632818026	Pseudo-replicate 1	TP53wt only	0.128137882433461	Pairwise analyses H2A.Z.L	other
NA	-0.0229191129447906	0.00970720337499024	-2.36104180158002	0.0182236763193794	-0.0419026689849869	-0.00383310731640986	Pseudo-replicate 2	TP53wt only	0.020565007375584	Pairwise analyses H2A.Z.L	other
NA	-0.0176310542107309	0.00934317033693509	-1.88705263576673	0.0591532463835358	-0.0358926514598458	7.2544286309032e-4	Pseudo-replicate 3	TP53wt only	0.0473641187051161	Pairwise analyses H2A.Z.L	other
NA	-0.0329298240162823	0.0107393155016318	-3.06628704699835	0.00216735134095955	-0.0539677569694994	-0.0117913740978413	Pseudo-replicate 1	TP53wt only	0.00421708102919524	Pairwise analyses H2A.Z.L	other
NA	-0.0388682289391807	0.0103897650232774	-3.74101135608935	1.83281238270782e-4	-0.0592164478762107	-0.0184259342568865	Pseudo-replicate 2	TP53wt only	5.4381139195191e-4	Pairwise analyses H2A.Z.L	other
NA	-0.0342985057640246	0.0100347849644065	-3.41796121049745	6.30920980051346e-4	-0.0539280714976575	-0.0145807478026954	Pseudo-replicate 3	TP53wt only	0.00155475081870345	Pairwise analyses H2A.Z.L	other
NA	-0.00292087089239015	0.00994830256180388	-0.293604951623076	0.769059791624337	-0.0223558271658937	0.0166218387748213	Pseudo-replicate 1	TP53wt only	0.284666144950029	Pairwise analyses H2A.Z.L	other
NA	-0.0106178115599844	0.00961809031517608	-1.10394176099916	0.269618401881337	-0.0294093099166374	0.0082742708950049	Pseudo-replicate 2	TP53wt only	0.134166138366129	Pairwise analyses H2A.Z.L	other
NA	-0.00590112977741083	0.00929788443003289	-0.634674459745889	0.525640754329218	-0.0240709509111538	0.0123626539301874	Pseudo-replicate 3	TP53wt only	0.218095676330829	Pairwise analyses H2A.Z.L	other
NA	-0.0137568271564637	0.0103367959434116	-1.33085989428204	0.183235115804504	-0.0339137808674652	0.00651717625252004	Pseudo-replicate 1	TP53wt only	0.102779462996318	Pairwise analyses H2A.Z.L	other
NA	-0.0231573512338111	0.00998626218042235	-2.31892081495819	0.0203993302790334	-0.0426343636383243	-0.00357127435097036	Pseudo-replicate 2	TP53wt only	0.0222554812061813	Pairwise analyses H2A.Z.L	other
NA	-0.0193850354940567	0.00965053795346068	-2.00869999035703	0.0445689597533675	-0.038207414827573	-4.60794767668296e-4	Pseudo-replicate 3	TP53wt only	0.0387485485236041	Pairwise analyses H2A.Z.L	other
NA	-0.0117369181595627	0.00927593998132643	-1.26530768668086	0.205761052177188	-0.0298727367098193	0.00649501853559051	Pseudo-replicate 1	TP53wt only	0.111214343471736	Pairwise analyses H2A.Z.L	other
NA	-0.0208470666466386	0.0089749490654091	-2.32280612343378	0.0201895699798441	-0.0384003489858516	-0.00320395215913944	Pseudo-replicate 2	TP53wt only	0.0220849092768835	Pairwise analyses H2A.Z.L	other
NA	-0.015027364338753	0.00866052498265763	-1.73515628311733	0.0827131274340961	-0.0319690306287475	0.00199792081469057	Pseudo-replicate 3	TP53wt only	0.0601769901899685	Pairwise analyses H2A.Z.L	other
NA	0.00154407340670461	0.0138144939714316	0.111771984547372	0.911004201393606	-0.025433923950078	0.0287423076327289	Pseudo-replicate 1	TP53wt only	0.319938141611624	Pairwise analyses H2A.Z.L	other
NA	-0.0134838499380925	0.013408399342217	-1.00562711431468	0.314594975828737	-0.0396694189367512	0.0129089527078178	Pseudo-replicate 2	TP53wt only	0.149070273504709	Pairwise analyses H2A.Z.L	other
NA	-0.00423039640221186	0.012835884645393	-0.329575757268138	0.741720542931448	-0.0293182237630523	0.0210470595256528	Pseudo-replicate 3	TP53wt only	0.277620904647805	Pairwise analyses H2A.Z.L	other
NA	-0.00852328620836811	0.0092568006003872	-0.920759404497877	0.357176053877732	-0.0266124992761002	0.00966246342961004	Pseudo-replicate 1	TP53wt only	0.16398503573991	Pairwise analyses H2A.Z.L	other
NA	-0.0182053127874576	0.00895551660045165	-2.0328601463973	0.0420666544477634	-0.0357085954481975	-6.11801662006799e-4	Pseudo-replicate 2	TP53wt only	0.0373254172293053	Pairwise analyses H2A.Z.L	other
NA	-0.0122933467124445	0.00864135668328058	-1.42261767023572	0.154847018743043	-0.0291831273979041	0.00468043486116496	Pseudo-replicate 3	TP53wt only	0.0914131997607749	Pairwise analyses H2A.Z.L	other
NA	-0.0149957419123669	0.00951213408434682	-1.57648554776408	0.114913946837042	-0.033594030926811	0.00369696293531311	Pseudo-replicate 1	TP53wt only	0.0749131136822595	Pairwise analyses H2A.Z.L	other
NA	-0.0262639855173538	0.00920094206942952	-2.8544887381279	0.00431061599939671	-0.0442746821017662	-0.00816510809265437	Pseudo-replicate 2	TP53wt only	0.00720572191657907	Pairwise analyses H2A.Z.L	other
NA	-0.0178482358071325	0.00887992705709246	-2.0099529751066	0.0444361661361687	-0.0352353179796081	-3.79042854854619e-4	Pseudo-replicate 3	TP53wt only	0.0386683943586937	Pairwise analyses H2A.Z.L	other
NA	-0.0149769404027901	0.00949016387021988	-1.57815403480942	0.114530227078053	-0.0334912946556959	0.0036313063975643	Pseudo-replicate 1	TP53wt only	0.0747141034114492	Pairwise analyses H2A.Z.L	other
NA	-0.0257755915994671	0.00917974806097857	-2.80787570946902	0.00498694700141022	-0.0436920611910874	-0.00777149207323351	Pseudo-replicate 2	TP53wt only	0.00807779355905078	Pairwise analyses H2A.Z.L	other
NA	-0.0216638907392169	0.0088566757485364	-2.44605214804177	0.0144430108662467	-0.0389514361368637	-0.00429478493405299	Pseudo-replicate 3	TP53wt only	0.0172814426094575	Pairwise analyses H2A.Z.L	other
NA	-0.00861224127473055	0.00927798138029486	-0.928245156109254	0.353280415730377	-0.0267450329899907	0.00961680280940447	Pseudo-replicate 1	TP53wt only	0.162549089237887	Pairwise analyses H2A.Z.L	other
NA	-0.0175650355420409	0.00897618679736792	-1.95684826291621	0.0503653108324123	-0.0351106565538124	7.05568569620957e-5	Pseudo-replicate 2	TP53wt only	0.0425074720883428	Pairwise analyses H2A.Z.L	other
NA	-0.0114049812005193	0.00866153494537926	-1.31673903903183	0.18792611301718	-0.028337956114135	0.00561173856690705	Pseudo-replicate 3	TP53wt only	0.104714272442536	Pairwise analyses H2A.Z.L	other
NA	0.00763754943174694	0.0131416254039492	0.581172358592093	0.561124295097273	-0.0180192959379669	0.0334875245162528	Pseudo-replicate 1	TP53wt only	0.22827246455992	Pairwise analyses H2A.Z.L	other
NA	-0.00489578652364121	0.0126764171918419	-0.386212164647908	0.699339545275817	-0.0296485310688298	0.0200363831245171	Pseudo-replicate 2	TP53wt only	0.265739247598613	Pairwise analyses H2A.Z.L	other
NA	-2.1534318007721e-5	0.0122413952307953	-0.00175913918321563	0.998596410729327	-0.0239247739397877	0.024049052805648	Pseudo-replicate 3	TP53wt only	0.339799257405543	Pairwise analyses H2A.Z.L	other
NA	-0.0214863274258431	0.0132257594301046	-1.6245817519511	0.104251707965208	-0.0473307651714275	0.00455336875248714	Pseudo-replicate 1	TP53wt only	0.0702731154466119	Pairwise analyses H2A.Z.L	other
NA	-0.0283850235897252	0.0128253832899141	-2.21319105621173	0.0268844764531789	-0.0534537056221137	-0.00313301891626623	Pseudo-replicate 2	TP53wt only	0.0268186467682484	Pairwise analyses H2A.Z.L	other
NA	-0.022419018669002	0.0123778117506935	-1.81122633956248	0.0701058225544514	-0.0466068476267778	0.00193969950904686	Pseudo-replicate 3	TP53wt only	0.0532041717338571	Pairwise analyses H2A.Z.L	other
NA	-0.00563809777449837	0.00932534499924166	-0.604599376747655	0.545445220889705	-0.0238575796974093	0.012679196116444	Pseudo-replicate 1	TP53wt only	0.22414025232363	Pairwise analyses H2A.Z.L	other
NA	-0.0163118137488424	0.00902217529693211	-1.8079690553551	0.0706113168742262	-0.0339418634663285	0.00140966117648588	Pseudo-replicate 2	TP53wt only	0.0535025345923959	Pairwise analyses H2A.Z.L	other
NA	-0.0104760136805243	0.00870917392067264	-1.20287110763258	0.22902620250924	-0.0274958608933475	0.00662901016340187	Pseudo-replicate 3	TP53wt only	0.119100496585257	Pairwise analyses H2A.Z.L	other
NA	-0.00723791994320041	0.00996886278397699	-0.726052720359835	0.467806451619749	-0.0267145266961736	0.012351474144783	Pseudo-replicate 1	TP53wt only	0.200655354140313	Pairwise analyses H2A.Z.L	other
NA	-0.0144933000306434	0.00963254018419524	-1.50461869387511	0.132422137332212	-0.0333230957279074	0.00444157751406119	Pseudo-replicate 2	TP53wt only	0.0822645879270969	Pairwise analyses H2A.Z.L	other
NA	-0.0084392005004758	0.00928391772885817	-0.909012848556741	0.363343343661256	-0.0265804394218789	0.00979972920781274	Pseudo-replicate 3	TP53wt only	0.166415435908918	Pairwise analyses H2A.Z.L	other
NA	-0.0180474764614903	0.0166277937015108	-1.08538010426786	0.277753340553249	-0.0505305624016718	0.0146286605178275	Pseudo-replicate 1	TP53wt only	0.136997404832466	Pairwise analyses H2A.Z.L	other
NA	-0.0343182049017694	0.0159000255929644	-2.15837419261482	0.0308987505500098	-0.0654131085943067	-0.00304749421706161	Pseudo-replicate 2	TP53wt only	0.0297393341710932	Pairwise analyses H2A.Z.L	other
NA	-0.0204747460785767	0.0152960717033704	-1.33856237572848	0.180713181432836	-0.0503834524253304	0.00959675988762397	Pseudo-replicate 3	TP53wt only	0.101517767354887	Pairwise analyses H2A.Z.L	other
NA	-0.020420615509326	0.0130044280909187	-1.57028170455156	0.116349588597487	-0.0457544832087793	0.00506142082835417	Pseudo-replicate 1	TP53wt only	0.0755645512966966	Pairwise analyses H2A.Z.L	other
NA	-0.0367292992146924	0.0124869682392178	-2.9414104777921	0.00326721265786198	-0.0610572411467309	-0.0122649326347655	Pseudo-replicate 2	TP53wt only	0.00583828803191545	Pairwise analyses H2A.Z.L	other
NA	-0.0278329251943386	0.0120988379598889	-2.30046267968979	0.0214220212965614	-0.0514063089978067	-0.00413145326460877	Pseudo-replicate 3	TP53wt only	0.0229505981553103	Pairwise analyses H2A.Z.L	other
NA	-0.0217699070595458	0.0128864431745692	-1.68936507650984	0.0911494893216436	-0.0470275389210259	0.00348773602970973	Pseudo-replicate 1	TP53 isogenic pair	0.064330462548496	Single-term analyses	other
NA	-0.0146238663414566	0.0127486420591737	-1.14709208036267	0.251343566661843	-0.0396111985655544	0.0103634675535062	Pseudo-replicate 2	TP53 isogenic pair	0.127402020800084	Single-term analyses	other
NA	-0.0152362063719171	0.0123028925079924	-1.23842473320963	0.215558614447745	-0.0393500200672867	0.00887760993091994	Pseudo-replicate 3	TP53 isogenic pair	0.114599809069506	Single-term analyses	other
NA	-0.0305452349531142	0.015498370689436	-1.97086749086048	0.0487390344513391	-0.0609339211323858	-1.56531473743303e-4	Pseudo-replicate 1	TP53 isogenic pair	0.041577035190061	Pairwise analyses H2A.Z.L	other
NA	-0.0228278258501155	0.0153498910722848	-1.48716533183305	0.13697114992381	-0.052923460004607	0.00726780882292004	Pseudo-replicate 2	TP53 isogenic pair	0.0842190841199126	Pairwise analyses H2A.Z.L	other
NA	-0.0220478464165478	0.0148183036370258	-1.48787924425153	0.136782742326637	-0.051105624695289	0.00700993374878181	Pseudo-replicate 3	TP53 isogenic pair	0.084130877756272	Pairwise analyses H2A.Z.L	other
NA	-0.0140927680453261	0.0133686730150952	-1.05416356802304	0.291808036642742	-0.0403471006416085	0.0121613309460419	Pseudo-replicate 1	TP53 isogenic pair	0.141367330866757	Pairwise analyses H2A.Z.L	other
NA	-0.00666316521154501	0.0132245999358249	-0.503846259537484	0.614369417386138	-0.0326451968799761	0.0193191213856284	Pseudo-replicate 2	TP53 isogenic pair	0.242196566509415	Pairwise analyses H2A.Z.L	other
NA	-0.00952288070426055	0.0127634436756723	-0.746105905760498	0.455603442058891	-0.0346083775512757	0.0155626908028628	Pseudo-replicate 3	TP53 isogenic pair	0.197152494811626	Pairwise analyses H2A.Z.L	other
NA	-0.0229371394228058	0.013410878560387	-1.7103383137446	0.0872033307505932	-0.0491206880806842	0.00324633680878805	Pseudo-replicate 1	TP53 isogenic pair	0.0624242764915556	Pairwise analyses H2A.Z.L	other
NA	-0.0124464855167224	0.0132672034402592	-0.93813934283646	0.34817280555534	-0.038359384264177	0.0134663815702095	Pseudo-replicate 2	TP53 isogenic pair	0.160976673925287	Pairwise analyses H2A.Z.L	other
NA	-0.0166928096761337	0.0128029436471339	-1.30382591193164	0.192292945629503	-0.0417047660075432	0.00831910221107598	Pseudo-replicate 3	TP53 isogenic pair	0.106356865188589	Pairwise analyses H2A.Z.L	other
NA	-0.00371514870670931	0.0145574535881898	-0.255205945476848	0.798564039254921	-0.0322635826269287	0.0248333127925604	Pseudo-replicate 1	TP53 isogenic pair	0.292249875106185	Pairwise analyses H2A.Z.L	other
NA	0.00355410159377495	0.0143986946695142	0.246834985764364	0.805035933333142	-0.024676413441895	0.0317846334060868	Pseudo-replicate 2	TP53 isogenic pair	0.293940716147161	Pairwise analyses H2A.Z.L	other
NA	0.00832331511024796	0.0138836306543525	0.599505656514897	0.548835739173741	-0.0189219075752304	0.0355685436013207	Pseudo-replicate 3	TP53 isogenic pair	0.225023822308992	Pairwise analyses H2A.Z.L	other
NA	-0.0212787287773883	0.0130587641169995	-1.62945961706195	0.103215757039887	-0.046838213252392	0.0042806920518296	Pseudo-replicate 1	TP53 isogenic pair	0.0698439965474363	Pairwise analyses H2A.Z.L	other
NA	-0.0141842576674705	0.0129190596585557	-1.09793267020615	0.272233890794193	-0.0394672904072849	0.0110987153071665	Pseudo-replicate 2	TP53 isogenic pair	0.135044308271862	Pairwise analyses H2A.Z.L	other
NA	-0.015742085130605	0.012467490739413	-1.26265063753688	0.206714761186913	-0.0401426422062763	0.00865842936477323	Pseudo-replicate 3	TP53 isogenic pair	0.111490780050482	Pairwise analyses H2A.Z.L	other
NA	-0.0255555381601301	0.01305619596075	-1.95734946357699	0.0503063957433936	-0.0511457449742776	3.46919014052791e-5	Pseudo-replicate 1	TP53 isogenic pair	0.0424765686718907	Pairwise analyses H2A.Z.L	other
NA	-0.0180807326762804	0.0129165394285354	-1.39981244793294	0.161569489232701	-0.04339524153019	0.00723378349197728	Pseudo-replicate 2	TP53 isogenic pair	0.0937747886835998	Pairwise analyses H2A.Z.L	other
NA	-0.0179014402172626	0.0124585255531448	-1.43688273069712	0.150751317665685	-0.0423222138891666	0.00651935277627064	Pseudo-replicate 3	TP53 isogenic pair	0.0899347469749996	Pairwise analyses H2A.Z.L	other
NA	-0.0192945791240067	0.0139598775200059	-1.38214530151541	0.166927091141926	-0.0466815208577276	0.00809236599096755	Pseudo-replicate 1	TP53 isogenic pair	0.0959777817873307	Pairwise analyses H2A.Z.L	other
NA	-0.0129046909684041	0.0138122077691886	-0.934296036089979	0.350151208485404	-0.040005509009985	0.0141961378795515	Pseudo-replicate 2	TP53 isogenic pair	0.16165596140562	Pairwise analyses H2A.Z.L	other
NA	-0.00999740703432	0.0133277904527758	-0.75011736339521	0.45318402284182	-0.0361475780270651	0.0161527696621797	Pseudo-replicate 3	TP53 isogenic pair	0.196328542943772	Pairwise analyses H2A.Z.L	other
NA	-0.0162748732187656	0.0160698217057805	-1.01276003659153	0.311174793517264	-0.047986440553977	0.0154367356255542	Pseudo-replicate 1	TP53 isogenic pair	0.148050007764746	Pairwise analyses H2A.Z.L	other
NA	-0.00547167032526023	0.0159119451348077	-0.343871869774793	0.730942647887579	-0.0368896955614345	0.0259463895009296	Pseudo-replicate 2	TP53 isogenic pair	0.274517083410382	Pairwise analyses H2A.Z.L	other
NA	-0.00959829326046733	0.0153480022683502	-0.625377367858513	0.531723412504743	-0.039963944709969	0.0207673263756823	Pseudo-replicate 3	TP53 isogenic pair	0.220092117012745	Pairwise analyses H2A.Z.L	other
NA	-0.0195778574925491	0.0155439179256707	-1.25951884114212	0.207842989227931	-0.0500385161725425	0.0108826247243395	Pseudo-replicate 1	TP53 isogenic pair	0.111699168797293	Pairwise analyses H2A.Z.L	other
NA	-0.00362629360047849	0.0153773432975675	-0.235820553024405	0.813571918879755	-0.0337199769753863	0.0264672610530357	Pseudo-replicate 2	TP53 isogenic pair	0.296226180473554	Pairwise analyses H2A.Z.L	other
NA	-0.00756026129161026	0.014833897906291	-0.509661138250385	0.61028888334315	-0.0366169849077024	0.0214963709279212	Pseudo-replicate 3	TP53 isogenic pair	0.241183552248545	Pairwise analyses H2A.Z.L	other
NA	-0.0147671080368889	0.0158510339466085	-0.931617968053656	0.351533993894589	-0.0458295282096909	0.0162946315273529	Pseudo-replicate 1	TP53 isogenic pair	0.162058693867573	Pairwise analyses H2A.Z.L	other
NA	-0.0108150639359181	0.0156784514266758	-0.689804346207113	0.490317235146045	-0.0414854175017427	0.0198547018217786	Pseudo-replicate 2	TP53 isogenic pair	0.207277084255364	Pairwise analyses H2A.Z.L	other
NA	-0.0172781648296751	0.0151348172778977	-1.14161700880971	0.2536132508934	-0.0469502749704174	0.0123936208582431	Pseudo-replicate 3	TP53 isogenic pair	0.128177300965021	Pairwise analyses H2A.Z.L	other
NA	-0.0201834331277024	0.013646273077392	-1.4790436196928	0.13912865713853	-0.0469302471592783	0.00656339144129645	Pseudo-replicate 1	TP53 isogenic pair	0.0850247003270465	Pairwise analyses H2A.Z.L	other
NA	-0.0142576053664259	0.0134941641113896	-1.05657566105869	0.290705293310603	-0.040706203666896	0.0121909960517989	Pseudo-replicate 2	TP53 isogenic pair	0.141084270672505	Pairwise analyses H2A.Z.L	other
NA	-0.011160223082001	0.0130318836788489	-0.856378353047634	0.391788534314239	-0.0367027741238679	0.0143823322091546	Pseudo-replicate 3	TP53 isogenic pair	0.176285434744517	Pairwise analyses H2A.Z.L	other
NA	-0.00675694457240539	0.0151911840889284	-0.444793804936509	0.656468771759466	-0.0364883022974969	0.0229735504287541	Pseudo-replicate 1	TP53 isogenic pair	0.253597161273689	Pairwise analyses H2A.Z.L	other
NA	-0.00349974827035262	0.0150432847836205	-0.232645218161611	0.816036911523785	-0.0328922221561608	0.0258920369896347	Pseudo-replicate 2	TP53 isogenic pair	0.296706269964234	Pairwise analyses H2A.Z.L	other
NA	-0.00419595059428383	0.0145259032907795	-0.288859873998146	0.772688611240818	-0.0325958523838476	0.0242034023107546	Pseudo-replicate 3	TP53 isogenic pair	0.285578439272054	Pairwise analyses H2A.Z.L	other
NA	-0.0222620818467933	0.01394118766609	-1.59685690918161	0.110297606966154	-0.0495436858890979	0.00501975565580892	Pseudo-replicate 1	TP53 isogenic pair	0.0726998585885813	Pairwise analyses H2A.Z.L	other
NA	-0.0191234363528236	0.0137799975053143	-1.38776776595559	0.16520777325163	-0.0461006942015518	0.00785410339435821	Pseudo-replicate 2	TP53 isogenic pair	0.0952191570854066	Pairwise analyses H2A.Z.L	other
NA	-0.0213593015921064	0.0132889402958447	-1.60729908605167	0.107988774702805	-0.04737638533833	0.00465794329476928	Pseudo-replicate 3	TP53 isogenic pair	0.0717490639146253	Pairwise analyses H2A.Z.L	other
NA	-0.0215376179295392	0.0149524690208175	-1.44040545407943	0.14975272151257	-0.0508848889795417	0.00780954929976051	Pseudo-replicate 1	TP53 isogenic pair	0.0896196831099399	Pairwise analyses H2A.Z.L	other
NA	-0.0158200645420332	0.014795684371024	-1.06923506512583	0.284963762009741	-0.0448474687256465	0.0132072119626947	Pseudo-replicate 2	TP53 isogenic pair	0.138979243228107	Pairwise analyses H2A.Z.L	other
NA	-0.0114708746632522	0.014289288221934199	-0.802760395415937	0.422113237336162	-0.0394958239844395	0.016554134504442	Pseudo-replicate 3	TP53 isogenic pair	0.185941215006545	Pairwise analyses H2A.Z.L	other
NA	-0.0257877235015254	0.0138438643451373	-1.86275470913461	0.0624967847961913	-0.0529269533831977	0.00135150416099244	Pseudo-replicate 1	TP53 isogenic pair	0.0491553044128592	Pairwise analyses H2A.Z.L	other
NA	-0.0203489551646193	0.0136861020602378	-1.48683351001299	0.137058788665094	-0.047177124655743	0.00647920476296074	Pseudo-replicate 2	TP53 isogenic pair	0.0842190841199126	Pairwise analyses H2A.Z.L	other
NA	-0.0220502241538059	0.0132221845021013	-1.66766876912825	0.0953814984081134	-0.0479715605417061	0.00387111290489937	Pseudo-replicate 3	TP53 isogenic pair	0.0662616138347468	Pairwise analyses H2A.Z.L	other
NA	-0.0262499912260153	0.0143974437137756	-1.82323971865222	0.0682670918411379	-0.054439646709119	0.00193969976858566	Pseudo-replicate 1	TP53 isogenic pair	0.052141109970262	Pairwise analyses H2A.Z.L	other
NA	-0.025427337219153	0.0142398101692285	-1.785651417889	0.0741557160654279	-0.0533046268202863	0.00244997400288713	Pseudo-replicate 2	TP53 isogenic pair	0.0553948985453997	Pairwise analyses H2A.Z.L	other
NA	-0.0244977254604595	0.013746504693798	-1.782105779334	0.0747319835375495	-0.0513983158109017	0.00240288477324936	Pseudo-replicate 3	TP53 isogenic pair	0.0556943293628938	Pairwise analyses H2A.Z.L	other
NA	-0.0246993979229745	0.0129125359283719	-1.91282317121799	0.0557706937414911	-0.0500293500650506	6.30548817380612e-4	Pseudo-replicate 1	TP53 isogenic pair	0.0455361833234267	Pairwise analyses H2A.Z.L	other
NA	-0.0174084392620018	0.0127760356798377	-1.36258536671705	0.173013223232603	-0.0424711581598996	0.00765427475940488	Pseudo-replicate 2	TP53 isogenic pair	0.098165577160534	Pairwise analyses H2A.Z.L	other
NA	-0.018049525726691	0.0123292651593574	-1.46395794829607	0.143205438510507	-0.0422373322721673	0.00613827914113537	Pseudo-replicate 3	TP53 isogenic pair	0.0867320340560107	Pairwise analyses H2A.Z.L	other
NA	-0.0370226817375563	0.0192282948931763	-1.92542718651018	0.0541759371492321	-0.0747289902057947	6.83603280770636e-4	Pseudo-replicate 1	TP53 isogenic pair	0.0446884983141744	Pairwise analyses H2A.Z.L	other
NA	-0.0295610396602697	0.0189935827139815	-1.55636985951625	0.119620168074744	-0.0668018602746509	0.0076797740849483	Pseudo-replicate 2	TP53 isogenic pair	0.0771398085641444	Pairwise analyses H2A.Z.L	other
NA	-0.0142706478686953	0.0183281480202065	-0.778619195619877	0.436204068098506	-0.0502264979745636	0.0216851811606641	Pseudo-replicate 3	TP53 isogenic pair	0.19070736714836	Pairwise analyses H2A.Z.L	other
NA	-0.0223515960881215	0.0128826117635284	-1.73502054539907	0.0827371661868873	-0.0476041608732096	0.00290098044068467	Pseudo-replicate 1	TP53 isogenic pair	0.0601769901899685	Pairwise analyses H2A.Z.L	other
NA	-0.015162766350661	0.0127457383497171	-1.18963420828402	0.234190194479782	-0.0401467187756041	0.00982118846224371	Pseudo-replicate 2	TP53 isogenic pair	0.121322233301472	Pairwise analyses H2A.Z.L	other
NA	-0.0158273425563717	0.0123000396472582	-1.28677166987017	0.198173884119508	-0.0399364124222563	0.00828173046689193	Pseudo-replicate 3	TP53 isogenic pair	0.108538086949555	Pairwise analyses H2A.Z.L	other
NA	-0.0145851753821703	0.0132339415210078	-1.10210365967067	0.270416608559612	-0.0405536082808323	0.011383151485255	Pseudo-replicate 1	TP53 isogenic pair	0.134422875140735	Pairwise analyses H2A.Z.L	other
NA	-0.00947017657159725	0.0130920320067674	-0.723354217794613	0.469462290833218	-0.0351663338839506	0.0162259889107641	Pseudo-replicate 2	TP53 isogenic pair	0.201227467128	Pairwise analyses H2A.Z.L	other
NA	-0.00927917274548112	0.0126358421112852	-0.734353331084585	0.462733422132059	-0.0340786010980791	0.0155202921493924	Pseudo-replicate 3	TP53 isogenic pair	0.199287127871317	Pairwise analyses H2A.Z.L	other
NA	-0.0181258596995642	0.0132057574493986	-1.3725725138462	0.169885281595133	-0.0439756274779285	0.00772389502824792	Pseudo-replicate 1	TP53 isogenic pair	0.0969180470224667	Pairwise analyses H2A.Z.L	other
NA	-0.0121750388994341	0.0130641233314609	-0.931944577567962	0.351365168369101	-0.0377536228998557	0.0134034633096225	Pseudo-replicate 2	TP53 isogenic pair	0.162020075623169	Pairwise analyses H2A.Z.L	other
NA	-0.0152098781718221	0.0126063381083843	-1.20652627599336	0.227614633885909	-0.0398867106443191	0.00946692673069294	Pseudo-replicate 3	TP53 isogenic pair	0.118565206228746	Pairwise analyses H2A.Z.L	other
NA	-0.0263001412562044	0.0129114232853688	-2.03696685291138	0.0416533638258908	-0.0516187606080014	-9.81511288322838e-4	Pseudo-replicate 1	TP53 isogenic pair	0.0371635779384103	Pairwise analyses H2A.Z.L	other
NA	-0.0189483744933424	0.0127730011308372	-1.4834708224989	0.137949362956235	-0.0439957357084788	0.0060989871239359	Pseudo-replicate 2	TP53 isogenic pair	0.0845481302866067	Pairwise analyses H2A.Z.L	other
NA	-0.0185432074037311	0.0123265441969548	-1.50433139308518	0.132496059724421	-0.0427128770038902	0.00562646547862543	Pseudo-replicate 3	TP53 isogenic pair	0.0822645879270969	Pairwise analyses H2A.Z.L	other
NA	-0.0101576219300018	0.0182957661995935	-0.555189753694356	0.578764876595242	-0.0460468593142689	0.0257316236144055	Pseudo-replicate 1	TP53 isogenic pair	0.233009146469258	Pairwise analyses H2A.Z.L	other
NA	0.00419397485333263	0.0181066522440738	0.231626188916579	0.816828364800716	-0.0313231981387973	0.0397111523218916	Pseudo-replicate 2	TP53 isogenic pair	0.296880702893618	Pairwise analyses H2A.Z.L	other
NA	1.01382871685899e-4	0.0173992005205341	0.00582686954876173	0.995350857057512	-0.0340247485751027	0.0342275235826199	Pseudo-replicate 3	TP53 isogenic pair	0.33917958595076	Pairwise analyses H2A.Z.L	other
NA	-0.0285771780174041	0.0184051878828934	-1.55266972547262	0.12050205856605	-0.0646561566552786	0.00750179409601023	Pseudo-replicate 1	TP53 isogenic pair	0.0774690327365138	Pairwise analyses H2A.Z.L	other
NA	-0.0272785244331227	0.0181920364469423	-1.49947613136558	0.133750156274315	-0.0629474714507549	0.00839042523841908	Pseudo-replicate 2	TP53 isogenic pair	0.0828811472112215	Pairwise analyses H2A.Z.L	other
NA	-0.0262804808869536	0.0176371066906055	-1.49006758012934	0.13620646752108	-0.0608543988374234	0.00829343819446349	Pseudo-replicate 3	TP53 isogenic pair	0.0839320893358016	Pairwise analyses H2A.Z.L	other
NA	-0.0219430412496796	0.0129742662626596	-1.69127415804873	0.0907844532187244	-0.0473728378939602	0.00348676391901429	Pseudo-replicate 1	TP53 isogenic pair	0.06419174912186	Pairwise analyses H2A.Z.L	other
NA	-0.0156643565066151	0.0128390281683611	-1.22005780353504	0.222442963139143	-0.0408289474635665	0.00950023479240477	Pseudo-replicate 2	TP53 isogenic pair	0.116696476035522	Pairwise analyses H2A.Z.L	other
NA	-0.0153144570973704	0.0123937836023639	-1.23565632487317	0.216586338530189	-0.0396067920765054	0.0089778798301651	Pseudo-replicate 3	TP53 isogenic pair	0.114804250472929	Pairwise analyses H2A.Z.L	other
NA	-0.0270484539320495	0.0138280605788939	-1.95605549872512	0.0504586166588924	-0.0541406765463591	4.37813693063126e-5	Pseudo-replicate 1	TP53 isogenic pair	0.0425380927846227	Pairwise analyses H2A.Z.L	other
NA	-0.018171606543922	0.013692508277092	-1.32712036218548	0.184468870612803	-0.0450072399115783	0.00866402558354476	Pseudo-replicate 2	TP53 isogenic pair	0.103289006093834	Pairwise analyses H2A.Z.L	other
NA	-0.0161707226594075	0.0132219623495819	-1.22301986890159	0.221322191908559	-0.0420797335858508	0.00973829239950834	Pseudo-replicate 3	TP53 isogenic pair	0.116282644558819	Pairwise analyses H2A.Z.L	other
NA	-0.0213455242655399	0.0231599791244058	-0.921655591781006	0.356708251270531	-0.0667618669630218	0.0240708179285894	Pseudo-replicate 1	TP53 isogenic pair	0.163967859599485	Pairwise analyses H2A.Z.L	other
NA	-0.022820363235025	0.0227990969629657	-1.00093276817472	0.316859313208989	-0.0675268717308301	0.0218860251496595	Pseudo-replicate 2	TP53 isogenic pair	0.149770661936297	Pairwise analyses H2A.Z.L	other
NA	-0.0127471701905209	0.0219831104332832	-0.579861991286785	0.562007689062069	-0.0558273771594977	0.0303328828662087	Pseudo-replicate 3	TP53 isogenic pair	0.228408689841389	Pairwise analyses H2A.Z.L	other
NA	-0.0309994045610655	0.0180432515735046	-1.71806087360586	0.0857855125123349	-0.0662983029433987	0.00429952602080874	Pseudo-replicate 1	TP53 isogenic pair	0.0617341293771317	Pairwise analyses H2A.Z.L	other
NA	-0.0234533235567174	0.0177058300852538	-1.32461022407813	0.185300463091883	-0.058075542040557	0.0111689142798446	Pseudo-replicate 2	TP53 isogenic pair	0.103693676325484	Pairwise analyses H2A.Z.L	other
NA	-0.0210939380495765	0.0171503039714576	-1.22994543331023	0.218717539171067	-0.0546266736562976	0.012438804867933	Pseudo-replicate 3	TP53 isogenic pair	0.115537564201678	Pairwise analyses H2A.Z.L	other
NA	4.56268659968694e-4	0.00925288778539772	0.0493109470849464	0.960671495619833	-0.0176488124543176	0.0186515039659598	Pseudo-replicate 1	TP53wt only	0.330973813308641	Single-term analyses	other
NA	0.0043140814551509	0.0089503759284986	0.482000028782542	0.629805925823312	-0.0132024259354791	0.0219148253828656	Pseudo-replicate 2	TP53wt only	0.246508355560634	Single-term analyses	other
NA	0.00153072652035865	0.00864271713958685	0.177111722579391	0.859420634205595	-0.0153817808233197	0.0185217606346961	Pseudo-replicate 3	TP53wt only	0.3064634525867	Single-term analyses	other
NA	7.65132043859246e-4	0.0115008589858616	0.0665282519157785	0.946957265752559	-0.0217482110027169	0.0234220073501229	Pseudo-replicate 1	TP53wt only	0.328267586921989	Pairwise analyses H3K4me1.L	other
NA	-4.32446178184663e-4	0.0111326324596833	-0.0388449164877008	0.969014033660995	-0.0222226633551295	0.0214921359483209	Pseudo-replicate 2	TP53wt only	0.33300481027787	Pairwise analyses H3K4me1.L	other
NA	0.00140205343835848	0.0107770707486303	0.130095966804029	0.896490501027491	-0.0196895441120691	0.0226195689953728	Pseudo-replicate 3	TP53wt only	0.316240327623481	Pairwise analyses H3K4me1.L	other
NA	-0.00189244168501669	0.00931169973192007	-0.203232679263646	0.838953171427003	-0.020165677218924	0.0164700464110505	Pseudo-replicate 1	TP53wt only	0.3021547820013	Pairwise analyses H3K4me1.L	other
NA	0.00167672328274653	0.00900708809560949	0.186155976820506	0.852322445856066	-0.0160066362119786	0.0194434644574556	Pseudo-replicate 2	TP53wt only	0.304837283218486	Pairwise analyses H3K4me1.L	other
NA	-9.5132430046667e-4	0.00869751406276234	-0.109378874653355	0.912901988790859	-0.018026613362241	0.0162016863991415	Pseudo-replicate 3	TP53wt only	0.320337996585064	Pairwise analyses H3K4me1.L	other
NA	8.96220004960466e-4	0.00926147191213597	0.0967686360724244	0.922910131797198	-0.0172277660105698	0.0191100540561976	Pseudo-replicate 1	TP53wt only	0.322691580127354	Pairwise analyses H3K4me1.L	other
NA	0.0051312924102215	0.0089581396370928	0.57280781703541	0.566774825684182	-0.0124002901328728	0.0227468723352975	Pseudo-replicate 2	TP53wt only	0.229757885579328	Pairwise analyses H3K4me1.L	other
NA	0.00210038952329843	0.0086505391701564	0.242804463627492	0.80815687755832	-0.0148274690210586	0.0191065576522825	Pseudo-replicate 3	TP53wt only	0.294713685916705	Pairwise analyses H3K4me1.L	other
NA	0.0046163452913659	0.010417163423965	0.443148014818108	0.65765867745481	-0.0157607441599938	0.0251074424558924	Pseudo-replicate 1	TP53wt only	0.253925469572852	Pairwise analyses H3K4me1.L	other
NA	0.00853709391278406	0.0100415794345337	0.850174414138918	0.395228124444351	-0.0111093817081577	0.0282893371880456	Pseudo-replicate 2	TP53wt only	0.177226496483115	Pairwise analyses H3K4me1.L	other
NA	0.00569361898369993	0.00971111214579839	0.586299375212481	0.557674350822474	-0.0133116013784402	0.0247976606633614	Pseudo-replicate 3	TP53wt only	0.227132153884228	Pairwise analyses H3K4me1.L	other
NA	-0.00146800677169518	0.00927537776548931	-0.158269216501042	0.874244664055902	-0.0196286933806426	0.0167821138296272	Pseudo-replicate 1	TP53wt only	0.310636512584568	Pairwise analyses H3K4me1.L	other
NA	0.00249440035967657	0.00897212303616315	0.278016735796267	0.780999511702609	-0.0150733851344527	0.0201457860353769	Pseudo-replicate 2	TP53wt only	0.287408819515663	Pairwise analyses H3K4me1.L	other
NA	-3.7459304985002e-4	0.00866348496778232	-0.0432381485329579	0.965511695378929	-0.0173354380103254	0.0166641931430199	Pseudo-replicate 3	TP53wt only	0.332400897271722	Pairwise analyses H3K4me1.L	other
NA	0.0224381482660052	0.00951336799241669	2.35859143511437	0.0183444399808261	0.00377671527728403	0.0411894680936807	Pseudo-replicate 1	TP53wt only	0.0206279642936462	Pairwise analyses H3K4me1.L	other
NA	0.0222024714845616	0.00920270846586251	2.41260185160942	0.0158391113170212	0.00418064011147224	0.0403082186898151	Pseudo-replicate 2	TP53wt only	0.018498740869032	Pairwise analyses H3K4me1.L	other
NA	0.0196051965026539	0.00888268387661074	2.20712532101665	0.0273053052223565	0.00223102467439317	0.0370573328537712	Pseudo-replicate 3	TP53wt only	0.0271608636925476	Pairwise analyses H3K4me1.L	other
NA	0.00286161384097626	0.00967228592846416	0.29585703546614	0.767339263633423	-0.0160417851686768	0.0218590893934421	Pseudo-replicate 1	TP53wt only	0.284207945708225	Pairwise analyses H3K4me1.L	other
NA	0.00563040587238239	0.00935934976821506	0.601580880276918	0.547453159049191	-0.0126659973479615	0.0240147973553081	Pseudo-replicate 2	TP53wt only	0.224601990778995	Pairwise analyses H3K4me1.L	other
NA	0.00243906009527502	0.00901815132072808	0.270461207461542	0.786805457128518	-0.0151914246320181	0.0201511725276878	Pseudo-replicate 3	TP53wt only	0.28889013700714	Pairwise analyses H3K4me1.L	other
NA	0.00297916571311806	0.00965451548122793	0.308577444296474	0.757642980894916	-0.0159335227224856	0.0219879048575725	Pseudo-replicate 1	TP53wt only	0.281602206374093	Pairwise analyses H3K4me1.L	other
NA	0.00918173051056568	0.00934876107360462	0.982133401236391	0.326034132203853	-0.00913991831893853	0.02759330358823	Pseudo-replicate 2	TP53wt only	0.153330089491665	Pairwise analyses H3K4me1.L	other
NA	0.00533512885557479	0.00902607180304831	0.591079815448952	0.554466943422432	-0.0123524445780447	0.0231065193503042	Pseudo-replicate 3	TP53wt only	0.226406728812405	Pairwise analyses H3K4me1.L	other
NA	0.0221322833268793	0.0112827753916436	1.96159921283829	0.0498091639979989	-1.07327278176991e-4	0.0444632862434638	Pseudo-replicate 1	TP53wt only	0.0422439791361083	Pairwise analyses H3K4me1.L	other
NA	0.0295088325375655	0.0109220132034312	2.70177594441061	0.00689702222391671	0.007937502486818	0.0511654960937026	Pseudo-replicate 2	TP53wt only	0.0100673793253136	Pairwise analyses H3K4me1.L	other
NA	0.020473279351894	0.0105497377713862	1.94064343546274	0.0523015417420221	-3.53744319290804e-4	0.041379864786877	Pseudo-replicate 3	TP53wt only	0.0436580335138046	Pairwise analyses H3K4me1.L	other
NA	0.0022562480390543	0.0105222932113245	0.214425505328633	0.830215253801739	-0.0186288200077562	0.0232346629509243	Pseudo-replicate 1	TP53wt only	0.300256701300573	Pairwise analyses H3K4me1.L	other
NA	0.00880063139136903	0.0101819111620345	0.864339832799179	0.387401234515287	-0.0114197817174259	0.0291082255776195	Pseudo-replicate 2	TP53wt only	0.175035329705922	Pairwise analyses H3K4me1.L	other
NA	0.00240860232236721	0.00982726392047194	0.245093887969129	0.80638373531999	-0.017088812422627	0.0219872905495389	Pseudo-replicate 3	TP53wt only	0.294320004516732	Pairwise analyses H3K4me1.L	other
NA	-0.00188891730600902	0.0107181454798213	-0.176235460655504	0.860108963179563	-0.023084950734332	0.0194112743957522	Pseudo-replicate 1	TP53wt only	0.306643397507152	Pairwise analyses H3K4me1.L	other
NA	0.00214204080946236	0.0103745425679383	0.206470868034429	0.836423118413875	-0.0184113074885318	0.0227926810580087	Pseudo-replicate 2	TP53wt only	0.301528618504932	Pairwise analyses H3K4me1.L	other
NA	-0.00360164396348757	0.0100270107381776	-0.359194186336551	0.719449825462333	-0.0234757182578313	0.0163631644347481	Pseudo-replicate 3	TP53wt only	0.27127045043104	Pairwise analyses H3K4me1.L	other
NA	0.00216988611902381	0.00968664597497037	0.224007992511613	0.822751084136381	-0.0167932546078037	0.0212309987995803	Pseudo-replicate 1	TP53wt only	0.298463868528225	Pairwise analyses H3K4me1.L	other
NA	0.00622487909013145	0.00937060251552564	0.664298702225155	0.506499151494001	-0.012121222488617	0.0246625650775982	Pseudo-replicate 2	TP53wt only	0.212276777630809	Pairwise analyses H3K4me1.L	other
NA	0.00279438485024496	0.0090545350232684	0.30861715627185	0.757612768710836	-0.0149336281584816	0.0206078411788002	Pseudo-replicate 3	TP53wt only	0.281602206374093	Pairwise analyses H3K4me1.L	other
NA	0.00455501522407449	0.0106006050562864	0.429693890102362	0.667418328508936	-0.0162569757618014	0.0254773590172276	Pseudo-replicate 1	TP53wt only	0.256837390563243	Pairwise analyses H3K4me1.L	other
NA	0.0135641182582398	0.0102636500239894	1.32156866480601	0.186311823537197	-0.0066107787660753	0.0338422671741121	Pseudo-replicate 2	TP53wt only	0.104137260645587	Pairwise analyses H3K4me1.L	other
NA	0.0045732815790989	0.00991786746876359	0.461115415536907	0.644715802414639	-0.0149241185572206	0.0241670397575756	Pseudo-replicate 3	TP53wt only	0.250275061081023	Pairwise analyses H3K4me1.L	other
NA	0.00471144300841248	0.00958162042594595	0.491716724204022	0.622919613707927	-0.0140327937639585	0.0235500548915467	Pseudo-replicate 1	TP53wt only	0.244606744137725	Pairwise analyses H3K4me1.L	other
NA	0.00667672401617452	0.00927812835538152	0.719619707815517	0.471759174468382	-0.01147460181501	0.0249164755123732	Pseudo-replicate 2	TP53wt only	0.201826544662447	Pairwise analyses H3K4me1.L	other
NA	0.00464590480737128	0.00893839343323486	0.519769558374641	0.603224199078207	-0.012840581525544	0.0222144148029208	Pseudo-replicate 3	TP53wt only	0.239388253856898	Pairwise analyses H3K4me1.L	other
NA	0.00193903885642408	0.0100802557952007	0.192360084487864	0.8474601564432	-0.0177547477297964	0.0217310668717579	Pseudo-replicate 1	TP53wt only	0.303725558171999	Pairwise analyses H3K4me1.L	other
NA	0.00520107677412218	0.00974753838593782	0.533578485992469	0.593633196236834	-0.0138363122289141	0.024330350532786	Pseudo-replicate 2	TP53wt only	0.236904834692176	Pairwise analyses H3K4me1.L	other
NA	0.0027116017189320802	0.0094099062261019	0.288164584617265	0.773220756826889	-0.0156713932956566	0.02118014713774	Pseudo-replicate 3	TP53wt only	0.285664263792936	Pairwise analyses H3K4me1.L	other
NA	0.0325327660665017	0.0107264657786303	3.0329436310061	0.00242180833674385	0.0115355109068693	0.053628354659576	Pseudo-replicate 1	TP53wt only	0.00463641185845576	Pairwise analyses H3K4me1.L	other
NA	0.0392445091237835	0.0103683034438112	3.78504635174509	1.53679932236611e-4	0.01895574286931	0.0596251355229948	Pseudo-replicate 2	TP53wt only	4.73689768333174e-4	Pairwise analyses H3K4me1.L	other
NA	0.0333977879507099	0.0100272094470335	3.33071610073833	8.66228980355405e-4	0.0137467085390625	0.0531345827352396	Pseudo-replicate 3	TP53wt only	0.00202460553297381	Pairwise analyses H3K4me1.L	other
NA	-0.00268774975595285	0.0102970152383829	-0.261022217966044	0.794075373569216	-0.0228343666836331	0.0175598597505722	Pseudo-replicate 1	TP53wt only	0.290830662522827	Pairwise analyses H3K4me1.L	other
NA	0.00129773228158385	0.00993087792062069	0.130676491238424	0.896031230123181	-0.0181429703366297	0.020832210739116	Pseudo-replicate 2	TP53wt only	0.316136861982995	Pairwise analyses H3K4me1.L	other
NA	-0.0045958845320326	0.00961666092041919	-0.477908555793424	0.632715291562655	-0.0234050039617269	0.0143013020136436	Pseudo-replicate 3	TP53wt only	0.247279506122923	Pairwise analyses H3K4me1.L	other
NA	0.00813662945641886	0.00931764140039826	0.873249903786926	0.382526879538039	-0.0101037675725072	0.0264649803012158	Pseudo-replicate 1	TP53wt only	0.17332634109712	Pairwise analyses H3K4me1.L	other
NA	0.0105426293701491	0.00901477746946703	1.16948304113517	0.242209070009855	-0.00710301072943776	0.0282705806369242	Pseudo-replicate 2	TP53wt only	0.124192938482318	Pairwise analyses H3K4me1.L	other
NA	0.00758946490371699	0.00870496514172845	0.871854715113773	0.383287640955111	-0.00945331980260168	0.0247089112737871	Pseudo-replicate 3	TP53wt only	0.173505962332501	Pairwise analyses H3K4me1.L	other
NA	-0.00608178673421674	0.0134641572700984	-0.451701997548957	0.651483679002984	-0.0323890490491743	0.0204041990309842	Pseudo-replicate 1	TP53wt only	0.252234075022452	Pairwise analyses H3K4me1.L	other
NA	9.76124650146688e-4	0.0130795797857985	0.0746296644183126	0.940509371138394	-0.0246033124445454	0.0267237460564853	Pseudo-replicate 2	TP53wt only	0.327103887124508	Pairwise analyses H3K4me1.L	other
NA	-0.0030011865160614	0.0125640498482375	-0.238870949440113	0.811205652529686	-0.0275449118699128	0.0216979817276769	Pseudo-replicate 3	TP53wt only	0.295521876290637	Pairwise analyses H3K4me1.L	other
NA	7.14528385468391e-4	0.00924848018675019	0.0772590059166757	0.938417501930913	-0.0173819524172915	0.0189010728273084	Pseudo-replicate 1	TP53wt only	0.326734280953618	Pairwise analyses H3K4me1.L	other
NA	0.00461636492139187	0.00894657013966614	0.515992704391198	0.605859504705527	-0.0128926845567669	0.0222095733660958	Pseudo-replicate 2	TP53wt only	0.239984099162898	Pairwise analyses H3K4me1.L	other
NA	0.00177505286621453	0.00863859759039586	0.205479286150333	0.837197680076369	-0.0151293397195452	0.0187578938284851	Pseudo-replicate 3	TP53wt only	0.301750739711451	Pairwise analyses H3K4me1.L	other
NA	-0.00169519270293467	0.00927811063878422	-0.182708826067287	0.855026490139134	-0.0198683349517477	0.0165674833872766	Pseudo-replicate 1	TP53wt only	0.305403004496358	Pairwise analyses H3K4me1.L	other
NA	0.00173217466003635	0.00897430468296975	0.193014915497959	0.846947286856282	-0.0158557988374507	0.0194037793063907	Pseudo-replicate 2	TP53wt only	0.303656012017034	Pairwise analyses H3K4me1.L	other
NA	-1.9834968765478e-4	0.00866660974337178	-0.0228866527428996	0.98174068717648	-0.0171800488787946	0.0168613397447762	Pseudo-replicate 3	TP53wt only	0.336346813408808	Pairwise analyses H3K4me1.L	other
NA	4.70943257533032e-4	0.00925037386691193	0.0509107268861391	0.959396657776893	-0.0176294293242412	0.0186613779197933	Pseudo-replicate 1	TP53wt only	0.330714819467555	Pairwise analyses H3K4me1.L	other
NA	0.00443141516483196	0.00894722781572718	0.495283595779526	0.620399948737047	-0.0130792722555022	0.0220262717618612	Pseudo-replicate 2	TP53wt only	0.243766746495921	Pairwise analyses H3K4me1.L	other
NA	0.00172182303619862	0.00863801353132899	0.199330902869483	0.84200390718646	-0.0151819303004606	0.0187040087057984	Pseudo-replicate 3	TP53wt only	0.302769535453485	Pairwise analyses H3K4me1.L	other
NA	0.0037431128143781	0.00934238936694448	0.400659046348689	0.688671166608355	-0.014526771306501	0.0221013416864023	Pseudo-replicate 1	TP53wt only	0.262733622036596	Pairwise analyses H3K4me1.L	other
NA	0.00587903857761308	0.00903743120665359	0.650520976943623	0.515355756294006	-0.0118012825540895	0.0236418746586589	Pseudo-replicate 2	TP53wt only	0.214857882879739	Pairwise analyses H3K4me1.L	other
NA	0.00232146228204761	0.00872660447229877	0.266021255966937	0.790222838775738	-0.0147467831643752	0.0194666517427705	Pseudo-replicate 3	TP53wt only	0.289753936135224	Pairwise analyses H3K4me1.L	other
NA	0.00497231407782661	0.0132550426322992	0.375126222959881	0.707566595575258	-0.0209150634664365	0.031047291770236	Pseudo-replicate 1	TP53wt only	0.267956721406723	Pairwise analyses H3K4me1.L	other
NA	0.00856105114859587	0.0127624814688117	0.670798321589493	0.502349016843953	-0.0163776417603124	0.0336733665491698	Pseudo-replicate 2	TP53wt only	0.210865914594359	Pairwise analyses H3K4me1.L	other
NA	0.01105349032395	0.0123474101029338	0.89520719177568	0.370676340985679	-0.0130647005760889	0.0353342594132398	Pseudo-replicate 3	TP53wt only	0.169127825732743	Pairwise analyses H3K4me1.L	other
NA	-0.0153792416265415	0.0131754339359374	-1.16726642183625	0.243102794401918	-0.041154450747666	0.0105783664069405	Pseudo-replicate 1	TP53wt only	0.124517126957053	Pairwise analyses H3K4me1.L	other
NA	-0.0101661649120608	0.0127959873568328	-0.794480693717809	0.426915643932971	-0.0351990613878214	0.0150385584597688	Pseudo-replicate 2	TP53wt only	0.187637000247689	Pairwise analyses H3K4me1.L	other
NA	-0.0188355455977708	0.0123421947640339	-1.52610989843225	0.126982497344856	-0.0429911693389108	0.00547980183830493	Pseudo-replicate 3	TP53wt only	0.0801740592486797	Pairwise analyses H3K4me1.L	other
NA	0.0082770674343746	0.00939149478918045	0.881336530571285	0.378135699430302	-0.0100958422986372	0.0267369874078937	Pseudo-replicate 1	TP53wt only	0.17182712575591	Pairwise analyses H3K4me1.L	other
NA	0.0111315496534835	0.00908232363930868	1.22562794451694	0.220338716935448	-0.006634541333184	0.0289789809743249	Pseudo-replicate 2	TP53wt only	0.11600638035101	Pairwise analyses H3K4me1.L	other
NA	0.00604381514348551	0.00877526490360793	0.688733070724806	0.490991260820668	-0.011120228613840299	0.0232837685122856	Pseudo-replicate 3	TP53wt only	0.20746993630716	Pairwise analyses H3K4me1.L	other
NA	3.58173040979733e-4	0.00975200591889357	0.036728140236852	0.970701771111055	-0.0187086999602191	0.0195200548872764	Pseudo-replicate 1	TP53wt only	0.333404360554349	Pairwise analyses H3K4me1.L	other
NA	0.00200964502532494	0.00942852889193594	0.213145130948664	0.831213763933259	-0.0164188256053116	0.0205269450106498	Pseudo-replicate 2	TP53wt only	0.300407812581149	Pairwise analyses H3K4me1.L	other
NA	-9.79000124962649e-5	0.00909179819992137	-0.0107679482478077	0.991408586369091	-0.0178691643009751	0.0177559021127379	Pseudo-replicate 3	TP53wt only	0.338215944429895	Pairwise analyses H3K4me1.L	other
NA	0.020454968179652	0.0181582510723138	1.12648338753505	0.259960968360832	-0.0150365818314027	0.0562322767690953	Pseudo-replicate 1	TP53wt only	0.130519721471084	Pairwise analyses H3K4me1.L	other
NA	0.0196958517906882	0.0173631339185084	1.13434889594978	0.256648226464653	-0.0142482815527369	0.0539009708431039	Pseudo-replicate 2	TP53wt only	0.129402191885581	Pairwise analyses H3K4me1.L	other
NA	0.00987449287463642	0.0166896641659657	0.59165317986283406	0.554082854935368	-0.0227388156155708	0.0427289937838621	Pseudo-replicate 3	TP53wt only	0.226311462361166	Pairwise analyses H3K4me1.L	other
NA	-0.00348201861629467	0.0130773773363908	-0.266262762534592	0.790036849404437	-0.0290968988545991	0.022284780250267	Pseudo-replicate 1	TP53wt only	0.289741511872885	Pairwise analyses H3K4me1.L	other
NA	-0.00351495700105713	0.0125326140367988	-0.280464792958306	0.779120933097526	-0.0280722797766881	0.021181632935759	Pseudo-replicate 2	TP53wt only	0.286898127254332	Pairwise analyses H3K4me1.L	other
NA	-3.82454445018864e-4	0.0121780716701512	-0.0314051727874348	0.974946415899762	-0.0242335829138105	0.0236002256890574	Pseudo-replicate 3	TP53wt only	0.334560634069489	Pairwise analyses H3K4me1.L	other
NA	-0.00884635629344598	0.0128832459110879	-0.686655859439305	0.492299618904482	-0.0340975078367441	0.0164047985526223	Pseudo-replicate 1	TP53 isogenic pair	0.207796292039047	Single-term analyses	other
NA	-0.00455009125952566	0.0127444389153788	-0.357025624253653	0.721072622842094	-0.0295291490403316	0.0204289686073115	Pseudo-replicate 2	TP53 isogenic pair	0.271690643741924	Single-term analyses	other
NA	-0.0104269402734001	0.0122999017361052	-0.847725493838113	0.396590865017275	-0.0345348107396396	0.0136809280591388	Pseudo-replicate 3	TP53 isogenic pair	0.177712067879626	Single-term analyses	other
NA	-0.00382917547347021	0.0160322489177868	-0.238842067205055	0.811228049129063	-0.035245622999828	0.0275873010708492	Pseudo-replicate 1	TP53 isogenic pair	0.295521876290637	Pairwise analyses H3K4me1.L	other
NA	-0.00323854128764051	0.0158479038341167	-0.204351396975839	0.83807890828466	-0.0342933583951039	0.0278162861584658	Pseudo-replicate 2	TP53 isogenic pair	0.302011215373094	Pairwise analyses H3K4me1.L	other
NA	0.00408375836889617	0.0153239084888773	0.266495872894328	0.789857337475326	-0.0259465153207358	0.0341140324673523	Pseudo-replicate 3	TP53 isogenic pair	0.289731458848005	Pairwise analyses H3K4me1.L	other
NA	-0.00532021188724043	0.0129610236495371	-0.410477754774442	0.681455518499209	-0.0307689203289519	0.0201286269676178	Pseudo-replicate 1	TP53 isogenic pair	0.260886441858749	Pairwise analyses H3K4me1.L	other
NA	-0.00127721972398783	0.0128212027629651	-0.0996177774894222	0.920647779636421	-0.0264558450730391	0.0239015418707633	Pseudo-replicate 2	TP53 isogenic pair	0.322196560125879	Pairwise analyses H3K4me1.L	other
NA	-0.00838021634347877	0.0123752851892235	-0.677173593605449	0.498295819866302	-0.0326870841748871	0.0159267690884895	Pseudo-replicate 3	TP53 isogenic pair	0.209580195962947	Pairwise analyses H3K4me1.L	other
NA	-0.00849187370018368	0.0128975709792889	-0.658408758813582	0.510275508710941	-0.0337721993184781	0.0167884530230701	Pseudo-replicate 1	TP53 isogenic pair	0.213346895562474	Pairwise analyses H3K4me1.L	other
NA	-0.00387540322203132	0.0127582059689479	-0.303757693790462	0.7613125000919	-0.0288810547277295	0.0211302498009671	Pseudo-replicate 2	TP53 isogenic pair	0.2826352103538	Pairwise analyses H3K4me1.L	other
NA	-0.0102685517805281	0.0123132677665342	-0.833942051389204	0.404313639285444	-0.0343997200050918	0.0138626146879265	Pseudo-replicate 3	TP53 isogenic pair	0.180451002996264	Pairwise analyses H3K4me1.L	other
NA	-0.00689167736979545	0.0145043551861919	-0.475145380909887	0.634683354472339	-0.0353241010542277	0.0215407443675654	Pseudo-replicate 1	TP53 isogenic pair	0.247845267863258	Pairwise analyses H3K4me1.L	other
NA	-0.00288551185532643	0.0143348677879106	-0.201293231163245	0.840469294995994	-0.0309793600064278	0.0252083353128044	Pseudo-replicate 2	TP53 isogenic pair	0.302472068798971	Pairwise analyses H3K4me1.L	other
NA	-0.00654158676627462	0.0138354273506986	-0.47281421819936	0.636345729313338	-0.0336609485501691	0.0205777783264613	Pseudo-replicate 3	TP53 isogenic pair	0.248204555085137	Pairwise analyses H3K4me1.L	other
NA	-0.00919920559749931	0.0129111386834944	-0.712501493710977	0.476154286812529	-0.0345101507790397	0.0161117138100068	Pseudo-replicate 1	TP53 isogenic pair	0.203092693172536	Pairwise analyses H3K4me1.L	other
NA	-0.00484281448507496	0.0127720958213411	-0.379171480766924	0.704560528161448	-0.0298803815118507	0.0201947257867704	Pseudo-replicate 2	TP53 isogenic pair	0.267243357496649	Pairwise analyses H3K4me1.L	other
NA	-0.0110418313683402	0.012326585071993	-0.895773752734499	0.370373610860553	-0.0352036915310489	0.0131200007865934	Pseudo-replicate 3	TP53 isogenic pair	0.169066269424245	Pairwise analyses H3K4me1.L	other
NA	7.30834799411869e-4	0.0132738938375868	0.0550580566903749	0.956092211341201	-0.0252947394960705	0.0267567646111372	Pseudo-replicate 1	TP53 isogenic pair	0.330179799609168	Pairwise analyses H3K4me1.L	other
NA	0.00151868676374917	0.0131286849577855	0.11567699039412	0.907908542815655	-0.0241956015953513	0.0272332878392264	Pseudo-replicate 2	TP53 isogenic pair	0.31920407036953	Pairwise analyses H3K4me1.L	other
NA	-0.00641744104160254	0.0126656653377888	-0.50668013645171	0.612379270084254	-0.0312205444042358	0.0183857501925129	Pseudo-replicate 3	TP53 isogenic pair	0.241612021061668	Pairwise analyses H3K4me1.L	other
NA	-0.00209817392111222	0.0134346394180086	-0.156176422442698	0.875893960839118	-0.0284545644816004	0.0242582216730977	Pseudo-replicate 1	TP53 isogenic pair	0.310990501353389	Pairwise analyses H3K4me1.L	other
NA	9.56159223226477e-4	0.013292084865431	0.0719344807760879	0.942654049426932	-0.0251242786617557	0.0270366071254421	Pseudo-replicate 2	TP53 isogenic pair	0.327525242023967	Pairwise analyses H3K4me1.L	other
NA	-0.00438343157496948	0.0128260222103303	-0.341760797158061	0.732530914326941	-0.0295490500762119	0.0207822069011254	Pseudo-replicate 3	TP53 isogenic pair	0.27495095329806	Pairwise analyses H3K4me1.L	other
NA	0.00980732762771493	0.015741281010347	0.62303237082601	0.533263249840153	-0.0211631973802671	0.0407780193553642	Pseudo-replicate 1	TP53 isogenic pair	0.220585692134755	Pairwise analyses H3K4me1.L	other
NA	0.0110610189924204	0.0155748066013998	0.710186602986536	0.477588427495515	-0.019616717420984	0.0417389249181916	Pseudo-replicate 2	TP53 isogenic pair	0.20338560677955	Pairwise analyses H3K4me1.L	other
NA	0.00338088569484302	0.0150301452233114	0.224940321241829	0.822025701161405	-0.0261981955732407	0.0329601920428042	Pseudo-replicate 3	TP53 isogenic pair	0.29825752637109	Pairwise analyses H3K4me1.L	other
NA	-0.0016389232979529	0.0146505849187204	-0.1118674310306	0.910928520742446	-0.030661981322276	0.0273843696829394	Pseudo-replicate 1	TP53 isogenic pair	0.319938141611624	Pairwise analyses H3K4me1.L	other
NA	0.00349836497020775	0.0144909202974533	0.241417722159618	0.809231378602199	-0.0252102136422338	0.0322072115231362	Pseudo-replicate 2	TP53 isogenic pair	0.294963737761401	Pairwise analyses H3K4me1.L	other
NA	-0.0070420161082017	0.0139828450629607	-0.503618260553809	0.614529658032044	-0.0346997670087584	0.0206160521764674	Pseudo-replicate 3	TP53 isogenic pair	0.242209610377881	Pairwise analyses H3K4me1.L	other
NA	0.00320199613511976	0.0149719790404957	0.213865924234806	0.830651613935991	-0.0264289000427789	0.032833050487224	Pseudo-replicate 1	TP53 isogenic pair	0.300300484918296	Pairwise analyses H3K4me1.L	other
NA	9.54749050038778e-4	0.0148135001228574	0.0644512803942662	0.948610899019533	-0.0283695909197992	0.030279404200724	Pseudo-replicate 2	TP53 isogenic pair	0.328721183621751	Pairwise analyses H3K4me1.L	other
NA	-0.00866900057158897	0.0143056391065102	-0.605984850243	0.544524813341218	-0.0369701585647883	0.0196325850354607	Pseudo-replicate 3	TP53 isogenic pair	0.223882781264212	Pairwise analyses H3K4me1.L	other
NA	-0.0101612545372475	0.0134877261327341	-0.753370467138013	0.451227324493017	-0.03660840895651	0.0162859124344029	Pseudo-replicate 1	TP53 isogenic pair	0.195614325794229	Pairwise analyses H3K4me1.L	other
NA	-0.0045215963060387	0.0133336485709098	-0.33911170539649	0.73452558072635	-0.0306651457375319	0.0216219691126777	Pseudo-replicate 2	TP53 isogenic pair	0.275591031705388	Pairwise analyses H3K4me1.L	other
NA	-0.00915661591185335	0.0128805434920546	-0.7108873874384	0.477154022364817	-0.0344155290817044	0.0161023039204566	Pseudo-replicate 3	TP53 isogenic pair	0.203336987442497	Pairwise analyses H3K4me1.L	other
NA	0.0110319271373208	0.0147914985462548	0.745828903192101	0.455770777719676	-0.0180223607603525	0.0400864920944301	Pseudo-replicate 1	TP53 isogenic pair	0.197180112383342	Pairwise analyses H3K4me1.L	other
NA	0.0163298213868916	0.0146392013107374	1.11548581375913	0.264642294279166	-0.0124326473391481	0.0450926767874485	Pseudo-replicate 2	TP53 isogenic pair	0.13231211025864	Pairwise analyses H3K4me1.L	other
NA	0.00314482588794473	0.0141408306343854	0.222393292816736	0.824007732656707	-0.0246349259195305	0.0309250079490667	Pseudo-replicate 3	TP53 isogenic pair	0.298749053212853	Pairwise analyses H3K4me1.L	other
NA	-0.00917630567955582	0.0133296882472334	-0.688411124803341	0.491193920165233	-0.0352956244936214	0.0169430192445366	Pseudo-replicate 1	TP53 isogenic pair	0.207488259885671	Pairwise analyses H3K4me1.L	other
NA	-0.00773430460791322	0.0131710078695761	-0.587221925952895	0.557054668495348	-0.0335404265257438	0.0180718229899148	Pseudo-replicate 2	TP53 isogenic pair	0.226928286891644	Pairwise analyses H3K4me1.L	other
NA	-0.0121479576809236	0.0127096870555957	-0.955803052253382	0.339171745989527	-0.0370513716963921	0.0127554540424061	Pseudo-replicate 3	TP53 isogenic pair	0.157618455515003	Pairwise analyses H3K4me1.L	other
NA	-0.0123967323873438	0.0140365206725417	-0.883177012063566	0.377140639857264	-0.0398523960499477	0.0150589151027263	Pseudo-replicate 1	TP53 isogenic pair	0.171415855915408	Pairwise analyses H3K4me1.L	other
NA	-9.8281547240758e-4	0.0138907661117927	-0.0707531510139828	0.943594218401675	-0.0281360826694043	0.0261704333466701	Pseudo-replicate 2	TP53 isogenic pair	0.327578680968179	Pairwise analyses H3K4me1.L	other
NA	-0.0103534404663421	0.0134093547909951	-0.772105789407167	0.440051773581242	-0.0365844680185135	0.0158775632989305	Pseudo-replicate 3	TP53 isogenic pair	0.192036970679376	Pairwise analyses H3K4me1.L	other
NA	0.00832715125358781	0.0149729147399899	0.55614764380829	0.578109927289179	-0.0209244494877728	0.0375788857246464	Pseudo-replicate 1	TP53 isogenic pair	0.232820583671924	Pairwise analyses H3K4me1.L	other
NA	0.0148312714920032	0.0147985317294035	1.0022123656048	0.31624103678597	-0.0140562732126958	0.0437189472063383	Pseudo-replicate 2	TP53 isogenic pair	0.149626932800914	Pairwise analyses H3K4me1.L	other
NA	0.00566806810752105	0.0142860200517404	0.396756275505196	0.691547196944142	-0.0222964983673081	0.0336327134291312	Pseudo-replicate 3	TP53 isogenic pair	0.263526134722272	Pairwise analyses H3K4me1.L	other
NA	-0.0097857443173188	0.0143472102802741	-0.682065999323446	0.495197218844973	-0.0379093027182075	0.0183378376424064	Pseudo-replicate 1	TP53 isogenic pair	0.208645493409652	Pairwise analyses H3K4me1.L	other
NA	0.00350475378719851	0.0141825487930012	0.24711734388166	0.804817411438025	-0.0242940450318022	0.0313035622396111	Pseudo-replicate 2	TP53 isogenic pair	0.293940716147161	Pairwise analyses H3K4me1.L	other
NA	-0.0132784892794273	0.0137095514452687	-0.968557529576207	0.332766002163135	-0.0401519960621041	0.0135950213964546	Pseudo-replicate 3	TP53 isogenic pair	0.155302772230613	Pairwise analyses H3K4me1.L	other
NA	-0.00412452827539806	0.0129825744175942	-0.317697256547856	0.750714592446756	-0.0295666793307374	0.0213175818185753	Pseudo-replicate 1	TP53 isogenic pair	0.279931030875143	Pairwise analyses H3K4me1.L	other
NA	-7.16967249188165e-4	0.0128443948784905	-0.0558194649082935	0.955485628363991	-0.0258821509664479	0.0244481754593705	Pseudo-replicate 2	TP53 isogenic pair	0.330179799609168	Pairwise analyses H3K4me1.L	other
NA	-0.00666420579612069	0.0123964416877617	-0.537590218546332	0.590859984622168	-0.030957832034517	0.017629370713939	Pseudo-replicate 3	TP53 isogenic pair	0.23641504977188	Pairwise analyses H3K4me1.L	other
NA	-0.0113958691364151	0.0187482239449301	-0.60783726340632	0.543295412114531	-0.0481197033985345	0.0253279394362799	Pseudo-replicate 1	TP53 isogenic pair	0.223641252951897	Pairwise analyses H3K4me1.L	other
NA	-0.00272652301739548	0.0185444583009922	-0.147026296111847	0.883111264570702	-0.0390698013218255	0.0336166700121147	Pseudo-replicate 2	TP53 isogenic pair	0.313027924150219	Pairwise analyses H3K4me1.L	other
NA	-0.0118554235325872	0.0179018435672709	-0.66224595740865	0.507813605388118	-0.0469205839423662	0.0232096114032495	Pseudo-replicate 3	TP53 isogenic pair	0.212628564871324	Pairwise analyses H3K4me1.L	other
NA	-0.00852702468682295	0.0128781662605347	-0.662130346379682	0.507887688932222	-0.0337683828735411	0.0167143371707325	Pseudo-replicate 1	TP53 isogenic pair	0.212628564871324	Pairwise analyses H3K4me1.L	other
NA	-0.00396353003273549	0.0127404410342741	-0.311098338124471	0.755725864497291	-0.0289354655548662	0.0210084080246179	Pseudo-replicate 2	TP53 isogenic pair	0.281163955146602	Pairwise analyses H3K4me1.L	other
NA	-0.00988691448609684	0.0122962069923178	-0.804062138208458	0.421361089386802	-0.033988478439653	0.0142146474813639	Pseudo-replicate 3	TP53 isogenic pair	0.185746073499195	Pairwise analyses H3K4me1.L	other
NA	-0.00662054910736571	0.0129129024359733	-0.512708056162641	0.608155553481102	-0.0319409266294017	0.0186998657965371	Pseudo-replicate 1	TP53 isogenic pair	0.240693373586349	Pairwise analyses H3K4me1.L	other
NA	-0.00298306838795427	0.012773996640539	-0.233526630067158	0.815352493311266	-0.0280362492857686	0.0220701587910845	Pseudo-replicate 2	TP53 isogenic pair	0.29652732057849	Pairwise analyses H3K4me1.L	other
NA	-0.00868629101779558	0.0123302674939828	-0.704468984313157	0.481140758701623	-0.032870514550652	0.0154979689079545	Pseudo-replicate 3	TP53 isogenic pair	0.204712750697892	Pairwise analyses H3K4me1.L	other
NA	-0.00896623690430298	0.0128773372823944	-0.69628034955343	0.486253276868845	-0.0342047296833574	0.0162722587610808	Pseudo-replicate 1	TP53 isogenic pair	0.206291587943448	Pairwise analyses H3K4me1.L	other
NA	-0.00467105383671959	0.012738153965917	-0.366697862909943	0.713844400835841	-0.029636851048449	0.0202947451864345	Pseudo-replicate 2	TP53 isogenic pair	0.269797760107465	Pairwise analyses H3K4me1.L	other
NA	-0.0104876674273428	0.0122925217093237	-0.853174610982221	0.39356248065724	-0.0345802552323824	0.0136049175806481	Pseudo-replicate 3	TP53 isogenic pair	0.176687561241944	Pairwise analyses H3K4me1.L	other
NA	-0.00162474259890745	0.0130166147271684	-0.124820672115022	0.900665521400607	-0.0271119230515811	0.0238624335985723	Pseudo-replicate 1	TP53 isogenic pair	0.317419174800868	Pairwise analyses H3K4me1.L	other
NA	0.00172093168465264	0.0128752437671018	0.133662066193254	0.893669802724142	-0.0234910568653245	0.0269329117936195	Pseudo-replicate 2	TP53 isogenic pair	0.315420549541907	Pairwise analyses H3K4me1.L	other
NA	-0.00578283188975206	0.0124274846033457	-0.465326015225579	0.641698007412451	-0.0301245335896716	0.0185588664464522	Pseudo-replicate 3	TP53 isogenic pair	0.249510352697868	Pairwise analyses H3K4me1.L	other
NA	-0.0228266412360846	0.0184512490417171	-1.23713257484493	0.216037868068197	-0.0589954884482961	0.0133422076722963	Pseudo-replicate 1	TP53 isogenic pair	0.114699533797466	Pairwise analyses H3K4me1.L	other
NA	-0.0161425116823388	0.018238900531079	-0.885059472462831	0.376124556158751	-0.0519016851496773	0.0196166620984369	Pseudo-replicate 2	TP53 isogenic pair	0.171199126616588	Pairwise analyses H3K4me1.L	other
NA	-0.0127936948153836	0.0175314172738014	-0.729758160197477	0.4655380233949	-0.0471668841436251	0.0215794976312175	Pseudo-replicate 3	TP53 isogenic pair	0.199952506673293	Pairwise analyses H3K4me1.L	other
NA	7.67212968020159e-4	0.0183669063005569	0.0417714859250354	0.966680866101143	-0.0352325667325947	0.0367669981404496	Pseudo-replicate 1	TP53 isogenic pair	0.332442910763441	Pairwise analyses H3K4me1.L	other
NA	0.00342270172618732	0.0181730284459408	0.188339645005719	0.850610409179386	-0.0321972233504607	0.0390426326281235	Pseudo-replicate 2	TP53 isogenic pair	0.304396689766426	Pairwise analyses H3K4me1.L	other
NA	-0.0103583203688028	0.0176135159089707	-0.588089307230659	0.556472349900474	-0.0448829709226207	0.024166337117954	Pseudo-replicate 3	TP53 isogenic pair	0.22683659926021	Pairwise analyses H3K4me1.L	other
NA	2.91547441869874e-4	0.013088987315185	0.0222742550549834	0.982229185276284	-0.0253494686931343	0.0259325406256104	Pseudo-replicate 1	TP53 isogenic pair	0.336393169341689	Pairwise analyses H3K4me1.L	other
NA	0.00480585022241259	0.0129477859176736	0.371171585085652	0.710509735666677	-0.0205453560856412	0.0301570140754495	Pseudo-replicate 2	TP53 isogenic pair	0.26885749059223	Pairwise analyses H3K4me1.L	other
NA	-0.00399169933455484	0.0125024090902576	-0.319274413893986	0.749518432933148	-0.0284708903139983	0.020487444564266	Pseudo-replicate 3	TP53 isogenic pair	0.279620376697382	Pairwise analyses H3K4me1.L	other
NA	-0.00195872442190762	0.0135539065068951	-0.144513644159431	0.885094883062476	-0.0284781472185631	0.0245606915485005	Pseudo-replicate 1	TP53 isogenic pair	0.313497694224097	Pairwise analyses H3K4me1.L	other
NA	0.00164579170723072	0.0134216606826878	0.122622061914706	0.902406383403141	-0.0245966414617403	0.0278882154645631	Pseudo-replicate 2	TP53 isogenic pair	0.317680050900708	Pairwise analyses H3K4me1.L	other
NA	-0.00174002117854075	0.0129590705320896	-0.134270523046546	0.893188661346465	-0.0270902132119903	0.0236101495131861	Pseudo-replicate 3	TP53 isogenic pair	0.315367598545078	Pairwise analyses H3K4me1.L	other
NA	0.0129608171090984	0.025363780619314	0.510997051410741	0.609353121454079	-0.0367537344248993	0.0626753652920442	Pseudo-replicate 1	TP53 isogenic pair	0.240975452983512	Pairwise analyses H3K4me1.L	other
NA	0.00159707247810069	0.024915437900754	0.0640997153837845	0.948890828472615	-0.0472361896865758	0.0504303403839292	Pseudo-replicate 2	TP53 isogenic pair	0.328758380421513	Pairwise analyses H3K4me1.L	other
NA	0.00124132320307983	0.0239990680740337	0.0517238085766714	0.958748766128075	-0.0457964718855164	0.0482791129637459	Pseudo-replicate 3	TP53 isogenic pair	0.33067022709629	Pairwise analyses H3K4me1.L	other
NA	-0.0138264542307744	0.0181783694798961	-0.760599252098236	0.446896466619477	-0.0494892057473771	0.0218362982873736	Pseudo-replicate 1	TP53 isogenic pair	0.194290797846506	Pairwise analyses H3K4me1.L	other
NA	-0.0191200212459772	0.0178283043335471	-1.07245315585059	0.283516543569184	-0.054102068508018	0.0158620267159628	Pseudo-replicate 2	TP53 isogenic pair	0.138655232196037	Pairwise analyses H3K4me1.L	other
NA	-0.00774168302680852	0.0173061382993003	-0.447337406700461	0.654631462278382	-0.0416938096243058	0.0262104443052886	Pseudo-replicate 3	TP53 isogenic pair	0.253195485627798	Pairwise analyses H3K4me1.L	other
NA	-0.0196151744963133	0.00877848139477453	-2.23446102055754	0.0254527545535582	-0.0367752823730348	-0.00237772190645795	Pseudo-replicate 1	TP53wt only	0.025830679791096	Single-term analyses	other
NA	-0.0242139784694287	0.00849538911472315	-2.85024948739123	0.00436849479150517	-0.0408237532204344	-0.00753186080572315	Pseudo-replicate 2	TP53wt only	0.00725775049721176	Single-term analyses	other
NA	-0.0181388580271704	0.00819613774914068	-2.21309823996945	0.0268908734311136	-0.0341635858591274	-0.00204680964364928	Pseudo-replicate 3	TP53wt only	0.0268186467682484	Single-term analyses	other
NA	-0.0185638924343695	0.0107087824359038	-1.73352036475496	0.0830032210764381	-0.0394850594745388	0.0024726055785993	Pseudo-replicate 1	TP53wt only	0.0603014253462332	Pairwise analyses H3K4me2.L	other
NA	-0.0338186034192761	0.0103594127392332	-3.26452901052953	0.00109646233918747	-0.0540595024763577	-0.0134699073058182	Pseudo-replicate 2	TP53wt only	0.00245719776953748	Pairwise analyses H3K4me2.L	other
NA	-0.0223938354824324	0.0100197841789784	-2.23496185969901	0.0254198527967953	-0.0419739282231432	-0.00271292748019429	Pseudo-replicate 3	TP53wt only	0.0258248066143154	Pairwise analyses H3K4me2.L	other
NA	-0.025978964378632	0.00919992895532641	-2.82382228219178	0.00474546897354141	-0.0441046824228426	-0.00777425434630118	Pseudo-replicate 1	TP53wt only	0.00773875743012535	Pairwise analyses H3K4me2.L	other
NA	-0.032475436514193	0.00890274258442081	-3.64780136078773	2.64493994503125e-4	-0.0500428217651318	-0.0148340515595912	Pseudo-replicate 2	TP53wt only	7.37667127827485e-4	Pairwise analyses H3K4me2.L	other
NA	-0.0256148397891751	0.00858924910981726	-2.98219779886208	0.00286187032785879	-0.0425492598867353	-0.00861161751225309	Pseudo-replicate 3	TP53wt only	0.00524181792235705	Pairwise analyses H3K4me2.L	other
NA	-0.0177772271393028	0.00935323248364019	-1.90065062216695	0.0573477901830721	-0.0360190294585721	5.34333218482578e-4	Pseudo-replicate 1	TP53wt only	0.046386445533426	Pairwise analyses H3K4me2.L	other
NA	-0.0200583657342091	0.00905133351448334	-2.21606746697744	0.0266868819149769	-0.0376771567037261	-0.0023740047677041	Pseudo-replicate 2	TP53wt only	0.0267131045868824	Pairwise analyses H3K4me2.L	other
NA	-0.0153239760589963	0.0087326641364471	-1.75478820890859	0.0792955411950105	-0.0323462819395456	0.00175922177420117	Pseudo-replicate 3	TP53wt only	0.0582970627018976	Pairwise analyses H3K4me2.L	other
NA	-0.00801555024422735	0.0101857890670268	-0.786934639180296	0.431320128757459	-0.0278170736976708	0.0118723202848501	Pseudo-replicate 1	TP53wt only	0.189136447889374	Pairwise analyses H3K4me2.L	other
NA	-0.0135295151859411	0.00984165935644728	-1.37471890622569	0.169218607510346	-0.0326748024471299	0.00569616878524775	Pseudo-replicate 2	TP53wt only	0.096740525693935	Pairwise analyses H3K4me2.L	other
NA	-0.0053330086512633	0.00949797703135832	-0.561488897441629	0.574464296931003	-0.0238370431081076	0.0132456697071055	Pseudo-replicate 3	TP53wt only	0.231986378343471	Pairwise analyses H3K4me2.L	other
NA	-0.0224717429964104	0.00906575034037999	-2.47875158179886	0.0131843095351007	-0.040149465672611	-0.00472107825567302	Pseudo-replicate 1	TP53wt only	0.0161403562712732	Pairwise analyses H3K4me2.L	other
NA	-0.0278043324431057	0.00877318133459292	-3.16924173600201	0.00152837220464516	-0.0448960447097279	-0.010644221061693101	Pseudo-replicate 2	TP53wt only	0.00325220095328805	Pairwise analyses H3K4me2.L	other
NA	-0.0211801051698004	0.00846425355495041	-2.50230041341484	0.0123389174983927	-0.0376709690894377	-0.0046255248650866904	Pseudo-replicate 3	TP53wt only	0.0154530128306678	Pairwise analyses H3K4me2.L	other
NA	0.00797326982662755	0.0091852960328249	0.868047126421837	0.385368534307206	-0.0099730320850528	0.0260004231182435	Pseudo-replicate 1	TP53wt only	0.174355979118651	Pairwise analyses H3K4me2.L	other
NA	-0.00117095010587813	0.00889090219861155	-0.131702056745264	0.895219958643523	-0.0185282978689112	0.0162622160015455	Pseudo-replicate 2	TP53wt only	0.315909142501957	Pairwise analyses H3K4me2.L	other
NA	0.00685174994487216	0.00857053255887056	0.799454397706075	0.424026978901315	-0.00987682542675331	0.0236508183368183	Pseudo-replicate 3	TP53wt only	0.18662574584324	Pairwise analyses H3K4me2.L	other
NA	-0.0066937643409173	0.00927500197071811	-0.721699506054017	0.470479245843609	-0.0247512566730093	0.0114390101524718	Pseudo-replicate 1	TP53wt only	0.201484207058781	Pairwise analyses H3K4me2.L	other
NA	-0.0145924011128415	0.0089784430618229	-1.62527077493976	0.104104875736352	-0.0320859176977379	0.00297149055024621	Pseudo-replicate 2	TP53wt only	0.0702217577958644	Pairwise analyses H3K4me2.L	other
NA	-0.00951671156786619	0.00864697878760365	-1.10058227291009	0.271078504294648	-0.0263733887485664	0.00740513986958775	Pseudo-replicate 3	TP53wt only	0.134611387591376	Pairwise analyses H3K4me2.L	other
NA	-0.0320922431335802	0.0109093362605398	-2.94172279294947	0.00326391960735464	-0.0533837148470309	-0.0107195510152603	Pseudo-replicate 1	TP53wt only	0.00583788000867432	Pairwise analyses H3K4me2.L	other
NA	-0.0295149076809595	0.0105637679413334	-2.79397539257514	0.00520644403127767	-0.0501886940924961	-0.00876498213791296	Pseudo-replicate 2	TP53wt only	0.00832711881638809	Pairwise analyses H3K4me2.L	other
NA	-0.0257528479149453	0.0101905751543505	-2.52712408523391	0.0115000863208627	-0.0457716009643937	-0.00566295055277463	Pseudo-replicate 3	TP53wt only	0.0146431605988924	Pairwise analyses H3K4me2.L	other
NA	-0.03013742273366	0.0106401139748194	-2.83243420183115	0.00461950724437652	-0.0510866439738006	-0.00910375352867695	Pseudo-replicate 1	TP53wt only	0.00759237298789989	Pairwise analyses H3K4me2.L	other
NA	-0.0348384748205022	0.0103001032764448	-3.38234228196273	7.18705340810995e-4	-0.055159555128077	-0.0144383137708984	Pseudo-replicate 2	TP53wt only	0.00173296223946307	Pairwise analyses H3K4me2.L	other
NA	-0.0242482828943622	0.00994883207641125	-2.4372994446107	0.0147974200151611	-0.0438648677380863	-0.00455795328173667	Pseudo-replicate 3	TP53wt only	0.0176059712389546	Pairwise analyses H3K4me2.L	other
NA	-0.081437006568122	0.0171531610993071	-4.74763841467166	2.05805542116891e-6	-0.115827832318539	-0.0469989044509356	Pseudo-replicate 1	TP53wt only	9.89981772729516e-6	Pairwise analyses H3K4me2.L	other
NA	-0.0719754679548183	0.0166056158300432	-4.33440522119023	1.46154739315123e-5	-0.105118188147926	-0.0387882464646841	Pseudo-replicate 2	TP53wt only	6.01308344185348e-5	Pairwise analyses H3K4me2.L	other
NA	-0.0689694552698052	0.0160158132971261	-4.30633486981154	1.65981729526986e-5	-0.10098184267678	-0.0369158450118323	Pseudo-replicate 3	TP53wt only	6.69859322412057e-5	Pairwise analyses H3K4me2.L	other
NA	-0.0669076156981792	0.016421031961529	-4.07450736682869	4.61118536617636e-5	-0.097831131136262	-0.0358191086618737	Pseudo-replicate 1	TP53wt only	1.64488917559896e-4	Pairwise analyses H3K4me2.L	other
NA	-0.0705912685511957	0.0159030587763648	-4.43884849725316	9.04414493831543e-6	-0.10060135553699	-0.0404258113160936	Pseudo-replicate 2	TP53wt only	3.8889208680146e-5	Pairwise analyses H3K4me2.L	other
NA	-0.0780339791448926	0.0153458298866775	-5.08502829245083	3.67571272439341e-7	-0.107124233038061	-0.0487969717809124	Pseudo-replicate 3	TP53wt only	2.059339565309e-6	Pairwise analyses H3K4me2.L	other
NA	-0.0154545510289497	0.00915613580963397	-1.68789010454483	0.0914323265330041	-0.0333713290667916	0.00254454471340261	Pseudo-replicate 1	TP53wt only	0.0644345862035958	Pairwise analyses H3K4me2.L	other
NA	-0.0178796039772572	0.00886061562327166	-2.01787378410795	0.0436044079876774	-0.0352152085151093	-4.66913870760498e-4	Pseudo-replicate 2	TP53wt only	0.0381361560745353	Pairwise analyses H3K4me2.L	other
NA	-0.0137590585694038	0.0085560090515842	-1.60811641110363	0.107809685599611	-0.0305017336187277	0.00305543380316782	Pseudo-replicate 3	TP53wt only	0.071680078464751	Pairwise analyses H3K4me2.L	other
NA	-0.0142510615574783	0.014223258931074	-1.00195472968179	0.316365457710069	-0.0415816486428438	0.0132665934651967	Pseudo-replicate 1	TP53wt only	0.149648631022962	Pairwise analyses H3K4me2.L	other
NA	-0.0173757547457809	0.013788453792142	-1.26016702145989	0.207609116872326	-0.0438071847705444	0.00922956495544576	Pseudo-replicate 2	TP53wt only	0.111699168797293	Pairwise analyses H3K4me2.L	other
NA	-0.0188434187378992	0.0133170182518179	-1.41498782847481	0.157072064743368	-0.0444274499756576	0.00690405984462482	Pseudo-replicate 3	TP53wt only	0.0921471659783601	Pairwise analyses H3K4me2.L	other
NA	-0.0157972269858206	0.00915027982425712	-1.72642009744255	0.0842718627327062	-0.0336848438541273	0.00217315115443199	Pseudo-replicate 1	TP53wt only	0.0609904766565652	Pairwise analyses H3K4me2.L	other
NA	-0.0228459127058679	0.00886716583305135	-2.57646164919036	0.00998172777533018	-0.0401855111409639	-0.00542871013860066	Pseudo-replicate 2	TP53wt only	0.0131130294953988	Pairwise analyses H3K4me2.L	other
NA	-0.0179938163015685	0.00853448169753486	-2.10836661665886	0.0349992897390251	-0.0346806049521626	-0.00123514417130137	Pseudo-replicate 3	TP53wt only	0.0328419179664989	Pairwise analyses H3K4me2.L	other
NA	-0.0247790832417195	0.00952300646837055	-2.60202314510865	0.00926755974747217	-0.0433967637495672	-0.00606959991804834	Pseudo-replicate 1	TP53wt only	0.0124145538607693	Pairwise analyses H3K4me2.L	other
NA	-0.0275445214898445	0.00921010642735972	-2.99068438644967	0.0027835302379142	-0.0455560943865662	-0.00944720946319344	Pseudo-replicate 2	TP53wt only	0.00513287798656007	Pairwise analyses H3K4me2.L	other
NA	-0.0209336746839398	0.00889321006344551	-2.35389409837345	0.0185779030308396	-0.0383249777465353	-0.00346246166278445	Pseudo-replicate 3	TP53wt only	0.020841276943275	Pairwise analyses H3K4me2.L	other
NA	0.0105275632286056	0.0103927669881748	1.01297019750218	0.311074396323808	-0.00984782059690225	0.0309775665865568	Pseudo-replicate 1	TP53wt only	0.148050007764746	Pairwise analyses H3K4me2.L	other
NA	0.00791645777518405	0.0100549703115294	0.787317866678008	0.431095813249692	-0.0117616047357349	0.0276645176703961	Pseudo-replicate 2	TP53wt only	0.18912515840006	Pairwise analyses H3K4me2.L	other
NA	0.0138212432488473	0.00972062766696348	1.4218467903899	0.155070732851159	-0.00524632859586506	0.0329539589634377	Pseudo-replicate 3	TP53wt only	0.0914802016272981	Pairwise analyses H3K4me2.L	other
NA	-0.0184833039207691	0.00955825720637507	-1.93375251593369	0.0531435635455118	-0.0371764627954129	2.98351999354303e-4	Pseudo-replicate 1	TP53wt only	0.0442059277141272	Pairwise analyses H3K4me2.L	other
NA	-0.0232523206539742	0.00923657068957436	-2.51741922791972	0.0118218071976456	-0.0413181426154826	-0.00510395435420977	Pseudo-replicate 2	TP53wt only	0.014952756328515	Pairwise analyses H3K4me2.L	other
NA	-0.0160651396893667	0.00892649642215314	-1.79971390001316	0.0719058251379162	-0.0335244204530283	0.00147122091412997	Pseudo-replicate 3	TP53wt only	0.0541660421786637	Pairwise analyses H3K4me2.L	other
NA	-0.0143766657145193	0.00882542492317119	-1.62900549714873	0.103311855240167	-0.0316261930826842	0.0029489773838612	Pseudo-replicate 1	TP53wt only	0.0698600082158024	Pairwise analyses H3K4me2.L	other
NA	-0.0199398033861523	0.00854194037494868	-2.33434120479588	0.0195778627815286	-0.0366342295834653	-0.00317411515945394	Pseudo-replicate 2	TP53wt only	0.0216695418232928	Pairwise analyses H3K4me2.L	other
NA	-0.0139802377596645	0.00824099691328938	-1.69642555467047	0.0898053175697036	-0.0300876099206764	0.00219343872280289	Pseudo-replicate 3	TP53wt only	0.0636648478267598	Pairwise analyses H3K4me2.L	other
NA	-0.00738624675122028	0.0125258725815496	-0.589679218204733	0.555405730439701	-0.0317600755373412	0.0171168024659833	Pseudo-replicate 1	TP53wt only	0.226692877017273	Pairwise analyses H3K4me2.L	other
NA	-0.0155990711000402	0.0121603951859075	-1.28277665828803	0.199570334021898	-0.0392874319505069	0.00821066532424734	Pseudo-replicate 2	TP53wt only	0.109052071656211	Pairwise analyses H3K4me2.L	other
NA	-0.013071428526723	0.0116598539552846	-1.12106280034482	0.262261131690029	-0.0357794893833412	0.00974826625998581	Pseudo-replicate 3	TP53wt only	0.13143207975463	Pairwise analyses H3K4me2.L	other
NA	-0.0198778329758325	0.00877565284942413	-2.26511158963369	0.0235058326024504	-0.03703114775231	-0.00264724514983871	Pseudo-replicate 1	TP53wt only	0.024400846294086	Pairwise analyses H3K4me2.L	other
NA	-0.0244148424004299	0.00849341067138827	-2.87456280463114	0.00404587295426486	-0.0410195063884332	-0.00773788941796838	Pseudo-replicate 2	TP53wt only	0.00686886060725048	Pairwise analyses H3K4me2.L	other
NA	-0.018272722499602	0.00819378679156799	-2.23007053569004	0.0257427605332767	-0.0342915212565574	-0.00218665892179646	Pseudo-replicate 3	TP53wt only	0.0260694362726561	Pairwise analyses H3K4me2.L	other
NA	-0.028015169131697	0.00908534692796431	-3.08355524052335	0.00204543132304866	-0.045869783926376	-0.0100846022386443	Pseudo-replicate 1	TP53wt only	0.00406285772211826	Pairwise analyses H3K4me2.L	other
NA	-0.0344233982141259	0.00879143044285385	-3.91556282426225	9.01935538003758e-5	-0.0517106853508218	-0.0170651360214732	Pseudo-replicate 2	TP53wt only	2.9931530595747e-4	Pairwise analyses H3K4me2.L	other
NA	-0.0255500694749228	0.00848278938575597	-3.01198913624163	0.00259541885822575	-0.0422227673861624	-0.00881128581893523	Pseudo-replicate 3	TP53wt only	0.00487567579437306	Pairwise analyses H3K4me2.L	other
NA	-0.0287818583949098	0.00912176083305567	-3.155296320707	0.00160335172016117	-0.0466032835430313	-0.0108860790807732	Pseudo-replicate 1	TP53wt only	0.00337851374722605	Pairwise analyses H3K4me2.L	other
NA	-0.0341589358483958	0.00882703947569698	-3.86980662570319	1.08921712506533e-4	-0.0514073377438062	-0.0168410403211739	Pseudo-replicate 2	TP53wt only	3.54669557918241e-4	Pairwise analyses H3K4me2.L	other
NA	-0.030289430056185	0.00851451126185195	-3.55738915889306	3.74559063528222e-4	-0.0469247965075961	-0.0135894672749047	Pseudo-replicate 3	TP53wt only	9.96489225004373e-4	Pairwise analyses H3K4me2.L	other
NA	-0.0186832523106652	0.00882541194118941	-2.11698359636539	0.0342612399922706	-0.0359174289160392	-0.00137247568809403	Pseudo-replicate 1	TP53wt only	0.03232451942855	Pairwise analyses H3K4me2.L	other
NA	-0.0243757262147969	0.00854065905169485	-2.85408023751513	0.00431616286017781	-0.041064840797514	-0.00761504118096378	Pseudo-replicate 2	TP53wt only	0.00720572191657907	Pairwise analyses H3K4me2.L	other
NA	-0.0187181854481525	0.00823938042428886	-2.2717952666651	0.0230988788880432	-0.0348133402561554	-0.00255639195561027	Pseudo-replicate 3	TP53wt only	0.02410978579136	Pairwise analyses H3K4me2.L	other
NA	-0.028214209667565	0.0124130753537951	-2.27294275297691	0.0230296299762648	-0.0524590156481318	-0.00381751064473605	Pseudo-replicate 1	TP53wt only	0.0240506847048918	Pairwise analyses H3K4me2.L	other
NA	-0.0321388678163694	0.0119933349210532	-2.67972736756918	0.00736821445253126	-0.0555740066636681	-0.00856210798918397	Pseudo-replicate 2	TP53wt only	0.0105848340210783	Pairwise analyses H3K4me2.L	other
NA	-0.0207017110337724	0.0115890674598205	-1.78631379147163	0.0740484651089203	-0.0433412580830757	0.0020700529425958	Pseudo-replicate 3	TP53wt only	0.0553364818251064	Pairwise analyses H3K4me2.L	other
NA	-0.0144118191674335	0.0125963888289682	-1.14412307869461	0.252572597787876	-0.0390227421815311	0.0103612378710652	Pseudo-replicate 1	TP53wt only	0.127764005114053	Pairwise analyses H3K4me2.L	other
NA	-0.0216775424471394	0.0121992538813727	-1.77695641536236	0.075575411135798	-0.045514434259712	0.002311238658865	Pseudo-replicate 2	TP53wt only	0.0560646415080789	Pairwise analyses H3K4me2.L	other
NA	-0.0189599586543682	0.0117565745125035	-1.61271113743239	0.106807279727753	-0.0419380527322676	0.00415914917376066	Pseudo-replicate 3	TP53wt only	0.0713623191970271	Pairwise analyses H3K4me2.L	other
NA	-0.0128676220580227	0.00892892450599728	-1.44111668201248	0.149551721413327	-0.030299414798585	0.00463898754898769	Pseudo-replicate 1	TP53wt only	0.0895275211503503	Pairwise analyses H3K4me2.L	other
NA	-0.0187652228907212	0.00864021410730087	-2.17184697713276	0.0298672069674418	-0.0356342351678059	-0.00182621969870269	Pseudo-replicate 2	TP53wt only	0.0290864741752745	Pairwise analyses H3K4me2.L	other
NA	-0.0135201501342132	0.00833817417564476	-1.62147609889281	0.10491557186264	-0.0298050048124167	0.0028298043083071	Pseudo-replicate 3	TP53wt only	0.0704658920252249	Pairwise analyses H3K4me2.L	other
NA	-0.017193963044645	0.00938164340518405	-1.83272400176115	0.0668436260419109	-0.0355234574316302	0.00121922821095448	Pseudo-replicate 1	TP53wt only	0.0513421012557201	Pairwise analyses H3K4me2.L	other
NA	-0.0217135770008391	0.00906543629801954	-2.39520485137409	0.0166110818018451	-0.0394192446797173	-0.00392975775657631	Pseudo-replicate 2	TP53wt only	0.0191769392096999	Pairwise analyses H3K4me2.L	other
NA	-0.015186899557531	0.0087328301275457609	-1.7390581673663	0.0820245319261539	-0.0322439597429841	0.00194265276713469	Pseudo-replicate 3	TP53wt only	0.0598643914774096	Pairwise analyses H3K4me2.L	other
NA	-0.0472356834171954	0.0156385409732396	-3.02046613542941	0.00252385929794648	-0.0780477721044623	-0.0163715307981074	Pseudo-replicate 1	TP53wt only	0.00477894990378812	Pairwise analyses H3K4me2.L	other
NA	-0.0529965976869524	0.0149037595343723	-3.55592141464219	3.76656662316961e-4	-0.0823810578205885	-0.0235648787642875	Pseudo-replicate 2	TP53wt only	9.9927846503299e-4	Pairwise analyses H3K4me2.L	other
NA	-0.0441986377718635	0.0143663865606944	-3.07653128955811	0.00209424321594039	-0.0724913628958983	-0.0158619867295177	Pseudo-replicate 3	TP53wt only	0.00412966962830301	Pairwise analyses H3K4me2.L	other
NA	-0.0246383663591881	0.0119797827568611	-2.05666219991153	0.039718730605685	-0.0480679875183113	-0.00113484632058133	Pseudo-replicate 1	TP53wt only	0.0358663750447495	Pairwise analyses H3K4me2.L	other
NA	-0.0386161598989261	0.0114804947497397	-3.36363203334957	7.69240308575463e-4	-0.0610836100689917	-0.0160810288673708	Pseudo-replicate 2	TP53wt only	0.00183162838507758	Pairwise analyses H3K4me2.L	other
NA	-0.0255651568311842	0.0111435618253916	-2.29416386176741	0.0217810882425965	-0.0473603581632947	-0.00370614944489984	Pseudo-replicate 3	TP53wt only	0.0231918051073098	Pairwise analyses H3K4me2.L	other
NA	-0.0224836752690167	0.0122084691748159	-1.84164574174434	0.0655269855751164	-0.0464121458292319	0.00144480692527191	Pseudo-replicate 1	TP53 isogenic pair	0.0508399693882182	Single-term analyses	other
NA	-0.0170338219471593	0.0120826053556564	-1.40978054366271	0.158604493343694	-0.0407154815934766	0.00664783853347883	Pseudo-replicate 2	TP53 isogenic pair	0.092476561078417	Single-term analyses	other
NA	-0.0142823848186075	0.011661331198679	-1.22476452947545	0.220663952995581	-0.0371383601729751	0.00857358973140022	Pseudo-replicate 3	TP53 isogenic pair	0.116082883627296	Single-term analyses	other
NA	-0.0211929265522898	0.0148856002569052	-1.42371998350948	0.154527546571133	-0.0503680313812843	0.00798219025729585	Pseudo-replicate 1	TP53 isogenic pair	0.091307592349874	Pairwise analyses H3K4me2.L	other
NA	-0.0206018934065484	0.0147312898630692	-1.39851252660479	0.16195921366546	-0.0494742495929016	0.00827046263956093	Pseudo-replicate 2	TP53 isogenic pair	0.0939437365408087	Pairwise analyses H3K4me2.L	other
NA	-0.00988061829502521	0.0142425285586828	-0.693740458677306	0.487844988437336	-0.0377955300505087	0.0180342903934061	Pseudo-replicate 3	TP53 isogenic pair	0.206644703873483	Pairwise analyses H3K4me2.L	other
NA	-0.0125776300445551	0.0127853143277187	-0.983756028374416	0.325235484208403	-0.0377883176376274	0.0126335750761477	Pseudo-replicate 1	TP53 isogenic pair	0.153008467177027	Pairwise analyses H3K4me2.L	other
NA	-0.00904732561157105	0.0126529374672586	-0.71503756617642	0.474585830875497	-0.03399103370375	0.0158973123039454	Pseudo-replicate 2	TP53 isogenic pair	0.2027213836003	Pairwise analyses H3K4me2.L	other
NA	-0.00834742224243392	0.012212921472562	-0.683491027203244	0.494296618122228	-0.0324443466414789	0.0157499419375253	Pseudo-replicate 3	TP53 isogenic pair	0.208404326803507	Pairwise analyses H3K4me2.L	other
NA	-0.0221542561386528	0.0130190424905541	-1.70168091506935	0.0888151999595414	-0.0476497855975688	0.00334115647098535	Pseudo-replicate 1	TP53 isogenic pair	0.0631981325661255	Pairwise analyses H3K4me2.L	other
NA	-0.0138393320629078	0.0128846323688788	-1.074095997984	0.2827796580587	-0.0390302959969941	0.0113515762913938	Pseudo-replicate 2	TP53 isogenic pair	0.138508217633438	Pairwise analyses H3K4me2.L	other
NA	-0.0145843728590858	0.0124354032218918	-1.17281061167449	0.240871761734149	-0.0388960229111494	0.00972719384180363	Pseudo-replicate 3	TP53 isogenic pair	0.123840585204642	Pairwise analyses H3K4me2.L	other
NA	-0.0110916222642627	0.0141630795775151	-0.783136337232152	0.433547054779205	-0.0387615001779038	0.0165783239877797	Pseudo-replicate 1	TP53 isogenic pair	0.189827262305724	Pairwise analyses H3K4me2.L	other
NA	-0.00727612338018353	0.0140136852115033	-0.519215557533064	0.603610431217169	-0.0346379728590589	0.0200857580417105	Pseudo-replicate 2	TP53 isogenic pair	0.239491635177718	Pairwise analyses H3K4me2.L	other
NA	-6.29843820483304e-4	0.0135209502356381	-0.0465828073845861	0.962845734873471	-0.0270554135521251	0.0257957503941598	Pseudo-replicate 3	TP53 isogenic pair	0.331662903560322	Pairwise analyses H3K4me2.L	other
NA	-0.0219628668554338	0.0125916007482764	-1.74424739907992	0.0811159594563631	-0.04657776007188	0.00265187367815302	Pseudo-replicate 1	TP53 isogenic pair	0.0594289805416413	Pairwise analyses H3K4me2.L	other
NA	-0.0164133658297412	0.0124614560923806	-1.31713065536355	0.187794833000866	-0.0407630674688468	0.00793613819663561	Pseudo-replicate 2	TP53 isogenic pair	0.104689705696756	Pairwise analyses H3K4me2.L	other
NA	-0.0154327330832256	0.0120274043486012	-1.2831308099341	0.199446251268523	-0.0389301116024999	0.00806446005633516	Pseudo-replicate 3	TP53 isogenic pair	0.109015540973256	Pairwise analyses H3K4me2.L	other
NA	-0.0157261451424663	0.0127949552906663	-1.22908949544655	0.219038253199758	-0.0407684229632895	0.00931621831471509	Pseudo-replicate 1	TP53 isogenic pair	0.115570727431322	Pairwise analyses H3K4me2.L	other
NA	-0.0127623431216604	0.0126641331621192	-1.00775496895713	0.313572108811841	-0.0375405517064842	0.0120159153739129	Pseudo-replicate 2	TP53 isogenic pair	0.148820707736821	Pairwise analyses H3K4me2.L	other
NA	-0.00897742940523617	0.0122139485302916	-0.73501451090705	0.462330656733032	-0.032856568077862	0.0149019362742725	Pseudo-replicate 3	TP53 isogenic pair	0.199203743698328	Pairwise analyses H3K4me2.L	other
NA	-0.00947504250214985	0.0151280493981483	-0.626322816166216	0.531103223876698	-0.0393287629115633	0.0203767524722268	Pseudo-replicate 1	TP53 isogenic pair	0.219930987792188	Pairwise analyses H3K4me2.L	other
NA	-0.0123990167510863	0.0149791550907236	-0.827751410275792	0.407811297494849	-0.041975698039509	0.0171762702507137	Pseudo-replicate 2	TP53 isogenic pair	0.181623106671949	Pairwise analyses H3K4me2.L	other
NA	-0.0065556394142149	0.0144483452980748	-0.453729425686442	0.650023585004909	-0.0351411274815861	0.0220289849581871	Pseudo-replicate 3	TP53 isogenic pair	0.251844666254614	Pairwise analyses H3K4me2.L	other
NA	-0.0329341568617414	0.0148362787917163	-2.21983944384558	0.0264296683538805	-0.0621237184480096	-0.00374393682816471	Pseudo-replicate 1	TP53 isogenic pair	0.0265533120564194	Pairwise analyses H3K4me2.L	other
NA	-0.0237954134257931	0.0146796115252585	-1.62098386492378	0.105021099141506	-0.0527093609862643	0.00511939342468293	Pseudo-replicate 2	TP53 isogenic pair	0.0704903207892029	Pairwise analyses H3K4me2.L	other
NA	-0.015667225502658	0.0141661036285685	-1.10596575554214	0.268741341696915	-0.0435452095077356	0.0122115961796162	Pseudo-replicate 3	TP53 isogenic pair	0.133799605886456	Pairwise analyses H3K4me2.L	other
NA	-0.0401714988614868	0.0238625145579439	-1.68345623274282	0.0922868052688234	-0.0882052361544632	0.00786233285114848	Pseudo-replicate 1	TP53 isogenic pair	0.0648448385579429	Pairwise analyses H3K4me2.L	other
NA	-0.00494775485214677	0.0236008468195718	-0.209643106875456	0.833946232753784	-0.0519561183965786	0.0420606600838776	Pseudo-replicate 2	TP53 isogenic pair	0.30096846477054	Pairwise analyses H3K4me2.L	other
NA	-0.00640953239528049	0.0227810368748453	-0.281353848400019	0.778439012522948	-0.0519694228512211	0.0391503708233503	Pseudo-replicate 3	TP53 isogenic pair	0.28675788866977	Pairwise analyses H3K4me2.L	other
NA	-0.00118712837764486	0.022917324335703	-0.051800478985037	0.958687673890642	-0.044681929417141	0.0423032838175283	Pseudo-replicate 1	TP53 isogenic pair	0.33067022709629	Pairwise analyses H3K4me2.L	other
NA	-0.00450585128811095	0.0226850503785728	-0.198626461608697	0.842554952651923	-0.0474802546698343	0.0384674819392849	Pseudo-replicate 2	TP53 isogenic pair	0.302800378007837	Pairwise analyses H3K4me2.L	other
NA	-0.0136114366554026	0.0219056691702522	-0.621365937265539	0.534358878627041	-0.0552160278879343	0.0279936380835722	Pseudo-replicate 3	TP53 isogenic pair	0.220847069337377	Pairwise analyses H3K4me2.L	other
NA	-0.0182907741135855	0.0127375426473759	-1.43597353272482	0.151009872722488	-0.0432811205931513	0.00669960875215742	Pseudo-replicate 1	TP53 isogenic pair	0.0899858100191887	Pairwise analyses H3K4me2.L	other
NA	-0.0119038211191341	0.0125982384352984	-0.944879808416814	0.344720241043674	-0.0366170615944631	0.0128094665528177	Pseudo-replicate 2	TP53 isogenic pair	0.159574048690966	Pairwise analyses H3K4me2.L	other
NA	-0.00888872024982417	0.0121703351256973	-0.730359530614394	0.465170448622444	-0.0327629420368095	0.0149855247187735	Pseudo-replicate 3	TP53 isogenic pair	0.199839995268411	Pairwise analyses H3K4me2.L	other
NA	0.0274928647880683	0.0198464280227345	1.38528025076224	0.165966790156118	-0.0107391570070211	0.0657259252359397	Pseudo-replicate 1	TP53 isogenic pair	0.0956190064165302	Pairwise analyses H3K4me2.L	other
NA	0.0166729280520726	0.0196583872265653	0.848133056893991	0.396363873584325	-0.0210933645945451	0.0544403737084279	Pseudo-replicate 2	TP53 isogenic pair	0.177652143860843	Pairwise analyses H3K4me2.L	other
NA	0.0148883261564807	0.0189906851775273	0.783980462911304	0.433051574206676	-0.021688082316269	0.0514654037779993	Pseudo-replicate 3	TP53 isogenic pair	0.189677375936426	Pairwise analyses H3K4me2.L	other
NA	-0.0229988539525851	0.0127092634412578	-1.80961344132063	0.0703557540329403	-0.0479074106165714	0.00190971184147643	Pseudo-replicate 1	TP53 isogenic pair	0.0533301066461975	Pairwise analyses H3K4me2.L	other
NA	-0.0211870501971368	0.0125671388623283	-1.68590881578048	0.0918133636757575	-0.0458179598333883	0.00344386062444656	Pseudo-replicate 2	TP53 isogenic pair	0.0645836457501975	Pairwise analyses H3K4me2.L	other
NA	-0.0183267272476687	0.0121284303436006	-1.51105515952759	0.130774397871557	-0.0420977505513089	0.00544429581779561	Pseudo-replicate 3	TP53 isogenic pair	0.0817284166412195	Pairwise analyses H3K4me2.L	other
NA	-0.0192463518693469	0.013229557112063	-1.45479940910476	0.145724801836004	-0.0451981231766085	0.00670542467955455	Pseudo-replicate 1	TP53 isogenic pair	0.0877328661175288	Pairwise analyses H3K4me2.L	other
NA	-0.0127365863436286	0.0130906253267417	-0.972954769212604	0.330575782506089	-0.0384156288386106	0.0129424524641035	Pseudo-replicate 2	TP53 isogenic pair	0.154642401049334	Pairwise analyses H3K4me2.L	other
NA	-0.00888728391024208	0.0126463373184828	-0.702755563640803	0.482208094072731	-0.0336952724684744	0.0159207029058694	Pseudo-replicate 3	TP53 isogenic pair	0.204940580751056	Pairwise analyses H3K4me2.L	other
NA	-0.0153140382283773	0.0144853377164671	-1.05720960933952	0.290415935215846	-0.0437515420302509	0.0131234736659986	Pseudo-replicate 1	TP53 isogenic pair	0.140979758630266	Pairwise analyses H3K4me2.L	other
NA	-0.00969002525945442	0.0143315824087702	-0.676130868390684	0.498957559691655	-0.0378060167727029	0.0184259841508869	Pseudo-replicate 2	TP53 isogenic pair	0.209719601895355	Pairwise analyses H3K4me2.L	other
NA	-0.010889630605643	0.013841623263475	-0.786730746702109	0.43143950122575	-0.0380900631241951	0.0163108162344658	Pseudo-replicate 3	TP53 isogenic pair	0.18914525170378	Pairwise analyses H3K4me2.L	other
NA	-0.0261644710281236	0.0133017415862962	-1.96699588985242	0.0491836846225994	-0.0522330984637415	-9.58366189072308e-5	Pseudo-replicate 1	TP53 isogenic pair	0.0418065686326368	Pairwise analyses H3K4me2.L	other
NA	-0.0209486408326135	0.0131587707401586	-1.59199071450356	0.111386790947022	-0.0467373367233209	0.00484005981306368	Pseudo-replicate 2	TP53 isogenic pair	0.0732385361614547	Pairwise analyses H3K4me2.L	other
NA	-0.0180364631340579	0.0127147954920231	-1.41854134778444	0.156032775878531	-0.0429559121918439	0.00688298585878953	Pseudo-replicate 3	TP53 isogenic pair	0.0917666263763526	Pairwise analyses H3K4me2.L	other
NA	-0.0192142566281511	0.0122801377875413	-1.56466132225689	0.11766234201636	-0.0432707513072712	0.00484224202647961	Pseudo-replicate 1	TP53 isogenic pair	0.0762092667202304	Pairwise analyses H3K4me2.L	other
NA	-0.0138669994180967	0.0121548120098231	-1.14086498473936	0.253926112668533	-0.0376770340046117	0.00994303869012744	Pseudo-replicate 2	TP53 isogenic pair	0.128267358343893	Pairwise analyses H3K4me2.L	other
NA	-0.0112875242245017	0.0117309548859442	-0.962199951687322	0.335949173406021	-0.0342653126343732	0.0116902555350764	Pseudo-replicate 3	TP53 isogenic pair	0.156502682232295	Pairwise analyses H3K4me2.L	other
NA	-0.0255987811549853	0.017434353049659	-1.46829544417686	0.142023987917762	-0.0596169919540886	0.00841933714663726	Pseudo-replicate 1	TP53 isogenic pair	0.0862407457332632	Pairwise analyses H3K4me2.L	other
NA	-0.0244151767439811	0.0172341604376656	-1.41667340467722	0.156578436177667	-0.0580529695422551	0.00922255846903933	Pseudo-replicate 2	TP53 isogenic pair	0.0919141909818751	Pairwise analyses H3K4me2.L	other
NA	-0.0119838165804519	0.0166234347386306	-0.720898945908158	0.470971691451077	-0.0444322247203173	0.0204645062553289	Pseudo-replicate 3	TP53 isogenic pair	0.2016044489464	Pairwise analyses H3K4me2.L	other
NA	-0.0226364499018261	0.0122058627489235	-1.85455550070171	0.0636597276558461	-0.0465576906604652	0.0012848012643119	Pseudo-replicate 1	TP53 isogenic pair	0.0499026744529121	Pairwise analyses H3K4me2.L	other
NA	-0.0171163731629023	0.0120808989109613	-1.41681287866519	0.156537643352951	-0.0407925742313781	0.00655982766752449	Pseudo-replicate 2	TP53 isogenic pair	0.0919141909818751	Pairwise analyses H3K4me2.L	other
NA	-0.0143668023080469	0.0116595594954084	-1.23219083136928	0.217877807437491	-0.0372171073311821	0.00848350117021836	Pseudo-replicate 3	TP53 isogenic pair	0.115165629199982	Pairwise analyses H3K4me2.L	other
NA	-0.0136647081024302	0.012626271055173	-1.08224415923906	0.279144051270304	-0.0385132353462145	0.0111840635612737	Pseudo-replicate 1	TP53 isogenic pair	0.137327763544576	Pairwise analyses H3K4me2.L	other
NA	-0.0111576977594663	0.012496038004378	-0.892898833658891	0.371911351776922	-0.0357525023677177	0.0134373952408824	Pseudo-replicate 2	TP53 isogenic pair	0.169565040375717	Pairwise analyses H3K4me2.L	other
NA	-0.00777056515126341	0.0120620061496694	-0.644218304554288	0.519433882795774	-0.0315121883065705	0.0159712536336898	Pseudo-replicate 3	TP53 isogenic pair	0.215896567159197	Pairwise analyses H3K4me2.L	other
NA	-0.0190097818729877	0.0126772431859566	-1.49952017123455	0.133738739809093	-0.0438450321577504	0.00582559938449582	Pseudo-replicate 1	TP53 isogenic pair	0.0828811472112215	Pairwise analyses H3K4me2.L	other
NA	-0.0129967292684643	0.0125453998304757	-1.03597569181432	0.300213483084628	-0.0375654080995821	0.0115720627582733	Pseudo-replicate 2	TP53 isogenic pair	0.144156195329899	Pairwise analyses H3K4me2.L	other
NA	-0.0129407168044057	0.0121068959652274	-1.06887156225453	0.285127547625287	-0.0366537569059844	0.0107723813285659	Pseudo-replicate 3	TP53 isogenic pair	0.138979243228107	Pairwise analyses H3K4me2.L	other
NA	-0.0174897930260206	0.0122785278088861	-1.42442101351621	0.154324634859218	-0.0415257193088803	0.00654614442187944	Pseudo-replicate 1	TP53 isogenic pair	0.0912378496116721	Pairwise analyses H3K4me2.L	other
NA	-0.0122389837744197	0.0121494610950893	-1.00736844857807	0.313757747629024	-0.0360278343445637	0.01154986555504	Pseudo-replicate 2	TP53 isogenic pair	0.148821635630881	Pairwise analyses H3K4me2.L	other
NA	-0.0108005761878779	0.0117276911475536	-0.920946506178326	0.357078356396386	-0.0337631506633637	0.0121619985527598	Pseudo-replicate 3	TP53 isogenic pair	0.163979704024486	Pairwise analyses H3K4me2.L	other
NA	-0.0413315095709345	0.017263129000581	-2.39420730561323	0.016656331602546	-0.0751680573856676	-0.00749495923214231	Pseudo-replicate 1	TP53 isogenic pair	0.0192175316046314	Pairwise analyses H3K4me2.L	other
NA	-0.0254091677185207	0.0170942189802265	-1.48641875641773	0.137168391651631	-0.0589141023527368	0.0080957664354758	Pseudo-replicate 2	TP53 isogenic pair	0.0842592519192212	Pairwise analyses H3K4me2.L	other
NA	-0.0180072547897043	0.016450777560318	-1.09461420432435	0.2736856899838	-0.0502507833648725	0.0142362726055855	Pseudo-replicate 3	TP53 isogenic pair	0.135584412235591	Pairwise analyses H3K4me2.L	other
NA	-0.00316252908949383	0.0175185155491272	-0.180524946912605	0.856740471306713	-0.0375135512175767	0.0311884717010078	Pseudo-replicate 1	TP53 isogenic pair	0.305785859867112	Pairwise analyses H3K4me2.L	other
NA	-0.0100145529459056	0.0173161001423348	-0.578337666309853	0.563036169028141	-0.0439742104741176	0.0239450904286547	Pseudo-replicate 2	TP53 isogenic pair	0.22872907865527	Pairwise analyses H3K4me2.L	other
NA	-0.00945125614122498	0.0167671129353207	-0.563678206121906	0.572973152041123	-0.0423326936159912	0.023430166089376	Pseudo-replicate 3	TP53 isogenic pair	0.231629734641766	Pairwise analyses H3K4me2.L	other
NA	-0.0134834011140061	0.0124289025456228	-1.08484245205983	0.277991439731961	-0.0378138267043275	0.0108470634704083	Pseudo-replicate 1	TP53 isogenic pair	0.137075046654318	Pairwise analyses H3K4me2.L	other
NA	-0.00847844570158985	0.0123001251917691	-0.689297512781691	0.490636062835915	-0.0325488321175619	0.0155919483382002	Pseudo-replicate 2	TP53 isogenic pair	0.207365845778505	Pairwise analyses H3K4me2.L	other
NA	-0.00760980935462604	0.0118761479911788	-0.640764106364991	0.52167595659008	-0.0308501988855719	0.015630558958073498	Pseudo-replicate 3	TP53 isogenic pair	0.21673387702732	Pairwise analyses H3K4me2.L	other
NA	-0.0194137576307399	0.013018409209581	-1.491254216871	0.135894764125936	-0.0448922035030187	0.00606468404625644	Pseudo-replicate 1	TP53 isogenic pair	0.083806375658615	Pairwise analyses H3K4me2.L	other
NA	-0.0148003748075836	0.0128907970207677	-1.14813496665407	0.250912851200149	-0.0400175578295856	0.0104168096506646	Pseudo-replicate 2	TP53 isogenic pair	0.127251420992857	Pairwise analyses H3K4me2.L	other
NA	-0.00988331070517103	0.0124477799348421	-0.793981798915565	0.427206027375021	-0.0342312279602739	0.0144645908055678	Pseudo-replicate 3	TP53 isogenic pair	0.187678021621563	Pairwise analyses H3K4me2.L	other
NA	-0.0468484042544335	0.0218257053939055	-2.14647835700721	0.0318348336949607	-0.0897892472001736	-0.00390777810180498	Pseudo-replicate 1	TP53 isogenic pair	0.0304882938212192	Pairwise analyses H3K4me2.L	other
NA	-0.0373198381741757	0.0213886149733585	-1.74484594821408	0.0810116881990754	-0.0794119304850515	0.00477198844257981	Pseudo-replicate 2	TP53 isogenic pair	0.0593754237125984	Pairwise analyses H3K4me2.L	other
NA	-0.0323252158017322	0.0206708657232079	-1.56380561097833	0.117863226201829	-0.0730097251973044	0.00835916482630302	Pseudo-replicate 3	TP53 isogenic pair	0.0762951909146309	Pairwise analyses H3K4me2.L	other
NA	-0.0325558629675873	0.0166275511372703	-1.95794694593445	0.0502362384198951	-0.0651270421771091	1.53127549944244e-5	Pseudo-replicate 1	TP53 isogenic pair	0.0424572178498832	Pairwise analyses H3K4me2.L	other
NA	-0.0350660470715999	0.0163050074322092	-2.15063054815479	0.0315053721669081	-0.0670042715597817	-0.00312783243085398	Pseudo-replicate 2	TP53 isogenic pair	0.0302183459532221	Pairwise analyses H3K4me2.L	other
NA	-0.0225145828642745	0.0158166000274777	-1.42347804364785	0.154597622598909	-0.0534814549825672	0.00845228242481346	Pseudo-replicate 3	TP53 isogenic pair	0.0913142194036101	Pairwise analyses H3K4me2.L	other
NA	-0.00119180705459497	0.00872509700024757	-0.1365952784893	0.891350708739318	-0.0182464838031242	0.0159404462477923	Pseudo-replicate 1	TP53wt only	0.315010599917544	Single-term analyses	other
NA	-0.00945853774567963	0.00844023896508596	-1.12064809833063	0.262437682799101	-0.0259587525103019	0.00711418516484523	Pseudo-replicate 2	TP53wt only	0.131485965818112	Single-term analyses	other
NA	-0.0011622616255703	0.0081430511147862	-0.142730483842826	0.88650304057022	-0.0170829502830465	0.0148259041780778	Pseudo-replicate 3	TP53wt only	0.313821400554768	Single-term analyses	other
NA	-0.0116846698362583	0.0105795730066156	-1.10445571186584	0.269395505078728	-0.0323507896036999	0.00909458012324267	Pseudo-replicate 1	TP53wt only	0.134090250393497	Pairwise analyses H3K4me3.L	other
NA	-0.0255240869072684	0.0102414876700565	-2.49222454096141	0.0126945755842729	-0.045532401468274	-0.00540988755350528	Pseudo-replicate 2	TP53wt only	0.0157945884370908	Pairwise analyses H3K4me3.L	other
NA	-0.0130639843902859	0.00990199761324152	-1.31932816998622	0.187059424088884	-0.0324133036714425	0.0063842809435934	Pseudo-replicate 3	TP53wt only	0.104401953139973	Pairwise analyses H3K4me3.L	other
NA	-0.0045848536493126	0.00904382602520832	-0.506959514317613	0.612183225775095	-0.0223648149464793	0.0132727704311052	Pseudo-replicate 1	TP53wt only	0.241584710748407	Pairwise analyses H3K4me3.L	other
NA	-0.0143489744635362	0.00874827951748329	-1.64020530378116	0.100962486922126	-0.031577909001215	0.00295265696699551	Pseudo-replicate 2	TP53wt only	0.0689814928822748	Pairwise analyses H3K4me3.L	other
NA	-0.00546375844745507	0.00844032559385405	-0.647339772227932	0.517412066170114	-0.0220822935847599	0.0112224251837	Pseudo-replicate 3	TP53wt only	0.215244085971019	Pairwise analyses H3K4me3.L	other
NA	0.00304144479670241	0.00918916249473924	0.330981718784886	0.740658294340153	-0.014823982329506	0.0209793089435211	Pseudo-replicate 1	TP53wt only	0.277345722336086	Pairwise analyses H3K4me3.L	other
NA	-0.0035180976000147	0.00888868352758959	-0.39579512411426	0.692256174117972	-0.0207707194613598	0.013802477448414	Pseudo-replicate 2	TP53wt only	0.263678853772758	Pairwise analyses H3K4me3.L	other
NA	0.00378103804410918	0.00857593247414336	0.440889437447076	0.65929304079223	-0.0128825084557249	0.020507756225263	Pseudo-replicate 3	TP53wt only	0.254338577174245	Pairwise analyses H3K4me3.L	other
NA	0.00270187291807935	0.0100294575150058	0.269393724838744	0.787626714586821	-0.0168109889683222	0.0223004772228131	Pseudo-replicate 1	TP53wt only	0.289024546215333	Pairwise analyses H3K4me3.L	other
NA	-0.00639598923180833	0.00968467906191919	-0.660423457598899	0.508982122889258	-0.0252624119133556	0.0125500661495243	Pseudo-replicate 2	TP53wt only	0.21294634844378	Pairwise analyses H3K4me3.L	other
NA	0.00396211722266104	0.00934925673568435	0.423789541209023	0.671719306313826	-0.0142639566809125	0.0222623032652518	Pseudo-replicate 3	TP53wt only	0.258127473560652	Pairwise analyses H3K4me3.L	other
NA	-0.00190846737834197	0.00902343232814265	-0.211501267914402	0.832496142937574	-0.0195048442729999	0.0157604099520747	Pseudo-replicate 1	TP53wt only	0.300624993896765	Pairwise analyses H3K4me3.L	other
NA	-0.0107658085304042	0.00872877922603214	-1.23336932366178	0.217438004613171	-0.0277829123917456	0.00631914315651916	Pseudo-replicate 2	TP53wt only	0.115021135698024	Pairwise analyses H3K4me3.L	other
NA	-0.00237856986634076	0.00842144846859448	-0.282441895264336	0.777604694295566	-0.0187976482281295	0.0141036737865632	Pseudo-replicate 3	TP53wt only	0.28662887606792	Pairwise analyses H3K4me3.L	other
NA	0.0250975728731595	0.00907293565939206	2.76620201171373	0.00567133905188098	0.00735638684202985	0.0429187082476505	Pseudo-replicate 1	TP53wt only	0.00881530534775226	Pairwise analyses H3K4me3.L	other
NA	0.0122735939478461	0.00878032381412539	1.39785208469202	0.162157489856024	-0.00490093777965907	0.0295234183571134	Pseudo-replicate 2	TP53wt only	0.093977492270051	Pairwise analyses H3K4me3.L	other
NA	0.02086720168026	0.00846813089744138	2.46420395869943	0.0137317947216601	0.00431760616451773	0.0374868031384048	Pseudo-replicate 3	TP53wt only	0.0166394926269262	Pairwise analyses H3K4me3.L	other
NA	0.0155957459999097	0.00915483374702893	1.70355316446583	0.0884645977041451	-0.00227045723422774	0.0335379689619543	Pseudo-replicate 1	TP53wt only	0.0630664480527976	Pairwise analyses H3K4me3.L	other
NA	0.00410738209251377	0.00885834021642761	0.463674005757502	0.64288132361106	-0.0131944463063375	0.0214801936113939	Pseudo-replicate 2	TP53wt only	0.249919445157815	Pairwise analyses H3K4me3.L	other
NA	0.011027067289048	0.00853235080932871	1.29238325233788	0.196224453650497	-0.00564022286391813	0.0277601912924978	Pseudo-replicate 3	TP53wt only	0.107873608944321	Pairwise analyses H3K4me3.L	other
NA	-0.00301906957376272	0.010592883538224	-0.285009229344259	0.775637071059909	-0.0235838576720023	0.0176247008960209	Pseudo-replicate 1	TP53wt only	0.286223887710721	Pairwise analyses H3K4me3.L	other
NA	-0.00722554743249484	0.010259100749824	-0.704306118898269	0.481242156554848	-0.0271435762924771	0.0127664086201746	Pseudo-replicate 2	TP53wt only	0.204712750697892	Pairwise analyses H3K4me3.L	other
NA	0.00162506972936758	0.00989298525747262	0.164264848988842	0.869522652216081	-0.0176471216023942	0.0209661486232158	Pseudo-replicate 3	TP53wt only	0.309536072837719	Pairwise analyses H3K4me3.L	other
NA	0.00276479821731448	0.0100470983302694	0.275183752206828	0.783175069127973	-0.0171470307826089	0.0227594673511095	Pseudo-replicate 1	TP53wt only	0.287890122341389	Pairwise analyses H3K4me3.L	other
NA	-0.00552817801164934	0.00972226337971981	-0.568610188362194	0.569620709097302	-0.0248072190618675	0.0138283446465759	Pseudo-replicate 2	TP53wt only	0.230539814177394	Pairwise analyses H3K4me3.L	other
NA	0.0050636003331276	0.00938343121449772	0.53963206180956	0.589450801058013	-0.0135285364651087	0.023727929201146	Pseudo-replicate 3	TP53wt only	0.235987197821049	Pairwise analyses H3K4me3.L	other
NA	0.065797662061425	0.0170727931525441	3.85394829501699	1.16228150809498e-4	0.0315854453710732	0.10009105218618	Pseudo-replicate 1	TP53wt only	3.73354984429012e-4	Pairwise analyses H3K4me3.L	other
NA	0.0492551080099007	0.0165278448018143	2.98012890370884	0.00288127109467471	0.0162863847024009	0.0822994791435952	Pseudo-replicate 2	TP53wt only	0.00527228297402046	Pairwise analyses H3K4me3.L	other
NA	0.0555866636546533	0.0159407791621908	3.48707319065662	4.88337694729838e-4	0.0237399008362292	0.0875039598505988	Pseudo-replicate 3	TP53wt only	0.00125029539610772	Pairwise analyses H3K4me3.L	other
NA	-0.00947050206809105	0.0147366394635293	-0.642650048644329	0.520451199963032	-0.0371264278009258	0.0183160146669702	Pseudo-replicate 1	TP53wt only	0.216272212944838	Pairwise analyses H3K4me3.L	other
NA	-0.020970565996464	0.0142545278663743	-1.47115121546274	0.14125022699022	-0.0477937815993122	0.00597551862376274	Pseudo-replicate 2	TP53wt only	0.0858876183821515	Pairwise analyses H3K4me3.L	other
NA	-0.0197567246250718	0.0137646200966389	-1.43532654634588	0.15119406650873	-0.0457151277536719	0.0063170290047735	Pseudo-replicate 3	TP53wt only	0.0900297049186068	Pairwise analyses H3K4me3.L	other
NA	0.00178299864418445	0.00914610970427749	0.194946124837161	0.845435124449308	-0.0160890310817042	0.0197394492393916	Pseudo-replicate 1	TP53wt only	0.303342233791055	Pairwise analyses H3K4me3.L	other
NA	-0.0029722719206077	0.00884951402853667	-0.335868377746296	0.736970124109613	-0.0202702200484543	0.0144045954849554	Pseudo-replicate 2	TP53wt only	0.276344922258496	Pairwise analyses H3K4me3.L	other
NA	0.00265457339268961	0.00854524738256641	0.310649098129721	0.756067397617856	-0.0140504732628724	0.0194331855310194	Pseudo-replicate 3	TP53wt only	0.281196637610558	Pairwise analyses H3K4me3.L	other
NA	0.0301301340455579	0.0133893984392554	2.25029781451731	0.0244300465847477	0.0044419732509337	0.0559645366668336	Pseudo-replicate 1	TP53wt only	0.0250733083748657	Pairwise analyses H3K4me3.L	other
NA	0.0187017373574781	0.0129771963483627	1.44112309434524	0.14954991016098	-0.00617924169598736	0.0437195950528344	Pseudo-replicate 2	TP53wt only	0.0895275211503503	Pairwise analyses H3K4me3.L	other
NA	0.0294878555025003	0.0125247808176218	2.35436100095358	0.0185545816387073	0.00540790870768516	0.0536964968331863	Pseudo-replicate 3	TP53wt only	0.0208273801012556	Pairwise analyses H3K4me3.L	other
NA	0.00105982544085625	0.00908674788236511	0.116634185802941	0.907149946244768	-0.0167036400642074	0.0189064157942848	Pseudo-replicate 1	TP53wt only	0.319055137645786	Pairwise analyses H3K4me3.L	other
NA	-0.00861208065541064	0.00880176686259121	-0.978449076175062	0.327852265874778	-0.0258208191666424	0.00867456086515013	Pseudo-replicate 2	TP53wt only	0.153783775480289	Pairwise analyses H3K4me3.L	other
NA	-0.00229601724144042	0.00847280234809049	-0.270986758230926	0.786401216750356	-0.0188625069709341	0.0143426414440386	Pseudo-replicate 3	TP53wt only	0.288797379114162	Pairwise analyses H3K4me3.L	other
NA	0.00270419291989558	0.00945360258451306	0.286048931687228	0.774840644500822	-0.0157677691917783	0.021268399550646	Pseudo-replicate 1	TP53wt only	0.286040817710164	Pairwise analyses H3K4me3.L	other
NA	-0.00600669204262382	0.00914456432509148	-0.656859291387152	0.511271395803344	-0.0238786400894732	0.0119514381185248	Pseudo-replicate 2	TP53wt only	0.213637395905793	Pairwise analyses H3K4me3.L	other
NA	0.00320011137919198	0.00882792825852035	0.362498571066588	0.716979491152175	-0.0140541018246157	0.0205346339695723	Pseudo-replicate 3	TP53wt only	0.270660453847092	Pairwise analyses H3K4me3.L	other
NA	0.0376585644637953	0.010279482441013	3.66346892267121	2.48822417564282e-4	0.0175289438876392	0.0578657531466872	Pseudo-replicate 1	TP53wt only	7.02184197248351e-4	Pairwise analyses H3K4me3.L	other
NA	0.0297013976992615	0.00994604364546299	2.9862524997877	0.00282419345699263	0.0102514242069603	0.0492240692795349	Pseudo-replicate 2	TP53wt only	0.00519278098657437	Pairwise analyses H3K4me3.L	other
NA	0.0369158278904921	0.00961020094739617	3.84131696023424	1.22375972913301e-4	0.0181083577474107	0.0557910803595701	Pseudo-replicate 3	TP53wt only	3.91782028621219e-4	Pairwise analyses H3K4me3.L	other
NA	0.00649547498703991	0.00951064178689491	0.682969155245683	0.494626333314565	-0.0120921946348916	0.0251724935203163	Pseudo-replicate 1	TP53wt only	0.208451064832524	Pairwise analyses H3K4me3.L	other
NA	-0.00154658315793546	0.00918780198106351	-0.168330049028379	0.866323635427406	-0.0195057665881615	0.0164958753814807	Pseudo-replicate 2	TP53wt only	0.308627981105478	Pairwise analyses H3K4me3.L	other
NA	0.00522830528885492	0.00887009608386233	0.589430513426675	0.555572512467736	-0.0121127507022476	0.0226469520384964	Pseudo-replicate 3	TP53wt only	0.226712372558768	Pairwise analyses H3K4me3.L	other
NA	0.00481556117407939	0.00876861805574688	0.549181312661156	0.582881027538768	-0.0123349333413915	0.0220422492453206	Pseudo-replicate 1	TP53wt only	0.234073967754782	Pairwise analyses H3K4me3.L	other
NA	-0.00482058163028459	0.00848406276236876	-0.568192594197486	0.569904199603482	-0.0214121132009956	0.0118422535297841	Pseudo-replicate 2	TP53wt only	0.230584824663431	Pairwise analyses H3K4me3.L	other
NA	0.00318679861882509	0.00818545658768312	0.389324478688257	0.697036130555951	-0.012821376946408	0.0192613445975293	Pseudo-replicate 3	TP53wt only	0.265128423092967	Pairwise analyses H3K4me3.L	other
NA	0.00851269232084016	0.0122689790396842	0.693838688068967	0.487783377331999	-0.0154401368951757	0.0325908985549959	Pseudo-replicate 1	TP53wt only	0.206644703873483	Pairwise analyses H3K4me3.L	other
NA	-0.00121204304743971	0.0119097955449847	-0.101768585603479	0.918940361211625	-0.0244838903723271	0.0221775677102456	Pseudo-replicate 2	TP53wt only	0.321894415602018	Pairwise analyses H3K4me3.L	other
NA	0.0058223305512122	0.0114239009587503	0.509662204901426	0.610288135935847	-0.0164937285394026	0.0282467959112151	Pseudo-replicate 3	TP53wt only	0.241183552248545	Pairwise analyses H3K4me3.L	other
NA	-0.00142027827175533	0.00872079087426618	-0.162861177642313	0.870627738406522	-0.0184659451548681	0.0157028775103427	Pseudo-replicate 1	TP53wt only	0.309813669189875	Pairwise analyses H3K4me3.L	other
NA	-0.00969713891886888	0.00843725980124072	-1.14932325746837	0.250422711406856	-0.0261910777068212	0.00686924472884467	Pseudo-replicate 2	TP53wt only	0.127070507381769	Pairwise analyses H3K4me3.L	other
NA	-0.00129592104122538	0.00813953924265917	-0.159213071230553	0.873501005869885	-0.0172091289475294	0.0146846961129675	Pseudo-replicate 3	TP53wt only	0.310488108205448	Pairwise analyses H3K4me3.L	other
NA	-0.00663653435560762	0.00897352450405884	-0.739568310378584	0.459561976174401	-0.0242313635306195	0.0110343768638426	Pseudo-replicate 1	TP53wt only	0.198381551238858	Pairwise analyses H3K4me3.L	other
NA	-0.016295721762255	0.00867999664735539	-1.87738802493892	0.0604649315577458	-0.0333335551775457	8.13208108347633e-4	Pseudo-replicate 2	TP53wt only	0.0481066298939053	Pairwise analyses H3K4me3.L	other
NA	-0.00589170191194893	0.00837502788926254	-0.703484452810308	0.481753892336276	-0.0223304567372477	0.0106132428263208	Pseudo-replicate 3	TP53wt only	0.204884681337549	Pairwise analyses H3K4me3.L	other
NA	-0.00949530899597157	0.00902217209533028	-1.05244157345282	0.292597003283793	-0.0271053761386703	0.00819000809521898	Pseudo-replicate 1	TP53wt only	0.14155016447697	Pairwise analyses H3K4me3.L	other
NA	-0.0187934114425692	0.00872691642037847	-2.15349964836195	0.0312794317003556	-0.0358333463315105	-0.00168317462454648	Pseudo-replicate 2	TP53wt only	0.0300318789665545	Pairwise analyses H3K4me3.L	other
NA	-0.0118690696414558	0.00841850367428906	-1.40987877426545	0.158575481138282	-0.0283042992279401	0.004631546056667	Pseudo-replicate 3	TP53wt only	0.092476561078417	Pairwise analyses H3K4me3.L	other
NA	2.18894019901872e-4	0.008748489918899	0.0250207775205872	0.980038390730776	-0.0168763064197276	0.017391237614573	Pseudo-replicate 1	TP53wt only	0.335884424126707	Pairwise analyses H3K4me3.L	other
NA	-0.00910357255597618	0.0084632209435424	-1.07566287311953	0.282078057443316	-0.0256448764872682	0.00750982845087925	Pseudo-replicate 2	TP53wt only	0.138329422756918	Pairwise analyses H3K4me3.L	other
NA	-0.00126572813394996	0.00816492698847285	-0.155020141115395	0.876805438934737	-0.0172198105111666	0.0147554921271902	Pseudo-replicate 3	TP53wt only	0.311198115697388	Pairwise analyses H3K4me3.L	other
NA	-0.00522409754264729	0.0123995330510787	-0.421314054418592	0.6735257687657	-0.0294423790713999	0.0191490896695354	Pseudo-replicate 1	TP53wt only	0.258456680577443	Pairwise analyses H3K4me3.L	other
NA	-0.0147281786191975	0.0119532214944451	-1.23215140169886	0.21789253328681	-0.0380874275121768	0.00877481151073071	Pseudo-replicate 2	TP53wt only	0.115165629199982	Pairwise analyses H3K4me3.L	other
NA	-0.00715941362352813	0.0115422422875048	-0.620279270283438	0.535073940261063	-0.0297121134964227	0.0155272900935774	Pseudo-replicate 3	TP53wt only	0.221046680103614	Pairwise analyses H3K4me3.L	other
NA	0.00442874398192456	0.0125298344754648	0.353455904832317	0.723746680878067	-0.0200278816356787	0.0290488060857022	Pseudo-replicate 1	TP53wt only	0.27245914350093	Pairwise analyses H3K4me3.L	other
NA	-0.00422633113981985	0.0121595497997429	-0.347572994841405	0.728160890198415	-0.0279604051327538	0.0196615009176993	Pseudo-replicate 2	TP53wt only	0.273688192693784	Pairwise analyses H3K4me3.L	other
NA	0.00594309396379274	0.011722919480654	0.506963642768381	0.612180328977509	-0.0169449995685122	0.0289740515803756	Pseudo-replicate 3	TP53wt only	0.241584710748407	Pairwise analyses H3K4me3.L	other
NA	0.00526475406842595	0.00886417647651934	0.593936061897229	0.55255487819227	-0.0120471430008345	0.0226518315403983	Pseudo-replicate 1	TP53wt only	0.226040327302271	Pairwise analyses H3K4me3.L	other
NA	-0.00448270849752754	0.00857506844171203	-0.522760666926241	0.60114081446573	-0.0212275940046872	0.0123325098468603	Pseudo-replicate 2	TP53wt only	0.238760434086539	Pairwise analyses H3K4me3.L	other
NA	0.00231550573330045	0.00827725254385812	0.279743274840466	0.779674474738656	-0.0138520167369699	0.0185485113773665	Pseudo-replicate 3	TP53wt only	0.287046470254365	Pairwise analyses H3K4me3.L	other
NA	0.00332461763994034	0.00930542032256923	0.357277535532367	0.720884045735563	-0.0148643907319965	0.0215982368725947	Pseudo-replicate 1	TP53wt only	0.271690643741924	Pairwise analyses H3K4me3.L	other
NA	-0.00502823622342338	0.00898794652301413	-0.559442160736971	0.57585999457908	-0.0225922180321506	0.0126146528482534	Pseudo-replicate 2	TP53wt only	0.232303763041625	Pairwise analyses H3K4me3.L	other
NA	0.00335587391632804	0.00866137206102314	0.387452922318133	0.69842093093733	-0.0135722810573968	0.0203572757768479	Pseudo-replicate 3	TP53wt only	0.265549103275584	Pairwise analyses H3K4me3.L	other
NA	-0.0180885332511698	0.0154633754231874	-1.16976615752639	0.242095086260767	-0.0484725558317674	0.0123592492287981	Pseudo-replicate 1	TP53wt only	0.124167916599172	Pairwise analyses H3K4me3.L	other
NA	-0.0272235314768211	0.0148037500851167	-1.83896183874321	0.0659207991752641	-0.0563419500855827	0.00195313013269476	Pseudo-replicate 2	TP53wt only	0.0508699835054324	Pairwise analyses H3K4me3.L	other
NA	-0.0173383937053207	0.0142812292085521	-1.21406872280559	0.224721482448151	-0.0454013601719253	0.010778864593175	Pseudo-replicate 3	TP53wt only	0.117503482659487	Pairwise analyses H3K4me3.L	other
NA	-0.0116082634524493	0.0118626690758594	-0.97855409926862	0.327800348358521	-0.0348148613704261	0.0116751843308292	Pseudo-replicate 1	TP53wt only	0.153783775480289	Pairwise analyses H3K4me3.L	other
NA	-0.02728875482089	0.0113709026963147	-2.39987585416013	0.0164006330531611	-0.0495440963261777	-0.00496298182077986	Pseudo-replicate 2	TP53wt only	0.0189968259456949	Pairwise analyses H3K4me3.L	other
NA	-0.0161589806581165	0.0110266709816435	-1.46544507268032	0.142799527850465	-0.0377282080640418	0.00547653655765054	Pseudo-replicate 3	TP53wt only	0.0866012486589232	Pairwise analyses H3K4me3.L	other
NA	-0.0183038179492339	0.0121271420579251	-1.50932658839206	0.13121534323789	-0.0420727717621195	0.00546513582839653	Pseudo-replicate 1	TP53 isogenic pair	0.0818463717963765	Single-term analyses	other
NA	-0.0213751560239373	0.0119930511723631	-1.78229507376692	0.0747011256275504	-0.044881274783417	0.00213096152542579	Pseudo-replicate 2	TP53 isogenic pair	0.055693121545083	Single-term analyses	other
NA	-0.0146361660931628	0.011576113883046	-1.26434192346695	0.206107328286597	-0.0373251139930006	0.00805278106113567	Pseudo-replicate 3	TP53 isogenic pair	0.111314898041159	Single-term analyses	other
NA	-0.0157790626740715	0.0147128984068246	-1.07246459791718	0.283511406815801	-0.0446141888173013	0.0130560642380307	Pseudo-replicate 1	TP53 isogenic pair	0.138655232196037	Pairwise analyses H3K4me3.L	other
NA	-0.0238673978555266	0.0145564550851578	-1.63964356128592	0.101079300130422	-0.052395133742583	0.00466033778880074	Pseudo-replicate 2	TP53 isogenic pair	0.0690117978924533	Pairwise analyses H3K4me3.L	other
NA	-0.0086008505983727	0.014065816147144	-0.611471848373266	0.540887249899284	-0.0361669999301102	0.0189652976433603	Pseudo-replicate 3	TP53 isogenic pair	0.222868232856333	Pairwise analyses H3K4me3.L	other
NA	-0.00972931082455155	0.0125648484867885	-0.774327747348614	0.438736998984025	-0.0344795346000093	0.0150211152247487	Pseudo-replicate 1	TP53 isogenic pair	0.191682775794198	Pairwise analyses H3K4me3.L	other
NA	-0.0140120895290576	0.0124253687194297	-1.12770009852076	0.259446596046967	-0.038479606063911	0.0104560542907058	Pseudo-replicate 2	TP53 isogenic pair	0.130330171657251	Pairwise analyses H3K4me3.L	other
NA	-0.00941211611710414	0.0119944622422918	-0.784705135334667	0.43262647118284	-0.0330516729511403	0.0142277751188806	Pseudo-replicate 3	TP53 isogenic pair	0.189534761268148	Pairwise analyses H3K4me3.L	other
NA	-0.0182997536374546	0.0127801003487832	-1.4318943621751	0.152174055972152	-0.0432427405205005	0.00664313142137341	Pseudo-replicate 1	TP53 isogenic pair	0.0903308751834718	Pairwise analyses H3K4me3.L	other
NA	-0.0193498841522129	0.0126384795278459	-1.53102943353115	0.125762118404722	-0.0439819738311085	0.00528215573189725	Pseudo-replicate 2	TP53 isogenic pair	0.07969410300937	Pairwise analyses H3K4me3.L	other
NA	-0.0152791711627804	0.0121989888999842	-1.25249488199798	0.210389592080129	-0.0390529018699496	0.00849452214602678	Pseudo-replicate 3	TP53 isogenic pair	0.112637661828657	Pairwise analyses H3K4me3.L	other
NA	-0.00949211058668364	0.0139346437780446	-0.681187889541849	0.495752609976083	-0.0367290352282959	0.0177448730301063	Pseudo-replicate 1	TP53 isogenic pair	0.208816279273819	Pairwise analyses H3K4me3.L	other
NA	-0.014878633669455	0.0137793459497893	-1.07977793167189	0.280241080616516	-0.0417986944674973	0.0120414382303004	Pseudo-replicate 2	TP53 isogenic pair	0.137689656596162	Pairwise analyses H3K4me3.L	other
NA	-0.00338345462934403	0.0132957921265827	-0.254475596273754	0.799128155025541	-0.0293907266230156	0.0226238455661647	Pseudo-replicate 3	TP53 isogenic pair	0.292400147345002	Pairwise analyses H3K4me3.L	other
NA	-0.0168308022384051	0.0125291330066133	-1.34333335191838	0.179164057210318	-0.0413291334070978	0.00766751740237315	Pseudo-replicate 1	TP53 isogenic pair	0.100909009919227	Pairwise analyses H3K4me3.L	other
NA	-0.0208667166132077	0.0123905800216654	-1.68407908077923	0.0921663866114098	-0.0450902108888521	0.00335675139876596	Pseudo-replicate 2	TP53 isogenic pair	0.0647841237841069	Pairwise analyses H3K4me3.L	other
NA	-0.015207587889943	0.0119599111338161	-1.27154689694511	0.203534154697969	-0.0385875085357867	0.0081723284714229	Pseudo-replicate 3	TP53 isogenic pair	0.110426113494759	Pairwise analyses H3K4me3.L	other
NA	-0.010559802667698	0.0126152345270928	-0.837067487332048	0.402554634493806	-0.0352791517995543	0.0141595544524104	Pseudo-replicate 1	TP53 isogenic pair	0.179873285525572	Pairwise analyses H3K4me3.L	other
NA	-0.0171898255063885	0.0124765128672431	-1.37777483895521	0.168272816707895	-0.0416545821399037	0.00727497400886766	Pseudo-replicate 2	TP53 isogenic pair	0.0964565585941323	Pairwise analyses H3K4me3.L	other
NA	-0.0112013930357153	0.0120398088644777	-0.930363028333774	0.352183154273534	-0.0347822462545763	0.0123796544465297	Pseudo-replicate 3	TP53 isogenic pair	0.162262882438519	Pairwise analyses H3K4me3.L	other
NA	-0.00593024809505712	0.0146997093171631	-0.403426215247201	0.686634704624319	-0.0347365373137398	0.0228747751322748	Pseudo-replicate 1	TP53 isogenic pair	0.262219282216741	Pairwise analyses H3K4me3.L	other
NA	-0.0191326573274025	0.0145419516727614	-1.31568703829762	0.188279106428085	-0.0475916234061963	0.00932529915412638	Pseudo-replicate 2	TP53 isogenic pair	0.104836948915428	Pairwise analyses H3K4me3.L	other
NA	-0.0103167555342861	0.0140279971324237	-0.735440379470879	0.462071337539893	-0.037794570540101	0.0171605787680945	Pseudo-replicate 3	TP53 isogenic pair	0.199137054652794	Pairwise analyses H3K4me3.L	other
NA	-0.0163528180537998	0.0139975474087693	-1.16826309468721	0.242700656938179	-0.044081809637583	0.0113766110794469	Pseudo-replicate 1	TP53 isogenic pair	0.124378040248529	Pairwise analyses H3K4me3.L	other
NA	-0.0196394916630386	0.0138451587621517	-1.41850967550671	0.156042015889866	-0.0470683877051745	0.00778990323285641	Pseudo-replicate 2	TP53 isogenic pair	0.0917666263763526	Pairwise analyses H3K4me3.L	other
NA	-0.00759541100744007	0.0133596252647189	-0.568534734840099	0.569671926951725	-0.034019888072082	0.0188296211056673	Pseudo-replicate 3	TP53 isogenic pair	0.230539814177394	Pairwise analyses H3K4me3.L	other
NA	0.0141712138331593	0.0237710642175633	0.596153950174805	0.5510723857525	-0.0336789040089987	0.0620204527198845	Pseudo-replicate 1	TP53 isogenic pair	0.225649440925991	Pairwise analyses H3K4me3.L	other
NA	-0.0202214606897821	0.0235103271742343	-0.860109710082787	0.389728569155208	-0.0670495837180477	0.0266071146668339	Pseudo-replicate 2	TP53 isogenic pair	0.175836622391783	Pairwise analyses H3K4me3.L	other
NA	-0.0122885516409625	0.022693649220493	-0.54149738200173	0.588164801658817	-0.0576739228037779	0.0330967473734031	Pseudo-replicate 3	TP53 isogenic pair	0.235670472378691	Pairwise analyses H3K4me3.L	other
NA	0.00632948072642797	0.0205348882296754	0.30823059057517	0.757906876941448	-0.032693804060001	0.0453460462344615	Pseudo-replicate 1	TP53 isogenic pair	0.281645336578705	Pairwise analyses H3K4me3.L	other
NA	-0.016399313235181	0.0203010899190298	-0.807804571113625	0.419203093272806	-0.0548101697000404	0.0220093007789664	Pseudo-replicate 2	TP53 isogenic pair	0.185316164651857	Pairwise analyses H3K4me3.L	other
NA	-0.0117466386559264	0.0196071120587031	-0.599100908933317	0.549105595595983	-0.048931097036704	0.0254356032816785	Pseudo-replicate 3	TP53 isogenic pair	0.225037590323378	Pairwise analyses H3K4me3.L	other
NA	-0.0149894682337429	0.0127129602588591	-1.17906985694362	0.238370360249212	-0.0398912108126255	0.00991228542367576	Pseudo-replicate 1	TP53 isogenic pair	0.122753318137865	Pairwise analyses H3K4me3.L	other
NA	-0.0161351011733568	0.012570507706035801	-1.28356797916837	0.199293159704176	-0.0407618983910199	0.0084917054579013	Pseudo-replicate 2	TP53 isogenic pair	0.108994413086204	Pairwise analyses H3K4me3.L	other
NA	-0.00997942808226854	0.0121482512006746	-0.821470343131721	0.411378410068936	-0.0337814738929678	0.0138226210675665	Pseudo-replicate 3	TP53 isogenic pair	0.182833026129058	Pairwise analyses H3K4me3.L	other
NA	0.0276043774010297	0.0186380370320601	1.48107750583102	0.138585921247197	-0.00843675705225421	0.0636416501688429	Pseudo-replicate 1	TP53 isogenic pair	0.0847746145335548	Pairwise analyses H3K4me3.L	other
NA	0.00337244021819483	0.0184544489310021	0.182744021823886	0.85499887291341	-0.0321470903316199	0.0388910807137617	Pseudo-replicate 2	TP53 isogenic pair	0.305403004496358	Pairwise analyses H3K4me3.L	other
NA	0.0139508566404815	0.01782359221006	0.782718571882904	0.433792393761255	-0.020456955156968	0.0483576678476348	Pseudo-replicate 3	TP53 isogenic pair	0.189827262305724	Pairwise analyses H3K4me3.L	other
NA	-0.018954111934344	0.0126167069439707	-1.50230262290445	0.133018971581379	-0.0436837786639572	0.00577555449879667	Pseudo-replicate 1	TP53 isogenic pair	0.0824817170624709	Pairwise analyses H3K4me3.L	other
NA	-0.0228280522003306	0.0124661728008034	-1.83119972465482	0.0670707378151311	-0.0472617223908103	0.00160561619406555	Pseudo-replicate 2	TP53 isogenic pair	0.0514128891325767	Pairwise analyses H3K4me3.L	other
NA	-0.0188740683059284	0.0120300429086495	-1.56891113766171	0.116668646315551	-0.0424527902178669	0.00470465337021116	Pseudo-replicate 3	TP53 isogenic pair	0.0757459415119449	Pairwise analyses H3K4me3.L	other
NA	-0.0123963625277155	0.0131306058735388	-0.944081533411723	0.34512798520886	-0.0381341044913457	0.0133413792614412	Pseudo-replicate 1	TP53 isogenic pair	0.159723982009144	Pairwise analyses H3K4me3.L	other
NA	-0.0171912493641067	0.0129870876604331	-1.32371858984845	0.185596522156207	-0.0426483872440289	0.00826588525649726	Pseudo-replicate 2	TP53 isogenic pair	0.103828848226602	Pairwise analyses H3K4me3.L	other
[truncated: 3,694 more rows]
