# Supplementary material for: TP53-dependent toxicity of CRISPR/Cas9 cuts is differential across genomic loci and can confound genetic screening
Source: Nat Commun. 2022 Aug 4;13:4520. doi: 10.1038/s41467-022-32285-1 (PMC9352712; doi:10.1038/s41467-022-32285-1)
Supplement: Supplementary file 7 — Source Data [file 41467_2022_32285_MOESM7_ESM.zip › Source Data/Sup. Figure 6c.tsv]

x	predicted	std.error	conf.low	conf.high	p53	cLine	feature	group
Absence	498.6860816614476	0.006733234737002538	492.1482072298941	505.3108075768729	TP53-/-	A549 woDOX	DHS	A549 woDOX.TP53-/-
Absence	310.28943106676843	0.006735939639850279	306.2198510331379	314.4130947321239	Wild-type	A549 woDOX	DHS	A549 woDOX.Wild-type
Presence	517.3877932800996	0.008760396164052558	508.5800444992223	526.3480774178516	TP53-/-	A549 woDOX	DHS	A549 woDOX.TP53-/-
Presence	301.72267880868975	0.008765030562864299	296.5836101810586	306.9507949273248	Wild-type	A549 woDOX	DHS	A549 woDOX.Wild-type
Absence	513.5158511452081	0.006656099491116512	506.8601779622174	520.2589211832781	TP53-/-	A549 DOX	DHS	A549 DOX.TP53-/-
Absence	320.8931395977471	0.006659876239175849	316.7317026684771	325.109252320979	Wild-type	A549 DOX	DHS	A549 DOX.Wild-type
Presence	525.978429186476	0.008660223469890156	517.125957646573	534.9824426306402	TP53-/-	A549 DOX	DHS	A549 DOX.TP53-/-
Presence	314.2522372831181	0.008665954085052888	308.95974983628844	319.63538515865963	Wild-type	A549 DOX	DHS	A549 DOX.Wild-type
Absence	505.15471799396283	0.00642231787288546	498.83592940117865	511.55354711094947	TP53-/-	A549 DOX+ATRi	DHS	A549 DOX+ATRi.TP53-/-
Absence	329.73964193356113	0.0064258494036228235	325.6128001403027	333.9187876386414	Wild-type	A549 DOX+ATRi	DHS	A549 DOX+ATRi.Wild-type
Presence	520.5426500754947	0.008355943141764357	512.0869719329523	529.1379499947452	TP53-/-	A549 DOX+ATRi	DHS	A549 DOX+ATRi.TP53-/-
Presence	323.22855692069925	0.00836142434501899	317.97462658295825	328.56929853734783	Wild-type	A549 DOX+ATRi	DHS	A549 DOX+ATRi.Wild-type
Absence	504.3847456122981	0.005828090550481239	498.65601703034497	510.1792877612089	TP53-/-	A549 woDOX	Lamin B1	A549 woDOX.TP53-/-
Absence	302.5828806986235	0.0058308757799212015	299.1445553284535	306.06072569614616	Wild-type	A549 woDOX	Lamin B1	A549 woDOX.Wild-type
Presence	512.105754123395	0.013305886436729442	498.9231603075697	525.6366596503981	TP53-/-	A549 woDOX	Lamin B1	A549 woDOX.TP53-/-
Presence	330.6802943875369	0.013309993145616011	322.1653501201036	339.420291646704	Wild-type	A549 woDOX	Lamin B1	A549 woDOX.Wild-type
Absence	516.8561210829189	0.005761290529296571	511.0526499453773	522.7254959531735	TP53-/-	A549 DOX	Lamin B1	A549 DOX.TP53-/-
Absence	314.29322150924594	0.005764918263810404	310.76199955219744	317.8645691204218	Wild-type	A549 DOX	Lamin B1	A549 DOX.Wild-type
Presence	524.8332961363823	0.013153399442914297	511.47591220361795	538.5395131251522	TP53-/-	A549 DOX	Lamin B1	A549 DOX.TP53-/-
Presence	339.96189451403546	0.013159529670331266	331.30563972067	348.8443173470118	Wild-type	A549 DOX	Lamin B1	A549 DOX.Wild-type
Absence	509.70877578150817	0.005559149147639892	504.1852714604839	515.2927917868504	TP53-/-	A549 DOX+ATRi	Lamin B1	A549 DOX+ATRi.TP53-/-
Absence	323.31189493354015	0.005562572381487372	319.8061512115997	326.85606893268874	Wild-type	A549 DOX+ATRi	Lamin B1	A549 DOX+ATRi.Wild-type
Presence	516.8972670822097	0.012691920059458498	504.19769283268164	529.9167142474847	TP53-/-	A549 DOX+ATRi	Lamin B1	A549 DOX+ATRi.TP53-/-
Presence	348.2097372101528	0.01269771966314202	339.65076166519	356.9843933030412	Wild-type	A549 DOX+ATRi	Lamin B1	A549 DOX+ATRi.Wild-type
Absence	502.44301149186816	0.005636164953888887	496.92322793789543	508.02410836099654	TP53-/-	A549 woDOX	Microhomology	A549 woDOX.TP53-/-
Absence	303.99062625453	0.005638761766532343	300.64948852755816	307.3688942668893	Wild-type	A549 woDOX	Microhomology	A549 woDOX.Wild-type
Presence	533.3048397116032	0.016605932653418795	516.226778764135	550.9478852312078	TP53-/-	A549 woDOX	Microhomology	A549 woDOX.TP53-/-
Presence	334.1790975452084	0.01661192162181551	323.47385818782396	345.2386225636997	Wild-type	A549 woDOX	Microhomology	A549 woDOX.Wild-type
Absence	514.9581175562162	0.005571636907180261	509.3652611257905	520.6123838342278	TP53-/-	A549 DOX	Microhomology	A549 DOX.TP53-/-
Absence	315.7479830262621	0.005575045957457132	312.3166209703293	319.2170447906584	Wild-type	A549 DOX	Microhomology	A549 DOX.Wild-type
Presence	545.7996908338558	0.01641582103626203	528.5184019030067	563.6460366218289	TP53-/-	A549 DOX	Microhomology	A549 DOX.TP53-/-
Presence	341.69017435619367	0.016424505278772986	330.8658362703954	352.86863269906166	Wild-type	A549 DOX	Microhomology	A549 DOX.Wild-type
Absence	508.0813637230456	0.005375892435246734	502.7560407545121	513.4630938998877	TP53-/-	A549 DOX+ATRi	Microhomology	A549 DOX+ATRi.TP53-/-
Absence	324.3562149295008	0.005379128004416523	320.95452406065976	327.7939591950061	Wild-type	A549 DOX+ATRi	Microhomology	A549 DOX+ATRi.Wild-type
Presence	535.0696933028968	0.015839214030950066	518.7140236934359	551.9410766123057	TP53-/-	A549 DOX+ATRi	Microhomology	A549 DOX+ATRi.TP53-/-
Presence	353.0716226825388	0.015847033115865314	342.27390875422	364.2099720583628	Wild-type	A549 DOX+ATRi	Microhomology	A549 DOX+ATRi.Wild-type
