# Supplementary material for: TP53-dependent toxicity of CRISPR/Cas9 cuts is differential across genomic loci and can confound genetic screening
Source: Nat Commun. 2022 Aug 4;13:4520. doi: 10.1038/s41467-022-32285-1 (PMC9352712; doi:10.1038/s41467-022-32285-1)
Supplement: Supplementary file 7 — Source Data [file 41467_2022_32285_MOESM7_ESM.zip › Source Data/Sup. Figure 6d.tsv]

seqnames	start	end	width	strand	type	abs_pos	feature	-log10(Poisson pval)
chr1	109274922	109275323	401	*	p53 toxic	-50000	DHS	0.23181037222989775
chr1	109275322	109275723	401	*	p53 toxic	-49600	DHS	0.1651030705865482
chr1	109275722	109276123	401	*	p53 toxic	-49200	DHS	0.29739416326556417
chr1	109276122	109276523	401	*	p53 toxic	-48800	DHS	0.3427869026546838
chr1	109276522	109276923	401	*	p53 toxic	-48400	DHS	0.08425560994468574
chr1	109276922	109277323	401	*	p53 toxic	-48000	DHS	0.11188930156466521
chr1	109277322	109277723	401	*	p53 toxic	-47600	DHS	0.14284945370866325
chr1	109277722	109278123	401	*	p53 toxic	-47200	DHS	0.32580890463539713
chr1	109278122	109278523	401	*	p53 toxic	-46800	DHS	0.0886241402802176
chr1	109278522	109278923	401	*	p53 toxic	-46400	DHS	0.10646625984450825
chr1	109278922	109279323	401	*	p53 toxic	-46000	DHS	0.09485039844681646
chr1	109279322	109279723	401	*	p53 toxic	-45600	DHS	0.47417211708638285
chr1	109279722	109280123	401	*	p53 toxic	-45200	DHS	0.23923630821994712
chr1	109280122	109280523	401	*	p53 toxic	-44800	DHS	0.1604303253670583
chr1	109280522	109280923	401	*	p53 toxic	-44400	DHS	0.10309052530518197
chr1	109280922	109281323	401	*	p53 toxic	-44000	DHS	0.13524900311998966
chr1	109281322	109281723	401	*	p53 toxic	-43600	DHS	0.04031715751567535
chr1	109281722	109282123	401	*	p53 toxic	-43200	DHS	0.10378077415345316
chr1	109282122	109282523	401	*	p53 toxic	-42800	DHS	0.20160521183655297
chr1	109282522	109282923	401	*	p53 toxic	-42400	DHS	0.20607249461058666
chr1	109282922	109283323	401	*	p53 toxic	-42000	DHS	0.20115483944255516
chr1	109283322	109283723	401	*	p53 toxic	-41600	DHS	0.1191709709737393
chr1	109283722	109284123	401	*	p53 toxic	-41200	DHS	0.15134800529279316
chr1	109284122	109284523	401	*	p53 toxic	-40800	DHS	0.1929585039615631
chr1	109284522	109284923	401	*	p53 toxic	-40400	DHS	0.16626960155263804
chr1	109284922	109285323	401	*	p53 toxic	-40000	DHS	0.1441497014849412
chr1	109285322	109285723	401	*	p53 toxic	-39600	DHS	0.17333321817140293
chr1	109285722	109286123	401	*	p53 toxic	-39200	DHS	0.1798654618926179
chr1	109286122	109286523	401	*	p53 toxic	-38800	DHS	0.18732907765189608
chr1	109286522	109286923	401	*	p53 toxic	-38400	DHS	0.17853144909536228
chr1	109286922	109287323	401	*	p53 toxic	-38000	DHS	0.4299050858453325
chr1	109287322	109287723	401	*	p53 toxic	-37600	DHS	0.25062912975686447
chr1	109287722	109288123	401	*	p53 toxic	-37200	DHS	0.11760628578761718
chr1	109288122	109288523	401	*	p53 toxic	-36800	DHS	0.17401301742826317
chr1	109288522	109288923	401	*	p53 toxic	-36400	DHS	0.13100227046562846
chr1	109288922	109289323	401	*	p53 toxic	-36000	DHS	26.737358195841907
chr1	109289322	109289723	401	*	p53 toxic	-35600	DHS	8.787225045969807
chr1	109289722	109290123	401	*	p53 toxic	-35200	DHS	9.908321179802579
chr1	109290122	109290523	401	*	p53 toxic	-34800	DHS	2.1022670545494484
chr1	109290522	109290923	401	*	p53 toxic	-34400	DHS	0.23101967715535154
chr1	109290922	109291323	401	*	p53 toxic	-34000	DHS	0.1412499250189176
chr1	109291322	109291723	401	*	p53 toxic	-33600	DHS	0.21642034777679348
chr1	109291722	109292123	401	*	p53 toxic	-33200	DHS	0.25046815988874793
chr1	109292122	109292523	401	*	p53 toxic	-32800	DHS	0.42045491473038593
chr1	109292522	109292923	401	*	p53 toxic	-32400	DHS	0.16155231783533483
chr1	109292922	109293323	401	*	p53 toxic	-32000	DHS	0.17493621054618733
chr1	109293322	109293723	401	*	p53 toxic	-31600	DHS	0.599963415841435
chr1	109293722	109294123	401	*	p53 toxic	-31200	DHS	0.06521107287069508
chr1	109294122	109294523	401	*	p53 toxic	-30800	DHS	0.0737797261431739
chr1	109294522	109294923	401	*	p53 toxic	-30400	DHS	0.1650206006115809
chr1	109294922	109295323	401	*	p53 toxic	-30000	DHS	0.15943546184429208
chr1	109295322	109295723	401	*	p53 toxic	-29600	DHS	0.26607199551472605
chr1	109295722	109296123	401	*	p53 toxic	-29200	DHS	0.13582119707510507
chr1	109296122	109296523	401	*	p53 toxic	-28800	DHS	0.0948021187913834
chr1	109296522	109296923	401	*	p53 toxic	-28400	DHS	0.16896979967852185
chr1	109296922	109297323	401	*	p53 toxic	-28000	DHS	0.14374788072972822
chr1	109297322	109297723	401	*	p53 toxic	-27600	DHS	0.16121979793556906
chr1	109297722	109298123	401	*	p53 toxic	-27200	DHS	0.15719161922126043
chr1	109298122	109298523	401	*	p53 toxic	-26800	DHS	0.08977266894583764
chr1	109298522	109298923	401	*	p53 toxic	-26400	DHS	0.19059092301801034
chr1	109298922	109299323	401	*	p53 toxic	-26000	DHS	0.17150067278831974
chr1	109299322	109299723	401	*	p53 toxic	-25600	DHS	0.08539586003052252
chr1	109299722	109300123	401	*	p53 toxic	-25200	DHS	0.1302085518790525
chr1	109300122	109300523	401	*	p53 toxic	-24800	DHS	0.0724048370581371
chr1	109300522	109300923	401	*	p53 toxic	-24400	DHS	0.08195184671930839
chr1	109300922	109301323	401	*	p53 toxic	-24000	DHS	0.04564129745708476
chr1	109301322	109301723	401	*	p53 toxic	-23600	DHS	0.06821344291182825
chr1	109301722	109302123	401	*	p53 toxic	-23200	DHS	0.0877596027870428
chr1	109302122	109302523	401	*	p53 toxic	-22800	DHS	0.11293082442273969
chr1	109302522	109302923	401	*	p53 toxic	-22400	DHS	0.09963945125663964
chr1	109302922	109303323	401	*	p53 toxic	-22000	DHS	0.07736379129143241
chr1	109303322	109303723	401	*	p53 toxic	-21600	DHS	0.1578799981688918
chr1	109303722	109304123	401	*	p53 toxic	-21200	DHS	0.1646038644837954
chr1	109304122	109304523	401	*	p53 toxic	-20800	DHS	0.19666196904992894
chr1	109304522	109304923	401	*	p53 toxic	-20400	DHS	0.12486880286329628
chr1	109304922	109305323	401	*	p53 toxic	-20000	DHS	0.1275986024269142
chr1	109305322	109305723	401	*	p53 toxic	-19600	DHS	0.24276708494732505
chr1	109305722	109306123	401	*	p53 toxic	-19200	DHS	0.2977556111221376
chr1	109306122	109306523	401	*	p53 toxic	-18800	DHS	0.12785523672799518
chr1	109306522	109306923	401	*	p53 toxic	-18400	DHS	0.15877730558229206
chr1	109306922	109307323	401	*	p53 toxic	-18000	DHS	0.09781211980634794
chr1	109307322	109307723	401	*	p53 toxic	-17600	DHS	0.07943476334172406
chr1	109307722	109308123	401	*	p53 toxic	-17200	DHS	0.08243000035306573
chr1	109308122	109308523	401	*	p53 toxic	-16800	DHS	0.12311708345600494
chr1	109308522	109308923	401	*	p53 toxic	-16400	DHS	0.15586421317293161
chr1	109308922	109309323	401	*	p53 toxic	-16000	DHS	0.1280538653966476
chr1	109309322	109309723	401	*	p53 toxic	-15600	DHS	0.11136947571302293
chr1	109309722	109310123	401	*	p53 toxic	-15200	DHS	0.0798533667992142
chr1	109310122	109310523	401	*	p53 toxic	-14800	DHS	0.1238155122242515
chr1	109310522	109310923	401	*	p53 toxic	-14400	DHS	0.11972955076901841
chr1	109310922	109311323	401	*	p53 toxic	-14000	DHS	0.07606905287229213
chr1	109311322	109311723	401	*	p53 toxic	-13600	DHS	0.15105314190473937
chr1	109311722	109312123	401	*	p53 toxic	-13200	DHS	0.18223603653194304
chr1	109312122	109312523	401	*	p53 toxic	-12800	DHS	0.11775917729869151
chr1	109312522	109312923	401	*	p53 toxic	-12400	DHS	0.1549266339686149
chr1	109312922	109313323	401	*	p53 toxic	-12000	DHS	0.09708875316448343
chr1	109313322	109313723	401	*	p53 toxic	-11600	DHS	0.20262429039655927
chr1	109313722	109314123	401	*	p53 toxic	-11200	DHS	0.143106210215059
chr1	109314122	109314523	401	*	p53 toxic	-10800	DHS	0.14042568671287148
chr1	109314522	109314923	401	*	p53 toxic	-10400	DHS	0.13281172168373764
chr1	109314922	109315323	401	*	p53 toxic	-10000	DHS	0.16011449070345435
chr1	109315322	109315723	401	*	p53 toxic	-9600	DHS	0.07341271851843506
chr1	109315722	109316123	401	*	p53 toxic	-9200	DHS	0.0951391038626544
chr1	109316122	109316523	401	*	p53 toxic	-8800	DHS	0.11155915412670954
chr1	109316522	109316923	401	*	p53 toxic	-8400	DHS	0.09429072337968279
chr1	109316922	109317323	401	*	p53 toxic	-8000	DHS	0.13920755665795762
chr1	109317322	109317723	401	*	p53 toxic	-7600	DHS	0.11736745616082019
chr1	109317722	109318123	401	*	p53 toxic	-7200	DHS	0.05607720728187898
chr1	109318122	109318523	401	*	p53 toxic	-6800	DHS	0.09850109807979733
chr1	109318522	109318923	401	*	p53 toxic	-6400	DHS	0.1545741893722678
chr1	109318922	109319323	401	*	p53 toxic	-6000	DHS	0.14446605936138707
chr1	109319322	109319723	401	*	p53 toxic	-5600	DHS	0.2521768573513649
chr1	109319722	109320123	401	*	p53 toxic	-5200	DHS	0.1966067812686549
chr1	109320122	109320523	401	*	p53 toxic	-4800	DHS	0.1113533928288969
chr1	109320522	109320923	401	*	p53 toxic	-4400	DHS	0.050040599062081956
chr1	109320922	109321323	401	*	p53 toxic	-4000	DHS	0.10687703168265837
chr1	109321322	109321723	401	*	p53 toxic	-3600	DHS	0.12706496326852024
chr1	109321722	109322123	401	*	p53 toxic	-3200	DHS	0.17913571059555186
chr1	109322122	109322523	401	*	p53 toxic	-2800	DHS	0.10072578520321303
chr1	109322522	109322923	401	*	p53 toxic	-2400	DHS	0.0772098745974222
chr1	109322922	109323323	401	*	p53 toxic	-2000	DHS	0.10630758128307778
chr1	109323322	109323723	401	*	p53 toxic	-1600	DHS	0.24978701069839576
chr1	109323722	109324123	401	*	p53 toxic	-1200	DHS	0.4896880282725479
chr1	109324122	109324523	401	*	p53 toxic	-800	DHS	0.09908204406797143
chr1	109324522	109324923	401	*	p53 toxic	-400	DHS	0.2797481573542157
chr1	109324922	109325323	401	*	p53 toxic	0	DHS	0.10526371810311205
chr1	109325322	109325723	401	*	p53 toxic	400	DHS	0.07609486297130622
chr1	109325722	109326123	401	*	p53 toxic	800	DHS	0.09577877819538116
chr1	109326122	109326523	401	*	p53 toxic	1200	DHS	0.23173423954970818
chr1	109326522	109326923	401	*	p53 toxic	1600	DHS	0.1473806008250636
chr1	109326922	109327323	401	*	p53 toxic	2000	DHS	0.18898473910411398
chr1	109327322	109327723	401	*	p53 toxic	2400	DHS	0.35576353885437784
chr1	109327722	109328123	401	*	p53 toxic	2800	DHS	0.7654559582174567
chr1	109328122	109328523	401	*	p53 toxic	3200	DHS	0.6540832387903552
chr1	109328522	109328923	401	*	p53 toxic	3600	DHS	0.19834406529216472
chr1	109328922	109329323	401	*	p53 toxic	4000	DHS	0.2946177546928946
chr1	109329322	109329723	401	*	p53 toxic	4400	DHS	0.10874576041674673
chr1	109329722	109330123	401	*	p53 toxic	4800	DHS	0.1330144377959488
chr1	109330122	109330523	401	*	p53 toxic	5200	DHS	0.32653369251034803
chr1	109330522	109330923	401	*	p53 toxic	5600	DHS	0.10780354211120831
chr1	109330922	109331323	401	*	p53 toxic	6000	DHS	0.23111064784098742
chr1	109331322	109331723	401	*	p53 toxic	6400	DHS	0.12736912699708916
chr1	109331722	109332123	401	*	p53 toxic	6800	DHS	0.08231356510070345
chr1	109332122	109332523	401	*	p53 toxic	7200	DHS	0.12263538611546493
chr1	109332522	109332923	401	*	p53 toxic	7600	DHS	0.12391468951306736
chr1	109332922	109333323	401	*	p53 toxic	8000	DHS	0.08735052462750836
chr1	109333322	109333723	401	*	p53 toxic	8400	DHS	0.13518538898289054
chr1	109333722	109334123	401	*	p53 toxic	8800	DHS	0.1046748630193868
chr1	109334122	109334523	401	*	p53 toxic	9200	DHS	0.1821957378093144
chr1	109334522	109334923	401	*	p53 toxic	9600	DHS	0.1656380578330716
chr1	109334922	109335323	401	*	p53 toxic	10000	DHS	0.22996553730340372
chr1	109335322	109335723	401	*	p53 toxic	10400	DHS	0.2548381049973319
chr1	109335722	109336123	401	*	p53 toxic	10800	DHS	0.0928482042934439
chr1	109336122	109336523	401	*	p53 toxic	11200	DHS	0.12645222033441364
chr1	109336522	109336923	401	*	p53 toxic	11600	DHS	0.060323841125469777
chr1	109336922	109337323	401	*	p53 toxic	12000	DHS	0.14594797915465516
chr1	109337322	109337723	401	*	p53 toxic	12400	DHS	0.14457062266051696
chr1	109337722	109338123	401	*	p53 toxic	12800	DHS	0.12404406528706265
chr1	109338122	109338523	401	*	p53 toxic	13200	DHS	0.12082456282927583
chr1	109338522	109338923	401	*	p53 toxic	13600	DHS	0.11967149536657215
chr1	109338922	109339323	401	*	p53 toxic	14000	DHS	0.09304947786014574
chr1	109339322	109339723	401	*	p53 toxic	14400	DHS	0.13426827924544377
chr1	109339722	109340123	401	*	p53 toxic	14800	DHS	0.20982603561551197
chr1	109340122	109340523	401	*	p53 toxic	15200	DHS	0.1315186505770297
chr1	109340522	109340923	401	*	p53 toxic	15600	DHS	0.08863543712318019
chr1	109340922	109341323	401	*	p53 toxic	16000	DHS	0.16780593738591582
chr1	109341322	109341723	401	*	p53 toxic	16400	DHS	0.15736371587190842
chr1	109341722	109342123	401	*	p53 toxic	16800	DHS	0.2070713222695705
chr1	109342122	109342523	401	*	p53 toxic	17200	DHS	0.16536591033174883
chr1	109342522	109342923	401	*	p53 toxic	17600	DHS	0.1743969329658366
chr1	109342922	109343323	401	*	p53 toxic	18000	DHS	0.12501199689329118
chr1	109343322	109343723	401	*	p53 toxic	18400	DHS	0.07418379009680409
chr1	109343722	109344123	401	*	p53 toxic	18800	DHS	0.09927062449647008
chr1	109344122	109344523	401	*	p53 toxic	19200	DHS	0.3238157394186517
chr1	109344522	109344923	401	*	p53 toxic	19600	DHS	0.16863725757100934
chr1	109344922	109345323	401	*	p53 toxic	20000	DHS	0.3930062335867091
chr1	109345322	109345723	401	*	p53 toxic	20400	DHS	0.13402463770947626
chr1	109345722	109346123	401	*	p53 toxic	20800	DHS	0.08153770690751343
chr1	109346122	109346523	401	*	p53 toxic	21200	DHS	0.09909663427774411
chr1	109346522	109346923	401	*	p53 toxic	21600	DHS	0.19372079770157388
chr1	109346922	109347323	401	*	p53 toxic	22000	DHS	0.17756087349685945
chr1	109347322	109347723	401	*	p53 toxic	22400	DHS	0.1488122684681356
chr1	109347722	109348123	401	*	p53 toxic	22800	DHS	0.13459618552181488
chr1	109348122	109348523	401	*	p53 toxic	23200	DHS	0.21479735863476324
chr1	109348522	109348923	401	*	p53 toxic	23600	DHS	0.2076452126322393
chr1	109348922	109349323	401	*	p53 toxic	24000	DHS	0.21346015012834657
chr1	109349322	109349723	401	*	p53 toxic	24400	DHS	0.11995324336382517
chr1	109349722	109350123	401	*	p53 toxic	24800	DHS	0.38748937135474043
chr1	109350122	109350523	401	*	p53 toxic	25200	DHS	0.25672408789767887
chr1	109350522	109350923	401	*	p53 toxic	25600	DHS	0.15333284312241394
chr1	109350922	109351323	401	*	p53 toxic	26000	DHS	0.08721057420591835
chr1	109351322	109351723	401	*	p53 toxic	26400	DHS	0.12110628620258351
chr1	109351722	109352123	401	*	p53 toxic	26800	DHS	0.09528591125237378
chr1	109352122	109352523	401	*	p53 toxic	27200	DHS	0.1426068825665815
chr1	109352522	109352923	401	*	p53 toxic	27600	DHS	0.1445458123711242
chr1	109352922	109353323	401	*	p53 toxic	28000	DHS	0.2681366614161287
chr1	109353322	109353723	401	*	p53 toxic	28400	DHS	0.161442743814051
chr1	109353722	109354123	401	*	p53 toxic	28800	DHS	0.09878089726714422
chr1	109354122	109354523	401	*	p53 toxic	29200	DHS	0.12696770580480818
chr1	109354522	109354923	401	*	p53 toxic	29600	DHS	0.12488907613696303
chr1	109354922	109355323	401	*	p53 toxic	30000	DHS	0.09070097335598007
chr1	109355322	109355723	401	*	p53 toxic	30400	DHS	0.09491408980936927
chr1	109355722	109356123	401	*	p53 toxic	30800	DHS	0.270100599438175
chr1	109356122	109356523	401	*	p53 toxic	31200	DHS	0.10637401452896526
chr1	109356522	109356923	401	*	p53 toxic	31600	DHS	0.1417277799396685
chr1	109356922	109357323	401	*	p53 toxic	32000	DHS	0.16118673263047997
chr1	109357322	109357723	401	*	p53 toxic	32400	DHS	0.2519569322257825
chr1	109357722	109358123	401	*	p53 toxic	32800	DHS	0.4313788550378676
chr1	109358122	109358523	401	*	p53 toxic	33200	DHS	0.30383129252418134
chr1	109358522	109358923	401	*	p53 toxic	33600	DHS	0.2008870855331458
chr1	109358922	109359323	401	*	p53 toxic	34000	DHS	1.5717745370363951
chr1	109359322	109359723	401	*	p53 toxic	34400	DHS	0.4230218449249826
chr1	109359722	109360123	401	*	p53 toxic	34800	DHS	0.27510531289396145
chr1	109360122	109360523	401	*	p53 toxic	35200	DHS	0.15061548597497534
chr1	109360522	109360923	401	*	p53 toxic	35600	DHS	0.1410531410668742
chr1	109360922	109361323	401	*	p53 toxic	36000	DHS	0.12076770460832298
chr1	109361322	109361723	401	*	p53 toxic	36400	DHS	0.26063132108632764
chr1	109361722	109362123	401	*	p53 toxic	36800	DHS	0.15811109904227708
chr1	109362122	109362523	401	*	p53 toxic	37200	DHS	0.1321451371614624
chr1	109362522	109362923	401	*	p53 toxic	37600	DHS	0.2018868837905049
chr1	109362922	109363323	401	*	p53 toxic	38000	DHS	0.2123543157281721
chr1	109363322	109363723	401	*	p53 toxic	38400	DHS	0.3828119860307088
chr1	109363722	109364123	401	*	p53 toxic	38800	DHS	0.1232274816071898
chr1	109364122	109364523	401	*	p53 toxic	39200	DHS	0.292848533031036
chr1	109364522	109364923	401	*	p53 toxic	39600	DHS	0.260390729882622
chr1	109364922	109365323	401	*	p53 toxic	40000	DHS	0.11499501460062297
chr1	109365322	109365723	401	*	p53 toxic	40400	DHS	0.13485743200169537
chr1	109365722	109366123	401	*	p53 toxic	40800	DHS	0.19335236987493876
chr1	109366122	109366523	401	*	p53 toxic	41200	DHS	0.21630351788171584
chr1	109366522	109366923	401	*	p53 toxic	41600	DHS	0.27516755952785477
chr1	109366922	109367323	401	*	p53 toxic	42000	DHS	0.1529136661189304
chr1	109367322	109367723	401	*	p53 toxic	42400	DHS	0.23996705288750275
chr1	109367722	109368123	401	*	p53 toxic	42800	DHS	0.24422047203615715
chr1	109368122	109368523	401	*	p53 toxic	43200	DHS	0.08155950109829703
chr1	109368522	109368923	401	*	p53 toxic	43600	DHS	0.12919895183945312
chr1	109368922	109369323	401	*	p53 toxic	44000	DHS	0.1510957601605601
chr1	109369322	109369723	401	*	p53 toxic	44400	DHS	0.14690670729649632
chr1	109369722	109370123	401	*	p53 toxic	44800	DHS	0.26042079778058347
chr1	109370122	109370523	401	*	p53 toxic	45200	DHS	0.13451643259336526
chr1	109370522	109370923	401	*	p53 toxic	45600	DHS	4.50669414910518
chr1	109370922	109371323	401	*	p53 toxic	46000	DHS	4.688929438628163
chr1	109371322	109371723	401	*	p53 toxic	46400	DHS	0.6490323675280795
chr1	109371722	109372123	401	*	p53 toxic	46800	DHS	0.311094463055029
chr1	109372122	109372523	401	*	p53 toxic	47200	DHS	0.9855303180559615
chr1	109372522	109372923	401	*	p53 toxic	47600	DHS	0.0815546129391229
chr1	109372922	109373323	401	*	p53 toxic	48000	DHS	6.322562465179442
chr1	109373322	109373723	401	*	p53 toxic	48400	DHS	3.9154618328014514
chr1	109373722	109374123	401	*	p53 toxic	48800	DHS	1.1474012449636888
chr1	109374122	109374523	401	*	p53 toxic	49200	DHS	0.2994163080172014
chr1	109374522	109374923	401	*	p53 toxic	49600	DHS	0.24402563683015116
chr1	109374922	109375323	401	*	p53 toxic	50000	DHS	0.18752221932212015
chr1	117106706	117107107	401	*	non toxic	-50000	DHS	0.4258551146519229
chr1	117107106	117107507	401	*	non toxic	-49600	DHS	0.15171603598350897
chr1	117107506	117107907	401	*	non toxic	-49200	DHS	0.11860314176935804
chr1	117107906	117108307	401	*	non toxic	-48800	DHS	0.07638970018362166
chr1	117108306	117108707	401	*	non toxic	-48400	DHS	0.088897605229197
chr1	117108706	117109107	401	*	non toxic	-48000	DHS	0.10753072407143074
chr1	117109106	117109507	401	*	non toxic	-47600	DHS	0.16159179663643278
chr1	117109506	117109907	401	*	non toxic	-47200	DHS	0.15320680801410627
chr1	117109906	117110307	401	*	non toxic	-46800	DHS	0.19109266914631662
chr1	117110306	117110707	401	*	non toxic	-46400	DHS	0.044594813385592805
chr1	117110706	117111107	401	*	non toxic	-46000	DHS	0.15992114891964673
chr1	117111106	117111507	401	*	non toxic	-45600	DHS	0.10564788029368902
chr1	117111506	117111907	401	*	non toxic	-45200	DHS	0.24712132402414694
chr1	117111906	117112307	401	*	non toxic	-44800	DHS	0.2714626187484182
chr1	117112306	117112707	401	*	non toxic	-44400	DHS	1.1449771472938044
chr1	117112706	117113107	401	*	non toxic	-44000	DHS	1.6562310967436455
chr1	117113106	117113507	401	*	non toxic	-43600	DHS	4.11972422996522
chr1	117113506	117113907	401	*	non toxic	-43200	DHS	3.59768932760505
chr1	117113906	117114307	401	*	non toxic	-42800	DHS	0.26219090119705646
chr1	117114306	117114707	401	*	non toxic	-42400	DHS	0.15120857938232268
chr1	117114706	117115107	401	*	non toxic	-42000	DHS	0.414927376884772
chr1	117115106	117115507	401	*	non toxic	-41600	DHS	0.12152720657631609
chr1	117115506	117115907	401	*	non toxic	-41200	DHS	0.21128675892503185
chr1	117115906	117116307	401	*	non toxic	-40800	DHS	0.16018204380783654
chr1	117116306	117116707	401	*	non toxic	-40400	DHS	0.28114855249744475
chr1	117116706	117117107	401	*	non toxic	-40000	DHS	0.28035867575235535
chr1	117117106	117117507	401	*	non toxic	-39600	DHS	4.684399105372729
chr1	117117506	117117907	401	*	non toxic	-39200	DHS	0.08992354244346779
chr1	117117906	117118307	401	*	non toxic	-38800	DHS	0.28701201911569757
chr1	117118306	117118707	401	*	non toxic	-38400	DHS	0.117634663596387
chr1	117118706	117119107	401	*	non toxic	-38000	DHS	0.14716498977376932
chr1	117119106	117119507	401	*	non toxic	-37600	DHS	0.1390168084333328
chr1	117119506	117119907	401	*	non toxic	-37200	DHS	0.19920354435903176
chr1	117119906	117120307	401	*	non toxic	-36800	DHS	0.13324012625451545
chr1	117120306	117120707	401	*	non toxic	-36400	DHS	0.08729162126863166
chr1	117120706	117121107	401	*	non toxic	-36000	DHS	0.07482321755472858
chr1	117121106	117121507	401	*	non toxic	-35600	DHS	0.0877505236971854
chr1	117121506	117121907	401	*	non toxic	-35200	DHS	0.12660870397291576
chr1	117121906	117122307	401	*	non toxic	-34800	DHS	0.10317897902652994
chr1	117122306	117122707	401	*	non toxic	-34400	DHS	0.08559678388559759
chr1	117122706	117123107	401	*	non toxic	-34000	DHS	0.3032999735353445
chr1	117123106	117123507	401	*	non toxic	-33600	DHS	0.14369107503211706
chr1	117123506	117123907	401	*	non toxic	-33200	DHS	0.22285212208969785
chr1	117123906	117124307	401	*	non toxic	-32800	DHS	0.09365341806565958
chr1	117124306	117124707	401	*	non toxic	-32400	DHS	0.11950907658813452
chr1	117124706	117125107	401	*	non toxic	-32000	DHS	0.6807902435124144
chr1	117125106	117125507	401	*	non toxic	-31600	DHS	0.09468653493391307
chr1	117125506	117125907	401	*	non toxic	-31200	DHS	0.14788204543710573
chr1	117125906	117126307	401	*	non toxic	-30800	DHS	0.12382790605721071
chr1	117126306	117126707	401	*	non toxic	-30400	DHS	0.15289194462008013
chr1	117126706	117127107	401	*	non toxic	-30000	DHS	0.14240723242634848
chr1	117127106	117127507	401	*	non toxic	-29600	DHS	0.11787301643828205
chr1	117127506	117127907	401	*	non toxic	-29200	DHS	0.19018206802984128
chr1	117127906	117128307	401	*	non toxic	-28800	DHS	0.08968092276809965
chr1	117128306	117128707	401	*	non toxic	-28400	DHS	0.13427990141726492
chr1	117128706	117129107	401	*	non toxic	-28000	DHS	0.13455471384369228
chr1	117129106	117129507	401	*	non toxic	-27600	DHS	0.11554194585259939
chr1	117129506	117129907	401	*	non toxic	-27200	DHS	0.2649702289236937
chr1	117129906	117130307	401	*	non toxic	-26800	DHS	0.1369730918958523
chr1	117130306	117130707	401	*	non toxic	-26400	DHS	0.19802583575926888
chr1	117130706	117131107	401	*	non toxic	-26000	DHS	0.3491729501625546
chr1	117131106	117131507	401	*	non toxic	-25600	DHS	0.1505775297724844
chr1	117131506	117131907	401	*	non toxic	-25200	DHS	0.21711825031294787
chr1	117131906	117132307	401	*	non toxic	-24800	DHS	3.4432349122893484
chr1	117132306	117132707	401	*	non toxic	-24400	DHS	0.2934910447668851
chr1	117132706	117133107	401	*	non toxic	-24000	DHS	0.2704613919850634
chr1	117133106	117133507	401	*	non toxic	-23600	DHS	0.26280815479464065
chr1	117133506	117133907	401	*	non toxic	-23200	DHS	0.21646459095941814
chr1	117133906	117134307	401	*	non toxic	-22800	DHS	0.27910281870133263
chr1	117134306	117134707	401	*	non toxic	-22400	DHS	0.23097613339598042
chr1	117134706	117135107	401	*	non toxic	-22000	DHS	0.3022813927428681
chr1	117135106	117135507	401	*	non toxic	-21600	DHS	0.16345481013419325
chr1	117135506	117135907	401	*	non toxic	-21200	DHS	0.32132812580116965
chr1	117135906	117136307	401	*	non toxic	-20800	DHS	0.17012792864716855
chr1	117136306	117136707	401	*	non toxic	-20400	DHS	0.21942760295552802
chr1	117136706	117137107	401	*	non toxic	-20000	DHS	0.17268720366283694
chr1	117137106	117137507	401	*	non toxic	-19600	DHS	0.208610725038664
chr1	117137506	117137907	401	*	non toxic	-19200	DHS	0.4018537387753514
chr1	117137906	117138307	401	*	non toxic	-18800	DHS	1.0474039493058982
chr1	117138306	117138707	401	*	non toxic	-18400	DHS	0.4783494223531642
chr1	117138706	117139107	401	*	non toxic	-18000	DHS	0.7944501183202439
chr1	117139106	117139507	401	*	non toxic	-17600	DHS	0.3843592993097561
chr1	117139506	117139907	401	*	non toxic	-17200	DHS	0.1782597988528058
chr1	117139906	117140307	401	*	non toxic	-16800	DHS	0.25356466222805274
chr1	117140306	117140707	401	*	non toxic	-16400	DHS	0.16875944957322908
chr1	117140706	117141107	401	*	non toxic	-16000	DHS	0.15908977363323631
chr1	117141106	117141507	401	*	non toxic	-15600	DHS	0.29302847865699533
chr1	117141506	117141907	401	*	non toxic	-15200	DHS	0.22651795843184144
chr1	117141906	117142307	401	*	non toxic	-14800	DHS	0.18313274395993523
chr1	117142306	117142707	401	*	non toxic	-14400	DHS	0.13323453967076287
chr1	117142706	117143107	401	*	non toxic	-14000	DHS	0.26672691271229276
chr1	117143106	117143507	401	*	non toxic	-13600	DHS	0.21277660956406533
chr1	117143506	117143907	401	*	non toxic	-13200	DHS	0.2638754369017489
chr1	117143906	117144307	401	*	non toxic	-12800	DHS	0.3469648888134897
chr1	117144306	117144707	401	*	non toxic	-12400	DHS	0.24876880281583924
chr1	117144706	117145107	401	*	non toxic	-12000	DHS	0.16466663277097177
chr1	117145106	117145507	401	*	non toxic	-11600	DHS	0.3429824663442269
chr1	117145506	117145907	401	*	non toxic	-11200	DHS	0.1786413199135899
chr1	117145906	117146307	401	*	non toxic	-10800	DHS	0.15290104887654954
chr1	117146306	117146707	401	*	non toxic	-10400	DHS	0.20760424323658694
chr1	117146706	117147107	401	*	non toxic	-10000	DHS	0.1125589531481712
chr1	117147106	117147507	401	*	non toxic	-9600	DHS	0.2732129192369946
chr1	117147506	117147907	401	*	non toxic	-9200	DHS	0.2040725911495989
chr1	117147906	117148307	401	*	non toxic	-8800	DHS	0.34393172261497923
chr1	117148306	117148707	401	*	non toxic	-8400	DHS	0.19934718158476966
chr1	117148706	117149107	401	*	non toxic	-8000	DHS	0.3483162582515184
chr1	117149106	117149507	401	*	non toxic	-7600	DHS	0.324477581795017
chr1	117149506	117149907	401	*	non toxic	-7200	DHS	0.18887780536142668
chr1	117149906	117150307	401	*	non toxic	-6800	DHS	0.3442536161427486
chr1	117150306	117150707	401	*	non toxic	-6400	DHS	0.3559303463917421
chr1	117150706	117151107	401	*	non toxic	-6000	DHS	0.5032237132481692
chr1	117151106	117151507	401	*	non toxic	-5600	DHS	0.20789147041008768
chr1	117151506	117151907	401	*	non toxic	-5200	DHS	0.23576703275602653
chr1	117151906	117152307	401	*	non toxic	-4800	DHS	0.5010871042188564
chr1	117152306	117152707	401	*	non toxic	-4400	DHS	0.32187663589574006
chr1	117152706	117153107	401	*	non toxic	-4000	DHS	0.5298529623675525
chr1	117153106	117153507	401	*	non toxic	-3600	DHS	0.28113905517407634
chr1	117153506	117153907	401	*	non toxic	-3200	DHS	0.3711416755043472
chr1	117153906	117154307	401	*	non toxic	-2800	DHS	0.2709390001366858
chr1	117154306	117154707	401	*	non toxic	-2400	DHS	0.2915566064361622
chr1	117154706	117155107	401	*	non toxic	-2000	DHS	0.21490640704173994
chr1	117155106	117155507	401	*	non toxic	-1600	DHS	0.14663972478346002
chr1	117155506	117155907	401	*	non toxic	-1200	DHS	0.316819154199891
chr1	117155906	117156307	401	*	non toxic	-800	DHS	0.32756957533465064
chr1	117156306	117156707	401	*	non toxic	-400	DHS	0.5403590529339569
chr1	117156706	117157107	401	*	non toxic	0	DHS	0.15938254309576608
chr1	117157106	117157507	401	*	non toxic	400	DHS	0.29222902664891504
chr1	117157506	117157907	401	*	non toxic	800	DHS	0.22845433864212988
chr1	117157906	117158307	401	*	non toxic	1200	DHS	0.23176872600195117
chr1	117158306	117158707	401	*	non toxic	1600	DHS	0.30434777927666234
chr1	117158706	117159107	401	*	non toxic	2000	DHS	0.37358441640462664
chr1	117159106	117159507	401	*	non toxic	2400	DHS	0.18472748207035208
chr1	117159506	117159907	401	*	non toxic	2800	DHS	0.2367387779261406
chr1	117159906	117160307	401	*	non toxic	3200	DHS	0.2179885035371431
chr1	117160306	117160707	401	*	non toxic	3600	DHS	0.2626320918919774
chr1	117160706	117161107	401	*	non toxic	4000	DHS	0.19879321368443698
chr1	117161106	117161507	401	*	non toxic	4400	DHS	0.12494696007154306
chr1	117161506	117161907	401	*	non toxic	4800	DHS	0.14838047487489378
chr1	117161906	117162307	401	*	non toxic	5200	DHS	0.453874309498473
chr1	117162306	117162707	401	*	non toxic	5600	DHS	0.21438224602518532
chr1	117162706	117163107	401	*	non toxic	6000	DHS	0.39391319658096297
chr1	117163106	117163507	401	*	non toxic	6400	DHS	0.3687794740286254
chr1	117163506	117163907	401	*	non toxic	6800	DHS	0.3567794790477527
chr1	117163906	117164307	401	*	non toxic	7200	DHS	0.2496992015556207
chr1	117164306	117164707	401	*	non toxic	7600	DHS	0.7784959106076685
chr1	117164706	117165107	401	*	non toxic	8000	DHS	0.6845582731978554
chr1	117165106	117165507	401	*	non toxic	8400	DHS	0.9979871800889324
chr1	117165506	117165907	401	*	non toxic	8800	DHS	0.6187525950836719
chr1	117165906	117166307	401	*	non toxic	9200	DHS	0.2599751864864196
chr1	117166306	117166707	401	*	non toxic	9600	DHS	0.26101730685876195
chr1	117166706	117167107	401	*	non toxic	10000	DHS	0.2763945866106752
chr1	117167106	117167507	401	*	non toxic	10400	DHS	0.48141471168346833
chr1	117167506	117167907	401	*	non toxic	10800	DHS	0.1664139645875541
chr1	117167906	117168307	401	*	non toxic	11200	DHS	0.35441339008528694
chr1	117168306	117168707	401	*	non toxic	11600	DHS	0.25281456378555656
chr1	117168706	117169107	401	*	non toxic	12000	DHS	0.14335972434862
chr1	117169106	117169507	401	*	non toxic	12400	DHS	0.15985426260042296
chr1	117169506	117169907	401	*	non toxic	12800	DHS	0.42710840341604855
chr1	117169906	117170307	401	*	non toxic	13200	DHS	0.29165131875553035
chr1	117170306	117170707	401	*	non toxic	13600	DHS	0.2426731901201524
chr1	117170706	117171107	401	*	non toxic	14000	DHS	0.4200448339196512
chr1	117171106	117171507	401	*	non toxic	14400	DHS	0.2557153576181416
chr1	117171506	117171907	401	*	non toxic	14800	DHS	0.20168555867242768
chr1	117171906	117172307	401	*	non toxic	15200	DHS	0.1919785998831329
chr1	117172306	117172707	401	*	non toxic	15600	DHS	0.2466112682201024
chr1	117172706	117173107	401	*	non toxic	16000	DHS	0.41624870346371373
chr1	117173106	117173507	401	*	non toxic	16400	DHS	0.5368843157764087
chr1	117173506	117173907	401	*	non toxic	16800	DHS	0.2118224959049439
chr1	117173906	117174307	401	*	non toxic	17200	DHS	0.20908862816871254
chr1	117174306	117174707	401	*	non toxic	17600	DHS	0.3763999978726047
chr1	117174706	117175107	401	*	non toxic	18000	DHS	0.22901665937722177
chr1	117175106	117175507	401	*	non toxic	18400	DHS	0.22581161841044106
chr1	117175506	117175907	401	*	non toxic	18800	DHS	0.28959718105055743
chr1	117175906	117176307	401	*	non toxic	19200	DHS	0.21215727871418594
chr1	117176306	117176707	401	*	non toxic	19600	DHS	0.2951670089490396
chr1	117176706	117177107	401	*	non toxic	20000	DHS	0.24868907736721182
chr1	117177106	117177507	401	*	non toxic	20400	DHS	0.26588234141877765
chr1	117177506	117177907	401	*	non toxic	20800	DHS	0.2934635676573637
chr1	117177906	117178307	401	*	non toxic	21200	DHS	0.11169760521882192
chr1	117178306	117178707	401	*	non toxic	21600	DHS	0.20720740484812314
chr1	117178706	117179107	401	*	non toxic	22000	DHS	0.2566355838071081
chr1	117179106	117179507	401	*	non toxic	22400	DHS	0.1895640406320963
chr1	117179506	117179907	401	*	non toxic	22800	DHS	0.2630344870827739
chr1	117179906	117180307	401	*	non toxic	23200	DHS	0.35532141950659624
chr1	117180306	117180707	401	*	non toxic	23600	DHS	0.16710069742369607
chr1	117180706	117181107	401	*	non toxic	24000	DHS	0.4412360527016167
chr1	117181106	117181507	401	*	non toxic	24400	DHS	0.23797473721113288
chr1	117181506	117181907	401	*	non toxic	24800	DHS	0.27030698275030995
chr1	117181906	117182307	401	*	non toxic	25200	DHS	0.31583630659633743
chr1	117182306	117182707	401	*	non toxic	25600	DHS	0.18284326774576803
chr1	117182706	117183107	401	*	non toxic	26000	DHS	0.24709485862357658
chr1	117183106	117183507	401	*	non toxic	26400	DHS	0.14341785578507735
chr1	117183506	117183907	401	*	non toxic	26800	DHS	0.14670623477520492
chr1	117183906	117184307	401	*	non toxic	27200	DHS	0.23788454002721648
chr1	117184306	117184707	401	*	non toxic	27600	DHS	0.37918791121006606
chr1	117184706	117185107	401	*	non toxic	28000	DHS	0.5867404203926981
chr1	117185106	117185507	401	*	non toxic	28400	DHS	4.602012372745243
chr1	117185506	117185907	401	*	non toxic	28800	DHS	2.276078065843356
chr1	117185906	117186307	401	*	non toxic	29200	DHS	5.6046967131835865
chr1	117186306	117186707	401	*	non toxic	29600	DHS	0.3102774800363454
chr1	117186706	117187107	401	*	non toxic	30000	DHS	0.2931666559727858
chr1	117187106	117187507	401	*	non toxic	30400	DHS	0.2924247337621346
chr1	117187506	117187907	401	*	non toxic	30800	DHS	0.22120182026651436
chr1	117187906	117188307	401	*	non toxic	31200	DHS	0.28816625736003504
chr1	117188306	117188707	401	*	non toxic	31600	DHS	0.3369140112191959
chr1	117188706	117189107	401	*	non toxic	32000	DHS	0.18620870133253403
chr1	117189106	117189507	401	*	non toxic	32400	DHS	0.40338997933734905
chr1	117189506	117189907	401	*	non toxic	32800	DHS	0.463576028471873
chr1	117189906	117190307	401	*	non toxic	33200	DHS	0.17517042266869187
chr1	117190306	117190707	401	*	non toxic	33600	DHS	0.206617209159228
chr1	117190706	117191107	401	*	non toxic	34000	DHS	0.2563236900918799
chr1	117191106	117191507	401	*	non toxic	34400	DHS	0.8836356679493204
chr1	117191506	117191907	401	*	non toxic	34800	DHS	0.26927643227495457
chr1	117191906	117192307	401	*	non toxic	35200	DHS	0.2075706474260053
chr1	117192306	117192707	401	*	non toxic	35600	DHS	0.17100072381530246
chr1	117192706	117193107	401	*	non toxic	36000	DHS	0.2946732401699199
chr1	117193106	117193507	401	*	non toxic	36400	DHS	0.14263496067644355
chr1	117193506	117193907	401	*	non toxic	36800	DHS	0.1913301760233251
chr1	117193906	117194307	401	*	non toxic	37200	DHS	0.21484463817981117
chr1	117194306	117194707	401	*	non toxic	37600	DHS	0.23257722961077668
chr1	117194706	117195107	401	*	non toxic	38000	DHS	0.19632139653339054
chr1	117195106	117195507	401	*	non toxic	38400	DHS	0.4163868812997442
chr1	117195506	117195907	401	*	non toxic	38800	DHS	0.22480610964304193
chr1	117195906	117196307	401	*	non toxic	39200	DHS	0.3357648636932088
chr1	117196306	117196707	401	*	non toxic	39600	DHS	0.18072830366337686
chr1	117196706	117197107	401	*	non toxic	40000	DHS	0.23203787840252504
chr1	117197106	117197507	401	*	non toxic	40400	DHS	0.11958414148725105
chr1	117197506	117197907	401	*	non toxic	40800	DHS	0.16158234536127555
chr1	117197906	117198307	401	*	non toxic	41200	DHS	0.13930433988571167
chr1	117198306	117198707	401	*	non toxic	41600	DHS	0.21909515894113335
chr1	117198706	117199107	401	*	non toxic	42000	DHS	0.16177037585889015
chr1	117199106	117199507	401	*	non toxic	42400	DHS	0.20678868176336598
chr1	117199506	117199907	401	*	non toxic	42800	DHS	0.3415315215501405
chr1	117199906	117200307	401	*	non toxic	43200	DHS	0.5513353134944403
chr1	117200306	117200707	401	*	non toxic	43600	DHS	0.24094516084415657
chr1	117200706	117201107	401	*	non toxic	44000	DHS	0.2329016449835681
chr1	117201106	117201507	401	*	non toxic	44400	DHS	0.22116401378167538
chr1	117201506	117201907	401	*	non toxic	44800	DHS	0.1910449107017303
chr1	117201906	117202307	401	*	non toxic	45200	DHS	0.225399474624981
chr1	117202306	117202707	401	*	non toxic	45600	DHS	0.20675458745134442
chr1	117202706	117203107	401	*	non toxic	46000	DHS	0.37698498773307276
chr1	117203106	117203507	401	*	non toxic	46400	DHS	0.21897603196098916
chr1	117203506	117203907	401	*	non toxic	46800	DHS	0.22586480801242248
chr1	117203906	117204307	401	*	non toxic	47200	DHS	0.28732714997116765
chr1	117204306	117204707	401	*	non toxic	47600	DHS	0.43315632687765465
chr1	117204706	117205107	401	*	non toxic	48000	DHS	0.20438745707050524
chr1	117205106	117205507	401	*	non toxic	48400	DHS	0.13460912701541422
chr1	117205506	117205907	401	*	non toxic	48800	DHS	0.15235650929345976
chr1	117205906	117206307	401	*	non toxic	49200	DHS	0.11593012436713437
chr1	117206306	117206707	401	*	non toxic	49600	DHS	0.15466227011982714
chr1	117206706	117207107	401	*	non toxic	50000	DHS	0.37352977080869854
chr1	11914063	11914464	401	*	non toxic	-50000	DHS	0.2126794493109211
chr1	11914463	11914864	401	*	non toxic	-49600	DHS	0.3020437941363922
chr1	11914863	11915264	401	*	non toxic	-49200	DHS	0.35361018021384305
chr1	11915263	11915664	401	*	non toxic	-48800	DHS	0.2293802500142718
chr1	11915663	11916064	401	*	non toxic	-48400	DHS	0.20628778001019485
chr1	11916063	11916464	401	*	non toxic	-48000	DHS	0.3816586219684739
chr1	11916463	11916864	401	*	non toxic	-47600	DHS	0.1309823437368595
chr1	11916863	11917264	401	*	non toxic	-47200	DHS	0.5228192556900276
chr1	11917263	11917664	401	*	non toxic	-46800	DHS	0.35244848036632276
chr1	11917663	11918064	401	*	non toxic	-46400	DHS	0.2374804749100137
chr1	11918063	11918464	401	*	non toxic	-46000	DHS	0.17690802980539508
chr1	11918463	11918864	401	*	non toxic	-45600	DHS	0.2985448396469738
chr1	11918863	11919264	401	*	non toxic	-45200	DHS	0.28043334762986166
chr1	11919263	11919664	401	*	non toxic	-44800	DHS	0.7177613779084938
chr1	11919663	11920064	401	*	non toxic	-44400	DHS	0.18955221983309176
chr1	11920063	11920464	401	*	non toxic	-44000	DHS	0.11797299204473187
chr1	11920463	11920864	401	*	non toxic	-43600	DHS	0.17698720745983862
chr1	11920863	11921264	401	*	non toxic	-43200	DHS	0.23857880362130682
chr1	11921263	11921664	401	*	non toxic	-42800	DHS	0.5426749408133607
chr1	11921663	11922064	401	*	non toxic	-42400	DHS	0.13977992608957457
chr1	11922063	11922464	401	*	non toxic	-42000	DHS	0.2240945912358767
chr1	11922463	11922864	401	*	non toxic	-41600	DHS	0.17706468771966616
chr1	11922863	11923264	401	*	non toxic	-41200	DHS	0.4660904740547747
chr1	11923263	11923664	401	*	non toxic	-40800	DHS	0.12310419146185207
chr1	11923663	11924064	401	*	non toxic	-40400	DHS	0.4670481080760682
chr1	11924063	11924464	401	*	non toxic	-40000	DHS	0.33124706100793255
chr1	11924463	11924864	401	*	non toxic	-39600	DHS	0.12602536117383964
chr1	11924863	11925264	401	*	non toxic	-39200	DHS	0.33260408736895447
chr1	11925263	11925664	401	*	non toxic	-38800	DHS	0.17109960219137688
chr1	11925663	11926064	401	*	non toxic	-38400	DHS	2.4828213518880253
chr1	11926063	11926464	401	*	non toxic	-38000	DHS	0.15759077199973964
chr1	11926463	11926864	401	*	non toxic	-37600	DHS	0.40775351742853844
chr1	11926863	11927264	401	*	non toxic	-37200	DHS	0.38906488874392986
chr1	11927263	11927664	401	*	non toxic	-36800	DHS	0.13907877802663016
chr1	11927663	11928064	401	*	non toxic	-36400	DHS	0.6395790986066447
chr1	11928063	11928464	401	*	non toxic	-36000	DHS	0.16531538636309845
chr1	11928463	11928864	401	*	non toxic	-35600	DHS	0.4458188582536883
chr1	11928863	11929264	401	*	non toxic	-35200	DHS	0.4062262098293315
chr1	11929263	11929664	401	*	non toxic	-34800	DHS	0.15166972611015872
chr1	11929663	11930064	401	*	non toxic	-34400	DHS	0.1833211984346038
chr1	11930063	11930464	401	*	non toxic	-34000	DHS	0.19504967460088302
chr1	11930463	11930864	401	*	non toxic	-33600	DHS	0.20867072369095097
chr1	11930863	11931264	401	*	non toxic	-33200	DHS	0.45980835447733537
chr1	11931263	11931664	401	*	non toxic	-32800	DHS	0.17272089886945902
chr1	11931663	11932064	401	*	non toxic	-32400	DHS	0.15884339273733056
chr1	11932063	11932464	401	*	non toxic	-32000	DHS	0.31743580732782584
chr1	11932463	11932864	401	*	non toxic	-31600	DHS	0.4853534860991666
chr1	11932863	11933264	401	*	non toxic	-31200	DHS	0.39145204084844065
chr1	11933263	11933664	401	*	non toxic	-30800	DHS	0.14888092201026598
chr1	11933663	11934064	401	*	non toxic	-30400	DHS	0.32837865548244644
chr1	11934063	11934464	401	*	non toxic	-30000	DHS	0.15713446419175128
chr1	11934463	11934864	401	*	non toxic	-29600	DHS	0.14565648483182128
chr1	11934863	11935264	401	*	non toxic	-29200	DHS	0.4914025155980688
chr1	11935263	11935664	401	*	non toxic	-28800	DHS	0.6307072303446005
chr1	11935663	11936064	401	*	non toxic	-28400	DHS	0.17499458855784444
chr1	11936063	11936464	401	*	non toxic	-28000	DHS	0.1851965354435016
chr1	11936463	11936864	401	*	non toxic	-27600	DHS	0.4959490026934932
chr1	11936863	11937264	401	*	non toxic	-27200	DHS	0.26616156960551873
chr1	11937263	11937664	401	*	non toxic	-26800	DHS	1.0255970903242615
chr1	11937663	11938064	401	*	non toxic	-26400	DHS	0.15998351677643724
chr1	11938063	11938464	401	*	non toxic	-26000	DHS	0.1282000506106309
chr1	11938463	11938864	401	*	non toxic	-25600	DHS	0.19266491520806145
chr1	11938863	11939264	401	*	non toxic	-25200	DHS	0.10984892766235252
chr1	11939263	11939664	401	*	non toxic	-24800	DHS	0.22608221920225724
chr1	11939663	11940064	401	*	non toxic	-24400	DHS	0.07349633418738917
chr1	11940063	11940464	401	*	non toxic	-24000	DHS	0.18537326597439083
chr1	11940463	11940864	401	*	non toxic	-23600	DHS	0.4943596246905458
chr1	11940863	11941264	401	*	non toxic	-23200	DHS	0.08017950116696203
chr1	11941263	11941664	401	*	non toxic	-22800	DHS	0.11419084935711506
chr1	11941663	11942064	401	*	non toxic	-22400	DHS	0.07379062364964822
chr1	11942063	11942464	401	*	non toxic	-22000	DHS	0.43430765810541044
chr1	11942463	11942864	401	*	non toxic	-21600	DHS	0.22475291449493007
chr1	11942863	11943264	401	*	non toxic	-21200	DHS	0.1581538399667514
chr1	11943263	11943664	401	*	non toxic	-20800	DHS	0.2767013991507063
chr1	11943663	11944064	401	*	non toxic	-20400	DHS	0.24882369223015935
chr1	11944063	11944464	401	*	non toxic	-20000	DHS	0.09173072413645889
chr1	11944463	11944864	401	*	non toxic	-19600	DHS	0.1245899511004178
chr1	11944863	11945264	401	*	non toxic	-19200	DHS	0.1819319686204418
chr1	11945263	11945664	401	*	non toxic	-18800	DHS	0.104203715176087
chr1	11945663	11946064	401	*	non toxic	-18400	DHS	0.2651339622952992
chr1	11946063	11946464	401	*	non toxic	-18000	DHS	0.25604221915031905
chr1	11946463	11946864	401	*	non toxic	-17600	DHS	0.17183553420954809
chr1	11946863	11947264	401	*	non toxic	-17200	DHS	0.2075518735793612
chr1	11947263	11947664	401	*	non toxic	-16800	DHS	0.2410097280784308
chr1	11947663	11948064	401	*	non toxic	-16400	DHS	0.06675887888441434
chr1	11948063	11948464	401	*	non toxic	-16000	DHS	0.08014705781813275
chr1	11948463	11948864	401	*	non toxic	-15600	DHS	0.03584995048534023
chr1	11948863	11949264	401	*	non toxic	-15200	DHS	0.14091713278742501
chr1	11949263	11949664	401	*	non toxic	-14800	DHS	0.18623271938459832
chr1	11949663	11950064	401	*	non toxic	-14400	DHS	0.10107119603226533
chr1	11950063	11950464	401	*	non toxic	-14000	DHS	0.1227159845710098
chr1	11950463	11950864	401	*	non toxic	-13600	DHS	0.23865588688456507
chr1	11950863	11951264	401	*	non toxic	-13200	DHS	0.2081571065929911
chr1	11951263	11951664	401	*	non toxic	-12800	DHS	0.59486405276914045
chr1	11951663	11952064	401	*	non toxic	-12400	DHS	0.21666631016164944
chr1	11952063	11952464	401	*	non toxic	-12000	DHS	0.13509112294586817
chr1	11952463	11952864	401	*	non toxic	-11600	DHS	0.19764396500892176
chr1	11952863	11953264	401	*	non toxic	-11200	DHS	0.204036757842338
chr1	11953263	11953664	401	*	non toxic	-10800	DHS	0.5448046582298088
chr1	11953663	11954064	401	*	non toxic	-10400	DHS	0.3365817955251495
chr1	11954063	11954464	401	*	non toxic	-10000	DHS	1.3491503289875173
chr1	11954463	11954864	401	*	non toxic	-9600	DHS	0.1383682547747959
chr1	11954863	11955264	401	*	non toxic	-9200	DHS	0.27078531321807026
chr1	11955263	11955664	401	*	non toxic	-8800	DHS	0.6159413969840976
chr1	11955663	11956064	401	*	non toxic	-8400	DHS	0.18940960265640308
chr1	11956063	11956464	401	*	non toxic	-8000	DHS	0.3481155873701311
chr1	11956463	11956864	401	*	non toxic	-7600	DHS	0.16257847870869604
chr1	11956863	11957264	401	*	non toxic	-7200	DHS	0.36122658393552476
chr1	11957263	11957664	401	*	non toxic	-6800	DHS	0.160712743396325
chr1	11957663	11958064	401	*	non toxic	-6400	DHS	0.1244038175373452
chr1	11958063	11958464	401	*	non toxic	-6000	DHS	0.16901982496689977
chr1	11958463	11958864	401	*	non toxic	-5600	DHS	0.1083831424149046
chr1	11958863	11959264	401	*	non toxic	-5200	DHS	0.1756310262752144
chr1	11959263	11959664	401	*	non toxic	-4800	DHS	0.30099688545148123
chr1	11959663	11960064	401	*	non toxic	-4400	DHS	0.6063448344345699
chr1	11960063	11960464	401	*	non toxic	-4000	DHS	0.2169620917547968
chr1	11960463	11960864	401	*	non toxic	-3600	DHS	0.2492656857239784
chr1	11960863	11961264	401	*	non toxic	-3200	DHS	0.21089553836723812
chr1	11961263	11961664	401	*	non toxic	-2800	DHS	0.7303476679020392
chr1	11961663	11962064	401	*	non toxic	-2400	DHS	0.8317607703277298
chr1	11962063	11962464	401	*	non toxic	-2000	DHS	0.27913233994545783
chr1	11962463	11962864	401	*	non toxic	-1600	DHS	0.21066565706192555
chr1	11962863	11963264	401	*	non toxic	-1200	DHS	0.969938200496676
chr1	11963263	11963664	401	*	non toxic	-800	DHS	0.3661716738692543
chr1	11963663	11964064	401	*	non toxic	-400	DHS	0.1717390528139182
chr1	11964063	11964464	401	*	non toxic	0	DHS	0.24151844955850718
chr1	11964463	11964864	401	*	non toxic	400	DHS	0.2400939354389683
chr1	11964863	11965264	401	*	non toxic	800	DHS	0.4545028639534614
chr1	11965263	11965664	401	*	non toxic	1200	DHS	0.47297630546396213
chr1	11965663	11966064	401	*	non toxic	1600	DHS	0.1959305252517548
chr1	11966063	11966464	401	*	non toxic	2000	DHS	0.5972852240411792
chr1	11966463	11966864	401	*	non toxic	2400	DHS	0.203080000635701
chr1	11966863	11967264	401	*	non toxic	2800	DHS	0.3341081089797683
chr1	11967263	11967664	401	*	non toxic	3200	DHS	0.42947895802613206
chr1	11967663	11968064	401	*	non toxic	3600	DHS	18.48769882707822
chr1	11968063	11968464	401	*	non toxic	4000	DHS	31.79505346005694
chr1	11968463	11968864	401	*	non toxic	4400	DHS	25.542536897255
chr1	11968863	11969264	401	*	non toxic	4800	DHS	13.98082048971754
chr1	11969263	11969664	401	*	non toxic	5200	DHS	2.071939543892915
chr1	11969663	11970064	401	*	non toxic	5600	DHS	22.713933499673953
chr1	11970063	11970464	401	*	non toxic	6000	DHS	3.3627938260684287
chr1	11970463	11970864	401	*	non toxic	6400	DHS	0.1465029177671656
chr1	11970863	11971264	401	*	non toxic	6800	DHS	0.545443494448861
chr1	11971263	11971664	401	*	non toxic	7200	DHS	0.3451318173783081
chr1	11971663	11972064	401	*	non toxic	7600	DHS	0.427030823381613
chr1	11972063	11972464	401	*	non toxic	8000	DHS	0.30576321625724395
chr1	11972463	11972864	401	*	non toxic	8400	DHS	0.20742757869721798
chr1	11972863	11973264	401	*	non toxic	8800	DHS	0.5970341862734416
chr1	11973263	11973664	401	*	non toxic	9200	DHS	0.7078418871016239
chr1	11973663	11974064	401	*	non toxic	9600	DHS	0.37037877709212297
chr1	11974063	11974464	401	*	non toxic	10000	DHS	0.48483426579996536
chr1	11974463	11974864	401	*	non toxic	10400	DHS	0.283292643112732
chr1	11974863	11975264	401	*	non toxic	10800	DHS	0.2982220164409599
chr1	11975263	11975664	401	*	non toxic	11200	DHS	0.5994349335531641
chr1	11975663	11976064	401	*	non toxic	11600	DHS	0.2941794727680429
chr1	11976063	11976464	401	*	non toxic	12000	DHS	0.3575811772200829
chr1	11976463	11976864	401	*	non toxic	12400	DHS	0.7076993940579253
chr1	11976863	11977264	401	*	non toxic	12800	DHS	1.0951423435437115
chr1	11977263	11977664	401	*	non toxic	13200	DHS	0.17001289485993232
chr1	11977663	11978064	401	*	non toxic	13600	DHS	0.24165499065433654
chr1	11978063	11978464	401	*	non toxic	14000	DHS	0.17328927898198887
chr1	11978463	11978864	401	*	non toxic	14400	DHS	0.18234778100861576
chr1	11978863	11979264	401	*	non toxic	14800	DHS	2.000329443251254
chr1	11979263	11979664	401	*	non toxic	15200	DHS	0.27632486063318135
chr1	11979663	11980064	401	*	non toxic	15600	DHS	0.21545937805531773
chr1	11980063	11980464	401	*	non toxic	16000	DHS	0.32277054988089343
chr1	11980463	11980864	401	*	non toxic	16400	DHS	0.1940357869844001
chr1	11980863	11981264	401	*	non toxic	16800	DHS	0.10300476352760843
chr1	11981263	11981664	401	*	non toxic	17200	DHS	0.12998740684398988
chr1	11981663	11982064	401	*	non toxic	17600	DHS	0.17875117172679847
chr1	11982063	11982464	401	*	non toxic	18000	DHS	0.46109146633629045
chr1	11982463	11982864	401	*	non toxic	18400	DHS	0.20975828012614103
chr1	11982863	11983264	401	*	non toxic	18800	DHS	0.17082521064843323
chr1	11983263	11983664	401	*	non toxic	19200	DHS	0.11169142171884527
chr1	11983663	11984064	401	*	non toxic	19600	DHS	0.1444852140028392
chr1	11984063	11984464	401	*	non toxic	20000	DHS	0.45310671025529464
chr1	11984463	11984864	401	*	non toxic	20400	DHS	0.1901501230616819
chr1	11984863	11985264	401	*	non toxic	20800	DHS	0.38189171477594874
chr1	11985263	11985664	401	*	non toxic	21200	DHS	0.36602059794483044
chr1	11985663	11986064	401	*	non toxic	21600	DHS	0.2083801492268308
chr1	11986063	11986464	401	*	non toxic	22000	DHS	0.2507291527190931
chr1	11986463	11986864	401	*	non toxic	22400	DHS	10.965810797458278
chr1	11986863	11987264	401	*	non toxic	22800	DHS	0.2023394013617996
chr1	11987263	11987664	401	*	non toxic	23200	DHS	0.23524762760671297
chr1	11987663	11988064	401	*	non toxic	23600	DHS	0.5527488011820358
chr1	11988063	11988464	401	*	non toxic	24000	DHS	0.4826211894437336
chr1	11988463	11988864	401	*	non toxic	24400	DHS	0.47058615898550893
chr1	11988863	11989264	401	*	non toxic	24800	DHS	0.3604302443842638
chr1	11989263	11989664	401	*	non toxic	25200	DHS	0.3534179525333747
chr1	11989663	11990064	401	*	non toxic	25600	DHS	0.5832521949135269
chr1	11990063	11990464	401	*	non toxic	26000	DHS	1.037147956893331
chr1	11990463	11990864	401	*	non toxic	26400	DHS	0.7517404820574936
chr1	11990863	11991264	401	*	non toxic	26800	DHS	0.16454852922724333
chr1	11991263	11991664	401	*	non toxic	27200	DHS	0.6303995956487936
chr1	11991663	11992064	401	*	non toxic	27600	DHS	0.26745024505547454
chr1	11992063	11992464	401	*	non toxic	28000	DHS	0.42874426366831003
chr1	11992463	11992864	401	*	non toxic	28400	DHS	0.23702433439868123
chr1	11992863	11993264	401	*	non toxic	28800	DHS	0.3655752083309868
chr1	11993263	11993664	401	*	non toxic	29200	DHS	0.43204650817963847
chr1	11993663	11994064	401	*	non toxic	29600	DHS	0.3909362278822949
chr1	11994063	11994464	401	*	non toxic	30000	DHS	0.8473189728627181
chr1	11994463	11994864	401	*	non toxic	30400	DHS	6.11228808206959
chr1	11994863	11995264	401	*	non toxic	30800	DHS	2.562405164922562
chr1	11995263	11995664	401	*	non toxic	31200	DHS	1.0915814198906582
chr1	11995663	11996064	401	*	non toxic	31600	DHS	0.2245765844188129
chr1	11996063	11996464	401	*	non toxic	32000	DHS	0.2589264047016248
chr1	11996463	11996864	401	*	non toxic	32400	DHS	0.24713107061797657
chr1	11996863	11997264	401	*	non toxic	32800	DHS	0.18717486154929064
chr1	11997263	11997664	401	*	non toxic	33200	DHS	0.21315453891779418
chr1	11997663	11998064	401	*	non toxic	33600	DHS	0.25268100081197453
chr1	11998063	11998464	401	*	non toxic	34000	DHS	0.1250191018022504
chr1	11998463	11998864	401	*	non toxic	34400	DHS	0.4283908528665968
chr1	11998863	11999264	401	*	non toxic	34800	DHS	0.6703509410792158
chr1	11999263	11999664	401	*	non toxic	35200	DHS	0.9098247608873631
chr1	11999663	12000064	401	*	non toxic	35600	DHS	0.23405411516889893
chr1	12000063	12000464	401	*	non toxic	36000	DHS	0.26342179969956453
chr1	12000463	12000864	401	*	non toxic	36400	DHS	0.9542359464576565
chr1	12000863	12001264	401	*	non toxic	36800	DHS	1.0953466169666173
chr1	12001263	12001664	401	*	non toxic	37200	DHS	0.17281052421434712
chr1	12001663	12002064	401	*	non toxic	37600	DHS	0.13745595811125347
chr1	12002063	12002464	401	*	non toxic	38000	DHS	0.26672216847613267
chr1	12002463	12002864	401	*	non toxic	38400	DHS	0.22970875272727073
chr1	12002863	12003264	401	*	non toxic	38800	DHS	0.1456866592930588
chr1	12003263	12003664	401	*	non toxic	39200	DHS	0.2190595259169985
chr1	12003663	12004064	401	*	non toxic	39600	DHS	0.20325192012951857
chr1	12004063	12004464	401	*	non toxic	40000	DHS	0.1789314766899866
chr1	12004463	12004864	401	*	non toxic	40400	DHS	0.20461421647571268
chr1	12004863	12005264	401	*	non toxic	40800	DHS	0.18151439211918902
chr1	12005263	12005664	401	*	non toxic	41200	DHS	0.22530676040826295
chr1	12005663	12006064	401	*	non toxic	41600	DHS	0.2312899759722098
chr1	12006063	12006464	401	*	non toxic	42000	DHS	0.38277114537588675
chr1	12006463	12006864	401	*	non toxic	42400	DHS	1.2060622723849765
chr1	12006863	12007264	401	*	non toxic	42800	DHS	2.0009435393343544
chr1	12007263	12007664	401	*	non toxic	43200	DHS	0.26026807964414805
chr1	12007663	12008064	401	*	non toxic	43600	DHS	0.3080283062383904
chr1	12008063	12008464	401	*	non toxic	44000	DHS	0.27212464157259675
chr1	12008463	12008864	401	*	non toxic	44400	DHS	0.18815566041040005
chr1	12008863	12009264	401	*	non toxic	44800	DHS	0.5397609689196298
chr1	12009263	12009664	401	*	non toxic	45200	DHS	2.1132854342534952
chr1	12009663	12010064	401	*	non toxic	45600	DHS	0.15413299191771004
chr1	12010063	12010464	401	*	non toxic	46000	DHS	0.24218920587754791
chr1	12010463	12010864	401	*	non toxic	46400	DHS	0.20800431740662997
chr1	12010863	12011264	401	*	non toxic	46800	DHS	0.3026406470328532
chr1	12011263	12011664	401	*	non toxic	47200	DHS	0.16673416419516776
chr1	12011663	12012064	401	*	non toxic	47600	DHS	0.1789950630314035
chr1	12012063	12012464	401	*	non toxic	48000	DHS	0.1260628952944368
chr1	12012463	12012864	401	*	non toxic	48400	DHS	0.17985715700355254
chr1	12012863	12013264	401	*	non toxic	48800	DHS	0.44783067130750775
chr1	12013263	12013664	401	*	non toxic	49200	DHS	0.29867256848266965
chr1	12013663	12014064	401	*	non toxic	49600	DHS	0.1896722697167474
chr1	12014063	12014464	401	*	non toxic	50000	DHS	0.09388531228652841
chr1	13233778	13234179	401	*	non toxic	-50000	DHS	0.2190600037574768
chr1	13234178	13234579	401	*	non toxic	-49600	DHS	0.2190600037574768
chr1	13234578	13234979	401	*	non toxic	-49200	DHS	0.2190600037574768
chr1	13234978	13235379	401	*	non toxic	-48800	DHS	0.2190600037574768
chr1	13235378	13235779	401	*	non toxic	-48400	DHS	0.2190600037574768
chr1	13235778	13236179	401	*	non toxic	-48000	DHS	0.2190600037574768
chr1	13236178	13236579	401	*	non toxic	-47600	DHS	0.2190600037574768
chr1	13236578	13236979	401	*	non toxic	-47200	DHS	0.2190600037574768
chr1	13236978	13237379	401	*	non toxic	-46800	DHS	0.2190600037574768
chr1	13237378	13237779	401	*	non toxic	-46400	DHS	0.2190600037574768
chr1	13237778	13238179	401	*	non toxic	-46000	DHS	0.2190600037574768
chr1	13238178	13238579	401	*	non toxic	-45600	DHS	0.2190600037574768
chr1	13238578	13238979	401	*	non toxic	-45200	DHS	0.2190600037574768
chr1	13238978	13239379	401	*	non toxic	-44800	DHS	0.2190600037574768
chr1	13239378	13239779	401	*	non toxic	-44400	DHS	0.2190600037574768
chr1	13239778	13240179	401	*	non toxic	-44000	DHS	0.2190600037574768
chr1	13240178	13240579	401	*	non toxic	-43600	DHS	0.2190600037574768
chr1	13240578	13240979	401	*	non toxic	-43200	DHS	0.2190600037574768
chr1	13240978	13241379	401	*	non toxic	-42800	DHS	0.2190600037574768
chr1	13241378	13241779	401	*	non toxic	-42400	DHS	0.2190600037574768
chr1	13241778	13242179	401	*	non toxic	-42000	DHS	0.2190600037574768
chr1	13242178	13242579	401	*	non toxic	-41600	DHS	0.2190600037574768
chr1	13242578	13242979	401	*	non toxic	-41200	DHS	0.2190600037574768
chr1	13242978	13243379	401	*	non toxic	-40800	DHS	0.2190600037574768
chr1	13243378	13243779	401	*	non toxic	-40400	DHS	0.2190600037574768
chr1	13243778	13244179	401	*	non toxic	-40000	DHS	0.2190600037574768
chr1	13244178	13244579	401	*	non toxic	-39600	DHS	0.2190600037574768
chr1	13244578	13244979	401	*	non toxic	-39200	DHS	0.2190600037574768
chr1	13244978	13245379	401	*	non toxic	-38800	DHS	0.2190600037574768
chr1	13245378	13245779	401	*	non toxic	-38400	DHS	0.2190600037574768
chr1	13245778	13246179	401	*	non toxic	-38000	DHS	0.2190600037574768
chr1	13246178	13246579	401	*	non toxic	-37600	DHS	0.2190600037574768
chr1	13246578	13246979	401	*	non toxic	-37200	DHS	0.2190600037574768
chr1	13246978	13247379	401	*	non toxic	-36800	DHS	0.2190600037574768
chr1	13247378	13247779	401	*	non toxic	-36400	DHS	0.2190600037574768
chr1	13247778	13248179	401	*	non toxic	-36000	DHS	0.2190600037574768
chr1	13248178	13248579	401	*	non toxic	-35600	DHS	0.2190600037574768
chr1	13248578	13248979	401	*	non toxic	-35200	DHS	0.2190600037574768
chr1	13248978	13249379	401	*	non toxic	-34800	DHS	0.2190600037574768
chr1	13249378	13249779	401	*	non toxic	-34400	DHS	0.2190600037574768
chr1	13249778	13250179	401	*	non toxic	-34000	DHS	0.2190600037574768
chr1	13250178	13250579	401	*	non toxic	-33600	DHS	0.2190600037574768
chr1	13250578	13250979	401	*	non toxic	-33200	DHS	0.2190600037574768
chr1	13250978	13251379	401	*	non toxic	-32800	DHS	0.2190600037574768
chr1	13251378	13251779	401	*	non toxic	-32400	DHS	0.2190600037574768
chr1	13251778	13252179	401	*	non toxic	-32000	DHS	0.2190600037574768
chr1	13252178	13252579	401	*	non toxic	-31600	DHS	0.2190600037574768
chr1	13252578	13252979	401	*	non toxic	-31200	DHS	0.2190600037574768
chr1	13252978	13253379	401	*	non toxic	-30800	DHS	0.2190600037574768
chr1	13253378	13253779	401	*	non toxic	-30400	DHS	0.2190600037574768
chr1	13253778	13254179	401	*	non toxic	-30000	DHS	0.2190600037574768
chr1	13254178	13254579	401	*	non toxic	-29600	DHS	0.2190600037574768
chr1	13254578	13254979	401	*	non toxic	-29200	DHS	0.2190600037574768
chr1	13254978	13255379	401	*	non toxic	-28800	DHS	0.2190600037574768
chr1	13255378	13255779	401	*	non toxic	-28400	DHS	0.2190600037574768
chr1	13255778	13256179	401	*	non toxic	-28000	DHS	0.2190600037574768
chr1	13256178	13256579	401	*	non toxic	-27600	DHS	0.2190600037574768
chr1	13256578	13256979	401	*	non toxic	-27200	DHS	0.2190600037574768
chr1	13256978	13257379	401	*	non toxic	-26800	DHS	0.2190600037574768
chr1	13257378	13257779	401	*	non toxic	-26400	DHS	0.2190600037574768
chr1	13257778	13258179	401	*	non toxic	-26000	DHS	0.2190600037574768
chr1	13258178	13258579	401	*	non toxic	-25600	DHS	0.2190600037574768
chr1	13258578	13258979	401	*	non toxic	-25200	DHS	0.2190600037574768
chr1	13258978	13259379	401	*	non toxic	-24800	DHS	0.2190600037574768
chr1	13259378	13259779	401	*	non toxic	-24400	DHS	0.2190600037574768
chr1	13259778	13260179	401	*	non toxic	-24000	DHS	0.2190600037574768
chr1	13260178	13260579	401	*	non toxic	-23600	DHS	0.2190600037574768
chr1	13260578	13260979	401	*	non toxic	-23200	DHS	0.2190600037574768
chr1	13260978	13261379	401	*	non toxic	-22800	DHS	0.2190600037574768
chr1	13261378	13261779	401	*	non toxic	-22400	DHS	0.2190600037574768
chr1	13261778	13262179	401	*	non toxic	-22000	DHS	0.2190600037574768
chr1	13262178	13262579	401	*	non toxic	-21600	DHS	0.2190600037574768
chr1	13262578	13262979	401	*	non toxic	-21200	DHS	0.2190600037574768
chr1	13262978	13263379	401	*	non toxic	-20800	DHS	0.2190600037574768
chr1	13263378	13263779	401	*	non toxic	-20400	DHS	0.2190600037574768
chr1	13263778	13264179	401	*	non toxic	-20000	DHS	0.2190600037574768
chr1	13264178	13264579	401	*	non toxic	-19600	DHS	0.2190600037574768
chr1	13264578	13264979	401	*	non toxic	-19200	DHS	0.2190600037574768
chr1	13264978	13265379	401	*	non toxic	-18800	DHS	0.2190600037574768
chr1	13265378	13265779	401	*	non toxic	-18400	DHS	0.2190600037574768
chr1	13265778	13266179	401	*	non toxic	-18000	DHS	0.2190600037574768
chr1	13266178	13266579	401	*	non toxic	-17600	DHS	0.2190600037574768
chr1	13266578	13266979	401	*	non toxic	-17200	DHS	0.2190600037574768
chr1	13266978	13267379	401	*	non toxic	-16800	DHS	0.2190600037574768
chr1	13267378	13267779	401	*	non toxic	-16400	DHS	0.2190600037574768
chr1	13267778	13268179	401	*	non toxic	-16000	DHS	0.2190600037574768
chr1	13268178	13268579	401	*	non toxic	-15600	DHS	0.2190600037574768
chr1	13268578	13268979	401	*	non toxic	-15200	DHS	0.2190600037574768
chr1	13268978	13269379	401	*	non toxic	-14800	DHS	0.2190600037574768
chr1	13269378	13269779	401	*	non toxic	-14400	DHS	0.2190600037574768
chr1	13269778	13270179	401	*	non toxic	-14000	DHS	0.2190600037574768
chr1	13270178	13270579	401	*	non toxic	-13600	DHS	0.2190600037574768
chr1	13270578	13270979	401	*	non toxic	-13200	DHS	0.2190600037574768
chr1	13270978	13271379	401	*	non toxic	-12800	DHS	0.2190600037574768
chr1	13271378	13271779	401	*	non toxic	-12400	DHS	0.2190600037574768
chr1	13271778	13272179	401	*	non toxic	-12000	DHS	0.2190600037574768
chr1	13272178	13272579	401	*	non toxic	-11600	DHS	0.2190600037574768
chr1	13272578	13272979	401	*	non toxic	-11200	DHS	0.2190600037574768
chr1	13272978	13273379	401	*	non toxic	-10800	DHS	0.2190600037574768
chr1	13273378	13273779	401	*	non toxic	-10400	DHS	0.2190600037574768
chr1	13273778	13274179	401	*	non toxic	-10000	DHS	0.2190600037574768
chr1	13274178	13274579	401	*	non toxic	-9600	DHS	0.2190600037574768
chr1	13274578	13274979	401	*	non toxic	-9200	DHS	0.2190600037574768
chr1	13274978	13275379	401	*	non toxic	-8800	DHS	0.2190600037574768
chr1	13275378	13275779	401	*	non toxic	-8400	DHS	0.2190600037574768
chr1	13275778	13276179	401	*	non toxic	-8000	DHS	0.2190600037574768
chr1	13276178	13276579	401	*	non toxic	-7600	DHS	0.2190600037574768
chr1	13276578	13276979	401	*	non toxic	-7200	DHS	0.2190600037574768
chr1	13276978	13277379	401	*	non toxic	-6800	DHS	0.2190600037574768
chr1	13277378	13277779	401	*	non toxic	-6400	DHS	0.2190600037574768
chr1	13277778	13278179	401	*	non toxic	-6000	DHS	0.2190600037574768
chr1	13278178	13278579	401	*	non toxic	-5600	DHS	0.2190600037574768
chr1	13278578	13278979	401	*	non toxic	-5200	DHS	0.2190600037574768
chr1	13278978	13279379	401	*	non toxic	-4800	DHS	0.2190600037574768
chr1	13279378	13279779	401	*	non toxic	-4400	DHS	0.2190600037574768
chr1	13279778	13280179	401	*	non toxic	-4000	DHS	0.2190600037574768
chr1	13280178	13280579	401	*	non toxic	-3600	DHS	0.2190600037574768
chr1	13280578	13280979	401	*	non toxic	-3200	DHS	0.2190600037574768
chr1	13280978	13281379	401	*	non toxic	-2800	DHS	0.2190600037574768
chr1	13281378	13281779	401	*	non toxic	-2400	DHS	0.2190600037574768
chr1	13281778	13282179	401	*	non toxic	-2000	DHS	0.2190600037574768
chr1	13282178	13282579	401	*	non toxic	-1600	DHS	0.2190600037574768
chr1	13282578	13282979	401	*	non toxic	-1200	DHS	0.2190600037574768
chr1	13282978	13283379	401	*	non toxic	-800	DHS	0.2190600037574768
chr1	13283378	13283779	401	*	non toxic	-400	DHS	0.2190600037574768
chr1	13283778	13284179	401	*	non toxic	0	DHS	0.2190600037574768
chr1	13284178	13284579	401	*	non toxic	400	DHS	0.2190600037574768
chr1	13284578	13284979	401	*	non toxic	800	DHS	0.2190600037574768
chr1	13284978	13285379	401	*	non toxic	1200	DHS	0.2190600037574768
chr1	13285378	13285779	401	*	non toxic	1600	DHS	0.2190600037574768
chr1	13285778	13286179	401	*	non toxic	2000	DHS	0.2190600037574768
chr1	13286178	13286579	401	*	non toxic	2400	DHS	0.2190600037574768
chr1	13286578	13286979	401	*	non toxic	2800	DHS	0.2190600037574768
chr1	13286978	13287379	401	*	non toxic	3200	DHS	0.2190600037574768
chr1	13287378	13287779	401	*	non toxic	3600	DHS	0.2190600037574768
chr1	13287778	13288179	401	*	non toxic	4000	DHS	0.2190600037574768
chr1	13288178	13288579	401	*	non toxic	4400	DHS	0.2190600037574768
chr1	13288578	13288979	401	*	non toxic	4800	DHS	0.2190600037574768
chr1	13288978	13289379	401	*	non toxic	5200	DHS	0.2190600037574768
chr1	13289378	13289779	401	*	non toxic	5600	DHS	0.2190600037574768
chr1	13289778	13290179	401	*	non toxic	6000	DHS	0.2190600037574768
chr1	13290178	13290579	401	*	non toxic	6400	DHS	0.2190600037574768
chr1	13290578	13290979	401	*	non toxic	6800	DHS	0.2190600037574768
chr1	13290978	13291379	401	*	non toxic	7200	DHS	0.2190600037574768
chr1	13291378	13291779	401	*	non toxic	7600	DHS	0.2190600037574768
chr1	13291778	13292179	401	*	non toxic	8000	DHS	0.2190600037574768
chr1	13292178	13292579	401	*	non toxic	8400	DHS	0.2190600037574768
chr1	13292578	13292979	401	*	non toxic	8800	DHS	0.2190600037574768
chr1	13292978	13293379	401	*	non toxic	9200	DHS	0.2190600037574768
chr1	13293378	13293779	401	*	non toxic	9600	DHS	0.2190600037574768
chr1	13293778	13294179	401	*	non toxic	10000	DHS	0.2190600037574768
chr1	13294178	13294579	401	*	non toxic	10400	DHS	0.2190600037574768
chr1	13294578	13294979	401	*	non toxic	10800	DHS	0.2190600037574768
chr1	13294978	13295379	401	*	non toxic	11200	DHS	0.2190600037574768
chr1	13295378	13295779	401	*	non toxic	11600	DHS	0.2190600037574768
chr1	13295778	13296179	401	*	non toxic	12000	DHS	0.2190600037574768
chr1	13296178	13296579	401	*	non toxic	12400	DHS	0.2190600037574768
chr1	13296578	13296979	401	*	non toxic	12800	DHS	0.2190600037574768
chr1	13296978	13297379	401	*	non toxic	13200	DHS	0.2190600037574768
chr1	13297378	13297779	401	*	non toxic	13600	DHS	0.2190600037574768
chr1	13297778	13298179	401	*	non toxic	14000	DHS	0.2190600037574768
chr1	13298178	13298579	401	*	non toxic	14400	DHS	0.2190600037574768
chr1	13298578	13298979	401	*	non toxic	14800	DHS	0.2190600037574768
chr1	13298978	13299379	401	*	non toxic	15200	DHS	0.2190600037574768
chr1	13299378	13299779	401	*	non toxic	15600	DHS	0.2190600037574768
chr1	13299778	13300179	401	*	non toxic	16000	DHS	0.2190600037574768
chr1	13300178	13300579	401	*	non toxic	16400	DHS	0.2190600037574768
chr1	13300578	13300979	401	*	non toxic	16800	DHS	0.2190600037574768
chr1	13300978	13301379	401	*	non toxic	17200	DHS	0.2190600037574768
chr1	13301378	13301779	401	*	non toxic	17600	DHS	0.2190600037574768
chr1	13301778	13302179	401	*	non toxic	18000	DHS	0.2190600037574768
chr1	13302178	13302579	401	*	non toxic	18400	DHS	0.2190600037574768
chr1	13302578	13302979	401	*	non toxic	18800	DHS	0.2190600037574768
chr1	13302978	13303379	401	*	non toxic	19200	DHS	0.2190600037574768
chr1	13303378	13303779	401	*	non toxic	19600	DHS	0.2190600037574768
chr1	13303778	13304179	401	*	non toxic	20000	DHS	0.2190600037574768
chr1	13304178	13304579	401	*	non toxic	20400	DHS	0.2190600037574768
chr1	13304578	13304979	401	*	non toxic	20800	DHS	0.2190600037574768
chr1	13304978	13305379	401	*	non toxic	21200	DHS	0.2190600037574768
chr1	13305378	13305779	401	*	non toxic	21600	DHS	0.2190600037574768
chr1	13305778	13306179	401	*	non toxic	22000	DHS	0.2190600037574768
chr1	13306178	13306579	401	*	non toxic	22400	DHS	0.2190600037574768
chr1	13306578	13306979	401	*	non toxic	22800	DHS	0.2190600037574768
chr1	13306978	13307379	401	*	non toxic	23200	DHS	0.2190600037574768
chr1	13307378	13307779	401	*	non toxic	23600	DHS	0.2190600037574768
chr1	13307778	13308179	401	*	non toxic	24000	DHS	0.2190600037574768
chr1	13308178	13308579	401	*	non toxic	24400	DHS	0.2190600037574768
chr1	13308578	13308979	401	*	non toxic	24800	DHS	0.2190600037574768
chr1	13308978	13309379	401	*	non toxic	25200	DHS	0.2190600037574768
chr1	13309378	13309779	401	*	non toxic	25600	DHS	0.2190600037574768
chr1	13309778	13310179	401	*	non toxic	26000	DHS	0.2190600037574768
chr1	13310178	13310579	401	*	non toxic	26400	DHS	0.2190600037574768
chr1	13310578	13310979	401	*	non toxic	26800	DHS	0.2190600037574768
chr1	13310978	13311379	401	*	non toxic	27200	DHS	0.2190600037574768
chr1	13311378	13311779	401	*	non toxic	27600	DHS	0.2190600037574768
chr1	13311778	13312179	401	*	non toxic	28000	DHS	0.2190600037574768
chr1	13312178	13312579	401	*	non toxic	28400	DHS	0.2190600037574768
chr1	13312578	13312979	401	*	non toxic	28800	DHS	0.2190600037574768
chr1	13312978	13313379	401	*	non toxic	29200	DHS	0.2190600037574768
chr1	13313378	13313779	401	*	non toxic	29600	DHS	0.2190600037574768
chr1	13313778	13314179	401	*	non toxic	30000	DHS	0.2190600037574768
chr1	13314178	13314579	401	*	non toxic	30400	DHS	0.2190600037574768
chr1	13314578	13314979	401	*	non toxic	30800	DHS	0.2190600037574768
chr1	13314978	13315379	401	*	non toxic	31200	DHS	0.2190600037574768
chr1	13315378	13315779	401	*	non toxic	31600	DHS	0.2190600037574768
chr1	13315778	13316179	401	*	non toxic	32000	DHS	0.2190600037574768
chr1	13316178	13316579	401	*	non toxic	32400	DHS	0.2190600037574768
chr1	13316578	13316979	401	*	non toxic	32800	DHS	0.2190600037574768
chr1	13316978	13317379	401	*	non toxic	33200	DHS	0.2190600037574768
chr1	13317378	13317779	401	*	non toxic	33600	DHS	0.2190600037574768
chr1	13317778	13318179	401	*	non toxic	34000	DHS	0.2190600037574768
chr1	13318178	13318579	401	*	non toxic	34400	DHS	0.2190600037574768
chr1	13318578	13318979	401	*	non toxic	34800	DHS	0.2190600037574768
chr1	13318978	13319379	401	*	non toxic	35200	DHS	0.2190600037574768
chr1	13319378	13319779	401	*	non toxic	35600	DHS	0.2190600037574768
chr1	13319778	13320179	401	*	non toxic	36000	DHS	0.2190600037574768
chr1	13320178	13320579	401	*	non toxic	36400	DHS	0.2190600037574768
chr1	13320578	13320979	401	*	non toxic	36800	DHS	0.2190600037574768
chr1	13320978	13321379	401	*	non toxic	37200	DHS	0.2190600037574768
chr1	13321378	13321779	401	*	non toxic	37600	DHS	0.2190600037574768
chr1	13321778	13322179	401	*	non toxic	38000	DHS	0.2190600037574768
chr1	13322178	13322579	401	*	non toxic	38400	DHS	0.2190600037574768
chr1	13322578	13322979	401	*	non toxic	38800	DHS	0.2190600037574768
chr1	13322978	13323379	401	*	non toxic	39200	DHS	0.2190600037574768
chr1	13323378	13323779	401	*	non toxic	39600	DHS	0.2190600037574768
chr1	13323778	13324179	401	*	non toxic	40000	DHS	0.2190600037574768
chr1	13324178	13324579	401	*	non toxic	40400	DHS	0.2190600037574768
chr1	13324578	13324979	401	*	non toxic	40800	DHS	0.2190600037574768
chr1	13324978	13325379	401	*	non toxic	41200	DHS	0.2190600037574768
chr1	13325378	13325779	401	*	non toxic	41600	DHS	0.2190600037574768
chr1	13325778	13326179	401	*	non toxic	42000	DHS	0.2190600037574768
chr1	13326178	13326579	401	*	non toxic	42400	DHS	0.2190600037574768
chr1	13326578	13326979	401	*	non toxic	42800	DHS	0.2190600037574768
chr1	13326978	13327379	401	*	non toxic	43200	DHS	0.21646459095941814
chr1	13327378	13327779	401	*	non toxic	43600	DHS	0.346340249415645
chr1	13327778	13328179	401	*	non toxic	44000	DHS	0.2190600037574768
chr1	13328178	13328579	401	*	non toxic	44400	DHS	0.2190600037574768
chr1	13328578	13328979	401	*	non toxic	44800	DHS	0.2190600037574768
chr1	13328978	13329379	401	*	non toxic	45200	DHS	0.2190600037574768
chr1	13329378	13329779	401	*	non toxic	45600	DHS	0.2190600037574768
chr1	13329778	13330179	401	*	non toxic	46000	DHS	0.2190600037574768
chr1	13330178	13330579	401	*	non toxic	46400	DHS	0.2190600037574768
chr1	13330578	13330979	401	*	non toxic	46800	DHS	0.21646459095941814
chr1	13330978	13331379	401	*	non toxic	47200	DHS	0.2190600037574768
chr1	13331378	13331779	401	*	non toxic	47600	DHS	0.2190600037574768
chr1	13331778	13332179	401	*	non toxic	48000	DHS	0.2190600037574768
chr1	13332178	13332579	401	*	non toxic	48400	DHS	0.2190600037574768
chr1	13332578	13332979	401	*	non toxic	48800	DHS	0.21646459095941814
chr1	13332978	13333379	401	*	non toxic	49200	DHS	0.2190600037574768
chr1	13333378	13333779	401	*	non toxic	49600	DHS	0.2190600037574768
chr1	13333778	13334179	401	*	non toxic	50000	DHS	0.2190600037574768
chr1	1369886	1370287	401	*	non toxic	-50000	DHS	0.36573498883282307
chr1	1370286	1370687	401	*	non toxic	-49600	DHS	1.2138361066604204
chr1	1370686	1371087	401	*	non toxic	-49200	DHS	1.4932994354525557
chr1	1371086	1371487	401	*	non toxic	-48800	DHS	0.35341179548435264
chr1	1371486	1371887	401	*	non toxic	-48400	DHS	0.1824518195295386
chr1	1371886	1372287	401	*	non toxic	-48000	DHS	0.33485628885247204
chr1	1372286	1372687	401	*	non toxic	-47600	DHS	0.26707476294806176
chr1	1372686	1373087	401	*	non toxic	-47200	DHS	0.545887103531872
chr1	1373086	1373487	401	*	non toxic	-46800	DHS	0.3217305994111849
chr1	1373486	1373887	401	*	non toxic	-46400	DHS	3.9892683324411027
chr1	1373886	1374287	401	*	non toxic	-46000	DHS	0.6831675801249663
chr1	1374286	1374687	401	*	non toxic	-45600	DHS	0.09067982497701696
chr1	1374686	1375087	401	*	non toxic	-45200	DHS	0.11130498821598633
chr1	1375086	1375487	401	*	non toxic	-44800	DHS	0.1057962352777059
chr1	1375486	1375887	401	*	non toxic	-44400	DHS	0.18223015009948143
chr1	1375886	1376287	401	*	non toxic	-44000	DHS	0.4763400288219761
chr1	1376286	1376687	401	*	non toxic	-43600	DHS	1.2292584024341846
chr1	1376686	1377087	401	*	non toxic	-43200	DHS	0.2626038671882261
chr1	1377086	1377487	401	*	non toxic	-42800	DHS	0.5385454149145698
chr1	1377486	1377887	401	*	non toxic	-42400	DHS	0.2572094990809139
chr1	1377886	1378287	401	*	non toxic	-42000	DHS	0.5287528959964576
chr1	1378286	1378687	401	*	non toxic	-41600	DHS	0.26402396379860854
chr1	1378686	1379087	401	*	non toxic	-41200	DHS	0.3191146357472698
chr1	1379086	1379487	401	*	non toxic	-40800	DHS	0.17702376647408763
chr1	1379486	1379887	401	*	non toxic	-40400	DHS	0.14506875414802214
chr1	1379886	1380287	401	*	non toxic	-40000	DHS	0.16806511350552042
chr1	1380286	1380687	401	*	non toxic	-39600	DHS	0.16704700597355193
chr1	1380686	1381087	401	*	non toxic	-39200	DHS	0.20707685654597388
chr1	1381086	1381487	401	*	non toxic	-38800	DHS	0.18258860007745964
chr1	1381486	1381887	401	*	non toxic	-38400	DHS	0.1976237939554557
chr1	1381886	1382287	401	*	non toxic	-38000	DHS	0.20603860390751141
chr1	1382286	1382687	401	*	non toxic	-37600	DHS	0.21646459095941814
chr1	1382686	1383087	401	*	non toxic	-37200	DHS	0.15878099838545792
chr1	1383086	1383487	401	*	non toxic	-36800	DHS	0.15485054678968768
chr1	1383486	1383887	401	*	non toxic	-36400	DHS	0.1355841131846042
chr1	1383886	1384287	401	*	non toxic	-36000	DHS	0.10903546062676686
chr1	1384286	1384687	401	*	non toxic	-35600	DHS	0.08518408920171443
chr1	1384686	1385087	401	*	non toxic	-35200	DHS	0.08554603442772665
chr1	1385086	1385487	401	*	non toxic	-34800	DHS	0.09745416518978942
chr1	1385486	1385887	401	*	non toxic	-34400	DHS	0.21277660956406533
chr1	1385886	1386287	401	*	non toxic	-34000	DHS	0.19209227022573241
chr1	1386286	1386687	401	*	non toxic	-33600	DHS	0.19022493684975583
chr1	1386686	1387087	401	*	non toxic	-33200	DHS	0.159838280661445
chr1	1387086	1387487	401	*	non toxic	-32800	DHS	0.10197137147559787
chr1	1387486	1387887	401	*	non toxic	-32400	DHS	0.10824653419881984
chr1	1387886	1388287	401	*	non toxic	-32000	DHS	0.10821967623068805
chr1	1388286	1388687	401	*	non toxic	-31600	DHS	0.1317404244104377
chr1	1388686	1389087	401	*	non toxic	-31200	DHS	0.13700768162967855
chr1	1389086	1389487	401	*	non toxic	-30800	DHS	0.1512966073696453
chr1	1389486	1389887	401	*	non toxic	-30400	DHS	0.1870017473834411
chr1	1389886	1390287	401	*	non toxic	-30000	DHS	0.1836674079470838
chr1	1390286	1390687	401	*	non toxic	-29600	DHS	0.1693578067275131
chr1	1390686	1391087	401	*	non toxic	-29200	DHS	0.16852219360056067
chr1	1391086	1391487	401	*	non toxic	-28800	DHS	0.19014428974944458
chr1	1391486	1391887	401	*	non toxic	-28400	DHS	0.2190600037574768
chr1	1391886	1392287	401	*	non toxic	-28000	DHS	0.20713937776790295
chr1	1392286	1392687	401	*	non toxic	-27600	DHS	0.13156294107362815
chr1	1392686	1393087	401	*	non toxic	-27200	DHS	0.20078254154792746
chr1	1393086	1393487	401	*	non toxic	-26800	DHS	0.17707441255747527
chr1	1393486	1393887	401	*	non toxic	-26400	DHS	0.16398807748817743
chr1	1393886	1394287	401	*	non toxic	-26000	DHS	0.1625071805611513
chr1	1394286	1394687	401	*	non toxic	-25600	DHS	0.1971707745011608
chr1	1394686	1395087	401	*	non toxic	-25200	DHS	0.18122167124684688
chr1	1395086	1395487	401	*	non toxic	-24800	DHS	0.12971384051555485
chr1	1395486	1395887	401	*	non toxic	-24400	DHS	0.10901167007985332
chr1	1395886	1396287	401	*	non toxic	-24000	DHS	0.061706907723210476
chr1	1396286	1396687	401	*	non toxic	-23600	DHS	0.05632431500051647
chr1	1396686	1397087	401	*	non toxic	-23200	DHS	0.09586802959451429
chr1	1397086	1397487	401	*	non toxic	-22800	DHS	0.10931558604177989
chr1	1397486	1397887	401	*	non toxic	-22400	DHS	0.1452167073306523
chr1	1397886	1398287	401	*	non toxic	-22000	DHS	0.16971066891403863
chr1	1398286	1398687	401	*	non toxic	-21600	DHS	0.13669383951330422
chr1	1398686	1399087	401	*	non toxic	-21200	DHS	0.0897978301650085
chr1	1399086	1399487	401	*	non toxic	-20800	DHS	0.1224373571802293
chr1	1399486	1399887	401	*	non toxic	-20400	DHS	0.13784366484703567
chr1	1399886	1400287	401	*	non toxic	-20000	DHS	0.11425309446744825
chr1	1400286	1400687	401	*	non toxic	-19600	DHS	0.18701737743809335
chr1	1400686	1401087	401	*	non toxic	-19200	DHS	0.18433551148434826
chr1	1401086	1401487	401	*	non toxic	-18800	DHS	0.1120755382778821
chr1	1401486	1401887	401	*	non toxic	-18400	DHS	0.11758299248102597
chr1	1401886	1402287	401	*	non toxic	-18000	DHS	0.12190339015912906
chr1	1402286	1402687	401	*	non toxic	-17600	DHS	0.21646459095941814
chr1	1402686	1403087	401	*	non toxic	-17200	DHS	0.21277660956406533
chr1	1403086	1403487	401	*	non toxic	-16800	DHS	0.2141174079845671
chr1	1403486	1403887	401	*	non toxic	-16400	DHS	0.16034149452858137
chr1	1403886	1404287	401	*	non toxic	-16000	DHS	0.20582034920070533
chr1	1404286	1404687	401	*	non toxic	-15600	DHS	0.17659276974691715
chr1	1404686	1405087	401	*	non toxic	-15200	DHS	0.1553740132219179
chr1	1405086	1405487	401	*	non toxic	-14800	DHS	0.20405815575188235
chr1	1405486	1405887	401	*	non toxic	-14400	DHS	0.20524792945444434
chr1	1405886	1406287	401	*	non toxic	-14000	DHS	0.17180967585478638
chr1	1406286	1406687	401	*	non toxic	-13600	DHS	0.10905882742190896
chr1	1406686	1407087	401	*	non toxic	-13200	DHS	0.06313406465170984
chr1	1407086	1407487	401	*	non toxic	-12800	DHS	0.1427442368928185
chr1	1407486	1407887	401	*	non toxic	-12400	DHS	0.21646459095941814
chr1	1407886	1408287	401	*	non toxic	-12000	DHS	0.15053177018303823
chr1	1408286	1408687	401	*	non toxic	-11600	DHS	0.18686905335123996
chr1	1408686	1409087	401	*	non toxic	-11200	DHS	0.16574516282080118
chr1	1409086	1409487	401	*	non toxic	-10800	DHS	0.120351573631186
chr1	1409486	1409887	401	*	non toxic	-10400	DHS	0.20256189423197524
chr1	1409886	1410287	401	*	non toxic	-10000	DHS	0.20309954918828094
chr1	1410286	1410687	401	*	non toxic	-9600	DHS	0.21854693589365096
chr1	1410686	1411087	401	*	non toxic	-9200	DHS	0.20211191991915428
chr1	1411086	1411487	401	*	non toxic	-8800	DHS	0.2190600037574768
chr1	1411486	1411887	401	*	non toxic	-8400	DHS	0.21507082493079274
chr1	1411886	1412287	401	*	non toxic	-8000	DHS	0.18583426618962515
chr1	1412286	1412687	401	*	non toxic	-7600	DHS	0.10725092232701115
chr1	1412686	1413087	401	*	non toxic	-7200	DHS	0.13056152175526667
chr1	1413086	1413487	401	*	non toxic	-6800	DHS	0.13914099867523014
chr1	1413486	1413887	401	*	non toxic	-6400	DHS	0.1530981284666091
chr1	1413886	1414287	401	*	non toxic	-6000	DHS	0.18755002690483805
chr1	1414286	1414687	401	*	non toxic	-5600	DHS	0.20739780719440773
chr1	1414686	1415087	401	*	non toxic	-5200	DHS	0.09683833040640762
chr1	1415086	1415487	401	*	non toxic	-4800	DHS	0.08568575974098613
chr1	1415486	1415887	401	*	non toxic	-4400	DHS	0.09775296718513876
chr1	1415886	1416287	401	*	non toxic	-4000	DHS	0.18425127142979913
chr1	1416286	1416687	401	*	non toxic	-3600	DHS	0.19812596015204811
chr1	1416686	1417087	401	*	non toxic	-3200	DHS	0.20641678155509016
chr1	1417086	1417487	401	*	non toxic	-2800	DHS	0.17423386374335187
chr1	1417486	1417887	401	*	non toxic	-2400	DHS	0.2022104749730103
chr1	1417886	1418287	401	*	non toxic	-2000	DHS	0.13456241830839705
chr1	1418286	1418687	401	*	non toxic	-1600	DHS	0.124823840462749
chr1	1418686	1419087	401	*	non toxic	-1200	DHS	0.08121483740942585
chr1	1419086	1419487	401	*	non toxic	-800	DHS	0.07994523571985321
chr1	1419486	1419887	401	*	non toxic	-400	DHS	0.07376912713951972
chr1	1419886	1420287	401	*	non toxic	0	DHS	0.13331331575098923
chr1	1420286	1420687	401	*	non toxic	400	DHS	0.2190600037574768
chr1	1420686	1421087	401	*	non toxic	800	DHS	0.16450787988721283
chr1	1421086	1421487	401	*	non toxic	1200	DHS	0.05665381528678678
chr1	1421486	1421887	401	*	non toxic	1600	DHS	0.12475675759730197
chr1	1421886	1422287	401	*	non toxic	2000	DHS	0.20940326804532078
chr1	1422286	1422687	401	*	non toxic	2400	DHS	0.19979044733722312
chr1	1422686	1423087	401	*	non toxic	2800	DHS	0.17174870049827118
chr1	1423086	1423487	401	*	non toxic	3200	DHS	0.17081750231676565
chr1	1423486	1423887	401	*	non toxic	3600	DHS	0.192859273673293
chr1	1423886	1424287	401	*	non toxic	4000	DHS	0.14059490956681922
chr1	1424286	1424687	401	*	non toxic	4400	DHS	0.17382705620399436
chr1	1424686	1425087	401	*	non toxic	4800	DHS	0.1638306201786323
chr1	1425086	1425487	401	*	non toxic	5200	DHS	0.1616475322745982
chr1	1425486	1425887	401	*	non toxic	5600	DHS	0.09467391675324215
chr1	1425886	1426287	401	*	non toxic	6000	DHS	0.135276161087793
chr1	1426286	1426687	401	*	non toxic	6400	DHS	0.16529575887686593
chr1	1426686	1427087	401	*	non toxic	6800	DHS	0.17045690661802554
chr1	1427086	1427487	401	*	non toxic	7200	DHS	0.16449580911983575
chr1	1427486	1427887	401	*	non toxic	7600	DHS	0.1776189028083386
chr1	1427886	1428287	401	*	non toxic	8000	DHS	0.18290032306802168
chr1	1428286	1428687	401	*	non toxic	8400	DHS	0.16004239334875806
chr1	1428686	1429087	401	*	non toxic	8800	DHS	0.17981012615182454
chr1	1429086	1429487	401	*	non toxic	9200	DHS	0.18303501283160023
chr1	1429486	1429887	401	*	non toxic	9600	DHS	0.2064554625541492
chr1	1429886	1430287	401	*	non toxic	10000	DHS	0.19111969862644215
chr1	1430286	1430687	401	*	non toxic	10400	DHS	0.18147072211799775
chr1	1430686	1431087	401	*	non toxic	10800	DHS	0.1407968071091948
chr1	1431086	1431487	401	*	non toxic	11200	DHS	0.2455392999021787
chr1	1431486	1431887	401	*	non toxic	11600	DHS	0.17460892782395618
chr1	1431886	1432287	401	*	non toxic	12000	DHS	0.20604763319367483
chr1	1432286	1432687	401	*	non toxic	12400	DHS	0.1556075819421959
chr1	1432686	1433087	401	*	non toxic	12800	DHS	0.2190600037574768
chr1	1433086	1433487	401	*	non toxic	13200	DHS	0.3044925196621186
chr1	1433486	1433887	401	*	non toxic	13600	DHS	0.4326872565874138
chr1	1433886	1434287	401	*	non toxic	14000	DHS	0.20817157061319994
chr1	1434286	1434687	401	*	non toxic	14400	DHS	0.17258947683112727
chr1	1434686	1435087	401	*	non toxic	14800	DHS	0.40714922923817676
chr1	1435086	1435487	401	*	non toxic	15200	DHS	0.18380209588982221
chr1	1435486	1435887	401	*	non toxic	15600	DHS	0.25284284308664223
chr1	1435886	1436287	401	*	non toxic	16000	DHS	0.3706129419238787
chr1	1436286	1436687	401	*	non toxic	16400	DHS	0.8163068042951926
chr1	1436686	1437087	401	*	non toxic	16800	DHS	0.19676015256646268
chr1	1437086	1437487	401	*	non toxic	17200	DHS	0.3041507198853869
chr1	1437486	1437887	401	*	non toxic	17600	DHS	0.19512429101360113
chr1	1437886	1438287	401	*	non toxic	18000	DHS	0.30223311472712017
chr1	1438286	1438687	401	*	non toxic	18400	DHS	0.1932335663540405
chr1	1438686	1439087	401	*	non toxic	18800	DHS	0.22178618515147236
chr1	1439086	1439487	401	*	non toxic	19200	DHS	0.21409104701289514
chr1	1439486	1439887	401	*	non toxic	19600	DHS	0.2615917928126685
chr1	1439886	1440287	401	*	non toxic	20000	DHS	2.24949511663612
chr1	1440286	1440687	401	*	non toxic	20400	DHS	5.678740223892906
chr1	1440686	1441087	401	*	non toxic	20800	DHS	1.9209483921565023
chr1	1441086	1441487	401	*	non toxic	21200	DHS	1.0590405947624002
chr1	1441486	1441887	401	*	non toxic	21600	DHS	0.26749915476572556
chr1	1441886	1442287	401	*	non toxic	22000	DHS	0.30707633264938794
chr1	1442286	1442687	401	*	non toxic	22400	DHS	0.5061052856302618
chr1	1442686	1443087	401	*	non toxic	22800	DHS	0.5641641895149712
chr1	1443086	1443487	401	*	non toxic	23200	DHS	0.284565906488613
chr1	1443486	1443887	401	*	non toxic	23600	DHS	0.19865740802222653
chr1	1443886	1444287	401	*	non toxic	24000	DHS	0.32562141818345114
chr1	1444286	1444687	401	*	non toxic	24400	DHS	0.37492454170883444
chr1	1444686	1445087	401	*	non toxic	24800	DHS	0.23272481215119065
chr1	1445086	1445487	401	*	non toxic	25200	DHS	0.38621910492380956
chr1	1445486	1445887	401	*	non toxic	25600	DHS	0.24608598435831783
chr1	1445886	1446287	401	*	non toxic	26000	DHS	0.24408196539216281
chr1	1446286	1446687	401	*	non toxic	26400	DHS	2.0597251662636116
chr1	1446686	1447087	401	*	non toxic	26800	DHS	0.36089194472182423
chr1	1447086	1447487	401	*	non toxic	27200	DHS	20.907586496295476
chr1	1447486	1447887	401	*	non toxic	27600	DHS	3.1657430943928455
chr1	1447886	1448287	401	*	non toxic	28000	DHS	0.24263650758605348
chr1	1448286	1448687	401	*	non toxic	28400	DHS	0.5504597985462061
chr1	1448686	1449087	401	*	non toxic	28800	DHS	0.2288442652793299
chr1	1449086	1449487	401	*	non toxic	29200	DHS	0.23053266669152087
chr1	1449486	1449887	401	*	non toxic	29600	DHS	0.21182334188957166
chr1	1449886	1450287	401	*	non toxic	30000	DHS	0.18036082335875517
chr1	1450286	1450687	401	*	non toxic	30400	DHS	0.4727928412525434
chr1	1450686	1451087	401	*	non toxic	30800	DHS	0.19351469185621364
chr1	1451086	1451487	401	*	non toxic	31200	DHS	0.16437640842607715
chr1	1451486	1451887	401	*	non toxic	31600	DHS	0.41867840308649584
chr1	1451886	1452287	401	*	non toxic	32000	DHS	0.12327109791914424
chr1	1452286	1452687	401	*	non toxic	32400	DHS	0.35377341504220355
chr1	1452686	1453087	401	*	non toxic	32800	DHS	0.2190600037574768
chr1	1453086	1453487	401	*	non toxic	33200	DHS	0.19752486363666463
chr1	1453486	1453887	401	*	non toxic	33600	DHS	0.10426224329789864
chr1	1453886	1454287	401	*	non toxic	34000	DHS	0.1138706987170953
chr1	1454286	1454687	401	*	non toxic	34400	DHS	0.30994346626381625
chr1	1454686	1455087	401	*	non toxic	34800	DHS	0.2190600037574768
chr1	1455086	1455487	401	*	non toxic	35200	DHS	0.24330324324735084
chr1	1455486	1455887	401	*	non toxic	35600	DHS	0.2887222652376962
chr1	1455886	1456287	401	*	non toxic	36000	DHS	0.21969680936816624
chr1	1456286	1456687	401	*	non toxic	36400	DHS	0.1405298750884738
chr1	1456686	1457087	401	*	non toxic	36800	DHS	0.352466407034574
chr1	1457086	1457487	401	*	non toxic	37200	DHS	0.644342615912457
chr1	1457486	1457887	401	*	non toxic	37600	DHS	0.3079475278587561
chr1	1457886	1458287	401	*	non toxic	38000	DHS	0.16952004867078657
chr1	1458286	1458687	401	*	non toxic	38400	DHS	0.24613531283160991
chr1	1458686	1459087	401	*	non toxic	38800	DHS	0.39181191854160324
chr1	1459086	1459487	401	*	non toxic	39200	DHS	0.4753146629381061
chr1	1459486	1459887	401	*	non toxic	39600	DHS	0.2031985055794591
chr1	1459886	1460287	401	*	non toxic	40000	DHS	0.2160445660204067
chr1	1460286	1460687	401	*	non toxic	40400	DHS	0.19027174357092588
chr1	1460686	1461087	401	*	non toxic	40800	DHS	0.1882920946050296
chr1	1461086	1461487	401	*	non toxic	41200	DHS	0.10808463813040285
chr1	1461486	1461887	401	*	non toxic	41600	DHS	0.21086241684254825
chr1	1461886	1462287	401	*	non toxic	42000	DHS	0.2874920434710985
chr1	1462286	1462687	401	*	non toxic	42400	DHS	0.6306026195573093
chr1	1462686	1463087	401	*	non toxic	42800	DHS	0.41864056779568704
chr1	1463086	1463487	401	*	non toxic	43200	DHS	0.4769175808198583
chr1	1463486	1463887	401	*	non toxic	43600	DHS	0.42695625732998893
chr1	1463886	1464287	401	*	non toxic	44000	DHS	0.06826007531542433
chr1	1464286	1464687	401	*	non toxic	44400	DHS	0.11950092206702119
chr1	1464686	1465087	401	*	non toxic	44800	DHS	0.27075459064911134
chr1	1465086	1465487	401	*	non toxic	45200	DHS	0.44676817819810566
chr1	1465486	1465887	401	*	non toxic	45600	DHS	0.21494792632182638
chr1	1465886	1466287	401	*	non toxic	46000	DHS	0.1992636127141943
chr1	1466286	1466687	401	*	non toxic	46400	DHS	0.3221668051393178
chr1	1466686	1467087	401	*	non toxic	46800	DHS	0.24694232025794555
chr1	1467086	1467487	401	*	non toxic	47200	DHS	0.5967800135066978
chr1	1467486	1467887	401	*	non toxic	47600	DHS	0.6246805295459648
chr1	1467886	1468287	401	*	non toxic	48000	DHS	0.166745862647185
chr1	1468286	1468687	401	*	non toxic	48400	DHS	0.3185212978921329
chr1	1468686	1469087	401	*	non toxic	48800	DHS	0.21413473652076542
chr1	1469086	1469487	401	*	non toxic	49200	DHS	0.3789779538674248
chr1	1469486	1469887	401	*	non toxic	49600	DHS	0.21021097611654505
chr1	1469886	1470287	401	*	non toxic	50000	DHS	0.10496990052179579
chr1	152465212	152465613	401	*	non toxic	-50000	DHS	0.08537376516305857
chr1	152465612	152466013	401	*	non toxic	-49600	DHS	0.24124142165270232
chr1	152466012	152466413	401	*	non toxic	-49200	DHS	0.21257660920009425
chr1	152466412	152466813	401	*	non toxic	-48800	DHS	0.09873546113229897
chr1	152466812	152467213	401	*	non toxic	-48400	DHS	0.3704304716705421
chr1	152467212	152467613	401	*	non toxic	-48000	DHS	0.5051239647082706
chr1	152467612	152468013	401	*	non toxic	-47600	DHS	1.7065675749589788
chr1	152468012	152468413	401	*	non toxic	-47200	DHS	0.3175860047758443
chr1	152468412	152468813	401	*	non toxic	-46800	DHS	0.25524443871065267
chr1	152468812	152469213	401	*	non toxic	-46400	DHS	0.5389771077995585
chr1	152469212	152469613	401	*	non toxic	-46000	DHS	0.16048002423035757
chr1	152469612	152470013	401	*	non toxic	-45600	DHS	2.9771024650845335
chr1	152470012	152470413	401	*	non toxic	-45200	DHS	1.9245624900307794
chr1	152470412	152470813	401	*	non toxic	-44800	DHS	0.245550000440896
chr1	152470812	152471213	401	*	non toxic	-44400	DHS	0.44345374186140046
chr1	152471212	152471613	401	*	non toxic	-44000	DHS	0.19367882951239399
chr1	152471612	152472013	401	*	non toxic	-43600	DHS	0.2416829664882579
chr1	152472012	152472413	401	*	non toxic	-43200	DHS	0.7514478002124445
chr1	152472412	152472813	401	*	non toxic	-42800	DHS	0.29441550951404616
chr1	152472812	152473213	401	*	non toxic	-42400	DHS	0.1995772297593981
chr1	152473212	152473613	401	*	non toxic	-42000	DHS	0.7443422612796846
chr1	152473612	152474013	401	*	non toxic	-41600	DHS	1.2627314075251619
chr1	152474012	152474413	401	*	non toxic	-41200	DHS	44.97905688511761
chr1	152474412	152474813	401	*	non toxic	-40800	DHS	17.781271306282267
chr1	152474812	152475213	401	*	non toxic	-40400	DHS	5.514827745179286
chr1	152475212	152475613	401	*	non toxic	-40000	DHS	10.63510200723151
chr1	152475612	152476013	401	*	non toxic	-39600	DHS	0.7599641410192647
chr1	152476012	152476413	401	*	non toxic	-39200	DHS	0.4197844633382009
chr1	152476412	152476813	401	*	non toxic	-38800	DHS	0.4915065559375093
chr1	152476812	152477213	401	*	non toxic	-38400	DHS	0.12782543576194758
chr1	152477212	152477613	401	*	non toxic	-38000	DHS	0.3620609025055185
chr1	152477612	152478013	401	*	non toxic	-37600	DHS	0.1616732937172334
chr1	152478012	152478413	401	*	non toxic	-37200	DHS	0.174150575207839
chr1	152478412	152478813	401	*	non toxic	-36800	DHS	0.457212470824879
chr1	152478812	152479213	401	*	non toxic	-36400	DHS	0.24035837860810488
chr1	152479212	152479613	401	*	non toxic	-36000	DHS	0.13814401471676152
chr1	152479612	152480013	401	*	non toxic	-35600	DHS	2.7623067290622028
chr1	152480012	152480413	401	*	non toxic	-35200	DHS	0.22558501312866844
chr1	152480412	152480813	401	*	non toxic	-34800	DHS	0.19393800516982104
chr1	152480812	152481213	401	*	non toxic	-34400	DHS	0.156225510861288
chr1	152481212	152481613	401	*	non toxic	-34000	DHS	0.09781852861787389
chr1	152481612	152482013	401	*	non toxic	-33600	DHS	0.2026474801660922
chr1	152482012	152482413	401	*	non toxic	-33200	DHS	0.13607713161152496
chr1	152482412	152482813	401	*	non toxic	-32800	DHS	0.38329246654372634
chr1	152482812	152483213	401	*	non toxic	-32400	DHS	0.16482012493633422
chr1	152483212	152483613	401	*	non toxic	-32000	DHS	0.28429488862337465
chr1	152483612	152484013	401	*	non toxic	-31600	DHS	0.242267357357348
chr1	152484012	152484413	401	*	non toxic	-31200	DHS	0.18829209732119356
chr1	152484412	152484813	401	*	non toxic	-30800	DHS	0.41822129649637346
chr1	152484812	152485213	401	*	non toxic	-30400	DHS	0.22107127289336517
chr1	152485212	152485613	401	*	non toxic	-30000	DHS	0.2575600015700904
chr1	152485612	152486013	401	*	non toxic	-29600	DHS	0.28296065266636616
chr1	152486012	152486413	401	*	non toxic	-29200	DHS	0.0998211732166738
chr1	152486412	152486813	401	*	non toxic	-28800	DHS	0.8045268377981281
chr1	152486812	152487213	401	*	non toxic	-28400	DHS	0.33952957584970905
chr1	152487212	152487613	401	*	non toxic	-28000	DHS	0.6965478713301352
chr1	152487612	152488013	401	*	non toxic	-27600	DHS	0.4646986043475513
chr1	152488012	152488413	401	*	non toxic	-27200	DHS	0.680632970985629
chr1	152488412	152488813	401	*	non toxic	-26800	DHS	0.11741059918555796
chr1	152488812	152489213	401	*	non toxic	-26400	DHS	0.656669326272893
chr1	152489212	152489613	401	*	non toxic	-26000	DHS	1.2437072541225618
chr1	152489612	152490013	401	*	non toxic	-25600	DHS	25.21758873861032
chr1	152490012	152490413	401	*	non toxic	-25200	DHS	17.083377458916935
chr1	152490412	152490813	401	*	non toxic	-24800	DHS	0.651997584923916
chr1	152490812	152491213	401	*	non toxic	-24400	DHS	0.5293409438395031
chr1	152491212	152491613	401	*	non toxic	-24000	DHS	0.2800853859175675
chr1	152491612	152492013	401	*	non toxic	-23600	DHS	0.11902057371471551
chr1	152492012	152492413	401	*	non toxic	-23200	DHS	0.5142199347385593
chr1	152492412	152492813	401	*	non toxic	-22800	DHS	0.7269428234426607
chr1	152492812	152493213	401	*	non toxic	-22400	DHS	0.7255444329538547
chr1	152493212	152493613	401	*	non toxic	-22000	DHS	0.20166947715973801
chr1	152493612	152494013	401	*	non toxic	-21600	DHS	0.22766945400551666
chr1	152494012	152494413	401	*	non toxic	-21200	DHS	0.11021094754607674
chr1	152494412	152494813	401	*	non toxic	-20800	DHS	0.16269867757471462
chr1	152494812	152495213	401	*	non toxic	-20400	DHS	0.2920319212419434
chr1	152495212	152495613	401	*	non toxic	-20000	DHS	0.1281490282334406
chr1	152495612	152496013	401	*	non toxic	-19600	DHS	0.22323755989608324
chr1	152496012	152496413	401	*	non toxic	-19200	DHS	0.6592476865964154
chr1	152496412	152496813	401	*	non toxic	-18800	DHS	0.05827860400647371
chr1	152496812	152497213	401	*	non toxic	-18400	DHS	0.07499990045694528
chr1	152497212	152497613	401	*	non toxic	-18000	DHS	0.056717905596809046
chr1	152497612	152498013	401	*	non toxic	-17600	DHS	3.8006501764133387
chr1	152498012	152498413	401	*	non toxic	-17200	DHS	0.6768162120087189
chr1	152498412	152498813	401	*	non toxic	-16800	DHS	0.10363401421473507
chr1	152498812	152499213	401	*	non toxic	-16400	DHS	0.06432775619028698
chr1	152499212	152499613	401	*	non toxic	-16000	DHS	0.10054187191896456
chr1	152499612	152500013	401	*	non toxic	-15600	DHS	0.1741809720298893
chr1	152500012	152500413	401	*	non toxic	-15200	DHS	0.16872810559379786
chr1	152500412	152500813	401	*	non toxic	-14800	DHS	0.4142495539327363
chr1	152500812	152501213	401	*	non toxic	-14400	DHS	0.11404189713615134
chr1	152501212	152501613	401	*	non toxic	-14000	DHS	0.1658856362345956
chr1	152501612	152502013	401	*	non toxic	-13600	DHS	0.11647229439153933
chr1	152502012	152502413	401	*	non toxic	-13200	DHS	0.30360120073183816
chr1	152502412	152502813	401	*	non toxic	-12800	DHS	0.38963820965510054
chr1	152502812	152503213	401	*	non toxic	-12400	DHS	0.24489563765779992
chr1	152503212	152503613	401	*	non toxic	-12000	DHS	0.16268037267010704
chr1	152503612	152504013	401	*	non toxic	-11600	DHS	0.30187732273447987
chr1	152504012	152504413	401	*	non toxic	-11200	DHS	0.4627798017105111
chr1	152504412	152504813	401	*	non toxic	-10800	DHS	0.16634314370450756
chr1	152504812	152505213	401	*	non toxic	-10400	DHS	0.06575890311836602
chr1	152505212	152505613	401	*	non toxic	-10000	DHS	0.15666880462657745
chr1	152505612	152506013	401	*	non toxic	-9600	DHS	6.491713980448542
chr1	152506012	152506413	401	*	non toxic	-9200	DHS	2.0318782486316476
chr1	152506412	152506813	401	*	non toxic	-8800	DHS	0.11394107084549462
chr1	152506812	152507213	401	*	non toxic	-8400	DHS	0.2109285294730913
chr1	152507212	152507613	401	*	non toxic	-8000	DHS	0.1388802232192899
chr1	152507612	152508013	401	*	non toxic	-7600	DHS	0.26311937728873513
chr1	152508012	152508413	401	*	non toxic	-7200	DHS	0.07940369119352088
chr1	152508412	152508813	401	*	non toxic	-6800	DHS	0.5078532158622421
chr1	152508812	152509213	401	*	non toxic	-6400	DHS	0.17444683363349955
chr1	152509212	152509613	401	*	non toxic	-6000	DHS	0.4047936330458841
chr1	152509612	152510013	401	*	non toxic	-5600	DHS	0.1049798259469785
chr1	152510012	152510413	401	*	non toxic	-5200	DHS	0.17497411595559922
chr1	152510412	152510813	401	*	non toxic	-4800	DHS	0.30569833127823554
chr1	152510812	152511213	401	*	non toxic	-4400	DHS	0.16694416598697887
chr1	152511212	152511613	401	*	non toxic	-4000	DHS	0.10324346740495534
chr1	152511612	152512013	401	*	non toxic	-3600	DHS	0.11209386327139048
chr1	152512012	152512413	401	*	non toxic	-3200	DHS	0.24424548775998137
chr1	152512412	152512813	401	*	non toxic	-2800	DHS	0.5883836423852794
chr1	152512812	152513213	401	*	non toxic	-2400	DHS	0.35553683660822244
chr1	152513212	152513613	401	*	non toxic	-2000	DHS	0.39565561051269127
chr1	152513612	152514013	401	*	non toxic	-1600	DHS	0.37239197099075055
chr1	152514012	152514413	401	*	non toxic	-1200	DHS	0.10890758093074893
chr1	152514412	152514813	401	*	non toxic	-800	DHS	0.43189151270171056
chr1	152514812	152515213	401	*	non toxic	-400	DHS	0.2676977291703224
chr1	152515212	152515613	401	*	non toxic	0	DHS	0.17979374147854058
chr1	152515612	152516013	401	*	non toxic	400	DHS	0.19881159473126964
chr1	152516012	152516413	401	*	non toxic	800	DHS	0.2920884308579408
chr1	152516412	152516813	401	*	non toxic	1200	DHS	1.3102619964211362
chr1	152516812	152517213	401	*	non toxic	1600	DHS	0.3472586014096688
chr1	152517212	152517613	401	*	non toxic	2000	DHS	0.28183114637813517
chr1	152517612	152518013	401	*	non toxic	2400	DHS	0.1532020949737687
chr1	152518012	152518413	401	*	non toxic	2800	DHS	0.16470713339899284
chr1	152518412	152518813	401	*	non toxic	3200	DHS	0.21959743331978446
chr1	152518812	152519213	401	*	non toxic	3600	DHS	0.305605610637482
chr1	152519212	152519613	401	*	non toxic	4000	DHS	0.3381740142988445
chr1	152519612	152520013	401	*	non toxic	4400	DHS	0.22035910419543783
chr1	152520012	152520413	401	*	non toxic	4800	DHS	0.13552862662645498
chr1	152520412	152520813	401	*	non toxic	5200	DHS	0.25120880148208646
chr1	152520812	152521213	401	*	non toxic	5600	DHS	0.21145860486642976
chr1	152521212	152521613	401	*	non toxic	6000	DHS	0.206617209159228
chr1	152521612	152522013	401	*	non toxic	6400	DHS	0.22091127311499636
chr1	152522012	152522413	401	*	non toxic	6800	DHS	0.2190600037574768
chr1	152522412	152522813	401	*	non toxic	7200	DHS	0.19060815686587607
chr1	152522812	152523213	401	*	non toxic	7600	DHS	0.2190600037574768
chr1	152523212	152523613	401	*	non toxic	8000	DHS	0.2190600037574768
chr1	152523612	152524013	401	*	non toxic	8400	DHS	0.21277660956406533
chr1	152524012	152524413	401	*	non toxic	8800	DHS	0.21199850489076533
chr1	152524412	152524813	401	*	non toxic	9200	DHS	0.26130845354976795
chr1	152524812	152525213	401	*	non toxic	9600	DHS	0.21646459095941814
chr1	152525212	152525613	401	*	non toxic	10000	DHS	0.254024163594567
chr1	152525612	152526013	401	*	non toxic	10400	DHS	0.21212808081782666
chr1	152526012	152526413	401	*	non toxic	10800	DHS	0.24695755443431233
chr1	152526412	152526813	401	*	non toxic	11200	DHS	0.08420079787658932
chr1	152526812	152527213	401	*	non toxic	11600	DHS	0.1751594514100629
chr1	152527212	152527613	401	*	non toxic	12000	DHS	0.17752608640161238
chr1	152527612	152528013	401	*	non toxic	12400	DHS	0.13638112228596003
chr1	152528012	152528413	401	*	non toxic	12800	DHS	0.1291227675416969
chr1	152528412	152528813	401	*	non toxic	13200	DHS	0.09876254443056008
chr1	152528812	152529213	401	*	non toxic	13600	DHS	0.30260264572276363
chr1	152529212	152529613	401	*	non toxic	14000	DHS	0.1730699260136173
chr1	152529612	152530013	401	*	non toxic	14400	DHS	0.47034034555652493
chr1	152530012	152530413	401	*	non toxic	14800	DHS	0.13196521317888227
chr1	152530412	152530813	401	*	non toxic	15200	DHS	0.20323007688985353
chr1	152530812	152531213	401	*	non toxic	15600	DHS	0.18099730846441892
chr1	152531212	152531613	401	*	non toxic	16000	DHS	0.2158945669185491
chr1	152531612	152532013	401	*	non toxic	16400	DHS	0.2217925681751175
chr1	152532012	152532413	401	*	non toxic	16800	DHS	0.127212518282662
chr1	152532412	152532813	401	*	non toxic	17200	DHS	0.21915857937010447
chr1	152532812	152533213	401	*	non toxic	17600	DHS	0.134623989632395
chr1	152533212	152533613	401	*	non toxic	18000	DHS	0.18348556089022214
chr1	152533612	152534013	401	*	non toxic	18400	DHS	0.3604820399589261
chr1	152534012	152534413	401	*	non toxic	18800	DHS	0.20703062359847482
chr1	152534412	152534813	401	*	non toxic	19200	DHS	0.10761708166552453
chr1	152534812	152535213	401	*	non toxic	19600	DHS	0.28559171967672886
chr1	152535212	152535613	401	*	non toxic	20000	DHS	0.3835727674050484
chr1	152535612	152536013	401	*	non toxic	20400	DHS	0.44401905202583186
chr1	152536012	152536413	401	*	non toxic	20800	DHS	0.11341481386890584
chr1	152536412	152536813	401	*	non toxic	21200	DHS	0.27388875260763335
chr1	152536812	152537213	401	*	non toxic	21600	DHS	0.14812044516911826
chr1	152537212	152537613	401	*	non toxic	22000	DHS	0.4498652906489194
chr1	152537612	152538013	401	*	non toxic	22400	DHS	0.1154382049229154
chr1	152538012	152538413	401	*	non toxic	22800	DHS	0.17899346544855552
chr1	152538412	152538813	401	*	non toxic	23200	DHS	0.22238286634781712
chr1	152538812	152539213	401	*	non toxic	23600	DHS	0.35550384001430135
chr1	152539212	152539613	401	*	non toxic	24000	DHS	0.3733320646173788
chr1	152539612	152540013	401	*	non toxic	24400	DHS	0.16004595892536372
chr1	152540012	152540413	401	*	non toxic	24800	DHS	0.3015964849250498
chr1	152540412	152540813	401	*	non toxic	25200	DHS	0.06709393982234367
chr1	152540812	152541213	401	*	non toxic	25600	DHS	0.12627129675704346
chr1	152541212	152541613	401	*	non toxic	26000	DHS	0.19971306781119613
chr1	152541612	152542013	401	*	non toxic	26400	DHS	0.3157565602823683
chr1	152542012	152542413	401	*	non toxic	26800	DHS	0.15113222063112622
chr1	152542412	152542813	401	*	non toxic	27200	DHS	0.21056937826727692
chr1	152542812	152543213	401	*	non toxic	27600	DHS	0.2352962600499243
chr1	152543212	152543613	401	*	non toxic	28000	DHS	0.2255362094870009
chr1	152543612	152544013	401	*	non toxic	28400	DHS	0.19646284487702306
chr1	152544012	152544413	401	*	non toxic	28800	DHS	0.08658027374290134
chr1	152544412	152544813	401	*	non toxic	29200	DHS	0.1656390531104699
chr1	152544812	152545213	401	*	non toxic	29600	DHS	0.1912842635018867
chr1	152545212	152545613	401	*	non toxic	30000	DHS	0.5682175017131534
chr1	152545612	152546013	401	*	non toxic	30400	DHS	0.31048543629540765
chr1	152546012	152546413	401	*	non toxic	30800	DHS	0.3313527720553006
chr1	152546412	152546813	401	*	non toxic	31200	DHS	0.3143245667692952
chr1	152546812	152547213	401	*	non toxic	31600	DHS	0.13264042444694368
chr1	152547212	152547613	401	*	non toxic	32000	DHS	0.10286354172761154
chr1	152547612	152548013	401	*	non toxic	32400	DHS	0.27489733301158853
chr1	152548012	152548413	401	*	non toxic	32800	DHS	0.36229523562796023
chr1	152548412	152548813	401	*	non toxic	33200	DHS	0.24983708297095245
chr1	152548812	152549213	401	*	non toxic	33600	DHS	0.21632197083779925
chr1	152549212	152549613	401	*	non toxic	34000	DHS	0.13505064984992554
chr1	152549612	152550013	401	*	non toxic	34400	DHS	0.6291051736610136
chr1	152550012	152550413	401	*	non toxic	34800	DHS	0.12081141968924283
chr1	152550412	152550813	401	*	non toxic	35200	DHS	0.30790301878702014
chr1	152550812	152551213	401	*	non toxic	35600	DHS	0.17664862907679746
chr1	152551212	152551613	401	*	non toxic	36000	DHS	0.11595094872132278
chr1	152551612	152552013	401	*	non toxic	36400	DHS	0.4821522145664454
chr1	152552012	152552413	401	*	non toxic	36800	DHS	0.5150084514588935
chr1	152552412	152552813	401	*	non toxic	37200	DHS	0.20486660897058256
chr1	152552812	152553213	401	*	non toxic	37600	DHS	0.537086059866552
chr1	152553212	152553613	401	*	non toxic	38000	DHS	0.4842559864228949
chr1	152553612	152554013	401	*	non toxic	38400	DHS	0.05441785621761049
chr1	152554012	152554413	401	*	non toxic	38800	DHS	0.13616473891161512
chr1	152554412	152554813	401	*	non toxic	39200	DHS	0.5532160102763676
chr1	152554812	152555213	401	*	non toxic	39600	DHS	0.5968972995384896
chr1	152555212	152555613	401	*	non toxic	40000	DHS	3.8401303454453215
chr1	152555612	152556013	401	*	non toxic	40400	DHS	0.08415977595062774
chr1	152556012	152556413	401	*	non toxic	40800	DHS	0.0786462339254426
chr1	152556412	152556813	401	*	non toxic	41200	DHS	0.11820476475239097
chr1	152556812	152557213	401	*	non toxic	41600	DHS	0.11464292150074407
chr1	152557212	152557613	401	*	non toxic	42000	DHS	0.1074228947238992
chr1	152557612	152558013	401	*	non toxic	42400	DHS	0.08228842875086459
chr1	152558012	152558413	401	*	non toxic	42800	DHS	0.05858665881469437
chr1	152558412	152558813	401	*	non toxic	43200	DHS	0.07189852927121661
chr1	152558812	152559213	401	*	non toxic	43600	DHS	0.08304077218010315
chr1	152559212	152559613	401	*	non toxic	44000	DHS	0.05907655874513405
chr1	152559612	152560013	401	*	non toxic	44400	DHS	0.06991615931403607
chr1	152560012	152560413	401	*	non toxic	44800	DHS	0.09325127220222555
chr1	152560412	152560813	401	*	non toxic	45200	DHS	0.113471045542016
chr1	152560812	152561213	401	*	non toxic	45600	DHS	0.09668775399487252
chr1	152561212	152561613	401	*	non toxic	46000	DHS	0.12483775585964137
chr1	152561612	152562013	401	*	non toxic	46400	DHS	0.10260481392950786
chr1	152562012	152562413	401	*	non toxic	46800	DHS	0.11591927684899281
chr1	152562412	152562813	401	*	non toxic	47200	DHS	0.11484653279742695
chr1	152562812	152563213	401	*	non toxic	47600	DHS	0.1027914211525584
chr1	152563212	152563613	401	*	non toxic	48000	DHS	0.08502526263917734
chr1	152563612	152564013	401	*	non toxic	48400	DHS	0.04755813051758339
chr1	152564012	152564413	401	*	non toxic	48800	DHS	0.03650002534201652
chr1	152564412	152564813	401	*	non toxic	49200	DHS	0.05579610995976185
chr1	152564812	152565213	401	*	non toxic	49600	DHS	0.09350643329266597
chr1	152565212	152565613	401	*	non toxic	50000	DHS	0.10199226792948204
chr1	152982254	152982655	401	*	non toxic	-50000	DHS	0.20652593710364547
chr1	152982654	152983055	401	*	non toxic	-49600	DHS	0.1494191275756258
chr1	152983054	152983455	401	*	non toxic	-49200	DHS	0.14168518675755978
chr1	152983454	152983855	401	*	non toxic	-48800	DHS	0.17444628276432542
chr1	152983854	152984255	401	*	non toxic	-48400	DHS	0.42226565954393874
chr1	152984254	152984655	401	*	non toxic	-48000	DHS	0.22438788253516703
chr1	152984654	152985055	401	*	non toxic	-47600	DHS	0.19264109912061333
chr1	152985054	152985455	401	*	non toxic	-47200	DHS	0.14247069931809705
chr1	152985454	152985855	401	*	non toxic	-46800	DHS	0.05252526247725262
chr1	152985854	152986255	401	*	non toxic	-46400	DHS	0.16815610948086082
chr1	152986254	152986655	401	*	non toxic	-46000	DHS	0.18871294295512828
chr1	152986654	152987055	401	*	non toxic	-45600	DHS	0.07610688242188043
chr1	152987054	152987455	401	*	non toxic	-45200	DHS	0.17089069803753992
chr1	152987454	152987855	401	*	non toxic	-44800	DHS	0.3918674035262586
chr1	152987854	152988255	401	*	non toxic	-44400	DHS	0.13318777969919907
chr1	152988254	152988655	401	*	non toxic	-44000	DHS	0.2311043632855439
chr1	152988654	152989055	401	*	non toxic	-43600	DHS	0.19242755529886468
chr1	152989054	152989455	401	*	non toxic	-43200	DHS	0.12492241924094441
chr1	152989454	152989855	401	*	non toxic	-42800	DHS	0.17089850599517548
chr1	152989854	152990255	401	*	non toxic	-42400	DHS	0.12213832909180934
chr1	152990254	152990655	401	*	non toxic	-42000	DHS	0.19474226998123445
chr1	152990654	152991055	401	*	non toxic	-41600	DHS	0.18465413885223597
chr1	152991054	152991455	401	*	non toxic	-41200	DHS	0.35815446732793366
chr1	152991454	152991855	401	*	non toxic	-40800	DHS	0.14497423933661005
chr1	152991854	152992255	401	*	non toxic	-40400	DHS	0.20603449178158195
chr1	152992254	152992655	401	*	non toxic	-40000	DHS	0.17336715936214847
chr1	152992654	152993055	401	*	non toxic	-39600	DHS	0.18671860668037152
chr1	152993054	152993455	401	*	non toxic	-39200	DHS	0.09154543769081352
chr1	152993454	152993855	401	*	non toxic	-38800	DHS	0.14413274348971256
chr1	152993854	152994255	401	*	non toxic	-38400	DHS	0.07618229489243981
chr1	152994254	152994655	401	*	non toxic	-38000	DHS	0.13827306554975577
chr1	152994654	152995055	401	*	non toxic	-37600	DHS	0.14202426603653856
chr1	152995054	152995455	401	*	non toxic	-37200	DHS	0.11343351500503664
chr1	152995454	152995855	401	*	non toxic	-36800	DHS	0.10228843067045744
chr1	152995854	152996255	401	*	non toxic	-36400	DHS	0.15755007658478923
chr1	152996254	152996655	401	*	non toxic	-36000	DHS	0.3415628431592499
chr1	152996654	152997055	401	*	non toxic	-35600	DHS	0.2574535426021811
chr1	152997054	152997455	401	*	non toxic	-35200	DHS	0.22892109472815533
chr1	152997454	152997855	401	*	non toxic	-34800	DHS	0.16621466386515155
chr1	152997854	152998255	401	*	non toxic	-34400	DHS	0.18460319136406417
chr1	152998254	152998655	401	*	non toxic	-34000	DHS	0.1943197253803511
chr1	152998654	152999055	401	*	non toxic	-33600	DHS	0.13460181916638875
chr1	152999054	152999455	401	*	non toxic	-33200	DHS	0.13410002541289365
chr1	152999454	152999855	401	*	non toxic	-32800	DHS	0.1574988791607599
chr1	152999854	153000255	401	*	non toxic	-32400	DHS	0.15542408887138984
chr1	153000254	153000655	401	*	non toxic	-32000	DHS	0.6663245647365316
chr1	153000654	153001055	401	*	non toxic	-31600	DHS	0.21698965042355722
chr1	153001054	153001455	401	*	non toxic	-31200	DHS	0.26690297279544084
chr1	153001454	153001855	401	*	non toxic	-30800	DHS	0.23254236625855848
chr1	153001854	153002255	401	*	non toxic	-30400	DHS	0.19433698140577113
chr1	153002254	153002655	401	*	non toxic	-30000	DHS	0.37286932961527547
chr1	153002654	153003055	401	*	non toxic	-29600	DHS	0.32719665471733805
chr1	153003054	153003455	401	*	non toxic	-29200	DHS	0.07172758230693323
chr1	153003454	153003855	401	*	non toxic	-28800	DHS	0.13194927765971556
chr1	153003854	153004255	401	*	non toxic	-28400	DHS	0.13786334386257978
chr1	153004254	153004655	401	*	non toxic	-28000	DHS	0.1926186045183524
chr1	153004654	153005055	401	*	non toxic	-27600	DHS	0.15204793125613966
chr1	153005054	153005455	401	*	non toxic	-27200	DHS	0.1826351396785933
chr1	153005454	153005855	401	*	non toxic	-26800	DHS	3.430755282615188
chr1	153005854	153006255	401	*	non toxic	-26400	DHS	0.10433177215667289
chr1	153006254	153006655	401	*	non toxic	-26000	DHS	0.12282017611914739
chr1	153006654	153007055	401	*	non toxic	-25600	DHS	0.266656207566398
chr1	153007054	153007455	401	*	non toxic	-25200	DHS	0.12881349170106715
chr1	153007454	153007855	401	*	non toxic	-24800	DHS	0.10568374169855715
chr1	153007854	153008255	401	*	non toxic	-24400	DHS	0.2204992765667581
chr1	153008254	153008655	401	*	non toxic	-24000	DHS	0.10069620964858225
chr1	153008654	153009055	401	*	non toxic	-23600	DHS	0.1501512736676637
chr1	153009054	153009455	401	*	non toxic	-23200	DHS	0.14539329291662745
chr1	153009454	153009855	401	*	non toxic	-22800	DHS	0.20441488854754297
chr1	153009854	153010255	401	*	non toxic	-22400	DHS	0.08261309258704842
chr1	153010254	153010655	401	*	non toxic	-22000	DHS	0.11722833025582748
chr1	153010654	153011055	401	*	non toxic	-21600	DHS	0.12220012493886778
chr1	153011054	153011455	401	*	non toxic	-21200	DHS	0.47919009482032826
chr1	153011454	153011855	401	*	non toxic	-20800	DHS	0.16271842758814592
chr1	153011854	153012255	401	*	non toxic	-20400	DHS	0.1462343634635894
chr1	153012254	153012655	401	*	non toxic	-20000	DHS	0.14022344165943804
chr1	153012654	153013055	401	*	non toxic	-19600	DHS	0.12587109861194046
chr1	153013054	153013455	401	*	non toxic	-19200	DHS	0.14175935193171674
chr1	153013454	153013855	401	*	non toxic	-18800	DHS	0.30535536380182776
chr1	153013854	153014255	401	*	non toxic	-18400	DHS	0.32788748394214823
chr1	153014254	153014655	401	*	non toxic	-18000	DHS	0.16255668249617602
chr1	153014654	153015055	401	*	non toxic	-17600	DHS	0.17484792947137445
chr1	153015054	153015455	401	*	non toxic	-17200	DHS	0.4005831441008242
chr1	153015454	153015855	401	*	non toxic	-16800	DHS	0.278133668040304
chr1	153015854	153016255	401	*	non toxic	-16400	DHS	0.08043805555326683
chr1	153016254	153016655	401	*	non toxic	-16000	DHS	0.08813698354532519
chr1	153016654	153017055	401	*	non toxic	-15600	DHS	0.2086733889735845
chr1	153017054	153017455	401	*	non toxic	-15200	DHS	0.36166807699209996
chr1	153017454	153017855	401	*	non toxic	-14800	DHS	0.14071184655005795
chr1	153017854	153018255	401	*	non toxic	-14400	DHS	0.1701991018952983
chr1	153018254	153018655	401	*	non toxic	-14000	DHS	0.08914999965754827
chr1	153018654	153019055	401	*	non toxic	-13600	DHS	0.14778338895734408
chr1	153019054	153019455	401	*	non toxic	-13200	DHS	0.33578598740838117
chr1	153019454	153019855	401	*	non toxic	-12800	DHS	0.19419830374447558
chr1	153019854	153020255	401	*	non toxic	-12400	DHS	0.10611379018141667
chr1	153020254	153020655	401	*	non toxic	-12000	DHS	0.1447303492966064
chr1	153020654	153021055	401	*	non toxic	-11600	DHS	0.11547777974313854
chr1	153021054	153021455	401	*	non toxic	-11200	DHS	0.19313439214021488
chr1	153021454	153021855	401	*	non toxic	-10800	DHS	0.3604545713195628
chr1	153021854	153022255	401	*	non toxic	-10400	DHS	0.20472167441830447
chr1	153022254	153022655	401	*	non toxic	-10000	DHS	0.18018356750154882
chr1	153022654	153023055	401	*	non toxic	-9600	DHS	0.24714593815285146
chr1	153023054	153023455	401	*	non toxic	-9200	DHS	0.08741777948570667
chr1	153023454	153023855	401	*	non toxic	-8800	DHS	0.13027753129234523
chr1	153023854	153024255	401	*	non toxic	-8400	DHS	0.19643598598337492
chr1	153024254	153024655	401	*	non toxic	-8000	DHS	0.16436595979734253
chr1	153024654	153025055	401	*	non toxic	-7600	DHS	0.12214468653892119
chr1	153025054	153025455	401	*	non toxic	-7200	DHS	0.29961670573192306
chr1	153025454	153025855	401	*	non toxic	-6800	DHS	0.21437613667915587
chr1	153025854	153026255	401	*	non toxic	-6400	DHS	0.17396017470561953
chr1	153026254	153026655	401	*	non toxic	-6000	DHS	0.1330208971264988
chr1	153026654	153027055	401	*	non toxic	-5600	DHS	0.1679899987283899
chr1	153027054	153027455	401	*	non toxic	-5200	DHS	0.11497266868366268
chr1	153027454	153027855	401	*	non toxic	-4800	DHS	0.38639294546552727
chr1	153027854	153028255	401	*	non toxic	-4400	DHS	0.39869683667171996
chr1	153028254	153028655	401	*	non toxic	-4000	DHS	0.25267107488397056
chr1	153028654	153029055	401	*	non toxic	-3600	DHS	0.24075115125329047
chr1	153029054	153029455	401	*	non toxic	-3200	DHS	0.1623958842898545
chr1	153029454	153029855	401	*	non toxic	-2800	DHS	0.18665907973251736
chr1	153029854	153030255	401	*	non toxic	-2400	DHS	0.4137877836147616
chr1	153030254	153030655	401	*	non toxic	-2000	DHS	0.4076134451569762
chr1	153030654	153031055	401	*	non toxic	-1600	DHS	1.1738236132995261
chr1	153031054	153031455	401	*	non toxic	-1200	DHS	0.3458540891099749
chr1	153031454	153031855	401	*	non toxic	-800	DHS	0.4648711243319207
chr1	153031854	153032255	401	*	non toxic	-400	DHS	0.1789359873592705
chr1	153032254	153032655	401	*	non toxic	0	DHS	0.14355364113005617
chr1	153032654	153033055	401	*	non toxic	400	DHS	0.056711272708142635
chr1	153033054	153033455	401	*	non toxic	800	DHS	0.10340625933949787
chr1	153033454	153033855	401	*	non toxic	1200	DHS	0.16960994880692917
chr1	153033854	153034255	401	*	non toxic	1600	DHS	0.18558658265562128
chr1	153034254	153034655	401	*	non toxic	2000	DHS	0.14469703316149718
chr1	153034654	153035055	401	*	non toxic	2400	DHS	0.13361673323470086
chr1	153035054	153035455	401	*	non toxic	2800	DHS	0.12270227030495605
chr1	153035454	153035855	401	*	non toxic	3200	DHS	0.13587137244344502
chr1	153035854	153036255	401	*	non toxic	3600	DHS	0.15674847830086946
chr1	153036254	153036655	401	*	non toxic	4000	DHS	0.14830568521062928
chr1	153036654	153037055	401	*	non toxic	4400	DHS	0.07561254425397017
chr1	153037054	153037455	401	*	non toxic	4800	DHS	0.17777720672494157
chr1	153037454	153037855	401	*	non toxic	5200	DHS	0.43012284344419877
chr1	153037854	153038255	401	*	non toxic	5600	DHS	0.383971472592453
chr1	153038254	153038655	401	*	non toxic	6000	DHS	0.21302384231007307
chr1	153038654	153039055	401	*	non toxic	6400	DHS	0.4633808736120376
chr1	153039054	153039455	401	*	non toxic	6800	DHS	0.2367394263321938
chr1	153039454	153039855	401	*	non toxic	7200	DHS	0.18804885357841292
chr1	153039854	153040255	401	*	non toxic	7600	DHS	0.13865825435160625
chr1	153040254	153040655	401	*	non toxic	8000	DHS	0.12102192023680766
chr1	153040654	153041055	401	*	non toxic	8400	DHS	0.30012656513838437
chr1	153041054	153041455	401	*	non toxic	8800	DHS	0.15229184427612144
chr1	153041454	153041855	401	*	non toxic	9200	DHS	0.16246486356728096
chr1	153041854	153042255	401	*	non toxic	9600	DHS	0.19664082297256352
chr1	153042254	153042655	401	*	non toxic	10000	DHS	0.18982750857643726
chr1	153042654	153043055	401	*	non toxic	10400	DHS	0.45123498500591874
chr1	153043054	153043455	401	*	non toxic	10800	DHS	0.2799693762587193
chr1	153043454	153043855	401	*	non toxic	11200	DHS	0.09963414119092046
chr1	153043854	153044255	401	*	non toxic	11600	DHS	0.14238568671289228
chr1	153044254	153044655	401	*	non toxic	12000	DHS	0.19554758157715796
chr1	153044654	153045055	401	*	non toxic	12400	DHS	0.30719711008177436
chr1	153045054	153045455	401	*	non toxic	12800	DHS	0.12705623380784084
chr1	153045454	153045855	401	*	non toxic	13200	DHS	0.12331581140805659
chr1	153045854	153046255	401	*	non toxic	13600	DHS	0.16660476384912049
chr1	153046254	153046655	401	*	non toxic	14000	DHS	0.19372351553077413
chr1	153046654	153047055	401	*	non toxic	14400	DHS	0.2533036410028203
chr1	153047054	153047455	401	*	non toxic	14800	DHS	0.2828266114586421
chr1	153047454	153047855	401	*	non toxic	15200	DHS	0.25361045057934123
chr1	153047854	153048255	401	*	non toxic	15600	DHS	0.15556299155043843
chr1	153048254	153048655	401	*	non toxic	16000	DHS	0.12398117155468374
chr1	153048654	153049055	401	*	non toxic	16400	DHS	0.14618201978142348
chr1	153049054	153049455	401	*	non toxic	16800	DHS	0.26273064977696114
chr1	153049454	153049855	401	*	non toxic	17200	DHS	0.05499349090217281
chr1	153049854	153050255	401	*	non toxic	17600	DHS	0.07371216899067387
chr1	153050254	153050655	401	*	non toxic	18000	DHS	0.12208344152852187
chr1	153050654	153051055	401	*	non toxic	18400	DHS	0.19189895549208447
chr1	153051054	153051455	401	*	non toxic	18800	DHS	0.1638688785848475
chr1	153051454	153051855	401	*	non toxic	19200	DHS	0.14644765689448822
chr1	153051854	153052255	401	*	non toxic	19600	DHS	0.13676543805302305
chr1	153052254	153052655	401	*	non toxic	20000	DHS	0.15149937640699068
chr1	153052654	153053055	401	*	non toxic	20400	DHS	0.11340164690002093
chr1	153053054	153053455	401	*	non toxic	20800	DHS	0.09442084770710056
chr1	153053454	153053855	401	*	non toxic	21200	DHS	0.1778047866399337
chr1	153053854	153054255	401	*	non toxic	21600	DHS	0.16705141994554057
chr1	153054254	153054655	401	*	non toxic	22000	DHS	0.15869349015974196
chr1	153054654	153055055	401	*	non toxic	22400	DHS	0.08307531127181285
chr1	153055054	153055455	401	*	non toxic	22800	DHS	0.10647069792869382
chr1	153055454	153055855	401	*	non toxic	23200	DHS	0.12468254376676612
chr1	153055854	153056255	401	*	non toxic	23600	DHS	0.23147987784525179
chr1	153056254	153056655	401	*	non toxic	24000	DHS	0.31594299459992503
chr1	153056654	153057055	401	*	non toxic	24400	DHS	0.3295501496554573
chr1	153057054	153057455	401	*	non toxic	24800	DHS	0.22252007646305008
chr1	153057454	153057855	401	*	non toxic	25200	DHS	0.16248094752672457
chr1	153057854	153058255	401	*	non toxic	25600	DHS	0.15432167080163658
chr1	153058254	153058655	401	*	non toxic	26000	DHS	0.3117617430476625
chr1	153058654	153059055	401	*	non toxic	26400	DHS	0.1338062849629698
chr1	153059054	153059455	401	*	non toxic	26800	DHS	0.10666758122568268
chr1	153059454	153059855	401	*	non toxic	27200	DHS	0.132520623242673
chr1	153059854	153060255	401	*	non toxic	27600	DHS	0.16463680981549242
chr1	153060254	153060655	401	*	non toxic	28000	DHS	0.12554129628589994
chr1	153060654	153061055	401	*	non toxic	28400	DHS	0.12688783082200628
chr1	153061054	153061455	401	*	non toxic	28800	DHS	0.328405487009712
chr1	153061454	153061855	401	*	non toxic	29200	DHS	0.28629398709186293
chr1	153061854	153062255	401	*	non toxic	29600	DHS	0.18071069975297646
chr1	153062254	153062655	401	*	non toxic	30000	DHS	0.15373600876780966
chr1	153062654	153063055	401	*	non toxic	30400	DHS	0.22279443989445147
chr1	153063054	153063455	401	*	non toxic	30800	DHS	0.46795185084717156
chr1	153063454	153063855	401	*	non toxic	31200	DHS	0.177202045963961
chr1	153063854	153064255	401	*	non toxic	31600	DHS	0.43368887962620156
chr1	153064254	153064655	401	*	non toxic	32000	DHS	0.17702536055692786
chr1	153064654	153065055	401	*	non toxic	32400	DHS	0.4060290051796044
chr1	153065054	153065455	401	*	non toxic	32800	DHS	0.18876765697191183
chr1	153065454	153065855	401	*	non toxic	33200	DHS	0.13734037419804312
chr1	153065854	153066255	401	*	non toxic	33600	DHS	0.7371896450730631
chr1	153066254	153066655	401	*	non toxic	34000	DHS	0.7815846100338082
chr1	153066654	153067055	401	*	non toxic	34400	DHS	0.18647401735298058
chr1	153067054	153067455	401	*	non toxic	34800	DHS	0.11800251852841746
chr1	153067454	153067855	401	*	non toxic	35200	DHS	0.24472421276710574
chr1	153067854	153068255	401	*	non toxic	35600	DHS	0.06347945144404646
chr1	153068254	153068655	401	*	non toxic	36000	DHS	0.3373710246306108
chr1	153068654	153069055	401	*	non toxic	36400	DHS	0.158283166458454
chr1	153069054	153069455	401	*	non toxic	36800	DHS	0.1808487291231826
chr1	153069454	153069855	401	*	non toxic	37200	DHS	0.0933908730349547
chr1	153069854	153070255	401	*	non toxic	37600	DHS	0.173079302223246
chr1	153070254	153070655	401	*	non toxic	38000	DHS	0.1549829662663681
chr1	153070654	153071055	401	*	non toxic	38400	DHS	0.17794286870302406
chr1	153071054	153071455	401	*	non toxic	38800	DHS	0.15908177081202887
chr1	153071454	153071855	401	*	non toxic	39200	DHS	0.39413965230998105
chr1	153071854	153072255	401	*	non toxic	39600	DHS	0.12115014847971851
chr1	153072254	153072655	401	*	non toxic	40000	DHS	0.1504507727382189
chr1	153072654	153073055	401	*	non toxic	40400	DHS	0.7873116172757232
chr1	153073054	153073455	401	*	non toxic	40800	DHS	0.19485591137619165
chr1	153073454	153073855	401	*	non toxic	41200	DHS	0.23371546406140944
chr1	153073854	153074255	401	*	non toxic	41600	DHS	0.10981750588613258
chr1	153074254	153074655	401	*	non toxic	42000	DHS	0.09382147054905605
chr1	153074654	153075055	401	*	non toxic	42400	DHS	0.10069082234231314
chr1	153075054	153075455	401	*	non toxic	42800	DHS	0.3415893780141883
chr1	153075454	153075855	401	*	non toxic	43200	DHS	0.20227655946762485
chr1	153075854	153076255	401	*	non toxic	43600	DHS	0.10888693133076453
chr1	153076254	153076655	401	*	non toxic	44000	DHS	0.2012227687919675
chr1	153076654	153077055	401	*	non toxic	44400	DHS	0.15312276851209322
chr1	153077054	153077455	401	*	non toxic	44800	DHS	0.16350979947872887
chr1	153077454	153077855	401	*	non toxic	45200	DHS	0.2304112961227794
chr1	153077854	153078255	401	*	non toxic	45600	DHS	0.21011187183552252
chr1	153078254	153078655	401	*	non toxic	46000	DHS	0.5486590936594176
chr1	153078654	153079055	401	*	non toxic	46400	DHS	0.1816842882798757
chr1	153079054	153079455	401	*	non toxic	46800	DHS	0.11000668308337654
chr1	153079454	153079855	401	*	non toxic	47200	DHS	0.10403950189117184
chr1	153079854	153080255	401	*	non toxic	47600	DHS	0.27660278964815593
chr1	153080254	153080655	401	*	non toxic	48000	DHS	0.17850530954853555
chr1	153080654	153081055	401	*	non toxic	48400	DHS	0.19609094446436723
chr1	153081054	153081455	401	*	non toxic	48800	DHS	0.21711681047431253
chr1	153081454	153081855	401	*	non toxic	49200	DHS	0.21646459095941814
chr1	153081854	153082255	401	*	non toxic	49600	DHS	0.2190600037574768
chr1	153082254	153082655	401	*	non toxic	50000	DHS	0.21646459095941814
chr1	153324330	153324731	401	*	non toxic	-50000	DHS	0.10801531098541477
chr1	153324730	153325131	401	*	non toxic	-49600	DHS	4.008594695429905
chr1	153325130	153325531	401	*	non toxic	-49200	DHS	2.138553707231013
chr1	153325530	153325931	401	*	non toxic	-48800	DHS	0.12065344352851114
chr1	153325930	153326331	401	*	non toxic	-48400	DHS	1.517909425759033
chr1	153326330	153326731	401	*	non toxic	-48000	DHS	0.5107527949691674
chr1	153326730	153327131	401	*	non toxic	-47600	DHS	0.3797183257534617
chr1	153327130	153327531	401	*	non toxic	-47200	DHS	0.2280049879949289
chr1	153327530	153327931	401	*	non toxic	-46800	DHS	0.2597826181520752
chr1	153327930	153328331	401	*	non toxic	-46400	DHS	5.101179451114984
chr1	153328330	153328731	401	*	non toxic	-46000	DHS	0.5385982438160148
chr1	153328730	153329131	401	*	non toxic	-45600	DHS	0.14759513833316187
chr1	153329130	153329531	401	*	non toxic	-45200	DHS	0.26050790326154216
chr1	153329530	153329931	401	*	non toxic	-44800	DHS	0.3548268103261392
chr1	153329930	153330331	401	*	non toxic	-44400	DHS	0.28019975132524894
chr1	153330330	153330731	401	*	non toxic	-44000	DHS	0.3707726155628364
chr1	153330730	153331131	401	*	non toxic	-43600	DHS	0.1910408477709998
chr1	153331130	153331531	401	*	non toxic	-43200	DHS	0.2509128895049399
chr1	153331530	153331931	401	*	non toxic	-42800	DHS	0.2822692549237029
chr1	153331930	153332331	401	*	non toxic	-42400	DHS	0.09575266963767441
chr1	153332330	153332731	401	*	non toxic	-42000	DHS	0.17112516432749736
chr1	153332730	153333131	401	*	non toxic	-41600	DHS	0.31230872964249584
chr1	153333130	153333531	401	*	non toxic	-41200	DHS	0.3259038859026093
chr1	153333530	153333931	401	*	non toxic	-40800	DHS	0.22553947279020736
chr1	153333930	153334331	401	*	non toxic	-40400	DHS	0.18958573664847456
chr1	153334330	153334731	401	*	non toxic	-40000	DHS	0.14110022513869397
chr1	153334730	153335131	401	*	non toxic	-39600	DHS	0.17611027732166343
chr1	153335130	153335531	401	*	non toxic	-39200	DHS	0.15118955105701068
chr1	153335530	153335931	401	*	non toxic	-38800	DHS	0.16116351492359232
chr1	153335930	153336331	401	*	non toxic	-38400	DHS	0.26332439193293045
chr1	153336330	153336731	401	*	non toxic	-38000	DHS	0.15544808109725206
chr1	153336730	153337131	401	*	non toxic	-37600	DHS	0.14348880391558655
chr1	153337130	153337531	401	*	non toxic	-37200	DHS	0.3033594491791695
chr1	153337530	153337931	401	*	non toxic	-36800	DHS	0.37647531555612523
chr1	153337930	153338331	401	*	non toxic	-36400	DHS	0.15598763033580454
chr1	153338330	153338731	401	*	non toxic	-36000	DHS	0.2446424702084867
chr1	153338730	153339131	401	*	non toxic	-35600	DHS	0.31204752898089905
chr1	153339130	153339531	401	*	non toxic	-35200	DHS	0.2780876579204402
chr1	153339530	153339931	401	*	non toxic	-34800	DHS	0.0886357863075994
chr1	153339930	153340331	401	*	non toxic	-34400	DHS	0.1480896776307495
chr1	153340330	153340731	401	*	non toxic	-34000	DHS	0.3124212474838605
chr1	153340730	153341131	401	*	non toxic	-33600	DHS	0.1896311965726892
chr1	153341130	153341531	401	*	non toxic	-33200	DHS	0.09911905207724643
chr1	153341530	153341931	401	*	non toxic	-32800	DHS	0.23723964762880914
chr1	153341930	153342331	401	*	non toxic	-32400	DHS	0.18183099519823703
chr1	153342330	153342731	401	*	non toxic	-32000	DHS	0.16758374278050409
chr1	153342730	153343131	401	*	non toxic	-31600	DHS	0.2479139181652903
chr1	153343130	153343531	401	*	non toxic	-31200	DHS	0.15670169713881396
chr1	153343530	153343931	401	*	non toxic	-30800	DHS	0.15579349130503556
chr1	153343930	153344331	401	*	non toxic	-30400	DHS	0.4172357308940772
chr1	153344330	153344731	401	*	non toxic	-30000	DHS	0.08372416463622503
chr1	153344730	153345131	401	*	non toxic	-29600	DHS	0.07724109802051375
chr1	153345130	153345531	401	*	non toxic	-29200	DHS	0.1356373568091012
chr1	153345530	153345931	401	*	non toxic	-28800	DHS	0.3545188778486484
chr1	153345930	153346331	401	*	non toxic	-28400	DHS	0.17805187146358212
chr1	153346330	153346731	401	*	non toxic	-28000	DHS	0.1047043146767614
chr1	153346730	153347131	401	*	non toxic	-27600	DHS	0.09712179671587455
chr1	153347130	153347531	401	*	non toxic	-27200	DHS	0.14858311621885645
chr1	153347530	153347931	401	*	non toxic	-26800	DHS	0.20598388874805776
chr1	153347930	153348331	401	*	non toxic	-26400	DHS	1.147873935122461
chr1	153348330	153348731	401	*	non toxic	-26000	DHS	0.2387973829253839
chr1	153348730	153349131	401	*	non toxic	-25600	DHS	0.3762192788935659
chr1	153349130	153349531	401	*	non toxic	-25200	DHS	0.4012387498953099
chr1	153349530	153349931	401	*	non toxic	-24800	DHS	0.19525972593975185
chr1	153349930	153350331	401	*	non toxic	-24400	DHS	0.16282815645980717
chr1	153350330	153350731	401	*	non toxic	-24000	DHS	0.3218708746739085
chr1	153350730	153351131	401	*	non toxic	-23600	DHS	0.1099288797405481
chr1	153351130	153351531	401	*	non toxic	-23200	DHS	0.29990448633631567
chr1	153351530	153351931	401	*	non toxic	-22800	DHS	0.25328441741795016
chr1	153351930	153352331	401	*	non toxic	-22400	DHS	0.3273461377271393
chr1	153352330	153352731	401	*	non toxic	-22000	DHS	0.28008863106927373
chr1	153352730	153353131	401	*	non toxic	-21600	DHS	0.13742872927700195
chr1	153353130	153353531	401	*	non toxic	-21200	DHS	0.1784908986787435
chr1	153353530	153353931	401	*	non toxic	-20800	DHS	0.08804897779361937
chr1	153353930	153354331	401	*	non toxic	-20400	DHS	0.09389468990359223
chr1	153354330	153354731	401	*	non toxic	-20000	DHS	0.3224090063884074
chr1	153354730	153355131	401	*	non toxic	-19600	DHS	0.11461389053408567
chr1	153355130	153355531	401	*	non toxic	-19200	DHS	0.2392399240833268
chr1	153355530	153355931	401	*	non toxic	-18800	DHS	0.12906710748465505
chr1	153355930	153356331	401	*	non toxic	-18400	DHS	0.38033284103623277
chr1	153356330	153356731	401	*	non toxic	-18000	DHS	0.14138915433439234
chr1	153356730	153357131	401	*	non toxic	-17600	DHS	0.17558433911170895
chr1	153357130	153357531	401	*	non toxic	-17200	DHS	0.08901501372874601
chr1	153357530	153357931	401	*	non toxic	-16800	DHS	0.13111491564503333
chr1	153357930	153358331	401	*	non toxic	-16400	DHS	0.10618900252445752
chr1	153358330	153358731	401	*	non toxic	-16000	DHS	0.165988277820429
chr1	153358730	153359131	401	*	non toxic	-15600	DHS	0.1744010726250058
chr1	153359130	153359531	401	*	non toxic	-15200	DHS	0.22623733170980825
chr1	153359530	153359931	401	*	non toxic	-14800	DHS	0.2127214701674377
chr1	153359930	153360331	401	*	non toxic	-14400	DHS	0.15454970070502333
chr1	153360330	153360731	401	*	non toxic	-14000	DHS	0.17389364143893904
chr1	153360730	153361131	401	*	non toxic	-13600	DHS	0.19594631031935947
chr1	153361130	153361531	401	*	non toxic	-13200	DHS	0.39282299507585844
chr1	153361530	153361931	401	*	non toxic	-12800	DHS	0.1374094768838395
chr1	153361930	153362331	401	*	non toxic	-12400	DHS	0.237779775796983
chr1	153362330	153362731	401	*	non toxic	-12000	DHS	0.1699810463405607
chr1	153362730	153363131	401	*	non toxic	-11600	DHS	0.2383438163806227
chr1	153363130	153363531	401	*	non toxic	-11200	DHS	0.3505483544489689
chr1	153363530	153363931	401	*	non toxic	-10800	DHS	0.28198950133632467
chr1	153363930	153364331	401	*	non toxic	-10400	DHS	0.22360124452007085
chr1	153364330	153364731	401	*	non toxic	-10000	DHS	0.16197491470872985
chr1	153364730	153365131	401	*	non toxic	-9600	DHS	0.18748793418419332
chr1	153365130	153365531	401	*	non toxic	-9200	DHS	0.16977361436501295
chr1	153365530	153365931	401	*	non toxic	-8800	DHS	0.47234411936768905
chr1	153365930	153366331	401	*	non toxic	-8400	DHS	0.1607331172597973
chr1	153366330	153366731	401	*	non toxic	-8000	DHS	0.37415516158644846
chr1	153366730	153367131	401	*	non toxic	-7600	DHS	0.1385952862829639
chr1	153367130	153367531	401	*	non toxic	-7200	DHS	0.17267703372251214
chr1	153367530	153367931	401	*	non toxic	-6800	DHS	0.3892142894489695
chr1	153367930	153368331	401	*	non toxic	-6400	DHS	0.5401384271774209
chr1	153368330	153368731	401	*	non toxic	-6000	DHS	0.2957211258981442
chr1	153368730	153369131	401	*	non toxic	-5600	DHS	0.1834573331277381
chr1	153369130	153369531	401	*	non toxic	-5200	DHS	0.2915625690094699
chr1	153369530	153369931	401	*	non toxic	-4800	DHS	0.31913770608919817
chr1	153369930	153370331	401	*	non toxic	-4400	DHS	0.1725629434695565
chr1	153370330	153370731	401	*	non toxic	-4000	DHS	0.12881606040717547
chr1	153370730	153371131	401	*	non toxic	-3600	DHS	0.21066414170255165
chr1	153371130	153371531	401	*	non toxic	-3200	DHS	0.19052015365498545
chr1	153371530	153371931	401	*	non toxic	-2800	DHS	0.3764680869264198
chr1	153371930	153372331	401	*	non toxic	-2400	DHS	0.2071772051018261
chr1	153372330	153372731	401	*	non toxic	-2000	DHS	0.5032615231679859
chr1	153372730	153373131	401	*	non toxic	-1600	DHS	0.25961074736573153
chr1	153373130	153373531	401	*	non toxic	-1200	DHS	0.22149825556682157
chr1	153373530	153373931	401	*	non toxic	-800	DHS	0.7791566733837574
chr1	153373930	153374331	401	*	non toxic	-400	DHS	0.15116241907798442
chr1	153374330	153374731	401	*	non toxic	0	DHS	0.27778154870778543
chr1	153374730	153375131	401	*	non toxic	400	DHS	0.10375773201828957
chr1	153375130	153375531	401	*	non toxic	800	DHS	0.11314224435987318
chr1	153375530	153375931	401	*	non toxic	1200	DHS	0.2013024430248208
chr1	153375930	153376331	401	*	non toxic	1600	DHS	0.12000122224154912
chr1	153376330	153376731	401	*	non toxic	2000	DHS	0.34005800530110064
chr1	153376730	153377131	401	*	non toxic	2400	DHS	0.3006777237552657
chr1	153377130	153377531	401	*	non toxic	2800	DHS	1.710803370811324
chr1	153377530	153377931	401	*	non toxic	3200	DHS	0.20363580991056496
chr1	153377930	153378331	401	*	non toxic	3600	DHS	0.2330306711562554
chr1	153378330	153378731	401	*	non toxic	4000	DHS	0.3570040948224484
chr1	153378730	153379131	401	*	non toxic	4400	DHS	0.23482909752868877
chr1	153379130	153379531	401	*	non toxic	4800	DHS	0.23398326801837532
chr1	153379530	153379931	401	*	non toxic	5200	DHS	0.30656608660470813
chr1	153379930	153380331	401	*	non toxic	5600	DHS	0.19242917622748457
chr1	153380330	153380731	401	*	non toxic	6000	DHS	0.23729882836156058
chr1	153380730	153381131	401	*	non toxic	6400	DHS	0.27079356779481406
chr1	153381130	153381531	401	*	non toxic	6800	DHS	0.20047027608402945
chr1	153381530	153381931	401	*	non toxic	7200	DHS	0.44734685726816814
chr1	153381930	153382331	401	*	non toxic	7600	DHS	0.21646459095941814
chr1	153382330	153382731	401	*	non toxic	8000	DHS	0.21646459095941814
chr1	153382730	153383131	401	*	non toxic	8400	DHS	0.14936952496370176
chr1	153383130	153383531	401	*	non toxic	8800	DHS	0.2110639152644281
chr1	153383530	153383931	401	*	non toxic	9200	DHS	0.21277660956406533
chr1	153383930	153384331	401	*	non toxic	9600	DHS	0.2686844163404736
chr1	153384330	153384731	401	*	non toxic	10000	DHS	0.26235955236409964
chr1	153384730	153385131	401	*	non toxic	10400	DHS	0.21646459095941814
chr1	153385130	153385531	401	*	non toxic	10800	DHS	0.396882001895857
chr1	153385530	153385931	401	*	non toxic	11200	DHS	0.6641304653481652
chr1	153385930	153386331	401	*	non toxic	11600	DHS	0.3770088957683032
chr1	153386330	153386731	401	*	non toxic	12000	DHS	0.10821942677791056
chr1	153386730	153387131	401	*	non toxic	12400	DHS	0.292889828480167
chr1	153387130	153387531	401	*	non toxic	12800	DHS	0.4980070848375596
chr1	153387530	153387931	401	*	non toxic	13200	DHS	0.38435762811410346
chr1	153387930	153388331	401	*	non toxic	13600	DHS	0.21432920192319557
chr1	153388330	153388731	401	*	non toxic	14000	DHS	0.3299430716699198
chr1	153388730	153389131	401	*	non toxic	14400	DHS	0.20648558762974276
chr1	153389130	153389531	401	*	non toxic	14800	DHS	0.19093593674481957
chr1	153389530	153389931	401	*	non toxic	15200	DHS	0.21253070001028238
chr1	153389930	153390331	401	*	non toxic	15600	DHS	0.11508780642600726
chr1	153390330	153390731	401	*	non toxic	16000	DHS	0.08587887725720827
chr1	153390730	153391131	401	*	non toxic	16400	DHS	0.29129815702686584
chr1	153391130	153391531	401	*	non toxic	16800	DHS	0.2762202750752097
chr1	153391530	153391931	401	*	non toxic	17200	DHS	0.30107808124246144
chr1	153391930	153392331	401	*	non toxic	17600	DHS	0.23889064758161357
chr1	153392330	153392731	401	*	non toxic	18000	DHS	0.30140660886195236
chr1	153392730	153393131	401	*	non toxic	18400	DHS	0.37155608525337125
chr1	153393130	153393531	401	*	non toxic	18800	DHS	0.2820462591555945
chr1	153393530	153393931	401	*	non toxic	19200	DHS	0.298595710304517
chr1	153393930	153394331	401	*	non toxic	19600	DHS	0.19791900330313722
chr1	153394330	153394731	401	*	non toxic	20000	DHS	0.281948656541646
chr1	153394730	153395131	401	*	non toxic	20400	DHS	1.4163191458930324
chr1	153395130	153395531	401	*	non toxic	20800	DHS	2.1452656176761074
chr1	153395530	153395931	401	*	non toxic	21200	DHS	0.06856660831004306
chr1	153395930	153396331	401	*	non toxic	21600	DHS	0.17835708617225773
chr1	153396330	153396731	401	*	non toxic	22000	DHS	0.307989376980319
chr1	153396730	153397131	401	*	non toxic	22400	DHS	0.2325132664599621
chr1	153397130	153397531	401	*	non toxic	22800	DHS	0.3010298750012593
chr1	153397530	153397931	401	*	non toxic	23200	DHS	0.19422765633560476
chr1	153397930	153398331	401	*	non toxic	23600	DHS	0.33823194116948546
chr1	153398330	153398731	401	*	non toxic	24000	DHS	0.22565050064551265
chr1	153398730	153399131	401	*	non toxic	24400	DHS	0.3563332437303038
chr1	153399130	153399531	401	*	non toxic	24800	DHS	0.269030499943251
chr1	153399530	153399931	401	*	non toxic	25200	DHS	0.09302877816615482
chr1	153399930	153400331	401	*	non toxic	25600	DHS	0.2969336411695082
chr1	153400330	153400731	401	*	non toxic	26000	DHS	0.41491468459776515
chr1	153400730	153401131	401	*	non toxic	26400	DHS	0.47316267150001334
chr1	153401130	153401531	401	*	non toxic	26800	DHS	0.5372047040047138
chr1	153401530	153401931	401	*	non toxic	27200	DHS	0.13772129751463186
chr1	153401930	153402331	401	*	non toxic	27600	DHS	0.28873872704469505
chr1	153402330	153402731	401	*	non toxic	28000	DHS	0.2704331188618282
chr1	153402730	153403131	401	*	non toxic	28400	DHS	0.4148183813564795
chr1	153403130	153403531	401	*	non toxic	28800	DHS	0.15570152069713708
chr1	153403530	153403931	401	*	non toxic	29200	DHS	0.38552850407973266
chr1	153403930	153404331	401	*	non toxic	29600	DHS	0.05181022427576661
chr1	153404330	153404731	401	*	non toxic	30000	DHS	0.38406317074437096
chr1	153404730	153405131	401	*	non toxic	30400	DHS	0.2260948918211713
chr1	153405130	153405531	401	*	non toxic	30800	DHS	0.5707937076065382
chr1	153405530	153405931	401	*	non toxic	31200	DHS	0.33352460629977937
chr1	153405930	153406331	401	*	non toxic	31600	DHS	0.335287531772791
chr1	153406330	153406731	401	*	non toxic	32000	DHS	0.262406912304814
chr1	153406730	153407131	401	*	non toxic	32400	DHS	0.27107022612580933
chr1	153407130	153407531	401	*	non toxic	32800	DHS	0.32761486166823384
chr1	153407530	153407931	401	*	non toxic	33200	DHS	0.2421546930498316
chr1	153407930	153408331	401	*	non toxic	33600	DHS	0.20731962555810401
chr1	153408330	153408731	401	*	non toxic	34000	DHS	0.3665362102098001
chr1	153408730	153409131	401	*	non toxic	34400	DHS	0.22948563670242517
chr1	153409130	153409531	401	*	non toxic	34800	DHS	0.15877371537789442
chr1	153409530	153409931	401	*	non toxic	35200	DHS	0.3175163339194087
chr1	153409930	153410331	401	*	non toxic	35600	DHS	0.33768778331833255
chr1	153410330	153410731	401	*	non toxic	36000	DHS	0.34705259545968653
chr1	153410730	153411131	401	*	non toxic	36400	DHS	0.10428481413042195
chr1	153411130	153411531	401	*	non toxic	36800	DHS	0.11373389045477954
chr1	153411530	153411931	401	*	non toxic	37200	DHS	0.4086621233036839
chr1	153411930	153412331	401	*	non toxic	37600	DHS	0.08596753136967855
chr1	153412330	153412731	401	*	non toxic	38000	DHS	0.07863421517974718
chr1	153412730	153413131	401	*	non toxic	38400	DHS	0.1090931692230341
chr1	153413130	153413531	401	*	non toxic	38800	DHS	0.3096558394681597
chr1	153413530	153413931	401	*	non toxic	39200	DHS	0.11858227029628587
chr1	153413930	153414331	401	*	non toxic	39600	DHS	0.3854094236215897
chr1	153414330	153414731	401	*	non toxic	40000	DHS	0.15799376628642664
chr1	153414730	153415131	401	*	non toxic	40400	DHS	0.1599672818719003
chr1	153415130	153415531	401	*	non toxic	40800	DHS	0.15942491356868696
chr1	153415530	153415931	401	*	non toxic	41200	DHS	0.27502585869477575
chr1	153415930	153416331	401	*	non toxic	41600	DHS	0.3532061106745999
chr1	153416330	153416731	401	*	non toxic	42000	DHS	0.3141968849410031
chr1	153416730	153417131	401	*	non toxic	42400	DHS	0.30478132745608727
chr1	153417130	153417531	401	*	non toxic	42800	DHS	0.5202297474306421
chr1	153417530	153417931	401	*	non toxic	43200	DHS	0.30244324265275513
chr1	153417930	153418331	401	*	non toxic	43600	DHS	0.22964480861166767
chr1	153418330	153418731	401	*	non toxic	44000	DHS	0.13541428990977958
chr1	153418730	153419131	401	*	non toxic	44400	DHS	0.11929174682980129
chr1	153419130	153419531	401	*	non toxic	44800	DHS	0.18607072428128962
chr1	153419530	153419931	401	*	non toxic	45200	DHS	0.2807199269849017
chr1	153419930	153420331	401	*	non toxic	45600	DHS	0.7758391479209084
chr1	153420330	153420731	401	*	non toxic	46000	DHS	0.5635665829579097
chr1	153420730	153421131	401	*	non toxic	46400	DHS	0.14837299193490175
[truncated: 297,695 more rows]
