# Supplementary material for: TP53-dependent toxicity of CRISPR/Cas9 cuts is differential across genomic loci and can confound genetic screening
Source: Nat Commun. 2022 Aug 4;13:4520. doi: 10.1038/s41467-022-32285-1 (PMC9352712; doi:10.1038/s41467-022-32285-1)
Supplement: Supplementary file 7 — Source Data [file 41467_2022_32285_MOESM7_ESM.zip › Source Data/Sup. Figure 7.tsv]

term	estimate	SE	statistic	p.value	ci_low	ci_high	cell line	fdr	type	chromatin_type
DHS	0.0129184448841555	0.00338839331014655	3.81255766426854	1.37536127445477e-4	0.00628120007754819	0.0195634761318976	Pseudo-replicate 1	1.03333443052934e-4	p53-independent DSB toxicity	Active chromatin
DHS	-0.0485291970119412	0.00479169361683779	-10.1277754573898	4.16005787351978e-24	-0.0579207702599546	-0.039137623810832	Pseudo-replicate 1	9.70221974750572e-24	Modulation of DSB toxicity by p53	Active chromatin
H2A.Z	0.0303730252609539	0.00384203214963809	7.90545838191776	2.66949449087991e-15	0.0228514293333205	0.0379113792638285	Pseudo-replicate 1	3.61502724356419e-15	p53-independent DSB toxicity	Active chromatin
H2A.Z	-0.00668322008156968	0.00543244132076605	-1.23024247975259	0.21860631679597	-0.0173306668489362	0.00396422683323837	Pseudo-replicate 1	0.0849734382001447	Modulation of DSB toxicity by p53	Active chromatin
H3K27ac	0.0157316274357267	0.00420382206771332	3.74222009931167	1.82401647267523e-4	0.0075048512320906	0.0239809718775511	Pseudo-replicate 1	1.32021603123159e-4	p53-independent DSB toxicity	Active chromatin
H3K27ac	-0.0138925678239417	0.00594224493414746	-2.3379325453428	0.0193907476476655	-0.0255391973166969	-0.00224593821017817	Pseudo-replicate 1	0.00935663183804018	Modulation of DSB toxicity by p53	Active chromatin
H3K27me3	0.0461526840215245	0.00445322199771329	10.3638857540055	3.6195221584045e-25	0.0374390884489322	0.0548927440078836	Pseudo-replicate 1	8.93812775363396e-25	p53-independent DSB toxicity	Inactive chromatin
H3K27me3	-0.00568985403508012	0.00629415086628921	-0.903990729798735	0.366000316970139	-0.0180262543690153	0.006646546428623	Pseudo-replicate 1	0.126981464239591	Modulation of DSB toxicity by p53	Inactive chromatin
H3K36me3	-0.0509871493524129	0.00308477105596925	-16.5286656375192	2.28138290790444e-61	-0.0570273692731732	-0.0449448119178277	Pseudo-replicate 1	2.39432131430521e-60	p53-independent DSB toxicity	Active chromatin
H3K36me3	-0.00258998227427212	0.00434965152332033	-0.59544592489447	0.551545435071163	-0.0111151613604019	0.00593519674029654	Pseudo-replicate 1	0.183761695303617	Modulation of DSB toxicity by p53	Active chromatin
H3K4me1	0.00436525397845605	0.00397954899269899	1.09692178346458	0.272675585345836	-0.00342571397339959	0.012174480702227	Pseudo-replicate 1	0.102205077271042	p53-independent DSB toxicity	Active chromatin
H3K4me1	-0.0202145141962238	0.00562678832874303	-3.59254925104665	3.27458738399543e-4	-0.0312428788927933	-0.00918614962284367	Pseudo-replicate 1	2.14793359049079e-4	Modulation of DSB toxicity by p53	Active chromatin
H3K4me2	0.0191753597729519	0.00370891945299311	5.17006638078305	2.34010856467569e-7	0.0119141741655353	0.0264513481410739	Pseudo-replicate 1	2.28460850909342e-7	p53-independent DSB toxicity	Active chromatin
H3K4me2	-0.0174939535695918	0.00524370653543098	-3.33618089635406	8.49378759147795e-4	-0.027771457747695	-0.00721644936020793	Pseudo-replicate 1	5.24368654772416e-4	Modulation of DSB toxicity by p53	Active chromatin
H3K4me3	0.0181983505773236	0.00365849055528925	4.9742784086222	6.54911299523485e-7	0.0110356171398136	0.0253752716940774	Pseudo-replicate 1	6.24847514435782e-7	p53-independent DSB toxicity	Active chromatin
H3K4me3	-0.0104941543571408	0.00517307323386453	-2.02861121092252	0.0424979057780032	-0.0206332266740986	-3.55080269617546e-4	Pseudo-replicate 1	0.0191835430149507	Modulation of DSB toxicity by p53	Active chromatin
H3K79me2	-0.0445883146428179	0.00353883207758543	-12.599726029736	2.11879190106797e-36	-0.0515087539863008	-0.0376572375503894	Pseudo-replicate 1	8.89472537332919e-36	p53-independent DSB toxicity	Active chromatin
H3K79me2	-5.3275728266979e-5	0.0049802266555748	-0.0106974505281487	0.991464832171573	-0.00981435429208042	0.00970780286057083	Pseudo-replicate 1	0.315317171696207	Modulation of DSB toxicity by p53	Active chromatin
H3K9ac	0.0148266833669446	0.00392981809509239	3.77286760052846	1.61381938240774e-4	0.0071351460438835	0.0225364677551982	Pseudo-replicate 1	1.1885687593488e-4	p53-independent DSB toxicity	Active chromatin
H3K9ac	-0.0131937569015048	0.00555461569607109	-2.37527807924445	0.0175357336120507	-0.0240806390921126	-0.00230687461881185	Pseudo-replicate 1	0.00855992043019566	Modulation of DSB toxicity by p53	Active chromatin
H3K9me3	-0.00492791956873386	0.00521653898257379	-0.944672240578652	0.344826233295565	-0.0151331428817321	0.00531736795939931	Pseudo-replicate 1	0.12164592811329	p53-independent DSB toxicity	Inactive chromatin
H3K9me3	0.00985598926701669	0.00737285095254323	1.33679486137136	0.181289607004411	-0.00459465074781822	0.0243066295012865	Pseudo-replicate 1	0.0711268162322261	Modulation of DSB toxicity by p53	Inactive chromatin
H4K20me1	0.00439261733581741	0.00320051168949128	1.37247345486672	0.169916096990094	-0.0018777956847199	0.0106666951987782	Pseudo-replicate 1	0.0672934660545689	p53-independent DSB toxicity	Active chromatin
H4K20me1	-0.0260485794095892	0.00452097991789731	-5.76171093051532	8.32655184280671e-9	-0.0349095746576826	-0.0171875862657084	Pseudo-replicate 1	9.19868682456846e-9	Modulation of DSB toxicity by p53	Active chromatin
Lamin B1	0.0096348776758808	0.00364222030210124	2.64533083578781	0.00816110817274922	0.0025050670710921	0.0167795175869679	Pseudo-replicate 1	0.0043923685281395	p53-independent DSB toxicity	Inactive chromatin
Lamin B1	0.0230732534688611	0.00514698360442408	4.4828690437305	7.3646127774005e-6	0.0129852797171916	0.0331612269965515	Pseudo-replicate 1	6.44099436480667e-6	Modulation of DSB toxicity by p53	Inactive chromatin
Early replication time	3.90067967976304e-5	0.00286537106901751	0.0136131746493152	0.989138593594802	-0.00557654457391008	0.0056559631794593	Pseudo-replicate 1	0.315317171696207	p53-independent DSB toxicity	Active chromatin
Early replication time	-0.0359452344600904	0.00404894698499926	-8.8776747616756	6.82725198990278e-19	-0.043881041832252	-0.0280094271146588	Pseudo-replicate 1	1.02360439243857e-18	Modulation of DSB toxicity by p53	Active chromatin
Gene expression (pooled)	-0.0258796941621836	0.00301985415553703	-8.5698490156328	1.03620808026252e-17	-0.0317924007206705	-0.0199682027330463	Pseudo-replicate 1	1.45000653421322e-17	p53-independent DSB toxicity	Active chromatin
Gene expression (pooled)	-0.00342939897960978	0.00425401520359308	-0.806155788233478	0.420153027501229	-0.0117671353325196	0.00490833739779426	Pseudo-replicate 1	0.142242721053741	Modulation of DSB toxicity by p53	Active chromatin
CpG content	0.0402456641733123	0.00159083038877164	25.2985261391618	3.31577641297818e-141	0.0370780866541211	0.0434174660621478	Pseudo-replicate 1	1.39196872415539e-139	p53-independent DSB toxicity	Other features
CpG content	-0.010044143326254	0.002249719744079	-4.46461980550642	8.02110561823651e-6	-0.0145086078782261	-0.00557969915994826	Pseudo-replicate 1	6.87198803114635e-6	Modulation of DSB toxicity by p53	Other features
Gene expression (A549)	-0.00773032224891298	5.05220685209268e-4	-15.3008823178152	7.54271004363647e-53	-0.00864385954986031	-0.0068095955612646	Pseudo-replicate 1	6.332885676501e-52	p53-independent DSB toxicity	Active chromatin
Gene expression (A549)	-7.00868005771608e-4	7.0990443874407e-4	-0.987270916366647	0.323509844392405	-0.00199006223434403	5.88332132877083e-4	Pseudo-replicate 1	0.115093217963089	Modulation of DSB toxicity by p53	Active chromatin
Microhomology	0.0483903441786642	0.00458783563674414	10.5475322156496	5.21487993589908e-26	0.0394131090988804	0.0573973002699476	Pseudo-replicate 1	1.36825981061799e-25	p53-independent DSB toxicity	Other features
Microhomology	0.00956030841074526	0.00648794336012907	1.4735499186841	0.140602814019086	-0.00315589537596948	0.0222765121819791	Pseudo-replicate 1	0.0578656234137119	Modulation of DSB toxicity by p53	Other features
DHS	0.0123569484603606	0.00337109938333646	3.66555448392941	2.46803258389597e-4	0.00575353228123307	0.0189680705223122	Pseudo-replicate 2	1.69849899246657e-4	p53-independent DSB toxicity	Active chromatin
DHS	-0.0466582118125053	0.00476750698570814	-9.78671073841644	1.28405180263344e-22	-0.0560023702295955	-0.0373140534246269	Pseudo-replicate 2	2.56689136856847e-22	Modulation of DSB toxicity by p53	Active chromatin
H2A.Z	0.0259134070215412	0.00382182713164763	6.78037130642527	1.19867411391979e-11	0.018431232277629	0.0334121614240218	Pseudo-replicate 2	1.39779301304006e-11	p53-independent DSB toxicity	Active chromatin
H2A.Z	-0.00637271553607426	0.00540417097237779	-1.17922167315708	0.238309918084815	-0.0169647359720643	0.00421930597789088	Pseudo-replicate 2	0.0909481085997674	Modulation of DSB toxicity by p53	Active chromatin
H3K27ac	0.010829474115518	0.00418221483217818	2.58941124501675	0.00961402027492568	0.00264450759830068	0.019036771390755	Pseudo-replicate 2	0.00498269442932764	p53-independent DSB toxicity	Active chromatin
H3K27ac	-0.0150274408012763	0.005912044856146	-2.54183470642213	0.0110272308954547	-0.0266148745128414	-0.00344000720608977	Pseudo-replicate 2	0.00564542777108271	Modulation of DSB toxicity by p53	Active chromatin
H3K27me3	0.0417750624125127	0.00442775837352262	9.4348107752044	3.91700609972188e-21	0.0331110216050061	0.0504652626272209	Pseudo-replicate 2	6.57746398315383e-21	p53-independent DSB toxicity	Inactive chromatin
H3K27me3	2.24891499964855e-4	0.00625846319453462	0.0359339813903912	0.97133500012486	-0.0120415494118126	0.0124913339789633	Pseudo-replicate 2	0.313667790784219	Modulation of DSB toxicity by p53	Inactive chromatin
H3K36me3	-0.0439739596059475	0.00306845460677836	-14.330979349933	1.40130448486518e-46	-0.0499827160306773	-0.0379631078934447	Pseudo-replicate 2	7.35337585005856e-46	p53-independent DSB toxicity	Active chromatin
H3K36me3	-0.00756273791894378	0.00432689433817969	-1.74784437239699	0.0804909794497597	-0.0160433044654356	9.17828596537173e-4	Pseudo-replicate 2	0.0351981808632624	Modulation of DSB toxicity by p53	Active chromatin
H3K4me1	0.00332657723449383	0.00395954995876788	0.840140235414277	0.400829762891185	-0.00442535417275336	0.0110965826197999	Pseudo-replicate 2	0.13680409260528	p53-independent DSB toxicity	Active chromatin
H3K4me1	-0.0173056765237869	0.00559881615742489	-3.09095280809265	0.00199515340817129	-0.0282792072705227	-0.00633214725435106	Pseudo-replicate 2	0.0011473546332429	Modulation of DSB toxicity by p53	Active chromatin
H3K4me2	0.0140687441411572	0.00369063967261058	3.81200696604598	1.37842990889468e-4	0.00684314052079278	0.0213089993024535	Pseudo-replicate 2	1.03333443052934e-4	p53-independent DSB toxicity	Active chromatin
H3K4me2	-0.0171002712262909	0.00521815420104753	-3.27707280533375	0.00104889319484938	-0.0273276876799599	-0.00687285538878776	Pseudo-replicate 2	6.3815535290274e-4	Modulation of DSB toxicity by p53	Active chromatin
H3K4me3	0.0135094393641219	0.00363843767879469	3.71297808475785	2.04834630316917e-4	0.00638587126714383	0.0206470398877958	Pseudo-replicate 2	1.45745652950567e-4	p53-independent DSB toxicity	Active chromatin
H3K4me3	-0.0125249107998946	0.00514501940024761	-2.43437581582137	0.0149174976852011	-0.0226089856586236	-0.00244083523153835	Pseudo-replicate 2	0.00736751948128096	Modulation of DSB toxicity by p53	Active chromatin
H3K79me2	-0.0390637478542698	0.00352064268175812	-11.0956297998303	1.31728878842741e-28	-0.0459505367592722	-0.0321664396784115	Pseudo-replicate 2	3.68666754689201e-28	p53-independent DSB toxicity	Active chromatin
H3K79me2	-0.00727618594393424	0.00495493074866696	-1.46847379166536	0.14197557020148	-0.0169876816251684	0.00243530922759704	Pseudo-replicate 2	0.0578656234137119	Modulation of DSB toxicity by p53	Active chromatin
H3K9ac	0.010210460030432	0.00390875766748874	2.61220083182897	0.00899613898827397	0.00255956850796167	0.0178793955867234	Pseudo-replicate 2	0.00478049980433432	p53-independent DSB toxicity	Active chromatin
H3K9ac	-0.0147837130354738	0.00552516982724959	-2.67570291913237	0.00745727146577579	-0.0256128771244766	-0.00395454994652472	Pseudo-replicate 2	0.00406568256386411	Modulation of DSB toxicity by p53	Active chromatin
H3K9me3	-0.00529906946620614	0.0051894585517521	-1.02112184023843	0.30719671681506	-0.0154513881766673	0.00489288792081107	Pseudo-replicate 2	0.110223690404511	p53-independent DSB toxicity	Inactive chromatin
H3K9me3	0.00772894698053793	0.00733499916547961	1.05370795635702	0.292016645121969	-0.00664749229017541	0.0221053884162673	Pseudo-replicate 2	0.106852145856369	Modulation of DSB toxicity by p53	Inactive chromatin
H4K20me1	0.011775054269471	0.00318523701547523	3.6967592088949	2.18369283512459e-4	0.00553440485243389	0.0180193333127697	Pseudo-replicate 2	1.5278634378353e-4	p53-independent DSB toxicity	Active chromatin
H4K20me1	-0.0293615030692991	0.00449965852880759	-6.52527361383574	6.78775086615607e-11	-0.0381806989146214	-0.0205423085009412	Pseudo-replicate 2	7.70137745445995e-11	Modulation of DSB toxicity by p53	Active chromatin
Lamin B1	0.00740967392248883	0.00362364978495452	2.04480961522661	0.0408736314485683	3.16050287999326e-4	0.014517975928874	Pseudo-replicate 2	0.018650893267467	p53-independent DSB toxicity	Inactive chromatin
Lamin B1	0.0243327561536528	0.00512101173366648	4.75155250937715	2.01860721773813e-6	0.014295691425426	0.0343698180330819	Pseudo-replicate 2	1.88314407211127e-6	Modulation of DSB toxicity by p53	Inactive chromatin
Early replication time	0.00266522788611883	0.00285077071103594	0.93491485506048	0.349832180843414	-0.00292191786807852	0.00825376590945996	Pseudo-replicate 2	0.122383466642264	p53-independent DSB toxicity	Active chromatin
Early replication time	-0.0351423835903678	0.00402854259922118	-8.72334913304919	2.70091868450165e-18	-0.0430381931691436	-0.027246574725401	Pseudo-replicate 2	3.90982888559352e-18	Modulation of DSB toxicity by p53	Active chromatin
Gene expression (pooled)	-0.0221158496779562	0.00300373312714195	-7.36278781830376	1.80108537049272e-13	-0.0279978395884963	-0.0162350601627101	Pseudo-replicate 2	2.22381994530478e-13	p53-independent DSB toxicity	Active chromatin
Gene expression (pooled)	-0.00724877562312981	0.00423154076982588	-1.71303457001268	0.0867061798928651	-0.0155424560099127	0.00104490471503652	Pseudo-replicate 2	0.0375251604331879	Modulation of DSB toxicity by p53	Active chromatin
CpG content	0.0373628307140619	0.0015830217114495	23.6022225367019	3.65681565655871e-123	0.034214437270066	0.0405154357782354	Pseudo-replicate 2	5.11712531239862e-122	p53-independent DSB toxicity	Other features
CpG content	-0.00985415896634592	0.00223879891468832	-4.40153820948131	1.07486134398307e-5	-0.0142949694338561	-0.00541338095671883	Pseudo-replicate 2	9.02457335646598e-6	Modulation of DSB toxicity by p53	Other features
Gene expression (A549)	-0.0072536950410274	5.02583938253907e-4	-14.4328031377772	3.21734620851854e-47	-0.0081701448814423	-0.00633030964319906	Pseudo-replicate 2	1.92949650366256e-46	p53-independent DSB toxicity	Active chromatin
Gene expression (A549)	-0.00113911630191298	7.06254805184717e-4	-1.61289706427562	0.10676687311732	-0.00242911246260448	1.50932732463309e-4	Pseudo-replicate 2	0.0452736562035047	Modulation of DSB toxicity by p53	Active chromatin
Microhomology	0.045533531881265	0.00456456758478626	9.97543163410015	1.95250638156093e-23	0.0366017589352792	0.0544947184600388	Pseudo-replicate 2	4.31402940040935e-23	p53-independent DSB toxicity	Other features
Microhomology	0.00961400839356047	0.00645537775784939	1.4893022150207	0.136407804721455	-0.00303836951852916	0.0222663842864455	Pseudo-replicate 2	0.0566972618335936	Modulation of DSB toxicity by p53	Other features
DHS	0.0118647475359076	0.0032578786584513	3.64186293591049	2.70672183638535e-4	0.00548293573533375	0.0182537552627411	Pseudo-replicate 3	1.83272024211181e-4	p53-independent DSB toxicity	Active chromatin
DHS	-0.0415965807822716	0.00460744968024932	-9.02811396087146	1.74655891229208e-19	-0.0506270392078175	-0.0325661224064702	Pseudo-replicate 3	2.71558695964085e-19	Modulation of DSB toxicity by p53	Active chromatin
H2A.Z	0.0268062438870917	0.00369428530511645	7.25613797341695	3.98298810382202e-13	0.0195735614958528	0.0340544153389534	Pseudo-replicate 3	4.77732958927841e-13	p53-independent DSB toxicity	Active chromatin
H2A.Z	-0.00724925657489611	0.00522390941240489	-1.38770717533534	0.165226230203663	-0.0174879738603197	0.00298946074266205	Pseudo-replicate 3	0.0660592950068017	Modulation of DSB toxicity by p53	Active chromatin
H3K27ac	0.0144939676406892	0.00404188250786212	3.5859448196468	3.35859977692409e-4	0.00658326478115393	0.0224255253998537	Pseudo-replicate 3	2.16914776471708e-4	p53-independent DSB toxicity	Active chromatin
H3K27ac	-0.0141936400228016	0.00571375487397813	-2.48411777121258	0.0129872848279575	-0.0253924337849484	-0.00299484627174935	Pseudo-replicate 3	0.00649057718264446	Modulation of DSB toxicity by p53	Active chromatin
H3K27me3	0.0412181289760148	0.004280174095927	9.63001225002455	5.97223587337081e-22	0.0328426803049815	0.0496180174645935	Pseudo-replicate 3	1.1396159277799e-21	p53-independent DSB toxicity	Inactive chromatin
H3K27me3	-0.00112214499107205	0.00604995688743627	-0.185479832658373	0.852852697022383	-0.0129799163931855	0.0107356264022857	Pseudo-replicate 3	0.279710195646071	Modulation of DSB toxicity by p53	Inactive chromatin
H3K36me3	-0.0424640129065482	0.00296501211772334	-14.3216996155665	1.60157861708065e-46	-0.048270437398397	-0.036655632456043	Pseudo-replicate 3	7.47050553538359e-46	p53-independent DSB toxicity	Active chromatin
H3K36me3	-0.00794164921864736	0.00418109490559059	-1.89941854896154	0.0575094665596184	-0.0161364576539942	2.53159222024269e-4	Pseudo-replicate 3	0.0254132362263226	Modulation of DSB toxicity by p53	Active chromatin
H3K4me1	0.00409942703919333	0.00382586584551582	1.07150308053748	0.283943286317378	-0.00339110623461609	0.0116068328203268	Pseudo-replicate 3	0.105486625728685	p53-independent DSB toxicity	Active chromatin
H3K4me1	-0.019204288415725	0.00540988714993021	-3.54985009548171	3.85450569265826e-4	-0.0298075245864369	-0.00860105381647943	Pseudo-replicate 3	2.45170941794052e-4	Modulation of DSB toxicity by p53	Active chromatin
H3K4me2	0.0155651727229241	0.00356637579946171	4.36442304405314	1.27458708394814e-5	0.00858254156032282	0.0225614831838386	Pseudo-replicate 3	1.04916447446957e-5	p53-independent DSB toxicity	Active chromatin
H3K4me2	-0.016838797747528	0.00504253819780304	-3.33934956702251	8.39748193615051e-4	-0.0267220179207436	-0.00695557779827803	Pseudo-replicate 3	5.24368654772416e-4	Modulation of DSB toxicity by p53	Active chromatin
H3K4me3	0.0157931513651943	0.0035172448623353	4.49020525534533	7.11545735572587e-6	0.00890656923538506	0.0226928444340278	Pseudo-replicate 3	6.35549237088339e-6	p53-independent DSB toxicity	Active chromatin
H3K4me3	-0.0128888673069642	0.00497372196915975	-2.59139280138364	0.00955883169097077	-0.0226372086846272	-0.0031405253450733	Pseudo-replicate 3	0.00498269442932764	Modulation of DSB toxicity by p53	Active chromatin
H3K79me2	-0.0396808337114386	0.00340335710831086	-11.659321208033	2.05675493848791e-31	-0.0463382171203887	-0.0330136227469611	Pseudo-replicate 3	6.16735222991506e-31	p53-independent DSB toxicity	Active chromatin
H3K79me2	-0.00414021399198283	0.00478993443190798	-0.864357132824814	0.38739173379628	-0.0135283293844233	0.00524790198337849	Pseudo-replicate 3	0.133301414623988	Modulation of DSB toxicity by p53	Active chromatin
H3K9ac	0.0136435722091898	0.00377696131132323	3.61231452604154	3.0347615834136e-4	0.00625035266959226	0.0210536369548405	Pseudo-replicate 3	2.02221937831257e-4	p53-independent DSB toxicity	Active chromatin
H3K9ac	-0.0144650378120229	0.00533895559411662	-2.70933847585528	0.00674175229805092	-0.0249292283121612	-0.00400084773531082	Pseudo-replicate 3	0.00372394655130623	Modulation of DSB toxicity by p53	Active chromatin
H3K9me3	-0.00568936326652645	0.00501588406053104	-1.13426929288396	0.256681605656062	-0.0155024582433291	0.00416076438792453	Pseudo-replicate 3	0.0970769242887493	p53-independent DSB toxicity	Inactive chromatin
H3K9me3	0.00493536580775531	0.00708979791953176	0.696122211630154	0.486352297489674	-0.00896047742659327	0.0188312089458163	Pseudo-replicate 3	0.163337234531729	Modulation of DSB toxicity by p53	Inactive chromatin
H4K20me1	0.00691634109994044	0.0030772237340675	2.24759123731259	0.0246022668444242	8.87501773785159e-4	0.012948567268104	Pseudo-replicate 3	0.0116045781482339	p53-independent DSB toxicity	Active chromatin
H4K20me1	-0.0241085908117108	0.00434713703457723	-5.54585480511669	2.92521499279632e-8	-0.0326288399984945	-0.0155883420533908	Pseudo-replicate 3	3.07002589609599e-8	Modulation of DSB toxicity by p53	Active chromatin
Lamin B1	0.00880195647342862	0.00350162254742189	2.5136794026841	0.0119478991894585	0.00194684957730726	0.0156707644795565	Pseudo-replicate 3	0.00604307099839145	p53-independent DSB toxicity	Inactive chromatin
Lamin B1	0.019313646819889	0.00494865580880342	3.90280665418899	9.50836558525637e-5	0.0096144161387429709	0.0290128774027662	Pseudo-replicate 3	7.53137446163424e-5	Modulation of DSB toxicity by p53	Inactive chromatin
Early replication time	2.83706495300326e-4	0.002754858360135	0.102984058783488	0.917975622924701	-0.00511558330512311	0.0056842945516468	Pseudo-replicate 3	0.298734704154598	p53-independent DSB toxicity	Active chromatin
Early replication time	-0.0298717783957834	0.00389306434449764	-7.67307595056923	1.67919990792753e-14	-0.0375020666131882	-0.0222414902828893	Pseudo-replicate 3	2.13615470160665e-14	Modulation of DSB toxicity by p53	Active chromatin
Gene expression (pooled)	-0.0228514099074715	0.00290168596937401	-7.87521811410948	3.4014893685742e-15	-0.0285339099550058	-0.0171700297213806	Pseudo-replicate 3	4.46234741400812e-15	p53-independent DSB toxicity	Active chromatin
Gene expression (pooled)	-0.00491632684535499	0.00408784841949538	-1.20266857790238	0.22910459810054	-0.0129283783887154	0.00309572468545501	Pseudo-replicate 3	0.0882371651992482	Modulation of DSB toxicity by p53	Active chromatin
CpG content	0.0385532119133028	0.00152935355488536	25.2088287826897	3.20539596653834e-140	0.0355133571917972	0.0415969891658475	Pseudo-replicate 3	6.72815410063742e-139	p53-independent DSB toxicity	Other features
CpG content	-0.00928928100725217	0.00216293046743446	-4.29476635847224	1.74877408472168e-5	-0.0135804685089271	-0.00499811330205147	Pseudo-replicate 3	1.41180463914312e-5	Modulation of DSB toxicity by p53	Other features
Gene expression (A549)	-0.00708092855975442	4.85689738469082e-4	-14.5791191349314	3.81406199445085e-48	-0.00797124481742247	-0.00618428181090485	Pseudo-replicate 3	2.66858313459923e-47	p53-independent DSB toxicity	Active chromatin
Gene expression (A549)	-0.00107856280084207	6.82526576011107e-4	-1.58025026240813	0.114049565311601	-0.00232761767930193	1.70588518172548e-4	Pseudo-replicate 3	0.0478782065328333	Modulation of DSB toxicity by p53	Active chromatin
Microhomology	0.0435210579462844	0.00441080408605567	9.86692156286696	5.7914752146465e-23	0.034889645320554	0.0521799299235585	Pseudo-replicate 3	1.21563570057914e-22	p53-independent DSB toxicity	Other features
Microhomology	0.0100977597870194	0.00623800963207066	1.61874706558726	0.105501695707754	-0.00212857473762252	0.0223240928910431	Pseudo-replicate 3	0.0451936693440977	Modulation of DSB toxicity by p53	Other features
Gene length	-0.0357456271601547	0.00299091193479632	-11.9514141303492	6.38297781954681e-33	-0.0416080495913662	-0.029883747216964	Pseudo-replicate 1	2.23298768904989e-32	p53-independent DSB toxicity	Other features
Gene length	0.0194751689413513	0.00422968705353513	4.60439949690231	4.13657723107338e-6	0.0111851152819864	0.0277652225606641	Pseudo-replicate 1	3.77509204321437e-6	Modulation of DSB toxicity by p53	Other features
Gene length	-0.0351156877283305	0.00297554813611914	-11.8014181327042	3.83788474957594e-32	-0.0409480050236535	-0.0292839072296502	Pseudo-replicate 2	1.23934670379343e-31	p53-independent DSB toxicity	Other features
Gene length	0.0161202665898121	0.00420819625698338	3.83068317288221	1.27787962067373e-4	0.00787234189131758	0.0243681912550275	Pseudo-replicate 2	9.93437212300583e-5	Modulation of DSB toxicity by p53	Other features
Gene length	-0.0345666725201136	0.00287411762976531	-12.0268816286883	2.56673265185189e-33	-0.0402001696260946	-0.0289336762087595	Pseudo-replicate 3	9.79562587420777e-33	p53-independent DSB toxicity	Other features
Gene length	0.0122529317174868	0.00406481244059872	3.01439042921302	0.00257496202715375	0.00428603073989435	0.0202198327192313	Pseudo-replicate 3	0.00146077507064153	Modulation of DSB toxicity by p53	Other features
Copy number	-7.39226105178247e-4	0.00757282902688645	-0.0976155809874632	0.922237551757902	-0.015536471795358	0.0141501097540235	Pseudo-replicate 1	0.973259901943795	p53-independent DSB toxicity	Other features
Copy number	-0.0691447122266154	0.0107099309353299	-6.45613054315045	1.07413962051921e-10	-0.090136120235861	-0.0481533034329125	Pseudo-replicate 1	2.5779350892460897e-10	Modulation of DSB toxicity by p53	Other features
Copy number	2.52543757574964e-4	0.00753411737438507	0.033520019004957	0.973259901943795	-0.0144694459029199	0.0150656699589604	Pseudo-replicate 2	0.973259901943795	p53-independent DSB toxicity	Other features
Copy number	-0.0714110532031596	0.0106558799104385	-6.70156324990159	2.06201566618436e-11	-0.0922964910450884	-0.0505256149805253	Pseudo-replicate 2	6.18604699855307e-11	Modulation of DSB toxicity by p53	Other features
Copy number	0.00259990085434144	0.00727835169354143	0.357210116220203	0.720934513185821	-0.0116240523963421	0.0169088917817888	Pseudo-replicate 3	0.865121415822985	p53-independent DSB toxicity	Other features
Copy number	-0.0643785626464189	0.0102942391907893	-6.2538436744331	4.00471883593832e-10	-0.0845552151089093	-0.0442019074835423	Pseudo-replicate 3	8.00943767187664e-10	Modulation of DSB toxicity by p53	Other features
