# Supplementary material for: TP53-dependent toxicity of CRISPR/Cas9 cuts is differential across genomic loci and can confound genetic screening
Source: Nat Commun. 2022 Aug 4;13:4520. doi: 10.1038/s41467-022-32285-1 (PMC9352712; doi:10.1038/s41467-022-32285-1)
Supplement: Supplementary file 7 — Source Data [file 41467_2022_32285_MOESM7_ESM.zip › Source Data/Sup. Figure 8b.tsv]

superterm	p53	motif_cluster	cell line	estimate	SE	p.value	fdr
CCCCCGG	TP53 isogenic pair	motif cluster 1	Pseudo-replicate 3	-0.05478882031718268	0.01140646331834427	1.560611749153712e-6	3.3375459189821963e-6
CCCCCGG	TP53 isogenic pair	motif cluster 1	Pseudo-replicate 2	-0.06658753930526921	0.01182004593006811	1.7664828111449e-8	5.450861245818549e-8
CCCCCGG	TP53 isogenic pair	motif cluster 1	Pseudo-replicate 1	-0.07548149700030192	0.01194369984994257	2.61944230043006e-10	9.755164429187808e-10
CCCCCGG	TP53 wild-type only	motif cluster 1	Pseudo-replicate 3	-0.03308287843098675	0.00800515484938059	3.585314333369904e-5	6.195423168063194e-5
CCCCCGG	TP53 wild-type only	motif cluster 1	Pseudo-replicate 2	-0.04189266237069966	0.008300350638000985	4.485771545573204e-7	1.1010530157316047e-6
CCCCCGG	TP53 wild-type only	motif cluster 1	Pseudo-replicate 1	-0.04909360576761072	0.008576311401570318	1.038449317536874e-8	3.298603714528894e-8
CCCCCGGT	TP53 isogenic pair	motif cluster 1	Pseudo-replicate 3	-0.08191479425501187	0.01587867486285138	2.485471225066901e-7	6.316020995464125e-7
CCCCCGGT	TP53 isogenic pair	motif cluster 1	Pseudo-replicate 2	-0.1029054679635635	0.01645408455697919	3.998182463903994e-10	1.4637413766156996e-9
CCCCCGGT	TP53 isogenic pair	motif cluster 1	Pseudo-replicate 1	-0.1106254807735545	0.01662622711196208	2.858671599369209e-11	1.2349461309274985e-10
CCCCCGGT	TP53 wild-type only	motif cluster 1	Pseudo-replicate 3	-0.09230120160396645	0.01113610996564204	1.147241658527673e-16	8.260139941399245e-16
CCCCCGGT	TP53 wild-type only	motif cluster 1	Pseudo-replicate 2	-0.1054389185520521	0.01154605331285766	6.722596468367903e-20	5.808323348669868e-19
CCCCCGGT	TP53 wild-type only	motif cluster 1	Pseudo-replicate 1	-0.1125752518104815	0.01193011489479428	3.864507579744035e-21	3.478056821769632e-20
CCCCTGTTCT	TP53 isogenic pair	motif cluster 1	Pseudo-replicate 3	-0.4086711093626579	0.1373667769315577	0.002929541465178168	0.0040562881825543864
CCCCTGTTCT	TP53 isogenic pair	motif cluster 1	Pseudo-replicate 2	-0.5173262103782533	0.1423713299218971	2.794503145835458e-4	4.34253726259323e-4
CCCCTGTTCT	TP53 isogenic pair	motif cluster 1	Pseudo-replicate 1	-0.5905616327266814	0.1438417406759773	4.032063538853795e-5	6.804107221815779e-5
CCCCTGTTCT	TP53 wild-type only	motif cluster 1	Pseudo-replicate 3	-0.2474657900085728	0.09644337864539795	0.01029031861868814	0.013553102570955112
CCCCTGTTCT	TP53 wild-type only	motif cluster 1	Pseudo-replicate 2	-0.3172349455808653	0.1000393396474866	0.001518618326698923	0.0022014869702481027
CCCCTGTTCT	TP53 wild-type only	motif cluster 1	Pseudo-replicate 1	-0.3000141136500168	0.1033533181914327	0.003698415824871861	0.005056062140331151
CCGCCG	TP53 isogenic pair	motif cluster 1	Pseudo-replicate 3	-0.06664110834928197	0.01621628223441284	3.964853221897852e-5	6.743372408897135e-5
CCGCCG	TP53 isogenic pair	motif cluster 1	Pseudo-replicate 2	-0.0925574294147039	0.0168030012059219	3.621370734437235e-8	1.0715288748471817e-7
CCGCCG	TP53 isogenic pair	motif cluster 1	Pseudo-replicate 1	-0.111549164241261	0.01697829174741246	5.027969938225823e-11	2.1294931503074074e-10
CCGCCG	TP53 wild-type only	motif cluster 1	Pseudo-replicate 3	-0.06499061414959886	0.01137569349629333	1.1092843861263e-8	3.4725424261345045e-8
CCGCCG	TP53 wild-type only	motif cluster 1	Pseudo-replicate 2	-0.08853276897957198	0.01179314040273531	6.043258202739281e-14	3.5279561399775263e-13
CCGCCG	TP53 wild-type only	motif cluster 1	Pseudo-replicate 1	-0.09859773056355778	0.01218491345209057	5.879541281262562e-16	3.96869036485223e-15
CCTACACGGTG	TP53 isogenic pair	motif cluster 2	Pseudo-replicate 3	-0.1728972404541071	0.05980948784369374	0.003842631307192996	0.005220178379582938
CCTACACGGTG	TP53 isogenic pair	motif cluster 2	Pseudo-replicate 2	-0.2082289956018266	0.06198189792231188	7.807996046646724e-4	0.0011551555795038988
CCTACACGGTG	TP53 isogenic pair	motif cluster 2	Pseudo-replicate 1	-0.1899498469807502	0.06263268215513333	0.002423288345182029	0.0033988979386968717
CCTACACGGTG	TP53 wild-type only	motif cluster 2	Pseudo-replicate 3	-0.1854458395156524	0.0419720352090894	9.947154475540957e-6	1.8208350565397006e-5
CCTACACGGTG	TP53 wild-type only	motif cluster 2	Pseudo-replicate 2	-0.2033140989743864	0.04352599363872003	2.995967294025396e-6	5.777936924191835e-6
CCTACACGGTG	TP53 wild-type only	motif cluster 2	Pseudo-replicate 1	-0.1888264206729069	0.04497374291989934	2.685791160089757e-5	4.678474924027319e-5
CGCGGAG	TP53 isogenic pair	motif cluster 3	Pseudo-replicate 3	-0.0441967041994194	0.01311958345819775	7.55076411107737e-4	0.0011326146166616056
CGCGGAG	TP53 isogenic pair	motif cluster 3	Pseudo-replicate 2	-0.04570613172909044	0.01359631866927397	7.747687789042358e-4	0.0011541383189194135
CGCGGAG	TP53 isogenic pair	motif cluster 3	Pseudo-replicate 1	-0.06482199557205591	0.01373836294081625	2.37799988815381e-6	4.75599977630762e-6
CGCGGAG	TP53 wild-type only	motif cluster 3	Pseudo-replicate 3	-0.04366345391080577	0.009204856475763903	2.100324637608227e-6	4.279906808711104e-6
CGCGGAG	TP53 wild-type only	motif cluster 3	Pseudo-replicate 2	-0.04397921349655922	0.00954555444890152	4.079352617381011e-6	7.729299696090337e-6
CGCGGAG	TP53 wild-type only	motif cluster 3	Pseudo-replicate 1	-0.05380884408950604	0.009862788857271515	4.876840826449356e-8	1.4045301580174146e-7
GCCCCCG	TP53 isogenic pair	motif cluster 2	Pseudo-replicate 3	-0.03520210306394744	0.009658169718398411	2.675991670291268e-4	4.188508701325463e-4
GCCCCCG	TP53 isogenic pair	motif cluster 2	Pseudo-replicate 2	-0.04824241990021822	0.01000877970495783	1.435509080960003e-6	3.100699614873607e-6
GCCCCCG	TP53 isogenic pair	motif cluster 2	Pseudo-replicate 1	-0.04840088894992945	0.01011448371387295	1.70727917712202e-6	3.6154147280231013e-6
GCCCCCG	TP53 wild-type only	motif cluster 2	Pseudo-replicate 3	-0.001747584344568881	0.006780083232929892	0.7965978183800212	0.8154745439340501
GCCCCCG	TP53 wild-type only	motif cluster 2	Pseudo-replicate 2	-0.01282323722818973	0.007030611317029513	0.06816492815797895	0.08045696438318826
GCCCCCG	TP53 wild-type only	motif cluster 2	Pseudo-replicate 1	-0.01608257434952882	0.007264965591961908	0.02684828577799668	0.03313845558884161
GCMGCCGCGGGGMGC	TP53 isogenic pair	motif cluster 3	Pseudo-replicate 3	-0.2400639959363892	0.06283129067439072	1.330349407761976e-4	2.1129078829160795e-4
GCMGCCGCGGGGMGC	TP53 isogenic pair	motif cluster 3	Pseudo-replicate 2	-0.282767231199846	0.0651156988918497	1.408477456659601e-5	2.4936977921186378e-5
GCMGCCGCGGGGMGC	TP53 isogenic pair	motif cluster 3	Pseudo-replicate 1	-0.2914538691466527	0.0658011820196871	9.453481846981251e-6	1.7452581871350004e-5
GCMGCCGCGGGGMGC	TP53 wild-type only	motif cluster 3	Pseudo-replicate 3	-0.2366180557682561	0.04409773064901927	8.060687570435906e-8	2.2321904041207123e-7
GCMGCCGCGGGGMGC	TP53 wild-type only	motif cluster 3	Pseudo-replicate 2	-0.2750220913388719	0.04573200151512297	1.812490093533655e-9	6.117154065676086e-9
GCMGCCGCGGGGMGC	TP53 wild-type only	motif cluster 3	Pseudo-replicate 1	-0.3000752648594542	0.04725403286391187	2.149551586714554e-10	8.145669170707783e-10
GGCCCCAGTTCT	TP53 isogenic pair	motif cluster 1	Pseudo-replicate 3	-0.402520913306338	0.1309693692573406	0.002116364788316331	0.003007465751817944
GGCCCCAGTTCT	TP53 isogenic pair	motif cluster 1	Pseudo-replicate 2	-0.3531826182658925	0.1357342754100611	0.009267780328914964	0.012281230374513081
GGCCCCAGTTCT	TP53 isogenic pair	motif cluster 1	Pseudo-replicate 1	-0.4864397345563581	0.1371660175825983	3.905959328681373e-4	6.026337249965547e-4
GGCCCCAGTTCT	TP53 wild-type only	motif cluster 1	Pseudo-replicate 3	-0.2271312131412026	0.09195029784523392	0.01350556484073938	0.017160011797645328
GGCCCCAGTTCT	TP53 wild-type only	motif cluster 1	Pseudo-replicate 2	-0.2226679123845744	0.09534812944144166	0.0195269736151169	0.024240381039455465
GGCCCCAGTTCT	TP53 wild-type only	motif cluster 1	Pseudo-replicate 1	-0.2920786255570231	0.09854324899090532	0.003037039834230017	0.004178347797411998
GGCCCCAGTTCTG	TP53 isogenic pair	motif cluster 1	Pseudo-replicate 3	-0.2987658129875886	0.1535058277948027	0.05162073108852536	0.06160264041503579
GGCCCCAGTTCTG	TP53 isogenic pair	motif cluster 1	Pseudo-replicate 2	-0.2391425440045918	0.1591023824394419	0.1328201414806959	0.1517944474065096
GGCCCCAGTTCTG	TP53 isogenic pair	motif cluster 1	Pseudo-replicate 1	-0.3991297376018432	0.160804446023418	0.01306174038319606	0.016793666206966366
GGCCCCAGTTCTG	TP53 wild-type only	motif cluster 1	Pseudo-replicate 3	-0.08059408641087765	0.1077460645872033	0.4544599890405022	0.48837491359576357
GGCCCCAGTTCTG	TP53 wild-type only	motif cluster 1	Pseudo-replicate 2	-0.09402635151424894	0.111736407929347	0.4000670619134945	0.43643679481472125
GGCCCCAGTTCTG	TP53 wild-type only	motif cluster 1	Pseudo-replicate 1	-0.2166753383941341	0.1155078271186621	0.06067590273004568	0.07201096148181245
GGGGCCCCGWG	TP53 isogenic pair	motif cluster 2	Pseudo-replicate 3	-0.2670318475806341	0.07152556290032307	1.889299376912018e-4	2.9787493825766124e-4
GGGGCCCCGWG	TP53 isogenic pair	motif cluster 2	Pseudo-replicate 2	-0.3543862948808792	0.07412388926456749	1.744255930525361e-6	3.6226853941680575e-6
GGGGCCCCGWG	TP53 isogenic pair	motif cluster 2	Pseudo-replicate 1	-0.3687627658191753	0.07489595485716571	8.493718398395535e-7	1.9727345957563826e-6
GGGGCCCCGWG	TP53 wild-type only	motif cluster 2	Pseudo-replicate 3	-0.2372523020814521	0.05020255207279605	2.290970028373631e-6	4.624761926436488e-6
GGGGCCCCGWG	TP53 wild-type only	motif cluster 2	Pseudo-replicate 2	-0.2843304637157944	0.05206560918445809	4.734512395481344e-8	1.3819657803026624e-7
GGGGCCCCGWG	TP53 wild-type only	motif cluster 2	Pseudo-replicate 1	-0.2641931073843305	0.05379390950081119	9.051675996975255e-7	2.079959590794314e-6
TCCGCTGGAG	TP53 isogenic pair	motif cluster 1	Pseudo-replicate 3	-0.09261199011178287	0.02017441084083396	4.420429550411289e-6	8.30271985120729e-6
TCCGCTGGAG	TP53 isogenic pair	motif cluster 1	Pseudo-replicate 2	-0.1032700183850132	0.02090762318015051	7.838437670191796e-7	1.8403288443059002e-6
TCCGCTGGAG	TP53 isogenic pair	motif cluster 1	Pseudo-replicate 1	-0.1034821908346732	0.02112839499903978	9.69263890947337e-7	2.158360829326029e-6
TCCGCTGGAG	TP53 wild-type only	motif cluster 1	Pseudo-replicate 3	-0.1135405708121257	0.01415000721756548	1.023025296437995e-15	6.4992195303119685e-15
TCCGCTGGAG	TP53 wild-type only	motif cluster 1	Pseudo-replicate 2	-0.1167192000176892	0.01467386155048981	1.802559195489792e-15	1.0815355172938751e-14
TCCGCTGGAG	TP53 wild-type only	motif cluster 1	Pseudo-replicate 1	-0.1113692829941709	0.01516456998072018	2.072335356983391e-13	1.0917669197766157e-12
TCGCGGGGGA	TP53 isogenic pair	motif cluster 1	Pseudo-replicate 3	-0.09486310429210404	0.01849111973735269	2.894376697551302e-7	7.269597286873037e-7
TCGCGGGGGA	TP53 isogenic pair	motif cluster 1	Pseudo-replicate 2	-0.1238589545046384	0.01916169457891287	1.02049693463852e-10	4.159006375130572e-10
TCGCGGGGGA	TP53 isogenic pair	motif cluster 1	Pseudo-replicate 1	-0.1375424728720837	0.019361643079232	1.213165325364037e-12	5.696602397361565e-12
TCGCGGGGGA	TP53 wild-type only	motif cluster 1	Pseudo-replicate 3	-0.09192589747218331	0.0129705869426029	1.367951126324949e-12	6.286754112472106e-12
TCGCGGGGGA	TP53 wild-type only	motif cluster 1	Pseudo-replicate 2	-0.09681940175005686	0.01345029826692424	6.096390962520896e-13	2.92626766201003e-12
TCGCGGGGGA	TP53 wild-type only	motif cluster 1	Pseudo-replicate 1	-0.112110714719335	0.01389646373228605	7.171021309314607e-16	4.693759402460471e-15
TCTGCCCCGTGGC	TP53 isogenic pair	motif cluster 2	Pseudo-replicate 3	-0.419382994639758	0.1205711573566367	5.045995584512215e-4	7.730035789039988e-4
TCTGCCCCGTGGC	TP53 isogenic pair	motif cluster 2	Pseudo-replicate 2	-0.5767866775178337	0.1249714718634263	3.924395208525706e-6	7.501498805677457e-6
TCTGCCCCGTGGC	TP53 isogenic pair	motif cluster 2	Pseudo-replicate 1	-0.5901092990557931	0.1262947103119581	2.975869002844098e-6	5.777936924191835e-6
TCTGCCCCGTGGC	TP53 wild-type only	motif cluster 2	Pseudo-replicate 3	-0.441211238535924	0.08466939931566791	1.878374268271031e-7	4.830105261268366e-7
TCTGCCCCGTGGC	TP53 wild-type only	motif cluster 2	Pseudo-replicate 2	-0.5382884357676958	0.08784351245717792	8.909636939000955e-10	3.0547326648003273e-9
TCTGCCCCGTGGC	TP53 wild-type only	motif cluster 2	Pseudo-replicate 1	-0.5842857859990724	0.09076790084291235	1.217447427786878e-10	4.781248080035739e-10
TGCCCCGTG	TP53 isogenic pair	motif cluster 2	Pseudo-replicate 3	-0.03400232438658211	0.01562609020720152	0.02955548979199213	0.036272646562899434
TGCCCCGTG	TP53 isogenic pair	motif cluster 2	Pseudo-replicate 2	-0.0542659630518146	0.01619243951658023	8.04288008836464e-4	0.0011818109517597022
TGCCCCGTG	TP53 isogenic pair	motif cluster 2	Pseudo-replicate 1	-0.049007844175720947	0.016364014992677572	0.002745757714817249	0.003826346234842102
TGCCCCGTG	TP53 wild-type only	motif cluster 2	Pseudo-replicate 3	0.01758710969930262	0.01096684552521787	0.1087886513307292	0.12499121642253994
TGCCCCGTG	TP53 wild-type only	motif cluster 2	Pseudo-replicate 2	0.01157787186931393	0.0113730036971703	0.3086715166769653	0.3401686102154311
TGCCCCGTG	TP53 wild-type only	motif cluster 2	Pseudo-replicate 1	0.0109821651103173	0.01175246751270079	0.3500686642911457	0.38383163191313435
TTCCCGCGG	TP53 isogenic pair	motif cluster 3	Pseudo-replicate 3	-0.0814902511809656	0.02068497625252848	8.162220251467812e-5	1.3255936649000355e-4
TTCCCGCGG	TP53 isogenic pair	motif cluster 3	Pseudo-replicate 2	-0.08212291385956996	0.02143663190789383	1.276434227517004e-4	2.0422947640272066e-4
TTCCCGCGG	TP53 isogenic pair	motif cluster 3	Pseudo-replicate 1	-0.1158999054845242	0.02166016874436942	8.755118667834102e-8	2.393804597787552e-7
TTCCCGCGG	TP53 wild-type only	motif cluster 3	Pseudo-replicate 3	-0.05808964307951948	0.01451283165059501	6.263953128585004e-5	1.0407799044418161e-4
TTCCCGCGG	TP53 wild-type only	motif cluster 3	Pseudo-replicate 2	-0.06461654511987135	0.01504942334794101	1.757811275182646e-5	3.086888093003671e-5
TTCCCGCGG	TP53 wild-type only	motif cluster 3	Pseudo-replicate 1	-0.08144362879780989	0.01554975708265641	1.626656318484566e-7	4.233226081839352e-7
