# Supplementary material for: TP53-dependent toxicity of CRISPR/Cas9 cuts is differential across genomic loci and can confound genetic screening
Source: Nat Commun. 2022 Aug 4;13:4520. doi: 10.1038/s41467-022-32285-1 (PMC9352712; doi:10.1038/s41467-022-32285-1)
Supplement: Supplementary file 7 — Source Data [file 41467_2022_32285_MOESM7_ESM.zip › Source Data/Sup. Figure 9a.tsv]

term	estimate	SE	statistic	p.value	ci_low	ci_high	cell line	p53	fdr	type
Copy number	-0.0221703911717452	0.00843639616178634	-2.62794571835882	0.00859022220640398	-0.0386979945760747	-0.00563696481410197	Pseudo-replicate 1	TP53 wild-type only	0.0117975888228629	Other features
Copy number	-0.0224670941032475	0.00816208235562737	-2.75261791346144	0.00591208518106474	-0.0384587861200394	-0.00646995892238083	Pseudo-replicate 2	TP53 wild-type only	0.00904558481547955	Other features
Copy number	-0.0163178701801663	0.00788937859105992	-2.06833402552862	0.0386086243288544	-0.0317732967656732	-8.57363032454287e-4	Pseudo-replicate 3	TP53 wild-type only	0.0351214929721265	Other features
Copy number	-0.0417237872517234	0.01175018243443	-3.55090548462174	3.8390825695487e-4	-0.064753911505318	-0.0186936565174361	Pseudo-replicate 1	TP53 isogenic pair	0.00101427917091715	Other features
Copy number	-0.044278976535502	0.0116286288065624	-3.80775560662095	1.40233760179759e-4	-0.0670708125527966	-0.0214871375975918	Pseudo-replicate 2	TP53 isogenic pair	4.41532344523516e-4	Other features
Copy number	-0.0326946227714077	0.0112356466200243	-2.90990130582596	0.00361542904446755	-0.0547161844401425	-0.0106730611259345	Pseudo-replicate 3	TP53 isogenic pair	0.00631827702277502	Other features
Cohesin binding site	0.0216870416261093	0.0117202543015981	1.8503900229496	0.0642573559584341	-0.0011834233483845	0.0447569072722096	Pseudo-replicate 1	TP53 wild-type only	0.0501852821173897	Other features
Cohesin binding site	0.0234528594617918	0.0113295406180495	2.07006270178583	0.0384464731103767	0.00134160415219609	0.0457502407775181	Pseudo-replicate 2	TP53 wild-type only	0.0350446517872156	Other features
Cohesin binding site	0.0221050052081267	0.010934589593854	2.02156697500116	0.0432211067138735	7.61296455803223e-4	0.0436220360917831	Pseudo-replicate 3	TP53 wild-type only	0.0379348940287748	Other features
Cohesin binding site	-0.0420796557070165	0.0163146690462032	-2.5792527931671	0.00990142988311393	-0.0740579506444938	-0.0101013336497829	Pseudo-replicate 1	TP53 isogenic pair	0.0130435240183819	Other features
Cohesin binding site	-0.0405722407226178	0.01613715890229	-2.51421213413598	0.0119298650878096	-0.0722019129543881	-0.00894255890661606	Pseudo-replicate 2	TP53 isogenic pair	0.0150296566745103	Other features
Cohesin binding site	-0.0323035599986151	0.0155802611235991	-2.0733644797317	0.0381383720289803	-0.0628415813029355	-0.00176553580374538	Pseudo-replicate 3	TP53 isogenic pair	0.0348434709032045	Other features
Distance from 5'	0.0265065689877246	0.0175526928787801	1.51011409877564	0.13101431256887	-0.00753673433092814	0.0605357694193117	Pseudo-replicate 1	TP53 wild-type only	0.081771042007672	Other features
Distance from 5'	0.0431858542929822	0.01696685171711	2.54530746263504	0.0109181556117287	0.010198533423179	0.0761602757146181	Pseudo-replicate 2	TP53 wild-type only	0.0140619783403961	Other features
Distance from 5'	0.0340276112101973	0.0163758623840255	2.07791262604838	0.037717407395722	0.00213945793655844	0.0659035265782947	Pseudo-replicate 3	TP53 wild-type only	0.0346249416747972	Other features
Distance from 5'	0.0100075833054492	0.0243973798703864	0.410190904048532	0.6816659128173	-0.0373403478301625	0.0573552994007695	Pseudo-replicate 1	TP53 isogenic pair	0.260886441858749	Other features
Distance from 5'	0.0254210577590517	0.0241315789700457	1.05343532599365	0.292141520834577	-0.021493187870825	0.07233523395243	Pseudo-replicate 2	TP53 isogenic pair	0.141420988301536	Other features
Distance from 5'	0.00601092321182341	0.0232972847470933	0.258009603997881	0.796399495190814	-0.0393004503697727	0.0513220944242278	Pseudo-replicate 3	TP53 isogenic pair	0.291569753045797	Other features
DHS	-0.0196453728046912	0.00794235314787818	-2.47349525246678	0.0133798581821493	-0.0351986789733395	-0.00406289426017882	Pseudo-replicate 1	TP53 wild-type only	0.0163063909721307	Active chromatin
DHS	-0.0145793313821295	0.00766033617147002	-1.90322344291213	0.0570113954492047	-0.0295816799413731	4.50115496994736e-4	Pseudo-replicate 2	TP53 wild-type only	0.0462331859463129	Active chromatin
DHS	-0.0139302538061928	0.00739675425507194	-1.88329276947937	0.0596607027684523	-0.0284164374981617	5.81189875265038e-4	Pseudo-replicate 3	TP53 wild-type only	0.047610337993967	Active chromatin
DHS	-0.0458297621737465	0.0110512799205614	-4.14700944172795	3.36846176760411e-5	-0.0674901387633209	-0.0241693925142016	Pseudo-replicate 1	TP53 isogenic pair	1.25567151142066e-4	Active chromatin
DHS	-0.0317430892980988	0.0109256163889302	-2.90538200940872	0.00366805116571044	-0.0531570918284786	-0.0103290902864799	Pseudo-replicate 2	TP53 isogenic pair	0.00639849839701865	Active chromatin
DHS	-0.0353205284336378	0.0105417377421849	-3.35054137158958	8.06537604334469e-4	-0.0559820909022969	-0.0146589669031447	Pseudo-replicate 3	TP53 isogenic pair	0.00190850832798351	Active chromatin
Gene expression (A549)	-0.0131282826457098	0.00103676939836845	-12.6626833955261	9.51890776463487e-37	-0.0150708181090995	-0.0111577683308804	Pseudo-replicate 1	TP53 wild-type only	1.06660475657681e-34	Active chromatin
Gene expression (A549)	-0.0106392512439097	0.0010024210742481	-10.6135550391237	2.57751425224958e-26	-0.012499712260555	-0.00875282949653094	Pseudo-replicate 2	TP53 wild-type only	8.04890050907607e-25	Active chromatin
Gene expression (A549)	-0.0112279788150817	9.66985729026544e-4	-11.611318014367	3.61007593227895e-31	-0.0130123092248613	-0.00941925791981302	Pseudo-replicate 3	TP53 wild-type only	1.91020138126572e-29	Active chromatin
Gene expression (A549)	-0.00421820090749525	0.00137164769437678	-3.07528013555392	0.0021030492117433	-0.00682950480686134	-0.00160709316660305	Pseudo-replicate 1	TP53 isogenic pair	0.00413727685710536	Active chromatin
Gene expression (A549)	-0.001910349427151	0.00135657707109451	-1.40821297061265	0.159068016661459	-0.00448441447518606	6.6320038482281e-4	Pseudo-replicate 2	TP53 isogenic pair	0.0927184445098457	Active chromatin
Gene expression (A549)	-0.00215162400601738	0.0013091878884006	-1.64347991994179	0.100283676584683	-0.00462670030194884	3.23062371389597e-4	Pseudo-replicate 3	TP53 isogenic pair	0.0687148765387047	Active chromatin
Gene length	0.0208384077260323	0.00727938334083397	2.86266112805716	0.00420099598727811	0.00657074275963682	0.035103282182688	Pseudo-replicate 1	TP53 wild-type only	0.00707546489601592	Other features
Gene length	0.018429138333405	0.00703835439549676	2.61838738117481	0.00883464481190506	0.0046350845391747	0.0322205823696189	Pseudo-replicate 2	TP53 wild-type only	0.0120034586026376	Other features
Gene length	0.00960911103580772	0.00678138564364762	1.41698342208409	0.156487774411911	-0.00368270043914706	0.0228985085709741	Pseudo-replicate 3	TP53 wild-type only	0.0919141909818751	Other features
Gene length	0.0279819258704954	0.0101211796611435	2.76469016530964	0.00569768857595739	0.00814454316620076	0.0478193141281971	Pseudo-replicate 1	TP53 isogenic pair	0.00883823734201109	Other features
Gene length	0.0217379959144074	0.0100136670074075	2.17083271276416	0.0299438201619639	0.00211150936416634	0.0413644829903568	Pseudo-replicate 2	TP53 isogenic pair	0.0291164275930907	Other features
Gene length	0.0148669897112198	0.00966110514547126	1.53884979899932	0.12384096914717	-0.00406870015649713	0.0338026815951129	Pseudo-replicate 3	TP53 isogenic pair	0.0789230291923953	Other features
H2A.Z	-0.00730879406275509	0.00926112188163535	-0.789191002576945	0.430000379894875	-0.0254035707097116	0.0108826883955241	Pseudo-replicate 1	TP53 wild-type only	0.188688039564686	Active chromatin
H2A.Z	-0.0171120899135905	0.00895899439128479	-1.91004583396513	0.056127312210607	-0.0346194092694492	4.85601476919574e-4	Pseudo-replicate 2	TP53 wild-type only	0.0457293530711767	Active chromatin
H2A.Z	-0.0113251540209372	0.00864525443164298	-1.309985045609	0.19020089461363	-0.0282208942407969	0.00565472226369592	Pseudo-replicate 3	TP53 wild-type only	0.105567587035105	Active chromatin
H2A.Z	-0.0217699070595458	0.0128864431745692	-1.68936507650984	0.0911494893216436	-0.0470275389210259	0.00348773602970973	Pseudo-replicate 1	TP53 isogenic pair	0.064330462548496	Active chromatin
H2A.Z	-0.0146238663414566	0.0127486420591737	-1.14709208036267	0.251343566661843	-0.0396111985655544	0.0103634675535062	Pseudo-replicate 2	TP53 isogenic pair	0.127402020800084	Active chromatin
H2A.Z	-0.0152362063719171	0.0123028925079924	-1.23842473320963	0.215558614447745	-0.0393500200672867	0.00887760993091994	Pseudo-replicate 3	TP53 isogenic pair	0.114599809069506	Active chromatin
H3K4me1	4.56268659968694e-4	0.00925288778539772	0.0493109470849464	0.960671495619833	-0.0176488124543176	0.0186515039659598	Pseudo-replicate 1	TP53 wild-type only	0.330973813308641	Active chromatin
H3K4me1	0.0043140814551509	0.0089503759284986	0.482000028782542	0.629805925823312	-0.0132024259354791	0.0219148253828656	Pseudo-replicate 2	TP53 wild-type only	0.246508355560634	Active chromatin
H3K4me1	0.00153072652035865	0.00864271713958685	0.177111722579391	0.859420634205595	-0.0153817808233197	0.0185217606346961	Pseudo-replicate 3	TP53 wild-type only	0.3064634525867	Active chromatin
H3K4me1	-0.00884635629344598	0.0128832459110879	-0.686655859439305	0.492299618904482	-0.0340975078367441	0.0164047985526223	Pseudo-replicate 1	TP53 isogenic pair	0.207796292039047	Active chromatin
H3K4me1	-0.00455009125952566	0.0127444389153788	-0.357025624253653	0.721072622842094	-0.0295291490403316	0.0204289686073115	Pseudo-replicate 2	TP53 isogenic pair	0.271690643741924	Active chromatin
H3K4me1	-0.0104269402734001	0.0122999017361052	-0.847725493838113	0.396590865017275	-0.0345348107396396	0.0136809280591388	Pseudo-replicate 3	TP53 isogenic pair	0.177712067879626	Active chromatin
H3K4me2	-0.0196151744963133	0.00877848139477453	-2.23446102055754	0.0254527545535582	-0.0367752823730348	-0.00237772190645795	Pseudo-replicate 1	TP53 wild-type only	0.025830679791096	Active chromatin
H3K4me2	-0.0242139784694287	0.00849538911472315	-2.85024948739123	0.00436849479150517	-0.0408237532204344	-0.00753186080572315	Pseudo-replicate 2	TP53 wild-type only	0.00725775049721176	Active chromatin
H3K4me2	-0.0181388580271704	0.00819613774914068	-2.21309823996945	0.0268908734311136	-0.0341635858591274	-0.00204680964364928	Pseudo-replicate 3	TP53 wild-type only	0.0268186467682484	Active chromatin
H3K4me2	-0.0224836752690167	0.0122084691748159	-1.84164574174434	0.0655269855751164	-0.0464121458292319	0.00144480692527191	Pseudo-replicate 1	TP53 isogenic pair	0.0508399693882182	Active chromatin
H3K4me2	-0.0170338219471593	0.0120826053556564	-1.40978054366271	0.158604493343694	-0.0407154815934766	0.00664783853347883	Pseudo-replicate 2	TP53 isogenic pair	0.092476561078417	Active chromatin
H3K4me2	-0.0142823848186075	0.011661331198679	-1.22476452947545	0.220663952995581	-0.0371383601729751	0.00857358973140022	Pseudo-replicate 3	TP53 isogenic pair	0.116082883627296	Active chromatin
H3K4me3	-0.00119180705459497	0.00872509700024757	-0.1365952784893	0.891350708739318	-0.0182464838031242	0.0159404462477923	Pseudo-replicate 1	TP53 wild-type only	0.315010599917544	Active chromatin
H3K4me3	-0.00945853774567963	0.00844023896508596	-1.12064809833063	0.262437682799101	-0.0259587525103019	0.00711418516484523	Pseudo-replicate 2	TP53 wild-type only	0.131485965818112	Active chromatin
H3K4me3	-0.0011622616255703	0.0081430511147862	-0.142730483842826	0.88650304057022	-0.0170829502830465	0.0148259041780778	Pseudo-replicate 3	TP53 wild-type only	0.313821400554768	Active chromatin
H3K4me3	-0.0183038179492339	0.0121271420579251	-1.50932658839206	0.13121534323789	-0.0420727717621195	0.00546513582839653	Pseudo-replicate 1	TP53 isogenic pair	0.0818463717963765	Active chromatin
H3K4me3	-0.0213751560239373	0.0119930511723631	-1.78229507376692	0.0747011256275504	-0.044881274783417	0.00213096152542579	Pseudo-replicate 2	TP53 isogenic pair	0.055693121545083	Active chromatin
H3K4me3	-0.0146361660931628	0.011576113883046	-1.26434192346695	0.206107328286597	-0.0373251139930006	0.00805278106113567	Pseudo-replicate 3	TP53 isogenic pair	0.111314898041159	Active chromatin
H3K9ac	0.00545804805365612	0.00928494211180356	0.587838673406217	0.556640583052316	-0.0127140796742915	0.0237263820795469	Pseudo-replicate 1	TP53 wild-type only	0.226856630425703	Active chromatin
H3K9ac	-4.94173922953823e-4	0.00897887910452302	-0.0550373735074445	0.956108689148661	-0.0180658285551461	0.0171673347152395	Pseudo-replicate 2	TP53 wild-type only	0.330179799609168	Active chromatin
H3K9ac	0.010065443361555	0.00866915625045813	1.1610637841512	0.245615961269286	-0.00690277900163481	0.0271174116534791	Pseudo-replicate 3	TP53 wild-type only	0.12526544874627701	Active chromatin
H3K9ac	-0.0302598042141642	0.0129099436291362	-2.34391451143686	0.0190825447221268	-0.0555633256329203	-0.00495628252635408	Pseudo-replicate 1	TP53 isogenic pair	0.0213070134915842	Active chromatin
H3K9ac	-0.0221457600068867	0.0127700120236975	-1.73420040371071	0.0828825313685346	-0.0471751202431118	0.00288359338659709	Pseudo-replicate 2	TP53 isogenic pair	0.0602367184533579	Active chromatin
H3K9ac	-0.0160895935126672	0.0123328700712004	-1.30461063967904	0.192025463475823	-0.0402620813952405	0.00808289215961896	Pseudo-replicate 3	TP53 isogenic pair	0.106301518455893	Active chromatin
H3K9me3	0.0442932227734231	0.0133155015072273	3.32644044607572	8.79628142400041e-4	0.0183260467610616	0.0705274419387721	Pseudo-replicate 1	TP53 wild-type only	0.00204838284817806	Inactive chromatin
H3K9me3	0.0267435740313921	0.0128702270956597	2.07794111421787	0.037714783113276897	0.00164242478439297	0.0520939198955981	Pseudo-replicate 2	TP53 wild-type only	0.0346249416747972	Inactive chromatin
H3K9me3	0.0324411021033587	0.0124296388328215	2.60997946438277	0.00905476580497199	0.00819384348950757	0.0569207210636995	Pseudo-replicate 3	TP53 wild-type only	0.0121829376703238	Inactive chromatin
H3K9me3	0.0348722245812588	0.0185306731789252	1.88186496219246	0.0598543527771867	-0.00144886272673876	0.0711933265143777	Pseudo-replicate 1	TP53 isogenic pair	0.0477049183531242	Inactive chromatin
H3K9me3	0.0130044710927606	0.0183188251092044	0.709896568979548	0.477768278238323	-0.0229015840498063	0.048910538402841	Pseudo-replicate 2	TP53 isogenic pair	0.203407619089943	Inactive chromatin
H3K9me3	0.0247040241296774	0.0176991042869342	1.39577821166432	0.162781293536749	-0.00998697449649675	0.0593950251609172	Pseudo-replicate 3	TP53 isogenic pair	0.0941625223202277	Inactive chromatin
H3K27ac	-0.0258288263705289	0.00985331050636802	-2.62133486545828	0.00875861831542447	-0.0450694801970894	-0.00647039289139321	Pseudo-replicate 1	TP53 wild-type only	0.0119531266391666	Active chromatin
H3K27ac	-0.0291118613122443	0.00954308810308051	-3.05057031830682	0.00228407188543408	-0.0477526453162529	-0.0103607452884326	Pseudo-replicate 2	TP53 wild-type only	0.00441711652712586	Active chromatin
H3K27ac	-0.0236304984674093	0.00921650458261205	-2.56393280723701	0.0103493577901704	-0.0416316108044763	-0.00552647509832665	Pseudo-replicate 3	TP53 wild-type only	0.0134936208878608	Active chromatin
H3K27ac	-0.0422996380466421	0.0136967177370269	-3.08830472079393	0.00201301943697619	-0.0691450981092615	-0.0154541748180356	Pseudo-replicate 1	TP53 isogenic pair	0.004019434097901	Active chromatin
H3K27ac	-0.0275839020243343	0.0135618070334509	-2.03394001671733	0.0419576436332873	-0.0541648843854574	-0.00100292048577674	Pseudo-replicate 2	TP53 isogenic pair	0.037305767175711	Active chromatin
H3K27ac	-0.0292842424647622	0.013102017319254	-2.23509416536396	0.0254111673535764	-0.0549640149421083	-0.00360447072260742	Pseudo-replicate 3	TP53 isogenic pair	0.0258248066143154	Active chromatin
H3K27me3	0.0283427968659631	0.0112577520265291	2.51762490408144	0.0118149069804981	0.00639304287901384	0.0504648801485191	Pseudo-replicate 1	TP53 wild-type only	0.014952756328515	Inactive chromatin
H3K27me3	0.0255890810347148	0.0108976554943564	2.34812717725998	0.0188680776932518	0.00433590846433189	0.0470035157994021	Pseudo-replicate 2	TP53 wild-type only	0.0211118983587524	Inactive chromatin
H3K27me3	0.0286219781827227	0.0104929740931412	2.72772789951246	0.00637721884728838	0.00815501823766612	0.0492383984540219	Pseudo-replicate 3	TP53 wild-type only	0.00949044704262857	Inactive chromatin
H3K27me3	0.00752295922392773	0.0156091819384602	0.481957302668857	0.629836277969367	-0.0230722938826445	0.0381182352965211	Pseudo-replicate 1	TP53 isogenic pair	0.246508355560634	Inactive chromatin
H3K27me3	0.0105040835547544	0.0154266443134878	0.680905279288155	0.495931427376096	-0.0197328549465537	0.0407410305941362	Pseudo-replicate 2	TP53 isogenic pair	0.208816279273819	Inactive chromatin
H3K27me3	0.010830848260271	0.014889123978148	0.727433546538191	0.466960410386195	-0.0183525154320827	0.0400142149035986	Pseudo-replicate 3	TP53 isogenic pair	0.200403387060153	Inactive chromatin
H3K36me3	-0.0481712619273277	0.00759958370071203	-6.33867114626481	2.31755304983926e-10	-0.0629478854162998	-0.0333878822480738	Pseudo-replicate 1	TP53 wild-type only	2.12242165453907e-9	Active chromatin
H3K36me3	-0.0423164226426377	0.00734660136787049	-5.75999983171861	8.41140199499008e-9	-0.0566094478096229	-0.0280170524182013	Pseudo-replicate 2	TP53 wild-type only	6.23448500367749e-8	Active chromatin
H3K36me3	-0.0434347260493934	0.00709625283177166	-6.12079742352548	9.3108214166711e-10	-0.0572472083516236	-0.0296162757409303	Pseudo-replicate 3	TP53 wild-type only	7.77890501815974e-9	Active chromatin
H3K36me3	-0.0131549950157402	0.0103718912742329	-1.26833136483231	0.204679640773083	-0.033484252375965	0.0071742453603873	Pseudo-replicate 1	TP53 isogenic pair	0.11071680723795	Active chromatin
H3K36me3	-0.0202042816864763	0.0102609387791675	-1.96904806872999	0.0489475714415396	-0.0403156233670924	-9.29471614348063e-5	Pseudo-replicate 2	TP53 isogenic pair	0.0416984347186286	Active chromatin
H3K36me3	-0.0161894607639942	0.00991353365768279	-1.63306660601769	0.102454989003446	-0.0356200769870151	0.00324115136916983	Pseudo-replicate 3	TP53 isogenic pair	0.0695769784110708	Active chromatin
H3K79me2	-0.0824972315318612	0.00856455605397023	-9.6324002098881	5.83503101013315e-22	-0.0990674785498955	-0.0658747169480399	Pseudo-replicate 1	TP53 wild-type only	1.01045226586875e-20	Active chromatin
H3K79me2	-0.0833327946378865	0.00827705526495321	-10.0679277799117	7.65744068742961e-24	-0.0993602056942402	-0.0672566520341142	Pseudo-replicate 2	TP53 wild-type only	1.73647955482055e-22	Active chromatin
H3K79me2	-0.078144770120738	0.00800158470711589	-9.76616170184927	1.57298792208832e-22	-0.0936491205228082	-0.0625948483057469	Pseudo-replicate 3	TP53 wild-type only	2.9375856299581e-21	Active chromatin
H3K79me2	-0.0311270224402362	0.0115656013210148	-2.69134492675951	0.00711645745202382	-0.0537957547823375	-0.00845829462660271	Pseudo-replicate 1	TP53 isogenic pair	0.0103086886540653	Active chromatin
H3K79me2	-0.0317099983831589	0.0114333251586576	-2.77347122933413	0.00554617443171581	-0.0541196101154678	-0.0093004059503718	Pseudo-replicate 2	TP53 isogenic pair	0.00870242234227074	Active chromatin
H3K79me2	-0.0186590070087184	0.0110491862958214	-1.68872227412573	0.0912726650169751	-0.0403157272902966	0.00299770291018082	Pseudo-replicate 3	TP53 isogenic pair	0.0643935378120673	Active chromatin
H4K20me1	-0.00934038676277963	0.00772060567065556	-1.20979974385695	0.2263557445472	-0.0244454438761112	0.00577553797180289	Pseudo-replicate 1	TP53 wild-type only	0.118066331874666	Active chromatin
H4K20me1	-0.00231230295619181	0.00745477719235902	-0.310177339513496	0.756426101749995	-0.0168945618942948	0.0122800645212854	Pseudo-replicate 2	TP53 wild-type only	0.281259674256232	Active chromatin
H4K20me1	-0.00262364514380401	0.00720572096981352	-0.364105847949856	0.715778970095606	-0.0167241491253527	0.0114862920866759	Pseudo-replicate 3	TP53 wild-type only	0.270397658057746	Active chromatin
H4K20me1	-0.0292499491832903	0.0106802949589103	-2.73868365020085	0.00616856975069942	-0.0501830776361766	-0.0083168218455201	Pseudo-replicate 1	TP53 isogenic pair	0.00927247290086839	Active chromatin
H4K20me1	-0.0321560002547335	0.0105605999163385	-3.04490279998056	0.00232755519992507	-0.0528545550637268	-0.0114574526923029	Pseudo-replicate 2	TP53 isogenic pair	0.00448300286759766	Active chromatin
H4K20me1	-0.0188786830463451	0.0102046084140827	-1.85001543227194	0.0643113253735016	-0.0388794155633783	0.00112205008175963	Pseudo-replicate 3	TP53 isogenic pair	0.0502068474583948	Active chromatin
Lamin B1	0.0616706014234063	0.00954246756797342	6.4627520066598	1.02815717981607e-10	0.0430376068753276	0.0804158389722618	Pseudo-replicate 1	TP53 wild-type only	9.74380926442064e-10	Inactive chromatin
Lamin B1	0.051626647358975	0.00922621034624412	5.5956503723104	2.19796245998447e-8	0.0336061955823597	0.069751857686643	Pseudo-replicate 2	TP53 wild-type only	1.53342398278893e-7	Inactive chromatin
Lamin B1	0.0489701385373813	0.00890469023134482	5.49936463426933	3.81162190507093e-8	0.0315773659031137	0.0664604903156004	Pseudo-replicate 3	TP53 wild-type only	2.49506660796303e-7	Inactive chromatin
Lamin B1	0.036126905512821	0.0132727034660024	2.72189502352395	0.00649087577109534	0.0101118396767667	0.0621419868744646	Pseudo-replicate 1	TP53 isogenic pair	0.00959960888901615	Inactive chromatin
Lamin B1	0.031712996211297	0.0131303048533227	2.41525208786541	0.0157243226889211	0.00597742802964261	0.0574485692761068	Pseudo-replicate 2	TP53 isogenic pair	0.0184211494188815	Inactive chromatin
Lamin B1	0.0290458647797779	0.0126763998366438	2.2913339082138098	0.0219441088993489	0.00419979419297505	0.0538919380681845	Pseudo-replicate 3	TP53 isogenic pair	0.0233262681243091	Inactive chromatin
Microhomology	0.0574519142016261	0.0113236163541426	5.07363658435922	3.90284103640109e-7	0.0353488745733391	0.0797375887888166	Pseudo-replicate 1	TP53 wild-type only	2.14867179380244e-6	Other features
Microhomology	0.0489140792662476	0.010947482129832	4.46806660071692	7.89297340383663e-6	0.027541997852396	0.0704566501555643	Pseudo-replicate 2	TP53 wild-type only	3.47230656857936e-5	Other features
Microhomology	0.0513503147158022	0.0105650131754364	4.86041180101803	1.17141824712466e-6	0.0307225215791756	0.0721368707469563	Pseudo-replicate 3	TP53 wild-type only	5.91883118516367e-6	Other features
Microhomology	0.0203971881606851	0.0157691373571155	1.29348788705181	0.195842370799893	-0.0105108295659317	0.0513051957995264	Pseudo-replicate 1	TP53 isogenic pair	0.107725739783843	Other features
Microhomology	0.0154648776771467	0.015599114589632	0.991394581294092	0.32149294515348	-0.0151099080274944	0.046039654751995	Pseudo-replicate 2	TP53 isogenic pair	0.151584711290178	Other features
Microhomology	0.0245215746045109	0.0150596664756371	1.62829466669669	0.103462419817097	-0.00499591928686352	0.0540390643550502	Pseudo-replicate 3	TP53 isogenic pair	0.0699369939936836	Other features
CTCF motif	0.0332570668059487	0.0104663798479351	3.17751383851311	0.00148543600834012	0.012819071705326	0.0538428979440384	Pseudo-replicate 1	TP53 wild-type only	0.00317824173927602	Other features
CTCF motif	0.0354945292379203	0.0101171933803403	3.50833753033654	4.50916559893722e-4	0.0157362634267225	0.0553907999738317	Pseudo-replicate 2	TP53 wild-type only	0.00116387179052752	Other features
CTCF motif	0.0259955919766085	0.00976550561536651	2.66198116108839	0.00776822260576031	0.00692189056053124	0.0451978181530552	Pseudo-replicate 3	TP53 wild-type only	0.0110389501117918	Other features
CTCF motif	-0.0373389691619878	0.0145674506844509	-2.56317800353654	0.0103718857756954	-0.0658925894503528	-0.00878531988752025	Pseudo-replicate 1	TP53 isogenic pair	0.0135137435011297	Other features
CTCF motif	-0.029925660168946	0.0144096801612104	-2.07677476766648	0.0378223520984745	-0.0581692517869775	-0.0016820585149017	Pseudo-replicate 2	TP53 isogenic pair	0.0346378172982799	Other features
CTCF motif	-0.0307763967667623	0.0139131604536894	-2.21203491968651	0.0269642522284835	-0.0580467452762969	-0.00350604483141892	Pseudo-replicate 3	TP53 isogenic pair	0.0268636989485402	Other features
CpG content	0.0136671418866724	0.00393512199270779	3.4731177107086	5.14449673714751e-4	0.00597641405400419	0.0213825690443546	Pseudo-replicate 1	TP53 wild-type only	0.00130835740647168	Other features
CpG content	0.0144043548629296	0.00380386735548474	3.78676581404979	1.52620816061797e-4	0.00695994382818773	0.0218717507620779	Pseudo-replicate 2	TP53 wild-type only	4.71952594659272e-4	Other features
CpG content	0.0175489737432272	0.00367068858145921	4.78083971270888	1.74564505842823e-6	0.0103463141042895	0.0247728367563687	Pseudo-replicate 3	TP53 wild-type only	8.48272123528054e-6	Other features
CpG content	-0.00691272793550757	0.00547745591093417	-1.26203260198011	0.206937055328135	-0.0177209035631826	0.0038952005963429	Pseudo-replicate 1	TP53 isogenic pair	0.111498536024875	Other features
CpG content	-0.00506020531443097	0.00541797294852987	-0.933966515245157	0.350321165855355	-0.0157333756518672	0.0056127695478694	Pseudo-replicate 2	TP53 isogenic pair	0.16169523708203	Other features
CpG content	-0.00224540317863938	0.00523012541634757	-0.429321096511572	0.667689566109013	-0.0125720806407811	0.00808101553470187	Pseudo-replicate 3	TP53 isogenic pair	0.256889871869848	Other features
PAM CGG	0.0216243497507229	0.0147905551238698	1.46203773757107	0.143730868886171	-0.00732220204601963	0.0506568849018272	Pseudo-replicate 1	TP53 wild-type only	0.0869446190985326	PAM
PAM CGG	0.0283191300676442	0.0142973917174771	1.98072002413049	0.0476226798988491	3.36509898498139e-4	0.0563820017031458	Pseudo-replicate 2	TP53 wild-type only	0.0408258368123207	PAM
PAM CGG	0.0317669215410982	0.0137984162030443	2.30221505668815	0.0213230472822484	0.00475936412799499	0.0588492110502605	Pseudo-replicate 3	TP53 wild-type only	0.0228831723378039	PAM
PAM CGG	-0.0267297609309592	0.0205918622802396	-1.29807399482317	0.19426190944177	-0.0670895399909136	0.0136300250887938	Pseudo-replicate 1	TP53 isogenic pair	0.10710381001608	PAM
PAM CGG	-0.0250374542522014	0.0203660191536181	-1.2293739912227	0.218931617141029	-0.0649544806923589	0.0148795687999973	Pseudo-replicate 2	TP53 isogenic pair	0.115570727431322	PAM
PAM CGG	-0.0129097358806578	0.0196640654532937	-0.656514082061062	0.511493409908723	-0.0514510339786258	0.0256315646343013	Pseudo-replicate 3	TP53 isogenic pair	0.213668508665113	PAM
PAM GGG	0.00765489592823728	0.0125953762660044	0.607754446280279	0.543350346288023	-0.0170259168628287	0.0323451618522581	Pseudo-replicate 1	TP53 wild-type only	0.223641252951897	PAM
PAM GGG	0.0158541851295028	0.0121754424833296	1.30214447246661	0.192867002835841	-0.00800484095558369	0.0397220307097211	Pseudo-replicate 2	TP53 wild-type only	0.10661246314612	PAM
PAM GGG	0.0211105444775969	0.011750515720947	1.79656322998355	0.0724049862126009	-0.00191516038413665	0.0441444657157795	Pseudo-replicate 3	TP53 wild-type only	0.0544286024841168	PAM
PAM GGG	-0.0481825856608721	0.0175320400619055	-2.74825892997847	0.00599126743854296	-0.0825449410499912	-0.0138202322726847	Pseudo-replicate 1	TP53 isogenic pair	0.00911548322203724	PAM
PAM GGG	-0.0490345427756221	0.0173397543576953	-2.8278683633059	0.00468590704520538	-0.0830202230110674	-0.0150488728787386	Pseudo-replicate 2	TP53 isogenic pair	0.00768162071841814	PAM
PAM GGG	-0.0214195148624045	0.0167421943198363	-1.27937320838681	0.200765663735635	-0.0542337529654458	0.0113947225944756	Pseudo-replicate 3	TP53 isogenic pair	0.109548114976603	PAM
PAM TGG	0.00461565397694126	0.0134336923465087	0.34358788766968	0.731156234996899	-0.0216973490789106	0.0309659362019075	Pseudo-replicate 1	TP53 wild-type only	0.274543170256767	PAM
PAM TGG	0.0110951570589169	0.0129858332203487	0.854404709397538	0.392880787462213	-0.0143403706264057	0.0365654939168976	Pseudo-replicate 2	TP53 wild-type only	0.176493454729543	PAM
PAM TGG	0.0109637469744305	0.0125327123122896	0.874810392294686	0.381677081710887	-0.0135853755121729	0.0355452806960986	Pseudo-replicate 3	TP53 wild-type only	0.173003411982058	PAM
PAM TGG	-0.00910962894520406	0.018702885702725	-0.487070770254283	0.626208179584503	-0.0457677284700046	0.0275484989638718	Pseudo-replicate 1	TP53 isogenic pair	0.245592981493439	PAM
PAM TGG	0.00191533593079757	0.0184979009617397	0.103543420129623	0.917531690384634	-0.0343402892477987	0.0381709691775187	Pseudo-replicate 2	TP53 isogenic pair	0.321460087803822	PAM
PAM TGG	0.00565326849346727	0.0178603513964436	0.31652616278272	0.751603170161256	-0.0293531640676686	0.0406597070561889	Pseudo-replicate 3	TP53 isogenic pair	0.280012957952595	PAM
1-down AGGC	-0.0148688879446897	0.0226881127193605	-0.655360281774409	0.512235817341101	-0.0592717054916561	0.0296687439311873	Pseudo-replicate 1	TP53 wild-type only	0.213914460572499	PAM
1-down AGGC	-0.0270050008160976	0.0219302015688337	-1.23140686743509	0.218170729763492	-0.0699277466939442	0.0160434958214103	Pseudo-replicate 2	TP53 wild-type only	0.115280681201351	PAM
1-down AGGC	-0.0311782599435998	0.0211613792027017	-1.47335670538994	0.140654877879374	-0.0725971026745143	0.010357671291971	Pseudo-replicate 3	TP53 wild-type only	0.0856277541918185	PAM
1-down AGGC	-0.00166384726722135	0.0315879489642873	-0.0526734821910236	0.957992067831698	-0.0635765788168489	0.060248860579497	Pseudo-replicate 1	TP53 isogenic pair	0.330528935418628	PAM
1-down AGGC	0.00175411288771826	0.0312397257235105	0.0561500732510638	0.955222254142575	-0.0594763866400343	0.0629845806926301	Pseudo-replicate 2	TP53 isogenic pair	0.330179799609168	PAM
1-down AGGC	-0.0318384248224157	0.0301616265275468	-1.05559376227066	0.291153851954576	-0.0909555588752221	0.0272786978255656	Pseudo-replicate 3	TP53 isogenic pair	0.141234631251831	PAM
1-down AGGG	0.036424273143952	0.0326710227899804	1.11488009965585	0.26490180557622	-0.0271924591032326	0.100878645139076	Pseudo-replicate 1	TP53 wild-type only	0.132407104524625	PAM
1-down AGGG	0.0324517066483838	0.0315789119061364	1.02763853120847	0.304119892251156	-0.0290524443891703	0.0947375296271439	Pseudo-replicate 2	TP53 wild-type only	0.145664779508156	PAM
1-down AGGG	0.0408670296558575	0.0304710689895389	1.34117479337163	0.179863708283346	-0.0184922077038369	0.100953919316329	Pseudo-replicate 3	TP53 wild-type only	0.101216237410595	PAM
1-down AGGG	0.00190428671372081	0.0454832183646433	0.0418678972638648	0.966604008219688	-0.0872517222490527	0.091060388335666	Pseudo-replicate 1	TP53 isogenic pair	0.332442910763441	PAM
1-down AGGG	0.0136403587822363	0.0449815442166788	0.303243452837675	0.761704336440164	-0.0745303421926848	0.101811069975019	Pseudo-replicate 2	TP53 isogenic pair	0.282670497095279	PAM
1-down AGGG	0.0429577068317839	0.043430053871033	0.989123959167728	0.32260249655457	-0.0421714342744859	0.128086843070384	Pseudo-replicate 3	TP53 isogenic pair	0.151994999919969	PAM
1-down AGGT	-0.010443407546752	0.0213591689314645	-0.488942597919514	0.624882336444791	-0.0522775151805149	0.031451085907418	Pseudo-replicate 1	TP53 wild-type only	0.245123466315373	PAM
1-down AGGT	-0.0260726020631103	0.0206457033828988	-1.26285850278692	0.206640035482893	-0.0665116265579235	0.0144227071473813	Pseudo-replicate 2	TP53 wild-type only	0.111490780050482	PAM
1-down AGGT	-0.0321750246908943	0.0199219538841425	-1.61505366782849	0.106299073259065	-0.0711966140996885	0.00689898192569641	Pseudo-replicate 3	TP53 wild-type only	0.0710726236667601	PAM
1-down AGGT	0.0464864070186904	0.0297380039062998	1.56319863179662	0.118005881857091	-0.0118000026356144	0.104772849674793	Pseudo-replicate 1	TP53 isogenic pair	0.0763279633703014	PAM
1-down AGGT	0.0403931004564082	0.0294101141611497	1.37344249107903	0.169614827895841	-0.0172502825966105	0.098036482828839	Pseudo-replicate 2	TP53 isogenic pair	0.0969002850199956	PAM
1-down AGGT	0.0243149918156331	0.0283955326461742	0.856296380089532	0.391833863051964	-0.0313397810379784	0.0799697653606355	Pseudo-replicate 3	TP53 isogenic pair	0.176285434744517	PAM
1-down CGGA	0.0291967623628728	0.0280629305413334	1.04040318668321	0.298152621816392	-0.0255693615729314	0.084444672521149	Pseudo-replicate 1	TP53 wild-type only	0.143528419075078	PAM
1-down CGGA	0.0105282272740808	0.0271256419890698	0.388128224884891	0.697921145588346	-0.0424167123798533	0.0639226800283315	Pseudo-replicate 2	TP53 wild-type only	0.265412054570569	PAM
1-down CGGA	0.0193941108917308	0.0261740446869504	0.74096728739063	0.458713275173518	-0.0317001419448258	0.0709068504945691	Pseudo-replicate 3	TP53 wild-type only	0.198158862891866	PAM
1-down CGGA	0.0265792347747641	0.0390720053260559	0.680262877550316	0.496338025449178	-0.0500041045858536	0.103162563189373	Pseudo-replicate 1	TP53 isogenic pair	0.208941295881706	PAM
1-down CGGA	0.0197444903237485	0.0386414341832788	0.510966809101835	0.60937429810667	-0.0559949287221701	0.0954838906084635	Pseudo-replicate 2	TP53 isogenic pair	0.240975452983512	PAM
1-down CGGA	0.0175596031945618	0.0373077885297065	0.470668562425775	0.637877437778256	-0.055565411516705	0.0906846155506104	Pseudo-replicate 3	TP53 isogenic pair	0.248532118997304	PAM
1-down CGGC	0.0382938018048039	0.0233115964463676	1.64269323608555	0.100446418954969	-0.00731318317756057	0.0840722020709867	Pseudo-replicate 1	TP53 wild-type only	0.0687521954077872	PAM
1-down CGGC	0.0410538068001706	0.0225321344177836	1.82201144547445	0.0684532490133061	-0.00303032948876874	0.0852979052196063	Pseudo-replicate 2	TP53 wild-type only	0.0521995730421842	PAM
1-down CGGC	0.0463741198995862	0.0217418414512676	2.13294352290856	0.0329293594543615	0.00383361702205919	0.0890635325748074	Pseudo-replicate 3	TP53 wild-type only	0.0313630727909856	PAM
1-down CGGC	-0.0274040999409863	0.0324557088146671	-0.844353765233503	0.398471750255215	-0.0910183149825198	0.0362101497427781	Pseudo-replicate 1	TP53 isogenic pair	0.178387036951224	PAM
1-down CGGC	-0.0241853776434989	0.0320971791176071	-0.753504772331593	0.451146644607196	-0.0870964059840563	0.038725643744023	Pseudo-replicate 2	TP53 isogenic pair	0.195614325794229	PAM
1-down CGGC	-0.0152380337783205	0.030989759904765	-0.491711901774929	0.622923023307737	-0.0759783838802628	0.0455023204221603	Pseudo-replicate 3	TP53 isogenic pair	0.244606744137725	PAM
1-down CGGG	0.055440599901566	0.0390235094222767	1.42069743911647	0.155404737343677	-0.0203438051387263	0.132642165369596	Pseudo-replicate 1	TP53 wild-type only	0.0915638126069	PAM
1-down CGGG	0.0534373180791462	0.0377187574822528	1.4167306042435	0.156561705689751	-0.0198359678288081	0.128033019716839	Pseudo-replicate 2	TP53 wild-type only	0.0919141909818751	PAM
1-down CGGG	0.0507572287293167	0.0363962364148963	1.39457355290018	0.163144474944708	-0.0199692606670533	0.122714713664748	Pseudo-replicate 3	TP53 wild-type only	0.0943153260491688	PAM
1-down CGGG	0.0171001823942656	0.0543308555671069	0.314741636511581	0.752957828310703	-0.0894019829625085	0.123602330175677	Pseudo-replicate 1	TP53 isogenic pair	0.280407957290803	PAM
1-down CGGG	0.0258985089036091	0.0537311620883492	0.482001652244644	0.629804772546594	-0.0794284170002144	0.131225385188237	Pseudo-replicate 2	TP53 isogenic pair	0.246508355560634	PAM
1-down CGGG	0.0219087842135386	0.0518775044991317	0.422317619651603	0.672793199069847	-0.079783665008381	0.123601210058574	Pseudo-replicate 3	TP53 isogenic pair	0.258331689664317	PAM
1-down CGGT	-0.053049381966275	0.0290186037414562	-1.82811628150421	0.067532101912752	-0.109652939949993	0.00410488314989628	Pseudo-replicate 1	TP53 wild-type only	0.0517041270401874	PAM
1-down CGGT	-0.0415849639904454	0.0280483285526174	-1.48261825700002	0.138175863686257	-0.0963064639485618	0.0136503904120957	Pseudo-replicate 2	TP53 wild-type only	0.0846324898241951	PAM
1-down CGGT	-0.0546691670101232	0.0270655885005652	-2.01987726995042	0.0433961195520983	-0.107480148818684	-0.00137982071494155	Pseudo-replicate 3	TP53 wild-type only	0.0380239014814921	PAM
1-down CGGT	-0.0462512819307472	0.0403991673888241	-1.14485730573601	0.252268272225949	-0.125437651593931	0.0329351411613159	Pseudo-replicate 1	TP53 isogenic pair	0.127702794285265	PAM
1-down CGGT	-0.0403981370674688	0.0399526372303314	-1.0111506991283	0.311944307924875	-0.118708301090481	0.0379120256556557	Pseudo-replicate 2	TP53 isogenic pair	0.148367870659055	PAM
1-down CGGT	-0.0457797979123816	0.0385751079104794	-1.18677044322525	0.235318180340078	-0.121390052142095	0.0298304629435018	Pseudo-replicate 3	TP53 isogenic pair	0.121674950640623	PAM
1-down GGGA	-0.0325206278677995	0.0212095164210354	-1.53330359930064	0.12520106820161	-0.0740657040464435	0.00907669563260011	Pseudo-replicate 1	TP53 wild-type only	0.0793913934763792	PAM
1-down GGGA	-0.0335344959559666	0.0205006998016845	-1.63577323117581	0.101887056414038	-0.0736955743359557	0.00667529116636796	Pseudo-replicate 2	TP53 wild-type only	0.0693396165592884	PAM
1-down GGGA	-0.0354690271754313	0.0197819254840876	-1.79300175829508	0.0729726429240251	-0.0742192353130774	0.00332656580905926	Pseudo-replicate 3	TP53 wild-type only	0.0547688695337623	PAM
1-down GGGA	-0.0527651255372805	0.0295274991778673	-1.78698254191575	0.0739403102785798	-0.110639270899464	0.00510903974149831	Pseudo-replicate 1	TP53 isogenic pair	0.0552990464434894	PAM
1-down GGGA	-0.0462560008971574	0.0292016221292622	-1.58402162360718	0.113188798405525	-0.103491399536143	0.0109793770299889	Pseudo-replicate 2	TP53 isogenic pair	0.0740164554970627	PAM
1-down GGGA	-0.0388415319855876	0.0281944084891384	-1.37763244795687	0.168316797445951	-0.0941026115527794	0.016419551724349	Pseudo-replicate 3	TP53 isogenic pair	0.0964565585941323	PAM
1-down GGGC	-0.00260160334596387	0.021154667141015	-0.122980112550192	0.902122846295746	-0.0440394410670622	0.0388852403733725	Pseudo-replicate 1	TP53 wild-type only	0.317680050900708	PAM
1-down GGGC	-0.00780731308140167	0.0204476903131654	-0.381818824611936	0.702595754739641	-0.0478659765640871	0.0322970412110741	Pseudo-replicate 2	TP53 wild-type only	0.266670752486085	PAM
1-down GGGC	-1.97336089993575e-4	0.0197305036147228	-0.01000157390034	0.992020031642753	-0.0388468207104994	0.0384947193571916	Pseudo-replicate 3	TP53 wild-type only	0.338226077751386	PAM
1-down GGGC	-0.0474331060789147	0.0294432825651732	-1.61099924826387	0.107179886292858	-0.105142134707663	0.0102759208905518	Pseudo-replicate 1	TP53 isogenic pair	0.0715109418775327	PAM
1-down GGGC	-0.0539773690688944	0.02911824949121	-1.85372987772458	0.063777814979978	-0.111050011584141	0.00309523886478844	Pseudo-replicate 2	TP53 isogenic pair	0.0499356164623287	PAM
1-down GGGC	-0.040121736878851	0.0281136546226726	-1.42712633477735	0.153543482957577	-0.0952248253805685	0.0149813422715984	Pseudo-replicate 3	TP53 isogenic pair	0.09100197843985	PAM
1-down GGGG	0.0504785205736751	0.0352113354296963	1.43358722291183	0.151690091836432	-0.0180171069086815	0.120031152768738	Pseudo-replicate 1	TP53 wild-type only	0.0901841104088518	PAM
1-down GGGG	0.0539769577974232	0.0340336980965487	1.58598567937867	0.112742558153706	-0.0122465837332111	0.121186795968969	Pseudo-replicate 2	TP53 wild-type only	0.073801733209752	PAM
1-down GGGG	0.0607385570119038	0.0328397931125793	1.84954140251991	0.0643796751751396	-0.00317931828451424	0.125574545240226	Pseudo-replicate 3	TP53 wild-type only	0.0502232115517933	PAM
1-down GGGG	-0.0275555919156423	0.0490210415319749	-0.562117634682827	0.574035874108881	-0.123645421588718	0.0685342582537818	Pseudo-replicate 1	TP53 isogenic pair	0.231862522669363	PAM
1-down GGGG	-0.0270873946123776	0.0484792451620222	-0.558742086883758	0.576337751689397	-0.122114930894707	0.067940129649202	Pseudo-replicate 2	TP53 isogenic pair	0.232398059741852	PAM
1-down GGGG	0.00879122370914341	0.0468073442569762	0.187817186569673	0.851019962589975	-0.0829581708486326	0.100540612608417	Pseudo-replicate 3	TP53 isogenic pair	0.304428602677099	PAM
1-down GGGT	0.0476870531220402	0.0234292977176357	2.03535990266346	0.0418146728195602	0.00185384488371693	0.0936986714757376	Pseudo-replicate 1	TP53 wild-type only	0.0372471245780429	PAM
1-down GGGT	0.0558946538649115	0.0226456772719083	2.46822619583333	0.0135784486616562	0.0115914974822612	0.100364281969083	Pseudo-replicate 2	TP53 wild-type only	0.0164851358291038	PAM
1-down GGGT	0.0587921307294948	0.0218514617302651	2.69053537265497	0.00713374718716557	0.0160393078897251	0.101699903441008	Pseudo-replicate 3	TP53 wild-type only	0.0103102126525874	PAM
1-down GGGT	0.00420261442306335	0.0326200410798508	0.128835350414665	0.897487933033567	-0.0597328826490979	0.068138115418859	Pseudo-replicate 1	TP53 isogenic pair	0.316533558113383	PAM
1-down GGGT	7.24568879740038e-4	0.0322593221932246	0.0224607595720724	0.98208041342213	-0.0625040431837177	0.0639531670050835	Pseudo-replicate 2	TP53 isogenic pair	0.336393169341689	PAM
1-down GGGT	0.0304106112973692	0.0311467721188603	0.976364779673418	0.328883728559284	-0.0306371977712242	0.091458411952687	Pseudo-replicate 3	TP53 isogenic pair	0.154129062754261	PAM
1-down TGGA	0.00593427218602174	0.0236141327533725	0.251301720372273	0.801580845170664	-0.0402545319920426	0.0523124154630926	Pseudo-replicate 1	TP53 wild-type only	0.292959942959405	PAM
1-down TGGA	-0.00453433334780703	0.0228251460559949	-0.198655173407581	0.842532491489362	-0.0491841406656139	0.0402921367849936	Pseudo-replicate 2	TP53 wild-type only	0.302800378007837	PAM
1-down TGGA	-0.00884327137067204	0.0220249442673041	-0.40151163441534	0.688043474103492	-0.0519297440260967	0.0344076663488463	Pseudo-replicate 3	TP53 wild-type only	0.26259933926489	PAM
1-down TGGA	0.0104256521698694	0.032876113661986	0.317119361402026	0.751153034239457	-0.0540128320876226	0.0748641730576757	Pseudo-replicate 1	TP53 isogenic pair	0.279948381136542	PAM
1-down TGGA	0.00161140806494716	0.0325133688285713	0.0495613996028343	0.960471907462456	-0.062115644792345	0.0653384470726866	Pseudo-replicate 2	TP53 isogenic pair	0.330964910331135	PAM
1-down TGGA	-0.00563196773152972	0.0313917791029723	-0.179409001097248	0.857616564202292	-0.0671606927318276	0.0558967492719837	Pseudo-replicate 3	TP53 isogenic pair	0.306041209646935	PAM
1-down TGGC	-0.0167981713878172	0.0229999027019522	-0.730358367402632	0.465171159454909	-0.061806453699907	0.0283630241444676	Pseudo-replicate 1	TP53 wild-type only	0.199839995268411	PAM
1-down TGGC	-0.009695086791664	0.0222309324850134	-0.436107967949602	0.662758396370244	-0.0531996749706105	0.0339522297450429	Pseudo-replicate 2	TP53 wild-type only	0.255405324465055	PAM
1-down TGGC	-0.00854155174104262	0.0214513744681451	-0.39818202575908	0.690496014274543	-0.0505230164237089	0.0335727671469449	Pseudo-replicate 3	TP53 wild-type only	0.263324338782044	PAM
1-down TGGC	0.00809834659514943	0.0320221398435977	0.252898358282842	0.800346758145916	-0.0546664662932232	0.0708632130246242	Pseudo-replicate 1	TP53 isogenic pair	0.292621199132357	PAM
1-down TGGC	0.0304573929916272	0.0316686904913784	0.961750944514708	0.336174725044367	-0.0316139764031659	0.0925287810345465	Pseudo-replicate 2	TP53 isogenic pair	0.15651409786412	PAM
1-down TGGC	0.0220723748534824	0.0305760019427614	0.721885578592063	0.47036482846289	-0.0378577231107245	0.0820024891335046	Pseudo-replicate 3	TP53 isogenic pair	0.201484207058781	PAM
1-down TGGG	0.0539559086918886	0.0397829749759223	1.35625625596236	0.175017648433487	-0.023288001303616	0.132692959081592	Pseudo-replicate 1	TP53 wild-type only	0.0990156964964101	PAM
1-down TGGG	0.0531532628579184	0.0384527164663027	1.38230189548502	0.166879024237397	-0.0215325026804597	0.129232315421694	Pseudo-replicate 2	TP53 wild-type only	0.0959777817873307	PAM
1-down TGGG	0.0471189394490897	0.0371047559995963	1.2698894839681	0.204123999571468	-0.0249706014555475	0.120505481031	Pseudo-replicate 3	TP53 wild-type only	0.110557197106643	PAM
1-down TGGG	0.0304847490440883	0.0553890317588234	0.550375192995356	0.582062059868369	-0.0780927885049127	0.139062368998582	Pseudo-replicate 1	TP53 isogenic pair	0.233914028809488	PAM
1-down TGGG	0.0414095882824537	0.0547777115866092	0.75595688616858	0.449675045451682	-0.0659685927942745	0.148787775372362	Pseudo-replicate 2	TP53 isogenic pair	0.195074574794091	PAM
1-down TGGG	0.0591337829926914	0.0528892805782919	1.11806744856655	0.263538187637834	-0.0445415617687872	0.162809127704483	Pseudo-replicate 3	TP53 isogenic pair	0.131863924502303	PAM
1-down TGGT	0.00179499633695177	0.0234188415257407	0.0766475290837428	0.938903947395532	-0.0440199961834125	0.0477876690115263	Pseudo-replicate 1	TP53 wild-type only	0.32678418900416	PAM
1-down TGGT	1.08743905166358e-4	0.0226360950324876	0.00480400462227639	0.996166973625257	-0.0441761891047698	0.0445594812718521	Pseudo-replicate 2	TP53 wild-type only	0.3393362806416	PAM
1-down TGGT	-0.00244799655227554	0.0218424480132855	-0.112075191882639	0.910763787487885	-0.0451843138564949	0.0404426718960357	Pseudo-replicate 3	TP53 wild-type only	0.319938141611624	PAM
1-down TGGT	-0.0123645760210068	0.0326049699721314	-0.379223659202117	0.70452178390441	-0.0762719914725939	0.0515429047352528	Pseudo-replicate 1	TP53 isogenic pair	0.267243357496649	PAM
1-down TGGT	0.00633414539600376	0.0322453383480631	0.196436003481546	0.844268918464091	-0.0568671695610899	0.0695354677169583	Pseudo-replicate 2	TP53 isogenic pair	0.302980868221687	PAM
1-down TGGT	-0.0035586001093917	0.0311328614571992	-0.114303663165816	0.908997078747376	-0.0645799322636061	0.0574627456110254	Pseudo-replicate 3	TP53 isogenic pair	0.319468851031594	PAM
1-up ACGG	0.00848951973929624	0.0324581539061119	0.261552760019961	0.79366626838888	-0.0549149068423746	0.0723500571430649	Pseudo-replicate 1	TP53 wild-type only	0.290736727622716	PAM
1-up ACGG	0.0240262137802389	0.0313574001835496	0.766205541263057	0.443554011762758	-0.037236052226431	0.085713550674909	Pseudo-replicate 2	TP53 wild-type only	0.193078767162419	PAM
1-up ACGG	0.0324649310679695	0.0302551137287841	1.07303946562538	0.283253409255103	-0.0266517907133798	0.0919772288864051	Pseudo-replicate 3	TP53 wild-type only	0.138597711988073	PAM
1-up ACGG	-0.0163036044928237	0.0451841703033549	-0.36082558080331	0.718229838535636	-0.104869275307383	0.0722619933261684	Pseudo-replicate 1	TP53 isogenic pair	0.271025039462185	PAM
1-up ACGG	0.00440698452018798	0.0446792227885369	0.0986361052215674	0.921427201968606	-0.0831680247652528	0.0919819563538869	Pseudo-replicate 2	TP53 isogenic pair	0.322350585884781	PAM
1-up ACGG	0.0104967654577617	0.0431257731782101	0.243398893148779	0.807696401170933	-0.0740336968725928	0.0950272069735838	Pseudo-replicate 3	TP53 isogenic pair	0.294629751290367	PAM
1-up AGGG	0.0120103886310624	0.0260442358742616	0.461153427155515	0.644688532664458	-0.0390553690334403	0.0630553073918135	Pseudo-replicate 1	TP53 wild-type only	0.250275061081023	PAM
1-up AGGG	0.026071533551469	0.0251612212034255	1.03617917988494	0.300118558018469	-0.0232638154535514	0.0753874223405407	Pseudo-replicate 2	TP53 wild-type only	0.14414695082517	PAM
1-up AGGG	0.0367037813575974	0.024276782456985	1.51188821758531	0.130562301938079	-0.0108958352520993	0.0842853018855917	Pseudo-replicate 3	TP53 wild-type only	0.0816226448189324	PAM
1-up AGGG	-0.0361390501732999	0.0362526521280114	-0.996866382235693	0.318829371426732	-0.107195155467034	0.0349170419846578	Pseudo-replicate 1	TP53 isogenic pair	0.150589752590969	PAM
1-up AGGG	-0.0206107430856585	0.0358475747888842	-0.574955020166375	0.565321717695273	-0.0908732512603753	0.0496517392753418	Pseudo-replicate 2	TP53 isogenic pair	0.229364437514747	PAM
1-up AGGG	6.51368951695583e-4	0.0346014428754854	0.0188249072167181	0.984980784256239	-0.0671682996511373	0.0684710301668772	Pseudo-replicate 3	TP53 isogenic pair	0.336730123105976	PAM
1-up ATGG	-0.104429506604326	0.0308364626764223	-3.38655920752457	7.07750027490475e-4	-0.16470955475834	-0.0438245301466471	Pseudo-replicate 1	TP53 wild-type only	0.00171087782057034	PAM
1-up ATGG	-0.0826705663683224	0.0297911433712148	-2.77500481731096	0.0055200890165975	-0.140910486897895	-0.0241277881770707	Pseudo-replicate 2	TP53 wild-type only	0.00867578498472229	PAM
1-up ATGG	-0.0699002385938952	0.0287438430120598	-2.43183343871478	0.0150226138110907	-0.126100318623259	-0.0134183203305997	Pseudo-replicate 3	TP53 wild-type only	0.0178071716469372	PAM
1-up ATGG	-0.134365386194811	0.0429187053133232	-3.13069523448788	0.0017439303769	-0.218490778065164	-0.0502398993927871	Pseudo-replicate 1	TP53 isogenic pair	0.00360690605754869	PAM
1-up ATGG	-0.0738258413663677	0.0424400653807225	-1.73953175387665	0.0819412717975639	-0.15701091369979	0.00935925432646881	Pseudo-replicate 2	TP53 isogenic pair	0.0598265473527758	PAM
1-up ATGG	-0.044017852494701	0.0409649771232585	-1.07452403457365	0.282587878549075	-0.124311765708855	0.0362760701097525	Pseudo-replicate 3	TP53 isogenic pair	0.138449882551831	PAM
1-up CAGG	-0.175714812078097	0.0311826938756162	-5.63501064978547	1.75047519273755e-8	-0.236672562075608	-0.114405058368121	Pseudo-replicate 1	TP53 wild-type only	1.2415391405845e-7	PAM
1-up CAGG	-0.154078160355943	0.0301260883097643	-5.11444296291211	3.14668150700654e-7	-0.212973317147437	-0.0948549343192687	Pseudo-replicate 2	TP53 wild-type only	1.783934190773e-6	PAM
1-up CAGG	-0.154968959880437	0.0290679159664892	-5.33127177259946	9.75273351874396e-8	-0.211798341057177	-0.0978342362220057	Pseudo-replicate 3	TP53 wild-type only	6.09104541054544e-7	PAM
1-up CAGG	-0.127223612555481	0.0434046038910484	-2.93110871083699	0.00337754563465027	-0.212299040441706	-0.0421482186459345	Pseudo-replicate 1	TP53 isogenic pair	0.00597935409688881	PAM
1-up CAGG	-0.0912750637612055	0.042920189295355	-2.12662304756153	0.0334514159490745	-0.175401174713827	-0.0071489816744329	Pseudo-replicate 2	TP53 isogenic pair	0.031749175527532	PAM
1-up CAGG	-0.101220044088641	0.041428354031263	-2.4432552645528	0.0145554380137473	-0.182421748408618	-0.0200183506978019	Pseudo-replicate 3	TP53 isogenic pair	0.0173832073499924	PAM
1-up CCGG	-0.229892183138606	0.0439508210798101	-5.23066867672725	1.6889798494101e-7	-0.315261589697492	-0.142954107795876	Pseudo-replicate 1	TP53 wild-type only	1.01172543185935e-6	PAM
1-up CCGG	-0.182995850396099	0.0424595439742347	-4.30988732491203	1.63337746291828e-5	-0.265494837368559	-0.0990346943849377	Pseudo-replicate 2	TP53 wild-type only	6.60588441832842e-5	PAM
1-up CCGG	-0.199105230716177	0.0409700645927568	-4.85977341493813	1.17520177726214e-6	-0.278734223180291	-0.11811572551788	Pseudo-replicate 3	TP53 wild-type only	5.9222393901413e-6	PAM
1-up CCGG	-0.0689763297930591	0.0611779567790849	-1.12747030833564	0.259543687282255	-0.188908549707925	0.0509557142755725	Pseudo-replicate 1	TP53 isogenic pair	0.130344570813537	PAM
1-up CCGG	0.00201815179578364	0.0604943307126698	0.0333610070895612	0.97338670417668	-0.116572412767477	0.120608624435851	Pseudo-replicate 2	TP53 isogenic pair	0.334085591316942	PAM
1-up CCGG	-0.0177593031721863	0.0583933406293288	-0.304132337365649	0.761027071333953	-0.132226436451051	0.0967078018484503	Pseudo-replicate 3	TP53 isogenic pair	0.282584319625017	PAM
1-up CGGG	-0.390194381336331	0.052381869625219	-7.4490350216227	9.40254120637997e-14	-0.491597426912883	-0.286197406929214	Pseudo-replicate 1	TP53 wild-type only	1.03529582126376e-12	PAM
1-up CGGG	-0.386915556404132	0.0506137187513487	-7.64447991472315	2.09791553097926e-14	-0.484935169574319	-0.286478746462037	Pseudo-replicate 2	TP53 wild-type only	2.37872389482969e-13	PAM
1-up CGGG	-0.336614170026765	0.0488291458836297	-6.89371407046498	5.43542228916668e-12	-0.431215360508719	-0.239762986710348	Pseudo-replicate 3	TP53 wild-type only	5.65779907160992e-11	PAM
1-up CGGG	-0.273251555971572	0.0728970034742345	-3.74846074527814	1.77923177920783e-4	-0.416174861226401	-0.130328142217454	Pseudo-replicate 1	TP53 isogenic pair	5.31223363262138e-4	PAM
1-up CGGG	-0.236741255593287	0.0720889202693906	-3.28401722079625	0.00102338668886494	-0.378075907782268	-0.0954065935268976	Pseudo-replicate 2	TP53 isogenic pair	0.00232073630659226	PAM
1-up CGGG	-0.154369535360955	0.0695814447873299	-2.21854455354834	0.0265177252908262	-0.290783523168674	-0.0179555775777244	Pseudo-replicate 3	TP53 isogenic pair	0.0265740239555101	PAM
1-up CTGG	-0.228791856906337	0.0361868958389489	-6.32250574695834	2.57355449371766e-10	-0.299337367832178	-0.157466967969724	Pseudo-replicate 1	TP53 wild-type only	2.345591619955e-9	PAM
1-up CTGG	-0.23935020925979	0.0349638549394988	-6.84564701672512	7.61309882855325e-12	-0.307521766193011	-0.17045230848012	Pseudo-replicate 2	TP53 wild-type only	7.83889880448747e-11	PAM
1-up CTGG	-0.194864258908961	0.0337323823625551	-5.77677131767814	7.61476682542792e-9	-0.260648607681487	-0.12840392283589	Pseudo-replicate 3	TP53 wild-type only	5.68829023738753e-8	PAM
1-up CTGG	-0.125454932438122	0.05036736232975	-2.49079814060505	0.0127456510380193	-0.224183056628746	-0.026726728582931802	Pseudo-replicate 1	TP53 isogenic pair	0.0158072410920976	PAM
1-up CTGG	-0.12875663130838	0.0498071480417471	-2.58510347150291	0.00973497776890669	-0.226386617396509	-0.0311266030220389	Pseudo-replicate 2	TP53 isogenic pair	0.012900229814278	PAM
1-up CTGG	-0.0585518785773471	0.0480749920468402	-1.21792799300516	0.223251337442369	-0.152785489817395	0.0356817452610263	Pseudo-replicate 3	TP53 isogenic pair	0.116991678778938	PAM
1-up GAGG	0.0522315676630327	0.021802871790784	2.39562788628197	0.0165919250813675	0.00934811610069398	0.0948364697877657	Pseudo-replicate 1	TP53 wild-type only	0.0191664394395539	PAM
1-up GAGG	0.0665288899104589	0.0210637752324582	3.15845042857945	0.00158610281658241	0.0251051215610136	0.107692972221465	Pseudo-replicate 2	TP53 wild-type only	0.00335702167810365	PAM
1-up GAGG	0.0812947135266006	0.0203234260644042	4.00004966037619	6.33291928676263e-5	0.0413297270722947	0.121018059069165	Pseudo-replicate 3	TP53 wild-type only	2.17358330004118e-4	PAM
1-up GAGG	-0.0872135517812935	0.0303512744008375	-2.87347248189641	0.00405986444469478	-0.146703040763936	-0.0277240748901804	Pseudo-replicate 1	TP53 isogenic pair	0.00688391579227999	PAM
1-up GAGG	-0.0549689350020525	0.0300123276567935	-1.83154521137617	0.0670192059524049	-0.113794058106602	0.00385617548660836	Pseudo-replicate 2	TP53 isogenic pair	0.0514128891325767	PAM
1-up GAGG	-0.036437759242972	0.0289689491176556	-1.25782123110446	0.208456415614888	-0.093217803513808	0.0203422794401132	Pseudo-replicate 3	TP53 isogenic pair	0.111948788026609	PAM
1-up GCGG	0.0828021857426492	0.0245798309470666	3.36870444393886	7.55223645207873e-4	0.034564189985005	0.130925353987086	Pseudo-replicate 1	TP53 wild-type only	0.0018005041150739	PAM
1-up GCGG	0.0955320375796491	0.0237463512196568	4.02301965030187	5.74567005917768e-5	0.0489314423929693	0.142025575904208	Pseudo-replicate 2	TP53 wild-type only	1.993579952465e-4	PAM
1-up GCGG	0.112147883416254	0.0229115055381533	4.8948282001591	9.83916446643908e-7	0.0671877035686159	0.157008441802081	Pseudo-replicate 3	TP53 wild-type only	5.02475287203099e-6	PAM
1-up GCGG	-0.116421697645889	0.0342166621784469	-3.40248552119799	6.67758933376342e-4	-0.183487246798021	-0.0493561254645579	Pseudo-replicate 1	TP53 isogenic pair	0.00163265358329171	PAM
1-up GCGG	-0.0966863450403394	0.0338343395253088	-2.85763949871153	0.00426804983642025	-0.16300218385355	-0.0303705092206978	Pseudo-replicate 2	TP53 isogenic pair	0.00716306577635565	PAM
1-up GCGG	-0.0664295707968151	0.0326580321821266	-2.0340959438815	0.0419419228583772	-0.130439756701946	-0.00241938324896653	Pseudo-replicate 3	TP53 isogenic pair	0.037305767175711	PAM
1-up GGGG	0.0485437606739468	0.0225141896549547	2.15614070139379	0.0310726801762779	0.00428313304988766	0.0925658782078284	Pseudo-replicate 1	TP53 wild-type only	0.0298484181114887	PAM
1-up GGGG	0.0783611505882256	0.0217506791929641	3.60269901886898	3.14930109823383e-4	0.0356061588799694	0.120893774258402	Pseudo-replicate 2	TP53 wild-type only	8.57001265924423e-4	PAM
1-up GGGG	0.0971881885694623	0.0209860778280636	4.63107920239854	3.63764677974034e-6	0.0559411226993467	0.138228321520162	Pseudo-replicate 3	TP53 wild-type only	1.67373039853758e-5	PAM
1-up GGGG	-0.157133118828741	0.0313387830496888	-5.01401469800536	5.33059119743619e-7	-0.218558106148154	-0.0957081501511937	Pseudo-replicate 1	TP53 isogenic pair	2.85227042416967e-6	PAM
1-up GGGG	-0.11516120175849	0.0309885607820196	-3.71624879801805	2.02202479784486e-4	-0.175899906016778	-0.0544225178222374	Pseudo-replicate 2	TP53 isogenic pair	5.91658090666066e-4	PAM
1-up GGGG	-0.0773719637508409	0.0299112725157404	-2.58671588479309	0.00968954506912317	-0.135998711678759	-0.0187452191166797	Pseudo-replicate 3	TP53 isogenic pair	0.0128532888068145	PAM
1-up GTGG	0.0701621706041533	0.0225465736773784	3.11187729045274	0.00185901754580768	0.0258479702498195	0.114239638514035	Pseudo-replicate 1	TP53 wild-type only	0.00377928128355381	PAM
1-up GTGG	0.0911431357071624	0.0217820640122438	4.18432044162254	2.8602041788305e-5	0.0483354605677091	0.133730137228942	Pseudo-replicate 2	TP53 wild-type only	1.0874883916411e-4	PAM
1-up GTGG	0.0994209182987378	0.0210165216833899	4.73060765223171	2.23848782806822e-6	0.0581212716165843	0.14051521179915	Pseudo-replicate 3	TP53 wild-type only	1.0713638393262e-5	PAM
1-up GTGG	-0.0741567424988514	0.0313843032961405	-2.36286087981985	0.0181344757519489	-0.135670936093893	-0.0126425383601785	Pseudo-replicate 1	TP53 isogenic pair	0.0204764771631364	PAM
1-up GTGG	-0.0402854636199511	0.0310336721861009	-1.29812106599469	0.194245736480472	-0.101112322167785	0.0205413857102631	Pseudo-replicate 2	TP53 isogenic pair	0.10710381001608	PAM
1-up GTGG	-0.0319059888778066	0.029954789530139	-1.06513814245647	0.286813420910788	-0.090618025672762	0.0268060473575342	Pseudo-replicate 3	TP53 isogenic pair	0.139551022173354	PAM
1-up TAGG	-0.0994282463784396	0.035763501296598	-2.78015973754498	0.00543321653183182	-0.169158434292758	-0.0289560072645537	Pseudo-replicate 1	TP53 wild-type only	0.00858173351600074	PAM
1-up TAGG	-0.083135894979563	0.0345514239898598	-2.40614959904292	0.0161216614151884	-0.150514613096557	-0.0150655692906618	Pseudo-replicate 2	TP53 wild-type only	0.018753161483466	PAM
1-up TAGG	-0.0521645775512317	0.0333354344564403	-1.56483868897511	0.117620737580085	-0.117183490882597	0.0134980248789651	Pseudo-replicate 3	TP53 wild-type only	0.0762092667202304	PAM
1-up TAGG	-0.125381753897228	0.0497811730218218	-2.51865808469935	0.0117802988758235	-0.222959188791191	-0.0278043691153943	Pseudo-replicate 1	TP53 isogenic pair	0.0149300976160368	PAM
1-up TAGG	-0.0935720649581609	0.0492255192091605	-1.90088528189151	0.0573170403140795	-0.190059265837186	0.0029151300016293	Pseudo-replicate 2	TP53 isogenic pair	0.046386445533426	PAM
1-up TAGG	-0.0847441740029929	0.047512286842959	-1.78362650240548	0.0744843761876842	-0.177873695727833	0.00838533214202879	Pseudo-replicate 3	TP53 isogenic pair	0.0555968048841292	PAM
1-up TCGG	-0.0295440394619669	0.0353103090715389	-0.83669727733366706	0.402762749947707	-0.0984092922194746	0.0400229460453225	Pseudo-replicate 1	TP53 wild-type only	0.179885261048914	PAM
1-up TCGG	0.00410587963947128	0.0341119035774155	0.12036501071109	0.904194007258156	-0.0624329611512445	0.0712988456575256	Pseudo-replicate 2	TP53 wild-type only	0.318132978628358	PAM
1-up TCGG	0.0338063891448074	0.0329114703781239	1.02719169810408	0.304330206512678	-0.0304004243508962	0.098622036781458	Pseudo-replicate 3	TP53 wild-type only	0.145704000165687	PAM
1-up TCGG	-0.172281389457921	0.0491497409971267	-3.50523494046474	4.56204510767859e-4	-0.268621411643481	-0.0759413245089322	Pseudo-replicate 1	TP53 isogenic pair	0.00117592725284312	PAM
1-up TCGG	-0.125424111074287	0.0485999663890076	-2.58074481102225	0.00985874277271138	-0.220685835551308	-0.0301623907310933	Pseudo-replicate 2	TP53 isogenic pair	0.0130323541561039	PAM
1-up TCGG	-0.089899213104841	0.0469094216466359	-1.91644258123758	0.05530878520865	-0.18184750461971	0.00204908629763346	Pseudo-replicate 3	TP53 isogenic pair	0.0452365994133788	PAM
1-up TGGG	-0.0268117465549413	0.0274694741537878	-0.976056054252653	0.329036687195603	-0.0806259068920164	0.0270783271650078	Pseudo-replicate 1	TP53 wild-type only	0.154149552569093	PAM
1-up TGGG	-0.0227186130805313	0.0265386304237573	-0.856058233517344	0.391965569450274	-0.0747083171526888	0.0293418224790315	Pseudo-replicate 2	TP53 wild-type only	0.176293055421452	PAM
1-up TGGG	-0.00921194124262803	0.0256056804786349	-0.359761625953053	0.719025402379657	-0.0593760509038104	0.0410179961925157	Pseudo-replicate 3	TP53 wild-type only	0.271164095193714	PAM
1-up TGGG	-0.121509957332864	0.0382339769708748	-3.1780622095741	0.00148262935560769	-0.196449949726644	-0.0465699931748626	Pseudo-replicate 1	TP53 isogenic pair	0.00317684592716566	PAM
1-up TGGG	-0.133544899230711	0.0378067443792572	-3.5323035988251	4.1195610585181e-4	-0.207647898901335	-0.0594419300913421	Pseudo-replicate 2	TP53 isogenic pair	0.0010720256629728	PAM
1-up TGGG	-0.0774707029670767	0.0364930085186161	-2.12289164724681	0.0337629325577901	-0.148998560108114	-0.00594285848275274	Pseudo-replicate 3	TP53 isogenic pair	0.0319493263260791	PAM
1-up TTGG	0.0175144623171523	0.0417265921345166	0.419743415917835	0.674672904969841	-0.0636193206532995	0.0999784956566392	Pseudo-replicate 1	TP53 wild-type only	0.258822852000201	PAM
1-up TTGG	0.040635121501078	0.0403106216539304	1.00804998369744	0.31343046716293	-0.0377649370684293	0.12027522408146	Pseudo-replicate 2	TP53 wild-type only	0.148814621631501	PAM
1-up TTGG	0.0370971451159806	0.0388943833702815	0.95379183063038	0.340189025447033	-0.0385740893037376	0.11392221686794	Pseudo-replicate 3	TP53 wild-type only	0.157945759042514	PAM
1-up TTGG	-0.0359008834807941	0.0580850902480407	-0.61807398985672	0.536526566839624	-0.149765956306119	0.0779640932903714	Pseudo-replicate 1	TP53 isogenic pair	0.22159872215962	PAM
1-up TTGG	0.0259641255744962	0.0574368357375285	0.452046587196161	0.651235421199583	-0.0866280461938174	0.138556248235378	Pseudo-replicate 2	TP53 isogenic pair	0.252234075022452	PAM
1-up TTGG	0.00117272940396633	0.0554394797150864	0.0211533262937026	0.98312334616364	-0.10750278839551	0.109848232071271	Pseudo-replicate 3	TP53 isogenic pair	0.336453986376006	PAM
Early replication time	-0.00874370719938211	0.00694514265724053	-1.25896725681603	0.208042158854556	-0.0223640940620817	0.00487675566405009	Pseudo-replicate 1	TP53 wild-type only	0.111757824562217	Active chromatin
Early replication time	5.33248664646486e-4	0.00671375008617977	0.0794263500728417	0.936693510516737	-0.0126352973489097	0.01370189174743	Pseudo-replicate 2	TP53 wild-type only	0.326281852120704	Active chromatin
Early replication time	0.00478478043406041	0.00647937474317609	0.738463296801843	0.460232962894662	-0.00791805889236103	0.0174876731259023	Pseudo-replicate 3	TP53 wild-type only	0.198539954338642	Active chromatin
Early replication time	-0.0422608303998507	0.00963308100254274	-4.38705232403792	1.14897156861472e-5	-0.0611414268422839	-0.0233802306111268	Pseudo-replicate 1	TP53 isogenic pair	4.8528633139803e-5	Active chromatin
Early replication time	-0.0402209681891477	0.00952706306347347	-4.221759415381	2.42402762801039e-5	-0.0588937587778302	-0.0215481747382029	Pseudo-replicate 2	TP53 isogenic pair	9.40418993949452e-5	Active chromatin
Early replication time	-0.0287072651408856	0.00919868018155325	-3.12080261236327	0.00180358882471082	-0.0467364058445873	-0.0106781241871379	Pseudo-replicate 3	TP53 isogenic pair	0.00368678472319824	Active chromatin
Gene expression (pooled)	-0.0281145857928497	0.00746802440522159	-3.76466174550691	1.66774687475736e-4	-0.0426664787304272	-0.0135732375431155	Pseudo-replicate 1	TP53 wild-type only	5.05866372460782e-4	Active chromatin
Gene expression (pooled)	-0.0179244323438268	0.00720974421169162	-2.48613984318053	0.0129137208904327	-0.0319738415138152	-0.00388486614361305	Pseudo-replicate 2	TP53 wild-type only	0.0158944067683949	Active chromatin
Gene expression (pooled)	-0.02169407711934	0.00695153349795624	-3.12076135801088	0.00180384149373995	-0.035245059967189	-0.00815217700226578	Pseudo-replicate 3	TP53 wild-type only	0.00368678472319824	Active chromatin
Gene expression (pooled)	-0.0231664969296567	0.010210918169898	-2.26879664925256	0.0232806948421635	-0.0431799179404874	-0.00315308939542133	Pseudo-replicate 1	TP53 isogenic pair	0.0242331665613088	Active chromatin
Gene expression (pooled)	-0.0121843610171076	0.0101067126299455	-1.20557113506979	0.227982894477953	-0.0319934969050028	0.00762476426026649	Pseudo-replicate 2	TP53 isogenic pair	0.118719998066909	Active chromatin
Gene expression (pooled)	-0.0126444459300441	0.00976270257330179	-1.29517885391931	0.195258537763069	-0.0317794070282945	0.00649051012126031	Pseudo-replicate 3	TP53 isogenic pair	0.107563791441521	Active chromatin
