# Supplementary material for: TP53-dependent toxicity of CRISPR/Cas9 cuts is differential across genomic loci and can confound genetic screening
Source: Nat Commun. 2022 Aug 4;13:4520. doi: 10.1038/s41467-022-32285-1 (PMC9352712; doi:10.1038/s41467-022-32285-1)
Supplement: Supplementary file 7 — Source Data [file 41467_2022_32285_MOESM7_ESM.zip › Source Data/Sup. Figure 9b.tsv]

feature											N sgRNAs
							'0of’,‘long’,‘no’	'1of’,‘short’,‘yes’		'2of2’
							background	target	background	target		background	target
Cohesin binding site		108450		40086	11988		5184
Copy number					39942		14976	39636		14706
CTCF motif					104562		38664	15876		6606
DHS							62100		22734	20718		7938		37620		14598
Early replication time		55440		20376	64962		24858
Gene expression (pooled)	46872		17514	60066		22806
Gene length					60426		22410	60012		22860
H2A.Z						90342		33408	9288		3618		20808		8244
H3K27ac						93348		34128	8820		3744		18270		7398
H3K27me3					97146		36450	10044		4014		13248		4806
H3K36me3					56988		20880	15174		5886		48276		18504
H3K4me1						82242		30276	16758		6966		21438		8028
H3K4me2						84744		31698	10728		3600		24966		9972
H3K4me3						86778		32346	8550		2826		25110		10098
H3K79me2					72666		26316	17712		7146		30060		11808
H3K9ac						88650		33102	9720		3870		22068		8298
H3K9me3						101520		37764	10368		4266		8550		3240
H4K20me1					54774		20034	21204		7758		44460		17478
Lamin B1					103464		38898	16974		6372
Microhomology				107334		40536	13104		4734
