# Supplementary material for: TP53-dependent toxicity of CRISPR/Cas9 cuts is differential across genomic loci and can confound genetic screening
Source: Nat Commun. 2022 Aug 4;13:4520. doi: 10.1038/s41467-022-32285-1 (PMC9352712; doi:10.1038/s41467-022-32285-1)
Supplement: Supplementary file 7 — Source Data [file 41467_2022_32285_MOESM7_ESM.zip › Source Data/Sup. Figure 9c.tsv]

context	seq	N sgRNAs
PAM	AGG	25401
PAM	CGG	12139
PAM	GGG	21163
PAM	TGG	17738
PAM 1bp up	AAGG	5948
PAM 1bp up	ACGG	2405
PAM 1bp up	AGGG	5400
PAM 1bp up	ATGG	3184
PAM 1bp up	CAGG	3372
PAM 1bp up	CCGG	1139
PAM 1bp up	CGGG	787
PAM 1bp up	CTGG	2113
PAM 1bp up	GAGG	14139
PAM 1bp up	GCGG	6710
PAM 1bp up	GGGG	10549
PAM 1bp up	GTGG	10965
PAM 1bp up	TAGG	1942
PAM 1bp up	TCGG	1885
PAM 1bp up	TGGG	4427
PAM 1bp up	TTGG	1476
PAM 1bp down	AGGA	9318
PAM 1bp down	AGGC	6420
PAM 1bp down	AGGG	2097
PAM 1bp down	AGGT	7566
PAM 1bp down	CGGA	2967
PAM 1bp down	CGGC	4963
PAM 1bp down	CGGG	1435
PAM 1bp down	CGGT	2774
PAM 1bp down	GGGA	7170
PAM 1bp down	GGGC	7048
PAM 1bp down	GGGG	1716
PAM 1bp down	GGGT	5229
PAM 1bp down	TGGA	5248
PAM 1bp down	TGGC	5752
PAM 1bp down	TGGG	1333
PAM 1bp down	TGGT	5405
