# Supplementary material for: TP53-dependent toxicity of CRISPR/Cas9 cuts is differential across genomic loci and can confound genetic screening
Source: Nat Commun. 2022 Aug 4;13:4520. doi: 10.1038/s41467-022-32285-1 (PMC9352712; doi:10.1038/s41467-022-32285-1)
Supplement: Supplementary file 7 — Source Data [file 41467_2022_32285_MOESM7_ESM.zip › Source Data/Sup. Table 1.tsv]

sgRNA	gene	essentiality	20A_p53KO_wt_woDOX_t9	21A_p53KO_wt_woDOX_t12	22A_p53KO_wt_woDOX_t15	25A_p53KO_wt_DOX_t9	26A_p53KO_wt_DOX_t12	27A_p53KO_wt_DOX_t15	30A_p53KO_wt_DOX_ATRi_t9	31A_p53KO_wt_DOX_ATRi_t12	32A_p53KO_wt_DOX_ATRi_t15	36A_p53wt_A3A_woDOX_t9	37A_p53wt_A3A_woDOX_t12	38A_p53wt_A3A_woDOX_t15	4A_p53KO_A3A_woDOX_t9	52A_p53wt_wt_woDOX_t9	53A_p53wt_wt_woDOX_t12	54A_p53wt_wt_woDOX_t15	57A_p53wt_wt_DOX_t9	58A_p53wt_wt_DOX_t12	59A_p53wt_wt_DOX_t15	5A_p53KO_A3A_woDOX_t12	62A_p53wt_wt_DOX_ATRi_t9	63A_p53wt_wt_DOX_ATRi_t12	64A_p53wt_wt_DOX_ATRi_t15	6A_p53KO_A3A_woDOX_t15
s_10177	KIR2DL1	non-essential Hart 2014	411.8001918698291	405.4834156632035	470.439076616193	400.2811097195181	507.3959820775764	432.13010195142033	435.3522117279021	636.0244069150122	407.44302242682124	593.9160980996911	576.3408450177699	497.5749851553889	492.9308335417407	421.6199485353088	425.281163675873	323.50275675506754	417.8496107984214	476.9436546883708	475.5444553309412	597.4099416092047	436.30234135233735	421.66864796377536	605.3747987032727	531.0437653893825
s_10178	KIR2DL1	non-essential Hart 2014	263.73720153460965	313.4440858811962	370.6716684857489	367.36325530179454	317.7422570550324	394.3745510484	290.8740915362635	334.7050308688	333.90680557314016	373.0926875964764	413.19809820765283	401.9832277194509	618.6784951595317	323.134678114084	353.58915469084633	420.0924762136275	321.5708986328865	259.0123351515537	230.20030341667692	522.6757939611646	318.55028899872354	230.96998411913228	233.4777974696845	709.6225564368912
s_10179	KIR2DL1	non-essential Hart 2014	76.6754771378815	85.98373338330842	65.36836179617356	107.31220540177868	122.6856383998362	79.14922712933694	85.66401816672375	81.0763325618658	91.89639458617165	96.89863087753008	73.32116704807126	105.65044463064405	189.25023073477547	99.7726595770578	61.087477874095924	76.13111694360205	86.00898286787783	103.21180482834093	107.4733888649524	171.58993850297037	105.9768471182524	116.25359422195294	47.575833214376274	136.83085908917485
s_10180	KIR2DL1	non-essential Hart 2014	163.9268821568501	137.00667362926623	218.14549096134394	186.97341309266963	257.6837010207704	372.17065033511943	211.6029105461609	159.12848219655538	225.63384164311825	199.72983099245997	112.55197827318499	149.51343559958346	168.50186656783995	155.77408785579348	179.23928595585065	140.18662672103181	111.68330611202046	104.52741567827019	125.09787872866957	145.826776102827	137.5839769605382	147.13772506940896	90.50868478159643	139.4777253503695
s_10249	KIF11	common essential Hart 2017	29.083801672989537	54.64865078089049	81.82956398538357	86.24477857443563	69.80233104866502	146.87655372918198	67.12479035452235	54.28296043950338	111.86009863849651	35.5954154243988	19.706199812140902	42.19359218222933	30.17943878826984	28.32256142832609	24.516136920032423	38.93813965704457	26.3161813252462	20.632342622228848	19.159326480963465	48.064379564438404	26.02940104658831	22.144843054010014	39.56734796132853	55.23186151233023
s_10250	KIF11	common essential Hart 2017	128.23312555818114	138.21205743079105	129.4783099842123	163.27255791190868	195.94255042965023	162.01866769767167	191.78511529863528	197.37676480750773	178.62387613319714	276.85323107865736	250.38361498358233	182.72008142120524	310.5967241959438	332.14640220491503	268.35069586349124	196.15533787496912	320.929040551783	308.95314170750146	313.38856728462906	324.38589445575303	337.1427183177152	309.5700558073462	328.6449760189323	329.9918923271356
s_10251	KIF11	common essential Hart 2017	59.48959433111496	59.721288166966076	27.455948654757336	65.17735174709257	58.19803787021713	38.41044711411739	93.33542277866916	61.56057375942207	36.40551736366322	73.82752828764197	27.48670933995433	39.64303712121611	55.957709419916995	34.759507207491104	57.86369295696288	29.900859190063958	69.32067275918511	56.75146514042851	48.81670165399598	59.85183700502896	74.3697172759666	48.87510787593925	28.980246719248164	25.818180609170213
s_10252	KIF11	common essential Hart 2017	42.96470701691636	26.948837843763535	39.239928739958486	77.02777933747305	42.87344561597535	15.5207541016945	64.56765548387388	83.19760497069437	44.34467097325157	46.801379539487314	32.42460856793756	48.00998903298856	92.42453128907638	47.63339876582115	38.03410883180028	28.888083623666727	55.84165305601023	43.04666177613929	9.154825140225869	120.69291433141683	62.59451204060522	45.071951893606126	21.345619261130448	103.1728027923181
s_10269	KPNB1	common essential Hart 2017	1.982986477703832	10.293557964752182	3.575201825367703	0	11.781356657956074	6.78553066689857	8.949972047269647	23.671284820944315	11.18118826051441	1.318348719422178	4.564238542144641	11.156332302030165	0.628738308088955	7.0806403570815215	14.14080415500355	14.521942470078018	4.4930065677249615	8.15966391254107	8.702567742673814	18.65175385242407	11.155457591394988	34.929823927385456	11.560917756404384	23.72067152908705
s_10270	KPNB1	common essential Hart 2017	4.626968447975608	0	2.0912928973317784	0.6583570883544705	5.492039749319369	0	10.22853948259388	4.558029090553465	10.28109607787205	23.7302769495992	16.863589512310696	13.611595083145726	7.54485969706746	3.21847288958251	1.4221949925397606	13.618214423379957	3.8511484866213954	10.307822691581643	2.261286987760275	23.86731639532605	4.957981151731106	9.170843535838445	10.04182667018063	22.372358918840874
s_10271	KPNB1	common essential Hart 2017	5.9489594331114954	14.077110822644165	6.543019681439551	47.40171036152188	10.275456954458122	2.886145131103848	28.76776729479529	11.389629938841	6.427339301431887	13.18348719422178	86.23164809053844	11.609267946294215	23.89205570738029	16.092364447912548	15.481853377149255	9.348883099959233	21.82317475752124	14.620837488728352	20.063841276067574	27.08214949528856	22.930662826756365	20.31044713884292	22.405144163939315	40.3001014294922
s_10272	KPNB1	common essential Hart 2017	6.60995492567944	0	3.4624541654171566	8.558642148608117	4.16332640071223	0	13.424958070904468	1.8819542607665187	7.615801541202518	17.7977077121994	26.32033018264655	28.677289378981257	15.718457702223876	6.43694577916502	0	0	1.2837161622071318	8.626029594293419	7.345795550017649	1.7385208476339935	8.056719371563048	1.21382152797853	0	0
s_10309	KRT2	non-essential Hart 2014	475.2557591563517	794.7850784162736	888.3412237540182	642.5565182339632	830.4527239008894	1068.307148098315	423.2058210923218	526.1748435957754	464.7473180367092	178.6362514817051	109.00744370146964	176.3307416320593	152.78340886561608	162.2110336349585	152.70445571995953	120.60067240053417	218.87360565631596	217.747649907096	192.34745649311503	95.41682386224309	183.44530261405092	139.42324015914534	160.24804911495275	234.41057215178273
s_10310	KRT2	non-essential Hart 2014	60.81158531625085	85.15861669364446	98.2907661745936	44.10992491974952	79.28063371918844	57.1703904662924	55.617683436604224	78.90066517837361	66.8687235284733	64.59908725168671	81.8943950473539	117.66559671075385	91.16705467289847	52.78295538915316	64.13473228516058	34.466253220344406	60.33465962373519	27.54318464110292	90.91792958011649	98.51167706466367	58.2562785328405	62.11897173810572	75.22391774486569	178.92911239142927
s_10311	KRT2	non-essential Hart 2014	74.03149516760973	79.09346116458735	91.29675585335185	77.02777933747305	117.99075293445155	106.77237398544852	95.89255764931764	61.56057375942207	88.40097188937486	79.10092316533067	39.03873893844322	44.36297812365193	150.26845563326026	30.253645162075593	28.86386766804576	8.538662646841445	71.24624700249582	63.57882096397477	38.030911348152024	97.26022814799929	54.53779266904217	134.59528129362982	24.45399770156751	224.77214286556665
s_10312	KRT2	non-essential Hart 2014	317.93883192518103	232.23642349876135	325.22696304420253	292.9689043177394	298.5199336193407	244.18202002725315	321.5597099840451	355.76552140970625	315.0615997380708	210.27662074783737	231.25363203145298	193.01759394515574	456.46401167258136	197.6142354203661	237.3869891091927	183.2538363111267	206.67830211534823	273.63317264028205	249.0718882838655	413.0282088848652	294.38013088403443	261.0718491810022	151.98243869645046	367.69568990626544
s_10341	KRT9	non-essential Hart 2014	172.5198235602334	240.9252122894113	205.25949059750164	133.6464889359575	107.71529597999344	164.42378864025824	151.51024108592185	196.3215549402546	172.01311280840963	204.34405151043757	297.157466350047	171.30139803470632	230.7469590686465	160.9236444791255	227.93273774905902	251.28261470511745	181.0039788712056	165.64198733304207	214.49452033235275	292.80011768419627	200.17848900114345	257.80728584666184	293.1598230123649	137.97933241069552
s_10342	KRT9	non-essential Hart 2014	354.95457950898594	275.1350303333985	285.31054834454073	178.4147709440615	230.4893432442011	300.33917008885464	298.5454961482089	238.26846552299108	286.14518989267475	180.6137745608384	226.76970380138997	234.13944529328663	247.09415507895932	222.0746293811932	235.1390974474321	251.7812325252566	137.3576293561631	167.79014611208265	170.20039265387732	247.74795668427785	177.86757381835343	138.72182007275802	169.83030960171848	222.77495515561355
s_10343	KRT9	non-essential Hart 2014	328.51475980626816	398.8801506993262	374.79241926219055	335.10375797242546	420.9399767999146	350.1406216444186	278.08841718302114	294.0417627262934	169.76288235180374	282.78580031605713	270.00950448364165	261.93438913896404	283.5609769481187	368.19329856823913	267.06445849182285	202.1386176982057	311.94302741633305	251.88442902482734	296.60020498061067	318.39085846773656	332.8044848099505	425.77013157649895	291.91336921209097	353.16401012664573
s_10344	KRT9	non-essential Hart 2014	580.3540424746549	706.9741510699614	711.959755721088	395.0142530126823	452.91775178162266	522.061329264546	464.11997902269735	583.3188020384642	568.7949570885528	287.40002083403476	342.7649385592038	270.65898441510285	353.97966745408166	310.26078655575395	294.5061311673288	340.2840193418907	246.4735031437693	184.02598774183699	165.33523846998946	400.3190493013965	294.38013088403443	217.43006470656928	210.67513560431152	356.20975151375677
s_10389	KRT33A	non-essential Hart 2014	233.99240436905217	247.9637677007334	299.5240643069253	187.63177018102408	173.79708220209932	211.9992913500326	209.04577567551243	135.3048980267056	184.92452141169366	183.9096463593938	155.54382568147173	152.0639906605967	220.05840783113428	206.62595951119712	213.50792339767628	210.38121763818742	181.0039788712056	190.5038585570898	231.00868966340926	244.9828502556436	190.8822743416476	201.51602069084947	276.6441142958556	214.43507952034594
s_10390	KRT33A	non-essential Hart 2014	269.68616096772115	372.56268214739987	337.3491861092553	350.90432809293276	290.19315794253356	275.0443561338452	272.3348637240621	255.94577946424653	321.8822551304037	422.530764574808	415.3946652228924	539.6720957987199	293.620789877542	322.4909835361675	268.18840432270315	274.54577493531633	289.4779945777082	248.22144953915415	276.2621707315812	434.355282187221	312.9725602030261	294.2754501388179	291.64073192614114	565.7503753633971
s_10391	KRT33A	non-essential Hart 2014	131.53810302102085	126.02672303709286	118.0325728788628	132.32977475924858	176.63181812958703	143.43259636807647	103.56396226126304	122.22912257558181	119.27924213424856	154.2468001723948	106.16483340163944	167.27321800577909	161.58574517886143	117.79610775871986	79.11547207466523	45.529084820119486	91.14384751670636	70.14017797455543	106.62371266444069	178.00450824347564	118.99154764154656	185.03492074074126	129.9903243544401	150.4640655210644
s_10392	KRT33A	non-essential Hart 2014	195.65466580011145	225.19786808743925	289.5185904600686	215.28276789191185	216.84759129758282	194.2525884025485	122.10319007346445	172.606760719732	150.0308183561869	206.32157458957084	107.89694553145631	145.07937143684063	195.53761381566505	146.11866918704595	139.02419226740355	147.0268807941763	204.11086979093395	133.81918237292354	169.91265104010242	156.6400896814784	194.6007602054459	69.61711075717461	142.16671295073377	144.82081510628916
s_10401	KRT35	non-essential Hart 2014	1032.4749593911286	1209.2729675160458	1260.1585581879515	975.6852049413252	1206.3933874522868	1509.0391933411734	1206.967658946078	1672.6874914746384	1713.5241586713498	792.98675473244	665.9598686056428	822.8226936934209	1054.3941426651777	1062.0960535622282	1152.3559639878422	952.9792149666041	1034.033368657845	1001.5786167071722	800.4723605735542	934.2276905937013	889.3378690917672	1009.8426469918159	902.1491027009756	943.1330483378745
s_10402	KRT35	non-essential Hart 2014	216.80652156228564	174.02664464888042	181.24780675948264	119.16263299215916	134.64405853730045	175.00632078763903	221.19216631109268	126.24323482026224	230.81598870435926	100.19450267608552	49.05072869378572	106.86690777309008	187.99275411859756	126.8078318495509	117.86779788537552	123.7481806378585	101.4135768143634	137.04919065497552	115.27144181252211	160.06468965768528	133.24574345277347	129.7399951817157	184.74121884351922	153.36053003028226
s_10403	KRT35	non-essential Hart 2014	392.6313225853587	420.5721628895457	484.65985955076303	333.78704379571656	436.08725982388296	545.1557903875939	388.6845003385675	466.69203284560365	490.5483872541146	210.93579510754847	200.30269843186488	213.113821097345	282.3035003319408	150.62453123246146	127.20033058991817	117.68693314716054	177.79468846568776	240.14527182194087	248.27705067794614	367.65424522977827	232.4053664873956	248.69109680362058	121.00802258706833	556.1625084880134
s_10404	KRT35	non-essential Hart 2014	620.0137720287314	626.3596214579306	666.3768462987266	774.2279359048573	883.5128489808036	928.4411890862677	923.1256883040976	788.3430265126876	1080.2288885667972	975.5780523724115	1133.5517070834105	918.8673867736229	914.1854999613406	632.7517700919215	645.1555111374213	663.4596335378608	686.7881467808155	545.7503675618482	647.8003292350222	762.3231017763643	665.608969619901	659.1404315051897	663.2104117262853	767.8504003770347
s_10409	KRT82	non-essential Hart 2014	66.0995492567944	44.73535992799917	65.25561413622302	54.64363833342105	103.19759686949956	162.06985972532794	102.2853948259388	47.244665267646745	141.19157256395619	107.4454206329075	102.76697401680258	102.52813589024487	81.1072417434752	80.46182223956275	113.28872478081651	52.30704517035495	102.05543489546696	96.35105452666353	96.39985694533357	111.28837482661316	82.42643664752964	157.19900733643087	77.35847967097874	107.31725854165205
s_10410	KRT82	non-essential Hart 2014	676.8593843895746	723.545730222314	660.8922012263852	483.8924599405358	653.2006920914932	578.5715234455241	714.7191963462474	869.5934295736295	747.0037691416862	692.1330776966435	771.2516732237315	699.1983563415616	709.2168115243413	840.6651187589516	726.4113951835363	774.8049304320159	701.5508826461976	721.3840870563095	811.14847369021345	655.8156592807446	666.2287172638673	777.470958739906	863.3065938745249	575.0890457165249
s_10411	KRT82	non-essential Hart 2014	621.3357630138673	659.5218980233523	728.690098899742	412.789894398253	582.1586709355057	456.13011934962947	581.1088993548649	790.0509431751409	601.2200236528404	388.9128722295425	428.06767687889703	367.32248268513933	364.6682186915939	568.3823123002712	463.8042911406814	404.3862829161106	444.8076502047712	671.5434639347551	482.9586381163642	489.7185883754014	536.7014596748922	558.6380538605621	518.231617527568	656.7382039784346
s_10412	KRT82	non-essential Hart 2014	19.168869284470375	11.35065857367595	5.666494722699481	1.316714176708941	11.072734113775457	4.380409724312029	16.621376659215056	22.583451129198224	7.454125507009607	11.205964115088513	0	16.972729152789388	68.5324755816961	11.586502402497036	8.953137772489114	0.4518640233490308	12.195303540967751	7.293721505298617	17.40513548534763	21.79904877390575	11.155457591394988	0.863111484784865	0	24.51962695822175
s_10417	KRT84	non-essential Hart 2014	105.75927881087104	138.51818294635137	100.13110743115996	122.45441843393152	76.71161588634563	95.65762562189417	117.62820404982963	54.826877285376426	56.587627450601246	88.98853856099701	133.9344092278483	117.59383018608042	132.6637830067695	157.0614770116265	147.69331984351345	178.43913337077666	73.17182124580651	86.94256872045547	58.60184861636404	93.6783030146091	148.7394345519332	102.95621190698631	112.41509073512192	112.81083035276686
s_10418	KRT84	non-essential Hart 2014	185.07873791902432	143.66496192872745	179.2183488803728	118.50427590380468	246.87693075240514	144.62500886956423	181.55657581604137	191.1760996042498	289.90723465743713	218.18671306437045	222.02387686007728	210.51621452588336	146.49602578472653	227.2241860045252	194.47770202181772	185.65341781824225	153.40408138375224	187.19036407971004	289.18602219518766	175.06698019823835	239.84233821499225	345.03960842272147	302.50047045417136	105.5696690797222
s_10419	KRT84	non-essential Hart 2014	133.52108949872468	121.64047827843848	119.47283613735559	115.8708475503868	87.96141347962927	79.2004191569932	115.07106917918117	83.80680236631633	60.153014169913135	71.85000520850869	81.42994016193126	30.203155116344497	153.41214717370502	40.55275840873963	52.03895536593248	22.655494890360572	53.91607881269954	30.99025703100717	58.76636440014119	110.53909430033809	45.241578009546345	28.213950693902667	48.63535811718514	155.65787839909092
s_10420	KRT84	non-essential Hart 2014	97.82733290005572	108.31434254915773	79.85101874800235	115.8708475503868	119.6738389928403	174.04427241060438	74.15691124880564	236.50618678663707	170.6629745344461	85.69266676244156	41.37149725305877	72.03910393420743	137.0649511633922	146.76236376496246	217.38087447796175	140.38918183431124	198.33414706100183	166.5079297402845	146.2855891782108	144.47044374804042	124.56927643724404	93.75804112474924	131.59512382914872	132.03672478859932
s_10421	KRT85	non-essential Hart 2014	446.83295297593014	551.281697070495	484.00882991192407	565.5287388964902	590.6621414656731	596.2723344395692	570.880359872271	598.7007730718151	476.27360635477214	367.16011835907653	365.31374867117495	456.38255654158536	488.5296653851181	360.4689636332411	348.0769052267557	345.192229875821	368.4265385534469	189.27173390248836	212.1235561554077	540.8253794231994	406.5544544419507	365.05286397117084	438.19330135857643	536.3370961860044
s_10422	KRT85	non-essential Hart 2014	145.41900836494767	169.54714003320896	158.3308762279193	158.0057012050729	177.69481338354927	133.27989638155674	182.1958595337035	128.96281904962748	139.22971216447857	154.90597453210592	165.41962413743818	158.71449227521055	179.19041780535218	214.35029444619516	147.02991471508076	208.3244526347217	152.12036522154511	138.13219717007024	140.70753326462196	134.4437559553055	184.6847979019837	201.59686639004826	183.08173522131634	178.978871350727
s_10423	KRT85	non-essential Hart 2014	566.473137130728	529.5346615446915	537.6368572924396	481.9173886754724	459.2073144410246	504.86713847284636	440.466481469199	561.1704778058119	652.7172160538785	413.96149789856383	265.106518467948	444.67799631539344	324.4289669739008	505.30024366445406	445.8837766304229	454.35617432069245	406.2961653385572	531.2130162684475	494.0186213951701	289.1879996319666	490.2203863774131	507.1462842838696	485.6442541574689	393.7630670376916
s_10424	KRT85	non-essential Hart 2014	157.9779227237386	257.9607592802835	207.6017351355988	179.73148512077043	146.33676058011983	197.03634947833984	203.29222221655337	147.97817040577644	174.53847930004895	217.52753870465935	190.15451737714633	124.05374724089901	196.79509043184297	138.3943342520479	171.78948894629536	134.8733059605426	139.2832035994738	199.92904160236344	207.16227342314806	169.95630109345853	167.33186387092482	204.6177565867953	126.46891609207407	314.7607750369766
s_10425	KRT86	non-essential Hart 2014	446.83295297593014	500.6844881416237	431.29370618750625	357.4878989764775	577.9065670442742	419.87413311403446	422.5665373746598	499.718693995717	382.7954334379289	396.8229645460755	266.51036701171836	446.03561398918487	539.4574683403234	476.3339876582114	526.9225572852724	396.190436772919	496.79815477416	440.7565862018256	459.07093192232367	568.4319461090988	480.3044240739509	622.9956500098288	495.28119879172897	436.9094722913366
s_10426	KRT86	non-essential Hart 2014	248.53430520554693	232.9682803314082	192.12980556507944	283.7519050807768	231.55246137354598	192.5535556987153	268.4991614180894	103.06147187052736	174.55171332214383	337.49727217207754	312.2086334204592	411.2325251645272	343.29111621656943	401.0217220419807	485.39274829459646	396.73580838984833	373.56140320227536	276.130816427616	418.3264761888593	472.28809052080226	377.4263151755305	377.08290630535885	302.75759561962593	673.517071441798
s_10427	KRT86	non-essential Hart 2014	352.31059753871415	154.3483461356988	266.2015819304317	324.570044558754	270.08527135853564	270.84311850633014	265.9420265474409	283.93577522768226	255.42859568199395	283.44497467576826	271.549544326788	288.1081749673805	204.96868843699937	190.5335950632846	223.66615277143973	181.64893533101002	258.66880668473704	142.7112107801826	252.64865751050252	191.38825783393662	207.6154607287401	155.17559277646762	128.2296202232571	204.29745373808342
s_10428	KRT86	non-essential Hart 2014	109.06425627371075	138.0542151078317	118.14532053881334	78.34449351418199	91.41611733616088	107.7856143901394	58.1748183072527	28.827625732034427	56.91097951898706	48.1197282589095	66.52544827839753	31.943131168727263	77.96355020303042	59.86359574623469	39.076908892286525	7.588180803353247	58.4090853804245	32.30586788093642	11.923208120130584	78.62357075499496	55.15754031300855	59.50231003735253	23.293252289778476	47.741101991262354
s_10457	LALBA	non-essential Hart 2014	278.27910237110444	317.60790585094907	435.3890006430835	281.77683381571336	380.81236674552497	477.6535278379848	274.89199859471057	189.93596656359819	220.24652256935894	400.118836344631	739.7105773268471	605.4183414826798	237.0343421495361	419.6888648015593	472.4591797515111	715.7354648375444	328.63133752502574	387.45219345130135	568.5727047558538	247.3506717320107	476.58593821015256	571.9900906683258	696.1095844093331	253.38686833959196
s_10458	LALBA	non-essential Hart 2014	214.8235350845818	229.26842820017504	166.4196398556167	215.28276789191185	236.86731476797453	224.4803242376545	219.27431515810633	216.42473998814967	231.3927288186158	406.7105799417419	511.11796719605627	449.96969099721525	291.7345749532751	317.98512149075196	334.80237062617	318.0960624194315	300.3895819564688	292.3666580573704	342.03175047337277	173.695551384032	257.81501989001754	279.9532649406689	300.03858709461423	275.5092272846423
s_10459	LALBA	non-essential Hart 2014	222.09448550282917	179.32170682385754	212.3662485786939	311.40290279166453	249.00304413571223	234.71511233987576	295.3490775598983	157.69254040742004	238.84685432562537	257.0780002873247	183.25752052038615	224.4124971897213	287.33340679665247	222.0746293811932	232.37585323274664	269.8245795885466	259.3106647658406	220.37887160695448	241.10931955251863	197.40554262217478	230.5461235554964	347.84415272827374	247.44591443815182	301.02805068649155
s_10460	LALBA	non-essential Hart 2014	167.23185961968983	201.3461904741465	140.09116780036487	122.45441843393152	117.72503483980665	121.33107971010841	154.06737595657034	191.56771710121737	106.90959163396352	200.38900535217104	266.7373525106784	262.3873247832281	305.56681773123216	249.75349623160275	299.1521110770016	231.22925643515188	371.6358289589647	309.71890068035054	414.09164382711367	204.87689086251982	303.0565978995639	310.8909142409251	379.9756827546256	233.8114560113735
s_10549	LCT	non-essential Hart 2014	87.25140501896861	106.65455003947159	82.54969561462997	70.44420845392834	112.58736780026891	55.323081753707555	110.59608315554634	74.38614548739844	86.1157594215114	225.43763102119243	328.1991941492191	287.82229812768753	137.69368947148115	175.08492519328854	132.21146646636421	106.71760914096575	54.5579368938031	134.55154686764155	71.70376450456067	194.6928779126016	96.0608848147902	78.57274444181535	80.6382748883855	78.15317588651527
s_10550	LCT	non-essential Hart 2014	314.63385446234133	223.22239093183447	298.10925736929687	260.05104990001587	297.01440254199053	228.25172970430856	366.9488539380555	379.70874820320563	363.61836156740594	210.93579510754847	203.5643665173257	213.7808670566286	305.56681773123216	186.02773301786908	160.9536154788189	212.68729155172272	249.6827935492871	272.5835606033184	154.83718977792043	232.2585942127552	259.0545151779503	202.59434202683207	235.2850379623534	332.9882764807162
s_10551	LCT	non-essential Hart 2014	232.0094178913483	193.01855053464084	227.48174582068285	254.1258361048256	214.1017557359971	129.8615350342793	255.71348706484704	201.76072339898508	238.6284482910122	138.42661553932868	165.00056635180758	121.12202306029519	142.7235959361928	83.68029512914525	97.82111036894753	83.26743372360627	179.07840462789488	148.87299106527314	205.6274368059018	182.68055713634692	158.03564921142902	154.39332699088152	136.6511352982338	163.94719162352618
s_10552	LCT	non-essential Hart 2014	42.303711524348415	35.19277705661041	38.407049450761534	42.79321074304058	40.570391628542694	30.534888001043562	56.896250871928466	121.57641578038158	20.18211008693802	67.89495905024216	67.82801873508137	79.50018455745176	90.53831636480952	79.17443308372974	57.023757322461776	104.16222631736086	56.4835111371138	103.27859378460316	161.8952437141632	45.6139234501707	70.65123141216826	125.53261070338874	77.08584238502887	4.694214656212766
s_1061	ARCN1	common essential Hart 2017	96.50534191491982	51.55149055041971	62.66968492954592	107.97056249013316	43.31635006551106	42.18185258077147	99.08897623762822	186.67246548835993	115.60890938116401	165.45276428748332	93.1181610597962	102.7187204500402	106.2567740670334	122.94566438205187	94.21793051976096	70.19459091715562	102.05543489546696	65.4275864519186	76.96633749140815	86.06472607650052	149.97892983986597	132.24961997686856	99.86484434389821	105.86902628704314
s_1062	ARCN1	common essential Hart 2017	140.13104442440414	130.95107723056742	99.77467510262952	80.3195647792454	163.61015698739527	181.84304348219385	149.5923899329355	252.4864696405245	172.96993499147226	241.25781565425856	161.74938215384924	184.48358322881222	152.1546705575271	264.55847152368233	214.06384883579815	146.98012699738615	297.82214963205456	250.76918504368484	271.5202423776911	135.74764659103099	286.9431591564378	292.4148630172492	331.78437870036004	178.32959452525273
s_1063	ARCN1	common essential Hart 2017	164.58787764941806	120.80580245841625	147.0851781216066	128.37963222912174	144.03370659268717	151.94275575263637	159.18164569786728	145.80250302228427	154.24290921227043	131.8348719422178	33.72717902462139	54.06521121299229	58.47266265227282	100.41635415497431	109.87631440297861	88.4872468905152	77.02296973242791	110.53892081177065	120.588853393962	65.08249600735067	128.90750994500877	91.24955236959343	114.36272376376994	80.75028318841218
s_1064	ARCN1	common essential Hart 2017	31.72778364326131	17.10968858717272	16.122959209358374	33.576211506077996	17.539114501920345	35.42191792770103	58.81410202491482	15.849754655152577	52.410518605775266	56.02982057544256	72.01859659138742	36.7348386958365	23.89205570738029	43.771231298322135	36.77420538004864	8.990526670190478	53.91607881269954	56.76816237949406	32.60382257752737	73.23558659548996	70.65123141216826	51.62613372869138	34.93987843466771	5.04373254859874
s_10653	LIM2	non-essential Hart 2014	465.3408267678326	539.215968478323	509.71172864920123	410.8148231331896	429.0893203710656	390.0197373379161	353.523895867151	210.23496035997704	332.1765852303705	435.7142517690298	441.71499540553896	396.88211759742444	474.69742260716106	497.5759087294561	445.5043816983694	494.4316769899523	436.4634951504248	462.0055696573968	382.4884645930622	445.1161540468113	502.61533925674087	474.58944891964404	493.7931319464958	518.5092733197159
s_10654	LIM2	non-essential Hart 2014	312.6508679846375	393.76204910802494	386.21270004667576	439.7825350207862	415.97937323988504	325.02497978620613	423.2058210923218	299.99222420640393	488.9098789230227	565.5716006321143	572.9080724206435	650.4966063350645	499.2182166226303	566.4512285665218	658.6592440839088	807.4169737621742	473.0494057733281	555.2101020973362	548.2759604606038	382.671632229751	510.0523109843376	373.52342346061903	575.6542007286516	414.78630989475164
s_10655	LIM2	non-essential Hart 2014	569.1171191009997	601.8215512172167	662.3251975126925	610.2970209045941	535.7419897232446	433.8238345810364	592.616006272783	565.413022623469	403.3708596157678	365.8417696396544	391.735356940908	265.2955232086077	544.4873748050351	434.4938400936388	420.48713119069237	447.9988641231348	412.0728880684893	473.01351937764866	573.3146331097439	647.7523556713078	413.371678525581	461.2385481518772	508.2754992458722	744.7300501656587
s_10656	LIM2	non-essential Hart 2014	336.4467057170835	383.8391991247753	411.02088447653404	493.1094591774984	433.78420583645027	449.3445886827309	474.98780222295335	375.6076171593686	515.0910302092341	251.1454310499249	212.60204940203096	228.91832787713759	341.4049012923026	238.1669938291057	254.29103747888172	283.3336124737939	279.8501233611547	295.9640055988647	279.77055272281285	518.1642225662786	285.703663868505	313.2103843512848	299.5243367637051	523.2034879759286
s_10745	LOR	non-essential Hart 2014	370.15747583804864	352.88438363421824	378.9931944055329	231.08333801241915	363.8932201726485	284.9719920701289	317.0847239604103	464.2661617389641	353.2805354891136	233.34772333772548	198.95473087538903	331.4229380121583	210.62733320979993	212.41921071244565	178.41358928662981	189.7201940283835	230.42705111618017	305.37249140507276	272.4247571727952	216.17727637214077	269.5902251253789	216.26976163139096	244.09592295275547	272.51324485682903
s_10746	LOR	non-essential Hart 2014	771.3817398267906	1101.264750482448	1735.973143784413	925.6500662263855	1040.7450344444255	1660.4497328776365	538.9161739891651	683.9870595276079	677.7581211336717	278.83075415779064	282.72791323943835	270.34839256118494	286.70466848856347	246.53502334202025	375.8573999491182	460.30824027325775	311.94302741633305	436.5604520781378	472.80316963266245	304.9697636176342	306.7750837633622	376.1651403277768	337.67381414779004	369.6431186569208
s_10747	LOR	non-essential Hart 2014	606.1328666848046	703.6450069202308	554.9745844403897	550.3865258643373	330.3203993707753	390.649037535185	560.6518203896771	703.1982196322408	794.0487166628649	452.85278512151814	557.5076739891798	510.25718319478233	383.5303679342626	301.24906246492293	297.22880249681725	319.1711317087378	336.9754925793721	359.12655259828375	330.5059611562018	328.4922367797542	391.6805109867574	328.8818912694083	358.01459265360586	239.6537422633396
s_10748	LOR	non-essential Hart 2014	183.0957514413205	202.24544876011097	213.10456955661914	330.49525835394417	266.36472653197654	326.872288498791	243.5670964292668	201.8695133483123	270.0134946276273	328.2688311361223	297.7581125348456	276.2612709508426	281.0460237157629	354.67571243199257	455.63627715221617	441.7039816669196	397.95201028421087	410.7491522515198	423.6851777240786	361.7418438796623	343.9599424013455	346.44131255549905	378.8696214903308	279.8037633634041
s_10949	MAD2L1	common essential Hart 2017	44.94769349462019	25.585611719279427	24.10624214929073	46.08499618481294	46.41680408764368	50.43605182705009	48.585562542320936	7.875925140455344	26.89781944549818	20.43440515104376	0	27.223190166291452	14.460981086045964	19.95453191541156	27.198235364323832	0	37.86962678511039	9.042303558849085	13.732237710338804	17.677609990484882	47.100820941445505	22.225688753208782	61.185604508408844	18.57701933612556
s_10950	MAD2L1	common essential Hart 2017	154.01194976833094	127.54779148453628	69.16905894144236	128.37963222912174	134.99830837169947	82.41401239364558	166.8530503098127	90.13799576830912	87.28247367211932	249.1679079707916	134.07060052722437	238.07233304231622	177.30420288108533	211.13182155661264	230.87251246981288	239.9704741952728	202.8271536287268	196.59884988591813	166.92491368182817	152.953281109966	194.6007602054459	151.10257245013963	238.03507072835578	165.44558456320016
s_10951	MAD2L1	common essential Hart 2017	90.55638248180831	92.65158081312792	83.96450255225848	50.693495803294226	66.96759512117731	31.118296244873385	60.09266946023905	102.32174627617056	107.70473778283322	140.40413861846196	128.95111290007304	135.4724306273979	101.22686760232176	158.34886616745948	116.22849950157035	170.44584234086452	132.22276470733456	85.56016891426398	101.71726852677344	99.38093748848067	123.32978114931126	159.51847744679057	131.95346950358342	155.4078784253004
s_10952	MAD2L1	common essential Hart 2017	258.4492375940661	216.33211871311343	267.4527285663811	84.26970730937222	181.76948516912478	109.50494303358363	193.7029664516216	152.49269009675163	232.38453301293595	231.37020025859223	252.43350681194335	230.32537557937894	172.90303472446263	348.23876665282756	365.00728751636143	401.45700373661805	351.7382284447541	411.78206704941783	386.174911008884	150.2255199409731	314.21205549095885	293.2233200092369	312.30068407939274	165.49534352249788
s_11029	MAGEA10	non-essential Hart 2014	410.4782008846932	501.6961245453218	433.4795573961097	508.2516722096512	500.0428097872991	496.664131254224	511.426974129694	567.1862198356714	637.5688110160834	557.6615083155813	680.2392849795907	511.09128795863705	375.9855082371951	597.9922628844304	761.7370716511284	1076.5402463988685	599.4954477507306	803.3970001462759	1072.3351831596126	532.9344974303656	486.5019005136148	505.98711724868826	499.8539841708955	561.3057589552076
s_11030	MAGEA10	non-essential Hart 2014	869.8700682194143	866.7754017035966	934.5060608248109	808.4625044992897	839.4879992464946	936.8948563689542	831.708116678415	985.7306768952807	824.9184729406708	980.8514472501004	1020.647035899392	813.9545653679352	731.2226523074547	926.9201921997628	860.0592956077205	752.9441160686542	867.1502675709175	1016.1660597177695	992.3262697153378	638.0705111117788	883.7601402960696	919.9686075485986	876.0747934042041	633.5167289453939
s_11031	MAGEA10	non-essential Hart 2014	535.4063489800346	547.6823324800715	450.4281289224796	616.8805917881389	500.3975511232286	610.8310401642291	560.6518203896771	475.144498656425	503.7131839032693	696.0881238549099	709.0634779885185	662.2246923164805	581.5829349822834	676.5230013902436	607.6367548585458	592.1742993868465	750.9739548911721	694.9728436354146	742.8021240339203	714.3937985688875	668.0879601957665	610.6160336724441	657.7340061007842	788.8246877263316
s_11032	MAGEA10	non-essential Hart 2014	550.6092453090973	380.9549045528478	408.0457996482767	466.1168185549651	388.7845239617852	320.39390999782995	430.8772257042672	495.74809115061487	502.27133361762793	617.6463750492903	688.2816932186538	634.9544506397407	536.9425151079676	402.3091111978137	446.5066088736586	373.83100458941817	453.7936633402211	532.5453243574424	470.0076893711318	554.22422547308	573.8863183128756	646.2199504398183	702.3883897721885	552.5670081940236
s_11033	MAGEA11	non-essential Hart 2014	243.90733675757133	182.3542845883861	232.0898659342843	163.27255791190868	189.1217973317237	162.12105175298421	249.32064988822583	174.29290623201473	201.30960472261177	251.80460540963597	320.92853660662036	271.5883814588552	188.6214924266865	478.265071391961	389.48285155119686	389.1943813832852	421.7007592850428	407.86862897776126	492.79862367332464	312.37357367949846	419.5691549652449	457.5697563215431	454.1947597441766	145.7196901797866
s_11034	MAGEA11	non-essential Hart 2014	354.293584016418	307.76875659435825	276.319803437239	320.6199020286271	263.7962002006642	222.30556741952114	383.57023059727055	437.1137959441271	408.03299656317256	279.4899285175017	244.3910985728803	223.74545123043774	307.453032655499	286.44408717284335	212.0451555199395	364.29510630229834	260.59438092804777	371.0338392039092	261.6802568207306	458.4323654587914	321.6490272185555	297.9988964619493	321.1817653377843	327.04566885861993
s_11035	MAGEA11	non-essential Hart 2014	490.45865548541445	418.0394580384042	467.3657780723561	422.66525072357007	613.0740650401647	509.37552826629906	317.72400767807244	382.1998998595941	462.25693355632745	336.83809781236647	424.70473070634966	325.27242355225684	287.9621451047414	307.68600824408793	332.6619586547202	289.61308902232366	329.2731956061293	360.90852912996536	323.72210019292095	385.976252308416	323.5082701504547	337.83752495404906	352.63940753708494	371.6403063668739
s_11036	MAGEA11	non-essential Hart 2014	118.31819316966197	117.99564948278925	114.57011871344562	242.27540851444513	111.2584087008965	102.41756027496461	148.31382249761128	292.80162968564184	166.03581959829893	203.6848771507265	163.23354100970113	173.59079127025157	147.75350240090444	170.57906314787303	194.50403594173451	257.51520343842355	179.72026270899846	221.24481401419692	190.5932654974992	187.14683915297383	172.90959266662233	177.67114587367132	150.19071032427684	266.7203158383933
s_11041	MAGEB1	non-essential Hart 2014	284.88905729678385	279.90154220391366	224.64486497324035	407.5230376914173	355.5666902466067	366.4239560867399	249.95993360588795	256.90308495725776	289.74555862324416	291.3550669923013	328.68807835942886	275.56950997733395	373.4705550048393	366.9059094124061	474.2201967909074	606.7742095243859	341.4684991470971	360.2930453087063	533.9269495689357	535.2125319280302	343.9599424013455	455.5201505551782	391.2174268635942	484.20113674585025
s_11042	MAGEB1	non-essential Hart 2014	264.3981970271776	314.40792663310293	367.99844793998557	185.65669891596067	238.63880969073477	287.8325411874047	300.46334730119526	434.600906038331	351.12201704418555	95.58028215810788	180.18792472159583	87.6765519094289	166.61565164357307	169.29167399204002	160.16849169479508	206.9065668417656	134.14833895064527	142.46190920628254	168.66555603663102	187.02685925543187	141.92221046830292	127.420525071356	125.03553339433518	151.86253881637563
s_11043	MAGEB1	non-essential Hart 2014	175.16380553050516	192.93484980798203	243.6665400482632	97.43684907646164	152.27182765435754	145.94010136597552	150.87095736825975	64.53036171193469	183.1593190576665	187.86469251766036	147.37917158031723	237.90527423774515	224.45957598775695	200.83270830994863	307.86181153830853	436.1568919224797	310.6593112541259	369.1015875206375	430.97613467950384	187.61881462452368	205.7562177968409	318.3366708471908	242.7327365230061	150.81358341345037
s_11044	MAGEB1	non-essential Hart 2014	142.11403090210797	79.70571219570803	87.56516069849047	149.4470590564648	80.87506516244048	95.09981339189248	102.2853948259388	147.793247232378	83.41548287358432	96.89863087753008	194.2193878215788	166.5096905075971	138.32242777957012	304.46753535450546	261.4304903721411	426.60545370924103	274.0734006312226	288.62019237636935	351.5839944165583	211.65855263645275	211.9536942365048	286.9390025181466	207.90959071781384	252.03855572934577
s_11049	MAGEB3	non-essential Hart 2014	333.1417282542438	371.6538647310772	249.71492342035742	268.60969204862397	254.14058829986735	291.32769057616645	249.32064988822583	227.72735112783408	309.245982562153	264.98809260385775	186.98364349126956	286.1540885999782	365.2969569996829	334.07748593866455	320.98614955274263	405.6016135957872	290.1198526588118	404.78773883521603	442.8445042050421	357.0506985273713	288.8024020883369	279.30536330708173	316.9673256330525	408.3950681874413
s_11050	MAGEB3	non-essential Hart 2014	191.68869284470375	252.28542999344552	206.96889484543868	213.96605371520292	203.82642165692158	158.01689810656447	184.11371068668984	155.962885495559	154.6229912810765	189.1830412370825	202.96372033252703	197.4516581078986	166.61565164357307	220.1435456474437	244.33567253110343	206.8130592481853	163.6738106814093	113.17014251162915	76.00698410171167	175.60649384826903	162.37388271919372	153.61106120529544	166.56602650480704	229.2661165072866
s_11051	MAGEB3	non-essential Hart 2014	35.032761106101034	26.114162023741308	44.02989850391789	12.50878467873494	40.304673533897784	50.00621966618904	57.53553458959058	3.219991675659992	32.678454610158425	110.74129243146294	149.34875309659668	117.7608889906515	51.556541263294314	31.541034317908597	31.247716950677706	21.549211730383064	47.49749800166388	71.00612038179787	27.176733806902703	104.71647992892457	68.7919884802691	75.33550835387359	81.2847699692654	71.36185387598665
s_11052	MAGEB3	non-essential Hart 2014	497.06861041109386	441.5108685398361	596.876811349618	376.5802545387571	458.14419631167976	454.26251469743363	366.30957022039337	278.8229437161704	417.99074057265886	249.82708233050272	232.87398218668096	276.09421214627145	232.63317399291336	254.2593582770183	184.0881302915086	231.85246170110912	216.3061733319017	201.77780709030728	219.0854815432787	269.9442904104508	209.4747036606392	165.23687504348953	219.45499635372295	274.6609146219772
s_11053	MAGEB4	non-essential Hart 2014	102.45430134803132	108.91703444992012	140.0038764612786	82.95299313266328	151.47442761965758	133.88890063921468	178.3601572277308	153.68931373782493	162.02038678766587	114.0371642300184	69.9233076632344	114.78092404059848	182.33410934579695	157.70517158954297	115.10455367069007	143.24062736477583	78.30668589463504	66.34362057635774	107.30887308117525	252.28177687938557	114.03356648981544	130.90029825689405	84.54905306617687	263.6240120404499
s_11054	MAGEB4	non-essential Hart 2014	109.06425627371075	92.35501442792587	126.28499680823936	88.87820692785351	93.01067165479557	112.59585627531249	90.13900419035858	82.35997500209567	160.83192454789523	81.73762060417504	94.7035980027346	68.12974194040206	69.78995219787402	233.66113178369025	206.68095863135665	171.59887929763215	212.45502484528032	182.47777255707322	183.028115569112	83.68180814071364	156.79615392349623	172.0609212225697	144.86206156924186	41.14921754369193
s_11055	MAGEB4	non-essential Hart 2014	50.89665292773169	118.83988443316974	96.26857526766923	49.37678162658528	45.619526928326344	65.50137775405541	85.66401816672375	157.3988272846944	73.90778495541927	102.83120011492989	101.55519775970279	153.80396671297945	94.31074621334324	108.14068908997233	99.04044093550215	91.85285016723785	57.125369218217365	135.051307027525	104.75984447964007	121.09019928368397	95.4411371708238	82.18688177935235	59.565292913204935	116.00665206930566
s_11056	MAGEB4	non-essential Hart 2014	257.78824210149816	245.10815051988072	419.1969394433177	348.9292568278694	335.5472125269803	308.64456136278955	295.3490775598983	346.8887813766614	390.44621699038896	158.20184633066134	182.98513792163402	151.44399621176154	238.9205570738029	280.00714139367835	191.71445780713228	144.76756067743116	155.32965562706295	193.4845652652417	87.53277341888258	308.2743836962992	202.65747957700896	232.29197859270815	226.03009890903178	392.71451336053366
s_11057	MAGOH	common essential Hart 2017	91.21737797437628	137.08081522556677	106.96872442290804	128.37963222912174	124.90016064751478	75.12186152440157	106.76038084957364	54.228565464839775	154.20792720101286	143.70001041701738	89.99268427371143	144.57819502312736	135.8074745472143	88.82985175247727	107.97933974271099	136.4626670145404	101.4135768143634	89.88988095047625	89.95857619042002	76.22555635978834	113.41381884584904	109.29518389087384	98.08862809221989	191.9126402720773
s_11058	MAGOH	common essential Hart 2017	689.4182987483656	848.8310372964016	859.0194775218301	823.6047175314426	759.4104569941367	988.1905725177264	507.59127182372134	553.8493550863149	694.2481504783625	744.2078521138194	651.7119038942021	611.9512143211725	440.11681566226855	583.8309821702672	756.819176499713	753.7232566695343	564.8351113711379	649.0456585855168	566.105612030537	529.6147808922808	621.6068868982874	713.5711095394333	778.258802597934	356.00951049926397
s_11059	MAGOH	common essential Hart 2017	262.4152105494738	265.9822737042289	377.19649881850967	143.52184526127456	222.95984472671137	316.9755486505526	237.1742592526456	126.77626609104996	296.2863579255166	172.7036822443053	191.23010233487008	215.3537843044403	124.4901850016131	202.76379204369812	200.62702269442434	185.26384751780228	202.18529554762327	136.79988908107543	161.95008230875555	164.0963414624037	211.3339465925384	176.80803438888645	178.9293439985657	223.87286606630187
s_11060	MAGOH	common essential Hart 2017	738.3319651983934	992.402739368112	889.6432830316962	712.342369599537	896.9776603232963	804.8788604561526	686.5907127691142	538.1192759555748	752.1377001695748	492.40324670418346	480.6873694691852	418.26538515773245	624.3371399323323	561.9453665211063	525.55517414321	380.0168395259342	570.6118341010701	686.3802085192524	614.895216402907	621.1199328473474	681.7224083630271	627.6345902305482	735.092485771763	621.1816744386856
s_11133	MARS	common essential Hart 2017	5.287963940543552	4.544087081613693	2.9678178560718482	3.2917854417723524	7.618030257243844	1.949692767897361	36.439171906740704	29.567351326391254	16.870111413496847	38.89128722295425	1.6308340427304042	20.95385767126818	36.46682186915939	41.840147564572625	27.27938113471789	17.68499063352123	27.599897487453333	18.9171550468095	18.364488875044124	37.30350770484814	38.42435392591607	37.816349972133544	22.233727386969605	57.578968840436616
s_11134	MARS	common essential Hart 2017	105.75927881087104	89.09045274413748	30.041877861434422	86.9031356627901	40.304673533897784	40.76437602904767	76.71404611945411	67.10853216747974	46.883271486985734	61.96238981284236	93.9562766310574	61.24041499654366	76.70607358685251	95.2667975316423	85.26479274727185	70.44389982722521	46.21378183945674	139.7138068329651	34.755432376102874	63.066670104991466	113.41381884584904	32.85289091462206	68.46188629209183	94.98260576071095
s_11135	MARS	common essential Hart 2017	118.97918866222992	299.9601078289562	298.9603260071726	199.48219777140457	234.03282459125208	409.6446450860304	120.1853389204781	143.42014131522296	222.30009498051436	40.86881030208752	15.187358369788274	30.67961651583277	42.754204950048944	53.426649967069665	47.8271822387905	20.754531203384172	55.199794974906666	62.82975923019124	45.59606127653922	27.134591214349655	37.1848586379833	41.592178708068076	46.15796263713268	44.94455712640725
s_11136	MARS	common essential Hart 2017	46.93067997232402	23.31356817847258	18.821636075986007	46.08499618481294	24.802894924765198	5.316862087518517	46.02842767167246	40.859076890990366	27.38284754807691	29.662846186999	14.020979212480492	21.50208559542989	56.58644772800595	21.241921071244565	27.27938113471789	10.704475170006326	34.66033637959256	18.95054952494062	6.893538152465593	19.678339433424355	40.903344501781625	9.089997836639677	17.247912185874064	38.05291374574857
s_11137	MAS1	non-essential Hart 2014	56.845612360843184	82.12603892911591	44.342685162905234	78.34449351418199	92.47911259012312	62.538444581467175	109.9567994378842	80.53241571599276	99.65212417240437	174.68120532343858	110.1284257589854	246.24870039429337	122.60397007734625	160.279949901209	171.0855109326656	304.2128651414296	204.75272787203753	158.78123703136467	257.1576828452101	105.25599357895528	188.403283765782	177.2669173776775	235.21484169436388	187.71762211191094
s_11138	MAS1	non-essential Hart 2014	131.53810302102085	81.6070477550123	84.79738184145543	159.32241538178187	130.48073213658824	167.36112579901834	124.66032494411292	93.02076492166516	98.93545601311763	282.78580031605713	252.25191841277527	228.10774886850714	162.2144834869504	476.3339876582114	391.66383640784363	402.4386994507775	275.99897487453336	339.47703305675634	470.2270437495013	156.2054594695699	247.27930994258892	255.8658530258944	241.50179484322757	174.0848174057887
s_11139	MAS1	non-essential Hart 2014	328.51475980626816	342.97109278132694	375.33070124107894	262.02612116507925	394.0995002315964	408.099188465166	396.995188668175	450.5050556681472	406.52118225501613	255.10047720819145	215.07099901602257	177.4519124946077	179.19041780535218	333.43379136074805	325.1310158747708	265.16567796468587	232.9944834405944	245.29083454819892	206.31259722263638	286.31800976521015	265.2519916176142	226.16821646001836	244.99954319908994	294.28608590949335
s_11140	MAS1	non-essential Hart 2014	148.7239858277874	151.38990996747074	147.42342110145825	127.0629180524128	107.53810962510262	88.89769096882375	189.2279804279868	140.54825773695225	160.72697851412258	279.4899285175017	290.39666079266283	431.4958111212876	299.9081729584316	295.45581126367443	300.49316029914735	367.59841585611196	280.4919814422583	339.70963739159083	244.45318575997317	395.710538587006	298.7183643917991	359.8741950624617	254.56629156536036	449.29468748311007
s_11181	MBL2	non-essential Hart 2014	409.1562098995573	394.8000314562322	376.3818088779915	301.5275464663475	392.2392278183168	307.0479127142688	310.69188678378913	242.82649461354453	360.21465088228695	406.0514055820308	492.1136916558005	520.2688188790398	352.09345252981484	293.5247275299249	296.6465431387786	176.61613735126164	275.99897487453336	416.0115956512368	252.25123870754288	366.0730495393276	288.18265444437054	198.3869575485051	266.81287642964355	503.97679008856153
s_11182	MBL2	non-essential Hart 2014	302.73593559611834	354.61831774020493	291.3407423679562	314.6946882334369	422.8000034624289	592.6033130282276	278.08841718302114	223.6262200839971	372.1125073020881	342.1114926900552	334.62125223305424	238.71585324637562	301.16564957460946	280.00714139367835	323.6540090317538	246.18752300246004	320.929040551783	355.71287468651065	280.66151887710396	167.46849971954947	316.6910460668244	395.8561491194281	402.73917259299964	274.41051292241934
s_11183	MBL2	non-essential Hart 2014	358.25955697182565	434.2498883396125	287.20180224283575	315.35304532179134	295.8625069221264	268.944617766089	299.184779865871	334.17199959801223	376.2896161469141	239.9394669348364	224.20995998781433	328.6100318666763	250.2378466194041	283.8693088611774	363.15088574129084	513.1139032637518	309.37559509191874	276.04733023228823	268.5325050194168	281.0349090438273	261.53350575381586	266.9246109297001	229.10745310847824	260.3780296388461
s_11184	MBL2	non-essential Hart 2014	120.3011796473658	114.97263084861896	141.6005330492651	119.16263299215916	142.79377073459938	78.54022287167899	122.10319007346445	72.8087899244429	124.39142517297446	365.8417696396544	193.09840576406305	469.5882674909154	275.3873789429623	278.71975223784534	344.8652152642591	298.02703020491356	319.00346630847224	329.93496933802373	400.78456623270097	235.05389356022897	274.54820627711	189.89020685265538	312.4019045883729	245.3467516374126
s_11197	MC2R	non-essential Hart 2014	221.43349001026124	227.30251017492853	166.3068921956662	162.6142008235542	184.42691186633905	193.11136792871696	202.65293849889127	274.67830327275516	190.57846255341855	227.41515410032568	225.43222013241655	199.71633632921885	187.99275411859756	329.571623893249	433.82857259639184	595.2595139012617	326.0639052006115	345.5219326683879	308.7427674791108	169.08704066964157	249.13855287448808	270.97144004962655	349.5465412171433	234.61041144050824
s_11198	MC2R	non-essential Hart 2014	284.22806180421594	277.48121547050584	290.1696200989076	183.0232705625428	191.7791011535554	175.43615294850008	134.2495807090447	269.6633761354852	183.26426509143914	244.553687452814	167.1971333670471	215.2349662693184	228.23200583629068	182.16556555037005	170.16442952777044	121.69141563439278	179.72026270899846	212.91817771100028	216.303549922561	222.64428783170715	213.81293716840395	205.2371949339868	253.62349929202696	146.16912771653534
s_11199	MC2R	non-essential Hart 2014	91.21737797437628	135.87543142404195	104.5209991970458	161.29748664684527	138.27607162410553	166.98248566581356	121.46390635580234	84.64443233491505	125.54490540148754	177.31790276228293	168.0352489383083	274.7118794582551	169.7593431840179	298.0305895753404	333.1224993571678	425.91995472037473	191.91556624996625	262.492802019589	241.2738353362958	135.17078768135895	223.10915182789975	223.956919295256	202.5499177217883	200.40219451100535
s_11200	MC2R	non-essential Hart 2014	271.008151952857	318.29429847837025	303.7757520919963	267.292977871915	299.671460613057	267.75220526460123	320.920426266383	504.2549519360998	348.2033344616453	351.9991080857215	498.8500678883976	387.32341755743096	424.3983579600446	398.44694373031473	371.71253362708995	452.4552106337161	371.6358289589647	332.6997689504067	369.2768715156808	488.7142515946228	300.5776073236983	394.58767309865243	303.03023290557576	612.3931647182038
s_11201	MC3R	non-essential Hart 2014	262.4152105494738	232.15272277210255	282.5936821292343	244.90883686786304	212.68438777225322	178.52706619022894	230.14213835836233	163.14259444123581	271.65200295871915	216.86836434494828	203.0196013198215	216.02201952272463	294.87826649371993	177.01600892703803	170.28614818336155	210.568232825348	206.03644403424465	201.26134969135825	228.85707986483374	208.7361210506352	229.92637591153004	209.68825254990713	218.5668882278838	349.7173849847818
s_11202	MC3R	non-essential Hart 2014	25.778824210149818	49.19574628295406	32.809656718469476	42.79321074304058	46.7711767974253	94.61878920337517	79.27118099010258	62.452598702684384	43.12122672222338	62.62156417255345	56.64964982243109	94.28000201359433	125.747661617791	84.96768428497826	29.080971059311175	18.993828906778187	62.90209194814946	41.7477481652756	51.76314905849083	168.59996873867198	68.7919884802691	90.06305808801349	79.15020804315236	46.89198587706262
s_11203	MC3R	non-essential Hart 2014	397.9192865259023	379.6107966890803	464.4670622066916	542.4862408040836	442.9081357971921	484.38256640301006	413.6165653273901	355.25422838832617	438.74959077385336	500.3133390207165	629.9208990414107	517.0982693691915	589.7565329874399	585.7620659040168	566.514818730484	625.6122371146748	598.2117315885234	526.9834876666287	616.9371490122978	561.4556139183412	469.7687141265223	460.3492454606908	445.0255290793399	568.1476433765686
s_11204	MC3R	non-essential Hart 2014	148.06299033521947	94.69164043467495	67.45965469350534	79.66120769089093	103.9947511534343	76.64172213143789	101.64611110827668	87.07030344155461	104.58939715484252	110.08211807175184	99.96976081676438	160.04977345277848	164.72943671930622	81.74921139539575	101.22142579214895	109.94295102731799	147.62735865382015	95.01874643766874	124.37142835815558	139.60687677914638	98.53987539065574	125.42443775779137	133.74519787575707	100.47577584605843
s_11209	MC5R	non-essential Hart 2014	635.2166683577942	622.6693284570556	641.6377638592758	566.8454530731991	580.2980298960783	587.0560868162559	581.1088993548649	576.3022780167782	647.6882310597625	419.2348927762526	375.699399112356	473.7129290587411	614.277327002909	678.4540851239931	683.4067233604869	641.5208515070376	688.0718629430227	623.3178449542266	804.9678372674488	583.486678368713	645.7770450129766	608.5379646196836	647.2791496086747	529.2957742016853
s_11210	MC5R	non-essential Hart 2014	442.2059845279545	422.8992297659365	450.6608912145661	360.12132732989534	381.1664937045414	325.5315999885516	411.69871417440373	352.93714723101385	365.1084278863997	545.1371954810705	475.09294306910886	546.1814428819885	366.5544336158608	394.5847762628157	440.69611024790845	281.27698148876163	448.6587986913926	349.01909677548883	413.9135794025235	465.6788503634724	466.6699759066903	393.61752470826724	454.9114510930461	383.6258429811964
s_11211	MC5R	non-essential Hart 2014	343.05666064276295	281.5708938439582	346.0707900271129	334.44540088407103	360.70423441076184	461.3701933956636	446.85931864582017	462.1448893301355	397.5902244511076	481.1972825890949	673.014024536784	490.97153505122344	397.9913490203085	413.25191902239425	522.5748265372592	496.9870598135572	362.0079577424112	375.8955488660527	555.4436915860313	353.08658490113373	502.61533925674087	486.4304726090358	401.83555234666517	531.593122570494
s_11212	MC5R	non-essential Hart 2014	358.25955697182565	397.52648370520035	349.06406420404903	355.51282771141405	384.35535659104545	266.3603247267056	434.0736442925778	216.10928861601636	436.40764830556964	551.0697647184703	638.6757154398615	670.1398978429897	382.9016296261736	345.66398834116154	379.94745442066903	397.95113906952497	475.61683809774235	495.8942042133114	366.91945597954873	370.5766768155958	579.464047108573	545.9350547263823	616.6941034147178	379.93082476861116
s_11237	MCM3	common essential Hart 2017	118.97918866222992	128.59533296310175	100.22566574243169	114.55413337367789	93.54223071946797	82.38841637981746	133.61029699138257	109.10983772487981	64.65347508312495	147.65505657528394	137.75132639831577	130.5619050651668	110.65794222365608	148.04975292079544	94.01506609377581	89.50002245691243	164.95752684361645	97.26708865110268	128.9488409282685	143.30878181007847	132.0062481648407	127.6903894153509	133.44153634881656	90.13871250083773
s_11238	MCM3	common essential Hart 2017	31.72778364326131	21.802058861387444	22.127696911909496	32.917854417723525	41.81057323739574	17.92587504428104	37.07845562440282	3.861812895774926	37.017239489177314	52.73394877688712	47.32910045147128	39.8100959257872	48.412849722849536	36.690590941240615	57.023757322461776	80.44720206381291	40.437059109524654	43.47963297976051	21.53029065790851	20.49515813818025	46.48107329747912	60.74345881172965	39.395931184358815	4.594295011850014
s_11239	MCM3	common essential Hart 2017	45.60868898718814	31.335082602417913	26.353928376116173	16.458927208861763	17.893487211701967	7.798771071589442	41.55344164803764	1.9798586350084069	25.674375194469995	54.71147185602038	104.77146874537158	58.618093410857014	38.98177510151521	27.03517227249308	21.008341806520185	0.9037280466980615	48.781214163871006	33.98766097822464	32.60382257752737	25.83070057862416	32.84662513021858	15.752352617322295	27.47666775351971	11.735536640531913
s_11240	MCM3	common essential Hart 2017	161.94389567914627	160.03323455289504	174.27198578691971	85.58642148608116	155.37228167649016	123.25517646417765	103.56396226126304	56.360723448753674	48.07173372675637	78.44174880561958	35.6303956661039	64.41096450639202	94.31074621334324	83.68029512914525	73.38611921930917	35.12067235697288	64.18580811035659	141.0127204438288	80.29665505804971	56.547216926363994	78.08820313976491	60.985995909325965	66.05468708002891	19.925331946371738
s_11241	MCM4	common essential Hart 2017	99.81031937775954	95.67459944729819	68.78717029204759	91.5116352812714	79.19185622866908	52.866768783464764	96.53184136697976	70.07832011999236	60.76473629542723	147.65505657528394	116.27810124406841	73.20732630720427	47.78411141476058	139.03802882996442	170.32672106855853	144.06638774401253	110.39958994981332	137.98192201848022	85.72374382867437	77.68677215269713	70.03148376820188	54.323641128643345	81.55740725521528	101.4244098788536
s_11242	MCM4	common essential Hart 2017	115.6742111993902	237.37364335077916	183.20089567599956	202.11562612482243	213.3931331918165	251.2694027858721	148.31382249761128	138.0244822560708	87.12079763792642	62.62156417255345	71.08968682054218	41.287720893701234	165.35817502739516	63.72576321373369	62.00855927899108	63.51013816050044	79.59040205684217	65.32740301752524	49.159281862363265	62.30229311929666	59.49577382077327	35.037996872982816	91.87187121134578	136.93077873353758
s_11243	MCM4	common essential Hart 2017	64.11656277909057	79.25130348754666	122.17151300398322	193.55698397621433	305.87224578193957	408.529020626027	131.0531621207341	318.8987856132257	252.18656103106787	6.59174359711089	0	20.429155502330705	40.23925171769312	25.74778311666008	11.756954872371605	3.1162943666530776	30.809187892971163	49.0080751924431	19.72126106770029	34.74816815245825	27.268896334521084	24.84235045396197	73.44770149318737	0
s_11244	MCM4	common essential Hart 2017	230.6874269062125	212.93839209744056	227.88182381875643	167.88105753038997	135.79583128178206	133.48466449218176	162.37806428617785	86.02597914938681	147.36552381951736	264.3289182441467	513.2691371115037	323.6747912902202	274.75864063487336	178.30339808287104	248.4399659679346	125.36862154409405	210.5294506019696	202.52686882409083	186.64617474952846	182.68055713634692	224.96839475979897	216.72750858018497	211.66446423913084	162.99855759073102
s_11245	MCM5	common essential Hart 2017	151.36796779805917	132.46258654765256	172.76262053801946	135.6215602010209	150.5002098562147	142.59852806018247	118.90677148515388	45.417105981543834	119.56761219137684	90.96606164013028	80.35435520420751	80.59664040577519	174.16051134064054	53.426649967069665	86.38873857815214	69.39991039015673	218.87360565631596	150.8875719317892	130.86754770766152	137.17151712429842	63.2142596845716	51.89599807268628	45.88532535118281	96.0813201229339
s_11246	MCM5	common essential Hart 2017	88.5733960041045	63.28241623595652	30.762009490680825	141.54677399621116	49.87150794417529	35.90294211621834	49.22484625998305	18.7216382334233	34.47863897544315	56.68899493515365	11.925690284327468	91.01416022384834	100.5981292942328	112.64655113538784	39.076908892286525	131.5544564806101	55.84165305601023	65.34410025659079	56.39540022319615	35.39256524061112	81.18694135959686	18.934934212466857	50.956848940763194	31.96062751999191
s_11247	MCM5	common essential Hart 2017	167.23185961968983	180.84277527130092	210.1622080214116	277.16833419723207	234.91826486417563	185.23580881564314	184.11371068668984	46.755143396437305	131.75383866830623	216.20918998523717	166.39393100807544	111.68214105542354	199.31004366419876	222.0746293811932	177.81709096331087	96.87010822086734	215.02245716969455	157.7984139506633	185.74165995442434	149.7384480100035	197.69949842527785	179.6137147344358	121.82593444491796	133.5351177282733
s_11248	MCM5	common essential Hart 2017	456.7478853644493	326.3158129023156	487.6531337276991	439.1241779324318	442.7308265669186	385.5625395721197	357.3595981731237	350.7070848728581	419.39760884704265	513.4968262149383	462.58757437498764	531.996904860456	426.2845728843115	462.8164015219649	416.97933607718016	483.2285839998068	408.8635976629715	390.76684494076443	389.0942611317529	400.633699615763	373.0880816677657	396.6657421514128	384.6186644017817	485.20033318947776
s_11253	MCM7	common essential Hart 2017	131.53810302102085	204.60119302757658	144.83749189478115	146.81363070304693	207.10369340779715	196.58092130365063	109.9567994378842	150.95884393337437	194.77731938740726	39.550461582665335	20.12525759777151	39.285393756849714	46.52663479858267	75.31226561623073	30.12377111979741	51.20076201037744	71.88810508359938	21.448193312274622	48.090251283482004	34.31353794054975	51.439054449210225	20.661157182036586	32.104137280180524	14.881599397772996
s_11254	MCM7	common essential Hart 2017	97.16633740748776	54.0459588801281	53.38434271193562	59.25213795190234	56.42642007207428	58.79263512864122	83.7461670137374	125.5470186254837	59.5063100331415	150.95092837383936	168.0352489383083	172.6602049674985	110.65794222365608	79.17443308372974	70.42001057863855	33.3599700603669	64.82766619146015	67.99201919551484	95.26243913104692	85.14302393362243	120.8507905734457	101.79590883180794	63.66299998846131	73.50872018960023
s_11255	MCM7	common essential Hart 2017	87.91240051153655	61.99333170777292	60.53474636267103	92.16999236962587	60.23549663838752	38.35925508646113	99.72825995529034	33.77727231955545	125.83327545861582	119.3105591077071	145.80421852488132	88.24949484781558	126.37639992587997	79.17443308372974	85.76590633491645	43.61258120702419	135.4320551128524	81.36403479057618	159.23653792344322	151.73917745294298	88.00416544322714	40.998931567278106	44.623359430413615	145.0708150800797
s_11256	MCM7	common essential Hart 2017	115.6742111993902	121.48263595547917	160.73495578423842	54.64363833342105	60.23537376300489	94.06097697337349	112.5139343085327	122.6316256476347	65.64527927744511	156.2243232515281	108.78045820250954	72.65909838304256	142.7235959361928	110.07177282372184	93.97449320857879	55.87520356035705	107.83215762539908	125.2098500176957	36.33155894712857	95.8514540741516	110.9348282699835	89.33431075522756	81.54189513471997	203.1987393758605
s_11373	MEP1A	non-essential Hart 2014	513.5934977252924	660.9042424085529	657.1096934297952	573.4290239567438	659.224659531633	677.4992344059441	630.97302933251	702.7413215855242	769.0295595722343	497.0174672221611	460.74023872079954	402.84204749753053	399.8775639445754	608.9350707090109	491.44882824217257	512.0076201037743	530.1747749915454	464.4698189665997	552.0720840656104	491.4420127636157	533.6027214550603	647.2447533230006	570.1231109556563	558.1596961979665
s_11374	MEP1A	non-essential Hart 2014	218.1285125474215	285.06743944700634	364.05954681390193	412.13153730989853	379.8379032313169	451.1918973953158	259.5491893708197	291.3656878965065	302.18517314604435	195.7747848341934	258.2200054986903	294.9504504007905	228.23200583629068	236.87960467327272	223.12446629859812	231.0734551186626	168.80867533023783	173.06928675086516	263.25638339175634	238.9504690079857	202.03773193304255	202.99970656282292	199.25461038388625	278.7058524527157
s_11375	MEP1A	non-essential Hart 2014	115.6742111993902	106.65455003947159	102.62974529875082	169.19777170709892	200.81449937454306	129.9383230757637	177.08158979240656	204.436798228772	173.32826907111564	196.4339591939045	150.15195545556833	160.2403580125738	192.39392227522023	184.09664928411956	233.87919399568048	215.16470670786617	136.07391319395597	143.31115437445942	84.81922903357025	293.9840284223798	208.85495601667284	186.0870508703223	179.63052322693986	151.0631816614736
s_11376	MEP1A	non-essential Hart 2014	432.29105213943535	504.8578672417349	409.1660092755967	416.7400369283798	363.0959430133312	357.079728394286	386.127365467919	477.1461284416041	399.15876875968434	448.8977389632516	554.9584140631066	511.13952872808625	383.5303679342626	359.1815744774081	358.15398883012506	336.2952107992108	294.6128592265367	399.90817492192355	323.83177738210577	449.8970863778048	459.8527518230601	445.51465882095056	473.66294224464866	649.547203390455
s_11377	MEP1B	non-essential Hart 2014	212.84054860687797	208.60717067437014	204.69575229774887	169.85612879545337	173.26552313742687	288.6922055091268	137.44599929735529	135.40280240094745	178.56714613277688	173.3628566040164	309.6034925070915	108.4398250209018	136.43621285530324	145.47497460912945	159.73428491226426	265.9758984178037	141.20877784278449	181.92792067999306	218.79773992950376	100.57994468608399	134.48523874070625	93.19212123035788	170.920858745518	82.49787265034206
s_11378	MEP1B	non-essential Hart 2014	310.66788150693367	420.62718622512966	360.98624827006506	106.65384831342422	83.08946453473641	72.18452436564147	111.23536687320843	137.33915163637758	201.12618069925617	83.05596932359721	82.17726153360844	67.41445521166926	153.41214717370502	168.004284836207	146.06826042498858	241.6376688982985	123.87860965298822	103.21180482834093	174.16103204266108	159.89226804108227	182.20580732611816	184.03744510395745	183.71271818170095	148.61615468900447
s_11379	MEP1B	non-essential Hart 2014	191.68869284470375	179.38628928979978	215.98509607360475	107.31220540177868	145.53960629618513	127.71237422997406	166.21376659215056	267.0960912550255	156.58485168055415	265.6472669635688	194.4358894330364	266.12962797246234	218.80093121495636	247.8224124978533	255.91609689740665	360.41534527931765	159.18080411368433	197.88106625771627	173.4210330313341	203.66278720549678	150.59867748383235	206.8563809979562	155.80750848575695	227.76852701914726
s_11380	MEP1B	non-essential Hart 2014	42.303711524348415	20.132707221342997	37.64327215197201	77.02777933747305	68.03071325052215	105.70794155310139	76.07476240179199	85.1339542061245	65.68026128870267	54.05229749630929	40.76036718075765	37.18777434010056	113.80163376410086	28.32256142832609	35.270864617114825	18.993828906778187	75.0973954891172	97.56648194219943	107.41855027036002	74.32971035497107	81.80668900356325	93.43465832795417	115.49244493456837	78.30325621594305
s_11577	TRPM1	non-essential Hart 2014	255.80525562379432	274.00378812817416	221.92073178574844	296.9190468478662	251.12866601748885	217.9507537090372	245.4849475822531	225.0403907229618	410.628327077327	115.35551294944057	57.62395669306835	109.05981946973691	198.05256704802085	133.24477762871592	88.28571323841976	66.47063121066421	93.71127984112064	54.60330636138793	101.93662290514297	186.9744175363708	99.7793706785885	36.925911240950086	88.83368903889826	381.92801247856426
s_11578	TRPM1	non-essential Hart 2014	87.25140501896861	45.031926313201225	35.82112024408445	100.728634518234	115.42173510160873	110.19073533272595	131.69244583839622	130.10504771603718	66.00361335708848	78.44174880561958	96.70809273130358	75.567296808422185	184.84906257815277	100.41635415497431	107.1394041082099	112.04646982757384	112.32516419312404	117.44976283064473	67.63344792659217	195.36746791959393	104.7373518303196	113.69158701399692	84.12051112375259	130.08889431217662
s_11579	TRPM1	non-essential Hart 2014	108.40326078114282	130.63539258464877	85.4738678011587	148.13034487975585	183.6296347070217	237.2685092912139	166.8530503098127	81.92484810554984	166.35917166668474	99.53532831637445	137.33226861268517	115.80561336424844	245.8366784627814	144.18758545329644	180.58033517799635	147.52549861431547	202.18529554762327	253.45049846074	260.10413024970495	142.55950128380343	168.5713591588576	262.47468935377685	191.67466707326275	161.2008074437361
s_11580	TRPM1	non-essential Hart 2014	248.53430520554693	193.3892585161434	219.06566158962715	184.9983418276062	262.2015230066469	271.80516688336473	205.84935708720187	132.88991249515135	164.10894121007885	187.20551815794929	260.7797493122659	370.20834461429547	220.6871461392232	150.62453123246146	148.0179029250897	143.6145237206635	176.51097230348063	114.55254231782062	121.47981954825313	204.9293325815809	129.52725758897515	203.29689815321643	111.15312481435272	276.6581023319303
s_1165	ARL2	common essential Hart 2017	124.26715260277346	128.67903368976056	80.05105774703914	167.22270044203552	75.11718444309358	147.88979413387284	70.96049266049505	46.89655717025747	34.47863897544315	70.53165648908652	56.36678333617653	50.918187458368166	78.59228851111938	52.13926081123666	72.42446492921698	91.44773994067897	137.3576293561631	52.97160498129638	88.82115837613338	65.89931471210657	118.99154764154656	106.48950354532451	167.43862251015088	138.62860923616972
s_1166	ARL2	common essential Hart 2017	17.185882806766543	14.91178664266639	14.300807301470812	28.309354799242232	10.452643309348934	9.722867825658675	12.146390635580234	23.573380446702426	13.719788774248583	26.36697438844356	56.2759891365925	13.706887363043382	54.071494495650136	9.011724090831027	0	18.838027590288878	0.6418580811035659	1.7151875754193473	0.452257397552055	30.71651634773983	21.0714198948572	7.09391052307505	17.247912185874064	31.71062754620137
s_1167	ARL2	common essential Hart 2017	60.81158531625085	17.638238891634607	21.294817622712547	55.30199542177552	50.7571939678641	11.089152349726213	47.3069951069967	0.44601247163115765	48.97182590939873	20.43440515104376	82.07598344652195	28.129061454819556	75.4485969706746	86.89876801872776	36.19194602200997	27.984355576968664	65.46952427256372	35.2531801109572	10.059339935329978	37.84302135487883	65.69325026043715	91.8427995103834	36.37326113240661	62.622701389035356
s_1168	ARL2	common essential Hart 2017	142.7750263946759	142.53371972350317	123.42992661211805	106.65384831342422	137.39001697426886	102.41756027496461	161.73878056851575	218.02386670127584	127.02173769838643	247.84955925136944	178.55709067886545	238.1676253222139	230.7469590686465	308.97339739992094	275.40685897571274	264.1996561950788	320.929040551783	201.27804693042378	258.51445503786624	168.77239035527498	289.4221497323033	245.3194965636799	268.362991756858	258.0810829958047
s_11809	MT1B	non-essential Hart 2014	425.020101721188	475.4336793289795	472.4685344953028	264.0011924301427	213.65872841107876	214.32762425113475	318.36329139573456	241.1512346763471	410.1565329968431	193.13808739534903	154.56951881083444	224.69956328841502	295.5070048018089	242.0291612966047	189.13983905315166	253.63544241544287	190.63185008775903	218.1806211107172	164.7184652886603	250.43837259362942	187.78353612181564	102.57817461739404	211.44651110067525	214.33515987598318
s_11810	MT1B	non-essential Hart 2014	240.6023592947316	261.521887349274	177.6035029437075	212.64933953849396	196.82835932872166	158.24726223101763	273.6134311593863	185.78044054509763	213.13749711989783	119.3105591077071	124.05861077188186	126.580776546688	304.93807942314317	177.65970350495454	159.57199337147617	142.85105706433586	173.3016818979628	247.22192921938722	186.98875495789576	243.45409628425398	223.72889947186616	207.23441828754846	248.7389045999116	274.71067358127493
s_11811	MT1B	non-essential Hart 2014	445.5109619907942	670.3344471622081	682.0670042169617	381.1887541572384	560.1013658215611	626.9863945374096	496.0841649058032	411.22333434011233	444.43851392683587	353.9766311648548	320.25104165952223	383.4846328292983	304.93807942314317	414.53930817822726	426.87988917448115	431.0773401459412	451.2262310158068	645.332587382647	642.7300133449183	306.5207663892454	422.0481455411104	524.7592240227606	327.055688664719	258.9301991100045
s_11812	MT1B	non-essential Hart 2014	7.931945910815328	15.134211431567932	11.827625754744268	0	11.781356657956074	4.354813710483901	4.474986023634823	0	5.365571084596615	9.228441035955246	0	0	0	16.092364447912548	10.87644635267348	23.91757936682739	32.092904055178295	60.14844581313608	23.39415884270911	4.293860400023888	6.817224083630271	4.315557423924325	0	14.632001149749776
s_11885	MTNR1B	non-essential Hart 2014	211.51855762174208	141.76362636942318	128.64543069501534	211.33262536178503	167.59641990859933	221.95252330014446	158.54236198020516	81.32653628501319	145.42541140920244	170.06698480546095	211.81981481806423	310.1114369765237	203.71121182082143	298.0305895753404	358.9127786942321	371.7274857891623	257.38509052252994	274.8986917730146	245.75511935803695	235.2485639770536	242.9410764348242	200.4638905612685	221.93239183377543	214.03580266866226
s_11886	MTNR1B	non-essential Hart 2014	142.11403090210797	251.97930447788522	271.52983367327954	151.4221303215282	136.32714459568922	151.71239162818318	120.1853389204781	113.71137621501155	161.06356460460324	121.28808218684036	99.92436371697238	166.0332291081088	184.22032427006383	96.5541866874753	134.2301597822229	195.84373524199052	147.62735865382015	101.54670897011826	132.27915849491006	241.4533668413145	149.35918219589956	126.90812362976482	163.48867230536058	210.14014171581687
s_11887	MTNR1B	non-essential Hart 2014	220.11149902512537	268.0223333257759	319.4477206615525	239.64198016102725	349.5430914326149	335.7866840303838	165.57448287448844	283.5441577307147	222.94679911728602	136.4490924601954	163.41512940886918	162.79091307358703	153.41214717370502	146.11866918704595	111.7184772127689	149.69131113748034	195.124856655484	98.4992133057041	274.2337867630034	148.4194609148583	220.01041360806784	293.4396659004317	234.39692983651426	90.58815003758644
s_11888	MTNR1B	non-essential Hart 2014	221.43349001026124	197.94290472811537	213.3991668669277	205.4074115665948	190.98194686962069	191.48912326636815	207.7672082401882	340.19859430219407	239.87364053120314	347.3848875677439	404.1255021106581	328.9194344615935	209.369856593622	204.05118119953113	253.5322476147747	141.82274157181973	204.11086979093395	297.5790097398907	253.88220387316096	242.3377237245512	259.67426282191667	235.44723294145413	231.01591411012734	284.54813870468183
s_11925	MUC7	non-essential Hart 2014	64.11656277909057	43.90068410797694	32.35866607866729	59.91049504025681	58.72959693488956	58.31161094012392	49.86412997764517	63.69273174333597	33.740222826993694	248.50873361108057	377.45594056696	471.590594627767	93.05326959716534	109.42807824580534	47.027819489486426	86.36818816414045	101.4135768143634	53.82085014947328	82.10568464825792	117.23096909556858	88.62391308719351	104.41257053256113	53.964006872220104	128.0419476429258
s_11926	MUC7	non-essential Hart 2014	267.7031744900173	232.82955626916544	192.71173321351097	379.87203998052945	267.6936856313489	340.85288605383823	298.5454961482089	263.68029083088175	251.5048748830387	475.9238877114062	460.34561025995606	475.0952617467575	321.28527543345604	426.7695051586408	485.48813303027083	522.4004926408021	465.34710880008527	431.2991656905042	480.6425125340116	407.76020462290205	558.3926272137159	540.6744040784774	563.4157636503767	283.0999064500729
s_11927	MUC7	non-essential Hart 2014	166.5708641271219	238.2729016367436	225.87782226051092	267.9513349602695	200.37159492500734	119.22781085924228	227.58500348771383	197.42027420708598	189.45996433616304	392.2087440280979	378.72359781135424	414.7136665282935	243.95046353851455	340.51443171782955	331.3614823177715	344.1327005126336	227.85961879176588	366.0206973780923	333.781440128251	246.7213711032776	347.0586806211774	367.6160072191239	298.0599298249756	357.2583051909147
s_11928	MUC7	non-essential Hart 2014	706.6041815551321	1096.6919860097596	1082.0422295862197	462.8250331131928	432.7213334578707	397.5678483454414	492.88774631749266	394.873172238665	562.8526458896995	278.83075415779064	261.43627648435904	185.1753442023208	276.64485555914024	264.55847152368233	362.50171957813836	386.7480460793795	311.3011693352295	391.8987861609725	382.1594330255079	298.1205636652204	386.72252983502625	402.73371375130847	448.5232774352022	190.1152918508497
s_11949	MVK	common essential Hart 2017	27.761810687853647	20.81909984876419	37.756019811922556	67.81078010051046	30.91502547851109	55.39986979519195	44.749860236348226	0.44601247163115765	59.95635612446269	21.752753870465934	25.482214611385338	23.31382817248609	11.317289545601191	34.115812629574606	40.07913606757573	78.34368326355707	30.809187892971163	19.366823489496287	23.956093429445936	25.605837242960042	25.40965340262192	14.970086831736198	23.924235250163072	12.983929606415341
s_11950	MVK	common essential Hart 2017	4.626968447975608	4.618228677914207	8.972555558622968	38.184711124559286	9.6553661500316	54.43782141815733	22.374930118174113	24.36750101572285	10.766124180450781	16.479358992777225	57.20489890743774	15.423337660201927	13.83224277795701	21.885615649161068	23.51390974474321	25.678281663433374	39.15334294731752	9.059000797914646	11.470950722578529	5.492867597627193	22.930662826756365	38.328751413724746	23.121835512808765	2.7965448648551092
s_11951	MVK	common essential Hart 2017	135.5040759764285	128.2987665778997	179.17470321082965	102.04534869494292	142.17367993017285	123.73620065269496	117.62820404982963	176.12046551811767	77.83150575437455	96.239456517819	66.48005117860552	76.87786297176513	89.28083974863162	72.09379272664822	74.10433619821917	55.672648447077606	134.79019703174885	95.78450541051782	115.6140220208894	63.98837224786956	81.80668900356325	54.08110403104704	117.09724440927697	36.704601135502394
s_11952	MVK	common essential Hart 2017	93.86135994464804	67.66866099461089	47.830595649186684	92.82834945798034	85.48129601268843	70.3116196392285	138.08528301501738	139.90643651683732	56.102599348022515	61.30321545313127	35.550085354022315	76.75904493664324	142.7235959361928	98.4852704212248	70.78516654541181	55.5168471305883	139.2832035994738	113.1868397506947	99.11340133064587	91.28028861940251	146.26044397606762	163.91488056991363	130.19276537240043	64.02077295857926
s_11985	MYBPC3	non-essential Hart 2014	543.33829489085	747.4428720408323	775.6623589388676	684.6913718886493	697.8461241317593	848.9901098652103	579.1910482018785	684.5200907983957	565.3912464034338	299.9243336685455	298.5613148938173	318.0489789992563	481.6135439961396	309.61709197783745	322.78773947733595	293.0877398187455	305.5244466052974	315.7471030529166	247.4409231182474	340.4672122963675	347.6784282651438	369.9354773294836	286.44432792107693	361.4529216253137
s_11986	MYBPC3	non-essential Hart 2014	224.73846747310097	182.8732757624897	205.1212866166868	277.82669128558655	218.70798658624506	225.57035268382975	175.16373863942022	76.76850719445972	198.587580185522	148.314230934995	199.2934783489381	81.5742782189767	76.70607358685251	137.10694509621493	200.9921786611976	240.3443705511604	126.44604197740249	81.813703233263	170.18684401306433	113.35664244803345	146.26044397606762	156.5784329492423	194.84509399568105	87.74184621343362
s_11987	MYBPC3	non-essential Hart 2014	379.41141273399984	434.47231312851403	339.3895663648585	458.2165334947115	356.27543566617	306.97112467278447	361.1953004790964	333.3996172783995	269.38002451295057	249.82708233050272	318.35830890554223	282.98353909012985	331.3450883628793	388.7915250615672	431.2824317729718	526.2022859963214	370.9939708778611	438.70861085717837	492.9766880979148	368.073778982267	263.392748685715	325.59113672866636	320.3091693324405	411.5419343962171
s_11988	MYBPC3	non-essential Hart 2014	604.1498802071008	583.3677547662763	533.0469265275169	611.613735081303	618.0340542232811	647.1435185016974	690.426415075087	721.4194504193692	578.1409789725249	378.366082474165	233.02065737355946	363.29430265621204	582.2116732903723	443.50556418446985	417.98156325246936	423.0685091899102	424.26819160945706	469.0165951106643	445.90062879872164	557.6408813306691	419.5691549652449	383.6644153868426	466.1450474160064	510.46875489176915
s_11993	MYC	common essential Hart 2017	74.03149516760973	21.644216538428132	39.46542405985957	69.78585136557388	71.30823075216297	75.73086578205954	118.26748776749174	55.077081008523805	46.62988344111502	104.14954883435206	69.13058919176521	109.51275511400095	130.77756808250265	87.54246259664427	68.27959860718877	56.0777586736365	102.05543489546696	117.91612851239708	62.38442358055764	53.819455757371074	143.16170575623568	175.59421286090793	106.26853012223735	61.32414773808689
s_11994	MYC	common essential Hart 2017	70.06552221220207	47.38767058066687	42.051353266536665	30.942783152660112	52.174561931607954	59.8058755333321	56.896250871928466	8.517746360570278	63.66167088880478	54.05229749630929	6.6141303705056504	39.738329401113774	82.99345666774207	27.678866850409584	19.87015701035962	40.69884195365056	31.45104597407473	42.56359885532138	10.96385473043409	54.47894930494369	58.87602617680688	39.54257294170327	31.30173754282622	27.41609146743961
s_11995	MYC	common essential Hart 2017	15.202896329062712	3.6352696652909544	17.112231828048987	11.192070502026	21.702440902632578	12.153584782073343	24.932064988822585	32.34133053042009	24.162560886313543	25.707800028732468	47.61196693772584	9.988109929033328	45.269158182404766	34.115812629574606	8.452024184844507	11.40564810342494	29.525471730764032	49.857320360619994	0	30.281886135831332	39.66384921384885	39.704264340100806	22.233727386969605	11.186179459420437
s_11996	MYC	common essential Hart 2017	134.18208499129264	67.52037780200988	70.38382688003406	171.8312000605168	83.53236898427213	76.13510192909246	147.03525506228704	172.0954676983519	164.8473573585283	100.8536770357966	104.53399935890903	78.02255958953774	110.65794222365608	164.7858119466245	81.91928917454771	112.79439655778259	156.61337178927008	143.1942737010005	114.76434582037767	135.8676264885729	197.69949842527785	105.62639206053966	110.45194558597858	160.10209308151315
s_12013	MYF5	non-essential Hart 2014	365.530507390073	286.9687750063107	326.41627466192995	435.83239249065946	426.6976117684963	380.83438580264817	395.0773375151887	352.6760579327812	305.58888383116334	518.770221092627	520.9029714524387	504.86781771506145	540.7149449565013	616.0157110660924	685.6951879074446	572.1209411168809	559.0583886412059	817.0851062714995	723.506023082146	596.4207012878458	560.251870145615	531.34300518423845	596.205568038436	588.3225735709635
s_12014	MYF5	non-essential Hart 2014	302.0749401035504	252.1275876704862	330.3297194671493	250.8340506630533	298.3429930152151	318.69487729399674	293.43122640691195	324.1421453234724	286.9185880523818	309.1527747045007	321.7107711905871	226.84423421561263	331.97382667096826	393.9410816848992	432.8263454211027	311.89455353836314	433.254204744907	451.2146840449973	540.2172631808851	330.68048429871646	409.6531926617826	433.0781159107747	379.7887538571606	340.0295984650353
s_12015	MYF5	non-essential Hart 2014	135.5040759764285	113.98967183599572	176.31963301470836	86.24477857443563	68.73921291932015	90.6682116399242	114.43178546151904	171.25783772975322	100.89731641259527	254.44130284848035	260.68895511268187	234.13944529328663	123.86144669352414	297.3868949974239	281.82809489006206	248.88303319800187	137.3576293561631	84.76101546328377	184.54940354554535	200.62037572213728	181.58605968215176	154.42065423728013	162.3826110410658	104.91999052848064
s_12016	MYF5	non-essential Hart 2014	746.2639111092087	680.6471233876769	759.2448024192006	847.9639298005579	810.255814075607	932.6936187414391	752.4369356883124	764.5412134930084	991.3079065635861	518.111046732916	522.125231597041	429.9699453839243	472.8112076828942	661.0743315202475	837.764716429532	732.3921399785495	571.8955502632772	589.5293938327054	476.7502603806332	585.5326971899117	592.4787476318671	509.547736133425	721.2876377942571	731.0968437337692
s_1217	ART1	non-essential Hart 2014	254.48326463865843	277.62949866310686	255.45052013346432	285.0686192574857	303.9236873796712	342.5978107111105	235.8956918173214	199.94404968796744	207.4485739669154	183.25047199968273	164.26372886763284	223.07721601215337	254.6390147760268	289.0188654845094	233.71690245489242	271.44502049478217	203.4690117098304	290.73495667727883	232.8041706128045	216.43948496744622	247.8990575865553	189.70118820785925	212.5060360034841	208.39215052811969
s_1218	ART1	non-essential Hart 2014	109.7252517662787	149.9525422466861	179.1492468899654	252.1507648397622	151.56295935941168	212.15286743300138	208.4064919578503	215.38041569598187	333.90680557314016	232.6885489780144	360.9415824157008	323.91361661946473	243.95046353851455	139.68172340788092	107.61418377593773	151.88833753131647	104.62286721988124	91.6050685258956	87.98503081643463	181.8112967125299	171.67009737868955	125.90951195298396	131.32248654319883	189.0161757628594
s_1219	ART1	non-essential Hart 2014	74.69249066017767	88.10749373151424	86.1685431095408	121.13770425722257	95.40250313274755	74.66643334971239	136.16743186203104	149.31620782066992	125.2915173556168	120.62890782712928	93.48133785813232	111.32449769105716	210.62733320979993	122.30196980413538	85.06192832128671	41.64932379713876	84.08340862456713	122.57862831783723	126.74239253510063	107.70644969322298	122.09028586137848	209.09500540911716	103.87684303066973	131.78712654057608
s_1220	ART1	non-essential Hart 2014	5.9489594331114954	2.3461851371073608	1.5966565879864705	14.48385594379835	0	0	4.474986023634823	2.6760748297869457	2.088554422412992	0	0	0	8.173598005156416	0	0	0	0	0	0	7.231388445261186	1.2394952879327763	0	0	17.128787081516627
s_12205	NARS	common essential Hart 2017	74.69249066017767	64.79392555304165	62.31325260101547	69.1274942772194	58.198160745599765	59.703491478019586	75.43547868412988	174.0753263333603	69.56900007640039	162.81606684863897	184.84295746332452	129.29839041227228	108.77172729938924	142.25650171954695	137.52085150446976	255.72328727114635	207.32016019645175	150.15520743707125	164.55394950488312	78.29382398120865	146.26044397606762	149.72705952376356	192.96765723502256	91.98622160713033
s_12206	NARS	common essential Hart 2017	124.26715260277346	46.71083708360396	54.260867670675694	64.51899465873811	91.32758559640679	49.0185752753263	108.03894828489788	118.17150093132312	92.03632263120186	89.6477129207081	47.18242526459277	91.5388623927858	110.02920391556714	110.07177282372184	93.93392032338178	58.228031270682486	106.54844146319192	113.51962751992258	94.42631157134818	103.13528423847387	101.01886596652128	127.58221646975353	126.07954617664873	31.311350694517678
s_12207	NARS	common essential Hart 2017	74.03149516760973	21.72791726508693	20.64378798387357	47.40171036152188	38.35586938086412	1.924096754069232	62.64980433088752	40.859076890990366	52.05218452613189	58.00734365457583	36.79677482341168	33.30193810151941	37.095560177248345	14.804975292079543	18.949075605464465	27.73504666689908	26.95803940634977	17.63493867501138	38.428330151111695	25.55339552389895	46.48107329747912	13.917956702155202	40.6268728641374	47.2415037694486
s_12208	NARS	common essential Hart 2017	19.168869284470375	4.163819969752838	12.547757383990671	38.84306821291376	9.744020765168319	0	14.064241788566587	24.9114178615959	12.081280443156771	53.393123136598206	21.38243095466332	54.70873141705165	5.02990646471164	19.31083733749506	14.221949925397606	28.186910690248112	15.404593946485582	0	21.18771044954122	24.736576819143046	13.634448167260542	8.900979191843547	10.672809630565224	0
s_12237	NCBP1	common essential Hart 2017	125.58914358790936	169.4825575672667	166.8524411467401	65.83570883544705	142.70499324408001	107.6064422933425	94.6139902139934	88.74556337875205	53.72567486848125	107.4454206329075	88.74599480432207	63.69567777765922	145.86728747663756	107.49699451205584	99.2433053614873	69.83623448738686	91.14384751670636	52.07226809592281	62.32958498596525	103.84721950510759	122.71003350534488	50.84386794310529	127.54395311537824	135.9319840156774
s_12238	NCBP1	common essential Hart 2017	164.58787764941806	128.60489209346005	119.42919046781245	94.14506363468928	106.20927340111285	98.13953460596511	166.8530503098127	214.7929894505305	80.55353029146434	197.7523079133267	160.0731510113268	134.13714944983	190.50770735095335	139.68172340788092	107.11307018829314	61.50012695382487	182.28769503341272	157.03265497781422	146.75139521657582	144.95751567901002	187.78353612181564	179.6137147344358	119.48893150084459	84.44570312676476
s_12239	NCBP1	common essential Hart 2017	186.40072890416025	176.89182096009137	157.76713792816656	308.1111173498922	252.0145977919429	220.33027863779563	216.07789656979577	274.3737045749442	201.217892710934	228.0743284600368	165.3183460503517	129.67955953186294	284.81845356429665	198.9016245761991	243.95627759904988	178.93775119091583	209.2457344397625	209.471105321096	233.20158941576415	222.419424496043	212.57344188047117	296.86478459317254	216.24539740430578	363.85018963848506
s_12240	NCBP1	common essential Hart 2017	114.35222021425432	117.47665830868563	106.20494712411852	175.78134259064362	136.50420807519743	121.20309964096776	95.89255764931764	170.61601650963826	90.65120234598078	263.0105695247245	183.3937118197622	241.4569928671841	222.57336106349007	178.94709266078755	120.75276075565208	181.94499803786974	234.92005768390513	194.53417730220534	191.895199095563	123.73532581477632	215.6721801003031	256.8109462498751	113.27217461997049	291.7399427441961
s_12413	RPL10A	common essential Hart 2017	101.79330585546336	82.28388125207522	62.01865529070696	96.77849198810716	70.42242185309155	54.25864932136043	83.7461670137374	81.82694373130794	81.55856850787934	63.280738532264536	57.44236829390027	70.29912788182466	66.01752234934028	45.05862045415514	43.54635829589095	84.15562184418543	86.6508409489814	41.76444540434116	71.59408731537589	89.76663110743262	84.9054272233952	51.815152373487514	45.16863400231336	108.26629430021455
s_12414	RPL10A	common essential Hart 2017	31.06678815069337	0.9088174163227386	4.182585794663557	42.79321074304058	14.881687804706067	5.8234822898639536	14.703525506228704	16.5894802495094	2.988646605055353	13.842661553932867	8.618625099074642	14.517466371673827	56.58644772800595	26.39147769457658	22.633401225045084	25.974344370293096	5.134864648828527	12.922347152374567	8.757406337266199	40.398360907268724	13.014700523294154	33.63515670020816	2.578615989032625	16.879188833493405
s_12415	RPL10A	common essential Hart 2017	33.0497746283972	18.547056307957345	15.51557524006252	24.359212269115407	48.985699045103864	51.526080273225354	25.571348706484702	5.993970879688826	22.524052555221733	17.7977077121994	48.25801022231653	39.83362168101142	50.2990646471164	45.70231503207164	34.769751029470214	0.4518640233490308	24.390607081935503	50.35708052050346	8.25031034512176	33.98379116676344	28.50839162245386	18.34168707167689	10.04182667018063	34.65725274048427
s_12416	RPL10A	common essential Hart 2017	0	5.675329286837975	4.295333454614103	1.316714176708941	10.009738859813222	0	18.53922781220141	0.9899293175042034	5.077201027468345	5.9325692373998	0	0.9058712885281	35.838083561070434	28.32256142832609	4.686552794869831	23.76177805033808	12.195303540967751	11.19046233788966	22.489644047605005	6.362128021444189	13.634448167260542	22.225688753208782	14.755004585326297	35.35628852525622
s_12417	NEDD8	common essential Hart 2017	121.6231706325017	99.76427782075052	129.7038053041134	194.87369815292325	95.13666216272003	85.93475779623552	157.2637945448809	50.32324316948657	87.68430373008812	118.651384747996	135.74683166974677	156.71216513835907	75.4485969706746	84.32398970706176	79.83368905357524	50.5930966705391	69.32067275918511	49.44104639606432	53.51734005410667	53.939435654913	96.68063245875656	103.33424919657855	61.185604508408844	50.33780756739196
s_12418	NEDD8	common essential Hart 2017	206.2305936811985	200.88222263562687	130.35483494295238	255.44255028153455	223.75699901064607	258.2597015633957	237.81354297030776	263.4300871077344	139.8764163012502	85.69266676244156	112.50658117339296	115.78208760902422	218.1721929068674	154.48669869996047	168.52513114396527	114.32132987043789	201.5434374665197	163.8934052794916	142.68107863860732	194.8652995292046	247.27930994258892	151.4532824933333	144.23107860885727	193.06111359359795
s_12419	NEDD8	common essential Hart 2017	274.3131294156968	97.65963573326127	73.42074672651334	321.93661620533607	193.81655992172574	98.46698271151364	286.3991055126287	239.35629921473713	177.47039590468404	116.67386166886274	108.30551942958448	51.60994843187673	447.661675359336	131.3136938949664	123.84058805191377	121.66020176372155	161.10637835699504	94.16950126949183	150.5888087753618	174.92475150047477	212.57344188047117	122.26918340904541	95.4243037147024	160.25177168517365
s_12420	NEDD8	common essential Hart 2017	134.84308048386058	82.72873082987832	54.0353723507746	190.92355562279644	148.01972376312597	61.27454411271215	245.4849475822531	197.96419105295905	114.09709507300757	129.19817450337342	153.1202731672721	82.67073406730012	240.1780336899808	222.71832395910968	310.99021171976733	295.17571869288247	277.28269103674046	170.17090922595773	195.51325827597944	277.46808036985686	207.6154607287401	151.42595524693468	192.09506122967872	155.05876225868178
s_12473	NEUROD2	non-essential Hart 2014	230.0264314136445	264.86059062936283	259.22576095786883	291.6521901410304	354.59222673239856	313.60837933093137	274.89199859471057	223.07141766303872	293.0575572966854	376.3885593950318	426.4473267236691	295.8563216893186	435.71564750564585	378.4924118149032	311.74900158387436	446.2381618265288	444.1657921236676	351.3008334670539	438.075478569526	328.3349116225709	363.7918670082699	260.2895833954161	429.28119585919427	254.48518097604762
s_12474	NEUROD2	non-essential Hart 2014	115.01321570682224	95.60045785099769	79.13088711875594	147.47198779140138	75.02865270333949	86.82001813178574	118.26748776749174	51.70478998395832	135.46766739971622	89.6477129207081	79.05178474752368	109.6080473938986	235.1481272252692	148.69344749871195	187.69131014069518	223.90592446798712	109.75773186870975	285.93887895931425	176.06619018124107	191.1633944982725	183.44530261405092	247.61163942764102	283.7334671820736	154.6586819554634
s_12475	NEUROD2	non-essential Hart 2014	390.64833610765487	543.8437562865955	475.2799590218809	289.67711887596704	411.55008299376266	404.07712293444774	493.5270300351548	370.0052637766474	594.5043142942802	386.2761747906981	174.45730702214343	387.08459222818647	375.9855082371951	358.5378798994916	267.8374873212101	430.36062728640366	200.25972130431256	295.98070283793027	155.9062203568017	380.97045664175846	275.78770156504277	256.08219891708916	257.331836451858	392.06603998659403
s_12476	NEUROD2	non-essential Hart 2014	413.78317834753295	349.3328146955861	315.2905911877532	367.36325530179454	292.76217577537636	289.04524962850337	358.63816560844793	229.89213293624096	305.1738197510997	454.1711338409403	366.67220011515326	647.3742975946653	405.536208717376	527.8295538915316	425.8655670445555	465.4812996433766	411.4310299873857	346.9365699406272	517.9882634654291	433.17137144903745	484.0229099377492	478.4483954347713	521.6828295219445	397.25864768731867
s_12477	NEUROG1	non-essential Hart 2014	223.41647648796507	221.86872393770864	264.2921386834579	219.23291042203869	172.29130537398402	169.4132026222282	153.42809223890822	139.61272339411164	153.37779904088563	280.8082772369239	307.0891457933079	299.1692149895131	265.327566013539	195.0394571087001	211.20521988543834	416.29054883967467	278.5664071989476	318.17795788398837	194.60874348087532	199.4738102435951	248.5188052305217	209.90346240110483	248.2638262960014	309.0184084293732
s_12478	NEUROG1	non-essential Hart 2014	89.89538698924038	115.74272420269895	80.6838980371993	87.56149275114457	69.97951740355583	52.866768783464764	96.53184136697976	83.60010804274725	112.14846869562479	269.6023131218354	219.99841435650336	274.6883537030309	155.92710040606084	179.59078723870405	193.3800901108542	205.37949951067685	151.47850714044156	220.62817318085456	174.43522501562296	159.5927141861354	209.4747036606392	204.5904293403967	279.2382424053835	190.66424730619386
s_12479	NEUROG1	non-essential Hart 2014	85.26841854126478	57.52338622245974	41.21847397733971	38.184711124559286	71.21969901240888	49.929431624704655	83.7461670137374	125.4926236508201	79.65343810882197	129.85734886308452	196.30419286222934	119.9302749320741	106.88551237512236	148.04975292079544	144.00899422393286	201.1413820579274	161.74823643809862	184.47565618452376	182.4526323415622	114.06857771466717	136.96422931657182	146.32813203742427	149.94909727931756	116.45608960605438
s_12480	NEUROG1	non-essential Hart 2014	197.63765227781525	285.6605722174105	288.8239151516865	148.78870196811033	186.9070293332799	145.5614612327707	184.11371068668984	166.1014968186631	175.54351751646396	133.81239502135105	170.22133206604536	133.2795189307511	108.14298899130029	121.65827522621888	153.0980896172933	131.33636144121175	96.27871216553488	151.42072656980383	144.14752802044825	175.5842450480474	126.4285193691432	120.64999734507603	182.5519727699119	242.5502067725575
s_12561	TONSL	common essential Hart 2017	151.36796779805917	72.28688967252509	58.98173544422768	140.88841690785668	124.54566506235054	116.52083782493534	123.3817575087887	149.81661526696467	114.39869915223068	127.87982578395126	133.13120686887666	61.69335064080771	231.37569737673545	128.73891558330038	87.62230810998705	144.05084781789364	135.4320551128524	131.13786895586838	85.83342101785912	173.60576440532955	138.20372460450457	150.26678821175335	87.50152685013953	253.53654694325243
s_12562	TONSL	common essential Hart 2017	356.2765704941218	295.64800466660233	398.57860778030846	497.0596017076252	478.34049176004913	352.16710245380045	342.656072666895	446.42566287371784	355.13744985481856	433.73672868989655	391.3966094673589	373.02125075977744	198.05256704802085	354.03201785407606	496.33824546302753	487.7784381039684	372.9195451211718	659.8699386760475	465.608341225609	219.81164322459205	365.6511099401691	406.4822152408444	374.1172715481862	319.455793144724
s_12563	TONSL	common essential Hart 2017	321.9048048805887	363.252083195271	362.1501035669281	264.65954951849716	357.5151257734925	486.61381532301675	237.81354297030776	414.5847397895925	298.9081564838607	157.54267197095027	184.01532577956576	121.57495870455922	160.9570068707725	106.20960535622282	110.78315684259348	136.75872972140013	109.1158737876062	182.27740568828648	205.50421097590402	115.874636740782	135.10498638467263	141.93172891430117	193.24029452097244	76.95494360569688
s_12564	TONSL	common essential Hart 2017	58.828598838547016	99.54185303184897	106.85597676295748	132.98813184760303	110.19541344693428	153.5650004149852	99.72825995529034	160.7602327341745	175.7051935506569	241.25781565425856	166.3031368084914	269.1095929225154	150.26845563326026	188.60251132953508	193.04126806399773	118.93347769750847	197.6922889798983	249.0873919463966	198.78873724802858	158.97056589820414	162.99363036316012	122.83510330343677	164.86000652111827	212.23765079590004
s_12601	NHP2L1	common essential Hart 2017	67.42154024193029	46.47885316434413	49.08900925732152	80.3195647792454	69.0937085044844	31.015912189560872	71.59977637815717	10.943617467209844	30.75157622193834	91.62523599984137	61.8145345493744	92.18238259684516	117.5740636126346	140.32541798579743	125.65641694178731	209.02562556814036	128.37161622071318	91.1220056050777	191.00423294127185	148.47190263391937	112.79407120188266	108.64728225728668	89.62057665575726	71.91080933133082
s_12602	NHP2L1	common essential Hart 2017	68.08253573449824	92.11347137830775	93.11890776123943	40.1597823896227	90.17605860269046	125.23046524590313	65.84622291919811	54.63106853689265	67.93049174530856	54.05229749630929	78.03208077709441	68.32032650019738	22.634579091202383	45.05862045415514	80.49709418200797	113.82271205029872	78.9485439757386	134.1185756640203	91.65792859144346	21.36441856199725	58.87602617680688	77.25074996823946	38.59353144700451	36.45500288747917
s_12603	NHP2L1	common essential Hart 2017	334.46371923937966	357.71547797067575	416.8110492356774	271.2431204020418	270.4396440683173	378.57754086881323	209.04577567551243	263.61501028113275	214.59258142763403	293.99176443114567	474.5935749713966	395.69036946920335	235.1481272252692	223.3620185370262	177.99362146937926	164.44702259150904	229.7851930350766	329.85148314269594	255.75962069877454	249.64380268909514	278.26669214090833	256.97150160827556	263.9926473956517	212.63732937335104
s_12604	NHP2L1	common essential Hart 2017	120.96217513993376	124.66349691260874	176.83972564491796	177.09805676735257	129.9491730719158	182.7336038919612	108.03894828489788	116.539750393704	168.15935603196948	54.05229749630929	68.15628232112795	72.77791641816445	81.1072417434752	74.66857103831423	41.88072599216902	21.954321956941957	51.34864648828527	118.74867644150841	41.81348631234562	44.15270765726192	60.115521464739665	87.55456933285765	42.332892847826166	49.93812898994096
s_12633	NKX2-2	non-essential Hart 2014	155.99493624603477	146.31727258139517	226.71070154970784	210.01591118507608	166.7106110095279	237.7495334797312	244.2063801469289	316.38589570742954	209.19202833177985	266.96561568299103	255.88724718407468	215.83143496292934	167.24438995166204	198.2579299982826	157.90636106775423	150.70408670387758	132.22276470733456	189.57112719358508	248.00285770498422	137.98833582905434	160.51463978729456	177.75199157287008	134.18925193867665	216.28258862663859
s_12634	NKX2-2	non-essential Hart 2014	314.63385446234133	376.03055035937325	323.2302284581425	338.39554341419785	520.0625332576908	489.7303245785738	363.75243534974487	334.7485402683783	487.2713705919309	402.0963594237643	422.23578109235814	459.07664465194546	453.3203201321366	632.1080755140049	619.8279165134484	582.2957186145103	458.2866699079461	504.25307798255596	540.052747397108	416.1381585467054	490.2203863774131	448.93864147369436	589.8173943805922	348.06891171568003
s_12635	NKX2-2	non-essential Hart 2014	344.3786516278988	209.4418464943924	330.89345776690203	508.91002929800567	388.87305570153933	477.64822776376775	587.501736531486	446.81728037068535	659.179537366568	173.3628566040164	186.51918860584695	228.9418536323618	352.7221908379038	202.1200974657816	164.7596597539906	194.44138937515328	186.1388435200341	148.839596587142	261.1183222339938	376.8339213989178	226.8276376916981	228.11078532078278	232.60520146434064	712.9692619343923
s_12636	NKX2-2	non-essential Hart 2014	183.0957514413205	266.6040838657078	350.9044054606154	217.91619624532973	293.825048153956	349.86436556652643	211.6029105461609	364.468190943675	427.62513251375924	209.6174463881263	190.8564416490315	175.68722142799996	189.25023073477547	138.3943342520479	149.87430470016028	205.72231601432674	167.5249591680307	186.93990549372666	148.0397801738266	216.62700304346902	135.10498638467263	144.4675449158556	78.4335166942829	178.978871350727
s_12677	NMT1	common essential Hart 2017	220.11149902512537	190.00509103082885	225.2267926216719	134.30484602431198	177.87187686305742	256.61186088721877	216.07789656979577	236.98482308276118	152.6611308815989	117.33303602857384	90.37682884705248	69.51207462841845	247.09415507895932	191.1772896412011	136.68091586996863	129.84050798079423	150.1947909782344	143.6773366218184	116.68305259977065	332.76384837955646	164.23312565109288	72.04475381313168	138.5440841793876	286.09629060365353
s_12678	NMT1	common essential Hart 2017	214.8235350845818	296.1861141014225	248.61290314171623	151.4221303215282	290.54765352769783	450.5370011842187	208.4064919578503	258.24112237215127	264.97127561141656	106.7862462731964	141.66952165586974	104.8881063914628	157.81331533032773	124.23305353788489	128.066600144336	162.35904371737212	130.29719046402388	107.57491134268432	125.33078174785209	103.84721950510759	117.1323047096474	94.54030691033535	156.8670333885658	155.70763735838864
s_12679	NMT1	common essential Hart 2017	70.72651770477	70.24683005097808	48.52527095756879	83.61135022101776	59.438219479070185	35.877346102390206	85.02473444906164	83.1540955711161	86.1157594215114	98.87615395666334	131.4654596138567	66.79446076283413	121.34649346116832	95.9104921095588	102.7105275898025	117.21952919769262	128.37161622071318	180.7124932644572	118.99917818212333	131.2440193147627	126.4285193691432	110.10364088286151	81.01213268331554	83.946104904951
s_12680	NMT1	common essential Hart 2017	214.16253959201384	166.2275550138366	165.1866825683462	233.05840927748255	270.528298683454	317.32859276992923	178.3601572277308	198.35580854992662	196.49902576310902	233.34772333772548	198.68234827663696	175.73546219744915	173.5317730325516	229.7989643161912	192.418435820762	173.23499414842007	105.2647253009848	136.0174328691608	147.7655872008647	175.23940181484136	223.72889947186616	183.4977164159677	233.26720866571586	160.35169132953638
s_12689	NOP2	common essential Hart 2017	94.522355437216	61.8450485151719	55.25014028936631	102.04534869494292	85.92420046222415	96.1386498104115	135.5281481443689	137.21947611196504	138.5830080277069	71.1908308487976	45.65286930894886	80.76369921034626	121.34649346116832	50.851871655403656	52.43258926326628	14.116832243519124	66.75324043477086	120.43046953879664	105.37661766096927	93.52097785742582	85.52517486736159	47.90382344555702	93.92072474897395	78.95253304141728
s_12690	NOP2	common essential Hart 2017	149.38498132035534	176.21498746302848	120.50575442558932	142.20513108456564	178.22624957283907	95.65762562189417	138.7245667326795	246.43810378617206	162.27377483353658	63.93991289197563	106.63977217456448	34.04075058547643	160.9570068707725	67.5879306812327	63.010786454280286	36.02440040367094	137.3576293561631	116.55042594527116	111.48886684832851	187.63391108394342	99.7793706785885	57.182839926992834	35.12680733213273	106.3686245088569
s_12691	NOP2	common essential Hart 2017	69.40452671963412	45.94074372952397	24.149887818833847	88.21984983949905	64.13310494445484	26.256862332044047	86.94258560204798	65.47678162986061	45.08308712170101	64.59908725168671	25.01775972596272	37.73600226426226	88.65210144054267	47.63339876582115	56.31977930883203	76.83228987702067	89.21827327339567	70.48966298284884	67.5237707374074	60.563772271662664	48.96006387334467	59.25977293975623	40.81380176160241	84.64514068972294
s_12692	NOP2	common essential Hart 2017	244.5683322501393	281.2743274587561	287.1836128941569	382.50546833394736	212.77304238738995	270.68954242336133	278.72770090068326	233.11212461190092	169.31283626048258	166.7711130069055	188.1605065360798	176.90368457044602	314.3691540444775	246.53502334202025	266.94273983623174	327.16442273864993	242.62235465714792	227.47222624346637	156.53654217894388	296.5918096938308	208.23520837270647	189.94372530545556	180.34721457580932	328.6937404019544
s_12713	CNOT3	common essential Hart 2017	60.1505898236829	32.24390001874065	32.47141373861784	91.5116352812714	39.95030082411617	34.03003738980536	53.06054856595576	76.86641156870161	38.81742385446204	98.21697959695226	74.72501559184158	98.33289705674656	106.2567740670334	50.851871655403656	47.56950596232806	65.27084045710643	96.92057024663843	78.3833280824243	57.86184960503708	103.7423360669854	61.974764396638825	53.028973901466046	93.90521262847867	94.98260576071095
s_12714	CNOT3	common essential Hart 2017	68.08253573449824	22.330609165849328	22.284090241403163	65.83570883544705	64.04457320470074	38.28246704497675	39.63559049505129	0.9899293175042034	33.29017673567252	7.250917956821978	1.211776257099799	3.7187774340100557	43.3829432581379	22.52931022707757	9.87421917738427	14.92705269663691	32.092904055178295	15.520174374101927	3.61805918041644	32.889667407282325	14.873943455193318	11.24777654860184	10.672809630565224	39.251547752334275
s_12715	CNOT3	common essential Hart 2017	102.45430134803132	109.59386794698305	65.7066047760252	193.55698397621433	107.71529597999344	60.79351992419485	91.4175716256828	49.08311012883498	38.044025694755035	71.85000520850869	15.651813255210898	73.20732630720427	159.69953025459458	58.57620659040168	38.874044466301385	79.43442649741569	93.71127984112064	45.61109451973553	35.20768977365493	148.4869990933391	72.51047434406743	54.404486827842106	37.432786035215486	135.0327072164126
s_12716	CNOT3	common essential Hart 2017	306.04091305895804	558.5522364010769	344.9251240789286	429.24882160711473	289.75025349299784	340.14149774086775	320.920426266383	380.7965818949517	266.01129583908914	67.23578469053108	113.48088804403025	84.41071011968288	301.16564957460946	97.8415758433083	93.17513045927473	98.97362702112318	149.55293289713086	69.64041781467195	143.35269041452892	359.48605818221927	98.53987539065574	67.56750499080981	62.94630863959186	344.5239738325226
s_12869	NSF	common essential Hart 2017	255.80525562379432	231.02148056687827	260.12774223747317	138.91334564279327	258.83559664063466	244.10523198576877	325.3954122900178	236.53881061113003	332.22008120869594	343.4298414094773	122.13442635539445	320.8148336342898	189.25023073477547	244.60393960827076	203.24007032295822	218.77961889465846	292.0454269021225	317.4288961502049	290.48795579325144	235.26366043647334	312.9725602030261	390.46113431952426	298.5039838878952	158.10450364579276
s_12870	NSF	common essential Hart 2017	137.48706245413234	216.32255958275513	179.80754350098982	250.1756935746988	318.18528437995076	255.98256068994982	165.57448287448844	200.4879665338405	135.34097337678085	191.16056431621575	132.9950155695006	87.10479823004297	101.22686760232176	154.48669869996047	111.63733144237486	84.71653338723364	196.4085728176912	121.66259419339808	114.81918441497005	124.77700785519633	172.90959266662233	232.80438003429936	150.56456811920685	33.00918119714983
s_12871	NSF	common essential Hart 2017	118.97918866222992	128.66947455940226	172.6316835293901	300.2108322896385	182.65517119281355	230.48297862431536	208.4064919578503	55.96910595178612	189.8182984158064	141.72248733788413	113.76375453028479	107.72453829216897	89.28083974863162	105.56591077830632	121.1990624928194	64.61642132047794	190.63185008775903	101.5300117310527	104.30758708208802	64.85763267168656	151.21842512779872	126.12585784417871	110.26501668851355	49.68853074191773
s_12872	NSF	common essential Hart 2017	152.68995878319507	113.76724704709417	108.13984669195662	203.43234030153135	209.5843023762685	143.6373644787015	209.04577567551243	171.64945522672076	148.19565197964462	199.72983099245997	175.86115556591375	183.55418618505988	237.0343421495361	274.85758477034636	167.7257683946612	117.78044074074083	200.25972130431256	174.6175019356289	136.2397978836938	142.3870796672004	193.98101256147953	265.0640238081314	232.29339215139186	138.12901101435597
s_12937	NUP88	common essential Hart 2017	5.9489594331114954	4.089678373452323	9.354444208017728	0.6583570883544705	15.413246869378499	15.571946129350756	24.292781271160468	19.961771274074884	18.34694371039575	9.887615395666334	21.42782805445534	0	27.66448555591402	18.667142759578557	21.170633347308296	25.678281663433374	26.95803940634977	16.768996267768927	20.625775862804396	27.239474652471845	29.12813926642025	24.41079471156954	2.2202703145979	11.086259815057684
s_12938	NUP88	common essential Hart 2017	68.74353122706617	70.01484613171826	83.53896823332059	87.56149275114457	46.239617732752876	79.0980351016807	105.4818134142494	84.2528148379475	93.4781729168432	150.2917540141283	111.71386270192377	155.23454017044503	66.64626065742924	146.76236376496246	127.60605944188845	176.21102712470275	137.3576293561631	92.0547369685824	91.54825140225869	121.78703809089794	145.64069633210124	144.35937197025822	134.17373981818133	56.979450974260104
s_12939	NUP88	common essential Hart 2017	18.507873791902433	14.837645046365875	37.53052449202147	98.75356325317055	62.27295540655789	20.812020175384887	58.81410202491482	2.8718835782707224	12.242956477349683	60.644041093420185	67.54515224882682	56.71105855390316	60.98761588462864	61.79467947998419	22.97222327190158	22.764542410059743	37.86962678511039	39.149920943548246	31.35672757405597	46.708047209651816	51.439054449210225	23.871066023579743	33.607716245908975	28.564564788960286
s_12940	NUP88	common essential Hart 2017	54.86262588313935	70.16312932431929	32.289564088259866	71.76092263063728	110.72709538698933	71.42724409923188	115.07106917918117	61.31037003627469	79.4350320742088	85.69266676244156	141.14918578315263	55.995771825170365	56.58644772800595	139.68172340788092	127.72777809747953	213.0924017782816	166.88310108692713	141.9788462854646	177.65586539307975	85.6825375836531	121.4705382174121	168.23043799383797	117.36988169522685	150.0146279843157
s_12949	NVL	common essential Hart 2017	530.118385039491	569.8191942480942	682.0742711891471	555.6533825711731	651.0748244589515	673.8249129203855	499.9198672117759	442.66175435218474	621.4021337397785	595.8936211788244	623.6489776942364	765.5881222295809	434.4581708894679	574.1755635015197	542.9866700204605	553.6101901041229	516.053897207267	433.096682449168	505.50312075856164	519.1685593470571	549.7161601981863	558.4763624621645	558.1573111633313	554.5144369446789
s_12950	NVL	common essential Hart 2017	30.405792658125424	32.846591919503055	23.880746829389633	75.71106516076411	61.74139634188546	44.15714136249696	37.07845562440282	31.003293115526617	37.91733167181968	50.09725133804276	9.921195555758475	48.105281312886206	40.23925171769312	69.51901441498221	28.701576127257653	0	35.94405254179969	10.774188373333992	21.02319466576407	56.8769637001503	55.777287956974945	52.13853517028258	19.997944951876402	33.80813662628453
s_12951	NVL	common essential Hart 2017	26.43981970271776	49.35358860591337	16.392100198802588	14.48385594379835	48.365608240677346	33.85086529300846	20.45707896518776	4.209920993164195	26.159403297048726	37.57293850353207	41.64387985181088	75.94846592801281	77.33481189494147	79.81812766164624	46.44556013144776	123.45211793099878	74.45553740801364	83.87837581697576	80.35149365264209	48.9860817073165	58.87602617680688	46.63648346477832	82.81937317598445	17.428546014604883
s_12952	NVL	common essential Hart 2017	31.06678815069337	66.68570198198765	46.05208941084225	12.50878467873494	55.71779752789366	16.98942268107455	44.749860236348226	82.31646560251738	60.568078249976764	40.86881030208752	9.592931969711904	27.676125810555504	57.84392434418386	45.70231503207164	31.925361044390694	34.715562130413986	27.599897487453333	30.507194110189264	97.52372611880719	51.59386297876749	48.34031622937828	34.09403968899919	10.400172344615353	77.30446149808284
s_13013	OGDH	common essential Hart 2017	220.11149902512537	122.09488698659985	104.00090656683619	298.23576102457514	176.8088816090952	152.59765196373345	227.58500348771383	222.4731058425021	207.93360206949416	172.04450788459422	137.75132639831577	124.95961852942712	304.3093411150542	243.31655045243775	219.27784913822936	173.2817479452102	148.26921673492373	166.3910490668256	259.4189698329704	208.94588792687958	257.81501989001754	231.56323125992225	251.37220473643845	254.03654689083353
s_13014	OGDH	common essential Hart 2017	173.84181454536926	227.45079336752954	192.8244808734615	161.29748664684527	263.3532957511285	262.9163673656	292.7919426892498	286.32902250982886	217.6946880335299	251.1454310499249	232.919379286473	281.3141403034198	362.1532654592381	303.18014619867245	363.680477259496	353.65292485520104	476.90055425994944	509.4320351869451	414.5168039430397	270.5139969793209	309.87382198319415	486.2972444970339	339.5202266674579	250.69024311909962
s_13015	OGDH	common essential Hart 2017	496.4076149185259	361.59229068558477	409.98069921611483	399.6227526311635	457.16960992208897	380.75229768694663	385.48808175025687	427.8998333887783	497.74912471525346	421.2124158553858	470.02933642925206	480.95989936696594	364.6682186915939	504.6565490865375	651.099823373399	547.6892040037956	559.7002467223094	363.80574964278946	632.3551904828471	407.39311258947436	513.7707968481359	407.99436439921345	504.4194052155751	500.2316111909112
s_13016	OGDH	common essential Hart 2017	584.9810109226304	651.5003835994069	604.0635936977112	524.710599418513	544.600078713959	557.5344392199033	447.4986023634823	442.61824495260646	425.1564960225402	489.107374905628	407.4779643957029	404.74908235448436	489.158403693207	559.3705882094403	459.0629264953343	412.3483600753515	521.1887618560955	483.72091879472043	539.3675869803733	534.6054800995187	529.8842355912619	607.406124830901	535.4248455659479	469.6690552404632
s_13069	SIX6	non-essential Hart 2014	222.7554809953971	353.24553248536256	228.33281445855863	202.11562612482243	206.92662992828895	179.08487842023064	255.0742033471849	247.48242807833986	332.1283691970182	265.6472669635688	302.1407626778222	234.33002985308195	232.63317399291336	179.59078723870405	273.9177571780592	195.70347385162012	164.95752684361645	108.05797426350222	180.36940977839208	239.37000276047445	235.50410470722753	287.80211400293143	253.62349929202696	250.8900824078251
s_13070	SIX6	non-essential Hart 2014	30.405792658125424	65.16463353454422	34.49360464554219	1.316714176708941	16.56477386309483	20.407784028351966	17.899944094539293	54.43525978840887	37.4672855804985	35.5954154243988	55.4832706651233	16.78214459299408	28.293223864002975	33.4721180516581	60.505218516057255	116.28458728032331	54.5579368938031	48.175527263331766	71.75860309915304	43.493214109689305	44.00208272161357	15.994889714918598	69.62263170388087	99.87665970564923
s_13071	SIX6	non-essential Hart 2014	185.07873791902432	222.7679822236731	320.94981893826724	213.96605371520292	296.65966120606106	371.36217804105365	227.58500348771383	304.5937626965357	344.9480657886244	169.40781044574987	135.5198461707867	204.98450525581637	118.20280192072354	261.9836932120163	286.39292902934085	230.34106831457274	336.3336344982685	400.7407228510349	549.0159594719307	147.392875333858	229.92637591153004	140.6370616871239	232.96354713877537	119.40231307456995
s_13072	SIX6	non-essential Hart 2014	197.63765227781525	244.94074906656311	212.3407922578296	282.43519090406784	217.46780497739198	292.2385469255448	313.2490216544376	385.1152928374431	264.6829055542883	154.2468001723948	183.3937118197622	126.41371774211692	235.1481272252692	121.01458064830236	188.95121359244678	131.64796407419036	209.2457344397625	125.29333621302351	135.06109011562776	271.9974615724513	151.21842512779872	138.58745592075908	169.90050586970807	298.9305416064084
s_13073	OR1D2	non-essential Hart 2014	302.0749401035504	347.5797623288829	349.4459528534438	190.26519853444196	351.9346771598017	278.86695362815556	292.1526589715877	307.9442825709305	304.5620976255856	177.97707712199403	220.3022486177628	173.13666636698673	237.663080457625	284.5130034390939	382.26225288754347	355.95899876873636	265.7292455768763	325.00531370753464	367.8104221338399	248.5274301293924	272.06921570124445	318.7670905495862	466.7058341084014	225.67141966483143
s_13074	OR1D2	non-essential Hart 2014	336.4467057170835	291.58700368422484	426.8492463755839	391.72246757090994	500.6632692178735	407.08594806047506	349.0489098435162	259.66617858620134	331.15831299186067	216.20918998523717	220.20097053067633	305.7961908489027	315.62663066065545	225.93679684869215	262.9195921697946	178.1742845345882	202.18529554762327	302.8581503786732	229.47385304616296	293.15211325820417	238.60284292705947	224.84735802643945	258.6093144931225	200.75131067762402
s_13075	OR1D2	non-essential Hart 2014	293.48199870016714	289.14755869010037	276.5634881058189	184.33998473925175	234.91875636570614	214.98782053644896	203.9315059342155	95.7838585506087	198.62256219677954	65.9174359711089	73.5586364345338	60.14395914822025	206.8549033612662	75.95596019414724	65.31348996651818	77.33090769715984	137.3576293561631	97.16690521670932	145.5591388076968	275.9091334796278	96.68063245875656	93.3538126287554	95.13615430825723	193.5607118154117
s_13076	OR1D2	non-essential Hart 2014	155.99493624603477	160.7650913855419	193.20636952285628	112.57906210861444	172.20265075884726	134.01688070835533	147.67453877994916	126.83066106571358	165.83916155284848	170.72615916517205	194.14253905927941	182.8388994563271	191.7651839671313	149.33714207662845	176.27317731518002	152.7453117812244	139.2832035994738	131.18796067306508	169.18620066958846	140.87342215523051	174.1490879545551	163.45599758112263	112.50079912360678	146.76864558271183
s_13081	OR2C1	non-essential Hart 2014	114.35222021425432	66.23129327382628	80.2329073973971	155.37227285165503	129.1518959125985	107.3045902016221	206.48864080486396	183.8440913096675	130.69207045147098	260.3738720858801	196.9153229345305	230.2053682852563	145.86728747663756	209.84443240077965	406.4943796111967	431.1085540166124	327.3476213628186	366.0373946171578	331.75305615967324	212.8726562934758	268.3507298374461	318.49722620559135	305.38274797014446	143.82202038842894
s_13082	OR2C1	non-essential Hart 2014	216.14552606971768	134.28022138029803	188.14725876945263	265.97626369520606	451.76622478790637	561.3826327280417	334.9846680549496	439.006635779979	431.1687712439084	231.37020025859223	145.99629081155183	232.30298770200545	186.10653919433068	305.11122993242196	247.89827949509296	260.89634664126515	258.66880668473704	205.208182241146	235.3944891681191	187.68635280300452	228.06713297963088	213.84211857543391	212.6929649009491	194.15982795582093
s_13083	OR2C1	non-essential Hart 2014	614.06481259562	614.2293103998163	613.0797949258772	527.3440277719309	625.0316250499507	662.8637406397999	739.65126133507	807.0211553465326	970.9291384311975	590.6202263011357	557.9267317748104	509.08896082178546	472.1824693748053	610.8661544427604	536.2002781393378	472.6643702201709	607.8396028050769	587.414629531796	711.5692663212025	451.1485352944692	594.9577382077327	602.2274559221918	643.7112049848228	570.5946703490376
s_13084	OR2C1	non-essential Hart 2014	154.6729452608989	249.1691515022582	222.89181505576022	235.69183763090044	341.3937478614639	298.92169353713086	169.41018518046116	224.80107257489976	168.1243740207119	104.80872319406316	167.6161911526777	143.81585678394612	99.3406526780549	164.7858119466245	100.32667830717057	71.25412028034299	150.1947909782344	140.67993267460093	143.40752900912133	195.1275081245101	153.6974157036643	76.81919422584701	143.4988751394925	99.57690077256098
s_13085	OR3A1	non-essential Hart 2014	206.2305936811985	138.89845005821223	162.17521904273121	146.81363070304693	214.54490593629808	199.56945049006697	177.08158979240656	115.94143857316735	155.95138156587734	98.87615395666334	90.4676230466365	151.25341165196625	224.45957598775695	166.71689568037402	142.24797718453658	192.49367189138675	177.79468846568776	161.7953382176477	222.99128233747	196.58872391741886	233.025114131362	322.920956575113	264.9117797624815	183.87252356989794
s_13086	OR3A1	non-essential Hart 2014	372.1404623157525	427.9168438164282	475.93825563290545	297.57740393622066	337.58467129515066	337.5625047757014	283.2026869243181	208.45091047345244	398.6737406571056	301.9018567476787	262.54677465437237	355.18970182890837	316.88410727683333	275.50127934826287	325.1310158747708	498.7477621101632	313.86860165964373	267.55487855051933	284.6221582658877	318.87793039870616	209.4747036606392	227.19415538319774	264.38201731107705	319.15523076010106
s_13087	OR3A1	non-essential Hart 2014	577.710060504383	516.8494542376063	514.5453440827038	375.26354036204816	412.52479225873606	441.6737976802821	503.1162858000866	419.34946320371506	495.46391224739	272.8981849203908	421.8272071942299	330.4935409684059	360.8957888430602	251.04088538743576	230.83193958461584	195.3139035511801	222.0828960618338	294.2822125015764	192.58035951229755	298.1730053842815	257.1952722460511	274.39655874236746	305.84231415355936	305.37234572455105
s_13088	OR3A1	non-essential Hart 2014	230.0264314136445	273.6330801466716	277.1272264055716	467.43353273167406	414.739191631032	535.0745783683415	249.32064988822583	260.75401227794737	261.4626188925249	303.879379826812	328.74395934672333	376.6670724101133	320.6565371253671	295.45581126367443	370.43839121005806	336.0926556859314	224.65032838624808	221.94378403078377	191.77197326556524	260.41977100810516	324.74776543838743	319.87273913196736	296.9146965336819	367.69568990626544
s_13089	OR3A2	non-essential Hart 2014	287.53303926705564	422.4352619274169	232.28990493332108	350.90432809293276	297.81143395054266	277.7822252561974	365.6702865027312	310.6312429758028	402.9557955357043	344.7481901288995	433.10685419396674	356.5249830064763	502.3619081630751	377.84871723698666	473.2037306503379	457.0984383130244	444.8076502047712	261.90955566437776	414.6813197268169	527.7562801471049	368.13010051603464	380.6970436428958	514.0637141843221	705.677136524748
s_13090	OR3A2	non-essential Hart 2014	308.0238995366619	243.36465728353576	295.74882348252083	259.3926928116614	237.57581443677253	229.29056612282758	258.90990565315764	262.28785844132466	273.86725140406753	243.89451309310292	133.75282082868026	198.2387113613048	242.69298692233664	153.84300412204396	136.1534683624073	160.64509521755627	193.19928241217335	190.97022423884215	193.82745451576895	262.9902070199148	167.95161151489123	159.08692170439815	153.91455960460317	355.5103140032175
s_13091	OR3A2	non-essential Hart 2014	146.74099935008357	109.00073517657893	105.44116982532898	121.13770425722257	64.04445032931811	80.54110766723261	124.0210412264508	78.24795838317337	69.1189539850792	142.3816616975952	167.33332466642315	160.04977345277848	90.53831636480952	112.00285655747136	103.00877675146197	152.05967877392467	161.74823643809862	110.57231528990178	122.79530178712989	159.038104076685	167.95161151489123	183.95546336476167	192.43789478361816	88.84015884988926
s_13092	OR3A2	non-essential Hart 2014	237.2973818318919	208.31060428916805	211.57701495904007	205.4074115665948	233.58942864018587	265.0655281699053	272.9741474417242	248.87486046789695	246.24424983221473	212.25414382697065	265.29859075461854	190.22821355489802	222.57336106349007	202.1200974657816	263.7189549190987	275.7143518182029	253.53394203590852	208.02307357072561	286.81505801824267	176.47575427208602	273.92845863314363	212.8435068986531	238.22199962582079	146.5186456089213
s_13145	OTX2	non-essential Hart 2014	325.20978234342846	422.8896706355782	406.7000947010556	401.597823896227	427.22929370855127	418.732912640203	396.995188668175	494.703766858447	434.9308160086708	493.06242106389453	532.7483514246845	597.934924363212	440.11681566226855	666.2238881435795	716.8211862025312	794.8272088497437	639.2906487791516	777.2362153113645	710.870557263655	446.74979145632307	585.0417759042705	715.4055054546004	663.7246620571945	617.237057978077
s_13146	OTX2	non-essential Hart 2014	545.9822768611217	654.5975438298777	735.8586918991564	464.1417472899017	555.1411308876793	519.3490561560218	643.1194199680903	720.9734379477381	706.421142933197	520.0885698120492	406.039202639643	476.16819183985666	446.4041987431581	707.4203411302357	680.9417283074611	861.7807839359948	772.1552715675898	725.3309196060973	1061.8371344675436	573.7897373497644	729.442976948439	875.2200384517876	864.5138756477998	545.8250434170254
s_13147	OTX2	non-essential Hart 2014	45.60868898718814	45.5700357480214	40.7238376679944	50.035138714939755	38.35586938086412	44.08035332101258	88.22115303737222	122.8818293707821	90.48952631178784	118.651384747996	140.1189979252209	113.70799394749929	117.5740636126346	105.56591077830632	89.53137772489113	109.17948437099034	72.52996316470295	104.12783895278005	95.55018074482183	160.22201481486854	110.3150806260171	83.91310474892207	92.67427094870007	105.66918699831764
s_13148	OTX2	non-essential Hart 2014	112.36923373655048	95.90658336655804	60.19650338281939	132.32977475924858	114.3587398476465	97.10069818744611	98.4496925199661	143.97494373618133	145.98040353429627	116.01468730915164	155.68001698084777	110.70450324222202	79.84976512729729	99.7726595770578	79.860022973492	40.99490466051028	69.32067275918511	92.0547369685824	68.53796272169627	75.73848442881875	114.65331413378183	87.01484064486786	77.00013399654401	39.101869148673806
s_1321	ATOH1	non-essential Hart 2014	443.5279755130904	676.3900435609069	563.2451977184451	324.570044558754	372.5738770577068	603.3906132862335	354.80246330247525	430.7282075674707	511.7223015353727	507.5642569775385	572.241061361048	650.0931007192504	382.9016296261736	493.713741261957	540.982215669882	552.8622633739142	532.7422073159597	513.9275626017296	692.3686498864596	342.74524679403225	477.8254334980854	441.68303955222177	532.2307587370259	407.0961128107256
s_1322	ATOH1	non-essential Hart 2014	411.8001918698291	317.09847380720373	325.04511339384453	537.8777411856024	441.4022360936941	390.75672166471475	453.8914395401035	481.2472594854411	409.67150489426444	414.62067225827496	586.681098359159	551.567240584707	426.2845728843115	397.8032491523982	475.24875788611325	366.3986251025542	377.4125516888968	452.99666057667883	435.2793542766549	512.4393392921852	418.9494073212784	448.5606041841021	395.431866568326	299.62957739118036
s_1323	ATOH1	non-essential Hart 2014	87.25140501896861	84.32394087362225	68.89991795199813	102.7037057832974	87.78435000012108	103.40520466582737	128.49602725008563	136.1969229699679	113.01357886700958	237.302769495992	219.07998847316057	184.74593431328094	146.49602578472653	128.73891558330038	231.63130233391988	487.3576539328571	292.0454269021225	309.702203441285	468.8838201976581	174.75232988387177	245.42006701068976	265.0105053553313	253.60798717153168	218.97921384713095
s_1324	ATOH1	non-essential Hart 2014	307.36290404409397	262.9496959397003	250.36595305919636	292.9689043177394	237.13315573800207	265.0708282441224	248.0420824529016	292.99743843412557	261.0957708458137	191.16056431621575	251.61635901568707	140.12060510516028	215.02850136642263	256.1904420107678	219.99606611713938	279.71883430543517	215.66431525079815	187.04008892811999	205.86033982508434	324.05614768196676	198.31924606924423	208.25808513073383	235.62787151629283	374.1876547094731
s_13245	PAFAH1B1	common essential Hart 2017	298.1089671481427	184.40390334029138	149.2455730093458	346.95418556280595	250.7746619338551	219.36823026076098	305.5776170424922	245.91595809046967	271.77869698165455	210.27662074783737	207.57335597446368	149.727545914603	222.57336106349007	276.7886685040958	354.33370558967306	289.6753827452327	296.53843346984746	363.8391441209206	355.75043954289856	238.63581869361911	262.7730010417486	196.87594443013307	200.960630367575	221.92543731564652
s_13246	PAFAH1B1	common essential Hart 2017	54.20163039057141	33.616685273583045	15.402827580111973	81.63627895595434	42.87344561597535	49.49959946384361	50.50341369530729	10.55199997024229	37.017239489177314	40.20963594237642	41.97214343785745	36.281903051572456	59.10140096036177	37.33428551915711	26.31772684462571	41.55581620355848	57.76722729932093	25.395025862062347	50.51605405501943	35.6547738359166	62.59451204060522	24.73417750836461	15.113350259761024	24.319787669496243
s_13247	PAFAH1B1	common essential Hart 2017	56.18461686827524	42.76944190275266	41.331221637290255	138.91334564279327	144.56501990659433	118.92595876752188	114.43178546151904	143.23521814182453	136.31102958193833	70.53165648908652	40.38670649491906	47.72411219329558	40.86799002578208	40.55275840873963	75.72939561674407	49.93867753391062	84.7252667056707	117.81594507800372	47.1857364883779	54.09676081209629	57.636530888874105	5.799243295897753	89.55038038776772	57.878326047757554
s_13248	PAFAH1B1	common essential Hart 2017	372.1404623157525	564.3112664145738	755.8950959137339	382.50546833394736	545.3085783827569	838.5558537265812	397.6344723858371	797.100123922083	1017.4105798602146	340.1339696109219	339.70582664791596	429.873463845026	305.56681773123216	285.1566980170104	229.6674208685385	216.06843475456427	335.0499183360614	293.3494811380717	329.27241479354336	469.71050216819077	275.78770156504277	247.85531256523433	266.32965033972505	436.610516809783
s_13301	REG3A	non-essential Hart 2014	284.22806180421594	195.448436398407	234.31209584024543	296.2606897595117	320.22274314812114	203.36645197054918	247.4027987352395	114.84271930633594	187.82145600507124	417.2573696971193	523.7350978647664	463.0330581561992	420.6259281115109	333.43379136074805	290.4829835008917	281.4795366020411	429.4030562582856	390.7334504626333	346.4581959005215	461.17522308720413	375.5670722436313	363.91875210239414	435.98854316447387	557.5605800575573
s_13302	REG3A	non-essential Hart 2014	116.99620218452608	152.30828651415175	108.90362399074615	168.53941461874444	120.91389772631075	159.1837145942241	135.5281481443689	80.23870259326708	126.41001557287234	181.93212328026056	149.8586050818113	140.668833029322	143.9810725523707	141.61280714163044	150.1988877817365	108.182248730712	144.41806824830232	129.8890470622014	147.98494157923426	135.92006820763402	118.99154764154656	133.97470690644127	115.2508318896091	217.68106192194978
s_13303	REG3A	non-essential Hart 2014	759.4838209605676	717.6766535376493	870.9162052669818	907.8744248408148	1105.2327578494271	1199.8933118502557	775.4511495241486	887.5427183882031	994.3097871907363	1067.203288372253	1027.6487723930209	1157.6314807894478	839.994379606844	1058.8775806726458	1141.8446736019418	1403.5335959317772	1104.637757579237	1120.6577668937418	915.5244480077067	901.1282563101745	1102.5310586162047	951.7966955800383	1150.8569830598965	1081.2131038444672
s_13304	REG3A	non-essential Hart 2014	253.16127365352256	209.81255447589496	405.50351611114274	250.8340506630533	401.540467009332	396.0991797660613	316.4454402427482	373.8344528479293	252.98170717993762	149.6325796544172	164.53611146638497	153.63690790840838	201.82499689655455	159.6362553232925	149.49490976810677	203.63447115862323	240.05492233273364	251.76870536345174	270.34153460962506	161.42102201247187	188.403283765782	239.73659915897687	235.93153304323334	215.38371355314112
s_13321	PAX1	non-essential Hart 2014	257.1272466089302	190.59822380123296	250.27866172011016	256.7592644582435	357.42696265988627	338.44776511125167	295.98836127756044	357.6257045203022	418.0257225839164	182.59129763997163	356.75100455939474	213.85263358130203	217.54345459877845	107.49699451205584	121.11791672242532	146.46596925112812	179.72026270899846	193.0348968225549	214.15194012398547	197.94505627220548	136.3444816726054	242.81100780852407	148.32878568411365	228.6674020926447
s_13322	PAX1	non-essential Hart 2014	412.461187362397	336.07126143224764	347.2673686170258	340.3706146792612	285.49839535253153	224.15287613210597	346.4917749728677	328.5043656655421	371.1424510969306	735.6385854375752	747.5923649417471	705.7300399210536	569.0081688205044	794.9628037268799	986.1335363561147	1112.0506230747148	639.2906487791516	741.5178265307383	685.049951618068	471.2090632207409	676.1446795673296	771.617060951211	681.0582826315533	637.9115863942858
s_13323	PAX1	non-essential Hart 2014	290.17702123732744	222.90670628591585	191.1150766255245	170.51448588380785	238.63905544149998	201.4935472441362	226.3064360523896	230.30552158337912	256.1452638412807	270.9206618412576	192.3406005048834	195.90226661531113	207.48364166935517	255.54674743285128	337.67309453116627	472.63315634949964	292.68728498322605	202.59365778035306	326.09306436986606	215.25557422926266	285.703663868505	278.3614061230981	252.17460447379278	119.00303622288627
s_13324	PAX1	non-essential Hart 2014	177.80778750077693	171.13279094659458	166.47055249734532	252.80912192811667	96.11100280154555	108.85004682248652	151.51024108592185	171.70385020138437	167.89273396400392	206.98074894928192	160.39093070987093	212.39853436861225	202.45373520464352	172.51014688162252	182.80189291984018	167.92167338793087	176.51097230348063	191.83616664608462	165.39007706458187	172.8787326792761	177.86757381835343	163.15994203072617	165.3897689725227	123.0977330129225
s_13333	PAX4	non-essential Hart 2014	318.599827417749	250.47735429115835	239.77128459172266	362.7547556833133	323.05711044946094	333.33037106014103	297.2669287128847	131.55187508025784	279.5911565683075	220.1642361435037	303.06967244866746	196.4034430290244	184.84906257815277	211.7755161345291	174.2139111141243	101.99641379419597	193.19928241217335	141.9788462854646	168.78878186662877	246.30183735078882	224.96839475979897	205.5617137707789	266.15823356275536	122.49861687251331
s_13334	PAX4	non-essential Hart 2014	349.00562007587445	399.6598031837645	475.3054153427453	335.76211506077993	576.9319806546835	704.9176131514307	379.09524457363574	370.14667755046753	422.7795715429989	221.48258486292588	231.8996753160437	305.2962036941902	337.63247144376885	344.37659918532853	381.03082736635236	456.7868356800458	420.4170431228357	352.7655624564899	506.8598929512178	317.2593894486141	273.92845863314363	267.97674105928115	321.2519616057739	348.8682688705821
s_13335	PAX4	non-essential Hart 2014	182.43475594875255	167.34923808870263	197.90904794772942	263.3428353417882	186.3755931439901	137.60911407821249	249.95993360588795	207.87436980308638	227.56072003133832	146.99588221557283	94.09246793043346	148.2734467019132	177.30420288108533	121.65827522621888	85.10250120648374	73.466686600298	125.80418389629892	136.81658632014103	94.64566594971771	114.60809136469786	114.65331413378183	118.27700878191615	80.00729192800092	141.1253951679366
s_13336	PAX4	non-essential Hart 2014	204.90860269606264	154.1809446823812	216.5924800429006	121.13770425722257	127.11443714442808	145.08043704425342	160.4602131331915	145.758993622706	138.97632411860786	311.130297783634	314.29343846110976	242.339338400488	201.82499689655455	312.19187028950347	300.2760569078819	442.99728001405765	364.57539006682543	304.5733379540925	325.64080697231395	192.57216857212023	240.46208585895863	270.3781929088366	219.24440754975433	280.2034419408551
s_13433	PCNA	common essential Hart 2017	52.21864391286758	14.91178664266639	21.67670627210731	38.184711124559286	5.226321654674467	9.241843637141367	10.867823200255998	0	24.324236920506454	42.84633338122078	58.790335850376124	19.04682281431433	118.20280192072354	13.51758613624654	28.200462539613042	12.558685060192586	58.4090853804245	58.03368151222662	8.702567742673814	52.7928701763708	44.62183036557995	75.95608274106215	38.50782305851966	81.84899755063515
s_13434	PCNA	common essential Hart 2017	6.60995492567944	14.225394015245193	29.65998921203966	148.13034487975585	211.09020207976644	425.2165912153812	47.3069951069967	71.96027438075888	50.06857613749155	15.820184633066134	8.618625099074642	11.442209141723133	5.02990646471164	11.586502402497036	13.179149864911366	0	16.688310108692715	35.18639115469496	27.12189521231032	7.613576938108588	19.831924606924424	14.268666745348867	19.569403009452127	48.09061988364833
s_13435	PCNA	common essential Hart 2017	130.21611203588498	239.85855255012928	227.343541839868	146.81363070304693	178.93474924163706	192.14931955168234	132.33172955605832	181.7663283004172	266.89815399963663	98.21697959695226	132.66675198345405	72.68262413826679	155.92710040606084	162.854728212875	78.75031610789198	64.86573023054754	96.27871216553488	99.76473243843668	109.73467585271267	46.655605490590716	122.71003350534488	51.113732287100184	39.107781777913644	82.29843508738387
s_13436	PCNA	common essential Hart 2017	19.82986477703832	21.041524637665734	14.977293261174088	13.16714176708941	17.361928147029538	9.216247623313238	9.589255764931764	84.48124741092425	15.970019230854485	15.161010273355046	0	25.14909650476651	26.407008939736112	42.48384214248913	29.9614795790093	20.551976090104727	25.67432324414263	7.310418744364176	11.923208120130584	20.390274700058065	37.80460628194968	46.90634780877322	15.113350259761024	1.3483126102461784
s_13545	PDE6H	non-essential Hart 2014	549.2872543239614	560.5731777619073	529.8608803237295	523.393885241804	737.8847109448644	834.9380243428959	720.4727498052065	614.6266938518019	805.48329296925	632.8073853226454	723.1647675130805	623.2969419239973	521.8527957138327	498.21960330737255	552.4409213805941	550.4783558113511	552.6398078301703	480.68896335728846	445.4348227603566	766.9093636905332	492.0796293093123	523.6011930275762	509.5219530461461	654.7907752277792
s_13546	PDE6H	non-essential Hart 2014	579.032051489519	620.9162760903524	583.608922336381	414.7649656633164	506.24371783156437	419.54668500848595	519.7376624593015	506.5938042435828	602.9984600289624	688.1780315383769	827.5171784728215	683.2267907571979	722.4203159942093	729.3059567793968	779.2091404135758	831.0384904221416	701.5508826461976	782.7813547631126	793.2639835256878	651.4169154425986	665.608969619901	626.2340221377674	603.3414572861399	535.5883014419348
s_13547	PDE6H	non-essential Hart 2014	271.008151952857	293.6916457717141	300.58243891602336	327.8618300005263	386.5701245894893	399.81939320505916	343.93464010221925	404.837745963456	292.75595321746226	442.96516972585175	489.5085507424328	430.85229091722823	394.84765747986376	429.3442834703068	529.4017913035789	512.8333804830111	394.10086179758946	376.8616747076885	433.79935625400094	361.65920924176174	369.9893434479338	437.42213662109464	547.4298173852718	241.50125136963226
s_13548	PDE6H	non-essential Hart 2014	273.6521339231288	290.89105192644536	292.57369965522673	262.6844782534337	271.32545296738874	248.53683373773703	267.85987770042726	119.10703527416374	302.04524510101413	230.05185153917003	186.4283944062629	169.87082457724074	274.75864063487336	255.54674743285128	262.78363454892326	295.5340751226512	247.11536122487288	181.57843567169965	316.5956590212729	333.53537770605317	246.65956229862252	234.15256571427682	294.89686723704426	258.9301991100045
s_13637	PDYN	non-essential Hart 2014	420.3931332732123	559.1812742463485	526.2347658566332	627.4143052018104	478.1635511559236	582.7268691196002	463.4806953050352	402.2378043577403	599.7781733671991	377.706908114454	601.1770163445647	573.4516845587283	610.5048971543754	456.3794557427999	477.1578275010174	368.2528349927405	428.1193400960785	351.4666488456262	376.2665382165182	771.6450066432674	505.7140774765728	380.4545065452995	535.8770474148757	697.2883053817172
s_13638	PDYN	non-essential Hart 2014	263.73720153460965	298.51318097781325	284.77226636565234	242.27540851444513	219.41697775657354	180.0981188249215	279.3669846183454	342.72236978307546	358.7028365741305	211.59496946725957	109.84555927273084	95.28116558202008	298.0219580341647	160.9236444791255	159.369128945491	136.9300709640083	145.0599263294059	262.4093158242613	187.89326975299986	332.6963102010757	156.17640627952983	257.72757618746016	134.64881812209154	358.65637676045856
s_13639	PDYN	non-essential Hart 2014	2.643981970271776	1.8917764289459915	1.5966565879864705	0	1.3287133486071399	0	1.2785674353242351	0	0	0.659174359711089	10.204062042013032	0	25.1495323235582	0	9.914792062581295	0	2.5674323244142636	0	4.5774125701129345	17.939818585790356	3.7184858637983296	0	7.907264744067584	6.941402339956397
s_13640	PDYN	non-essential Hart 2014	200.94262974065495	255.44717268985858	229.49666975542172	171.17284297216233	132.9609724789117	81.02213185574992	198.81723619291856	177.51289790767476	149.77743031031616	114.0371642300184	108.31600331708691	102.69519469481597	187.99275411859756	92.04832464205978	146.52880112743617	136.66522212781985	114.8925965175383	179.82985361814917	77.13085327518532	242.5474906007956	119.61129528551294	72.5036368019227	73.7905350471268	244.39771587885014
s_1369	ATP2A2	common essential Hart 2017	36.35475209123692	43.82654251167643	24.600878458636032	36.867996947850344	29.409125775013138	25.19242989969692	44.749860236348226	51.45458626081094	29.81650202803843	37.57293850353207	49.752652965670876	20.500922027004133	3.143691540444775	41.840147564572625	34.6074594886821	11.857512126773969	42.36263335283535	86.42611132150645	43.56767730796145	17.505188373881865	50.19955916127745	20.499465783639053	42.94836368771546	0.8988750734974524
s_1370	ATP2A2	common essential Hart 2017	79.31945910815328	70.9978051443415	38.85804009056372	30.28442606430564	74.31990728377625	50.89148000173927	60.73195317790117	112.32982940053978	42.544486607966846	92.28441035955244	100.07103890385088	93.92235864922793	105.62803575894443	44.414925876238634	35.81255108995646	90.54401189398091	52.6323626504924	77.43389947985403	63.7411957732138	62.63203989308297	105.357099474286	73.63661263070246	73.46321361368268	41.49873543607791
s_1371	ATP2A2	common essential Hart 2017	21.151855762174208	14.91178664266639	9.198050878524061	37.526354036204815	16.56477386309483	3.4183613472774135	11.507106917918115	8.169638263181008	13.143048659992044	11.8651384747996	22.730398511139168	51.63347418710096	49.04158803093849	34.115812629574606	23.012796157098606	24.369443390176418	46.855639920560314	19.816491932183077	27.067056617717938	30.177002697709142	60.115521464739665	63.54800311728196	49.79610352897417	45.99311080356517
s_1372	ATP2A2	common essential Hart 2017	3.965972955407664	0	2.0912928973317784	0.6583570883544705	0	0	7.032120894283294	0	9.092633838101419	7.910092316533067	0.4190577856306052	7.437554868020111	1.886214924266865	1.931083733749506	1.4221949925397606	16.687754993242898	25.03246516303907	6.461173576187283	0	0	13.634448167260542	0	0.8881081258391599	0.44943753674872616
s_13721	PFDN2	common essential Hart 2017	57.506607853411126	20.364691140602822	23.880746829389633	70.44420845392834	56.603729302347716	42.7652608246013	72.23906009581928	69.33859452563553	48.10671573801392	85.03349240273047	56.412180435968544	53.73109360385012	62.24509250080655	131.3136938949664	89.12564887292086	49.64261482705089	94.3531379222242	84.29464978153143	78.54246406243387	68.94172619546606	78.7079507837313	15.914044015719831	56.11408091882845	26.317377105216657
s_13722	PFDN2	common essential Hart 2017	155.99493624603477	185.67386960775843	167.88535943497385	158.0057012050729	234.91851061494089	250.71689063008756	204.5707896518776	87.76651963633316	239.29690041694658	131.1756975825067	91.58860510415228	81.00252453959078	155.92710040606084	112.00285655747136	77.40926688574628	144.50271184124267	206.03644403424465	92.10482868577907	118.4372435953865	134.5637358528474	145.64069633210124	183.55123486876784	129.0165078401161	149.16591359588327
s_13723	PFDN2	common essential Hart 2017	106.420274303439	102.11046295785788	117.87617954936911	158.0057012050729	114.71311255742812	109.63292310272425	102.2853948259388	113.86367556391704	109.05487605679677	134.47156938106215	16.48992882647211	103.79165054313938	99.3406526780549	76.59965477206373	42.680088741473085	39.34324988360346	105.2647253009848	39.18331542167937	79.22762447916844	127.64699772195281	67.55249319233631	58.396661454971365	45.97103373966766	79.95132775927749
s_13724	PFDN2	common essential Hart 2017	253.8222691460905	279.5858575579951	263.8156917227914	326.54511582381735	195.76524119937682	172.06898362887893	131.0531621207341	64.83496040974566	91.96635860868675	103.49037447464096	59.99162821997348	121.14554881551939	132.03504469868057	122.94566438205187	117.9489436557696	74.16785953371662	91.14384751670636	125.62612398225136	87.58761201347497	109.72227559558218	136.96422931657182	142.06722910629713	74.16439284205683	91.0873465336329
s_13769	PFN1	common essential Hart 2017	190.36670185956785	139.49158282861634	152.7953185138492	233.71676636583703	149.17149650760754	91.20042785609778	177.08158979240656	225.74749249282564	124.93318327597345	63.93991289197563	41.50768855243483	52.062884076140776	222.57336106349007	83.68029512914525	89.35484721882275	55.127276830148304	92.42756367891349	49.9408065559478	54.58637063298792	145.1148408361933	128.28776230104236	95.26905424312127	73.43218937269206	192.81191707134207
s_13770	PFN1	common essential Hart 2017	69.40452671963412	36.862128696654864	68.29253398270228	73.07763680734622	58.375347100490565	54.30984134901669	79.91046470776469	57.11133461819581	50.033594126234	94.26193343868572	49.60597777879237	146.86758825867258	94.9394845214322	94.6231029537258	93.43280673573716	137.3196412644483	86.6508409489814	73.88664365555641	76.62375728304087	153.38791132187453	112.79407120188266	90.65630522880346	154.6312509534726	50.43772721175471
s_13771	PFN1	common essential Hart 2017	155.33394075346683	111.94961221444869	114.83925970288985	246.8839081329264	157.14365372386777	310.8246182551401	104.20324597892515	245.48083119392385	96.01677343057739	89.6477129207081	115.62157407197529	31.943131168727263	96.19696113761012	57.28881743456868	64.05358651476652	21.86081436336168	36.585910622903256	40.93189747522983	7.798052947569705	122.28920648128728	63.83400732853799	76.65750282744949	33.607716245908975	98.32850780667755
s_13772	PFN1	common essential Hart 2017	102.45430134803132	81.58792949429575	77.37783720127581	73.73599389570069	119.58506150232097	107.22780216013771	158.54236198020516	95.49014542788302	93.80152498522904	193.13808739534903	324.7454537770878	208.98915952951938	155.92710040606084	114.57763486913736	92.93169314809256	99.23847585731167	148.26921673492373	163.44373683680482	100.36049633411727	135.76274305045072	159.27514449936177	121.27057173226459	109.54832533964411	133.984555265022
s_13785	PGAM1	common essential Hart 2017	913.4957707288986	859.5790039693152	1021.4638375540056	944.7424217886652	1075.1150095302335	833.085415556094	910.3400139508556	966.8132299133736	826.9455773076364	711.2491341282649	451.95397065984156	610.4253485838093	900.9819954914726	652.706302007333	654.9222506244948	564.1276500869687	678.4439917264691	621.5024739444139	650.5003249795216	885.3464923245069	759.1908638588257	810.8886335089223	677.8331715616409	768.5999985726389
s_13786	PGAM1	common essential Hart 2017	222.7554809953971	131.5537691313298	122.32790633347689	300.869189377993	246.87705362778775	156.22078142163588	275.53128231237264	270.81649037698025	210.70384263993634	159.52019505008352	184.33310547810987	148.08286214211788	318.7703222011002	189.8899004853681	141.88282121776336	78.14112815027764	196.4085728176912	213.76742287917716	167.21265529560307	254.43983147950837	210.09445130460563	182.3647405871879	143.87273293442252	219.72841031696788
s_13787	PGAM1	common essential Hart 2017	243.90733675757133	169.93696627542806	142.58980566795572	175.78134259064362	225.1742440990073	163.2622722268157	251.2385010412122	221.96181282112195	325.5043718501358	148.9734052947061	172.1350325950303	145.36524827653358	293.620789877542	238.1669938291057	179.19871307065364	262.48570769526293	184.21326927672345	260.76091720510414	213.644844131841	345.21079936771963	234.26460941929477	272.6976630191963	242.11726568311684	331.690124555535
s_13788	PGAM1	common essential Hart 2017	218.78950803998947	287.5810260374313	325.4270020432393	364.7298269483766	398.17417201717194	476.3843272950127	255.71348706484704	185.5737462215285	268.06486825024456	210.27662074783737	237.82236530216665	185.29416223744266	295.5070048018089	119.72719149246936	134.55474286379913	69.1818153507584	215.66431525079815	120.9803214158768	155.83783312139633	207.08738718170366	223.10915182789975	208.90598676432103	205.61912413522643	328.8931779649126
s_13805	PGGT1B	common essential Hart 2017	154.01194976833094	132.9265543861722	161.42963109262053	182.3649134741883	166.6219563943912	181.79185145453758	175.80302235708234	268.73872736772995	154.71470329275434	197.7523079133267	213.17826626204254	341.36280717174236	242.69298692233664	245.89132876410375	281.40812707281157	223.8436307450781	296.53843346984746	289.60301545707074	262.29703000205984	309.63071605108576	274.54820627711	186.0062051711235	249.32335119881026	317.10828409085025
s_13806	PGGT1B	common essential Hart 2017	46.93067997232402	45.031926313201225	31.143898140075585	68.46913718886493	60.58986934816913	69.47755133133452	64.56765548387388	72.40628685239002	86.85417556996086	29.003671827287913	34.23703100983603	9.797525369238016	65.38878404125133	39.26536925290662	46.987246604289396	45.01492707386142	51.99050456938884	31.373136517431718	47.45992946133982	61.22326581923528	61.35501675267244	17.559421286090792	52.28901112952194	32.210225768015135
s_13807	PGGT1B	common essential Hart 2017	37.67674307637281	37.919229305578625	21.182069962762	92.82834945798034	40.39320527365188	58.81823114246936	96.53184136697976	119.05264029950013	34.80199104382896	59.325692373998	44.57728435122511	9.797525369238016	54.071494495650136	59.21990116831818	29.70380330254686	27.532491553619636	115.53445459864186	52.521936538609594	38.085749942744414	49.525595357347186	81.80668900356325	70.31853084356194	70.1523941552853	83.64674769763005
s_13808	PGGT1B	common essential Hart 2017	213.5015440994459	316.4025220494243	328.3329848810892	383.8221825106563	406.85544327914323	515.7312267723366	153.42809223890822	333.76949652595937	254.88683757899497	176.65872840257185	68.94900079259713	124.57844940983648	176.67546457299636	78.53073850581325	73.80608703655972	42.958162070395716	125.80418389629892	83.84498133884463	101.60759133758867	101.50164682896208	139.44321989243736	174.16518148173168	134.51657337212075	197.90581030500584
s_13809	PGK1	common essential Hart 2017	302.0749401035504	272.5018379414473	216.52337805249317	352.2210422696417	290.28181255767026	289.5518698308489	339.45965407858444	482.01960890429086	281.3563589223347	539.2046262436708	701.9290117452957	568.6129255211706	399.8775639445754	628.245908046506	537.1904103599906	805.14211371931	507.7097421529206	668.5282057363887	396.2619922571804	487.1632488230115	488.98089108948034	462.64138832465187	476.42848713114626	326.3967937589131
s_13810	PGK1	common essential Hart 2017	241.26335478729956	218.29803673835994	189.47477436799488	273.21819166710526	181.85789403349625	174.30023254888567	235.25640809965927	113.1674593691385	172.33646487679545	333.542226013811	389.7203783248365	332.37586081113477	313.74041573638857	303.82384077658895	247.4377387926454	158.6350840108807	292.68728498322605	157.01595773874863	226.7738573016636	335.52895480819075	264.0124963296814	278.14506023190336	166.36358548684672	279.6544864855109
s_13811	PGK1	common essential Hart 2017	157.9779227237386	128.9756000749626	100.60755439182645	258.7343357233069	164.6731522413575	134.8765450300774	241.6492452762804	99.89587516953098	193.3137211126032	380.34360555329835	375.4270165136039	327.13240689876227	527.5114404866333	214.35029444619516	160.07310695912076	146.57501677082726	326.70576328171506	307.9703186268001	246.24866670936842	241.46846330073424	253.4767863822528	143.46893323907477	135.52141412743538	328.29446355027073
s_13812	PGK1	common essential Hart 2017	289.5160257447595	216.4899610360727	192.1043492442151	200.14055485975905	254.14095692601524	156.22078142163588	333.7061006196254	390.3260287231968	249.12795040349744	206.32157458957084	272.5692482972173	200.7174998976446	233.26191230100233	168.6479794141235	190.3328356997895	148.3824728642234	191.91556624996625	257.6466325844277	233.98287838087052	302.4668657843054	274.54820627711	275.34051592635103	214.1418597191833	384.57487873975884
s_13813	PGK2	non-essential Hart 2014	317.2778364326131	302.76070167422495	279.78225760265616	252.80912192811667	240.32201862450614	255.93136866229355	240.3706778409562	240.944540352778	193.38368513511827	381.6619542727205	337.0797179595434	457.9319480341728	208.74111828553308	257.47783116660077	209.16019264966292	237.39955144554898	228.50147687286943	268.10473042759946	213.53516694265625	195.1799498435712	234.88435706326115	328.3694898278171	293.87651436123434	209.64094521977043
s_13814	PGK2	non-essential Hart 2014	251.17828717581872	287.47820705005597	369.9769931773668	160.6391295584908	411.5504516199105	419.11155277340777	186.0315618396762	479.12598707661255	264.0494354396115	181.27294892054945	230.35963547289737	185.7235721264825	121.97523176925728	119.08349691455288	115.88967745471388	68.18457971048005	98.84614448994915	80.06512117971252	181.65779473564288	79.54527289787305	168.5713591588576	117.4138972971313	174.62919590534904	15.680554826907699
s_13815	PGK2	non-essential Hart 2014	146.74099935008357	150.85180053265057	235.95239809777502	102.7037057832974	291.0790897169876	326.5960324208987	130.41387840307198	202.70714331691096	139.4613522211866	185.88716943852708	185.91854242104824	251.30275900587134	33.951868636803574	70.16270899289871	86.44355042862944	31.59926776376091	64.18580811035659	77.48399119705073	63.796034367806186	75.73848442881875	86.76467015529435	41.43048730967054	91.48250129592046	26.217457460853907
s_13816	PGK2	non-essential Hart 2014	512.2715067401566	663.3700333471866	594.1526781621262	389.0890392174921	453.53784258604924	453.72499840704296	352.8846121494889	458.55501840691556	462.750475625974	295.3101131505679	316.10586090300825	414.4266004295998	338.8899480599468	339.22704256199654	239.6896926214306	216.73852783574512	336.9754925793721	249.1374836635933	251.73059407458544	300.6608067581906	262.15325339778224	225.46793241362803	229.8551686983383	364.69890402691755
s_13841	PHB	common essential Hart 2017	103.11529684059926	90.14755335306126	37.756019811922556	65.83570883544705	55.54073404838548	38.789087247322186	68.40335778984658	74.34263608782015	71.24249041874975	100.19450267608552	71.55414170596481	77.18845482568307	98.71191436996594	92.04832464205978	91.83408123712903	82.00534924713946	139.2832035994738	82.17988548062198	86.5185814345937	82.69256781935472	117.75205235361376	126.63825928576989	99.4909865489682	79.85100638914743
s_13842	PHB	common essential Hart 2017	144.75801287237974	83.79539056916036	136.58506796540456	131.01306058253962	103.02028763922614	132.44582807366277	205.21007336953977	103.42046554300195	166.12753160997676	280.8082772369239	337.8724364310126	244.79460118160355	313.11167742829963	231.7300480499407	275.6382013322584	235.74789666864217	231.06890919728372	310.60154032665855	239.5880315760853	265.04337818191533	357.594390568606	408.8848031303969	451.4602390986696	387.3216646453162
s_13843	PHB	common essential Hart 2017	50.89665292773169	56.54998634019477	45.01917112260851	46.74335327316741	54.566147658794705	30.990316175732744	44.11057651868611	46.755143396437305	15.231603082405035	70.53165648908652	80.50103039108603	40.19126504537782	113.1728954560119	63.72576321373369	75.02541760311433	56.685424013474844	91.14384751670636	92.93737661489041	95.33082636645227	200.93502603650384	107.21634240618516	64.08773180527176	76.89891348756385	149.6651100919297
s_13844	PHB	common essential Hart 2017	25.778824210149818	53.74939249492604	45.01917112260851	34.23456859443247	56.60360642696509	25.243621927353175	49.22484625998305	9.311866929590707	12.566308545735502	44.16468210064296	56.457577535760564	4.624648722538155	37.7242984853373	19.95453191541156	16.863475484491985	0	27.599897487453333	21.098708303981198	19.776099662292673	9.35209778574258	42.76258743368079	11.679332290994271	17.606257860308794	10.287304385922983
s_1397	ATP4B	non-essential Hart 2014	243.2463412650034	237.53148567373847	247.24174187363087	225.81648130558335	259.72115978894084	254.7645521746339	264.66345911211664	215.64150499421453	264.5562115313529	309.1527747045007	204.73074567463345	249.44277565936594	200.56752028037667	272.28280645868034	226.36249018101142	189.17482241145422	280.4919814422583	170.38797333381	283.32022466782394	219.16724613643916	237.36334763912672	350.02925868663453	346.4773348037051	196.3074977209691
s_1398	ATP4B	non-essential Hart 2014	569.1171191009997	630.0499144588055	725.2458340830037	449.6578913461033	582.955948094823	661.0676239548712	521.6555136122879	542.7643238452849	792.4451903430306	374.4110363158985	417.909011936676	369.8977527603775	502.3619081630751	446.7240370740524	332.6356247348034	315.18232316605787	317.71975014626514	322.2082766291039	252.64865751050252	568.1323922541519	325.3675130823538	395.82882187302954	372.5279841939729	721.9576109435995
s_1399	ATP4B	non-essential Hart 2014	501.6955788590695	495.49224495402194	538.8770815518956	587.2545228121877	465.939535799197	411.2871856879902	373.3416911146767	546.9524736882784	443.0533936416147	447.5793902438294	560.734428862351	513.8324275794455	429.42826442475626	364.3311311007401	408.2027288107594	449.0583934863222	522.4724780183027	536.7581557201956	470.37736686112504	446.17293254665105	439.4010795721693	401.76242932092623	569.4766158747764	449.74412501985876
s_1400	ATP4B	non-essential Hart 2014	220.7724945176933	250.92220386896142	254.84313616416847	229.10826674735577	235.53872429475	179.64269065023234	260.1884730884818	264.300340900826	227.57395405343317	288.71836955345697	363.4664130169869	266.9166812258686	370.32686346439453	242.0291612966047	214.0901827557149	267.5652594718014	148.91107481602728	231.96891067033425	291.5705350129457	453.6140878681566	319.78978428665636	329.77233000059175	244.62568540415992	609.0476643980046
s_1401	ATP5A1	common essential Hart 2017	160.6219046940104	161.08077603146052	129.14006700436065	196.1904123296322	155.01790896670855	117.70795025220596	203.29222221655337	160.56442398569075	126.89504367545108	143.70001041701738	98.95005684633512	110.53744443765093	203.71121182082143	196.3268462645331	143.33135013021987	121.34859913074293	177.15283038458418	116.55042594527116	134.54044548267035	142.50705956474232	205.13647015287452	249.95957282439633	264.8260713739966	150.21446727304118
s_1402	ATP5A1	common essential Hart 2017	72.70950418247384	19.678298513181623	23.655251509488536	32.259497329369054	32.86382963154476	14.507513697003628	41.55344164803764	48.832906405687595	50.16028814916936	49.43807697833167	39.8314574099124	26.674962242129748	72.93364373831878	63.082068635817194	36.530768068866465	29.994366783644235	57.76722729932093	17.218664710455712	127.35916571642986	99.4484756669615	57.636530888874105	13.837111002956433	48.993703791619865	70.21338055446599
s_1403	ATP5A1	common essential Hart 2017	107.08126979600692	118.76574283686924	88.75447231621789	117.84591881545022	96.19965741668226	91.45638799437904	160.4602131331915	143.97494373618133	90.93957240310904	131.8348719422178	122.05411604331287	109.58452163867437	146.49602578472653	172.51014688162252	105.514344689685	63.51013816050044	105.90658338208836	128.12376776958536	142.11914405187053	140.71609699804722	145.64069633210124	224.63101213524473	251.84728304034866	108.36581221880998
s_1404	ATP5A1	common essential Hart 2017	120.3011796473658	142.74658538204645	104.65193620567517	264.0011924301427	144.47648816684028	113.93654478555189	125.93889237943716	156.99632421264147	146.17706157974675	84.37431804301939	157.0838655246181	130.49013854049335	122.60397007734625	175.08492519328854	202.13036345735816	144.4092042476624	90.5019894356028	132.57036047925658	195.44487104057407	106.28257915995556	182.20580732611816	124.61484472580668	159.17301209164856	120.1013488593419
s_1409	ATP5B	common essential Hart 2017	426.34209270632385	467.1515035946995	426.5728384139542	404.88960933799933	471.25414344286037	348.9279132033199	437.2700628808884	493.6812137164499	372.97761747347295	278.83075415779064	262.03692266915766	198.76341353024227	397.3626107122196	298.6742841532569	299.3144026177897	258.51243907870196	349.8126542014434	303.5237259171289	371.812351476403	406.1043184131686	400.3569780022869	304.66011520263487	312.11375518192773	242.1011709615761
s_1410	ATP5B	common essential Hart 2017	160.6219046940104	138.44404135005084	176.70152166410313	116.52920463874128	256.8866696122184	258.0037414251144	187.94941299266256	180.08018278813444	243.2773512163221	87.67018984157482	91.2603415181057	99.69170398953871	81.1072417434752	95.9104921095588	100.0832409959884	76.67648856053137	146.34364249161302	132.08729755843865	109.91274027730282	88.51518219076821	115.2730617777482	95.78145568471248	112.9995373340206	54.78242397558151
s_1411	ATP5B	common essential Hart 2017	110.38624725884664	45.718318940622424	85.968504110504	89.53656401620799	133.66959502309234	206.68242926251412	65.20693920153599	55.675392829060456	98.520391933054	13.842661553932867	2.4689496139916143	13.158659438881678	4.401168156622685	15.448669869996047	8.871992002095057	15.87753454012511	10.269729297657054	0	3.6728977750088245	12.28962583097988	11.775205235361376	6.58150908148385	20.270582237826275	33.00918119714983
s_1412	ATP5B	common essential Hart 2017	139.47004893183615	95.13649001247802	69.09995695103493	193.55698397621433	117.28213039027094	93.73352886782494	128.49602725008563	135.07646545372884	123.81468505871791	111.40046679117404	128.80443771319455	64.88742590588029	101.85560591041072	72.73748730456472	71.00226993667721	32.0043779903198	89.86013135449923	49.990898273144474	74.19795451150344	175.95133708147506	136.3444816726054	96.2130114271049	107.85781747645066	234.0108935743317
s_1413	ATP5C1	common essential Hart 2017	251.17828717581872	242.659146395398	315.021450198309	202.7739832131769	428.1151026076227	331.9640865360735	184.11371068668984	266.63919320830905	229.7192384762664	296.62846186999	307.73518907789855	345.4639429843438	261.5551361650053	298.0305895753404	307.64470814704316	283.5518415316257	349.17079612033984	240.51145406929987	201.05002423578887	325.3075965986312	386.1027821910599	271.6182056432167	281.4430005994861	317.20820373521303
s_1414	ATP5C1	common essential Hart 2017	50.89665292773169	28.386205564548156	69.23816093184979	70.44420845392834	45.44234057343554	52.91796081112101	51.78198113063152	54.478769187987155	47.04494752117865	40.86881030208752	59.673848521429356	59.428672419487455	62.24509250080655	157.0614770116265	97.61824594296239	95.56126994761038	62.90209194814946	93.38704505757718	84.9837448173474	41.859576700177506	84.9054272233952	80.73052315377751	73.27628471621767	36.25516359875367
s_1415	ATP5C1	common essential Hart 2017	194.99367030754348	255.23430703131532	309.4422468146958	171.8312000605168	285.3215776237886	359.68431737328046	256.99205450017126	261.4611140478113	278.1842882939237	172.7036822443053	84.40874176113752	106.24691332425493	171.64555810828472	73.38118188248123	109.44210762044779	78.43719085713735	100.77171873325985	85.16059218877388	86.5598713883731	126.51552870283032	118.37179999758015	87.60808778565784	64.20827456036105	107.51749955614488
s_1416	ATP5C1	common essential Hart 2017	27.761810687853647	23.76797688663395	33.23519103740736	45.426639096458466	37.292874126901886	39.32130346349575	79.91046470776469	45.21041165797473	64.36510502599667	58.666518014286915	45.3700028226943	75.40023800385109	49.04158803093849	124.23305353788489	174.90579417311756	231.04224124799134	165.59938492472	259.89497479786166	347.404000649405	53.939435654913	76.84870785183215	54.997733968632076	41.172147436037136	45.69335187047692
s_1417	ATP5D	common essential Hart 2017	181.11276496361663	128.9014584786621	97.57063454534719	231.7416951007736	148.46275108804429	60.53755978591356	234.61712438199712	218.4154841982434	167.02762379261912	193.79726175506016	192.66886409092996	155.5921835348114	211.2560715178889	163.4984227907915	176.85543667321872	62.04549857075418	226.57590262955875	120.54735021225557	143.58559343371144	209.328076419727	252.8570387382864	271.48384149121773	181.9520140505179	273.1119592714709
s_14173	PLK1	common essential Hart 2017	71.38751319733795	114.89848925231846	29.547241552089115	15.800570120507292	23.56271331591215	31.97796056659549	44.749860236348226	30.70957999280095	40.259274140103386	37.57293850353207	89.10917160265821	4.267005358171761	37.7242984853373	46.98970418790464	43.42463964029986	51.060500620007026	59.69280154263163	6.461173576187283	47.45992946133982	39.58154220251282	47.100820941445505	77.06173132344333	17.520549471823937	11.635616996169162
s_14174	PLK1	common essential Hart 2017	56.18461686827524	66.14759254716748	62.62603926000281	48.06006744987634	71.39688536729969	35.370725900044775	118.26748776749174	2.773979204028834	57.072655553179985	87.67018984157482	47.283703351679264	74.66142551989407	55.957709419916995	77.24334934998024	88.32628612361678	68.99480016359784	100.77171873325985	287.637369295668	64.53603337913314	111.89542665512468	109.69533298205072	145.11544654944277	107.34356714554153	53.08419174718204
s_14175	PLK1	common essential Hart 2017	46.93067997232402	55.26090181201118	25.095514767981342	11.192070502026	45.26515421854472	82.41401239364558	62.0105206132254	69.28419955097192	44.18299493905865	98.87615395666334	52.49398517841459	81.04957605003924	93.6820079052543	69.51901441498221	44.14285661920988	6.93376166672477	77.66482781353147	75.71871190443468	17.912231477492067	81.33623546456813	110.9348282699835	82.94182031853984	71.67148524150906	47.541262702536855
s_14176	PLK1	common essential Hart 2017	27.100815195285705	7.947372827644822	12.053121074645365	34.23456859443247	18.336391661237684	26.686694492905097	35.16060447141646	7.625721417307963	20.02043405274511	16.479358992777225	44.39569595205704	0.45293564426405	34.58060694489253	37.33428551915711	22.13228763740048	44.874665683491	63.543950029253025	36.618882678083125	38.93542614325614	48.22170472162169	46.48107329747912	37.00675694014885	32.462482954615254	67.21699640088536
s_1418	ATP5D	common essential Hart 2017	412.461187362397	447.48276421187614	745.8023307277911	335.10375797242546	507.83839502558163	543.8406978911826	354.1631795848131	221.3961577258413	244.7106875348956	239.2802925751253	124.1948020712579	146.98640629379446	340.1474246761247	285.1566980170104	277.72380145323086	143.41196860738404	196.4085728176912	203.07672070117096	182.86359978533488	308.8814355248107	237.36334763912672	254.94922308830937	310.26734266225986	258.6801991362139
s_1419	ATP5D	common essential Hart 2017	290.83801672989534	237.46690320779624	205.52863158694583	340.3706146792612	251.04013427773475	195.67006495427228	362.4738679144207	324.69694774443076	352.9222014094703	381.0027799130094	171.70549092189725	312.6384662823126	481.6135439961396	318.62881606866847	279.66134899869553	206.70401172848614	368.4265385534469	280.99368310184286	323.1053270115918	365.7957444846023	410.27294030574905	270.7015757056317	309.9636811353194	388.07086111515326
s_1420	ATP5D	common essential Hart 2017	341.734669657627	356.5005350387927	304.1758300900699	412.789894398253	357.5154943996404	460.76118913800565	360.5560167614343	457.32577094134933	362.5348453614079	294.65093879085674	264.4604751833573	204.60333613622572	316.88410727683333	298.0305895753404	267.90439412632395	169.8849307978163	245.83164506266573	144.37630663840525	230.72094804963433	331.70706987971676	291.90114030816886	170.60456259699487	214.32878861664835	261.8764225785201
s_14205	PLRG1	common essential Hart 2017	58.167603345979074	35.35061937956972	23.160615200143233	22.384141004051997	53.326088925324285	14.052085522314446	42.19272536569976	56.86113089504843	56.42595141640834	98.87615395666334	57.62395669306835	58.16515776659297	66.64626065742924	86.89876801872776	135.17757510703484	165.97395590416434	70.60438892139224	86.09332355227858	118.60175937916365	137.831010671871	143.16170575623568	97.31866000948608	99.77913595541335	144.9207347506519
s_14206	PLRG1	common essential Hart 2017	114.35222021425432	117.1705327931253	119.81107911720723	80.97792186759987	103.02041051460877	140.37257921439283	104.84252969658728	188.89164227143044	111.86009863849651	151.61010273355046	148.64682882471152	109.89392423359158	127.00513823396892	289.6625600624259	316.8149493107977	274.7483300485958	195.124856655484	299.1116846976722	355.59947239993437	126.30576182658595	168.5713591588576	180.80020901601569	223.46699504049448	108.51589254823779
s_14207	PLRG1	common essential Hart 2017	263.0762060420417	164.63234497009267	231.72616663356834	210.01591118507608	282.30965534141006	287.274728957403	247.4027987352395	297.34877320110996	391.0012091154828	172.04450788459422	147.06139188177312	181.12244915916855	179.19041780535218	135.1758613624654	159.49084760108212	86.52398948062977	141.85063592388806	184.02598774183699	189.9216537215776	110.31423096467397	190.8822743416476	208.07020252593475	177.6673780777965	91.58694475544664
s_14208	PLRG1	common essential Hart 2017	35.032761106101034	13.094151810020914	18.101504446739607	26.33428353417882	23.916963150311144	25.72464611587048	57.53553458959058	98.80804147778488	35.09036110095724	81.07844624446395	58.790335850376124	83.48131307593056	83.62219497583102	66.9442361033162	81.91928917454771	61.25081804375529	139.2832035994738	48.99137795337754	76.56891868844849	46.8653723668351	92.34239895099184	69.6444380035732	57.173605821637324	34.35749380739601
s_14293	PNLIP	non-essential Hart 2014	397.25829103333433	379.20185218614455	299.79320529636954	362.7547556833133	317.9194434099232	379.38601316287907	283.8419706419802	356.98388330018724	406.09288415285766	253.78212848876925	248.67247062877038	338.12168039622134	209.369856593622	323.7783726920005	295.37240072174666	264.2464099918689	313.86860165964373	331.9996419217365	320.55629841005657	262.33071347234215	298.09861674783275	346.6565224066968	319.8651152695209	256.33349353387484
s_14294	PNLIP	non-essential Hart 2014	99.1493238851916	162.7405685411467	209.62392604252318	98.75356325317055	145.53960629618513	151.5129235917753	56.25696715426635	10.845713092967953	29.436419959232353	65.25826161139781	23.851380568654935	57.30752724751407	60.98761588462864	34.759507207491104	20.24955194241314	22.35943218350085	24.390607081935503	54.51982016606013	37.345750931417456	46.81293064777401	52.678549737143	26.891956220326772	57.08789743315246	51.735879136935864
s_14295	PNLIP	non-essential Hart 2014	111.70823824398254	154.40336947128273	117.87617954936911	168.53941461874444	145.98275649648608	97.02391014596172	95.89255764931764	99.24316837433074	59.48456204397879	214.890841265815	348.6876285453268	250.3251211926698	146.49602578472653	165.429506524541	162.0512273897824	156.37576389413553	202.8271536287268	109.30679615716923	205.9016297788637	211.7260908149336	140.68271518037014	140.3136788903288	130.36418214937015	114.45890189610128
s_14296	PNLIP	non-essential Hart 2014	276.2961158934006	204.45290983497557	304.51407306992155	335.76211506077993	292.31927132584065	237.3452973326983	200.7350873459049	246.9820206320451	183.91096922821077	252.46377976934707	135.69095068245232	219.50197162749018	174.16051134064054	122.30196980413538	103.67218187989468	127.31633902786058	238.7712061705265	141.02941768289435	108.44629089546187	122.70874023377604	154.31716334763067	114.17666120918955	145.47753240913116	122.04877760999727
s_14297	PNLIPRP1	non-essential Hart 2014	131.53810302102085	113.69310545079367	118.48356351866497	198.1654835946956	155.1948495708341	232.4070753783846	111.23536687320843	160.46651961144886	228.88911031613918	160.8385437695057	136.9027269395521	100.97874439765744	88.65210144054267	119.08349691455288	180.24151313113987	165.95841597804548	173.3016818979628	68.75777816836393	130.47012890470185	99.56845556450344	157.4159015674626	201.48869344445092	234.9111801674234	57.1792902629856
s_14298	PNLIPRP1	non-essential Hart 2014	52.21864391286758	67.37209460940883	49.31450457722261	50.035138714939755	38.71011921526312	23.85174138945751	106.76038084957364	134.30408313411604	126.15662752700163	90.3068872804192	139.65454303979828	125.19844385867162	88.65210144054267	111.35916197955484	73.42669210450619	113.91621964387899	108.47401570650264	90.02345886300074	141.66688665431846	110.95862805282684	98.53987539065574	114.63554419798055	73.1905763277328	73.25952366734431
s_14299	PNLIPRP1	non-essential Hart 2014	38.99873406150869	42.62115871015163	55.74477659871161	87.56149275114457	35.78697442340393	44.13154534866883	35.16060447141646	34.51699791391227	28.663021799525346	65.25826161139781	72.48305147681005	111.61037453075012	48.412849722849536	43.771231298322135	30.00205246420633	14.070078446728985	62.90209194814946	48.19222450239733	45.82896429572173	48.656334933530196	74.98946491993298	116.92768706194167	42.94836368771546	84.84497997844844
s_14300	PNLIPRP1	non-essential Hart 2014	129.555116543317	212.38116440190385	136.17772299514553	102.7037057832974	116.66179383507915	125.48112530996727	178.9994409453929	115.24522237838879	148.35732801383753	108.1045949926186	80.12736970524743	94.80470418253182	195.53761381566505	200.18901373203212	197.40323777729134	245.00327217502115	155.97151370816653	126.44197467229714	151.32880778668877	134.78859918851154	185.30454554595008	174.94744726731778	194.21411103529647	93.63429315046477
s_14301	PNLIPRP2	non-essential Hart 2014	811.7024648734352	736.0467492619307	752.4580980691812	670.8658730332054	889.448038930424	838.7041297353328	633.5301642031585	898.3775459060857	659.4111774232758	477.2422364308284	512.396108327953	510.09012439021126	640.6843359426451	537.4849725602792	552.5911179667457	457.36328714921285	590.5094346152806	562.3702456901103	501.1586112076312	771.7951794596488	598.676224071531	722.7157618688702	760.7692773671008	660.0837042986338
s_14302	PNLIPRP2	non-essential Hart 2014	805.7535054403237	849.5820123897652	856.4517376638319	921.0415666079042	791.564926829205	777.9873978526224	884.7686652443707	855.7017624033147	966.8834436643338	604.4628878550685	605.3117132135762	462.15071262289536	664.5763916500255	462.1727069440484	394.12883146086966	375.8254758699748	567.4025436955523	469.2491994454988	508.0521493600968	625.6910983020965	548.4766649102536	409.3152228327923	512.0458848876845	511.36803169103393
s_14303	PNLIPRP2	non-essential Hart 2014	389.98734061508696	390.7199122131381	416.1854759177028	286.38533343419465	387.0127832882597	324.62074363917327	428.95937455128086	395.4605984841163	674.5860505052608	389.57204658925355	517.7879785538563	354.4744151001756	404.2787321011981	429.98797804822334	478.7302190797088	550.1198653631488	338.9010668226828	379.45950192941586	369.8388061024176	548.7011649566134	444.3590607239004	346.54948550109646	392.5961254138389	670.1222138880682
s_14304	PNLIPRP2	non-essential Hart 2014	150.04597681292327	113.76724704709417	166.55784383643157	270.58476331368735	185.40137538054722	196.65770934513503	227.58500348771383	94.50021611037882	198.73602219762006	183.25047199968273	172.22582679461436	218.11963893947382	277.9023321753181	254.90305285493477	229.93719209963746	187.46087391163837	294.6128592265367	181.57843567169965	383.46136662357173	259.2509567293413	244.80031936672336	219.50586167933568	229.13847734946887	200.50211415536813
s_14361	POLR2A	common essential Hart 2017	100.47131487032748	108.6946096610186	127.38701708688052	57.277066686838936	103.64037844365268	114.8729971487584	130.41387840307198	113.06955499489662	131.97224470291943	48.1197282589095	26.78478506806917	39.66656287644034	75.4485969706746	162.854728212875	190.5762730109717	189.93828906778188	137.3576293561631	202.69384121474639	182.91843837992724	47.19511914062141	104.7373518303196	144.9799463574468	124.93431288535501	50.23788792302921
s_14362	POLR2A	common essential Hart 2017	25.117828717581872	10.673825076613037	15.35918191056885	61.227209216965754	30.206280058947847	14.128873563798832	49.22484625998305	36.649155897826176	21.785636406772284	74.48670264735306	33.77257612441341	28.22435373471721	21.377102475024472	43.771231298322135	33.84866962457506	26.987119936690327	46.855639920560314	50.290291564241215	72.49860211048	66.92590029310686	55.777287956974945	83.72408610412594	42.41860123631102	54.03322750574452
s_14363	POLR2A	common essential Hart 2017	32.38877913582925	8.40178153580619	6.048383372094242	50.035138714939755	22.942622511485624	5.849078303692083	26.849916141808936	14.70752598874288	12.531326534477952	24.389451309310292	25.06315682575473	29.678452947407013	38.98177510151521	23.816699382910578	10.754727697082396	4.923750460049201	35.94405254179969	32.27247340280529	0.90451479510411	14.133030116736064	40.28359685781524	18.77324281406932	12.176388596293673	0
s_14364	POLR2A	common essential Hart 2017	20.490860269606262	35.49890257217075	19.698161034726077	69.1274942772194	41.013296078078405	37.8526348841157	46.667711389334585	7.429912668824187	49.90690010329864	90.3068872804192	37.589493294880874	47.819404473193245	86.7658865162758	49.56448249957065	57.7419743013718	54.1767949866601	65.46952427256372	73.03739848737952	76.67859587763326	31.098704840587235	58.2562785328405	86.50243920327667	64.37969133733077	41.94817297282663
s_14365	POLR2B	common essential Hart 2017	59.48959433111496	65.1741926649025	85.968504110504	86.24477857443563	72.4597577458793	55.93208601136551	132.33172955605832	59.52632014975006	104.30102709771424	148.9734052947061	93.02736686021217	97.02114163440287	138.95116608765906	137.75063967413143	127.8637357183509	106.1099438011274	175.86911422237705	134.70182201923157	108.88499965220096	118.53485973129408	149.35918219589956	93.00310258556175	142.26793345971393	40.799699651305964
s_14366	POLR2B	common essential Hart 2017	68.74353122706617	58.43220363878248	31.369393459976674	130.35470349418517	53.326211800706915	35.370725900044775	69.681925225170815	26.401754625394865	33.29017673567252	69.21330776966434	76.40124673436401	46.91353318466514	45.897896490493714	43.771231298322135	28.403326965598183	35.93089281009067	50.706788407181705	51.62259965323602	81.48891146692873	53.819455757371074	89.8634083751263	99.23390162385193	75.13820935638084	62.622701389035356
s_14367	POLR2B	common essential Hart 2017	237.2973818318919	276.0534068800795	224.7321563123266	194.87369815292325	343.4312066296343	242.88722347045285	318.36329139573456	175.47864429800273	227.34231399672518	512.83765185522725	544.3003810231735	451.59084901447613	356.4946206864375	352.7446286982431	359.2373617758083	418.3473138431404	384.472990581036	379.47619916848146	423.63033912948623	513.5708083113077	367.51035287206827	434.45362883715075	263.1200513903079	369.7927972605813
s_14368	POLR2B	common essential Hart 2017	120.3011796473658	74.41065002073091	83.65171589327113	86.24477857443563	86.89854110104966	74.18540916119508	111.87465059087056	70.27412886847613	92.70477475713622	127.87982578395126	184.46929677748594	106.24691332425493	65.38878404125133	86.25507344081126	77.4498397709433	68.38713482375951	87.29269903008496	86.87577976419323	84.87406762816263	50.61971911682831	94.8213895268574	118.11531738351862	82.25858648358943	73.40920227100479
s_14369	POLR2C	common essential Hart 2017	22.473846747310095	21.495933345827105	14.14441397197714	69.78585136557388	54.566270534177335	26.23126631821592	26.849916141808936	19.46136382778012	23.459126749121644	50.75642569775385	41.46229145264281	48.08175555766198	23.89205570738029	74.02487646039772	57.44372513971233	68.49618234345867	75.73925357022078	80.38121170987482	72.27924773211046	46.655605490590716	83.66593193546241	104.73595332935619	88.45983124396824	49.139173560806256
s_14370	POLR2C	common essential Hart 2017	237.2973818318919	203.22840777273422	194.26474413195433	296.2606897595117	234.56413790515927	224.22966417359038	225.6671523347275	247.62384185216004	214.29097734841093	225.43763102119243	376.21973498507316	189.08470619612615	161.58574517886143	236.87960467327272	206.4232823548942	209.83584602125813	216.94803141300528	190.37143765664865	205.6274368059018	236.3426877365347	241.7015811468914	217.86048440896474	283.8657119320443	316.75836447269694
s_14371	POLR2C	common essential Hart 2017	80.64145009328917	87.20823544554978	80.38930072689078	88.21984983949905	99.83142475272206	76.10950591526432	125.29960866177504	99.75446139571082	121.52947259085445	61.30321545313127	35.86786505256644	19.595050738476033	42.12546664195999	40.55275840873963	25.396645439730552	23.41896154668822	96.92057024663843	101.8961939784117	81.42052423152334	54.913579516852195	65.69325026043715	68.3770980227945	41.172147436037136	71.61145212400987
s_14372	POLR2C	common essential Hart 2017	37.67674307637281	7.492964119483451	14.413554961421356	47.40171036152188	22.499718061949913	13.064441131451701	51.78198113063152	30.459376269653568	28.17799369694662	40.20963594237642	1.2571733568918155	10.15516873360441	39.61051340960417	49.56448249957065	57.62025564578071	53.91194615047162	68.03695659697799	53.804152910407716	30.397374184359474	29.79481420486174	70.65123141216826	61.92995309330959	58.046201826981175	15.081438686498501
s_14373	POLR2D	common essential Hart 2017	58.828598838547016	41.6286405671701	38.02516080136677	68.46913718886493	43.67072277529268	55.72731790074049	62.0105206132254	66.32529717354464	70.88415633910637	61.96238981284236	104.443205159325	89.75064557095384	66.01752234934028	75.95596019414724	164.7596597539906	284.4555695783238	185.49698543893055	193.0348968225549	171.84490646030838	70.24561683119157	131.3865005208743	203.07941622202463	167.7969681845856	58.67728147689226
s_14374	POLR2D	common essential Hart 2017	31.06678815069337	40.95180707010718	39.17082674955106	32.917854417723525	59.26115599956199	24.28157355031856	70.96049266049505	35.95293970304763	62.81830870658267	59.325692373998	57.95222027911491	31.657254329034302	88.65210144054267	42.48384214248913	52.513735033660325	25.927590573502954	66.11138235366728	26.24427103023924	37.23607374223268	94.16537494557869	60.115521464739665	21.443422967622688	26.58855962768055	44.195360656570266
s_14375	POLR2D	common essential Hart 2017	193.01068382983965	138.36989975375036	127.72526006673216	117.84591881545022	109.22107280810874	77.60377050847251	152.7888085212461	225.69309751816206	135.05260331965258	170.06698480546095	192.99712767697653	122.48082999308733	157.18457702223876	180.87817639453704	131.12809352068095	275.30924159164397	136.71577127505952	179.82985361814917	124.82368575570763	122.10168840526451	182.20580732611816	194.448301374176	188.66750914180588	206.44512350323163
s_14376	POLR2D	common essential Hart 2017	70.06552221220207	21.802058861387444	22.665978890797923	13.82549885544388	72.4597577458793	41.091824134596216	86.30330188438587	34.364698565006776	62.72659669490486	100.8536770357966	53.10511525071571	33.30193810151941	91.16705467289847	84.96768428497826	67.73791213434714	104.91015304756962	138.64134551837023	110.12264684721501	128.44174493612408	144.28292567201768	97.30038010272295	104.65510763015742	83.3181113863983	47.99070023928558
s_14377	POLR2E	common essential Hart 2017	55.52362137570729	29.137180657911582	35.39558592514656	112.57906210861444	31.003557218265183	35.31953387238852	90.77828790802069	39.96705194772805	55.77924727963669	133.15322066163998	60.97641897811319	110.25156759795797	94.9394845214322	102.99113246664032	96.90002896405237	105.78266722359643	126.44604197740249	37.88440181081569	117.29982578109986	103.89966122416868	88.62391308719351	95.75412843831388	126.35218346259859	97.97898991429156
s_14378	POLR2E	common essential Hart 2017	150.70697230549123	79.70571219570803	70.65296786947829	142.20513108456564	169.01391074772582	97.96036250916822	164.93519915682634	124.6549936822214	112.72520880988131	188.52386687737143	226.91637898826843	134.09009793938154	155.92710040606084	219.4998510695272	163.67628680830734	144.72080688064102	170.09239149244496	200.0793167539535	140.41979165084706	169.69409249815305	198.31924606924423	184.49519205275146	257.96281941224265	51.58620053327539
s_14379	POLR2E	common essential Hart 2017	131.53810302102085	137.59980639967034	86.70682508842924	138.91334564279327	99.03427046878735	73.6275969311934	102.2853948259388	145.11717240259105	43.12122672222338	117.99221038828492	74.80532590392315	103.24342261897769	82.36471835965311	121.65827522621888	102.79167336019655	81.84954793065015	84.7252667056707	127.00852378844286	91.93212156440538	30.768958066800927	128.28776230104236	178.93962189444704	91.92655535884002	62.37310314101212
s_14380	POLR2E	common essential Hart 2017	639.1826413132019	606.9133068640087	688.5481888801792	309.42783152660115	391.17623256435456	371.7408181742584	301.7419147365195	411.13631554095576	319.9903587534411	506.9050826178274	648.7435861824983	687.8984909901847	264.07008939736113	459.5979286323824	469.1400100987037	394.19609951079576	503.8585936662992	651.1938173645574	539.4637155287452	310.51507293432246	431.9641078445726	426.09351437329406	473.86538326260893	225.32190177244544
s_14385	POLR2G	common essential Hart 2017	126.2501390804773	93.93110621095323	108.97272598115356	107.97056249013316	121.44533391560054	144.1439846810469	167.4923340274748	127.74445715914655	179.46723831541925	65.9174359711089	80.54642749087805	46.00766189613704	110.02920391556714	83.03660055122876	77.7338499673225	75.97531562711275	88.57641519229209	91.22218903947106	11.978046714722968	71.27220241219185	91.10290366305908	52.70559110467097	69.43570280641585	134.88343033851947
s_14386	POLR2G	common essential Hart 2017	4.626968447975608	9.765007660290298	12.391364054497002	48.71842453823081	44.99955899928244	37.77584684263131	48.585562542320936	8.41984198632839	36.243841329470314	49.43807697833167	31.58649299667635	11.704560226191873	26.407008939736112	51.49556623332016	46.567278787038845	58.58638770045124	38.511484866213955	39.68307558156283	43.73219309173861	38.55495662151254	37.80460628194968	42.15923464245646	20.184873849341415	29.1640826551368
s_14387	POLR2G	common essential Hart 2017	8.592941403383271	16.80356307161238	24.826373778537125	32.917854417723525	29.05475306523152	9.216247623313238	33.24275331843011	19.907376299411276	24.970941057278097	98.87615395666334	69.68583827677186	121.38437414476391	33.32313032871462	73.38118188248123	52.7571723448425	97.43101976391553	86.00898286787783	60.298720964726115	58.0947526242196	58.33817949305908	108.45583769411796	76.98088562424455	110.84946328741225	120.40110779243017
s_14388	POLR2G	common essential Hart 2017	57.506607853411126	45.79246053692293	34.90094961580125	55.30199542177552	52.61746638114367	30.13065185401064	90.77828790802069	58.39497705842569	30.78655823319589	110.74129243146294	125.68944481461226	97.18820043897395	140.20864270383697	118.43980233663636	61.66973723213458	81.55348522379043	64.82766619146015	33.17181028817887	58.204429813404374	80.63939665735415	100.3991183225549	42.8060002360466	107.49947180201593	91.38710546672115
s_14389	POLR2H	common essential Hart 2017	243.90733675757133	281.85790109880196	257.0726330423151	202.11562612482243	266.01059957296013	248.10700157687597	237.81354297030776	306.16023268440586	283.3749493222326	210.93579510754847	207.6746340615502	196.23638422445327	155.2983620979719	281.93822512742787	296.9853651856351	413.6105785702518	198.97600514210544	336.37944567514546	199.47389766476314	181.16689962437704	238.60284292705947	242.32593361333147	297.17182169913644	206.6943200254875
s_14390	POLR2H	common essential Hart 2017	152.0289632906271	180.517531495024	185.71772289226922	111.26234793190552	295.0655983889569	197.9728018415463	194.98153388694587	137.2303616870504	192.4486109412184	342.77066704976625	391.6340788538215	304.93856032982376	245.2079401546925	339.22704256199654	308.7017471728097	238.0695105082964	284.9849880099833	311.0345115302798	233.65384681331622	212.2282592053229	257.1952722460511	318.847936248785	286.8883819839965	367.5953685361354
s_14391	POLR2H	common essential Hart 2017	21.812851254742153	6.964413815021568	9.241696548067182	53.32692415671211	14.615969710061163	38.814683261150314	27.489199859471057	82.21856122827549	37.30560954630559	29.003671827287913	44.30490175247301	24.505576300707155	46.52663479858267	20.598226493328063	11.756954872371605	18.697766199918465	51.99050456938884	42.66378228971474	48.30960566185154	35.23524008342784	42.76258743368079	41.72767890006403	50.24015759189375	1.3483126102461784
s_14392	POLR2H	common essential Hart 2017	185.73973341159223	261.6055880759327	403.8704808257986	106.65384831342422	238.90452778537968	160.44761506297914	213.52076169914727	132.93342189472963	200.0861604715836	138.42661553932868	163.69799589512377	170.2049421863829	215.02850136642263	129.3826101612169	109.61863812651616	104.86339925077948	154.68779754595937	135.1180959837872	66.39990156393375	258.8687682364939	138.82347224847098	83.56239470572841	172.2375088137814	76.75510431697137
s_14393	POLR2I	common essential Hart 2017	59.48959433111496	47.081545065106525	64.42273484702608	19.750712650634114	51.82018922182634	60.13332363888064	44.749860236348226	128.4624116033327	39.7175160371044	25.04862566902138	11.971087384119484	5.077584366802205	15.718457702223876	15.448669869996047	22.592828339848054	17.435681723451648	33.37662021738543	11.606736302445324	28.588344594151252	28.925553781044744	27.268896334521084	10.303819364618208	13.251425619597848	52.535236291837876
s_14394	POLR2I	common essential Hart 2017	150.70697230549123	93.93110621095323	98.44715950408727	236.35019471925492	191.5136288096757	165.46262505877723	90.13900419035858	102.76775874780171	120.50268638527673	235.98442077656983	97.72779670173284	381.9352413367108	187.99275411859756	300.6053678870064	338.8112793273268	367.9567722858807	210.5294506019696	240.8108473603966	334.50789049876494	198.65699153883918	329.0859989461522	309.515401314549	346.6406037946665	224.2725446437529
s_14395	POLR2I	common essential Hart 2017	29.74479716555748	6.584146703160713	15.020938930717211	19.092355562279643	17.627769117057063	6.811126680726698	31.964185883105877	33.23335547368241	22.72071060067219	34.277066704976626	46.91004266584068	18.140951525786228	38.98177510151521	23.816699382910578	7.070402077501775	12.060067240053417	17.972026270899846	23.679838286642998	28.93092480251854	11.525248845285073	23.550410470722753	14.349512444547635	19.296765723502254	15.430956578884476
s_14396	POLR2I	common essential Hart 2017	65.43855376422646	51.46778982376091	31.25664580002613	73.07763680734622	53.85764798999671	47.928546829151045	24.292781271160468	14.859825337648374	52.410518605775266	58.666518014286915	49.66185876608685	70.41794591694654	54.071494495650136	70.16270899289871	17.62226534859903	24.77455361673531	51.99050456938884	39.21670989981048	41.81348631234562	41.59736810487203	45.86132565351273	31.234840890649693	26.674268016165406	39.950583537106226
s_14405	POLR2L	common essential Hart 2017	18.507873791902433	9.61672446768927	5.1718584133541725	25.01756935746988	31.97802073247333	9.190651609485109	37.71773934206494	63.63833676867237	7.1657554498813365	30.98119490642118	32.42460856793756	13.706887363043382	33.32313032871462	3.21847288958251	14.520199087057073	18.33940977014971	34.66033637959256	46.843219174336966	0	43.5980975478115	30.367634554353025	13.48640095976277	25.427814215891523	15.980313759995955
s_14406	POLR2L	common essential Hart 2017	137.48706245413234	42.24089159829078	55.09374695987265	212.64933953849396	83.17811914987314	97.47933832065091	166.8530503098127	157.64903100784176	96.55853153357637	101.5128513955077	168.02476505080585	72.03910393420743	135.8074745472143	95.2667975316423	72.64156832048239	96.34027653005694	123.23675157188464	104.89359792562915	76.33601566926598	69.70610318116087	153.6974157036643	187.78708263349046	119.16161006740047	70.01354126574049
s_14407	POLR2L	common essential Hart 2017	31.06678815069337	6.5100051068601985	7.9832829399323515	27.65099771088776	24.005617765447866	21.87645260773202	36.439171906740704	24.269596641480966	17.03178744768976	16.479358992777225	35.86786505256644	20.691506586799445	24.52079401546925	42.48384214248913	28.241035424810075	21.097347707034032	73.17182124580651	69.27423556731296	71.70376450456067	18.374448797698857	83.66593193546241	59.853020080546194	108.4030920483504	0
s_14408	POLR2L	common essential Hart 2017	55.52362137570729	37.01041188925589	28.17608028400374	84.92806439772669	93.98513516900368	61.09537201591525	113.79250174385692	62.452598702684384	49.29517797778455	118.651384747996	67.6010332361213	52.72993003542436	230.1182207605575	70.16270899289871	29.202689714902256	27.033873733480462	90.5019894356028	84.7443182242182	38.030911348152024	92.58417925512799	100.3991183225549	47.85030499275686	47.1317791514567	63.97101399928154
s_14409	POLRMT	common essential Hart 2017	199.62063875551908	230.02896242389673	198.7419272369264	198.8238406830501	246.43390342748683	199.16521434303405	232.6992732290108	209.20152164289456	237.27831001704868	145.67753349615066	168.0911299256028	86.74715486567656	399.8775639445754	283.2256142832609	290.4018377304976	356.3485690691764	178.43654654679133	313.14927583118924	159.0171835450737	272.72449329850474	216.29192774426951	175.83674995850424	203.71066313357733	244.59715344180833
s_14410	POLRMT	common essential Hart 2017	393.95331357049463	298.3840160459288	279.6258642731625	453.60803387623014	254.31789753014078	333.40715910162544	389.96306777389174	259.0896379158353	288.03708626963726	266.96561568299103	313.8045542509001	167.98850473451185	342.6623779084805	299.9616733090899	205.43529414488523	242.69719826148585	250.3246516303907	260.727522726973	322.14597362189534	377.9129486989792	317.3107937107908	389.32815849074444	384.2448066068516	260.87762786065986
s_14411	POLRMT	common essential Hart 2017	235.3143953541881	179.6924148053601	169.05648170402242	218.5745533336842	208.07827979738792	133.27989638155674	254.4349196295228	226.44370868760421	214.8109874622472	263.6697438844356	210.38105306200436	284.9140997023079	413.08106841444345	296.0995058415909	308.6469353223324	219.66780701523766	299.1058657942617	272.38435074661504	233.31126660494894	302.6241909414887	391.060763342791	290.44496691008624	221.64424242733025	257.1316455114749
s_14412	POLRMT	common essential Hart 2017	11.236923373655047	1.8176348326454772	2.0912928973317784	0	14.793156064951972	0	12.785674353242351	5.199850310668399	5.8156171759177955	40.20963594237642	37.407904895712804	102.52813589024487	36.46682186915939	43.12753672040563	57.70140141617476	42.506298047046684	21.181316676417676	145.02634194987877	190.8810071112741	24.024641552509337	22.310915182789977	11.679332290994271	13.695479682517426	42.59744979830087
s_14457	POU3F4	non-essential Hart 2014	623.9797449841391	609.0825314174402	533.09057219706	659.6738025311794	554.609571823007	474.2554624303184	556.1768343660423	673.1195752844694	564.4996681878592	582.7101339846026	552.5907425362016	675.2892487344654	891.5509208701383	562.5890610990227	488.7667297978811	599.1237349981236	541.7282204514096	549.880869741357	639.290018589092	870.1415872485113	633.3820921336488	640.257879705526	536.2509052098058	874.219426611659
s_14458	POU3F4	non-essential Hart 2014	510.2885202624528	408.06158471957065	394.03958965711445	496.4012446192707	455.13227402930124	464.8194508309863	400.83089097414774	467.13804531723486	385.5656740083711	568.2082980709587	711.2146479039659	544.9179282290938	583.4691499065502	779.5141338568839	882.2179171650378	759.3014262662118	661.7556816177764	604.6177540152694	740.6098683129057	554.6135663067294	717.6677717130776	762.5817176073685	689.0275958576021	591.6684756169301
s_14459	POU3F4	non-essential Hart 2014	844.0912440092645	1041.0890536073207	1014.695322552665	956.5928493790456	1052.0836095282284	1274.0019329699667	706.4085080166399	894.0261782383382	874.3706068976212	735.6385854375752	791.8413857069256	925.5426034024617	702.9294284434517	851.6079265835322	888.0547497107048	1059.69682410757	844.6852347322928	1098.6286412504228	1321.091588516737	734.0721380023119	779.6425361097164	899.0922405153642	812.1783281567918	637.2627112945789
s_14460	POU3F4	non-essential Hart 2014	479.8827276043274	522.6730667170453	492.57404050028794	497.7179587959797	441.6678313129564	400.0497573295124	595.8124248610935	527.9697790573854	665.978444769738	486.4706774667836	490.26635600161245	583.9880224119233	486.6434504608512	377.84871723698666	370.76297429163424	241.6376688982985	308.09187892971164	293.8659385370208	346.3898086651161	410.10577729904753	392.30025863072376	345.90271990750637	318.29134003580293	582.680126607723
s_14465	POU4F2	non-essential Hart 2014	221.43349001026124	183.79165230917073	191.49696527491923	136.2799172893754	186.19828391371666	183.99750436071622	226.3064360523896	177.94802480422055	185.26110750217435	131.1756975825067	177.2091231223896	151.18164512729282	231.37569737673545	192.46467879703408	189.53347295048547	102.6975867276146	197.6922889798983	155.81722756227833	124.6591699719305	276.70370338416205	218.15117067616868	227.97528512878682	200.1427185097254	334.0376336094087
s_14466	POU4F2	non-essential Hart 2014	54.20163039057141	80.98523759353336	57.79242382650027	58.59378086354787	41.456200527614115	66.51461815874629	88.86043675503434	17.383600818529825	59.12622796433541	104.14954883435206	117.44448040137621	142.43352409592976	97.45443775378804	69.51901441498221	89.61252349528519	77.58021660722943	107.1902995442955	57.18443634404973	101.19662389381602	118.19001649808803	79.3276984276977	73.71745832990123	60.55462154802425	148.61655641477176
s_14467	POU4F2	non-essential Hart 2014	89.89538698924038	71.37807225620236	88.75447231621789	54.64363833342105	53.94605685436818	30.990316175732744	83.10688329607528	96.42567977072363	71.29922041917	71.1908308487976	96.79888693088762	84.6495354489274	93.6820079052543	104.92221620038984	105.81259385134445	44.46955545693211	66.75324043477086	107.95779082910886	67.01667474526295	124.77700785519633	75.60921256389936	117.57558869552884	62.51776669716759	70.16321986940095
s_14468	POU4F2	non-essential Hart 2014	311.98987249206954	298.6159999651886	327.96928558037325	362.7547556833133	386.9247430500361	425.62082736241405	278.72770090068326	288.8963073902886	406.7395882896293	332.8830516540999	395.50687701158347	274.6883537030309	370.32686346439453	355.31940700990907	478.26967837726124	331.6830629721402	307.45002084860806	284.15690242763264	285.8144146747667	326.9634828083646	314.21205549095885	364.53932648958266	366.72425713502776	537.8848463592087
s_14469	POU4F3	non-essential Hart 2014	1461.461034067724	1727.2800099033852	1616.554875693094	955.9344922906912	1379.5698873484291	1710.0314204571814	1281.1245701948835	1271.8856289060334	1385.852754409218	1081.705124285897	1039.9132101508972	1220.9942302169654	981.4604989268588	1175.3862992755326	1061.6743065121539	1151.113350177578	1066.7681307941266	993.8352267591868	1256.6929736397547	1017.9619404534759	1029.400836628171	998.8385435808075	1038.9479948696755	1128.3546879695532
s_14470	POU4F3	non-essential Hart 2014	801.787532484916	643.0890429332425	750.705048151701	660.3321596195339	919.3884780193442	960.4959376943476	678.9193081571689	683.6171802800482	787.2063132813694	870.1101548186374	874.8218495995056	909.0216206349356	747.5698483177675	572.2444797677703	648.2312434790465	660.8574969174657	612.9744674539054	534.6433914192862	718.1886115007062	628.2464378544864	585.0417759042705	735.9061072782365	614.1391473321889	583.6283589147507
s_14471	POU4F3	non-essential Hart 2014	424.35910622862	446.5189234599694	446.88565039016163	352.2210422696417	342.0135929151252	398.8829408418527	517.1805275886531	404.89214093811955	523.9870060018852	476.5830620711173	538.8526298099755	583.2256841727421	533.1700852594339	240.0980775628552	271.4933350102302	280.74714979795124	314.5104597407473	280.44383122476273	217.8248378989943	481.60284304690356	353.8759047048077	330.52726853977924	378.6280084453715	388.1699773079814
s_14472	POU4F3	non-essential Hart 2014	668.2664429861914	763.6724206027571	649.577401129665	689.2998715071305	537.3360525403489	722.6440201593039	596.4517085787556	574.2136294324426	668.9056413193462	512.83765185522725	491.0485905855792	439.48040465446866	521.8527957138327	457.6668448986329	415.9628699366107	388.71130348926494	514.1283229639563	579.7881202572694	429.7974269114378	562.0849145470744	442.4998177920013	409.6932601223846	450.50193470484095	539.8326768356314
s_14485	PPA1	common essential Hart 2017	73.37049967504178	59.721288166966076	41.10572631738917	146.81363070304693	87.25279093544864	50.9170760155674	134.88886442670682	91.12792508581333	68.21886180243683	94.9211077983968	166.16694550911535	113.06447374343992	141.46611932001488	66.30054152539971	105.85316673654148	84.26466936388462	103.98100913877768	96.78402573028475	66.00248276097408	88.68760380737123	138.82347224847098	217.9151389017619	144.41800750632228	67.11707675652262
s_14486	PPA1	common essential Hart 2017	175.8248010230731	76.83097675413879	93.61354407058472	113.8957762853234	116.13048052117199	89.27633110202854	177.72087351006869	150.26262773859582	108.35144191960487	231.37020025859223	162.15795605197735	194.28110859805025	229.4894824524686	173.15384145953902	198.744286999437	256.59593546560666	284.3431299288797	236.24853098934983	163.7591118989638	176.38596729338357	244.18057172275695	315.93521899763533	272.2737699346493	205.5964091147992
s_14487	PPA1	common essential Hart 2017	146.74099935008357	165.61530398271594	234.6939844896402	244.25047977950857	140.93325257055454	180.12371483874963	196.2601013222701	171.60594582714248	232.3278030125157	217.52753870465935	172.0896354952383	181.98007967824745	145.23854916854862	242.0291612966047	272.3738435299283	375.6540006089332	261.23623900915135	209.10492307373704	236.43577843403392	108.4183849598567	205.13647015287452	237.3089561030198	209.5299023130178	124.8457242006197
s_14488	PPA1	common essential Hart 2017	39.65972955407664	22.330609165849328	36.76674719323194	90.19492110456244	26.042953658235618	40.283351840530365	62.0105206132254	2.773979204028834	25.547681171534634	26.36697438844356	42.10833473723349	49.368795965780706	37.095560177248345	28.96625600624259	32.50762040242935	28.186910690248112	35.30219446069612	52.005479139660565	24.353512232405606	41.859576700177506	45.86132565351273	19.204798556461753	24.00994363864793	24.070189421473025
s_1449	ATP6V1A	common essential Hart 2017	181.7737604561846	266.0468561701711	188.7291864178842	345.637471386097	335.6357442667344	380.39925356757	309.4133193484649	251.34424097411483	311.6711230750467	186.54634379823815	267.201807396101	192.0646711461792	142.09485762810382	267.1332498353483	198.39122598730023	236.94768742219998	262.51995517135845	291.2180195980967	334.6311163287627	180.35008091962115	290.04189737626973	319.49583788237214	266.09618508077415	158.65386082690424
s_1450	ATP6V1A	common essential Hart 2017	69.40452671963412	28.840614272709523	38.407049450761534	34.89292568278694	39.24167827993555	9.241843637141367	76.71404611945411	38.78131388174007	46.236567350214095	37.57293850353207	41.270219165972286	15.876273304465977	37.7242984853373	84.32398970706176	62.550245751832705	76.97255126739108	53.91607881269954	128.1070705305198	88.54696540317147	18.21712364051557	92.96214659495824	94.62115260953412	98.08862809221989	37.15403867225112
s_14509	PPAT	common essential Hart 2017	74.69249066017767	63.208274639656	46.1648370707928	186.31505600431515	71.13104439727215	49.0185752753263	106.76038084957364	107.78268588507166	74.42779506925555	79.10092316533067	61.49675485083028	83.31425427135949	203.71121182082143	62.43837405790069	48.77459756360241	24.32268959338628	65.46952427256372	117.44976283064473	81.20116985315381	150.31530691967555	96.68063245875656	110.21181382845887	60.82725883397412	207.14415928800355
s_1451	ATP6V1A	common essential Hart 2017	99.81031937775954	77.73979417046152	72.90065409630373	183.0232705625428	89.20171796386494	80.48991563957635	133.61029699138257	138.08976280581973	82.96543678226314	175.34037968314965	111.38559911587723	158.2380308757223	120.0890168449904	169.93536856995652	173.3882144449035	191.0445722277594	186.78070160113768	148.80620210901088	219.56548025379715	208.23395266024588	191.50202198561396	173.48995260174593	205.72849243021494	91.2871858223584
s_14510	PPAT	common essential Hart 2017	183.7567469338884	310.09582347074905	194.03924881205322	240.9586943377362	177.42897241352173	178.0204459878835	115.71035289684328	106.22706857152376	141.35324859814912	164.79358992777225	156.25623384085932	87.36714931451172	213.77102475024472	141.61280714163044	167.80691416505528	116.47160246748386	189.3481339255519	196.89824317701488	99.7301745119751	147.55020049104127	162.99363036316012	107.51430642850693	141.48104584285494	119.95167025568142
s_14511	PPAT	common essential Hart 2017	649.097573701721	749.6694513764135	670.10844145358806	907.2160677524604	981.661187675137	978.089064558863	592.616006272783	621.6105940489949	605.0038164067655	555.0248108767369	574.9474803615021	511.42540556777914	516.8228892491211	416.4703919119768	416.7885666058315	386.3429358528206	458.2866699079461	534.3940898453861	536.1063006804777	441.60176709190193	549.7161601981863	573.1777209899028	419.7144474929238	401.4043086139546
s_14512	PPAT	common essential Hart 2017	103.7762923331672	81.81991341355558	105.39752415578587	184.33998473925175	139.60453922194742	118.54731863431708	166.8530503098127	75.28905600574608	188.93995422232675	192.478913035638	119.95882711515983	157.06980850272546	198.6813053561098	279.36344681576185	184.4817641888424	153.0413744880841	170.09239149244496	218.56350059714177	144.31204380422542	139.03001786947434	193.98101256147953	129.84816812731304	208.76667460266245	190.76416695055661
s_1452	ATP6V1A	common essential Hart 2017	48.913666450027854	21.495933345827105	15.784716229506735	20.409069738988585	62.18430079142118	44.208333390153214	46.02842767167246	65.86839912682815	22.685728589414644	58.00734365457583	7.406848841974844	8.796361800812262	66.01752234934028	59.86359574623469	46.946673719092374	48.28702275700381	93.06942176001704	74.00352432901533	93.45340954083869	48.274146440682784	79.94744607166409	55.105906914229436	62.22961729072241	33.20902048587533
s_14605	PPP2CA	common essential Hart 2017	318.599827417749	322.68054323702466	324.6195790749067	343.6624001210336	270.97108025760707	207.51649757040806	226.3064360523896	218.1217710755177	267.488128135988	408.02892866116406	352.9585167137144	445.51210107924817	276.01611725105124	280.00714139367835	305.2608588644112	272.59805745154983	361.3660996613076	371.59923130797154	252.9912377188698	317.6638267416831	286.32341151247135	297.5935319259584	308.5302984375805	370.3923151267578
s_14606	PPP2CA	common essential Hart 2017	96.50534191491982	77.88807736306256	84.21545419302387	61.227209216965754	82.38084199055581	37.77584684263131	53.06054856595576	3.415800424143768	64.65347508312495	59.9848667337091	29.072146282892717	55.51931042568209	93.6820079052543	37.97798009707362	27.117089593929776	75.7727605138333	60.33465962373519	57.56731583047428	19.26900367014823	72.47120960979515	80.56719371563048	59.772174381347426	67.9166117201921	79.75148847055198
s_14607	PPP2CA	common essential Hart 2017	79.31945910815328	96.49971613696214	43.46616020416516	90.85327819291692	84.86120520826191	54.73967350987773	141.28170160332795	77.31242404033276	89.71612815208084	106.7862462731964	55.90232845075391	93.1600204100467	150.8971939413492	89.47354633039377	90.03249131253574	60.23804247735805	77.66482781353147	89.47360698592058	63.90571155699095	154.72914721724138	99.7793706785885	60.82430451092843	127.69985777185266	147.56760101184653
s_14608	PPP2CA	common essential Hart 2017	74.69249066017767	109.14901836917997	90.80211954400654	102.7037057832974	101.16026097671183	101.8341520311348	122.74247379112656	77.36681901499637	72.21254662390722	137.76744117961758	161.9763676528093	151.51576273643497	155.92710040606084	171.2227577257895	132.04917492557612	83.81280534053559	177.79468846568776	129.4894703367113	156.35847775435374	120.48314745517246	149.35918219589956	110.96675236764638	75.83938858475499	55.03202222360473
s_1461	ATP6V0C	common essential Hart 2017	121.6231706325017	132.7687120632129	113.96273474414978	242.9337656027996	171.84815517368298	172.5041158639571	116.3496366145054	85.32976295460827	146.7887837052608	112.71881551059622	90.32094785975801	106.91395928353853	133.29252131485848	106.20960535622282	129.06882731962523	124.854463797836	108.47401570650264	125.31003345208907	79.73472047131287	102.64821230750428	121.4705382174121	92.22083679997566	112.65670378008116	82.19851544302111
s_1462	ATP6V0C	common essential Hart 2017	130.8771075284529	87.50480183075183	100.6512000613696	105.99549122506974	116.13035764578935	78.54022287167899	95.89255764931764	124.45918493373762	67.6421216881803	114.0371642300184	33.863370323997444	98.35642281197079	72.93364373831878	92.04832464205978	67.35851720229363	63.463384363710304	116.818170760849	116.06736302445326	104.12952265749789	124.6872208764939	149.35918219589956	98.477827044667407	152.51220114785485	47.89078059492282
s_1463	ATP6V0C	common essential Hart 2017	112.36923373655048	56.39214401723546	79.62552342810125	75.05270807240963	93.01067165479557	69.37516727602201	106.76038084957364	66.17299782463914	85.57400131851242	199.0706566327489	276.1032989814302	128.67839596343714	115.05911038027875	100.41635415497431	47.40721442153995	52.104490057075495	100.77171873325985	114.46905612249283	74.52698607905775	72.64363122639816	114.65331413378183	120.40746024747972	62.94630863959186	93.883891398488
s_14637	PPP2R4	common essential Hart 2017	287.53303926705564	245.2277563214069	189.40567237758748	244.90883686786304	273.00853902577745	333.7602032210021	203.29222221655337	180.23248213703997	168.21608603238974	144.35918477672848	79.1984599344022	207.4162422817077	154.66962378988293	211.13182155661264	196.46791740711586	193.6311689220355	213.73874100748745	152.68624570253638	200.9267984057911	136.19737326235924	185.92429318991648	171.19780973778484	127.42722048590278	104.72055296552246
s_14638	PPP2R4	common essential Hart 2017	241.26335478729956	242.12103696057784	236.1778934176761	226.47483839393783	207.72390708760628	240.23144246380215	228.86357092303808	302.9511265838312	243.54397328428766	259.71469772616905	215.87420137499424	176.92721032567022	210.62733320979993	189.8899004853681	211.99034366946216	205.75352988499793	158.53894603258078	222.742937481764	174.66812803480548	265.86019688667125	198.93899371321064	192.7220784046063	180.7912686387289	193.81031006343494
s_14639	PPP2R4	common essential Hart 2017	221.43349001026124	160.01411629217847	154.73021808168733	221.86633877545657	185.04700267076558	251.77602298821756	186.0315618396762	160.17280648872318	161.43041265131447	133.81239502135105	160.15346132340838	99.07170954070358	118.20280192072354	213.70659986827863	125.76389663209814	78.99810240018556	175.86911422237705	161.69515478325434	123.85078372519817	155.1637774291499	140.06296753640376	112.12705544282474	94.4349750798831	97.77915062556606
s_1464	ATP6V0C	common essential Hart 2017	304.0579265812542	220.86664666436883	223.13549972434015	246.22555104457197	213.5703195467073	209.18993426041317	287.6776729479529	248.2765486473603	225.00037152844146	342.1114926900552	420.6398602619173	389.87397261844416	403.02125548502016	473.75920934654545	319.40166301941474	311.47390338568533	398.5938683653145	361.30810585545544	237.21706739914026	330.6955807581362	389.2015204108918	470.00516319172175	397.41052383796466	200.15259626298212
s_14640	PPP2R4	common essential Hart 2017	359.5815479569615	347.199495217022	353.22846065003375	343.6624001210336	300.73421011625396	313.40361122030635	294.07051012457407	267.2375050288457	244.8241475357361	253.12295412905817	143.57273829735223	267.24960957601	252.75279985175993	197.6142354203661	204.5953585103842	301.51735494588775	200.25972130431256	231.95221343126866	134.88302569103763	342.7229979938106	233.025114131362	140.12466024553265	160.69210317787233	221.07672292721406
s_14665	PPP4C	common essential Hart 2017	165.90986863455393	87.50480183075183	48.143382308174026	104.6787770483608	103.28612860925367	67.60464660492154	118.26748776749174	76.57269844597593	70.757462316171015	88.98853856099701	22.730398511139168	58.97573677522341	171.64555810828472	99.1289649991413	86.14530126696998	109.47554707785005	105.90658338208836	144.59337074625753	72.04634471292795	208.51125771497107	101.63861361048768	100.0696858622382	81.71331191168969	123.74700983839674
s_14666	PPP4C	common essential Hart 2017	105.09828331830307	73.04742389624681	83.92085688271536	92.82834945798034	93.80794881411289	81.55434807192347	81.82831586075105	59.78740944798277	58.22613578169306	97.55780523724115	90.275550759966	104.26811194262766	171.64555810828472	81.74921139539575	49.41166877211837	41.19745977378973	78.9485439757386	61.14796613290301	58.82120299473358	139.6219732385661	105.9768471182524	69.18555501478218	46.96036237448698	118.20408079375157
s_14667	PPP4C	common essential Hart 2017	79.98045460072122	37.993370901879146	67.68515001340643	105.99549122506974	77.68607940055377	76.23748598440497	72.23906009581928	42.09920993164195	30.174836107681802	83.05596932359721	58.371278064745525	61.43099955633897	56.58644772800595	56.00142827873567	25.938331912572185	36.819080930669834	43.00449143393892	49.024772431508666	61.58958597463829	125.43650140276895	48.34031622937828	26.73026482192924	45.34005077928307	55.03202222360473
s_14668	PPP4C	common essential Hart 2017	194.33267481497552	147.2260899977179	134.0427844282706	252.1507648397622	227.6546073167134	151.94275575263637	226.94571977005177	215.04319317367788	156.26149961216834	136.4490924601954	98.47511807341002	101.16932895745273	255.8964913922047	128.0952210053839	100.0832409959884	83.01812481353669	150.836649059338	119.61461884875087	96.05727673696626	270.2962859844587	165.47262093902566	73.7709767827014	113.57583614691094	226.81949126058478
s_14681	PPP3R2	non-essential Hart 2014	118.97918866222992	165.9955710945768	155.51945170134115	183.68162765089727	208.4325296317869	170.01690680566904	155.34594339189456	89.14806645080492	97.38865969370363	111.40046679117404	131.7832393124008	147.86875182709835	220.05840783113428	151.91192038829448	135.75983446507348	78.57745224750776	157.8970879514772	152.33676069424294	105.95210088851908	167.73070831485495	174.7688355985215	197.73905591491797	122.98667985670698	211.837972218449
s_14682	PPP3R2	non-essential Hart 2014	695.367258181477	743.4655717851136	733.7055639836026	481.25903158711793	509.34417185369693	615.9740302291679	467.9556813286701	481.0949601365356	573.3871300134424	440.9876466467186	515.2282347402806	480.24461263823315	434.4581708894679	465.391179833631	430.0631012064172	468.5353002871206	482.67727698988153	332.9824650024379	337.42659659029334	432.23457284673964	452.41578009546345	372.92904027983195	521.0281866550563	618.1856920108723
s_14683	PPP3R2	non-essential Hart 2014	335.7857102245155	330.32179054910915	369.79514352700886	354.85447062305957	503.4980051453612	505.7832948964418	327.3132634430042	427.8019290145364	411.56340127122695	525.3619646897379	794.8201873061319	770.8551018971776	325.6864435900787	441.57448045072033	553.715063797626	606.5249006143163	459.5703860701532	668.0963915448508	575.0139855107674	340.5196540154286	431.9641078445726	369.2067299966977	350.3179167135069	355.1110371515338
s_14684	PPP3R2	non-essential Hart 2014	131.53810302102085	96.58341686362094	134.76291605751703	118.50427590380468	149.26015112274428	111.50582782913723	117.62820404982963	120.62999586245566	118.86417805418492	257.7371746470358	265.7630456400411	269.01430064261774	105.62803575894443	164.7858119466245	233.66209060441508	78.82676115757735	136.07391319395597	205.94054673586393	117.08047140273032	185.4981052840423	180.96631203818535	177.37509032327483	144.57391216279672	185.5205951132324
s_1469	ATP6V1E1	common essential Hart 2017	11.897918866222991	13.928827630043136	17.068586158505866	27.65099771088776	46.062431377862055	30.637272056356075	23.65349755349835	53.58674424472484	33.61352880405833	59.325692373998	29.162940482476753	28.749055903654693	47.155373106671625	87.54246259664427	94.5973254518145	83.31418752039642	89.21827327339567	141.8285711338746	83.96955283305851	44.3624745335063	145.64069633210124	102.25479182059897	139.5179006937116	21.573403489706173
s_1470	ATP6V1E1	common essential Hart 2017	67.42154024193029	69.02232798873672	50.14738386641956	67.15242301215599	41.721918622259025	21.85085659390389	53.69983228361787	30.80748436704284	23.909172840442825	59.325692373998	38.29141756676603	80.04841248161347	86.7658865162758	40.55275840873963	64.89352214926762	30.602032123482573	62.90209194814946	76.53456259448046	46.281221693273785	105.00888144306953	58.2562785328405	48.33537918794946	15.728821099650315	116.45608960605438
s_14705	PRB1	non-essential Hart 2014	508.96652927731685	630.217315912123	597.4332826771854	450.9746055228123	503.85225497976023	439.3913567326191	405.30587699778255	363.7828603239818	507.06016458796796	475.2647133516951	449.3383458589714	596.4313951220722	476.58363753142794	408.7460569769787	426.1616721955711	445.0695849436422	372.2776870400682	442.7055351241628	553.3740176636741	342.3257130415434	430.72461255663984	391.29691855791054	396.06284952871067	225.47158037610592
s_14706	PRB1	non-essential Hart 2014	345.7006426130347	284.21364536626754	232.13351160382743	281.77683381571336	314.28755319850075	398.0232765201306	317.0847239604103	322.5212803609386	371.1424510969306	206.32157458957084	212.7592084764119	292.82811596981634	285.4471918723856	305.7549245103384	232.87696682039126	324.9518564186949	302.31515619977955	326.53798866531616	453.46577872710884	272.4249394435579	239.22259057102588	290.7956769532799	227.105135932336	412.3902470588822
s_14707	PRB1	non-essential Hart 2014	0	0	0	0	0	0	0	0	0	0	0	0	0	0	2.8038170998824934	0	0	0	0	0	0	0	0	0
s_14708	PRB1	non-essential Hart 2014	320.58281389545283	276.43367399194034	364.51053745370416	312.061259880019	593.2311592985159	659.8496154395554	289.59552410093926	290.76737607596976	439.7981249685938	294.65093879085674	406.12999683922703	234.7347247278968	240.8067719980698	205.33857035536417	217.81508126049255	316.00808354529454	338.25920874157924	228.52183828042996	189.41455772943317	190.0843671982111	253.4767863822528	285.18658834217524	285.9692496171667	186.61890774968802
s_1471	ATP6V1E1	common essential Hart 2017	21.151855762174208	36.481861584794004	21.251171953169425	19.092355562279643	30.56065276872947	25.243621927353175	41.55344164803764	44.622985412523406	41.19434833400331	59.325692373998	20.54431538340211	30.13138859167106	62.24509250080655	26.39147769457658	13.599117682161916	44.220246546862526	49.42307224497458	47.74255605971054	54.134113235435876	18.756637290546262	58.2562785328405	39.43439999610591	28.279067490874013	32.90926155278708
s_14713	PRB4	non-essential Hart 2014	404.5292414515817	365.2180012205174	370.31523615721846	436.49074957901394	348.7458142732976	378.98177701584615	400.83089097414774	334.9661201670327	314.17474157752326	248.50873361108057	234.41402202982732	198.5963547256712	246.4654167708704	220.78724022536016	206.19408400899232	179.5921703275443	191.91556624996625	246.40607852934141	236.2577140094438	385.106991884599	277.0271968529756	207.53047383794495	271.7440074832449	301.077407920022
s_14714	PRB4	non-essential Hart 2014	606.1328666848046	594.560571016993	678.309952741236	526.6856706835764	582.0696476942212	714.2671409181016	570.2410761546089	356.1897627311668	673.6159943001032	679.6087648621327	911.3462418241652	810.26050294815	577.1817668256607	518.8178298007006	514.3947175941573	627.2171380947914	471.76568961112093	746.2626555194229	664.3835298328246	636.6394882377097	507.573320408472	632.1938207920657	575.5611280056796	586.6749037533964
s_14715	PRB4	non-essential Hart 2014	380.0724082265678	372.4143989547989	533.4979171673192	277.82669128558655	193.46218721194413	282.11144295285317	219.27431515810633	316.7231182297335	267.3482000909578	139.74496425875083	211.21916863326555	225.43718651337127	237.663080457625	157.70517158954297	113.30296374609678	103.19620454775378	159.8226621947879	130.63810879598492	203.31131122354913	247.1710977746058	172.90959266662233	201.65038484284844	119.48893150084459	253.58630590255015
s_14716	PRB4	non-essential Hart 2014	243.2463412650034	269.00529233839916	226.69251220102905	258.7343357233069	306.58111407688546	429.4434248567244	250.59921732355008	224.02872315604998	262.305981074747	355.2949798842769	447.1976598310264	326.20182059600916	355.2371440702596	366.2622148344896	413.87726981563816	369.6551808595777	358.79866733689335	398.0605664460631	377.9658906175416	331.70706987971676	383.00404397122793	460.21374526869477	457.4900670820787	254.38566305745218
s_1472	ATP6V1E1	common essential Hart 2017	397.25829103333433	425.6161228845465	488.9297366845128	300.869189377993	252.1032524070796	277.5262651179162	248.0420824529016	237.08272745700305	353.5339235349843	247.84955925136944	163.74339299491575	168.13084852485798	229.4894824524686	206.62595951119712	175.09441963382244	231.26047030582313	180.362120790102	233.9167025805881	215.0564549190896	155.05889399102767	197.07975078131147	234.66496715586806	173.97455303846078	244.64731412687334
s_1473	ATP6V0B	common essential Hart 2017	150.70697230549123	156.9073969313494	204.38296563876156	146.15527361469245	132.51806802937602	126.16691760910962	207.1279245225261	205.98152996723456	118.79421403166982	220.1642361435037	217.3688441183486	141.36059400283057	169.1306048759289	124.87674811580138	125.68275086170408	54.76892040037954	174.58539806016992	97.21699693390599	154.7139639479227	138.6327329172072	120.23104292947932	143.87429777506563	86.52771033581553	126.34331368875903
s_1474	ATP6V0B	common essential Hart 2017	15.863891821630656	5.6011876905374605	6.768515001340644	58.59378086354787	30.383589289221284	8.73522343479593	47.3069951069967	61.56057375942207	13.593094751313224	54.05229749630929	84.7370053471841	26.770254522027404	16.34719601031283	55.35773370081917	31.125998295086625	12.060067240053417	64.82766619146015	39.582892147169474	13.841914899523573	33.91625298828261	58.2562785328405	51.221905232697544	55.31168118147414	43.446164186733284
s_1475	ATP6V0B	common essential Hart 2017	70.72651770477	104.9110568031266	80.99668469618663	61.885566305320225	43.58219103553859	54.25864932136043	86.94258560204798	35.213214108690806	94.95500521374211	36.25458978410989	23.341528583440297	52.34876091583374	67.2749989655182	75.95596019414724	63.55247292712192	123.71696676718726	116.818170760849	99.38185295201211	47.52831669674518	54.68871618118807	89.8634083751263	19.825372943650322	64.92496590923051	13.433367143164066
s_14753	PRIM1	common essential Hart 2017	224.077471980533	158.35432378249232	154.9120677320453	194.87369815292325	146.1594513498464	115.37961735110382	173.88517120409597	160.10752593897428	115.71385541493666	181.93212328026056	166.8688697810005	137.6418165688205	248.35163169513723	146.11866918704595	76.48818548085112	52.961464306983416	210.5294506019696	167.85693506834485	162.05975949794032	206.60031525073407	231.16587119946283	153.31500565489898	134.97613955553564	147.8673599449348
s_14754	PRIM1	common essential Hart 2017	77.33647263044945	77.66565257416102	45.78294842139803	52.01020998000317	31.446461667800897	35.34512988621664	33.88203703609223	29.41505197748576	12.566308545735502	63.93991289197563	56.36678333617653	26.054967793294615	65.38878404125133	19.31083733749506	23.97445044719079	56.52962269698553	35.94405254179969	27.07681895935057	22.43480545301262	38.33009328584842	27.268896334521084	32.09795237543456	29.42430078216774	40.849458610603676
s_14755	PRIM1	common essential Hart 2017	144.0970173798118	140.10383385973702	146.81603713216236	189.60684144608751	213.21582396154304	221.01607093693798	121.46390635580234	112.81935127174924	118.75923202041227	102.17202575521878	75.37105887643227	82.57544178740247	107.51425068321132	139.03802882996442	108.95523299808343	78.32814333743818	193.8411404932769	67.99201919551484	92.45276619736279	168.2853184243054	209.4747036606392	180.53034467202082	194.89977814317533	124.99540280428018
s_14756	PRIM1	common essential Hart 2017	325.20978234342846	281.6737128313335	274.45400585980826	319.3031878519182	372.3970593289638	416.4045797391009	320.920426266383	339.0019706611207	357.191022265974	300.5835080282566	270.7009448680244	279.40829470546663	254.01027646793784	333.43379136074805	300.9942738867919	209.07237936493047	392.8171456353824	261.4264927435599	315.5266284423916	314.2018815058349	339.6217088935808	263.17610944016417	278.07749699359454	295.7343181641023
s_1476	ATP6V0B	common essential Hart 2017	126.91113457304525	116.4841401657041	101.25858403066545	200.14055485975905	123.21695171374341	75.75646179588765	118.26748776749174	82.0118669047064	97.29694768202582	205.66240022985977	84.40874176113752	113.42211710780632	167.24438995166204	198.9016245761991	103.42874456871252	174.13872219511813	177.79468846568776	145.42591867536888	182.90488973911428	89.8715145455548	161.13438743126096	122.64608465864065	112.39957861462662	40.150422825831726
s_1493	ATP5O	common essential Hart 2017	91.21737797437628	36.713845504053836	48.86351393742043	93.48670654633482	84.59536423823437	72.4660805177509	91.4175716256828	37.73698958957226	80.65847632523699	107.4454206329075	91.11366633122721	88.39183863816169	98.71191436996594	106.20960535622282	85.92819787570457	104.97244677047865	129.6553323829203	79.1824815334045	39.894779532952626	144.5228854671015	104.7373518303196	93.86621407034662	124.14742526849601	52.03563807002412
s_1494	ATP5O	common essential Hart 2017	335.7857102245155	401.16175337049134	332.42101236448104	302.84426064305643	445.91993520418794	393.59167476816236	407.863011868431	308.6078749412161	490.1200891519561	457.4670056394957	422.5535607909022	386.82224114371775	357.1233589945265	436.42492382738834	450.1646005733225	377.25890158904986	617.4674740216304	608.996400756595	545.055320083147	369.0105775845649	466.6699759066903	367.2914883823318	445.15777382931066	320.7535433441378
s_1495	ATP5O	common essential Hart 2017	247.873309712979	273.86506406593145	205.71048123730384	274.5349058438142	188.14733381751557	152.50056798263807	267.22059398276514	183.10436571531068	232.77784910383687	315.7445183016116	201.57035567625917	243.72167108850437	307.453032655499	294.8121166857579	218.81730843578177	161.28397442806585	227.21776071066233	204.12633273813458	205.12034081375737	304.75999674138984	249.13855287448808	257.4577118434652	236.78861692808186	192.51175641248648
s_1496	ATP5O	common essential Hart 2017	111.70823824398254	113.1549960159735	123.31717895216751	223.84141004051995	137.03564426448722	88.64173083054246	216.71718028745784	113.31975871804397	199.84600644780772	192.478913035638	194.07271263470028	256.0697515187556	201.82499689655455	216.92507275786116	107.54727697082396	144.9701157907106	179.07840462789488	160.862606854143	153.98751357740872	202.0966879744658	230.5461235554964	243.997502090104	155.26223391385722	127.89186731349804
s_14993	PROP1	non-essential Hart 2014	280.9230843413762	242.00143115905163	216.54883437335747	336.4204721491344	219.77098184020724	270.45917829890817	304.93833332483007	333.60631160196857	269.0216904333072	270.9206618412576	191.55836592091666	245.77223899480506	327.57265851434556	189.2462059074516	211.54404193229487	229.67110925182538	275.99897487453336	286.5555197926566	222.34741187451482	382.04948394181986	284.4641685805722	249.122652546013	252.9770042111471	379.1314676137091
s_14994	PROP1	non-essential Hart 2014	834.1763116207453	824.5895334408898	748.588298933505	756.4522945192866	740.8078557367236	717.7057982049901	703.2120894283294	594.8172219266324	845.847513143126	963.712913897612	900.213270011307	842.3001156557757	810.443679126663	972.6225072318344	961.3212942850664	720.2542390894681	835.0573635157392	983.4606151113428	780.5865837220767	1010.8354354463369	816.8273947476997	768.3524976168708	774.0753871341929	1055.7950035385154
s_14995	PROP1	non-essential Hart 2014	771.3817398267906	748.5836733764149	718.3645714217125	670.8658730332054	763.484514402799	760.2662909189664	694.2621173810596	553.1966482911146	741.4330260445713	914.2748369192803	809.6792820898735	678.316265194967	846.2817626877335	841.3088133368681	810.0226505817227	750.7783035454894	926.8430691135492	738.2866612366029	961.0521220488406	1174.4899943560304	755.4723779950273	717.7511667713618	730.8698982810229	1144.3855641403816
s_14996	PROP1	non-essential Hart 2014	762.1278029308394	856.1661590929257	801.4525490152309	886.8069980134718	872.5288923575474	1081.622249293831	735.8155590290974	592.3043320208363	842.9505785497486	853.6307958258602	694.5221629033208	912.0263005992136	883.3773228649818	861.2633452522797	791.939844530676	958.9002010669316	898.6013135449923	1019.0799774696591	1130.9512244481302	1172.3764373563508	946.3546523366748	958.9452605959104	931.8697006755967	1318.5201405054681
s_1501	ATR	common essential Hart 2017	103.11529684059926	66.61156038568713	90.08198791476013	75.05270807240963	128.26608701352706	108.72206675334589	157.2637945448809	43.73096046926109	69.7306761105933	156.2243232515281	264.92493006877993	209.2515106139881	49.67032633902745	119.08349691455288	78.45206694623252	36.63206574350929	108.47401570650264	42.96317558081148	125.49529753162925	116.29417049327077	100.3991183225549	84.533679136110635	94.79332075431782	69.16442515154074
s_1502	ATR	common essential Hart 2017	249.85629619068283	225.95840231116097	298.9421366584938	213.96605371520292	163.6102798627779	114.46876100172545	133.61029699138257	156.50680234143204	118.3791499516062	214.890841265815	227.99196394599218	192.61289907034086	166.61565164357307	258.12152574451727	223.24618495418918	234.47013824762303	247.75721930597643	302.0422996886274	186.97520631708278	200.6879139006181	223.72889947186616	220.88251064570875	167.59452716662528	273.51244130045654
s_1503	ATR	common essential Hart 2017	70.72651770477	74.47523248667315	85.13562482130706	56.618709598484465	100.8058882669302	117.0530540411089	46.667711389334585	5.743767156541445	53.27562877716007	69.21330776966434	105.6549814164248	65.88858947430603	46.52663479858267	57.28881743456868	44.806261747642594	18.33940977014971	58.4090853804245	117.46646006971028	45.14380387898716	34.03623288582453	42.76258743368079	49.036799274336786	67.76070706371769	61.32414773808689
s_1504	ATR	common essential Hart 2017	105.75927881087104	115.05633157527777	137.123349944293	145.49691652633797	194.87955517568798	158.90745851633181	115.71035289684328	105.9333554487981	110.56669036495322	118.651384747996	75.22438368955375	147.62992649785383	122.60397007734625	87.54246259664427	129.27169174561038	156.26671637443636	94.3531379222242	127.69079656596415	95.72824516941196	82.96987287407994	100.3991183225549	74.44620566268715	73.70482665864193	31.511189983243185
s_15061	TMPRSS15	non-essential Hart 2014	93.86135994464804	83.86953216546088	42.92787822527673	52.01020998000317	103.55184670389858	120.85005552159112	99.08897623762822	36.10523905195312	110.05991427321177	69.87248212937543	66.24258179214299	151.06282709217092	115.68784868836772	126.1641372716344	129.32650359608766	170.5861037312349	132.86462278843814	135.98403839102969	65.2760323904601	185.19855142909546	180.34656439421897	107.35261503010938	209.39765756304703	140.9255558792111
s_15062	TMPRSS15	non-essential Hart 2014	152.0289632906271	174.6293365496428	279.42582527412566	198.1654835946956	245.3712767996724	277.82811720963656	202.01365478122915	340.04629495328857	224.22697336873443	259.71469772616905	187.96843424940926	222.83957994190962	154.66962378988293	198.9016245761991	196.2244800959337	190.77972339157088	203.4690117098304	129.3558924241868	153.6449333690414	135.1556912219392	166.0923685829921	202.5408235740319	199.47256352234183	62.62229966326804
s_15063	TMPRSS15	non-essential Hart 2014	173.18081905280133	176.5019947178722	139.7783811413775	169.85612879545337	193.28512373243595	154.2710886537385	178.3601572277308	89.78988767091985	97.40189371579847	176.65872840257185	181.08192128015153	233.06651520018747	206.22616505317723	199.5453191541156	217.44992529371933	242.68165833536693	155.32965562706295	114.01938767980604	180.9861829597213	163.26442629822805	143.16170575623568	202.29828647643558	224.01226961239422	217.48122263322426
s_15064	TMPRSS15	non-essential Hart 2014	278.94009786367235	292.3188605168717	265.3432463203705	388.4306821291376	371.4228415655209	409.4142809615772	319.64185883105876	382.6459123312253	304.2169975680371	397.48213890578666	365.879481643684	383.22347100383024	403.6499937931091	374.6302443474042	313.71288304925577	357.43931230303497	344.03593147151133	371.38332421220264	333.1646669469218	285.8682830938819	368.13010051603464	394.3462720410531	459.312819695243	276.4085040839071
s_15141	PSMA1	common essential Hart 2017	194.99367030754348	152.42789231567795	233.77381386135698	191.58191271115092	303.0376327298345	186.8068614503357	204.5707896518776	260.808407252611	277.0175740433158	141.06331297817303	122.14491024289688	128.2019345639489	114.4303720721898	88.82985175247727	80.15827213515146	61.34432563733556	127.7297581396096	102.97920049350643	94.76889177971546	199.12181466958714	105.9768471182524	103.63030474697501	109.11978339721985	135.08326962724496
s_15142	PSMA1	common essential Hart 2017	81.30244558585711	76.36700891561914	51.98772512298595	96.12013489975268	66.52481354702422	59.6267034365352	101.00682739061456	136.84962976516815	90.86960838059393	71.1908308487976	103.5492086007693	73.58849542679488	73.56238204640773	77.24334934998024	23.93387756199376	23.91757936682739	70.60438892139224	16.785693506834487	28.876086207926157	22.18123726675315	46.48107329747912	68.83484497158851	41.787618275926434	25.518421676081957
s_15143	PSMA1	common essential Hart 2017	594.2349478185816	853.1431404587555	889.6069043343384	658.3570883544705	670.0313069246157	579.8919160161525	753.0762194059745	850.7738540652012	615.8049225984739	717.8408777253759	681.3392992621016	849.5211816907747	425.0270962681336	573.5318689236033	512.8892328205798	543.3108251606756	478.1842704221566	560.8876624495255	507.0927959704003	422.305616151325	518.1090303559006	529.3184545842782	661.3019507246363	495.9868340714472
s_15144	PSMA1	common essential Hart 2017	111.0472427514146	60.24983847142796	45.67020076144749	67.81078010051046	65.01891384352626	45.19597778101596	65.20693920153599	42.64312677751499	74.39281305799801	110.74129243146294	99.3237175321737	84.00601524486804	110.65794222365608	94.6231029537258	76.73162279203328	114.22782227685761	84.08340862456713	102.87901705911307	38.428330151111695	97.27532460741901	123.94952879327764	106.70471339652222	90.25155961614186	52.23547735874961
s_15145	PSMA2	common essential Hart 2017	30.405792658125424	3.7094112615914687	11.063848455954748	23.04249809240647	7.618030257243844	4.380409724312029	30.04633473011953	33.77727231955545	12.207974466092132	12.52431283451069	1.2571733568918155	14.517466371673827	39.61051340960417	28.96625600624259	13.138576979714339	3.8174673000716925	26.3161813252462	10.74079389520287	18.871584867188563	67.79516071692386	29.747886910386637	24.03275742197728	16.445512448519764	38.90202985994831
s_15146	PSMA2	common essential Hart 2017	163.9268821568501	172.0511674932756	158.305419907055	171.17284297216233	181.41535821010842	183.61886422751144	201.37437106356705	234.95056947308916	177.57534193845675	241.91699001396964	230.31423837310535	207.36919077125924	214.3997630583337	363.04374194490714	261.1870530609589	258.7617479887715	365.8591062290326	352.2658022966064	369.6607416778275	241.67823017697862	330.9452418780513	238.28024053340204	212.43583973549454	166.79389717344634
s_15147	PSMA2	common essential Hart 2017	164.58787764941806	240.77692909681028	205.93597655720492	202.7739832131769	124.01422887306073	191.16167516081958	196.2601013222701	219.4054135157476	198.10255208294325	289.37754391316804	268.79772822654184	499.9820071670553	182.33410934579695	283.8693088611774	273.83661140766515	287.6498316124382	258.66880668473704	141.6293612771712	233.76352400250101	221.55016407222604	291.90114030816886	318.4710349991898	340.13569750734723	278.30617387526473
s_15148	PSMA2	common essential Hart 2017	23.795837732445982	14.60566112710605	16.348454529259467	19.092355562279643	14.438783355170354	22.357476796249326	63.928371766211754	67.10853216747974	16.455047333433217	44.82385646035405	14.06637631227251	81.50251169430328	72.30490543022982	28.32256142832609	25.735467486587048	6.279342530096293	46.855639920560314	81.64673084260738	27.176733806902703	65.41224278113698	39.66384921384885	31.90893373063843	55.84144363287858	13.782885035550041
s_15149	PSMA3	common essential Hart 2017	153.350954275763	165.07719454789577	191.99160158426457	151.4221303215282	175.39151364535135	131.6117597657688	170.04946889812328	136.89313916474643	200.99948667632083	145.01835913643956	116.40380865594202	101.07403667755509	104.9992974508555	79.17443308372974	88.0828488124346	78.03208063057846	100.12986065215628	57.18443634404973	82.90052225417728	138.3705243219017	125.18902408121043	70.07599374596563	78.87757075720249	94.33332893523672
s_15150	PSMA3	common essential Hart 2017	13.880905343926823	17.406254972374782	22.171342581452617	15.14221303215282	22.322654582441725	6.759934653070442	25.571348706484702	61.810777482569456	57.937765724564784	25.04862566902138	70.80682033428764	8.34342615654821	44.64041987431581	19.95453191541156	19.66729258437448	14.116832243519124	4.4930065677249615	32.77223356268876	26.669637814758268	37.07864436918402	27.268896334521084	41.5113330088693	35.929207069487035	11.186179459420437
s_15151	PSMA3	common essential Hart 2017	77.99746812301738	71.83248096436373	132.51522983069157	242.9337656027996	189.9189516156584	372.1194583074632	313.8883053720997	543.5040494396417	657.6109930579912	87.67018984157482	43.093125495373215	68.12974194040206	40.86799002578208	64.36945779165019	62.387954211044594	31.801822877040358	73.81367932691008	51.5892051751049	25.203188432917333	51.31655792404227	92.96214659495824	97.7502157518785	70.90010974514536	32.80934190842433
s_15152	PSMA3	common essential Hart 2017	931.342649028233	989.5088856658263	1496.0054755979613	928.9418516681578	1236.2448032999225	1267.5385503343991	1233.8175750878868	2082.0397571290696	2406.1252868515526	579.4142621860472	658.0431677784534	558.0765876679756	414.3385450306214	348.88246123074407	390.7021821177515	404.05914035701306	368.4265385534469	310.1184774058407	355.6543109945268	365.51843942987716	404.0754638660851	283.6209207310061	340.9070730037109	288.5926748096531
s_15153	PSMA4	common essential Hart 2017	2.643981970271776	1.8176348326454772	4.182585794663557	19.092355562279643	10.275456954458122	5.3424581013466454	13.424958070904468	0	24.127578875055995	7.910092316533067	0	8.891654080709916	0.628738308088955	39.26536925290662	5.6482070849620145	2.2593201167451538	20.53945859531411	35.65275683644731	26.72447640935065	6.032381247657882	27.268896334521084	57.101994227794066	31.02910025687635	0
s_15154	PSMA4	common essential Hart 2017	74.69249066017767	92.27131370126708	78.56714881900321	121.79606134557704	83.08958741011904	84.33810914771482	89.49972047269645	95.14203733049374	84.92729718174078	77.1234000861974	48.16721602273249	58.52280113095936	49.04158803093849	61.15098490206769	43.96632611314149	30.337183287294096	62.90209194814946	74.91955845345447	92.78179776491712	61.43303269547966	86.14492251132796	81.29644304816887	56.11408091882845	26.267618145918938
s_15155	PSMA4	common essential Hart 2017	46.26968447975608	26.336586812642853	12.816898373434885	10.533713413671528	19.75375962498154	8.228603232450494	20.45707896518776	15.697455306247083	19.893740029809752	14.501835913643957	11.880293184535454	16.78214459299408	11.317289545601191	21.885615649161068	7.910337712002874	12.761240173472032	9.627871216553489	7.3438132224952986	11.525789317170913	3.85923018811539	29.747886910386637	5.799243295897753	18.852711660582678	7.390839876705122
s_15156	PSMA4	common essential Hart 2017	142.11403090210797	227.16378611268578	167.41617944649283	217.91619624532973	195.4995231047319	173.13341606122606	163.01734800383997	113.37415369270761	189.1366122677772	216.20918998523717	238.08426401341632	214.4961537853614	226.97452922011277	139.68172340788092	136.39690567358946	209.7735522983491	196.4085728176912	223.79254951872758	210.0267849514246	174.1301815959405	169.191106802824	205.61523222357908	201.59161332795958	114.40874121103626
s_15157	PSMA5	common essential Hart 2017	61.47258080881879	49.34402947555509	32.896948057555726	65.83570883544705	49.07423078485796	34.08122941746162	72.23906009581928	85.1339542061245	51.76381446900362	63.280738532264536	32.09634498189099	21.764436679898626	59.73013926845073	75.31226561623073	43.64174303156527	46.2302577535381	44.28820759614605	37.78421837642232	53.339275629516536	50.39485578116418	78.7079507837313	22.49555309720368	31.387445931311074	55.83097765273943
s_15158	PSMA5	common essential Hart 2017	269.0251654751532	228.37872904456884	209.82396504155997	662.3072308845973	549.3831272929499	963.4535707927187	295.98836127756044	244.66493947473273	294.8359936728074	328.92800549583336	358.94757157463425	242.14875384069268	300.5369112665205	297.3868949974239	230.1685344561831	209.72679850155896	324.1383309573008	254.0325878038679	332.15047496263287	230.32540294829656	369.9893434479338	276.87772025112463	311.381551712563	231.91338449424853
s_15159	PSMA5	common essential Hart 2017	129.555116543317	130.48710939204776	92.01688748259825	123.77113261064044	70.59948533259973	42.66287676928878	176.44230607474444	61.3647650109383	131.00218849776195	145.67753349615066	92.14385418915893	98.99994301603016	172.2742964163737	128.0952210053839	190.69799166656276	176.92773998424025	115.53445459864186	154.41813051702127	134.77334850185284	192.69214846966213	158.03564921142902	139.8012774487376	79.56323786508133	125.99419752214037
s_15160	PSMA5	common essential Hart 2017	58.828598838547016	44.51293513909762	45.67020076144749	59.91049504025681	19.930823104489725	23.319525173283942	47.94627882465882	90.29029511721461	69.1189539850792	31.640369266132268	76.58283513353206	35.66190860273732	24.52079401546925	74.66857103831423	69.40354443806908	54.270302580240376	91.78570559780992	84.77771270234933	32.83672559670988	32.78478396916013	53.29829738110939	33.36529235621326	50.24015759189375	17.028867437153878
s_15161	PSMA6	common essential Hart 2017	50.235657435163745	38.44777961004051	12.096766744188486	60.56885212861128	24.891426664519287	27.699934897595973	35.16060447141646	12.782062328398077	24.035866863378185	30.322020546710093	9.037682884705248	22.407956883957986	20.11962585884656	50.851871655403656	31.74883053832231	18.292655973359572	33.37662021738543	40.915200236164274	45.19864247357954	27.291916371532942	75.60921256389936	38.92199855451471	43.478126139119894	56.72945100046957
s_15162	PSMA6	common essential Hart 2017	15.202896329062712	0.4544087081613693	0	19.092355562279643	5.846412459100991	5.797886276035825	3.835702305972706	0.8920249432623153	4.465478901954254	9.228441035955246	10.804708226811702	9.535174284769276	18.233410934579695	4.505862045415514	1.4221949925397606	11.203092990145494	13.479019703174885	0	24.860608224550045	0.8692604238169968	6.197476439663882	0	20.457511135291288	0
s_15163	PSMA6	common essential Hart 2017	0	10.145274772151154	2.5859292066770863	0	1.3287133486071399	0	0.6392837176621176	0	4.465478901954254	0	0	0	0	4.505862045415514	9.914792062581295	0.4518640233490308	4.4930065677249615	2.581129982661801	1.356772192656165	0	10.5357099474286	1.21382152797853	8.094193641532598	0
s_15164	PSMA6	common essential Hart 2017	29.083801672989537	27.097121036364562	12.478655393583248	26.99264062253329	16.56477386309483	11.646964579727907	38.99630677738917	21.495617437452132	34.31696294125023	32.95871798555445	48.91453739440966	31.943131168727263	60.98761588462864	12.87389155833004	24.055596217584846	26.878072416991156	43.64634951504248	54.20372963589782	44.074773300105896	43.1110256168419	45.86132565351273	25.94799903634314	57.27482633061748	21.573403489706173
s_15165	PSMA7	common essential Hart 2017	44.94769349462019	47.31352898436636	21.294817622712547	72.41927971899176	33.74951565523355	54.688481482221476	87.58186931971011	28.773230757370825	79.14666201708053	40.86881030208752	57.9068231793229	24.86321966507355	71.04742881405191	61.15098490206769	29.622657532152807	63.80620086736016	67.39509851587442	126.47536915042826	56.8476576207482	58.65282980742566	81.18694135959686	82.34857317774987	77.54540856844375	39.850663892743476
s_15166	PSMA7	common essential Hart 2017	151.36796779805917	92.03932978200724	89.2491086255632	121.79606134557704	100.71711077641086	94.74676927251582	155.9852271095567	104.89991673171562	147.1688657740669	133.15322066163998	121.53378017059578	108.32100698577989	105.62803575894443	200.83270830994863	168.159975177192	128.2823607974677	172.01796573575567	258.84536276089807	117.60111603568774	109.86450429334573	182.82555497008457	204.72592953239263	211.9060772840901	138.22933238448604
s_15167	PSMA7	common essential Hart 2017	11.897918866222991	0	4.789969763959411	15.800570120507292	5.31485339442856	0	12.146390635580234	0	10.15440205493669	29.003671827287913	28.880073996222198	19.40446617868072	25.1495323235582	5.793251201248518	31.085425409889595	14.771251380147602	5.134864648828527	2.581129982661801	16.5554592848359	5.1631208238408846	13.014700523294154	0	16.359804060034907	14.881599397772996
s_15168	PSMA7	common essential Hart 2017	48.25267095745991	39.81100573452462	39.890958378797464	26.33428353417882	17.450582762166256	4.861433912829337	47.3069951069967	31.840923084125325	28.17799369694662	37.57293850353207	32.88906345336018	15.06569429583553	24.52079401546925	73.38118188248123	89.40965906930003	69.24410907366743	31.45104597407473	26.260968269304797	41.70380912316085	21.694165335783556	61.974764396638825	45.42266193679979	37.705423321165355	20.92412666423194
s_15169	PSMB1	common essential Hart 2017	57.506607853411126	77.80437663640377	73.84628104545122	98.0952061648161	91.50489482668021	90.23837947906316	130.41387840307198	123.42574621665513	81.7070105199774	144.35918477672848	155.87208926751828	96.73526479470989	111.28668053174503	95.9104921095588	171.61295844022698	177.675666714449	187.42255968224129	125.59272950412023	144.81913979636985	77.75431033117796	155.55665863556345	94.56763415673394	91.75513858187031	29.763198795545996
s_15170	PSMB1	common essential Hart 2017	140.79203991697207	220.32853722954863	157.6107445986729	179.07312803241598	261.1385277526847	247.3956132639055	173.24588748643384	245.35027009442598	208.41863017207288	93.60275907897464	133.45947045492323	126.580776546688	102.48434421849969	116.50871860288686	59.82757442234427	151.0001494107373	128.37161622071318	93.82001626119842	89.50631879286796	125.59382655995225	107.21634240618516	77.25074996823946	92.31592527426535	152.91069076776623
s_15171	PSMB1	common essential Hart 2017	173.84181454536926	162.0541759137255	204.33931996921842	176.4396996789981	190.18466971030333	219.79806242162203	172.60660376877175	147.6953428581361	231.3927288186158	170.06698480546095	128.80443771319455	131.03836646465507	235.1481272252692	145.47497460912945	130.23334603570254	92.35146798737702	206.67830211534823	181.84443448466527	139.2959224773734	118.10022951938558	228.6868806235973	176.56549729129017	170.8041261160425	38.00315478645085
s_15172	PSMB1	common essential Hart 2017	36.35475209123692	50.71681473039749	42.051353266536665	68.46913718886493	48.365608240677346	27.193314695250535	57.53553458959058	13.619692296996789	51.5104264231329	56.68899493515365	25.10855392554675	25.769090953601648	74.19112035449669	52.78295538915316	75.10656337350838	88.28469177723575	93.06942176001704	112.85405198146685	61.37023159626875	40.34591918820763	83.04618429149603	117.49474299633006	57.189117942132626	87.6916855283686
s_15173	PSMB2	common essential Hart 2017	159.96090920144243	150.76809980599177	136.69781562535513	184.33998473925175	198.1570726773288	139.3081467820457	173.24588748643384	234.7547607246054	171.23971464870266	116.01468730915164	128.99650999986508	76.5449346216237	81.73598005156416	75.31226561623073	82.75922480904882	39.09394097353388	77.02296973242791	56.36858565400396	82.39342626203282	155.7183875386003	109.69533298205072	41.07977726647687	102.95771066383998	86.04361398503416
s_15174	PSMB2	common essential Hart 2017	54.86262588313935	37.39067900111675	44.5245348132632	132.32977475924858	76.00299334216501	84.38930117537107	112.5139343085327	96.07757167333435	79.47001408546635	129.85734886308452	127.54726435630273	98.16583825217546	86.13714820818684	122.30196980413538	102.76533944027979	85.01259609409337	168.16681724913423	38.300675775371346	53.40766286492189	46.37830043586551	118.99154764154656	124.31878917541022	108.30187153937024	45.243914333728185
s_15175	PSMB2	common essential Hart 2017	24.456833225013927	14.15125241894468	5.666494722699481	27.65099771088776	15.324592254241782	31.16948827252964	45.38914395401034	24.81351348735401	18.83197181297448	46.801379539487314	61.25928546436774	54.70873141705165	73.56238204640773	16.73605902582905	9.955364947778325	39.49905120009278	59.050943461528064	43.446238501629395	9.607082537777924	70.95755209782527	45.241578009546345	30.884130847456028	47.74724999134598	36.40524392818145
s_15176	PSMB2	common essential Hart 2017	51.55764842029963	27.171262632665076	28.445221273447952	19.092355562279643	26.30867175288052	43.65052116015152	69.681925225170815	13.27158419960752	57.03767354192243	34.936241064687714	35.120543680889256	22.050313519591597	50.2990646471164	34.115812629574606	13.720836337753001	25.023862526804898	24.390607081935503	40.448834554411924	22.941901445157058	43.980286040658896	30.987382198319413	47.74213204715949	35.041098943647874	2.696625220492357
s_15177	PSMB3	common essential Hart 2017	171.85882806766543	121.57589581249624	93.23165542118997	140.2300598195022	231.0210251842562	166.39907742198375	165.57448287448844	103.15937624476926	153.18114099543516	135.13074374077323	87.76120404618236	128.48781140364184	213.14228644215575	139.03802882996442	121.0773438372283	130.79098982428243	193.8411404932769	213.31775443649036	142.4617242602378	136.5795617552066	202.65747957700896	206.6411711467585	128.47123326821634	179.57798749113618
s_15178	PSMB3	common essential Hart 2017	152.68995878319507	121.49219508583744	151.78785654647976	246.8839081329264	305.695305177814	321.7857905357256	171.3280363334475	211.57299777487052	169.72790034054617	145.67753349615066	140.62884991043552	70.94264808588402	225.0883142958459	245.89132876410375	129.462461216959	96.88564814698623	189.3481339255519	169.52203092656754	198.67906005884382	175.67403202674984	228.06713297963088	206.5591894075627	166.73744328177673	178.0795945514622
s_15179	PSMB3	common essential Hart 2017	152.68995878319507	142.5983021894454	189.0237837281927	242.9337656027996	195.5881777198686	222.55622748358527	219.27431515810633	232.0460620703255	264.4994815309327	242.5761643736807	208.33116123364334	187.05885330405042	149.6397173251713	231.0863534720242	266.7256364449663	175.50985419128415	208.6038763586589	267.0217239125047	140.76237185921434	171.43261334578705	177.86757381835343	85.82834636328793	122.34018477582708	133.48495704320828
s_15180	PSMB3	common essential Hart 2017	36.35475209123692	41.100090262708214	19.42902004528186	43.45156783139505	45.088090739036545	17.95147105810917	65.84622291919811	56.31721404917539	41.67937643658203	71.85000520850869	43.512183281003814	92.49178519176236	87.39462482436475	71.45009814873173	70.96169705148019	75.11834137720483	71.88810508359938	46.47703692697798	75.88375827171392	48.116821283499505	73.13022198803381	62.90123752369182	51.84495706660236	58.777201121255004
s_15181	PSMB4	common essential Hart 2017	87.91240051153655	86.74426760703012	61.32397998232486	86.24477857443563	74.40856189891296	68.86854707367657	119.54605520281598	23.02946360082938	62.40324462651904	94.9211077983968	30.839171624999175	80.50134812587751	191.7651839671313	56.64512285665217	87.40520471872162	65.27084045710643	130.29719046402388	57.16773910498417	69.78505772516766	191.44069955299773	98.53987539065574	111.61465400123353	74.33580961902652	305.42250640961606
s_15182	PSMB4	common essential Hart 2017	31.72778364326131	43.22385061091403	35.55197925464023	68.46913718886493	47.74551743625082	36.4351583323919	58.81410202491482	14.761920963406485	41.64439442532448	67.23578469053108	49.33359518004027	26.770254522027404	59.10140096036177	112.00285655747136	63.39018138633381	47.97542012402519	45.57192375835318	114.81854113078626	99.27791711442303	35.66987029533634	57.01678324490772	70.6965681331542	42.31738072733086	67.21699640088536
s_15183	PSMB4	common essential Hart 2017	233.99240436905217	108.01777616395567	132.5588755002347	245.5671939562175	140.84472083080044	158.57471033656617	171.3280363334475	173.5422950625726	122.42956477349682	110.08211807175184	119.06483055660416	102.62342817014255	155.2983620979719	135.81955594038192	115.22627232628113	120.89673510739391	157.25522987037365	148.6726241964864	127.98948753857204	143.6909703029259	146.26044397606762	100.96012459342168	67.65948655473753	95.73180223054794
s_15184	PSMB4	common essential Hart 2017	68.08253573449824	26.948837843763535	27.950584964102646	80.3195647792454	114.44739446278322	74.33898524416387	65.84622291919811	83.65450301741086	63.55672485503213	77.1234000861974	74.44214910558702	52.18170211126266	56.58644772800595	72.09379272664822	115.63200117825143	144.25340293117307	69.32067275918511	84.24455806433474	107.30887308117525	58.18085433587579	100.3991183225549	92.40985544477178	83.59074867234816	44.195360656570266
s_15193	PSMB7	common essential Hart 2017	15.202896329062712	6.584146703160713	10.343716826708345	8.558642148608117	22.23399996730501	1.949692767897361	30.04633473011953	22.48554675495634	18.99364784716739	9.228441035955246	1.211776257099799	6.078747935227961	14.460981086045964	28.32256142832609	20.426082448481523	0.4518640233490308	35.30219446069612	10.357914408778324	37.07155795845553	14.133030116736064	57.636530888874105	29.481290674681368	44.00788859052433	28.71464511838807
s_15194	PSMB7	common essential Hart 2017	261.7542150569058	166.06015356051904	162.33161237222492	120.4793471688681	118.07928467420564	130.1174951725606	168.1316177451369	107.92409965889182	141.8032946894703	209.6174463881263	178.8748703774096	179.83540875104984	130.14882977441368	116.50871860288686	113.46525528688488	142.8043032675457	154.68779754595937	134.65173030203488	130.86754770766152	124.61968269801307	182.20580732611816	201.08446494845705	160.5051742804073	208.59239154261252
s_15195	PSMB7	common essential Hart 2017	33.0497746283972	26.040020427440794	17.224979487999533	92.82834945798034	44.37946819485593	32.586964824253435	42.832009083361875	34.96301038554343	12.242956477349683	38.89128722295425	31.25822941062978	52.25346863593609	49.67032633902745	47.63339876582115	24.096169102781875	27.033873733480462	64.18580811035659	23.629746569446315	23.39415884270911	11.420365407162883	44.62183036557995	58.93639014296116	41.97454717339144	2.3471073281063832
s_15196	PSMB7	common essential Hart 2017	46.26968447975608	22.024483650288985	34.2935656465054	52.01020998000317	53.326088925324285	48.00533487063542	53.69983228361787	27.14148021975169	15.84332520791913	23.071102589888113	25.527611711177357	6.984619223756061	18.86214924266865	32.184728895825096	26.940559087861395	30.103414303343406	36.585910622903256	43.412844023498266	53.39411422410892	5.650192754810478	30.987382198319413	13.837111002956433	55.31168118147414	19.47589440962301
s_15217	PSMC2	common essential Hart 2017	79.31945910815328	73.94668218221128	76.11942359314097	105.99549122506974	112.76443127977709	107.3045902016221	131.69244583839622	133.27064441703357	124.3564431617169	114.0371642300184	57.760147992444395	56.35341518953676	80.47850343538624	148.69344749871195	110.58029241660833	114.60185265117872	124.52046773409178	186.22423823807424	106.40435828607114	130.00766685751807	168.5713591588576	132.94990402325885	197.40819786421838	112.11139284222757
s_15218	PSMC2	common essential Hart 2017	142.7750263946759	152.4565697067528	125.79036049889405	132.98813184760303	132.96109535429434	97.63291440361968	154.70665967423244	216.33772118899307	128.6952280407358	133.81239502135105	137.8875176976918	96.61644675958802	105.62803575894443	121.01458064830236	114.4674824621741	73.35763908059884	135.4320551128524	179.36348793639684	126.68755394050825	130.09745383622052	102.87810889842044	46.01590907758976	132.48323195498787	137.62981451830956
s_15219	PSMC2	common essential Hart 2017	286.2110482819198	353.26465074607916	395.5671442546935	366.0465411250856	564.2648150976559	526.6721031133112	300.46334730119526	426.1592929018319	330.4681128767636	305.1977285462342	200.7217562174955	297.90570033661857	179.19041780535218	238.1669938291057	231.5359175982456	141.80706762726737	346.6033637959256	312.3334251411435	302.26019677041785	267.65115945336635	298.7183643917991	177.53678172167238	231.71709333850148	284.34870114172367
s_15220	PSMC2	common essential Hart 2017	118.31819316966197	132.0727603054334	114.41372538395197	147.47198779140138	143.59092501853408	116.4952418111072	152.14952480358397	102.22384190192867	156.51488765803904	132.49404630192888	88.79139190411408	123.00553216202479	124.4901850016131	115.86502402497035	77.07044483888978	81.69374661416084	117.46002884195256	107.07515118280084	89.21857717909305	117.65050284805734	181.58605968215176	128.76871075133346	107.34356714554153	88.94007849425202
s_15221	PSMC3	common essential Hart 2017	68.74353122706617	64.80348468339993	52.77695874263976	45.426639096458466	54.211897824395706	92.23926427461677	102.92467854360092	100.88580448703519	57.522701644501154	105.46789755377424	178.18342999302683	95.44822438659116	72.93364373831878	110.71546740163834	174.81040943744324	185.40410890817267	166.24124300582358	106.30939220995175	216.19387273337622	60.51133055260158	95.4411371708238	105.06047216614829	129.1879246170858	23.271233992338324
s_15222	PSMC3	common essential Hart 2017	105.75927881087104	108.54632646841756	83.87721121317223	217.91619624532973	248.1172352366408	267.3735651313964	123.3817575087887	134.36936368386498	138.04124992470793	46.801379539487314	112.68816957256105	67.15210412720053	105.62803575894443	115.86502402497035	131.57439525784824	73.06157637373911	83.44155054346356	107.99118530723999	150.47913158617703	94.39023828124282	138.20372460450457	113.12453107960854	124.03069263902056	121.00062565860667
s_15223	PSMC3	common essential Hart 2017	279.6010933562403	392.62124777244236	379.64422404437187	343.00404303267914	272.5656345762418	318.87404939079363	338.1810866432602	620.4248559830069	360.57298496193033	334.8605747332332	321.65489020329255	410.4937126805702	132.6637830067695	227.2241860045252	226.20019864022328	183.6434066115667	224.0084703051445	248.25484401728528	221.63451014481387	215.51778282456814	244.18057172275695	193.12630690060013	205.47136726476037	158.05474468649504
s_15224	PSMC3	common essential Hart 2017	17.185882806766543	2.8005938452687302	8.859807898672422	1.9750712650634117	21.613909162878485	26.180074290559663	21.09636268284988	15.751850280910688	17.158481470625116	25.04862566902138	7.361451742182827	23.31382817248609	3.143691540444775	28.32256142832609	14.520199087057073	27.78180046368922	29.525471730764032	14.187866285107127	7.345795550017649	9.78672799765108	31.6071298422858	18.42253277087566	14.310950522406717	15.780474471270448
s_15229	PSMC5	common essential Hart 2017	8.592941403383271	9.839149256590812	5.666494722699481	0.6583570883544705	3.100331146749993	2.9117411449319768	19.817795247525645	21.789330560177795	4.3387848790188945	19.775230791332667	2.0498918283610092	19.237407374109637	28.92196217209193	32.184728895825096	16.443507667241438	29.698304076784513	16.688310108692715	6.061596850697178	22.99674003974944	22.89317253338686	14.873943455193318	13.054845217370337	17.247912185874064	13.08384925077809
s_15230	PSMC5	common essential Hart 2017	212.84054860687797	265.6115657227263	162.82624868157023	254.78419319318007	251.57169334240717	205.6435928439951	315.80615652508607	299.383026810782	269.52846652504866	309.81194906421183	254.63007382718285	297.5245312170279	223.20209937157904	298.0305895753404	359.12988208549757	368.8605003325788	296.53843346984746	315.580130662261	320.5150084562772	269.83940697232856	257.81501989001754	321.78798074633323	246.1137522493931	254.93502023856365
s_15231	PSMC5	common essential Hart 2017	112.36923373655048	175.38031164300622	181.22235043861832	91.5116352812714	71.48541710705379	74.2877932165076	68.40335778984658	103.85559243954779	58.261117792950614	87.01101548186374	57.34109020681379	125.93725634262863	77.96355020303042	77.88704392789674	50.33275017701352	51.51236464335605	81.51597630015287	30.523891349254825	51.02315004716387	115.5448899669957	74.98946491993298	46.258446175186066	47.38890431691125	179.2284695987502
s_15232	PSMC5	common essential Hart 2017	194.33267481497552	127.77021627343782	142.7898446669925	73.73599389570069	123.39426094401682	127.55879814700529	159.18164569786728	126.98296041461907	104.37099112022935	90.3068872804192	163.51640749595566	78.30843642923071	129.52009146632474	130.6699993170499	115.3074180966752	91.79055644432883	193.19928241217335	180.26282482177044	123.57659075223626	196.9335671506249	170.43060209075676	195.66212290215455	103.79113464218489	95.83132014914338
s_15233	PSMC6	common essential Hart 2017	171.1978325750975	186.36982136553792	169.03102538315812	141.54677399621116	185.75550233956358	343.93849922134996	110.59608315554634	78.30235335783696	93.76654297397147	52.07477441717603	13.975582112688478	60.52512826781087	10.05981292942328	61.79467947998419	55.10044874227741	50.5930966705391	64.82766619146015	26.227573791173675	29.945116786807418	46.69295075023208	63.2142596845716	45.746044733594864	36.37326113240661	29.513600547522774
s_15234	PSMC6	common essential Hart 2017	403.2072504664458	377.24549329125637	544.074396286114	477.9672461453456	518.114097730805	666.4100820562179	404.0273095624583	383.14631977752003	511.30723745530906	411.9839748194306	438.87238510570876	349.94505865753507	312.48293912021063	372.05546603573816	337.89019792243164	198.6172131049937	301.673298118676	297.5623125008251	274.50797973596536	466.84051230143433	339.0019612496144	387.3058799707783	351.6966152637516	391.2662811059247
s_15235	PSMC6	common essential Hart 2017	8.592941403383271	28.988897465310558	2.9678178560718482	7.241927971899175	23.56271331591215	8.203007218622364	31.32490216544376	17.829613290160985	31.651668404580704	28.344497467576826	0	25.95967551339696	27.035747247825068	32.184728895825096	11.838100642765662	0	12.195303540967751	19.799794693117512	10.511597332882035	25.988025735807447	19.831924606924424	12.110888033386704	47.23299966043685	9.837866849174258
s_15236	PSMC6	common essential Hart 2017	18.507873791902433	18.62119790425786	12.547757383990671	5.925213795190235	18.690764371019306	23.3707172009402	24.932064988822585	7.332008294582299	20.597174167001654	36.25458978410989	13.273657840803317	31.752546608931954	28.293223864002975	32.8284234737416	39.49687670953708	30.64878592027271	19.255742433106978	10.774188373333992	23.901254834853553	17.452746654820764	24.78990575865553	26.298709079536806	19.02412843755239	19.026456872874284
s_15237	PSMD1	common essential Hart 2017	44.28669800205225	46.46929403398585	32.47141373861784	71.10256554228282	41.81057323739574	31.573724419562566	37.07845562440282	2.3279667323976763	20.470480144066293	52.07477441717603	84.60081404780803	100.26345766892463	104.37055914276654	100.41635415497431	63.89129497397842	95.17169964717039	163.03195260030574	92.8538904195626	113.80499243068118	68.12490749071016	133.24574345277347	87.7162607312552	116.68421458734801	114.65833945905948
s_15238	PSMD1	common essential Hart 2017	276.9571113859685	327.52119670384036	295.18508518276815	486.5258882939537	453.626128575038	507.4258354984017	332.4275331843011	599.0706523193749	452.91942563942314	238.6211182154142	210.88042115971652	291.8034266461664	162.2144834869504	131.9573884728829	130.491022312165	118.38810608057915	143.1343520860952	95.41832316315885	127.04368278968852	186.76465066012645	170.43060209075676	142.0934203126987	133.7607099962524	216.68186547832227
s_15239	PSMD1	common essential Hart 2017	209.53557114403824	204.67533462387712	202.2916727414298	161.95584373519975	257.86113312642647	189.0840023237816	168.1316177451369	199.23694791810362	256.29370585337875	209.6174463881263	325.674363547933	200.62220761774694	188.6214924266865	309.61709197783745	299.32864158307	357.4860660998251	289.4779945777082	309.5853227678261	360.73881955678416	104.76892164798568	249.13855287448808	272.75118147199646	276.45718539839055	79.45172953746373
s_15240	PSMD1	common essential Hart 2017	121.6231706325017	123.6805378999855	104.11365422678674	23.04249809240647	65.37328655330789	101.32753182878938	118.90677148515388	134.86977113015973	105.68614738293533	222.14175922263695	185.86266143375383	258.78736538433986	146.49602578472653	95.9104921095588	105.13494975763146	88.01984294104727	162.39009451920217	227.1394384742385	170.48813426765224	160.32689825299076	192.12176962958037	200.78727335806354	194.19859891480115	184.52180039537217
s_15245	PSMD3	common essential Hart 2017	69.40452671963412	84.47222406622328	74.45366501474709	139.57170273114775	132.60672264451273	107.65763432099877	141.28170160332795	237.28942178057218	238.74190829185272	35.5954154243988	30.929965824583206	31.752546608931954	87.39462482436475	44.414925876238634	44.522251551263395	31.55251396697077	32.092904055178295	56.36858565400396	35.26252836824731	45.71880688829289	71.89072670010104	49.036799274336786	78.79186236871763	55.68129904907896
s_15246	PSMD3	common essential Hart 2017	123.60615711020552	146.39141417769568	164.11011861056932	109.94563375519655	92.744830684768	163.9427644517409	153.42809223890822	187.31428670847487	136.76107567325948	182.59129763997163	182.14702235037282	127.12900447084971	159.07079194650564	79.81812766164624	75.22828202909946	86.46169575772075	88.57641519229209	76.23516930338371	119.38304834427001	118.91704822414147	100.3991183225549	85.72017341769057	95.95406616610686	94.58292718325995
s_15247	PSMD3	common essential Hart 2017	105.75927881087104	129.50415037942452	66.08849342541997	104.6787770483608	78.21739271446094	122.2675320733149	129.13531096774776	220.40622840833709	106.52950956515744	79.76009752504176	81.01088237630066	74.85201007968939	119.46027853690146	103.6348270445568	71.67991403039021	119.18278660757804	92.42756367891349	90.37294387129415	93.79598974920599	82.48280094311033	137.5839769605382	90.54813228320609	92.65875882820478	24.070189421473025
s_15248	PSMD3	common essential Hart 2017	97.16633740748776	113.3128383389328	116.46137261174061	198.8238406830501	248.38283045590308	194.63122853575328	115.71035289684328	225.89979184173114	205.9934896591792	76.46422572648632	61.486270963327826	29.487868387611705	62.24509250080655	81.74921139539575	74.76774132665189	52.961464306983416	100.12986065215628	92.10482868577907	74.3624702952806	78.78089591217824	108.45583769411796	60.63528586613229	62.15942102273286	37.603476208999844
s_15249	PSMD4	common essential Hart 2017	207.5525846663344	211.77847250114144	184.34656162418386	285.0686192574857	174.86007745606156	192.90659981809193	179.63872466305503	200.031068487124	145.65705146591046	164.79358992777225	168.72668932269102	161.38505463034642	149.6397173251713	194.3957625307836	242.6031334222677	296.4533430954682	289.4779945777082	364.2554180854762	396.7277982955454	193.24675857911257	290.6616450202361	346.57681274749507	284.0918128565083	199.20396223018696
s_15250	PSMD4	common essential Hart 2017	113.69122472168635	95.0719075465358	95.02835100821322	94.80342072304376	152.00598668433003	221.65067120842403	150.87095736825975	139.2211058971441	124.28647913920179	185.88716943852708	164.8189779526395	133.4701034905464	168.50186656783995	222.71832395910968	191.15853236901035	223.65661555791752	155.97151370816653	286.4052446410666	136.130120694509	174.47502482914655	192.12176962958037	157.19900733643087	174.95651733879316	94.23340929087396
s_15251	PSMD4	common essential Hart 2017	17.846878299334488	23.00744266291224	35.97751357357812	79.66120769089093	50.31441239371101	17.92587504428104	74.79619496646775	17.383600818529825	63.338318820418955	65.9174359711089	45.981132894995426	25.864383233499304	64.13130742507342	32.184728895825096	35.31143750231185	39.14069477032402	22.465032838624808	24.96205465844112	44.12961189469828	75.79092614787984	53.29829738110939	68.70048081958957	36.37326113240661	0.8988750734974524
s_15252	PSMD4	common essential Hart 2017	44.28669800205225	56.994835917997854	22.665978890797923	79.00285060253645	42.07629133204064	52.89236479729289	65.84622291919811	23.573380446702426	34.26023294082998	32.95871798555445	24.270438354285538	21.144442231063493	76.07733527876356	37.33428551915711	28.159889654416016	41.711617520047795	55.84165305601023	86.89247700325879	36.44123613631334	98.3543519074804	53.91804502507578	37.627331327337416	78.07517101984818	125.79435823341487
s_15273	PSMD11	common essential Hart 2017	38.33773856894075	52.228324047482616	49.7654952170248	33.576211506077996	92.92201703965884	31.092700231045256	21.735646400511996	100.00466511885818	42.86783867635266	71.85000520850869	91.57812121664982	88.17772832314215	57.215186036094906	43.771231298322135	53.217713047290076	40.246977930301526	99.48800257105272	30.174406340961404	68.20893115414196	32.94210912634342	76.22896020786575	52.92080095586868	68.5475946805767	41.898414013528914
s_15274	PSMD11	common essential Hart 2017	33.0497746283972	22.25646756954881	33.842575006703214	8.558642148608117	20.728100263807058	17.444850855763733	9.589255764931764	18.52582948493952	35.055379089699684	15.820184633066134	32.05094788209897	34.3748681946186	93.05326959716534	11.586502402497036	39.91684452678762	39.795113906952494	21.82317475752124	1.7151875754193473	40.56639130887422	39.3042371477876	27.888643978487472	23.196973183591012	15.728821099650315	13.433367143164066
s_15275	PSMD11	common essential Hart 2017	305.37991756639013	340.54120691756077	304.8523160497732	432.5406070488871	226.41442570786035	328.69930127176485	212.88147798148515	234.8635506739326	292.62925919452687	220.8234105032148	120.2870907012064	167.94026396506266	201.82499689655455	181.52187097245357	108.45411941043885	96.72984683049692	174.58539806016992	221.0778416235413	187.15327074167288	211.11903898642208	181.58605968215176	195.8238143005521	97.62906190880501	133.33527843954778
s_15276	PSMD11	common essential Hart 2017	246.5513187278431	450.8956090882656	546.314815540754	368.021612390149	427.31757969754017	512.4152494803716	250.59921732355008	468.51959213170664	485.34449220371084	354.63580552456585	338.1448190297647	346.3450992586469	362.782003767327	277.43236308201233	325.65846338233223	242.8997533747653	222.72475414293737	209.10492307373704	271.5615323314705	361.0148121536089	220.01041360806784	212.3584327034605	215.80134334138614	413.7887203541934
s_15277	PSMD12	common essential Hart 2017	35.032761106101034	48.435212059232356	16.773988848197348	13.16714176708941	24.005617765447866	34.00444137597724	42.19272536569976	2.773979204028834	38.74745983194694	35.5954154243988	54.31689150781551	24.577342825380583	81.1072417434752	32.8284234737416	11.336987055121057	29.698304076784513	28.2417555685569	58.050378751292186	29.32834360547821	148.8167458671254	39.66384921384885	7.60631196466625	36.73160680684134	184.72204140986497
s_15278	PSMD12	common essential Hart 2017	138.80905343926824	94.00524780725374	101.14583637071489	137.59663146608432	112.23299509048726	81.93298820512828	127.2174598147614	146.00919734585335	90.74291435765858	115.35551294944057	118.56546245889197	79.40489227755411	224.45957598775695	121.65827522621888	143.33135013021987	126.88001493063047	176.51097230348063	139.79729302829293	103.29339509779913	170.28604786724486	215.6721801003031	235.9596343830453	176.14828699157277	78.05365796791983
s_15279	PSMD12	common essential Hart 2017	167.23185961968983	140.1133929900953	109.66740128953569	211.99098245013948	210.6470518794655	139.25695475438948	193.7029664516216	222.23378769444003	249.97131258571955	153.58762581268374	99.07576425820871	77.37903938547836	140.20864270383697	136.46325051829842	79.0748991894682	58.29032499359152	149.55293289713086	129.90574430126696	136.41786230828393	129.45305674806764	133.24574345277347	69.05119086278324	79.49304159709177	109.51468726609798
s_15280	PSMD12	common essential Hart 2017	106.420274303439	118.37591659465008	79.80737307845922	115.8708475503868	89.55596779826394	84.44049320302733	102.92467854360092	88.29955090712089	111.17841249046731	121.94725654655146	162.6224109374	124.38786485004118	178.56167949726324	117.15241318080336	149.27780637684134	155.25394080803915	150.1947909782344	95.10223263299653	82.1605232428503	191.17849095769225	115.2730617777482	125.29007360579243	80.80969166535522	231.9635451793136
s_15281	PSMD13	common essential Hart 2017	72.0485086899059	66.15715167752576	51.944079453442825	131.01306058253962	50.22575777857429	61.146564043571516	61.371236895563285	31.54720996139966	16.293371299240306	60.644041093420185	66.24258179214299	84.76835348404929	54.071494495650136	43.12753672040563	46.946673719092374	111.00248039050535	60.97651770483876	71.32221091196018	78.88504427080116	69.27147296925237	74.3697172759666	64.35759614926664	88.47534336446354	59.62631723545474
s_15282	PSMD13	common essential Hart 2017	122.28416612506965	155.33130514832203	187.92176344955155	71.10256554228282	159.62413981695647	153.05838021263975	104.20324597892515	50.81276504069601	83.73883494197014	58.666518014286915	85.21194412010917	83.64837188050166	84.87967159200893	57.28881743456868	67.73791213434714	58.5396339036611	51.99050456938884	67.57574523095917	53.22959844033177	68.50709598355756	71.89072670010104	80.27164016498648	68.01783222917226	69.21458583660578
s_15283	PSMD13	common essential Hart 2017	234.6533998616201	321.1690339199395	230.76235033574204	266.63462078356054	224.82011713999094	274.64011998681235	283.2026869243181	182.26673574671196	239.49355846239703	193.79726175506016	160.1988584232004	195.5210974957205	220.6871461392232	247.8224124978533	219.61667118508586	225.32381026094322	214.380599088591	288.0536432602237	224.2796672947208	199.31648508641177	224.96839475979897	213.19535298184377	227.20635644131613	223.52374989968322
s_15284	PSMD13	common essential Hart 2017	95.84434642235188	60.10155527882693	75.89392827323988	125.74620387570388	98.85708411389655	71.32486004391937	129.13531096774776	56.06701032602801	131.3955045886629	114.69633858972948	102.0196526451254	82.02721386324076	139.57990439574803	146.11866918704595	81.07935354004663	116.11324603771513	83.44155054346356	92.78710146330036	145.5591388076968	106.61232593374186	104.11760418635323	142.82216764548463	103.77562252168957	155.00819984784937
s_15565	PWP2	common essential Hart 2017	196.97665678524731	209.20986257513255	174.6284181154502	279.80176255065	209.93879796143273	203.69390007609775	194.34225016928377	205.84011619341442	151.76103869895653	152.26927709326154	130.10700816987838	128.58310368353952	167.87312825975098	130.0263047391334	76.14936343399462	87.58351884381713	146.9855005727166	167.25699147406803	125.22110455866732	125.76624817655525	141.92221046830292	141.6083461175061	76.6573004426046	122.84813476489927
s_15566	PWP2	common essential Hart 2017	191.02769735213585	190.746506993834	124.19370391090757	302.18590355470195	194.87955517568798	500.21047267064205	78.63189727244045	144.3121662584853	83.25380683939142	50.75642569775385	72.44813826452048	87.03303170536952	103.74182083467758	71.45009814873173	65.73345778376873	28.68552851038728	49.42307224497458	86.89247700325879	70.2921537173121	84.65595200265284	92.96214659495824	87.44639638726031	67.23094461231325	71.71137176837263
s_15567	PWP2	common essential Hart 2017	155.99493624603477	130.348385329805	181.94248206786472	203.43234030153135	169.54497831086775	181.4899993628172	213.52076169914727	270.2181785564436	181.35913469238176	253.12295412905817	142.72413883858854	165.5332419533963	103.74182083467758	171.2227577257895	190.49512724057766	248.99221473613449	251.60836779259785	184.90862738814496	176.69651200338325	151.3196437004542	195.8402554933787	72.2337724579278	142.29895770070453	161.9496021878058
s_15568	PWP2	common essential Hart 2017	33.710770120965144	7.492964119483451	13.649777662631832	32.259497329369054	33.92682488550699	41.29659224522124	26.849916141808936	21.745821160599515	44.021318904865744	19.775230791332667	28.46101621059159	19.142115094211984	23.89205570738029	13.51758613624654	34.85089679986427	15.42567051677608	30.809187892971163	30.94016531381049	0.452257397552055	15.766667526247867	27.888643978487472	27.3508392091178	13.695479682517426	29.41368090316002
s_15625	QARS	common essential Hart 2017	170.53683708252956	126.56483247191304	130.1547959439156	225.81648130558335	200.4603724155267	144.4202407589392	225.6671523347275	133.87984181265554	195.94403363801518	235.98442077656983	209.07848260532052	200.52691533784926	236.4056038414471	308.97339739992094	297.5797194983103	219.4652519019582	269.5803940634977	274.0828410829688	304.3021293798086	255.8263567531344	309.25407433922777	283.18936498861365	309.1767935184604	200.2525159073449
s_15626	QARS	common essential Hart 2017	9.91493238851916	5.146778982376091	2.6986768666276326	26.99264062253329	11.338452208420362	2.4307169564146687	19.178511529863528	18.47143451027592	13.881464808441493	6.59174359711089	22.59420721176312	25.41144758923525	71.67616712214087	57.93251201248518	44.643970206854476	71.05156516706356	48.13935608276744	19.33342901136517	39.894779532952626	48.1692630025606	54.53779266904217	42.21275309525664	64.2784708283506	108.06645501148904
s_15627	QARS	common essential Hart 2017	81.96344107842505	127.53823235417798	109.4673622904989	63.86063757038364	240.14495514499794	282.38769903074547	67.12479035452235	64.1822536145454	77.09308960592509	23.7302769495992	17.282647297941303	15.971565584363631	15.718457702223876	10.942807824580534	4.185439207225226	0	0	0	1.80902959020822	13.698399904827564	9.296214659495824	0	5.071523589580394	1.8976697913576568
s_15628	QARS	common essential Hart 2017	56.18461686827524	98.24320937330711	79.538232089015	25.01756935746988	50.934503198137534	43.067112916321705	40.27487421271341	21.59352181169402	47.17164154411401	21.093579510754846	47.238306251887245	5.17287664669986	61.616354192717594	42.48384214248913	47.230683915471566	45.17072839035073	16.688310108692715	69.2575383282474	40.347036930504686	51.3840961025231	62.59451204060522	41.107104512875466	32.992245406019684	47.09182516578813
s_15693	RABGGTB	common essential Hart 2017	146.74099935008357	136.1624386788857	117.1124022505796	252.80912192811667	134.28968582751884	167.20754971604958	174.5244549217581	122.04419940218338	123.16798092194628	261.03304644559125	319.87738097368367	350.96974798118504	201.82499689655455	195.0394571087001	163.59514103791327	150.93785568782826	173.3016818979628	141.06281216102548	84.13406861683568	166.0597256457018	192.12176962958037	195.66212290215455	193.68434858389202	94.08373068721352
s_15694	RABGGTB	common essential Hart 2017	196.97665678524731	154.62579426018428	165.07393490839564	102.04534869494292	158.38395820810342	162.6788639829859	147.03525506228704	123.57804556556061	251.9199389631023	135.78991810048433	141.0583915835686	95.28116558202008	97.45443775378804	179.59078723870405	183.72297432473533	245.54864379195047	144.41806824830232	179.49706584892132	142.4617242602378	97.15534470987708	153.0776680596979	129.30843943932325	121.10924309604852	79.65156882618923
s_15695	RABGGTB	common essential Hart 2017	29.083801672989537	36.333578392192976	20.68743365341669	20.409069738988585	36.849969677366175	26.15447827673153	54.97839971894211	11.095916816115336	37.17891552337022	25.04862566902138	49.798050065462895	27.127897886393797	52.18527957138327	57.28881743456868	75.39057356988758	33.063907353507176	45.57192375835318	78.64932689538992	106.06177807770385	30.768958066800927	100.3991183225549	98.96403727985702	118.18779355307646	40.05050318146898
s_15696	RABGGTB	common essential Hart 2017	21.151855762174208	18.38921398499803	25.702898737277195	13.82549885544388	16.56477386309483	25.16683388586879	52.42126484829364	2.3279667323976763	16.131695265047398	44.16468210064296	72.01859659138742	35.94778544243029	120.0890168449904	116.50871860288686	101.3694783676568	20.84803879696445	101.4135768143634	121.19622851164574	69.62054194139051	54.74115790024916	75.60921256389936	54.72786962463718	58.43557174240651	40.40002107385495
s_15725	RAD21	common essential Hart 2017	399.9022730036061	360.30320615740123	370.07155148863853	389.0890392174921	421.8252941974555	477.80710392095364	362.4738679144207	393.5351348237715	440.2264230707523	644.672523797445	818.0604378024856	761.3211168714092	468.4100395262715	635.3265484035875	750.8869592183717	775.4904294208823	727.2252058903401	716.1884326128547	560.3907816461374	494.39463726827273	658.7917455362707	629.2537762945175	630.0548973293043	376.43484239321674
s_15726	RAD21	common essential Hart 2017	336.4467057170835	372.54356388668333	486.7947981176379	238.9836230726728	189.83029700052168	192.07253151019796	352.8846121494889	347.36741767278556	326.95945615787195	349.36241064687715	410.6383543940772	402.34087108381726	402.3925171769312	458.3105394765494	471.00850682841076	408.9672168725099	451.8680890969104	371.73280922049605	590.3088011513189	488.4520429993173	420.18890260921125	487.3755658330165	435.5836611285532	569.7953131941356
s_15727	RAD21	common essential Hart 2017	52.87963940543552	26.642712328203196	21.407565282663093	20.409069738988585	33.572329300342744	24.255977536490427	48.585562542320936	35.81152592922746	44.506347007444475	74.48670264735306	32.09634498189099	64.33919798171857	103.11308252658864	50.851871655403656	77.4498397709433	104.95690684435974	129.01347430181676	63.24603319474691	27.12189521231032	58.39062121212017	78.08820313976491	56.481419840605504	76.36915103615942	47.2415037694486
s_15728	RAD21	common essential Hart 2017	142.7750263946759	104.60493128756627	137.61798625363832	120.4793471688681	113.7387719186026	104.84827723137929	90.77828790802069	96.48007474538721	90.3628322888525	137.1082668199065	103.36762020160123	124.2208060454701	133.29252131485848	153.84300412204396	167.401185313085	137.9896003271957	173.94353997906637	161.3122752968298	107.65145328954253	114.50320792657567	166.71211622695844	144.4675449158556	80.75500751786097	103.47175827387171
s_15741	RAD51C	common essential Hart 2017	101.13231036289542	80.23426250016993	57.003190206846455	119.16263299215916	50.845848583000816	67.77851862750131	124.0210412264508	39.86914757348616	54.787443085316525	72.50917956821978	68.75692850592662	81.74133702354779	99.96939098614384	41.196452986656126	36.611913839260524	37.58254758699748	39.15334294731752	16.83578522403117	17.45997407994001	66.97834201216796	81.80668900356325	26.406882025134166	18.408657597663098	68.8650679442198
s_15742	RAD51C	common essential Hart 2017	64.11656277909057	24.52851111035566	33.078797707913694	90.19492110456244	54.12336608464162	47.0432864936008	67.76407407218446	74.13594176425104	45.694809247215105	71.85000520850869	69.64044117697985	12.252788150353577	138.32242777957012	36.04689636332411	54.938157201489304	63.61918568019961	39.15334294731752	43.82911798805394	52.1605678614505	88.51518219076821	73.7499696320002	33.122755258616955	69.09286925247642	65.6688445019137
s_15743	RAD51C	common essential Hart 2017	226.06045845823684	176.13128673636965	162.24432103313865	141.54677399621116	192.04481924820027	206.35498115696555	263.38489167679245	183.8876007092458	186.43633571985015	160.8385437695057	96.28903494567297	125.22196961389585	219.4296695230453	191.8209842191176	146.09459434490532	182.78643236165874	152.12036522154511	202.61035501941862	243.4667350886507	272.01255803187104	129.52725758897515	109.348702343674	154.2884173995332	187.9178631264038
s_15744	RAD51C	common essential Hart 2017	479.8827276043274	641.2809672309552	588.7298681080066	683.3746577119404	574.0088358628243	680.3341875093918	623.3016247205646	599.614569165248	684.9021285943903	255.10047720819145	236.28232545902026	224.31720490982366	386.67405947470735	303.18014619867245	193.63776638731667	234.76620095448274	247.11536122487288	240.6116375036932	267.43637715890964	382.2592508180642	284.4641685805722	255.13824173310553	266.8283885501389	383.02632511501986
s_15753	RAD51D	common essential Hart 2017	532.1013715171949	551.429980263096	439.37154743871025	591.8630224306689	588.0934922589781	603.4876972673287	550.4232809070833	550.2377459136874	398.29365858829954	166.7711130069055	141.98730135441383	183.84006302475285	615.534803619087	316.69773233491895	292.77144804784933	220.11967103858666	299.7477238753653	221.42732663183475	250.78478932570192	570.6726353471222	237.9830952830931	209.01415970991837	226.77781449889187	510.61843349542966
s_15754	RAD51D	common essential Hart 2017	177.146792008209	154.412928601641	150.165743637629	128.37963222912174	128.8863006933362	113.07688046382981	143.19955275631435	143.19170874224625	194.3405073181809	139.08578989903978	113.79866774257435	121.21731534019281	127.63387654205788	108.78438366788885	75.39057356988758	107.2317668872238	148.26921673492373	106.72566617450741	106.40435828607114	127.54211428383063	104.11760418635323	42.37444449365417	111.78410777473732	115.05761631074316
s_15755	RAD51D	common essential Hart 2017	136.16507146899647	176.9659625563919	122.05876534403268	169.85612879545337	198.4227907719737	219.51650626951266	189.8672641456489	136.1534135703896	152.89277093830688	58.00734365457583	27.577503539538363	51.63347418710096	79.22102681920833	81.74921139539575	54.17936733738226	20.754531203384172	43.00449143393892	15.470082656905245	42.60832391826496	102.1086986574736	50.81930680524384	37.08760263934762	25.342105827406666	44.994316085704966
s_15756	RAD51D	common essential Hart 2017	50.89665292773169	30.055557204592606	26.961312345412026	40.81813947797717	52.61746638114367	35.80055806090582	32.603469600767994	38.38969638477252	45.89146729266557	49.43807697833167	33.12653283982272	35.828967407308404	32.69439202062566	76.59965477206373	39.65916825032519	68.58968993703894	30.809187892971163	9.49197200153587	23.39415884270911	75.56606281221573	37.80460628194968	23.790220324380975	73.26077259572236	52.13555771438686
s_15785	RAN	common essential Hart 2017	19.168869284470375	14.002969226343652	17.719615797344844	56.618709598484465	29.497657514767234	12.127988768245213	54.33911600127999	26.597563373878643	16.131695265047398	35.5954154243988	29.581998268107355	15.137460820508961	57.215186036094906	43.12753672040563	33.46927469252154	7.790735916632694	3.8511484866213954	18.467486604122715	21.982548055460562	24.736576819143046	45.86132565351273	14.1878210461501	24.898051764487086	74.6078362775905
s_15786	RAN	common essential Hart 2017	23.13484223987804	11.202375381074921	27.143161995769997	13.82549885544388	10.718361403993837	17.977067071937295	39.63559049505129	53.086336798430075	21.370572326708654	18.456882071910492	15.27815256937231	16.233916668832375	8.80233631324537	17.379753603745552	2.302703512237888	0.4518640233490308	11.553445459864186	3.447072389904255	38.64768452948124	18.269565359576664	9.915962303462212	21.443422967622688	15.385987545710892	0
s_15787	RAN	common essential Hart 2017	39.65972955407664	14.837645046365875	23.004221870649566	55.30199542177552	17.00767831263054	13.09003714527983	40.27487421271341	44.927584110334394	51.383732400197545	83.05596932359721	53.98862792176895	56.996935393596125	100.5981292942328	63.72576321373369	63.63361869751598	42.45954425025654	80.23226013794574	82.64625116237431	60.356039611979874	93.2961145217617	61.974764396638825	52.75910955747115	36.014915457971895	131.1880104001669
s_15788	RAN	common essential Hart 2017	127.5721300656132	147.81922276812202	134.1991777577643	83.61135022101776	151.651736849931	135.43435726007914	126.57817609709927	184.29010378129868	169.85459436348157	177.31790276228293	192.66886409092996	163.05326415805575	254.6390147760268	205.98226493328065	181.04087588044393	199.42743355811152	194.48299857438047	225.95740553683373	170.87200442979892	160.53666512923513	209.4747036606392	287.82830520933305	228.8813521840143	243.74884077914322
s_15797	RANGAP1	common essential Hart 2017	164.58787764941806	132.7591529328546	189.81301734784654	146.81363070304693	212.2414833227175	199.89689859561554	184.75299440435197	134.02125558647572	154.33462122394823	255.10047720819145	150.00528026868983	145.98524272536872	165.98691333548413	128.73891558330038	137.60199727486378	69.02601403426908	131.580906626231	63.679004398368136	130.40174166929648	144.07315879577328	210.09445130460563	137.0229243495869	113.30319886096106	107.16798166375891
s_15798	RANGAP1	common essential Hart 2017	85.26841854126478	56.011876905374606	61.79315997080586	124.42948969899491	89.11318622411085	68.41311889898739	81.82831586075105	32.14552178193631	75.67298730944644	106.12707191348532	116.13142605718991	148.17815442201555	140.20864270383697	110.07177282372184	64.77180349367654	62.201299887243486	84.7252667056707	99.04906518278426	63.796034367806186	57.08673057639468	81.80668900356325	107.70332507330306	47.303195928426405	74.807675566316
s_15799	RANGAP1	common essential Hart 2017	67.42154024193029	71.45221385250287	46.6594733801381	152.0804874098827	80.69787880754967	59.6267034365352	98.4496925199661	21.745821160599515	85.70069534144778	100.8536770357966	124.38687435792842	78.30843642923071	69.78995219787402	95.9104921095588	97.94282902453861	65.41110184747683	154.68779754595937	101.56340620918382	69.16828454383845	73.87998368364283	136.3444816726054	45.044624647207534	104.32089709358931	32.90926155278708
s_15800	RANGAP1	common essential Hart 2017	227.3824494433727	240.62864590420924	370.9662657960574	231.7416951007736	367.52498750868835	385.9411797053245	202.01365478122915	120.89108516068836	265.00625762267407	96.239456517819	93.820085331681355	71.68146056984104	42.12546664195999	70.80640357081522	83.68030621394398	76.47393344725191	107.83215762539908	104.97708412095696	46.84315628001061	76.81751172888013	97.92012774668936	79.62487457139633	44.2805258764742	78.20333657158031
s_15893	RBBP6	common essential Hart 2017	22.473846747310095	15.36619535082776	6.6557673413900975	19.750712650634114	12.489979202136688	20.35659200069571	35.79988818907859	76.12668597434478	38.170719717690396	51.415600057464935	51.191414721730766	33.11135354172411	75.4485969706746	32.184728895825096	31.464820341943117	3.365603276722662	51.99050456938884	53.770758432276594	37.633492545192354	37.07864436918402	63.2142596845716	59.39413709175517	42.50430962479588	9.088670379337275
s_15894	RBBP6	common essential Hart 2017	99.1493238851916	109.61298620769962	90.08198791476013	102.7037057832974	118.69937547863219	97.35135825151025	123.3817575087887	118.01920158241765	173.70835113992172	55.37064621573147	13.930185012896459	47.72411219329558	115.68784868836772	148.04975292079544	124.3822745247554	155.0513856947597	164.31566876251287	112.77056578613903	184.3435978079888	113.67129276240001	89.8634083751263	49.657373661525355	92.21470476528519	107.06766029362885
s_15895	RBBP6	common essential Hart 2017	89.23439149667244	92.94814719832999	94.37732136937424	145.49691652633797	65.9047227425977	104.41844507051826	88.22115303737222	50.116548845917464	76.28470943496053	71.85000520850869	54.40768570739955	37.73600226426226	81.73598005156416	88.82985175247727	63.51190004192489	68.68319753061922	111.68330611202046	53.78745567134216	100.19598055034012	144.1931386933152	130.14700523294152	89.63150234562107	110.24950456801828	97.6294720219056
s_15896	RBBP6	common essential Hart 2017	76.6754771378815	42.69530030645215	41.10572631738917	28.9677118875967	41.27901417272331	35.82615407473395	56.25696715426635	30.905388741284728	53.11395274296716	74.48670264735306	91.44192991727377	100.07287310912935	74.819858662585645	77.88704392789674	67.3727561675739	38.595323153394716	32.092904055178295	76.96753379810168	68.53796272169627	115.37246835039267	71.27097905613465	110.40083247325502	56.815260147202594	108.06605328572172
s_15929	RBMY1A1	non-essential Hart 2014	63.45556728652262	92.72572240942843	62.20050494106492	75.05270807240963	72.99131681055174	75.22424557971408	47.3069951069967	75.37607480490264	34.998649089279425	59.9848667337091	79.2438570341942	112.15860245491183	25.778270631647157	76.59965477206373	72.38389204401994	90.3882105774916	48.13935608276744	95.16902158925878	90.52051077715683	104.5591547717413	73.7499696320002	30.586939257062536	44.00788859052433	64.57013013969073
s_15930	RBMY1A1	non-essential Hart 2014	737.6709697058255	926.9319803180074	1051.9567060552422	765.6692937562492	716.7138291069043	654.5018572639915	752.4369356883124	810.3825936967758	901.4783184106648	978.214749811256	1275.4936113380325	1223.3988737106306	728.0789607670099	864.4818181418622	820.8727630144795	954.4438545563504	678.4439917264691	766.328449025506	773.2956267666515	999.1004197248074	733.1614628122373	737.5218852222149	827.0810896125843	818.3386899996217
s_15931	RBMY1A1	non-essential Hart 2014	138.1480579467003	167.06223083385885	234.242993849838	221.86633877545657	314.9960528672988	459.144244549874	116.98892033216752	373.8670766724223	198.39092214007155	168.08946172632767	173.51791336379574	147.62992649785383	99.96939098614384	143.54389087537993	99.1215867058962	95.37425476044983	94.99499600332776	94.5523807559164	115.66886061548178	91.66247711224992	109.69533298205072	143.01118629028076	146.62276570042488	95.23220400873419
s_15932	RBMY1A1	non-essential Hart 2014	215.48453057714977	186.1187191855615	165.09939122925994	483.8924599405358	288.77603572955496	307.22708481106577	268.4991614180894	238.71447799462223	195.47223955753128	314.4261695821894	261.48167358415105	182.55302261663414	230.1182207605575	411.3208352886448	327.5960109277969	397.7485839562455	279.8501233611547	327.3872338334931	427.4677526882722	308.10196207969614	321.6490272185555	312.10473576890365	474.6988072409538	341.7274289676675
s_15941	RBP3	non-essential Hart 2014	456.08688987188134	488.75981505826024	485.96191882844096	531.2941703020576	626.2721752849516	686.7922700707418	381.01309572662205	485.93581677472935	470.1128891213058	307.1752516253675	279.60243645335356	312.04199758870175	380.3866763938178	390.0789142174002	507.6752325181486	663.7089424479302	598.853589669627	715.889039321758	923.8295969474209	393.5898292465246	365.0313622962027	358.14797209289196	360.37525550418286	487.1481636659005
s_15942	RBP3	non-essential Hart 2014	425.020101721188	458.45315567369124	548.0751324304197	360.12132732989534	538.8415836176989	555.0322342962213	566.4053738486361	600.5065941085103	619.9952654653946	156.88349761123916	105.51879011704874	218.59610033896206	252.12406154367096	116.50871860288686	99.50098163794974	127.93954429381783	120.02746116636682	173.56788989866527	137.19915127339027	207.13982890076477	151.21842512779872	162.2695032995427	151.452676245046	183.67308600693974
s_15943	RBP3	non-essential Hart 2014	126.91113457304525	141.17049359901907	171.30416793084785	212.64933953849396	229.42634799023887	226.58359308852062	194.34225016928377	209.24503104247282	225.7038056656333	133.81239502135105	207.21017917612755	156.21217798364654	143.9810725523707	104.92221620038984	138.2796413685768	95.26520724075066	111.0414480309169	112.25410838719	32.096726585382925	106.94207270752817	114.03356648981544	91.00701527199712	122.72955469125242	172.83602271413798
s_15944	RBP3	non-essential Hart 2014	177.80778750077693	228.5078939764533	203.59373201910773	109.2872766668421	133.84690425336575	131.50937571045625	97.17112508464189	79.48809142382494	96.1784494647703	83.7151436833083	69.87791056344238	42.71829435116681	117.5740636126346	92.04832464205978	70.54172923422965	46.12121023383893	86.6508409489814	42.5969933334525	63.796034367806186	141.46537752432232	65.69325026043715	64.27675045006788	98.17433648070477	177.92991594780173
s_15957	OPN1LW	non-essential Hart 2014	292.16000771503127	255.3180077579741	275.3996328089558	289.67711887596704	377.1805994094852	263.52537162325797	328.59183087832844	326.535392605619	323.7741515073662	397.48213890578666	497.47064866941435	470.7329641086881	373.4705550048393	567.7386177223548	623.3478065815971	524.7688602772464	521.8306199371991	538.1250152994049	557.7185272146045	323.291770696272	425.14688376094233	670.5760906585906	530.2676135878826	363.7005110348247
s_15958	OPN1LW	non-essential Hart 2014	242.58534577243543	250.3290710985573	283.7829937469617	412.13153730989853	277.8804879706703	287.45390105419983	281.9241194889938	175.47864429800273	286.21515391518983	266.96561568299103	262.5362907668699	230.84888848931564	249.6091083113151	286.44408717284335	310.1502760852662	328.2707058986274	272.14782638791195	225.37415918162247	305.3576113178769	267.666255912786	277.0271968529756	237.0926102118251	248.09240951903172	184.87131828775813
s_15959	OPN1LW	non-essential Hart 2014	733.0440012578499	819.5264551851725	992.680373300706	547.094740422565	1000.7065705067032	1116.0821188444972	763.3047588885684	742.0556667380521	883.9265208491387	752.7771187900636	722.2009445299457	722.3933664789258	853.8266223848009	731.8807350910628	732.6561005918172	655.684437547347	674.5928432398478	610.3621033237209	651.8570971721778	880.6029052531549	733.1614628122373	731.4277224159176	643.726717105318	878.0653286052066
s_15960	OPN1LW	non-essential Hart 2014	81.30244558585711	43.37213380351506	62.244150610608045	92.16999236962587	62.36148714631199	99.12717899682787	154.06737595657034	119.5639333208802	71.65755449881337	92.28441035955244	100.58089088906551	63.40980093796625	177.93294118917427	81.74921139539575	80.79534334366743	134.74871851472454	80.23226013794574	55.485946007695944	48.542508681034064	138.80515453381022	92.34239895099184	134.67612699282859	88.49085548495886	195.35846196240664
s_16009	UPF1	common essential Hart 2017	29.083801672989537	23.619693694032918	24.713626118586582	25.01756935746988	13.110070006563213	4.380409724312029	24.932064988822585	6.5378877255618715	14.204816876827316	19.11605643162158	0	4.71994100243581	18.233410934579695	9.65541866874753	8.370878414450452	7.588180803353247	14.762735865382016	8.19305839067219	23.846416240261167	3.424599976206891	19.831924606924424	9.089997836639677	8.982301767371759	4.694214656212766
s_16010	UPF1	common essential Hart 2017	69.40452671963412	80.07642017721062	98.60355283358093	59.91049504025681	93.6308853346047	77.14834233378332	95.89255764931764	84.93814545764073	85.82738936438314	84.37431804301939	107.88646164395388	37.56894345969118	82.99345666774207	79.17443308372974	39.158054662680584	62.80896522708183	68.03695659697799	28.442521526476494	24.80576962995766	33.429181057313016	94.201641882891	63.062928922089355	82.43000326055913	57.52880815537158
s_16011	UPF1	common essential Hart 2017	25.117828717581872	26.87469624746302	13.311534682780195	34.23456859443247	11.604170303065263	14.584301738488012	40.91415793037552	50.32324316948657	28.374651742397077	59.325692373998	38.94794473885918	27.390248970862537	23.263317399291335	84.96768428497826	60.16639646920076	42.2569891369771	60.97651770483876	38.31737301443691	23.503836031893883	3.042411483359489	92.96214659495824	129.4439396313192	71.5857768530242	80.55044389968668
s_16012	UPF1	common essential Hart 2017	118.31819316966197	114.82434765601793	115.51574566259313	79.66120769089093	123.6598561632791	151.9171597388082	131.0531621207341	121.08689390917215	112.27516271856013	286.0816721146126	258.0838141993142	300.385678131959	215.65723967451157	170.57906314787303	235.84307546106186	264.90082912849743	173.94353997906637	239.7289978573852	298.0802030032646	168.53243056019113	213.81293716840395	149.24198532857093	261.6009603040841	347.1210811344195
s_16033	RFC2	common essential Hart 2017	320.58281389545283	211.6397484388987	182.0988753973584	257.41762154659796	249.17998473983778	160.6011911459479	206.48864080486396	325.44755891387285	179.01719222409807	209.6174463881263	220.48383701693086	237.50057936293032	335.117518211413	252.3282745432688	201.62924986971356	255.00657441160882	229.7851930350766	288.3207990852726	190.89455575208711	277.2654658344144	208.23520837270647	227.49021093359423	231.5146523205412	208.84198979063575
s_16034	RFC2	common essential Hart 2017	161.94389567914627	138.12835670413222	155.06846106153895	134.30484602431198	287.713286226358	276.51302471322526	211.6029105461609	197.70310175472633	155.88141754336226	131.1756975825067	121.11472238496518	150.56165067845768	155.2983620979719	83.68029512914525	145.81058414852615	149.08364579764202	90.5019894356028	104.49402120013906	108.66564527383142	109.82715903370439	85.52517486736159	139.93564160073655	82.5312237695393	35.15644923653071
s_16035	RFC2	common essential Hart 2017	362.8865254198013	378.8502624653585	372.15557741378484	361.4380415066043	244.04231770030003	218.9895901275562	197.5386687575943	59.92882322180293	102.21247267530126	249.82708233050272	236.83757454402695	214.85379714972782	326.3151818981677	228.5115751603582	200.74874135001545	125.07255883723434	265.0873874957727	170.00509384738547	106.74693849443844	283.2080601033698	210.714198948572	143.63176067746932	159.10281582365903	250.0907252529231
s_16036	RFC2	common essential Hart 2017	155.99493624603477	132.69457046691235	100.26931141197483	269.26804913697845	93.27638974944045	122.67176822034781	143.83883647397644	103.17026181985457	111.82511662723894	138.42661553932868	112.12243660005194	68.22503422029972	186.10653919433068	115.22132944705383	121.71441504574426	70.8490100537841	148.26921673492373	76.08489415179366	127.30432712183747	74.48703551215435	131.3865005208743	116.01105712435664	136.06668869933515	122.59853651687607
s_16041	RFC4	common essential Hart 2017	170.53683708252956	210.57308869961665	271.50437735241525	162.6142008235542	171.13977838026767	182.5544317951643	102.92467854360092	103.46397494258025	125.05987729890879	178.6362514817051	130.58194694280348	144.26879242821016	89.90957805672058	129.3826101612169	166.01956320574226	230.57483729852342	174.58539806016992	160.89600133227412	100.01791612574999	96.9980195526938	118.37179999758015	76.90003992504579	86.61341872430037	83.69650665692777
s_16042	RFC4	common essential Hart 2017	36.35475209123692	4.6923702742147215	18.326999766640697	57.277066686838936	23.56271331591215	18.913519435143783	37.71773934206494	42.83893552599878	44.991375110023206	62.62156417255345	32.88906345336018	76.23434276770575	55.957709419916995	65.6568469474832	63.67419158271301	35.728337696811224	64.18580811035659	62.79636475206012	42.210905115305295	39.963730695360226	71.89072670010104	54.59350547263824	40.899510150087266	56.680093766939166
s_16043	RFC4	common essential Hart 2017	47.591675464891964	37.548521324076056	48.0997366386309	51.3518528916487	64.66454113374465	65.55256978171167	95.89255764931764	44.274877315134134	49.780206080363286	148.9734052947061	153.4485367533187	236.56999306017724	106.2567740670334	122.94566438205187	131.11385455540068	61.04826293047584	99.48800257105272	44.745152112493074	97.35921033503004	118.25755467656886	142.5419581122693	143.982470720663	143.9584413229074	97.77915062556606
s_16044	RFC4	common essential Hart 2017	168.55385060482573	156.68497214244786	159.2510468562025	144.83855943798352	99.03414759340473	90.31516752054753	156.6245108272188	112.72144689750735	143.70842508852766	175.34037968314965	227.6078193726512	131.11013298932852	194.90887550757608	179.59078723870405	175.13499251901948	141.6045125139879	119.38560308526326	177.68169483910862	178.4371543581861	190.6238808482418	190.2625266976812	120.67732459147462	106.35423851072218	176.6815229819183
s_16045	RFC5	common essential Hart 2017	125.58914358790936	129.578291975725	72.24962445746476	223.1830529521655	107.09508230018429	82.92063259599101	142.56026903865222	128.8214052758073	104.89100123406563	193.79726175506016	203.57485040482817	125.74667178283332	209.998594901711	168.6479794141235	191.5379273010639	207.21816947474423	215.66431525079815	263.7249266741905	188.83907450188337	202.92860313864145	243.56082407879055	268.11224125127706	376.42325025126894	160.35169132953638
s_16046	RFC5	common essential Hart 2017	64.11656277909057	104.53078969126577	41.149371986932294	52.66856706835764	44.46799993461002	26.15447827673153	43.47129280102399	93.00987934657984	52.53721262871062	17.7977077121994	19.377936226094327	13.77865388771681	28.293223864002975	30.897339739992095	16.02353984999089	46.479566663607685	34.66033637959256	14.171169046041564	20.173518465252343	9.35209778574258	48.34031622937828	61.066841608524726	19.740819786421838	1.8976697913576568
s_16047	RFC5	common essential Hart 2017	38.33773856894075	56.92069432169734	71.59859481862577	12.50878467873494	49.51713523439368	28.61079124697433	34.521320753754345	3.7639085215330375	19.985452041487562	57.34816929486474	44.35029885226503	32.30077453309366	54.071494495650136	29.60995058415909	16.524653437635493	3.8174673000716925	39.15334294731752	45.5777000416044	31.19221179027882	44.20514937632302	37.1848586379833	9.602399278230878	21.602744426585012	11.086259815057684
s_16048	RFC5	common essential Hart 2017	52.87963940543552	124.29278893110617	79.69462541850868	55.960352510129994	65.9047227425977	56.79175033308761	56.25696715426635	75.33256540532435	68.73887191627313	34.936241064687714	89.25584678953672	43.9335682346121	42.754204950048944	28.32256142832609	65.05581369005574	69.74272689380659	57.76722729932093	52.53863377767516	40.347036930504686	34.74816815245825	32.84662513021858	12.97399951817157	40.19833092171312	5.5930897297102184
s_16137	RHEB	common essential Hart 2017	132.86009400615674	189.30913927304937	199.21110722540737	358.14625606483196	183.186730257486	284.79281997333203	132.33172955605832	104.45390426008447	115.74883742619423	119.3105591077071	97.12715051693418	105.17398323115577	132.03504469868057	103.6348270445568	115.7679587991228	180.38685085454318	170.09239149244496	192.21904613250916	135.33528308858968	123.63044237665413	170.43060209075676	157.19900733643087	124.38903831345527	122.89789372419702
s_16138	RHEB	common essential Hart 2017	33.0497746283972	42.15719087163198	8.252423929376567	55.30199542177552	9.566834410277508	3.3671693196211563	15.982092941552938	66.85832844433236	11.792910386028503	5.273394877688712	18.585217754625134	0.45293564426405	6.916121388978505	19.95453191541156	13.558544796964888	25.226417640084343	4.4930065677249615	12.455981470622218	6.441280754913539	21.25953512387506	22.930662826756365	29.859327964273625	14.225242133921864	7.490759521067876
s_16139	RHEB	common essential Hart 2017	554.575218264505	683.1129143263104	683.5145344476399	256.100907369889	489.6791897192347	808.1692417342892	310.69188678378913	266.6935881829726	325.08930777007214	305.8569029059453	292.3208452091502	327.9417966483919	194.90887550757608	341.15812629574606	268.026112781915	276.33769110259357	295.2547173076403	181.56173843263412	246.08415092559125	168.46489238171029	285.703663868505	214.40917450982226	260.25328599483004	229.76611645486767
s_16140	RHEB	common essential Hart 2017	229.36543592107657	232.97783946176645	247.35448953358141	427.27375034205136	447.2485256774125	453.95006245727893	244.2063801469289	296.6852137315874	339.39907068067214	65.9174359711089	57.62395669306835	47.72411219329558	169.7593431840179	115.86502402497035	112.05729925962541	96.4182441975183	114.25073843643472	69.19074937198516	128.55142212530887	184.10442766961432	127.668014657076	132.5991939800652	111.66737514526187	183.07396986653055
s_16141	RHO	non-essential Hart 2014	541.3553084131461	652.390082755013	694.5529265827304	254.78419319318007	463.99048589539814	428.0771403326568	439.18791403387473	579.8377210645715	707.3212351158394	209.6174463881263	213.30397367391612	246.29694116374256	145.86728747663756	141.61280714163044	159.91081541833267	98.42825540419388	151.47850714044156	167.05778161736464	162.96427429304444	220.35115687462272	190.2625266976812	148.51323799578503	160.9647404638222	202.94914112783727
s_16142	RHO	non-essential Hart 2014	265.7201880123135	304.6715963638875	212.63538956813812	153.39720158659162	169.6340015521523	149.5120387962217	206.48864080486396	248.2874342224456	162.8155329365356	250.4862566902138	204.96821506109603	257.9767863757095	220.05840783113428	276.7886685040958	259.81752590825266	236.35556200848052	340.1847829848899	420.1743352967934	372.37428606313983	181.21934134343815	296.23937381593356	223.47184510006335	226.37293246297122	130.08929603794394
s_16143	RHO	non-essential Hart 2014	235.975390846756	243.36465728353576	225.7468852518815	107.97056249013316	140.8448437061831	98.97360291385908	118.26748776749174	122.370536349402	88.23929585518195	168.08946172632767	169.00955580894555	170.84846239044225	159.69953025459458	176.37231434912155	198.40546495258053	240.6871870548103	276.6408329556369	361.44168376797995	252.7583346996873	111.94786837418577	223.72889947186616	205.5879049771805	154.42066214950395	108.36621394457731
s_16144	RHO	non-essential Hart 2014	271.669147445425	312.2291429493132	357.7674787732278	404.23125224964485	425.10330320062684	492.2122335626447	232.6992732290108	313.4922409789882	231.77281088742188	109.42294371204076	150.36845706702593	90.29887349511553	169.1306048759289	125.52044269371788	118.15180808175472	72.65646614718023	151.47850714044156	103.22850206740648	103.80049108994359	110.4342108622159	156.79615392349623	110.21181382845887	85.07881551758132	108.5656515075355
s_16225	ABCE1	common essential Hart 2017	189.044710874432	190.9043493167933	153.85369312294722	204.7490544782403	188.0585563269962	273.6780716097777	115.71035289684328	194.0914925820988	123.09801689943117	112.71881551059622	121.4988669583062	120.83614622060222	144.60981086045965	89.47354633039377	122.59492356544239	104.61409034070988	91.14384751670636	129.98923049659476	71.08699132323144	109.1303202264904	99.7793706785885	77.14257702264209	113.56032402641566	109.21492833300971
s_16226	ABCE1	common essential Hart 2017	290.17702123732744	214.2083583649076	250.52961336087554	221.2079816871021	222.33975392228484	121.1519076133115	258.90990565315764	224.65965880107962	202.89138305328333	246.53121053194727	296.61270115254274	271.80249177387475	279.15980879149606	312.19187028950347	237.64466538565517	272.8941201584095	320.929040551783	378.5267705659112	365.01494187230924	255.6539351365314	329.0859989461522	406.5368697336416	346.46918701769675	234.85960796276413
s_16227	ABCE1	common essential Hart 2017	35.693756598668976	57.52338622245974	35.213736274788594	75.71106516076411	61.298491892349745	54.816461551362124	99.08897623762822	122.07682322667634	52.89554670835399	116.67386166886274	75.65392536268683	113.51740938770396	89.90957805672058	144.18758545329644	96.9406018492494	167.12699286093198	141.20877784278449	143.21097094006606	104.54049010127054	78.78089591217824	135.72473402863903	146.7870150262153	86.1693646613808	34.70701169978198
s_16228	ABCE1	common essential Hart 2017	73.37049967504178	42.008907679030955	52.82060441218289	49.37678162658528	51.73165748207224	15.546350115522628	76.07476240179199	67.6524490133528	53.40232280009543	60.644041093420185	28.925471096014213	35.6383828475131	35.838083561070434	86.89876801872776	66.23457137141332	99.03592074403221	48.13935608276744	31.389833756497282	54.18895183002826	54.96602123591329	77.46845549579854	57.2636856261916	69.96546525782028	55.281620471627946
s_16265	RP1	non-essential Hart 2014	497.7296059036618	715.598357394669	734.8439629596014	589.2295940772511	838.0709999088986	1058.5842802726565	656.5443780389948	1041.4822029484121	931.373298428286	367.16011835907653	341.0991913041839	408.20550870402576	392.9614425555969	229.1552697382747	245.39271155686993	214.8531040748876	215.66431525079815	345.02217250850447	265.40799319033187	447.5817066204987	378.6658104634632	441.6568483458202	396.80320078408374	311.5649533204378
s_16266	RP1	non-essential Hart 2014	248.53430520554693	387.01050095154665	435.1198596536393	352.8793993579962	473.38013395078485	650.4541957194451	249.32064988822583	324.74045714400904	347.98492842703206	118.651384747996	100.89867058760962	115.13856740496487	92.42453128907638	100.41635415497431	116.67480123873767	119.9307133377868	98.84614448994915	165.64198733304207	158.09912010915662	120.97021938614203	155.55665863556345	164.02305351551104	214.85855106805275	256.5826900561308
s_16267	RP1	non-essential Hart 2014	208.8745756514703	113.68354632043537	154.64292674260105	176.4396996789981	178.5806222826207	172.78037194184935	132.97101327372044	259.62266918662306	176.92863780168508	81.73762060417504	89.25584678953672	145.0558456816164	200.56752028037667	211.7755161345291	227.62239363276308	293.1812474123258	114.25073843643472	144.4430955946675	173.0236142283744	200.2381872292899	190.8822743416476	164.8326465474957	235.3707463508383	198.80428365273593
s_16268	RP1	non-essential Hart 2014	114.35222021425432	62.44774041593429	81.71681632543303	132.98813184760303	85.21533216727826	63.019468769984485	137.44599929735529	51.41107686123266	91.19296044897976	83.05596932359721	66.6616395777736	51.347597347407984	132.6637830067695	161.567339057042	186.68908296540593	292.0749642523483	121.31117732857396	124.31051313232211	175.39457840531946	151.02724218630925	137.5839769605382	110.42815971965359	140.3047883105706	244.34795691955242
s_16277	RPA1	common essential Hart 2017	161.28290018657833	201.72645758600737	188.19090443899574	202.7739832131769	174.68276822578812	171.71593950950225	141.28170160332795	237.94212857577241	144.08850715733374	171.38533352488312	129.78922847133427	137.37946548435178	264.69882770545007	134.5321667845489	89.5456166901714	104.05317879766167	193.19928241217335	181.12876722901285	139.0081808635985	192.3099599768147	161.75413507522734	165.1560293442908	158.72895802872898	228.71716105194244
s_16278	RPA1	common essential Hart 2017	132.86009400615674	106.71913250541381	121.09494904620635	134.30484602431198	164.3189024069585	186.12106915119335	118.90677148515388	132.82463194540242	60.72975428416968	209.6174463881263	125.9723113008668	133.8042210996886	135.17873623912533	210.48812697869616	199.73227520944596	170.08748591109577	179.72026270899846	160.34614945519397	210.20484937601472	129.87259050055638	146.88019162003403	200.8943102636639	179.28768967300044	194.15982795582093
s_16279	RPA1	common essential Hart 2017	282.2450753265121	233.20982338102633	238.18189497592167	358.80461315318644	273.9830025399856	330.14237383731677	225.0278686170654	179.53626594226142	246.6243319010208	344.7481901288995	270.05490158343366	254.25800894169942	314.99789235256645	370.7680768799051	215.97291845070225	196.70070949189844	302.95701428088313	254.5657424418825	287.2808640566077	206.84027504581792	299.3381120357655	257.70024894106155	281.9572509303953	237.10719737227507
s_16280	RPA1	common essential Hart 2017	124.9281480953414	147.5130972525617	97.07599823600188	154.71391576330058	155.01790896670855	183.23492402008952	113.1532180261948	101.63641565647734	42.38281057377394	158.20184633066134	130.49115274321943	69.86971799278484	77.33481189494147	151.26822581037797	143.41249590061392	179.6701379950057	166.24124300582358	137.0992823721722	159.85331110477244	108.19352162419257	127.668014657076	152.10118412692043	145.29060351166612	98.17842747724977
s_16281	RPA2	common essential Hart 2017	148.7239858277874	169.63084075986774	166.73969348678952	163.93091500026316	248.73720316568472	246.6127369836678	115.71035289684328	142.68041572086616	197.23744191155845	243.2353387333918	266.82814671026244	248.8474962247558	230.7469590686465	187.3151221737021	204.0800059574593	196.71624941801736	357.5149511746862	323.6897028576054	332.4382165764078	132.4954682314271	181.58605968215176	186.38424246071577	195.00099865215543	161.30072708809888
s_16282	RPA2	common essential Hart 2017	128.89412105074908	129.80071676462654	74.07177636535232	144.83855943798352	113.7387719186026	129.63647098404329	143.19955275631435	123.2081663180007	106.10121146299896	164.13441556806114	140.62884991043552	210.96796091114666	129.52009146632474	160.9236444791255	164.21797328114897	139.53220758440332	188.7062758444484	200.41210452318134	164.93781966702983	157.05962343396715	145.64069633210124	163.15994203072617	89.63608877625258	78.20333657158031
s_16283	RPA2	common essential Hart 2017	80.64145009328917	102.19416368451668	103.46262458794774	126.40456096405832	152.27195052974017	135.3319732047666	97.17112508464189	137.43705601061947	90.93957240310904	108.76376935232967	113.19802155777569	130.0372028962293	140.20864270383697	182.80926012828655	124.76166945680893	160.13093747129818	100.77171873325985	82.59615944517763	143.47591624452667	173.65820612439063	107.83609005015155	151.6958195909296	135.14755633250536	317.557721627599
s_16284	RPA2	common essential Hart 2017	67.42154024193029	37.919229305578625	49.47089790671629	44.768282008103995	46.859708537179394	40.411331909671006	53.06054856595576	30.01336379802241	40.70932023142457	62.62156417255345	34.10083971045998	55.61460270557974	61.616354192717594	58.57620659040168	30.00205246420633	18.993828906778187	68.67881467808155	61.89702786668654	52.667663853594945	56.80942552166947	67.55249319233631	33.20360095781573	54.68069822108956	42.19777122084986
s_16293	RPE65	non-essential Hart 2014	204.24760720349468	209.5901296869934	123.54267427206861	158.0057012050729	146.95697425992898	71.88267227392106	217.35646400511996	143.27872754140282	150.5508284700232	172.7036822443053	160.76459139570952	238.8346712814975	187.99275411859756	198.9016245761991	220.86233567155722	177.42635780437942	256.1013743603228	248.30493573448194	243.58996091864844	256.50809910092863	250.37804816242087	252.3052341411576	217.06330926215534	191.5133634203936
s_16294	RPE65	non-essential Hart 2014	334.46371923937966	311.34900292406525	296.5998921203966	281.1184767273589	253.52049749544085	248.46004569625262	267.22059398276514	224.60526382641598	234.25468140073576	488.4482005459169	368.56493286913326	588.0879689655239	355.2371440702596	320.559899802418	324.1287886994817	322.53673498546044	299.7477238753653	368.6853135560819	251.66220683918004	401.62293993712194	355.73514763670687	315.7462003528392	289.4514858525339	374.0375743800453
s_16295	RPE65	non-essential Hart 2014	397.25829103333433	526.7340676994229	478.229587529274	406.8646806030628	381.96389373924137	367.43719649143077	431.51650942192936	438.9957502048936	423.7496277481564	344.7481901288995	544.4365723225494	411.5901685288936	289.2196217209193	270.3517227249308	234.43511943380238	275.5897643723848	303.59887236198665	297.2295247315973	241.38351252548057	297.56595355576997	329.70574659011857	239.8982905573744	262.6915094478836	329.0432582943404
s_16296	RPE65	non-essential Hart 2014	232.0094178913483	134.05779659139648	167.99810709492436	242.27540851444513	220.56813612414197	310.2924020389665	231.42070579368655	275.17871071904995	191.54851875857602	310.4711234239229	305.2313262516174	332.16175049611525	176.67546457299636	287.08778175075986	335.39886894948893	279.92138941871457	342.7522153093042	393.9968532228164	349.33625606961095	239.45263739837503	387.3422774789927	454.6035206175932	449.5983144585065	296.2335146601487
s_16297	RPL3	common essential Hart 2017	9.253936895951217	20.73539912210539	5.779242382650027	13.16714176708941	22.854090771731535	17.04061470873081	16.621376659215056	0.8920249432623153	13.881464808441493	7.250917956821978	24.780290339500176	0	21.377102475024472	28.96625600624259	39.79512587119653	45.62259241369976	25.03246516303907	36.95167044731099	8.702567742673814	19.625897714363255	32.84662513021858	27.701549252311466	25.8718682788111	6.0425272664589444
s_16298	RPL3	common essential Hart 2017	7.270950418247384	18.62119790425786	1.483908928035924	13.82549885544388	7.440843902353033	14.077681536142574	32.603469600767994	2.4258711066395646	14.331510899762673	0	0	0	19.49088755075761	21.241921071244565	15.562999147543312	25.974344370293096	12.837161622071315	0	4.12515517256088	21.589281897661365	5.577728795697494	11.76017799019304	6.403685778339134	63.32173717380731
s_16299	RPL3	common essential Hart 2017	45.60868898718814	8.782048647667047	21.902201592008403	77.02777933747305	63.955918589564035	58.234822898639536	57.53553458959058	79.83619952121421	88.16933183266684	58.00734365457583	20.17065469756352	23.409120452383746	36.46682186915939	46.98970418790464	35.31143750231185	20.19361966033597	41.72077527173178	24.945357419375558	37.12639655304791	59.58962840972348	56.39703560094133	75.17381695547606	41.787618275926434	44.295280300933015
s_16300	RPL3	common essential Hart 2017	58.167603345979074	54.574509184589985	63.16432123889123	92.16999236962587	87.60716364523027	49.98062365236091	104.84252969658728	110.33908519044607	87.05083361541132	68.55413340995325	148.9401791984685	155.37688396079113	92.42453128907638	93.97940837580929	146.47398927695886	108.83666786734048	104.62286721988124	89.44021250778945	112.7908004463923	76.78016646923876	102.87810889842044	157.71140877802208	127.59863726287249	38.7021905712228
s_16305	RPL4	common essential Hart 2017	103.7762923331672	56.318002420934945	66.53948406522215	92.16999236962587	79.72341529334153	51.42369621791284	145.75668762696282	86.41759664635437	99.58216014988929	102.83120011492989	45.69826640874088	73.75555423136598	79.84976512729729	163.4984227907915	232.83639393519422	279.5318191182746	118.74374500415968	130.22183483142928	192.90939107985184	71.39218230973376	108.45583769411796	69.53626505797584	61.71536695981328	46.34262869595115
s_16306	RPL4	common essential Hart 2017	35.032761106101034	32.39218321134169	18.057858777196483	88.21984983949905	115.51026684136284	156.22078142163588	131.69244583839622	284.8821951456082	136.27604757068076	21.752753870465934	87.11516076159167	8.986946360607572	77.96355020303042	52.13926081123666	39.83569875639357	28.186910690248112	115.53445459864186	53.37118170678649	43.005742721224635	72.26144273355075	74.3697172759666	75.09297125627728	45.35556289977838	66.81731782343437
s_16307	RPL4	common essential Hart 2017	31.06678815069337	4.089678373452323	18.326999766640697	90.85327819291692	24.005617765447866	29.117411449319768	68.40335778984658	38.47671518392909	13.143048659992044	36.913764143820984	45.0976202239422	33.587814941212386	24.52079401546925	28.32256142832609	39.41573093914302	34.12343671669454	74.45553740801364	67.99201919551484	16.445782095651133	11.907437338132475	48.96006387334467	52.16586241668118	17.777674637278505	11.985134888555137
s_16308	RPL4	common essential Hart 2017	322.56580037315666	346.14239460809824	263.47744874293977	475.99217488028216	376.7374492091842	413.67201069096575	364.391719067407	437.6794839401708	311.3827530179184	654.5601391931114	736.2358691797108	769.5680614890589	400.50630225266434	370.7680768799051	333.4207485188273	469.8908923571677	413.35660423069646	306.2384338123152	288.5827976546714	433.2087167086788	410.8926879497154	302.31331784587655	436.1599599414436	483.90258299006393
s_16313	RPL6	common essential Hart 2017	35.032761106101034	17.71238048793512	21.67670627210731	12.50878467873494	22.411063446813195	37.473994750910904	48.585562542320936	59.24349260210972	48.683455852270455	40.20963594237642	34.984352381513204	22.503249163855642	81.73598005156416	13.51758613624654	5.1470934973174085	6.481897643375739	13.479019703174885	25.81129982661801	8.25031034512176	24.96144015480716	30.367634554353025	12.542443775779137	12.807371556678268	20.474689127483217
s_16314	RPL6	common essential Hart 2017	131.53810302102085	81.3655047053942	81.60406866548249	146.15527361469245	136.0614265010443	147.48555798683995	189.8672641456489	269.6742617105706	204.62160339605296	85.03349240273047	101.55519775970279	55.709894985477405	190.50770735095335	162.854728212875	195.60164785269802	258.6214865984011	181.6458369523091	157.54911237676322	151.04106617291387	182.85297875294995	157.4159015674626	121.97199181865192	172.5256582202266	117.90432186066329
s_16315	RPL6	common essential Hart 2017	411.8001918698291	303.2437877734611	339.66597432648814	371.9717549202758	327.7519959148456	321.3559583748646	474.3485185052912	422.6129642789533	409.17324276959084	287.40002083403476	373.8310956831631	238.28644335733577	335.117518211413	317.98512149075196	253.6945391555628	205.59772856850864	335.0499183360614	335.13062378147845	235.62739218730158	333.2882655701674	392.30025863072376	374.62793600300313	293.7206097047599	283.0995047243056
s_16316	RPL6	common essential Hart 2017	194.99367030754348	187.12079645890134	181.19689411775403	217.25783915697525	163.25578427761366	172.47851985012898	179.63872466305503	167.85292288069473	194.59389536405163	33.61789234526554	59.30018783559076	73.70731346191677	111.28668053174503	37.97798009707362	20.588373989269634	0	53.91607881269954	57.61740754767096	23.79157764566878	137.23905530277924	70.65123141216826	42.8060002360466	78.07517101984818	86.09377467009918
s_16325	RPL8	common essential Hart 2017	34.371765613533086	36.556003181094525	15.897463889457281	74.39435098405517	56.9579791367467	49.04417128915443	58.1748183072527	33.91868609337562	61.43318842136158	21.752753870465934	27.113048654115744	0.45293564426405	49.04158803093849	32.184728895825096	30.32663554578255	42.802360753906406	32.73476213628186	10.341217169712765	52.14701922063752	43.38833067156711	47.100820941445505	31.989779429837196	37.87684009813506	10.287304385922983
s_16326	RPL8	common essential Hart 2017	37.67674307637281	8.930331840268074	7.75778762003126	17.775641385570705	36.58425158272127	21.344236391558454	63.28908804854964	34.12538041694472	31.20162231325952	22.411928230177026	33.02525475273623	27.31848244618911	24.52079401546925	16.73605902582905	29.9614795790093	17.73174443031137	34.66033637959256	20.66573710035997	29.835439597622653	40.78054940011613	33.46637277418497	54.83604257023454	33.79464514337399	44.0456820529098
s_16327	RPL8	common essential Hart 2017	51.55764842029963	23.31356817847258	28.93985758279326	83.61135022101776	38.26733764111003	14.026489508486318	60.09266946023905	15.501646557763308	21.17391428125819	58.00734365457583	77.18348131833073	33.65958146588581	40.86799002578208	36.690590941240615	8.370878414450452	19.897556953476247	47.49749800166388	29.275069455587825	13.389657501971516	51.76628459537051	55.15754031300855	50.25062080231532	17.16220379738921	52.48507560677284
s_16328	RPL8	common essential Hart 2017	20.490860269606262	11.128233784774407	17.337727147950083	65.17735174709257	30.73783912362028	25.269217941181303	38.357023059727055	5.45005403381578	29.59809599342526	34.277066704976626	34.984352381513204	21.597377875327545	27.035747247825068	27.678866850409584	31.464820341943117	56.389361306615115	33.37662021738543	9.008909080717963	43.91025751632874	22.773192635844936	22.310915182789977	17.208711242897127	30.055283742552334	13.782885035550041
s_16337	RPL11	common essential Hart 2017	6.60995492567944	16.04302884789067	6.048383372094242	28.309354799242232	16.83049195773973	1.443072565551924	17.899944094539293	22.137438657567067	12.242956477349683	7.250917956821978	12.390145169750088	1.4540992126898054	0	3.21847288958251	2.8038170998824934	8.49190885005131	14.12087778427845	5.59523116894483	0	1.686079128572898	9.915962303462212	5.016977510311655	3.9964865662762197	0
s_16338	RPL11	common essential Hart 2017	44.94769349462019	23.693835290333435	19.698161034726077	26.33428353417882	46.32827234788958	44.02916129335632	63.928371766211754	51.75918495862193	57.29106158779315	23.071102589888113	18.539820654833115	30.321973151466377	39.61051340960417	37.33428551915711	30.96370675429851	18.38616356693985	36.585910622903256	46.5104314051091	57.8070110104447	45.891228504895906	44.62183036557995	36.925911240950086	20.800344689230705	35.35628852525622
s_16339	RPL11	common essential Hart 2017	87.25140501896861	73.27940781550663	95.41023965760797	78.34449351418199	169.98812851116872	94.64438521720331	104.84252969658728	112.38422437520339	110.18660829614714	59.325692373998	35.029749481305224	23.504412732281402	45.897896490493714	39.90906383082312	37.99353594660326	38.48627563369554	74.45553740801364	87.64153873704232	81.36568563693096	51.8711680334927	78.08820313976491	63.683503309277924	80.4823702319111	41.84825332846388
s_16340	RPL11	common essential Hart 2017	46.93067997232402	68.79990319983517	36.27211088388663	41.47649656633164	42.43066404182226	62.512848567639054	62.0105206132254	7.973829514697233	59.54129204439905	40.86881030208752	32.606196967105625	36.92542325563181	86.13714820818684	47.63339876582115	56.861465781673665	49.440059713771454	55.84165305601023	38.26728129724023	47.747671075114724	45.56148173110961	53.29829738110939	52.13853517028258	49.352049466054595	53.284031035907546
s_16341	RPL12	common essential Hart 2017	6.60995492567944	0.4544087081613693	3.6879494853182484	1.316714176708941	9.301116315632605	12.583416942934395	42.19272536569976	0	3.438692696376534	7.910092316533067	0	9.797525369238016	4.401168156622685	9.65541866874753	0.4605407024475776	0	14.12087778427845	20.632342622228848	8.702567742673814	26.37021422865485	6.197476439663882	3.7223102831343575	21.87538171253488	18.57701933612556
s_16342	RPL12	common essential Hart 2017	48.913666450027854	60.333539198086754	31.751282109371438	11.85042759038047	31.180743573155993	41.29659224522124	38.99630677738917	2.8718835782707224	18.220249687460388	51.415600057464935	18.403629355457067	44.172393563856616	28.92196217209193	28.96625600624259	24.39441826444134	31.25645126011105	48.781214163871006	32.705444606426525	23.28448165352434	22.18123726675315	30.367634554353025	3.803155982333125	15.643112711165458	19.575814053985763
s_16343	RPL12	common essential Hart 2017	56.845612360843184	132.24016175875101	129.9547569448788	36.20963985949588	36.938501417120264	18.483687274282733	11.507106917918115	24.36750101572285	27.186189502626448	21.093579510754846	0	17.592723601624524	67.90373727360715	13.51758613624654	6.650434260251226	0	1.9255742433106977	14.620837488728352	12.485142706867407	9.734286278589984	17.352934031058872	12.542443775779137	26.502851239195696	24.36994835456128
s_16344	RPL12	common essential Hart 2017	20.490860269606262	3.329144149730614	1.483908928035924	0.6583570883544705	16.56477386309483	3.392765333449285	12.146390635580234	0	6.265663267238976	13.842661553932867	2.8880073996222198	13.158659438881678	17.60467262649074	3.862167467499012	13.179149864911366	8.49190885005131	13.479019703174885	32.20568444654305	0	11.472807126223977	9.915962303462212	16.777155500504694	1.6905078631934647	0
s_16345	RPL13	common essential Hart 2017	48.913666450027854	24.296527191095834	21.789453932057853	92.82834945798034	53.060370830679375	29.143007463147896	60.73195317790117	16.839683972656783	38.36737776314085	33.61789234526554	55.34707936574725	23.31382817248609	38.98177510151521	32.8284234737416	17.8657026597812	21.455704136802787	27.599897487453333	30.90677083567937	21.982548055460562	11.907437338132475	44.62183036557995	31.936260977037023	19.211057335017404	52.435316647475126
s_16346	RPL13	common essential Hart 2017	105.09828331830307	54.0459588801281	68.13614065320863	119.16263299215916	108.24673216928323	106.18896574161869	104.84252969658728	8.76795008371766	99.09713204731054	46.14220517977623	64.41967546274206	93.37413072506624	127.63387654205788	45.70231503207164	68.57784776884824	101.24848706398723	31.45104597407473	72.25494227546487	54.134113235435876	117.26831435520994	89.8634083751263	62.954755976491995	59.30816774775037	113.11018756008778
s_16347	RPL13	common essential Hart 2017	166.5708641271219	218.75244544652128	140.56761476103136	228.4499096590013	154.66353625692693	177.64180585467875	170.04946889812328	139.56921399453336	157.77331392032477	67.89495905024216	59.48177623475883	44.19591931908084	255.8964913922047	79.17443308372974	92.71458975682717	69.39991039015673	93.71127984112064	81.2805485952484	130.64819332929198	203.20590819336664	119.61129528551294	56.400574141406736	86.95625227823979	153.01061041212898
s_16348	RPL13	common essential Hart 2017	50.89665292773169	75.6160338222557	57.18503985720442	157.34734411671846	89.02453160897414	151.9171597388082	127.2174598147614	84.74233670915694	100.30734227624387	75.14587700706414	84.55541694801602	84.74482772882506	65.38878404125133	93.33571379789278	46.02559231419721	42.45954425025654	46.21378183945674	20.632342622228848	38.99026473784852	76.06823120260506	94.8213895268574	67.40581359241227	54.15093576968512	45.19415537443047
s_16357	RPL18	common essential Hart 2017	8.592941403383271	0	3.0805655160223946	15.14221303215282	4.606230850247943	0	4.474986023634823	0.8920249432623153	0.900092182642361	0.659174359711089	36.28692283819704	0	26.407008939736112	32.184728895825096	8.41145129964748	25.72503546022351	5.776722729932093	20.66573710035997	0	8.535279080986681	4.338233507764718	1.72622296956973	12.090680207808818	0
s_16358	RPL18	common essential Hart 2017	1.982986477703832	0	3.193313175972941	18.433998473925172	3.9861400458214193	15.95058626255555	15.982092941552938	6.091875253930714	19.28201790429566	93.60275907897464	88.08946763222892	43.81475019949022	11.317289545601191	20.598226493328063	25.01725050767703	18.245902176569434	19.255742433106978	101.09704052743147	55.65540121186919	19.138825783393663	26.649148690554696	15.239951175731095	22.763489838374042	13.433367143164066
s_16359	RPL18	common essential Hart 2017	62.13357630138673	40.57153995824633	53.991726681231484	71.10256554228282	73.78847109448644	134.97892908538995	109.3175157202221	219.99283976119892	123.653009024525	44.82385646035405	23.523116982608364	33.39723038141707	87.39462482436475	23.816699382910578	33.80809673937803	17.638236836731096	82.15783438125644	75.38592413520684	41.07348730101866	52.2533565263401	55.15754031300855	61.14768730772349	49.897324037954334	40.849458610603676
s_16360	RPL18	common essential Hart 2017	2.643981970271776	5.146778982376091	6.6557673413900975	15.800570120507292	0.8858088990714266	5.3424581013466454	7.032120894283294	0.8920249432623153	28.17799369694662	4.614220517977623	0.8381155712612104	11.895144785987181	0	9.011724090831027	9.87421917738427	0.4518640233490308	7.060438892139225	1.7151875754193473	5.029669967664989	0.8692604238169968	0.6197476439663883	13.243863862166469	13.165717231112993	4.24477711946404
s_16361	RPL18A	common essential Hart 2017	115.6742111993902	102.40702934305995	92.17328081209193	150.76377323317374	79.45769719869662	66.41223410343378	92.05685534334492	66.66251969584857	69.8923521447862	89.6477129207081	77.70381719104783	68.12974194040206	33.32313032871462	75.95596019414724	54.23417918785955	61.29757184054542	85.36712478677427	55.485946007695944	106.11661667229623	92.04466560509731	130.76675287690793	196.22917883654293	116.72338661434695	74.95735416997647
s_16362	RPL18A	common essential Hart 2017	37.01574758380487	21.495933345827105	26.12843305621508	89.53656401620799	68.3850859603038	50.46164784087823	64.56765548387388	18.275625761792142	21.623960372579372	46.14220517977623	38.6196811528126	9.70223308934036	66.64626065742924	32.8284234737416	38.656941075035974	7.88424351021297	49.42307224497458	47.72585882064498	58.53346138095867	77.47700527645274	50.19955916127745	63.60265761007915	18.408657597663098	115.9067324249429
s_16363	RPL18A	common essential Hart 2017	55.52362137570729	55.17720108535238	24.982767108030796	96.12013489975268	56.07217023767528	68.38752288515926	82.46759957841317	69.5344032741193	65.30017921989659	38.23211286324316	63.35457439252077	45.36414169207768	45.897896490493714	39.90906383082312	26.277153959428677	5.6249233934678164	28.2417555685569	26.727333951057144	22.83222425597229	38.33009328584842	63.2142596845716	31.666396633042126	45.98654586016297	88.94007849425202
s_16364	RPL18A	common essential Hart 2017	83.28543206356095	74.41065002073091	104.90288784644056	127.72127514076728	119.58530725308623	82.08656428809705	91.4175716256828	78.15005400893148	55.8492113021518	139.08578989903978	107.04834607269267	125.1266773339982	115.05911038027875	119.72719149246936	105.97488539213256	139.43869999082307	88.57641519229209	120.84674350335231	116.46369822140113	139.7046078764667	123.94952879327764	129.65914948251694	54.781918730069705	129.68961746049294
s_16365	RPL19	common essential Hart 2017	173.84181454536926	106.50626684687055	98.17801851464304	259.3926928116614	176.89753622423194	142.7777001569794	200.7350873459049	272.8942533862305	117.09897570015777	69.21330776966434	55.291198378452776	66.41329164324353	213.14228644215575	135.81955594038192	102.50766316381736	70.08554339745646	148.91107481602728	150.17190467613682	85.99793680163629	148.7492076886446	161.13438743126096	92.22083679997566	24.898051764487086	177.73047838484354
s_16366	RPL19	common essential Hart 2017	111.0472427514146	129.96811821794415	150.54763228702376	142.86348817292009	153.95479083736367	132.6505961842878	172.60660376877175	177.6543116814949	143.02673894049846	108.76376935232967	110.21921995856944	148.1063878973421	224.45957598775695	137.10694509621493	113.54640105727896	73.80950310394786	163.03195260030574	175.65041673352695	102.55339608647219	125.21163806710484	180.34656439421897	81.64715309136255	95.32308320572227	267.7692712413185
s_16367	RPL19	common essential Hart 2017	181.11276496361663	183.26310200470883	139.44013816152588	129.03798931747622	138.8959166777668	146.0168894074599	193.7029664516216	115.06029920499034	120.17933431689093	146.33670785586176	124.46718467001003	116.87854345734763	180.4478944215301	143.54389087537993	154.42489987415877	146.2322002671774	212.45502484528032	122.72890346942727	96.07082537777924	161.48856019095268	192.12176962958037	132.46482982806626	136.6666474187291	131.53752829255288
s_16368	RPL19	common essential Hart 2017	48.913666450027854	38.37363801374	23.27336286009378	99.41192034152505	66.87918625680584	27.62314685611159	80.54974842542681	50.225338795244674	60.18799618117069	50.75642569775385	47.70276113730987	23.31382817248609	74.19112035449669	52.78295538915316	23.093941927492665	27.937601780178525	51.99050456938884	48.175527263331766	43.27993569418655	52.84531189543189	88.00416544322714	73.63661263070246	47.50563694638672	39.900422852041196
s_16385	RPL24	common essential Hart 2017	22.473846747310095	16.877704667912898	15.020938930717211	38.184711124559286	13.641506195853022	20.407784028351966	12.146390635580234	13.173679825365632	20.758850201194562	19.11605643162158	7.780509527813432	24.696160860502463	50.2990646471164	12.87389155833004	12.29864134521324	17.638236836731096	12.195303540967751	12.47267870968778	10.56643592747442	17.018116442912266	14.25419581122693	35.79293541217032	31.30173754282622	0
s_16386	RPL24	common essential Hart 2017	12.558914358790936	8.327639939505676	5.284606073304719	3.950142530126823	19.222200560309105	12.179180795901473	32.603469600767994	20.05967564831677	11.954586420221412	11.205964115088513	0	0	40.23925171769312	18.667142759578557	18.366816247425803	13.86752333344954	21.181316676417676	15.070505931415141	5.029669967664989	16.688369669125958	13.634448167260542	6.473336135886488	3.825069789306509	7.840277413453849
s_16387	RPL24	common essential Hart 2017	83.94642755612888	103.01928037418062	67.57240235345589	187.63177018102408	91.41611733616088	52.89236479729289	117.62820404982963	125.75371294905281	80.17344822265825	50.75642569775385	25.391420411801306	30.03609631177341	93.6820079052543	53.426649967069665	62.21142370497621	31.55251396697077	73.17182124580651	39.68307558156283	104.81468307423246	49.90778385019459	77.46845549579854	52.78643680386974	62.416546188187425	126.24379577016362
s_16388	RPL24	common essential Hart 2017	47.591675464891964	69.78286221245844	32.96605004796315	53.98528124506658	49.694321589284485	29.143007463147896	65.84622291919811	46.156831575900654	42.32608057335368	61.96238981284236	13.556524327057872	30.226680871568718	42.754204950048944	58.57620659040168	36.530768068866465	65.3643480506867	64.18580811035659	72.28833675359598	63.960550151583334	30.768958066800927	70.65123141216826	38.57128851132104	13.952604847971992	19.925331946371738
s_16393	RPL27	common essential Hart 2017	44.28669800205225	35.04449386400938	23.455212510451748	40.1597823896227	43.7593773904294	33.47222515980367	63.928371766211754	39.27083575294951	31.48999237038779	17.7977077121994	31.949669795012483	21.23973451096115	26.407008939736112	34.115812629574606	16.82290259929496	12.761240173472032	36.585910622903256	48.54170951069075	19.26900367014823	26.317772509593752	40.28359685781524	42.72515453684784	45.69839645371779	22.172519630115367
s_16394	RPL27	common essential Hart 2017	62.79457179395468	46.84956114584671	29.05260524274381	111.92070502026	88.13859983452008	120.79886349393485	63.928371766211754	35.3111184829327	46.236567350214095	29.003671827287913	16.863589512310696	26.41261115766101	35.20934525298148	74.02487646039772	54.13879445218522	91.04262971412007	36.585910622903256	33.52129529647229	46.84315628001061	43.231005514383824	83.66593193546241	58.04595141177769	83.9335822262876	46.54246798467665
s_16395	RPL27	common essential Hart 2017	46.93067997232402	39.820564864882904	33.50433202685158	73.07763680734622	58.72959693488956	30.509291987215434	44.749860236348226	25.25952595898517	46.39824338440701	88.98853856099701	111.01193843003864	84.12483327998993	58.47266265227282	62.43837405790069	38.656941075035974	22.110123273431263	36.585910622903256	113.93590148447825	76.22633848008121	122.11678486468426	109.07558533808434	108.296572214093	98.87551570907888	53.383950680270296
s_16396	RPL27	common essential Hart 2017	22.473846747310095	11.128233784774407	8.634312578771329	14.48385594379835	25.334331114055004	32.535772796597186	54.97839971894211	48.48479830829832	17.320157504818027	22.411928230177026	0	23.957348376545447	37.7242984853373	17.379753603745552	7.490369894752325	4.721195346769754	26.3161813252462	3.8633463544599214	18.309650280451738	50.84458245249242	13.014700523294154	23.00795453879488	45.71390857421309	27.96544864855109
s_16397	RPL30	common essential Hart 2017	28.422806180421592	33.152717435063394	20.080049684120837	36.867996947850344	23.82843141055705	24.255977536490427	37.71773934206494	16.839683972656783	18.25523169871794	33.61789234526554	54.5438770067756	19.42799193390495	70.41869050596296	27.03517227249308	28.701576127257653	2.2593201167451538	26.3161813252462	56.68467618416626	51.31089166093878	56.547216926363994	50.19955916127745	79.24683728180409	54.68069822108956	37.70339585336259
s_16398	RPL30	common essential Hart 2017	435.5960296022751	402.15427151347285	503.66334527710694	360.7796844182498	406.85556615452583	332.90053889928	318.36329139573456	291.84432419263055	347.6133603252939	224.11928230177023	198.59155407705293	232.9229821508406	302.42312619078734	262.6273877899328	231.73878202423072	236.66716464145915	289.4779945777082	237.13117063565784	169.17265202877547	192.37749815529557	278.8864397848747	281.24793216784616	213.58107302678826	224.2725446437529
s_16399	RPL30	common essential Hart 2017	37.67674307637281	13.400277325581254	26.46667603606672	88.87820692785351	37.11568777201107	27.62314685611159	15.982092941552938	61.56057375942207	18.67029577878157	1.318348719422178	0	0	29.55070048018089	9.011724090831027	7.070402077501775	1.106283159977508	19.89760051421054	43.86251246618506	0	19.29615094057695	14.25419581122693	34.17488538819795	4.3548322407109445	25.368743072421484
s_16400	RPL30	common essential Hart 2017	528.1353985617873	551.3558386667955	504.13979223777346	343.6624001210336	311.7186582410406	358.11856481280506	446.85931864582017	390.88083114415525	479.87397508534156	456.80783127978464	485.4087670857108	533.9039397174099	483.4997589204064	616.0157110660924	408.4582610765781	514.6875903731973	492.9470062875386	535.6763062171843	493.9360414876113	432.3021110252204	492.0796293093123	610.562515219644	621.6488943748228	389.6182095625903
s_16401	RPL27A	common essential Hart 2017	30.405792658125424	2.8747354415692445	8.252423929376567	52.66856706835764	25.245676498918282	38.38485110028926	47.94627882465882	3.666004147291149	8.354217689651968	31.640369266132268	18.120762869202512	21.859728959796282	73.56238204640773	36.690590941240615	64.67641875800221	61.40661936024459	90.5019894356028	101.09704052743147	63.7411957732138	74.81678228594066	48.96006387334467	46.987193507971995	60.912967222458974	77.65397939046882
s_16402	RPL27A	common essential Hart 2017	29.083801672989537	38.75390512560086	18.21425210669015	25.67592644582435	27.460321621979478	16.53399450638537	50.50341369530729	0	18.18526767620284	20.43440515104376	41.64387985181088	38.57010702811694	23.89205570738029	22.52931022707757	8.83141911689803	18.136854656870263	41.72077527173178	18.067909878632605	28.4238288103741	29.307742273892146	35.32561570608413	25.867153337144373	25.170689050436955	21.273644556617917
s_16403	RPL27A	common essential Hart 2017	29.083801672989537	57.45880375651751	22.891474210699016	40.81813947797717	51.288753032536526	39.802327652013055	87.58186931971011	17.43799579319343	38.52905379733377	66.57661033081999	33.308121238990786	20.333863222433045	42.12546664195999	115.22132944705383	95.22015769505018	88.89235711707408	91.14384751670636	83.34522117896117	114.42176561201038	64.54298235731999	90.48315601909268	46.609156218379724	50.1544492034089	80.05084567787293
s_16404	RPL27A	common essential Hart 2017	177.80778750077693	226.6256766778656	151.405967897085	126.40456096405832	149.08284189247084	182.68241186430495	265.9420265474409	120.64088143754098	186.8863818111713	145.01835913643956	181.21811257952757	125.10315157877397	110.65794222365608	101.0600487328908	125.2770220097338	122.56392981041961	125.16232581519536	256.2475355391707	144.49010822881556	84.0489001741413	151.83817277176513	170.7127355425922	121.81042232442265	215.98323141931763
s_16425	RPL35A	common essential Hart 2017	126.2501390804773	60.63010558328881	76.11942359314097	199.48219777140457	130.03758193628727	126.69913382528318	151.51024108592185	62.006586231053234	107.68298979367053	121.94725654655146	46.208118393955516	99.26229410049888	164.72943671930622	93.33571379789278	97.44171543689401	84.91908850051308	145.70178441050945	124.77687881407448	65.15280656046235	91.71491883131101	109.07558533808434	47.55311340236336	51.14377783822822	109.01508904428422
s_16426	RPL35A	common essential Hart 2017	176.48579651564106	84.24024014696346	147.8307660717173	208.69919700836715	145.62826091132183	167.36112579901834	144.47812019163857	77.50823278881654	82.78201275890753	70.53165648908652	39.6847822230339	65.05448471045136	152.78340886561608	101.0600487328908	115.68681302872872	53.36657453354232	144.41806824830232	88.62436181774369	104.08823270371849	111.56567988133837	151.83817277176513	145.2771379478403	67.31665300079811	148.96567258139044
s_16427	RPL35A	common essential Hart 2017	66.76054474936234	57.52338622245974	34.337211316048524	116.52920463874128	56.51507468721099	51.93031642025828	136.80671557969316	64.2801579887873	83.1620948277136	96.89863087753008	45.18841442352624	95.25763982679587	118.8315402288125	88.82985175247727	74.38834639459837	62.606410113802376	85.36712478677427	29.724737898274615	71.64892590996827	80.2945534241481	68.7919884802691	59.799501627746025	69.89526898983073	102.37344563741607
s_16428	RPL35A	common essential Hart 2017	296.12598067043893	234.95331661737126	182.86265269614793	329.17854417723527	310.1243496731712	265.98168459350074	388.04521662090536	400.8127481436902	266.251449862865	374.4110363158985	258.63906328432086	304.43738391611055	395.4763957879527	228.5115751603582	214.48381665304873	205.2549120648588	268.29667790129054	271.51840833937257	245.79640931181635	260.0677754340972	329.0859989461522	337.78287046125183	234.82547177893855	235.30904549951282
s_16437	RPL37A	common essential Hart 2017	124.9281480953414	124.35737139704841	127.86346404754701	126.40456096405832	100.62870191203939	77.14834233378332	127.2174598147614	129.71343021906964	141.22655457521375	133.15322066163998	158.10356949504737	160.69329365683785	164.72943671930622	187.3151221737021	146.4476553570421	108.7276203476413	162.39009451920217	175.53353606006803	137.14431267879792	136.52712003614553	150.59867748383235	104.49341623175988	211.2750943237055	108.76549079626099
s_16438	RPL37A	common essential Hart 2017	16.5248873141986	17.786522084235635	17.337727147950083	28.309354799242232	35.34406997386822	9.216247623313238	39.63559049505129	11.041521841451733	25.512699160277084	50.75642569775385	97.87447188861135	39.738329401113774	123.86144669352414	25.74778311666008	29.54151176175875	48.78564057714297	42.36263335283535	42.18071936889683	34.015433364775916	101.7265101646262	45.86132565351273	79.24683728180409	84.37763628920716	79.4015688523987
s_16439	RPL37A	common essential Hart 2017	46.93067997232402	30.73239070165552	37.1486358426267	78.34449351418199	81.3179696119762	72.71674058181503	60.09266946023905	90.19239074297272	70.05402817897911	19.775230791332667	36.28692283819704	46.81824090476749	13.83224277795701	27.03517227249308	16.40293478204441	55.17403062693843	51.34864648828527	37.38464165093222	24.75093103536528	45.6139234501707	39.04410156988246	13.324709561365236	21.602744426585012	23.6207518847243
s_16440	RPL37A	common essential Hart 2017	52.87963940543552	66.07345095086696	24.53177646822861	65.17735174709257	37.11568777201107	51.019460070879916	102.2853948259388	3.3178960499018797	50.86372228636126	49.43807697833167	50.54537143714007	38.18893790852631	89.28083974863162	37.33428551915711	39.57802247993113	29.043884940156033	39.79520102842108	10.341217169712765	41.758647717753234	92.32197065982251	45.86132565351273	10.114800719822078	17.520549471823937	140.87579691991337
s_16457	RPLP0	common essential Hart 2017	192.3496883372717	131.33134434242828	83.92085688271536	192.24026979950537	187.52724301308905	105.73353756692954	248.6813661705637	209.98475663682967	152.731094904114	127.87982578395126	44.53188725143309	119.2149882033413	149.01097901708235	180.87817639453704	130.12586634539176	49.39330591698132	158.53894603258078	200.4454990013125	135.06109011562776	193.1267786815706	220.01041360806784	220.20841780572005	174.1149455744399	134.03431422431973
s_16458	RPLP0	common essential Hart 2017	460.052862827289	439.09054180642823	356.64000217372234	452.2913196995213	384.2670706020566	354.7257994793557	439.18791403387473	368.27560886478636	378.7232706268756	649.9459186751337	800.9698627912148	830.2849635756659	491.0446186174739	582.5435930144342	403.177353969033	464.0321999797492	416.5658946362143	359.75989067069173	429.7974269114378	565.0748843113728	466.6699759066903	414.54854623429867	446.7160369425334	435.6117220919228
s_16459	RPLP0	common essential Hart 2017	59.48959433111496	45.6441773443219	36.15936322393609	84.92806439772669	88.05006809476598	63.500492958501795	65.20693920153599	81.71815378198073	44.794717064572744	53.393123136598206	74.48754620537903	70.5132381968442	44.64041987431581	36.04689636332411	37.65471389974677	50.452835280168685	85.36712478677427	56.40198013213508	83.17471522713919	122.11678486468426	97.30038010272295	25.084887551558275	52.203302741037085	44.74471783768175
s_16460	RPLP0	common essential Hart 2017	100.47131487032748	74.63307480963246	30.15462552138497	97.43684907646164	87.9615363550119	64.59052140467706	120.8246226381402	98.01392090876448	92.32469268833012	94.26193343868572	108.91664950188562	88.74948200252808	159.07079194650564	137.10694509621493	129.16421205529957	193.8180500907626	156.61337178927008	160.06345340316278	134.93786428563	126.68795031943336	161.75413507522734	89.33431075522756	138.80120934484216	78.65277410832903
s_16461	RPLP1	common essential Hart 2017	19.168869284470375	16.349154363451014	4.182585794663557	65.83570883544705	30.029216579439662	25.673454088214225	21.735646400511996	35.267609083354415	6.265663267238976	14.501835913643957	0.4190577856306052	6.626975859389666	18.86214924266865	20.598226493328063	17.106912795674155	53.36657453354232	21.181316676417676	15.520174374101927	1.356772192656165	24.736576819143046	50.81930680524384	41.187950212074234	82.17287809510456	28.86432372204854
s_16462	RPLP1	common essential Hart 2017	208.21358015890235	170.54921730654877	217.49446132250495	318.64483076356373	275.57755685862026	288.5642254399861	172.60660376877175	197.01777113503312	160.47359046825187	145.01835913643956	163.13226292261464	87.27185703461404	151.52593224943817	156.41778243371	124.80224234200595	141.99408281442794	152.12036522154511	143.26106265726276	149.28687517729804	207.13982890076477	153.6974157036643	211.01024702348298	188.30916346737115	205.54584670396684
s_16463	RPLP1	common essential Hart 2017	74.03149516760973	52.90515754454553	52.82060441218289	60.56885212861128	56.249356592566095	73.30014882564485	99.08897623762822	74.63634921054582	110.89004243333903	52.07477441717603	41.68927695160289	38.403048223545845	135.8074745472143	81.10551681747926	80.91706199925852	72.15784832704105	73.17182124580651	33.98766097822464	43.005742721224635	71.49706574785597	84.9054272233952	74.14901407229365	77.63111695692861	92.73501635120002
s_16464	RPLP1	common essential Hart 2017	97.16633740748776	102.56487166601923	144.61199657488004	156.68898702836398	132.78390899940354	130.09189915873247	145.75668762696282	162.65307257002638	162.1120987993437	131.8348719422178	41.59848275201886	93.7082483342084	171.01681980019578	79.81812766164624	69.53950205894043	46.68212177688713	93.06942176001704	101.6134979263805	105.04758609341498	189.5448535481804	123.94952879327764	114.3121614011855	92.0432879883155	242.84996570564576
s_16465	RPLP2	common essential Hart 2017	384.6993766745434	388.60571099529056	449.5334146150607	367.36325530179454	437.6820598932828	584.6562659478866	414.8951327627143	500.5237001398227	419.6642309150082	191.81973867592689	125.07831474231112	146.7005294541015	265.327566013539	161.567339057042	176.43546885596817	224.76289871789504	154.68779754595937	187.92272857442805	249.1951141138632	218.24554399356109	305.5355884754294	389.2473127915457	414.1523334789379	234.60960798897358
s_16466	RPLP2	common essential Hart 2017	120.96217513993376	112.70058730781213	139.32739050157534	215.28276789191185	224.64293078510013	207.13785743720328	166.8530503098127	114.85360488142125	163.10390299366384	61.96238981284236	65.26827492150572	68.41561878009503	101.85560591041072	64.36945779165019	47.61007884752509	17.186372813382064	26.3161813252462	55.85212825505493	44.074773300105896	64.80519095262545	94.201641882891	74.04084112669631	50.1544492034089	107.86661572276354
s_16467	RPLP2	common essential Hart 2017	23.13484223987804	1.363226124484108	1.5966565879864705	0.6583570883544705	16.56477386309483	4.380409724312029	26.849916141808936	0.9899293175042034	16.096713253789844	9.228441035955246	11.087574713066257	21.692670155225198	21.377102475024472	30.253645162075593	16.904048369689015	34.91811724369343	30.809187892971163	13.321923877864672	22.99674003974944	7.231388445261186	17.352934031058872	18.85408851326809	9.426355830291339	11.635616996169162
s_16468	RPLP2	common essential Hart 2017	29.083801672989537	41.100090262708214	27.18680766531312	30.942783152660112	30.11774831919376	21.85085659390389	78.63189727244045	52.05289808134759	33.1285007014796	34.936241064687714	37.17043550925027	49.893498134718186	35.20934525298148	59.21990116831818	57.57968276058368	61.56242067673391	49.42307224497458	54.56991188325681	58.31410700258914	49.8553421311335	63.83400732853799	82.96914756493844	70.69766872718503	33.358699089535804
s_16485	RPS2	common essential Hart 2017	49.57466194259579	87.80136821595389	52.6205654131461	90.19492110456244	78.48323368448848	40.86676008436019	67.12479035452235	50.61695629221223	55.04083113118725	49.43807697833167	30.420113839368568	14.779817456142569	130.77756808250265	38.62167467499012	43.26234809951175	60.95475533689556	48.13935608276744	24.079415012133104	48.4741214456287	110.17200226691043	55.15754031300855	45.718717487196265	22.763489838374042	337.3333749703103
s_16486	RPS2	common essential Hart 2017	57.506607853411126	17.564097295334093	34.831847625393834	53.32692415671211	53.94617972975081	55.323081753707555	74.79619496646775	38.78131388174007	108.42140594211996	15.161010273355046	0.4190577856306052	24.314991740911843	40.86799002578208	34.759507207491104	24.81438608169189	26.831318620201017	28.883613649660465	16.31932782508214	11.416112127986144	21.25953512387506	42.76258743368079	15.644179671724933	35.48515300656746	4.24477711946404
s_16487	RPS2	common essential Hart 2017	91.21737797437628	117.56035903534443	104.45189720663836	200.14055485975905	143.94517485293306	107.22780216013771	149.5923899329355	125.44911425124182	121.65616661378982	120.62890782712928	67.36356384965876	117.1644202970406	145.86728747663756	155.77408785579348	157.01161358277585	104.30248770773127	130.93904854512743	130.35541274395374	92.90502359491487	104.83645982646651	135.72473402863903	204.50958364119793	120.23664709070465	73.00952369355377
s_16488	RPS2	common essential Hart 2017	40.32072504664458	27.097121036364562	32.8533023880126	34.23456859443247	53.94617972975081	24.788193752663993	91.4175716256828	49.975135072097295	36.02543529485715	53.393123136598206	23.613911182192396	89.94123013074915	61.616354192717594	65.0131523695667	72.3027462736259	71.48788926429368	48.13935608276744	25.378328622996783	67.74312511577693	52.23826006692036	69.41173612423549	93.03042983196036	71.7571936299939	16.03007271929367
s_16489	RPS3	common essential Hart 2017	89.89538698924038	132.62042887061187	72.81336275721749	38.84306821291376	93.71953994974142	76.13510192909246	52.42126484829364	108.27220775628109	83.48544689609943	110.74129243146294	114.8288556005061	135.49595638262215	76.07733527876356	117.15241318080336	65.39463573691222	63.307583047220994	71.24624700249582	48.67528742321524	61.37023159626875	64.59542407638108	95.4411371708238	115.44513722996527	65.0963826862002	62.22302281158434
s_16490	RPS3	common essential Hart 2017	71.38751319733795	45.718318940622424	75.28654430394403	114.55413337367789	132.60672264451273	107.43257027076274	124.0210412264508	163.38191258929788	99.61714216114682	28.344497467576826	65.5965385075523	26.937313326598492	64.76004573316237	66.9442361033162	50.793290879461104	33.96763540020524	74.45553740801364	23.679838286642998	85.66890523408196	61.815221188327065	114.03356648981544	69.72528370277197	54.42357305563499	52.13555771438686
s_16491	RPS3	common essential Hart 2017	38.99873406150869	53.21128306010587	66.31398874532105	63.86063757038364	103.28612860925367	107.6064422933425	109.9567994378842	88.4627358311117	70.91913835036391	16.479358992777225	12.718408755796663	9.344589724973966	21.377102475024472	46.98970418790464	27.82106760755952	30.898094830342295	14.762735865382016	27.526487402037358	27.91673281822966	72.74851466452036	52.05880209317662	29.562136373880136	20.356290626311125	34.107895559372785
s_16492	RPS3	common essential Hart 2017	226.7214539508048	213.77306791746278	191.591523586191	146.81363070304693	160.33288523651976	129.20663882318223	191.14583158097315	172.00844889919534	165.42409747278487	145.67753349615066	141.4774493691992	167.3202695162275	131.4063063905916	144.18758545329644	148.81726567439375	163.80814338099947	146.34364249161302	164.7426504476685	137.70624726553473	134.18154736000002	187.16378847784927	168.63580252982882	171.27920441995272	45.34383397809094
s_16497	RPS4X	common essential Hart 2017	269.0251654751532	253.80649844088896	229.3402764259281	182.3649134741883	154.66341338154427	180.6559310549232	249.32064988822583	328.0801243440816	163.26557902785675	285.42249775490154	300.6112067221783	251.23099248119792	281.0460237157629	140.32541798579743	206.43752132017448	189.73573395450242	248.39907738708	261.12709945246314	214.0558115756137	224.55523029594417	224.34864711583256	225.7366607176259	154.20270901104834	252.18863605877357
s_16498	RPS4X	common essential Hart 2017	8.592941403383271	13.622702114482795	17.337727147950083	17.117284297216234	17.362051022412164	0	26.849916141808936	24.07378789299719	8.51589372384488	7.910092316533067	15.651813255210898	14.064530727409778	31.436915404447753	7.724334934998024	7.070402077501775	13.41565931010051	2.5674323244142636	9.44188028433919	13.225141718194363	12.012320776254668	21.69116753882359	10.465510763015743	29.712450188612912	0
s_16499	RPS4X	common essential Hart 2017	63.45556728652262	51.92219853192228	93.95178705043637	134.30484602431198	50.1372260388202	32.51017678276905	83.10688329607528	42.24062370546212	93.89323699690684	50.09725133804276	30.929965824583206	50.727602898572854	124.4901850016131	212.41921071244565	363.00283316578304	330.1093758626948	146.9855005727166	363.58984254702057	447.25740099137784	52.6879867382486	156.17640627952983	304.5530782970345	227.72060677222527	91.53678407038161
s_16500	RPS4X	common essential Hart 2017	36.35475209123692	53.13714146380536	43.64800985452314	52.01020998000317	47.6568628211141	19.875567812178403	62.64980433088752	52.49891055297874	59.5762740556566	17.7977077121994	34.61069169567462	16.87743687289173	25.1495323235582	32.184728895825096	37.0724545417081	28.79457603008645	27.599897487453333	26.677242233860465	14.47223672166576	37.18352780730621	42.76258743368079	48.79426217674049	35.57086139505231	23.171314347975574
s_16505	RPS5	common essential Hart 2017	867.2260862491426	703.9606915661493	751.5306604687125	761.0607941377679	604.7464292356792	731.5072236632404	744.765531076367	811.1984525152038	789.4215617267178	866.814283020082	1134.7425155655055	1141.7069667155324	872.6887716274696	827.1475326227051	939.9193185812126	835.5415907295131	895.3920231394744	752.7739208128069	926.0502380127423	878.8492879461011	764.1488450105568	818.3059268287925	753.0807492130102	1175.946111357155
s_16506	RPS5	common essential Hart 2017	168.55385060482573	151.2416267748697	116.93055260022163	277.82669128558655	168.1277332225065	218.35498985607012	215.4386128521336	136.54503106735717	112.11348668436722	255.10047720819145	163.36973230907716	186.5812026455614	269.7287341701617	184.74034386203607	137.3179870784846	191.87046662542951	232.35262535949084	225.42425089881914	196.924869063228	196.69360735554108	259.0545151779503	155.23024726926485	251.1616159324698	203.79825724203698
s_16507	RPS5	common essential Hart 2017	406.51222792928553	287.6910727085992	289.2239931497601	439.1241779324318	351.66895906515674	278.8413576143274	404.0273095624583	221.63547587390337	394.88994790318054	473.94636463227295	467.29848810401074	445.2497499947794	460.236441521115	419.0451702236428	384.118654662614	343.1822186691454	419.7751850417321	414.8462599528975	435.8412888633917	441.9839555847493	430.10486491267346	486.7549914458279	452.8936217964085	607.5488697325634
s_16508	RPS5	common essential Hart 2017	51.55764842029963	37.39067900111675	39.12718108000794	86.9031356627901	71.21957613702625	66.48902214491815	47.94627882465882	38.433205784350804	79.40005006295125	48.1197282589095	62.33487042209149	68.86855442435908	59.10140096036177	40.55275840873963	28.661003242060623	7.385625690073801	19.89760051421054	8.176361151606631	24.353512232405606	53.242596847699026	45.86132565351273	48.362706434348055	36.801803074830886	36.10548499509319
s_16509	RPS6	common essential Hart 2017	183.0957514413205	92.48417935981033	133.3044634503454	205.4074115665948	136.94723540011574	85.832373740923	223.11001746407905	235.1028688219947	138.75791808399467	253.78212848876925	207.70954727383975	194.28110859805025	204.33995012891037	194.3957625307836	164.3802648219371	127.7214492544195	240.05492233273364	238.48017596371818	181.43844035727335	228.17450068897568	199.558741357177	145.4388293462378	124.21762153648555	240.90213522922306
s_16510	RPS6	common essential Hart 2017	23.13484223987804	33.681267739525275	30.041877861434422	48.06006744987634	43.22781832575697	56.79175033308761	51.142697412969405	40.5653637682647	51.313768377682436	33.61789234526554	25.527611711177357	9.797525369238016	26.407008939736112	31.541034317908597	48.15176532036672	96.4182441975183	53.27422073159597	57.71759098206432	57.57410799126218	35.66987029533634	43.38233507764718	37.46563992893988	12.620442659213253	6.0425272664589444
s_16511	RPS6	common essential Hart 2017	132.86009400615674	196.79254426217454	150.25303497671524	249.5173364863443	188.1474566928982	154.39906872287918	197.5386687575943	117.42088976188099	156.7115457034895	98.21697959695226	60.274494706228026	49.34527021055648	176.04672626490742	96.5541866874753	67.90020367513526	72.00204701055175	95.63685408443132	132.8697537703533	80.29665505804971	207.13982890076477	97.30038010272295	109.13235645247929	53.34853603233081	109.71412482905617
s_16512	RPS6	common essential Hart 2017	64.7775582716585	46.775419549546186	45.244666442509605	34.23456859443247	34.54679281455089	28.636387260802458	66.48550663686022	38.433205784350804	51.06038033181172	44.82385646035405	55.811534251169874	78.8566643533924	74.19112035449669	56.64512285665217	63.55247292712192	80.83677236425291	61.61837578594233	45.128031598917616	83.17471522713919	50.1850889049198	80.56719371563048	48.09284209035316	40.6423849846327	77.0047025649946
s_16533	RPS7	common essential Hart 2017	419.7321377806445	435.22328822187745	455.2690113281675	371.9717549202758	411.72714647327075	496.13191503805047	428.32009083361874	461.8511762074099	586.403484650499	319.04039010016703	249.3080300258586	342.8886729091056	263.44135108927213	242.67285587452125	297.32418723249157	311.62970470217465	378.0544097700003	329.2860910386336	316.69114353830423	341.2689345417037	257.81501989001754	260.5867749858096	211.7346605071204	360.40436794815577
s_16534	RPS7	common essential Hart 2017	81.30244558585711	73.94668218221128	66.80862505466636	178.4147709440615	102.22313335529144	53.88000918815563	110.59608315554634	123.52365059089702	104.82103721155053	114.0371642300184	54.82674349303016	63.24274213339517	99.3406526780549	110.07177282372184	104.34982597360766	129.98076937116463	129.6553323829203	120.93022969868011	109.51532147434314	148.0523688814306	153.0776680596979	149.48452242616725	127.59863726287249	152.6614942455103
s_16535	RPS7	common essential Hart 2017	228.70444042850863	262.64357042413997	331.4571960666547	265.97626369520606	317.12204337522326	378.7055209379539	202.01365478122915	295.9128314119746	348.8018225650645	110.74129243146294	93.72929113209732	109.15511174963456	127.00513823396892	108.78438366788885	147.19220625586888	139.9373178109622	107.83215762539908	130.33871550488817	182.39779374696985	71.39218230973376	174.7688355985215	137.37363439278056	138.24042265244708	55.83097765273943
s_16536	RPS7	common essential Hart 2017	35.032761106101034	13.474418921881767	26.1975350466225	11.192070502026	34.9896972640866	28.129767058457023	37.71773934206494	4.6559334647953525	19.53540595016638	25.04862566902138	18.86808424087969	37.47365117979352	108.14298899130029	36.04689636332411	30.16434400499444	15.58147183326539	67.39509851587442	39.1666181826138	35.37220555743208	88.02811025979862	39.66384921384885	33.50079254820922	30.41362941698706	69.41402339956396
s_16537	RPS8	common essential Hart 2017	26.43981970271776	29.36916457717141	3.575201825367703	9.875356325317057	19.842291364735633	28.15536307228515	34.521320753754345	32.68943862780936	24.359218931764005	23.7302769495992	4.145180756514035	6.626975859389666	56.58644772800595	27.678866850409584	12.217495574819184	0	19.89760051421054	18.90045780774394	9.607082537777924	31.098704840587235	26.649148690554696	7.525466265467482	1.3321621887587398	78.60301514903131
s_16538	RPS8	common essential Hart 2017	38.33773856894075	32.24390001874065	27.34320099480679	7.900285060253646	25.24579937430091	21.87645260773202	38.357023059727055	68.83818707934077	43.08624471096583	61.30321545313127	1.6308340427304042	33.20664582162176	41.49672833387103	13.51758613624654	18.366816247425803	30.19692189692368	31.45104597407473	25.411723101127905	10.621274522066802	27.08214949528856	39.66384921384885	11.409467946999374	31.558862708280785	52.9846738285866
s_16539	RPS8	common essential Hart 2017	14.541900836494769	2.726452248968216	4.06983813471301	1.9750712650634117	10.541175049103026	11.140344377382469	28.128483577133174	0	8.96593981516606	9.228441035955246	17.32804439773332	3.2658417897460055	28.92196217209193	10.299113246664032	0	5.126305573328647	16.046452027589147	2.581129982661801	5.481927365217045	24.736576819143046	8.676467015529436	16.264754058913496	12.004971819323965	21.92292138209215
s_16540	RPS8	common essential Hart 2017	25.778824210149818	18.62119790425786	34.44995897599907	51.3518528916487	39.06449192504474	64.10949721615975	64.56765548387388	83.54571306808364	43.08624471096583	33.61789234526554	67.36356384965876	21.144442231063493	133.92125962294742	67.5879306812327	58.784774361858034	31.75506908025022	69.32067275918511	62.013908540145465	73.4579555001765	91.9922238860362	70.03148376820188	68.75399927238975	45.799616962697954	132.83568021773402
s_16549	RPS11	common essential Hart 2017	130.21611203588498	124.51521372000772	167.64167476639392	119.16263299215916	130.39232327221677	122.2675320733149	116.3496366145054	191.86143022394305	133.25241895436787	74.48670264735306	24.689496139916145	76.40140157227685	206.8549033612662	65.0131523695667	57.44372513971233	37.3332386769279	51.99050456938884	35.2531801109572	46.73347909082584	149.8957731671868	105.357099474286	94.94453540632918	126.45340397157878	115.60697349185463
s_16550	RPS11	common essential Hart 2017	105.09828331830307	66.61156038568713	117.94528153977654	157.34734411671846	139.25028938754843	69.85619146453931	132.33172955605832	111.72063200491783	107.93637783954124	134.47156938106215	46.91004266584068	104.98339867136045	154.66962378988293	106.85329993413932	119.65514884468854	100.84337683742834	137.3576293561631	134.61833582390375	138.61076206063882	180.79980759094937	170.43060209075676	122.48439326024312	143.80253666643299	72.16080930512136
s_16551	RPS11	common essential Hart 2017	44.28669800205225	34.5159435595475	25.815646397227745	65.17735174709257	38.88730557015393	37.448398737082776	92.69613906100705	28.32721828573967	58.22613578169306	17.138533352488313	50.2171078510935	29.65492719218279	48.412849722849536	33.4721180516581	34.34978321221966	6.684452756655186	59.69280154263163	63.27942767287803	42.32058230449006	56.26991187163878	63.2142596845716	31.666396633042126	14.225242133921864	107.41717818601482
s_16552	RPS11	common essential Hart 2017	162.60489117171423	120.35139375025489	127.99440105617639	155.37227285165503	116.5733849707077	93.55435677102805	173.88517120409597	124.20898121059022	228.33411819104532	79.76009752504176	119.34769704285873	70.77558928131293	166.61565164357307	166.07320110245752	124.62571183593758	89.68703764407297	197.05043089879473	143.62724490462173	121.72627120824862	164.84562198867877	204.51672250890812	123.67088754182306	206.32030336360057	116.1065717136684
s_16553	RPS12	common essential Hart 2017	23.795837732445982	13.020010213720397	10.838353136053655	21.067426827343056	27.283135267088667	24.762597738835865	21.735646400511996	18.275625761792142	8.804263780973148	29.662846186999	25.66380301055341	52.82522231532202	27.035747247825068	13.51758613624654	5.688779970159042	4.020022413351139	43.64634951504248	21.897861754961408	18.419327469636507	8.535279080986681	26.649148690554696	20.58031148283782	12.176388596293673	20.174930194394957
s_16554	RPS12	common essential Hart 2017	471.289786200944	455.58797936248027	387.76571096511907	377.2386116271116	318.0080980250599	259.24734595425844	373.3416911146767	397.8973551658412	341.64930113727803	493.06242106389453	551.6618327653562	502.5808029975177	562.7207857396147	481.48354428154346	372.3211269050454	392.57552458612673	447.3750825291854	390.5664780719777	393.64393238889943	405.0999816323899	433.2036031325054	403.2996336456998	331.9949675043287	219.37889242458192
s_16555	RPS12	common essential Hart 2017	239.28036830959573	257.5063505721222	218.5273796107387	242.9337656027996	267.5164992764581	232.56065146135336	210.32434311083668	168.73406224887177	222.84185308351334	241.91699001396964	199.38427254852212	226.51011660647046	171.64555810828472	201.4764028878651	176.39489597077113	202.8085767609531	243.90607081935505	157.9319918631878	146.23075058361843	203.5205585077332	234.88435706326115	279.5752276510766	182.13894294798294	124.49620630823375
s_16556	RPS12	common essential Hart 2017	36.35475209123692	11.582642492935776	11.558484765300054	5.925213795190235	28.346130521050906	23.319525173283942	56.25696715426635	37.290977117941104	29.851484039295983	25.707800028732468	13.228260741011301	41.192428613803585	33.951868636803574	25.74778311666008	23.432763974349157	28.545267120016867	21.181316676417676	42.11393041263459	23.846416240261167	29.79481420486174	19.212176962958036	15.833198316521063	9.426355830291339	32.509984701103384
s_16557	RPS13	common essential Hart 2017	108.40326078114282	98.85546040442779	120.68760407594729	68.46913718886493	105.32358737742405	86.79442211795762	115.07106917918117	53.89134294253583	66.90370553973085	132.49404630192888	111.52179041525326	100.16816538902698	42.12546664195999	151.91192038829448	260.3186394958973	277.36600659510975	182.9295531145163	246.2891978558825	197.28099791240822	72.69607294545926	107.21634240618516	28.18662344750407	86.25507304986564	89.93887321211221
s_16558	RPS13	common essential Hart 2017	11.897918866222991	5.527046094236946	2.2040405572823247	0	1.3287133486071399	0	4.474986023634823	0.44601247163115765	10.442772112064961	14.501835913643957	15.187358369788274	1.9070348569538553	22.005840783113428	1.931083733749506	0.961654290092183	0	21.181316676417676	6.0448996116316165	0.90451479510411	6.032381247657882	13.014700523294154	7.255601921472586	0	6.4919648032076704
s_16559	RPS13	common essential Hart 2017	52.21864391286758	42.537457983492835	26.692171355967808	37.526354036204815	42.07616845665802	24.204785508834174	40.91415793037552	33.62497297064996	51.02539832055417	61.30321545313127	9.830401356174441	12.777490319291056	49.04158803093849	50.851871655403656	44.1834295044069	49.689368623841034	45.57192375835318	93.75322730493616	53.39411422410892	59.25988163593718	61.35501675267244	13.99880240135397	61.17009238791354	28.514805829662567
s_16560	RPS13	common essential Hart 2017	12.558914358790936	1.363226124484108	8.47791924927766	21.725783915697527	15.147405899350971	21.82526058007576	37.71773934206494	42.44731802903122	20.14712807568047	15.820184633066134	0	4.171713078274106	23.89205570738029	21.241921071244565	4.72712568006686	0	19.89760051421054	46.87661365246808	31.98704939619816	31.58577677155683	26.02940104658831	7.525466265467482	12.090680207808818	13.08384925077809
s_16569	RPS15A	common essential Hart 2017	3.30497746283972	43.52041699611609	12.209514404139032	26.33428353417882	39.24167827993555	61.627588232088826	20.45707896518776	45.7652140789331	23.585820772057005	5.9325692373998	5.730617699452424	8.438718436445866	16.975934318401787	25.10408853874358	8.573742840435592	24.821307413525446	15.404593946485582	0	3.165801782864385	22.998055971509054	12.394952879327764	0	2.6643243775174796	0
s_16570	RPS15A	common essential Hart 2017	87.91240051153655	77.21124386599965	55.18103829895889	76.36942224911857	87.34144555058536	119.990391199869	90.13900419035858	126.49343854340964	100.41228831001652	36.25458978410989	26.557799569109086	28.581997099083605	43.3829432581379	69.51901441498221	94.01506609377581	113.60461701090037	66.11138235366728	53.33778722865537	58.36894559718152	60.181583778815266	70.65123141216826	37.70817702653618	77.97395051086802	76.35542573952037
s_16571	RPS15A	common essential Hart 2017	76.6754771378815	32.624167130601506	23.429756189587447	144.83855943798352	57.57806994117323	6.304506478381262	76.07476240179199	114.64691055785215	56.06761733676496	76.46422572648632	84.36334466134551	58.666334180306215	132.6637830067695	83.03660055122876	44.522251551263395	81.60023902058057	78.30668589463504	57.26792253937754	50.351538271242276	95.20705698599872	56.39703560094133	40.324838727289375	58.864113684830784	63.07213892578409
s_16572	RPS15A	common essential Hart 2017	38.99873406150869	35.73088649143058	36.27211088388663	69.1274942772194	53.326088925324285	37.90382691177196	77.99261355477834	86.3305778471978	85.86237137564069	77.7825744459085	69.45885277781179	59.52396469938511	106.2567740670334	71.45009814873173	49.41166877211837	78.93580867727653	53.91607881269954	70.95602866460118	49.44702347613817	62.19740968117447	64.45375497250438	49.036799274336786	57.90580929100207	110.46332129889313
s_16573	RPS16	common essential Hart 2017	240.6023592947316	159.25358206845675	187.53987480015678	204.7490544782403	200.10587683036246	131.8112278021767	203.29222221655337	121.6416963301305	134.31418717120314	114.69633858972948	89.53871327579127	103.14813033908004	199.31004366419876	126.8078318495509	78.03209912898197	28.186910690248112	150.836649059338	133.802485133858	212.91839376132702	125.42140494334922	150.59867748383235	127.50137077055476	82.68712842601371	131.3376890038274
s_16574	RPS16	common essential Hart 2017	284.88905729678385	242.27887928353712	240.24773155238913	494.4261733542073	481.17522768753685	574.8513100065263	521.6555136122879	649.4482904635252	1002.7122209137406	323.65461061814466	249.18232261398498	402.41263760849074	418.739713187244	276.7886685040958	212.0451555199395	335.1266339163243	265.0873874957727	234.0001887759159	308.7698647607367	402.88948531320614	311.7330649150933	317.3915776232102	320.8544439043402	429.26943589237555
s_16575	RPS16	common essential Hart 2017	222.09448550282917	255.29888949725756	255.26867048310635	196.8487694179867	218.08801865720116	180.14931085257777	244.84566386459105	315.5808895633238	178.94722820158296	242.5761643736807	212.01188710473477	202.9586523637406	211.2560715178889	325.06576184783347	309.26976756556803	432.1836233059187	293.9710011454332	294.58160579267314	291.06343902080124	154.34695872439397	311.7330649150933	247.1277012724454	309.1065972504708	180.97646078644738
s_16576	RPS16	common essential Hart 2017	441.5449890353866	318.89699037913266	394.8906582949902	547.7530975109195	454.77790131951963	572.2158249394865	467.9556813286701	302.57039466194897	478.6420168672455	338.1564465317886	300.3073724609188	392.2574688748863	257.78270631647155	448.0114262298854	419.82372606225965	472.92921905635933	345.961505714822	382.8230881239923	472.3373635942974	314.5165318202014	354.49565234877406	329.28611976540213	409.2440788803189	198.55468540471276
s_16581	RPS18	common essential Hart 2017	37.67674307637281	69.86656293911722	106.49954443442704	110.60399084355105	108.33526390903732	103.83503682668842	145.1174039093007	128.5168065779963	143.2801269863692	86.35184112215265	79.33465123377823	80.64488117522438	62.873830808895505	86.25507344081126	52.418350297985995	49.64261482705089	74.45553740801364	72.65451900095498	41.416067509385954	29.79481420486174	106.5965947622188	43.45390186963376	93.20403340010452	81.79883686557011
s_16582	RPS18	common essential Hart 2017	84.60742304869683	54.34252526533015	36.42850421338031	55.960352510129994	58.818251550026275	26.737886520561354	77.35332983711622	20.8537962173372	45.336475167571734	69.87248212937543	57.99761737890694	82.31309070293372	42.754204950048944	77.24334934998024	36.232518907207	27.984355576968664	44.28820759614605	80.39790894894038	43.62251590255384	34.575746535855224	79.94744607166409	56.400574141406736	62.24512941121772	32.11030612365238
s_16583	RPS18	common essential Hart 2017	165.90986863455393	195.42931813769042	142.38976666891892	232.40005218912808	134.20103121238213	153.76446845139307	150.23167365059763	39.96705194772805	127.56349580138543	147.65505657528394	95.26933097524369	96.2588033952216	155.2983620979719	139.03802882996442	124.2605558691643	117.43762423709097	148.26921673492373	206.05742740932288	110.2966104394495	110.41911440279615	204.51672250890812	206.82905375155764	153.64192231865331	160.50177165896417
s_16584	RPS18	common essential Hart 2017	61.47258080881879	34.5159435595475	21.025676633268333	43.45156783139505	35.16688361897741	1.443072565551924	43.47129280102399	32.83085240162953	46.27154936147164	46.14220517977623	33.81797322420543	40.57243416496844	27.66448555591402	50.20817707748716	24.516136920032423	26.130145686782406	12.837161622071315	27.06012172028501	10.169017124514749	27.344358090594035	57.01678324490772	26.37955477873557	39.209002286893806	0
s_16585	RPS19	common essential Hart 2017	15.863891821630656	49.26988787925458	30.649261830730275	34.89292568278694	34.458261074796795	36.358370290907516	54.33911600127999	55.56660287973325	82.10032661087834	23.7302769495992	20.21605179735554	30.77490879573043	66.01752234934028	6.43694577916502	10.375332765028872	6.684452756655186	24.390607081935503	10.757491134268431	9.154825140225869	27.569221426258153	11.775205235361376	8.037867707058682	22.59207306140433	22.0228410264549
s_16586	RPS19	common essential Hart 2017	87.25140501896861	79.17716189124616	85.85575645055346	55.960352510129994	68.29643134516706	39.77673163818493	122.74247379112656	39.227326353371225	82.26200264507125	37.57293850353207	22.129752326340494	30.846675320403854	35.20934525298148	16.092364447912548	32.846442449285846	9.39563689674937	53.27422073159597	38.733646978992574	23.956093429445936	61.01349894299089	40.28359685781524	10.654529407811873	13.609771294032573	58.07816533648305
s_16587	RPS19	common essential Hart 2017	66.0995492567944	87.9592105389132	83.69536156281427	71.10256554228282	110.28394518668837	180.3999709166419	82.46759957841317	248.76607051856973	131.23382855446997	5.273394877688712	0	0	32.69439202062566	5.149556623332016	8.912564887292085	14.475188673287882	4.4930065677249615	18.484183843188276	11.470950722578529	25.223648750112638	9.296214659495824	24.302621765972177	21.174202484160734	27.76560935982559
s_16588	RPS19	common essential Hart 2017	106.420274303439	64.71978395674114	46.99771635998974	177.09805676735257	122.86245612857914	123.45994457480268	176.44230607474444	237.68103927753972	148.16066996838708	67.89495905024216	60.88562477852915	32.944294737153015	132.6637830067695	75.31226561623073	75.22828202909946	46.884676890166574	112.32516419312404	138.96474509918158	157.5371855224198	76.83260818829986	117.1323047096474	92.57154684316932	73.51789776117693	99.87665970564923
s_16589	RPS20	common essential Hart 2017	224.73846747310097	264.1646388715834	191.38421761496872	183.68162765089727	137.3016081098974	162.1978397944686	143.83883647397644	96.92608721701836	103.05583485752337	163.47524120835007	133.92392534034585	139.76296174079388	154.66962378988293	130.6699993170499	91.4546863050755	89.34422114042312	236.20377384611223	111.42156045807869	120.9178849615163	120.53558917423354	149.97892983986597	121.21705327946442	102.44346033293084	191.5133634203936
s_16590	RPS20	common essential Hart 2017	59.48959433111496	45.94074372952397	27.074060005362576	94.80342072304376	70.77679456287316	86.89680617327014	79.91046470776469	74.83215795902959	33.578546792800786	46.801379539487314	50.54537143714007	76.8543372165409	85.50840990009789	37.97798009707362	57.48429802490935	44.81237196058197	63.543950029253025	42.14732489076572	39.552199324585345	56.8769637001503	85.52517486736159	28.537333490697733	57.08789743315246	37.9032351420881
s_16591	RPS20	common essential Hart 2017	24.456833225013927	4.766511870515236	19.09077706543022	27.65099771088776	8.769557250960172	58.843827156297486	30.685618447781643	12.183750507861426	18.05857365326748	20.43440515104376	13.975582112688478	8.534010716343523	28.293223864002975	24.460393960827076	9.332532704542636	0.4518640233490308	37.22776870400682	14.204563524172686	0	22.89317253338686	28.50839162245386	18.34168707167689	6.045340103904409	3.695419938352561
s_16592	RPS20	common essential Hart 2017	142.11403090210797	123.99622254590412	146.59054181226128	161.29748664684527	169.6338786767697	123.28077247800576	180.91729209837928	85.1339542061245	220.29001854768433	87.01101548186374	17.65630798377989	46.36530526050343	97.45443775378804	45.05862045415514	14.181377040200578	45.73163993339893	64.18580811035659	51.12283949335256	49.0496046731785	98.51167706466367	83.04618429149603	80.37981311058384	26.58855962768055	87.24224799161986
s_16593	RPS21	common essential Hart 2017	130.8771075284529	140.79022648715824	120.86945372630527	111.26234793190552	136.32702172030662	142.97716819338729	166.21376659215056	143.38751749073	165.83916155284848	212.25414382697065	157.59371750983274	105.17398323115577	206.22616505317723	185.38403843995255	115.26684521147817	169.43306677446728	141.85063592388806	185.85805599071523	173.6403874097036	124.28993592422674	189.02303140974843	162.37767624514007	117.02704814128742	185.47083615393467
s_16594	RPS21	common essential Hart 2017	31.72778364326131	32.92073351580357	19.585413374775527	25.67592644582435	28.523194000559087	21.748472538591376	31.32490216544376	21.397713063210244	42.09444051664566	18.456882071910492	24.825687439292196	38.4983405034435	11.946027853690143	41.196452986656126	49.91278235976297	43.81513632030364	29.525471730764032	38.300675775371346	46.73347909082584	94.89240667163214	58.87602617680688	52.59741815907361	28.006430204924147	19.925331946371738
s_16595	RPS21	common essential Hart 2017	190.36670185956785	168.48048029392692	173.3518151586365	265.3179066068516	283.1953413650989	309.5298216983398	237.1742592526456	251.20282720029465	197.84916403707257	333.542226013811	349.06128923116535	310.23025501164557	242.69298692233664	280.00714139367835	257.2713850848326	417.1942768863728	344.03593147151133	233.26782428119793	291.84472798590764	284.0924169866065	301.1973549676647	306.06295537540956	379.2900156467467	140.97571656427613
s_16596	RPS21	common essential Hart 2017	40.32072504664458	30.880673894256546	24.713626118586582	75.71106516076411	36.938501417120264	43.067112916321705	26.21063242414682	63.834145517156145	32.678454610158425	62.62156417255345	24.45202675345361	91.80121347725455	108.77172729938924	95.2667975316423	103.55046322430361	39.390003680393605	95.63685408443132	86.40941408244088	111.94112424588057	83.19473620974406	108.45583769411796	153.17950546290302	130.53559892633984	101.17481163083036
s_16597	RPS23	common essential Hart 2017	316.61684094004517	240.46124445089163	240.89876119122812	381.1887541572384	385.6841928150352	383.9967870116443	287.03838923029076	292.25771283976877	289.04212448605233	351.9991080857215	356.05956417501204	341.0769303320494	288.59088341283035	361.1126582111576	281.5156067631223	346.6101156687771	425.5519077716642	407.0193838095844	398.0845704882016	304.5049404868862	310.4935696271605	210.28149969069707	229.3409183674292	294.48592519821887
s_16598	RPS23	common essential Hart 2017	29.74479716555748	42.61159957979335	27.18680766531312	17.775641385570705	16.387587508204017	65.17392964850688	44.749860236348226	53.58674424472484	66.29198341421676	98.21697959695226	39.8314574099124	37.926586824057566	86.13714820818684	56.64512285665217	78.15381778457305	76.67648856053137	77.66482781353147	71.00612038179787	36.72897775008825	81.71842395741554	88.62391308719351	65.81395477484148	46.672212968041805	111.11259812436738
s_16599	RPS23	common essential Hart 2017	81.96344107842505	97.48267514958539	82.81883660407419	91.5116352812714	65.01891384352626	50.03181568001717	62.0105206132254	101.9845237538666	54.33739699399534	39.550461582665335	52.22160257966249	65.69800491451073	45.897896490493714	44.414925876238634	15.820675424005747	39.234202363904295	57.76722729932093	21.531679507602423	56.10765860942125	68.02002405258797	45.86132565351273	22.414707398004914	55.84144363287858	40.4999407182177
s_16600	RPS23	common essential Hart 2017	164.58787764941806	73.19570708884784	31.933131759729406	102.7037057832974	144.56526565735962	147.6135380559806	167.4923340274748	245.74188759139355	51.15209234348953	200.38900535217104	155.49842858167972	174.82959090892106	143.35233424428174	164.7858119466245	192.418435820762	177.47311160116956	107.1902995442955	289.11995253625287	311.67566624279266	207.31225051736777	138.20372460450457	224.38847503764842	363.3979255561351	115.30761628453371
s_16645	RRM1	common essential Hart 2017	88.5733960041045	44.438793542797114	75.0174033144998	40.81813947797717	22.854090771731535	25.16683388586879	53.69983228361787	83.40429929426347	57.32604359905069	25.707800028732468	42.39120122348805	20.882091146594753	55.957709419916995	31.541034317908597	34.47150186781075	4.222577526630586	26.95803940634977	53.0049994594275	50.17347384665214	100.05552749547303	32.22687748625219	10.03395502062331	13.422842396567559	248.2436178723978
s_16646	RRM1	common essential Hart 2017	55.52362137570729	130.95107723056742	79.69462541850868	21.725783915697527	49.07410790947533	45.97885406125368	88.22115303737222	150.12121396477568	187.40639192500757	32.95871798555445	21.38243095466332	57.593404087207034	15.718457702223876	41.840147564572625	49.072846725261876	65.83175200015462	69.32067275918511	60.66490321208511	73.17021388640158	46.9178140858962	46.48107329747912	32.610353817025754	50.87114055227835	17.77806390699086
s_16647	RRM1	common essential Hart 2017	50.89665292773169	49.047463090353034	42.545989575881975	32.917854417723525	38.3557465054815	58.715847087156845	25.571348706484702	51.16087313808527	28.98637386791117	35.5954154243988	75.41645597622428	38.37952246832162	37.095560177248345	25.10408853874358	20.208979057216112	35.52578258353178	101.4135768143634	66.62631662838892	105.21210187719214	43.9278443215978	45.241578009546345	25.35475189555317	38.32089416105464	30.31255597665747
s_16648	RRM1	common essential Hart 2017	77.99746812301738	34.13567644768665	98.55990716403781	49.37678162658528	43.31635006551106	41.70082839225417	55.617683436604224	12.531858605250697	30.174836107681802	54.71147185602038	40.34130939512704	43.81475019949022	67.90373727360715	63.72576321373369	33.2664102665364	55.32983194342775	75.73925357022078	39.99916611172514	45.54122268194683	66.00419815022876	52.05880209317662	32.44866241862822	19.740819786421838	84.64554241549025
s_16657	RS1	non-essential Hart 2014	450.13793043876984	553.9794719283884	489.40618364517934	618.8556630532023	549.3833730437151	602.3773728815424	353.523895867151	224.06134698054294	444.11516185845005	532.6128826465599	413.90002247953805	462.1519018818961	331.3450883628793	572.2444797677703	577.6610363142563	814.1326403895005	441.5983597992534	605.4336047053152	541.5469380919153	283.312943541492	576.9850565327075	747.7186676812328	887.9083484465584	348.06971516721467
s_16658	RS1	non-essential Hart 2014	572.4220965638395	574.9755323608285	720.3431166590938	696.5417994790298	555.4067261069417	480.30930884463555	599.0088434494041	885.4975792034458	895.6976832460045	512.1784774955161	804.0045453777155	660.6282493134447	607.9899439220195	556.7958098977742	648.2312434790465	609.3295923479907	498.0818709363671	633.3262743547116	641.5919514992912	624.042364433165	585.6615235482369	525.3000887507474	570.3492118801203	729.8484507678858
s_16659	RS1	non-essential Hart 2014	789.889613618693	986.3567020997715	934.3314781466383	956.5928493790456	1069.0031247272527	1283.1669885656233	751.7976519706502	866.5583610713679	1045.1035454545822	1109.3904473937628	1072.5089232305004	1012.2403282396883	630.6245230132218	1002.2324578159936	1294.7662327131668	1661.5472831719067	1155.3445459864186	1248.3341802448072	1456.8249344396268	752.7834859145989	1011.4281549531456	1148.5382758581725	1061.6649483465635	853.0457016994037
s_16660	RS1	non-essential Hart 2014	485.17069154487086	460.65105761819757	475.6691146434612	476.65053196863664	527.7692181300713	596.3235264672254	563.2089552603255	603.922394532654	543.5138979849836	766.6197803439965	1006.3571356379415	912.6227692928246	594.7864394521515	686.1784200589912	629.9170950714542	743.7510342851842	581.5234214798307	608.1805500665492	652.0900001913603	587.3308120974086	628.4241109819177	784.9429065525733	736.3389395720369	650.296399860292
s_16813	SARS	common essential Hart 2017	411.8001918698291	431.5880185565865	427.7948733247314	522.0771710650951	328.54915019878035	411.3895697433028	405.30587699778255	453.1811304979341	369.63063678877415	409.34727738058626	450.3336205046136	345.15335113042585	259.6689212407384	429.98797804822334	432.94806407669375	380.85827384972316	433.254204744907	464.8693956920898	406.1155264549538	252.3866603175078	443.739313079934	482.1422424315101	394.9021041169216	164.44678984533996
s_16814	SARS	common essential Hart 2017	19.168869284470375	2.726452248968216	11.714878094793724	24.359212269115407	8.769557250960172	9.722867825658675	28.128483577133174	5.645862782299556	11.631234351835591	31.640369266132268	11.506632498696863	46.1029541760347	5.658644772800596	32.184728895825096	14.601344857451128	10.501920056726878	33.37662021738543	35.26987735002276	57.24507642370787	32.62745881197685	50.81930680524384	61.14768730772349	38.76494822397422	35.00677063287024
s_16815	SARS	common essential Hart 2017	352.31059753871415	369.68794670583065	288.2601768519338	273.21819166710526	294.1795437391203	211.8969072947201	301.7419147365195	358.86583756095376	353.8440415812753	613.6913288910238	572.5134439598	609.0665416510171	403.6499937931091	504.01285450862105	461.51368258308	500.74223339071983	481.3935608276744	472.98012489951753	477.6412265349244	398.4081068371595	387.96202512295906	526.7564473763223	418.52267784014407	414.8866312648817
[truncated: 5,473 more rows]
