# Supplementary material for: TP53-dependent toxicity of CRISPR/Cas9 cuts is differential across genomic loci and can confound genetic screening
Source: Nat Commun. 2022 Aug 4;13:4520. doi: 10.1038/s41467-022-32285-1 (PMC9352712; doi:10.1038/s41467-022-32285-1)
Supplement: Supplementary file 7 — Source Data [file 41467_2022_32285_MOESM7_ESM.zip › Source Data/Sup. Table 2.tsv]

gene	T09A	T09B	T12A	T12B	T15A	T15B	T18A_p53wt	T18B_p53wt	T18A_p53KO	T18B_p53KO	essentiality
AARS	162.3665323004662	171.05968645785998	171.6943893434724	112.77629941402057	252.74212750839968	133.5272348516255	172.3426649944532	131.47430536666366	290.35560377433745	295.73721535214764	common essential Hart 2017
ABCF1	123.18107589076939	149.4382127611227	110.47467095967912	132.57815800678335	71.45108110520893	131.62242408341402	94.26253742654364	116.21725846881301	53.67918725239852	43.340798801607846	common essential Hart 2017
ABCG8	193.86488960586843	143.1135639926894	194.62685714196175	168.03291434430156	208.65919829181834	158.67073699201717	224.5309367885482	141.4573113615536	395.8162292348578	350.12566875024373	non-essential Hart 2014
ACCSL	343.294596584473	312.4082321895912	343.18936592347967	391.51103274833895	304.17221159441124	364.58078103567937	318.5911940918589	327.1788945872418	250.9095343540143	333.34173195942503	non-essential Hart 2014
ACTB	762.7102233236681	539.2130787227125	1214.4237295026096	962.9360949966372	1687.2741157646508	888.022780140197	1740.4181802960975	1438.6830148862136	743.7820718533098	789.6948487528252	common essential Hart 2017
ACTL6A	65.99655816369989	68.9827970324474	39.08490163916445	56.01097144810052	26.817115273420313	58.09672843045047	30.139738361706016	58.01444993256792	130.94468405509338	160.6159014412526	common essential Hart 2017
ACTL7A	234.2127853923122	270.40079757878743	167.0281306783885	234.90661964900337	208.07142590226394	253.2636397413998	213.12233783821114	304.4628469837753	89.87197259681874	46.52762224290254	non-essential Hart 2014
ACTL7B	562.9206427008311	592.86963385584	572.1551009341359	589.5296186759671	507.835344575017	592.9294959288728	617.0352879097184	705.6666728161443	740.5287877774068	787.1453899997895	non-essential Hart 2014
ACTL9	194.05237982792437	252.69178102717404	202.0051293901714	245.16586829134906	219.49625172422793	284.5787287707967	186.29999349752512	224.7118141868621	985.3384144891031	1220.553378015868	non-essential Hart 2014
ACTR10	8.774542392219189	34.41785608868378	17.468558079544927	20.82023989181918	28.874318636860778	32.457975490323804	24.273614787951153	10.849455571804912	20.061918468068136	22.095309192976547	common essential Hart 2017
ACTRT1	508.02350568284436	492.61659663341754	587.9485918005739	528.8793546432764	736.4053325629912	513.6131755405464	538.3887759967566	465.62246828996075	315.56855536258524	247.29749904446828	non-essential Hart 2014
ADAD1	224.4257958009908	150.3207218916018	221.94640573668386	198.58435331599273	236.2110290521817	145.33706161453676	228.77881937643963	184.5914316036252	285.8823381699709	294.4624859756297	non-essential Hart 2014
ADAM18	386.04236721323315	347.7085974087541	391.04842915510966	343.2322156078887	415.8489656097507	415.43922854692613	440.76838852454637	468.82456455247257	363.55449548215364	528.3753265666603	non-essential Hart 2014
ADAM2	260.61140865779214	356.53368871354473	357.9459104198989	327.0135504747687	267.25275837552437	352.96143534958924	319.8048748312565	400.26203281398324	238.7097190693783	187.38521834812803	non-essential Hart 2014
ADAM20	381.91758232800186	479.42308513275543	375.39452722309727	576.51696874358	267.25275837552437	595.7295677581437	301.5996637402931	572.1392586693995	237.48973754091466	216.70399400803922	non-essential Hart 2014
ADAM30	291.92227574113844	218.56809464864997	291.14263465908215	250.8235421749956	199.47525470503058	199.62416850856425	387.36643599105383	221.50971792435024	265.9559732050654	269.60526313353114	non-essential Hart 2014
ADH7	354.7315001298869	404.1891817594146	280.1749326685003	382.0815762755947	386.276667260294	447.63053052970037	350.7537336858942	444.1495874707635	977.6118648088337	1189.32250829118	non-essential Hart 2014
ADSL	341.2322041418574	366.6825437140541	281.57082201275614	360.77100464719285	352.11239711744344	371.819061954883	308.67946805344553	392.5393300632193	219.1900146139606	223.71500557888754	common essential Hart 2017
ADSS	47.24753595810333	67.07069391640941	55.03792271637443	50.91906495281865	22.04146460829067	53.71566366356405	67.96612140626323	28.253790551575285	296.0488509071676	256.85796936835237	common essential Hart 2017
AFM	442.8519044961907	335.9418090023665	399.62317798411	356.05627641082083	313.72351292467056	314.67473890853825	396.06448129006964	234.3181029743977	542.8917801663032	608.0459125990277	non-essential Hart 2014
AHCY	404.41640897471774	385.4358627367343	446.2857646349492	386.13624255887476	613.3037527256879	453.7259249879771	511.56643165607056	511.9586847945442	477.41943813875656	543.6720790848749	common essential Hart 2017
AICDA	392.7920152072479	305.4952440008385	383.4707441434349	308.72040491764494	415.66528673801486	261.91148062908	442.79118975687567	265.962348392162	558.7515400363301	492.68290402415977	non-essential Hart 2014
AIPL1	248.42454422415437	209.5959184887794	212.57400585382297	226.49554447531557	313.90719179640627	205.3386008131987	165.66742092776664	204.55744359340508	92.31193565374595	121.73665545745733	non-essential Hart 2014
ALG1	141.74260787430998	107.81319877352654	74.58037353595665	59.97134316665308	79.16559371811066	64.00164181190608	57.042994751685214	54.058919255347384	455.4597706264117	423.2101530039354	common essential Hart 2017
ALG14	40.947864497022884	53.127049654840086	47.38047259931364	55.89781797042759	40.11546558708902	59.430095968198515	38.595047512842335	44.98003455810785	87.8386700493794	75.6339430067274	common essential Hart 2017
ALG2	64.8716168313641	50.59719014746675	57.2314631144908	59.02839751937866	65.7570360814005	45.90593951389693	61.49315746280959	46.147857900906295	28.195128657825485	42.49097921726259	common essential Hart 2017
ALPI	285.1726277471236	303.28897117464084	346.3799701389217	352.2844938217231	323.64217199840135	376.962051029054	402.33516511029035	347.7099823880532	254.16281842991722	272.7920865748259	non-essential Hart 2014
ALX3	351.91914679904744	361.97582835149905	285.55907728205864	359.2622916115538	200.9446856789166	354.1043218105162	331.94168222523206	385.7584203308412	137.85791271638712	121.09929076919839	non-essential Hart 2014
ANAPC2	59.99687105790898	43.390032248554334	53.642033372118554	47.52446062263074	51.2464052142758	31.23889659866845	58.05439536784984	41.815610016331426	170.79741398490438	184.8357595950923	common essential Hart 2017
ANAPC4	234.362777569957	240.04248349030738	264.6207371182206	186.89182728978994	192.12809983560032	168.95671514035922	180.43386992377026	186.09830043304257	29.686217192614336	40.79134004857209	common essential Hart 2017
ANAPC5	102.3696612425572	64.4231665249722	74.9791990628869	37.906415020431666	51.61376295774732	27.429275062245466	73.22540461031932	42.38068582736293	37.412766872883815	27.19422669904806	common essential Hart 2017
ANKRD30A	399.3541729792067	353.88616132210757	435.5174754078324	500.13837131435207	661.2439382487202	305.1506850674808	839.86707166311	454.3209520693306	193.97706302571285	103.89044418620703	non-essential Hart 2014
ANTXRL	203.61438115277863	198.12329979255148	253.0547968372433	190.8521990083425	352.66343373265073	194.67166051121436	339.2237666616174	189.86547250658592	341.1881674603209	492.04553933590086	non-essential Hart 2014
APOA4	334.85753659195456	299.7589346527245	337.00757025606083	396.98011750253056	463.7891511327829	380.9621536422982	361.67686034047216	366.35748415209287	257.82276301530806	198.85778273678892	non-essential Hart 2014
APOBEC1	337.7073879672052	321.0568216682861	416.85244074749676	281.9784663609424	556.7673960054224	367.78086312627465	694.4681190832824	391.25849155821453	171.20407449439224	110.26409106879643	non-essential Hart 2014
APOF	277.4105325540067	187.97444479204216	240.01320210662414	121.07422111003547	253.9176722875085	148.3466626283109	351.7246782774122	95.61082722653076	409.5071330542827	396.44083609705996	non-essential Hart 2014
AQP8	241.67489623013964	195.76994211127396	228.32761416756784	184.0629903479667	313.17247630946326	180.57606082644932	277.3260489523419	194.1977203911608	126.8780789602147	142.13232548174338	non-essential Hart 2014
AQR	41.81031951848033	36.7712137699613	38.28725058530395	30.174260712781418	31.225408195078447	30.857934445026153	48.547229575902314	33.71619005821317	27.652914645175	45.252892866384656	common essential Hart 2017
ARCN1	131.8056261053438	94.57556181634047	164.51552985872792	168.7872708621211	154.84128887324195	90.47851149004582	173.9609059803166	132.22773978137235	28.8728961736386	13.384658453437716	common essential Hart 2017
ARIH1	586.8443950351723	489.93965227096436	534.4262060865343	425.83425430912786	555.6285870006607	452.202076373408	539.2788085389815	459.40663436861416	153.9887795927392	167.4144581160146	common essential Hart 2017
ARL2	95.05754258237455	96.48766493237845	78.36921604179403	39.98089544443538	22.592501223497937	43.42968551522199	66.9547207900986	35.034700283953356	44.325995534177565	68.19802164370645	common essential Hart 2017
ART1	331.1827282396576	365.18227819223966	347.2175037454752	322.7137183231973	405.56294879254835	386.29562379329036	347.1126914677015	356.90188224749903	94.75189871067315	126.83557296352883	non-essential Hart 2014
ASB17	488.2245382337344	302.7006317543214	381.67602927224874	255.72685954082257	331.7240423547746	267.43543185689333	339.83060703131616	272.3665409171858	337.12156236544223	335.2538260242019	non-essential Hart 2014
ASIC5	339.5072940989425	348.9441101914247	411.5879437920175	370.9170998118656	491.52466076488196	385.1527373323635	348.5691083549786	397.3613103173548	592.5043623238231	618.2437476111706	non-essential Hart 2014
ASZ1	299.2343944013211	222.53938573580578	318.6615960172693	262.13888994228864	312.8051185659918	292.38845292046386	200.0550418773641	349.21685121747055	248.87623180657496	192.48413585419954	non-essential Hart 2014
ATOH1	208.5641230150561	205.09512192333614	172.7712182661841	189.19261466913952	173.68674111333047	157.94690890009682	227.4437705631023	192.35180607512456	304.58872160641283	351.18794323067533	non-essential Hart 2014
ATP2A2	286.6725495235714	240.63082291062676	223.54170784440484	170.86175128612481	199.29157583329481	180.00461759598588	151.91237254792765	142.21074577626229	34.566143306468746	35.69242254250058	common essential Hart 2017
ATP4B	390.3546423205203	327.4108874077354	391.0484291551096	309.8519396943742	378.3784757756565	344.961230123101	419.5289755850891	334.33652152697425	520.1187916349827	502.88073903630277	non-essential Hart 2014
ATP5A1	121.71865215873287	83.66186556941595	107.20430163885106	55.21889710439	103.37446901288325	62.63017805879382	102.67739055303338	56.50758110315057	193.97706302571285	204.5940649311194	common essential Hart 2017
ATP5B	125.05597811132904	111.9315747157622	142.77953864102932	105.79850162418987	84.49228099844758	81.52590087945181	113.07458888720579	94.55601904593863	174.05069806080732	182.71121063422916	common essential Hart 2017
ATP5C1	406.66629163938933	410.80800023800765	548.5845122925582	440.7327955360637	653.5294256358184	428.58242284758546	471.51496725595115	434.5432986832279	316.78853689104886	208.418253060673	common essential Hart 2017
ATP5D	200.05206693371528	149.73238247128242	150.9554619430994	183.6858120890569	113.32986386096121	234.67268664365568	235.45406344312622	283.85641574149304	158.32649169394313	208.20579816458672	common essential Hart 2017
ATP5L	214.86379447613655	416.5443095861216	393.04255678976085	334.36852652350916	175.22964363591083	377.1525321058752	324.0527574191479	147.48478667922302	237.48973754091463	242.1985815383968	common essential Hart 2017
ATP6V0B	97.4949154691021	131.4938604413816	38.087837821838825	120.13127546276104	103.22752591549464	131.62242408341402	64.52735931130348	130.720870951955	245.21628722118416	139.58286672870761	common essential Hart 2017
ATP6V0C	41.62282929642436	49.86176587206752	43.07315690846694	37.906415020431666	85.96171197233362	85.14504133905365	86.17133249722659	27.123638929512275	48.25704712589362	29.743685452083813	common essential Hart 2017
ATP6V1A	130.680684773008	72.36574869928384	78.1698032783289	55.82238231864563	23.69457445391247	33.52466952052224	37.01726255162551	33.15111424718167	31.990626746378915	54.38845339809612	common essential Hart 2017
ATP6V1D	123.74354655693729	117.37371435371647	120.24589636947022	85.43087564306241	39.12359967971594	106.85988409666464	10.31628628487924	87.58675070988338	94.34523820118528	62.036829657203384	common essential Hart 2017
ATP6V1E1	253.11179977555355	216.21473696737243	71.78859484744491	156.15179918864385	74.94097966818828	96.00246271785912	108.01758580638264	119.79607193867922	58.01689935360244	43.340798801607846	common essential Hart 2017
ATP6V1G3	377.6053072207147	265.34107856404074	304.30387704778036	229.3243814171388	357.8064421412519	239.62519464100555	318.7934742150918	225.65360720524797	243.1829846737448	252.39641655053978	non-essential Hart 2014
ATR	174.365906512048	198.71163921287086	139.58893442558733	121.6399884984001	81.73709792241124	86.85937103044398	138.15732416808865	118.47756171293904	144.77114137768086	174.63792458294924	common essential Hart 2017
AURKB	57.934478615293365	100.01770145429474	50.252016393211434	55.633793189190754	38.93992080798019	79.04964688077686	42.88338612538037	76.47359309293044	156.69984965599164	103.67798929012072	common essential Hart 2017
AWAT1	342.9196161403611	370.0654953808905	332.42107669636295	399.620365314899	330.25461138088855	359.8187541151506	376.2410292132429	368.6177873962189	172.42405602285586	100.0662560566534	non-essential Hart 2014
AWAT2	188.24018294418946	199.29997863319025	177.87618501089128	185.0059359952411	157.5964719492783	200.57657389266998	176.38826745911172	161.04660614397915	187.60604837706958	173.36319520643139	non-essential Hart 2014
B3GNT6	167.42876829597728	141.34854573173124	189.04329976493827	111.83335376674614	206.08769408751778	85.14504133905363	208.75308717637992	103.97394922979706	498.15912412263776	505.43019778933854	non-essential Hart 2014
BANF2	29.99843552895449	81.19084000407456	25.12600819660572	58.08545187210424	34.53162788632205	55.620474431775534	40.456024646585256	21.09616361184288	149.2444069820474	132.5718551578593	non-essential Hart 2014
BARHL1	231.36293401706155	302.2593771890819	266.8142775163369	286.08970938305885	284.7022511904212	250.10165386616873	264.7846813119005	224.52345558318495	165.51082736156212	140.22023141696656	non-essential Hart 2014
BEND2	402.35401653210215	492.5871796624016	385.46487177808615	488.6344344176042	356.1533322956301	469.53585436413255	431.6657829790647	447.35168373327537	196.01036557315217	151.69279580562744	non-essential Hart 2014
BHLHE23	406.10382097322145	226.6283447070255	333.8169660406188	192.81352595467328	293.1514792902659	235.43461095094028	207.05393414122335	218.797354031399	196.8236865921279	161.89063081777047	non-essential Hart 2014
BIRC5	128.6182923303924	153.70367355843823	113.6652751751211	194.43539246798528	90.186326022256	104.0026679443474	112.06318827104116	107.36440409598609	67.77675158131126	47.58989672333411	common essential Hart 2017
BIRC8	479.787478241216	269.6065393613563	552.1739420349304	267.0422073081156	566.4656404330702	296.5790366105291	436.31822581342203	352.6073060836595	266.7692942240411	269.60526313353114	non-essential Hart 2014
BMP10	298.1094530689853	314.6145050157889	371.3065655720623	305.7029788463668	412.5427459185071	312.0080038330422	391.4120384557124	297.9833110172807	138.67123373536285	115.36300857486793	non-essential Hart 2014
BMP15	447.3516698255339	579.6614138696699	448.0804795061353	610.2744229160043	465.6259398501404	541.1567392488846	513.184672641934	609.5284414993175	566.4780897165996	486.30925714157036	non-essential Hart 2014
BPIFA1	505.84861910699516	513.0319745185001	530.0391252903016	499.38401479653254	611.4669640083304	468.0120057495633	521.4781576944839	579.2027063072933	433.9067636235547	497.1444568419723	non-essential Hart 2014
BPIFA3	322.85816238037273	233.33541409866643	236.9023629965682	299.8567158332654	274.63664901930173	273.8355960380839	235.4540634431262	247.95526588062472	151.27770952948674	147.23124298781488	non-essential Hart 2014
BPIFB3	707.2131175951022	529.0642237222032	601.030069083886	597.638951242527	616.0589358017243	611.8252187495309	530.7830433631985	604.442759200034	448.5465419651179	504.15546841282065	non-essential Hart 2014
BPIFB6	549.5338408460351	557.4516007526133	451.66990924850757	522.9576559783931	507.5047226058927	576.5862195376183	586.4100772522532	603.6893247853253	487.99261138544114	511.803844671928	non-essential Hart 2014
BPIFC	332.60765392728297	304.17148030511987	402.2155439091566	305.325800587457	396.01164746228903	299.4362527628464	466.457964175128	353.3607404983682	292.3889063217768	230.72601714973587	non-essential Hart 2014
BRDT	333.5451050375628	345.9435791477959	397.2302248225285	368.03168613120596	384.34803910706853	355.15196773303245	321.3219757555034	365.6040497373842	202.92359423444594	226.90182902018225	non-essential Hart 2014
BSND	210.55151936884937	333.0001119007695	196.620984776613	254.97250302300301	214.16956444389103	308.5793444502615	192.16611707127998	304.1991449386273	252.1295158824779	252.39641655053978	non-essential Hart 2014
BUB1B	56.43455683884564	72.218663844204	67.80033957814241	39.03794979716096	29.20494060598514	40.572469362904755	38.63550353748892	34.09290726556751	65.06568151805881	170.81373645339562	common essential Hart 2017
BUB3	247.26210484740741	260.69319714351764	265.6178009355462	320.4506487697387	331.94445700085754	278.1785645896061	344.6853299889064	231.45505219850475	41.88603247725036	31.868234412946943	common essential Hart 2017
BUD31	89.15160058761163	104.1360773965304	61.02030562032817	85.71375933724472	81.27790074307185	89.4308655675295	33.67964051828223	89.56451604849366	30.092877702102207	54.813363190268745	common essential Hart 2017
BYSL	85.30805103546435	89.86884645378542	50.052603629746315	104.66696684746056	29.388619477720894	75.81146857481734	60.27947672341203	126.95369887841163	197.90811461742888	120.67438097702576	common essential Hart 2017
C10orf113	361.4811481239017	350.0619550900316	292.73793676680316	308.90899404709984	407.7670952533774	366.4855918038908	355.2038963970186	340.9290726556751	445.29325788921506	496.5070921537134	non-essential Hart 2014
C10orf120	229.8630122406138	343.5902214665184	207.38927400372972	446.95623680807483	239.14989099995375	384.39081302507884	253.2547142876237	375.2103385249198	182.9972292695404	149.1433370525917	non-essential Hart 2014
C10orf2	136.68037187879892	75.30744580088074	110.87349648660935	72.04104745176565	106.53374560673824	102.28833825295706	84.75537163459612	94.55601904593861	148.0244254535838	170.17637176513668	common essential Hart 2017
C10orf53	110.52548590199171	71.70386685142454	150.15781088923893	78.9245506768689	82.37997397348637	56.85860143111299	98.61156007605156	81.08837888302108	653.910099256491	639.0643274276295	non-essential Hart 2014
C11orf40	292.85972685141826	479.790797270455	342.9899531600146	411.8786587294664	296.09034123803804	345.9136355072067	255.27751551995297	396.3065021367627	305.40204262538856	306.5724150525496	non-essential Hart 2014
C12orf40	105.7444852395646	134.14138783281882	89.13750526891076	81.47050392450984	84.85963874191907	82.85926841719984	47.33354883650475	134.48804302549837	307.4353451728279	282.9899215869689	non-essential Hart 2014
C14orf183	474.9127324677608	421.3981098037565	475.79885362778765	456.19710415136416	442.1150442679637	537.7280798661038	503.2729466035206	504.98941645848896	320.0418209669518	313.58342662339794	non-essential Hart 2014
C16orf78	292.4847464073063	334.61804530664784	303.30681323045474	226.11836621640578	339.2548760959406	235.43461095094025	345.4944504818381	205.31087800811375	509.13895787881023	527.7379618784014	non-essential Hart 2014
C17orf102	224.76327820069153	187.44493931375473	234.74870515114486	246.4482743716423	157.59647194927828	262.1781541366296	215.79243546488576	242.30450777030967	362.33451395369	386.24300108491695	non-essential Hart 2014
C17orf78	419.82810522771814	356.5336887135448	418.76680327676195	429.3042942910977	413.2774614054501	395.8958700650763	509.50317439909475	389.902309611739	157.78427768129262	91.14315042102825	non-essential Hart 2014
C19orf45	362.7935796782934	418.1622429919999	407.4002757592499	392.6425675250683	438.8088245767201	460.77372483035964	373.40910748798194	369.55958041460474	282.62905409406795	300.8361328582192	non-essential Hart 2014
C1orf109	102.55715146461318	83.39711283027222	55.83557377023493	59.02839751937866	45.55236019046739	19.429069835757208	38.43322341425599	47.27800952296931	30.092877702102204	65.01119820241176	common essential Hart 2017
C1orf146	428.60264761993733	400.95331494765804	504.91311709369586	468.83257582484134	463.6054722610471	458.678432985327	410.62865016284036	411.3751904309362	205.36355729137313	182.2863008420565	non-essential Hart 2014
C20orf173	321.170750381869	285.1975339998198	315.0721662748971	391.88821100724874	337.60176625031875	387.05754810057493	341.24656789394663	412.8820592603535	259.0427445437716	208.418253060673	non-essential Hart 2014
C21orf59	251.04940733293793	194.74034812571506	234.90823536191695	184.62875773633135	208.29184054834684	211.81495742511777	207.33712631374945	168.95766749842022	54.22140126504901	62.88664924154864	common essential Hart 2017
C2orf57	357.4501083496984	214.67034598903408	440.3033817309954	298.7251810565361	413.2774614054501	264.0067724741126	400.21122381634467	296.66480079154053	624.6305425733646	690.9033220726898	non-essential Hart 2014
C2orf61	388.10475965584874	341.6781183504804	365.9224209585039	290.9930267488858	427.604413400839	362.4854891906467	442.9934698801086	368.24107018886457	617.3106534025831	736.1562149390744	non-essential Hart 2014
C2orf71	458.22610270477986	641.5841378582847	534.2267933230692	634.7910097451391	423.1961204791809	851.6408944673576	441.9820692639439	1082.8736125400421	631.5437712346583	588.2876072630006	non-essential Hart 2014
C2orf83	394.47942720575156	410.513830527848	348.7729233005032	386.9848936414217	421.7266895052948	448.77341699062725	429.84526186996834	428.8925405729129	548.9916878086212	446.79264646951617	non-essential Hart 2014
C3orf17	23.436277756995697	11.03136413098839	8.973574355930614	16.595843392029785	17.633171686632537	15.428967222513075	15.373289365702398	12.05495063533879	53.67918725239852	51.83899464506036	common essential Hart 2017
C3orf30	360.2062146139211	300.58260984117163	378.32589484603466	368.65403025840703	460.22578102110924	394.98156089633477	410.95229836001306	310.33963541850295	536.2496585113347	366.2722408528035	non-essential Hart 2014
C4orf40	329.98279081849944	433.9003224855433	344.18642974080535	363.2226633301064	361.8473773194385	480.7742378965803	372.19542674858434	480.6911565841342	230.16984837013305	249.84695779750405	non-essential Hart 2014
C6orf10	186.3652807236298	133.25887870233976	177.87618501089128	145.59080793917036	254.57891622575724	194.67166051121436	190.9524363318824	152.9471861858609	138.26457322587498	96.87943261535871	non-essential Hart 2014
C8A	212.9888922555769	314.7615898708687	281.371409249291	296.0849332441677	299.39656092928163	261.1495563217954	266.8074825442298	325.86038436150164	146.39778341563232	98.15416199187659	non-essential Hart 2014
C8B	662.4029545237264	519.9449627072528	564.1387078428379	532.9528798395019	967.8039751756962	550.6807930899421	776.3511129679711	623.466978171428	246.0296082401599	267.6931690687543	non-essential Hart 2014
C8orf17	451.5514507995875	500.735680633825	424.9884814968739	605.1447985948314	450.0867073012955	631.3304810160165	513.3869527651669	643.7343639270913	450.57984451255726	667.320828607109	non-essential Hart 2014
C8orf86	336.35745836840226	417.64744599922045	386.76105474060944	392.9254512192506	407.4915769457738	430.5824741542075	432.67718359522934	442.17182213215324	361.9278534442022	460.8146696112128	non-essential Hart 2014
C9orf114	121.30617367020973	159.88123747179174	136.59774297361045	140.87607970279828	173.3928549185533	177.90932575095323	133.10032108726548	168.20423308371153	93.53191718220954	81.58268009714418	common essential Hart 2017
C9orf53	392.15454845225764	331.9999348862266	256.0459882892202	246.44827437164227	374.9253129870243	221.9485507120029	368.71620862897805	255.8663272350658	392.42739165579223	416.1991414330871	non-essential Hart 2014
CABP2	425.040333400874	359.181216104982	364.92535714117827	462.2319562939204	403.72616007519076	428.7729039244066	377.65699007587335	454.32095206933064	143.55115984921724	186.11048897161015	non-essential Hart 2014
CABP5	128.9932727745043	157.08662522527467	137.1959812640058	227.06131186368017	328.0504649200595	205.719562966841	105.99478457405337	172.5364809682864	327.3617101377334	354.37476667197	non-essential Hart 2014
CABS1	307.6714543938395	284.60919457950047	366.12183372196904	319.09280703766353	352.11239711744344	319.436765829067	359.24949886167707	242.9825987435475	267.98927575250474	207.7808883724141	non-essential Hart 2014
CACNG2	343.48208680652897	300.49435892812375	308.89037060747825	253.65237911681885	304.9069270813543	272.76890200788546	324.0527574191479	277.26386461279213	131.7580050740691	111.5388204453143	non-essential Hart 2014
CACNG3	549.7213310680911	514.5028230692985	543.3997804424649	403.3921479039966	562.0573475114121	491.2506971217435	505.7003080823157	519.8697461489853	346.881414593151	388.7924598379527	non-essential Hart 2014
CACNG5	299.0094061348539	242.8665127078404	320.8950189680788	241.0169074433416	282.3511616322035	324.35117761105266	328.17927193309964	299.7162101711106	300.92877702102203	318.68234412946947	non-essential Hart 2014
CATSPER4	331.1077321508352	331.0880087847315	374.09834426057404	359.07370248209895	441.3803287810207	474.8693245151247	387.1641558678209	490.1090867679926	431.0601400571396	490.7708099593829	non-essential Hart 2014
CCDC155	273.36074375759785	298.58225581208575	282.3684730666166	333.42558087623473	314.8255861550851	339.81824104892996	365.5201826818978	269.72952046570543	419.13143177882887	656.0607191145344	non-essential Hart 2014
CCDC172	650.5910705342006	488.3217188650861	446.68459016187944	605.3711055501773	650.2232059445747	524.2039234118023	625.0455807897422	578.2609132889075	201.29695219649446	159.34117206473474	non-essential Hart 2014
CCDC83	372.91805166931556	308.2163138198156	264.4213243547554	341.72350257224963	386.00114895269036	342.29449504760487	336.7964051828223	293.839421736383	284.6623566415073	354.37476667197	non-essential Hart 2014
CCDC84	70.49632349304306	53.98014181430319	71.98800761091003	54.69084754191633	92.20679361134931	41.33439367018935	63.515958695138856	28.442149155252455	56.93247132830147	37.39206171119108	common essential Hart 2017
CCDC94	155.2419038623395	144.73149739856765	112.66821135779547	106.5528581420094	144.0042354408324	68.38270657879252	99.31954050736681	64.41864245759166	88.38088406202988	59.48737090416763	common essential Hart 2017
CCKAR	388.8547205440726	364.3291860327766	423.552709599925	381.13863062832036	464.5238666197259	448.392454836985	451.6915151791244	403.2757704728179	237.0830770314268	226.2644643319233	non-essential Hart 2014
CCL1	215.98873580847237	187.0919356615631	95.71812646325988	210.4654684716504	131.1467144193295	242.29192971650164	316.77067298276256	142.39910437993944	302.9620795684613	369.0341545019256	non-essential Hart 2014
CCNA2	69.37138216070727	65.59984536561096	49.25495257588582	53.18213450627726	50.32801085559703	43.0487233615797	42.88338612538037	73.83657264145008	35.78612483493235	22.095309192976547	common essential Hart 2017
CCNH	88.49538481041576	87.80965848266759	67.80033957814241	101.08377338781777	62.63449526189266	84.38311703176903	56.436154381986434	71.9529866046784	162.66420379514705	216.70399400803922	common essential Hart 2017
CCNK	30.560906195122392	24.26900108817446	28.516025175512837	35.83193459642794	13.592236508445913	24.000615679464786	8.495765175782905	6.2158339213465625	45.545977062641164	44.61552817812573	common essential Hart 2017
CCT2	43.872711961095945	77.07246406183889	74.77978629942177	76.94436481759263	57.30780798155575	91.81187902779386	47.53582895973768	50.10338857812685	20.061918468068136	24.6447679460123	common essential Hart 2017
CCT3	188.9901438324133	107.66611391844668	181.4656147532635	124.65741456967825	102.67648930028737	106.85988409666464	127.8410378832094	80.80584097750533	72.7922311983283	68.83538633196541	common essential Hart 2017
CCT4	46.3100848478235	46.331729350151235	60.62148009339792	37.90641502043166	93.4925457134996	24.38157783310708	25.48729552734871	14.50361248314198	37.41276687288382	21.245489608631296	common essential Hart 2017
CCT5	82.12071726051293	101.8415536572848	85.42842786845944	116.54808200311825	90.37000489399175	115.66010984580173	75.7336781384076	66.67894570171768	26.026272607223525	41.64115963291734	common essential Hart 2017
CCT6A	47.81000662427122	18.532691740060496	17.348910421465852	0	13.224878764974402	11.428864609268945	33.98306070313161	19.212577575071194	331.8349757420999	336.5285554007197	common essential Hart 2017
CCT7	27.936043086338874	3.67712137699613	6.181795667418868	2.6402478123683744	8.816585843316268	0	1.2136807393975577	0	106.5450534858213	87.31896229147462	common essential Hart 2017
CCT8L2	686.214212724834	1102.25390396836	692.7599402778434	865.6241041979171	651.3252791749893	1041.169565904401	830.1576257479295	839.7026551928175	221.76553117405044	197.15814356809844	non-essential Hart 2014
CD200R1L	360.7311872356778	393.0107327733464	215.76461006926496	340.5919677955203	216.3737109047201	334.10380874429546	286.0240942513578	288.5653808334223	605.6530521305974	605.9213636381646	non-essential Hart 2014
CDC123	232.18789099410776	157.4396288774663	225.89477845329333	160.22532438486934	219.9738167907409	177.37597873585403	224.5309367885482	132.90583075461015	84.58538597347646	49.71444568419723	common essential Hart 2017
CDC16	192.55245805147666	184.29732341504604	205.39514636907847	208.95675543601135	155.57600436018498	150.67053176552892	184.88403263489462	115.46382405410435	123.21813437482388	94.96733855058189	common essential Hart 2017
CDC20	81.37075637228907	84.13253710567146	112.46879859433035	105.98709075364474	34.898985629793565	116.95538116818554	84.95765175782904	94.55601904593863	84.58538597347645	107.92708721184698	common essential Hart 2017
CDC27	357.7313436827823	480.9674761110938	278.7790433242444	478.6392105564953	271.11001468197526	371.4380998012407	279.1465700614383	298.360028224635	300.11545600204624	168.26427770035986	common essential Hart 2017
CDC37	239.61250378752402	247.2496413892198	225.5358354790561	300.9882506099947	298.29448769886704	242.10144863968048	300.1837028776626	341.3057898630295	22.772988531320586	68.8353863319654	common essential Hart 2017
CDC5L	82.49569770462486	81.92626427947378	47.26082494123457	79.584612629961	54.919982648990924	79.04964688077688	74.6413654729498	71.9529866046784	81.33210189757352	81.58268009714418	common essential Hart 2017
CDC73	211.4889704791292	171.05968645785995	207.1898612402646	186.70323816033505	206.8224095744608	169.1471962171804	104.5788237114229	129.40236072621482	89.058651577843	85.40686822669781	common essential Hart 2017
CDCP2	271.2983513149822	298.7293406671656	395.43550995134234	311.73783098892306	308.76418338780513	329.3417818237668	351.15829393236004	418.53281737066857	323.29510504285474	302.74822692299597	non-essential Hart 2014
CDK7	168.17872918420113	95.3109860917397	80.76216920337552	122.77152327512941	82.65549228109	82.85926841719986	98.30813989120217	54.24727785902455	30.906198721077935	51.83899464506036	common essential Hart 2017
CDK9	42.93526085081612	84.13253710567145	53.442620608653435	56.1995605775554	37.10313209062263	50.8584475112468	62.302277955741296	75.90851728189894	131.7580050740691	35.69242254250058	common essential Hart 2017
CDT1	74.0586377121064	118.25622348419554	45.466110070048444	73.17258222849496	85.04331761365484	97.33583025560719	62.302277955741296	82.87778561795417	58.55911336625293	87.53141718756093	common essential Hart 2017
CDX2	310.1088272805671	252.25052646193453	313.07803864024584	306.6459244936412	359.4595519868737	322.6749441350265	422.76545755681593	334.71323873432857	376.56763178576534	349.91321385415745	non-essential Hart 2014
CDX4	206.23924426156213	267.1060968249989	203.60043149789237	243.09138786734533	185.33198158137736	209.91014665690628	223.1149759259177	207.00610544120826	768.1817024225819	822.8378125422902	non-essential Hart 2014
CEACAM7	521.9727782038082	681.8853881501623	446.68459016187944	592.5470447472452	569.4045023808422	713.5421137720244	519.4553564621547	600.8639457301678	622.5972400259253	675.6065695544752	non-essential Hart 2014
CEBPZ	35.435651968577496	33.97660152344424	57.82970140488618	38.472182408796314	55.28734039246243	41.143912593368206	39.2423439071877	24.486618478031918	176.08400060824667	193.12150054245848	common essential Hart 2017
CELA2A	367.8558156738045	210.03717305401895	427.1421393422972	380.19568498104593	408.8691684837919	219.43420049796373	399.3009632617965	370.68973203666775	716.5358177176226	635.4525941941621	non-essential Hart 2014
CELA3A	295.2970997381458	339.7660152344424	271.00194554910456	323.6189461445807	421.5430106335591	326.2940845946284	399.3009632617965	314.7472267445487	338.8837579065563	497.9942764263176	non-essential Hart 2014
CENPA	73.12118660182658	107.51902906336684	59.6244162760723	34.51181069024375	24.796647684327002	45.52497736025463	33.17394021019991	48.78487835238666	54.49250827137425	60.54964538459919	common essential Hart 2017
CER1	262.6738011004078	264.7527391437213	282.966711357012	248.1832943626272	210.1286292657044	323.24638736549	292.69933831804434	280.8426780826583	65.47234202754669	130.65976109308247	non-essential Hart 2014
CETN1	420.7280582935868	463.3172935015124	436.95324730478137	464.608179325052	478.9610259381563	480.92662275803724	546.64180502466	455.225073366981	672.2098221834451	742.5298618216639	non-essential Hart 2014
CFHR5	197.42720382493178	306.5248379863974	167.7061340741699	184.06299034796666	139.04490590396696	207.81485481187366	135.72996268929353	251.45873590902005	432.68678209509113	497.1444568419723	non-essential Hart 2014
CFL1	19.12400264970849	53.83305695922334	37.0907740045132	78.07589959432192	35.26634337326507	34.28659382780683	41.26514513951696	115.27546545042716	329.8016731946606	266.41843969223646	common essential Hart 2017
CHAF1A	180.74057406195084	148.26153392048397	159.5302107720998	117.86820590930243	150.24931707984808	92.95476548872075	200.8641623702958	103.78559062611988	41.75047897408774	86.68159760321569	common essential Hart 2017
CHAF1B	73.4961670459385	69.71822130784662	72.5862459013054	81.47050392450984	29.021261734249382	65.90645258011757	35.60130168899502	62.9117736281743	35.243910822281855	24.6447679460123	common essential Hart 2017
CHAT	299.2343944013211	237.98329551918954	271.4007710760348	263.83619210738254	245.94600925417674	202.86234681452376	256.0866360128847	194.1977203911608	271.64922033789554	331.4296378946482	non-essential Hart 2014
CHEK1	111.55668212329952	99.42936203397537	114.26351346551648	88.25971258488566	133.35086088015856	74.8590631907116	63.313678571905925	52.92876763328437	7.590996177106863	6.798556674762015	common essential Hart 2017
CHERP	167.05378785186534	73.68951239500245	121.84119847719121	126.3547167347722	109.47260755451033	99.81208425428211	164.04917994190322	147.67314528290015	322.88844453336685	310.39660318210326	common essential Hart 2017
CHMP2A	54.55965461828598	34.564940943763624	41.67726756421107	34.70039981969863	63.736568492307185	37.334291056945226	46.32214822034012	30.890811003055646	98.6829503023892	151.2678860134548	common essential Hart 2017
CHMP6	158.6167278593469	157.08662522527467	131.4130111235172	147.4766992337192	143.45319882562512	160.38506668340753	102.35374235586069	111.88501058423813	176.76176812405976	246.44767946012303	common essential Hart 2017
CHRNA6	296.7970215145935	216.0676521122926	288.5502687340355	254.40673563463835	314.8255861550851	258.101859092657	326.8846791444089	281.596112497367	311.90861077719444	279.16573345741523	non-essential Hart 2014
CHRNB3	346.2569420929572	474.08390489335704	363.9681758765457	381.1009128024294	416.5836810966937	405.4961163368622	334.4904117779669	431.03982865483255	315.16189485309735	394.52874203228316	non-essential Hart 2014
CIAO1	156.9293158608432	93.10471326554202	104.09346252879511	94.67174298635172	115.53401032179026	87.81177641454973	103.97198334172411	74.77836565983593	74.82553374576764	33.14296378946482	common essential Hart 2017
CINP	113.99405501002708	68.39445761212802	89.13750526891076	83.92216260742333	72.18579659215195	95.81198164103799	86.9804529901583	111.69665198056097	205.770217800861	147.86860767607382	common essential Hart 2017
CIRH1A	27.936043086338874	51.47969927794582	18.345974238791477	61.85723446120192	29.021261734249382	49.14411781985647	24.880455157649934	70.06940056790671	143.95782035870513	144.0444195465202	common essential Hart 2017
CKAP5	86.05801192368821	128.25799362962502	86.34572658039902	100.89518425836289	69.79797125958713	84.76407918541133	88.3964138527888	68.56253173848935	16.266420379514702	14.022023141696655	common essential Hart 2017
CLCA1	525.9100728669835	414.1909519048441	437.7110158059488	513.7167886351037	504.1985029146491	477.3455785137996	491.13613920954504	513.6539122276387	293.6088878502404	304.02295629951385	non-essential Hart 2014
CLDN17	342.35714547419315	332.41177248045017	455.85757728127516	334.3685265235091	414.3795346358646	331.8180358224417	458.56903936904394	423.61849966995214	111.83164010916359	78.39585665584949	non-essential Hart 2014
CLEC2A	476.97512491037645	406.8367091508518	503.7166405129051	362.0911285533771	348.80617742619984	319.436765829067	530.3784831167327	396.11814353308546	365.1811375201051	365.209966372372	non-essential Hart 2014
CLEC3A	503.07376382056685	575.9254585506419	509.93831873301696	525.4847503130885	578.1476166754643	420.35364032891175	569.9444752210932	528.6849288010768	296.45551141665544	332.7043672711661	non-essential Hart 2014
CLNS1A	0	22.94523739245585	0	0	0	6.8573187655613665	0	0	161.03756175719556	159.34117206473474	common essential Hart 2017
CLP1	150.55464831094037	106.19526536764823	125.23121545609834	128.24060802932104	164.2089113317655	75.04954426753274	108.21986592961557	97.19303949741898	30.906198721077935	44.190618385953094	common essential Hart 2017
CLRN1	256.26163550609374	308.1721883632917	264.4213243547554	312.5299053326336	257.444306624835	373.2667181387237	251.23191305529446	321.64115163913306	659.6033463893211	631.6284060646084	non-essential Hart 2014
CLTC	75.7460497106101	57.80434804637916	79.56569262258478	65.44042792084471	113.6972216044327	53.33470150992174	70.39348288505835	79.67568935544232	82.41652992287449	52.688814229405615	common essential Hart 2017
CNBD1	384.35495521472944	375.06638045360523	372.90186767978327	341.34632431333984	258.9872091474154	395.43871548070547	354.7993361505527	268.5993688436424	253.75615792042936	224.35237026714648	non-essential Hart 2014
CNGA2	308.04643483795144	319.9095597986633	366.7200720123644	374.5380110973994	341.2753436850339	288.19786923039857	291.4856575786468	387.45364776393575	193.97706302571282	203.3193355546015	non-essential Hart 2014
CNGB3	838.6437632563341	739.3955664863819	821.9794110032442	646.6721249007969	784.8598189268837	781.5438581971746	782.8240769114246	723.1086795166502	275.3091649232864	230.08865246147695	non-essential Hart 2014
CNOT3	42.372790184648224	18.532691740060496	24.128944379280092	38.28359327934143	26.449757529948805	34.09611275098568	28.521497375842607	14.126895275787643	29.279556683126465	60.33719048851288	common essential Hart 2017
CNPY1	183.36543717073437	214.44971870641427	260.2336563219878	322.48741136785145	319.6012368202147	269.7212047787471	344.07848961920763	317.57260579970625	295.6421903976797	310.39660318210326	non-essential Hart 2014
CNTNAP5	377.2303267766028	595.3994933632134	401.01906732836585	474.49024970848785	455.1562441612024	468.7739300568479	466.8625244215939	448.4818353553383	472.1328515154143	456.35311679340026	non-essential Hart 2014
COA5	231.7379144611735	241.80750175126553	180.06972540900765	116.54808200311825	109.10524981103882	200.0051306622065	121.97491430945455	175.17350141976678	335.4949203274908	349.91321385415745	common essential Hart 2017
COL20A1	126.9308803318887	165.76463167498554	150.75604917963432	224.04388579240205	123.98323842163502	218.29131403703684	152.11465267116057	182.14276975582203	114.67826367557865	100.70362074491234	non-essential Hart 2014
COPA	28.311023530450804	53.83305695922335	52.44555679132781	40.54666283280004	66.85910931181505	48.57267458939302	57.44755499815107	39.932023979559744	221.22331716139996	205.2314296193783	common essential Hart 2017
COPB1	22.12384620260394	27.94612246517059	29.31367622937334	37.529236761521894	4.9593295368654005	26.66735075496087	32.364819717268205	27.50035613686661	96.37854074862462	79.03322134410841	common essential Hart 2017
COPB2	129.36825321861625	201.50625145938798	174.28675526851904	150.30553617554244	127.65681585635014	214.29121142379273	113.0745888872058	203.8040091786964	45.54597706264117	37.39206171119108	common essential Hart 2017
COPS3	94.68256213826261	97.51725891793737	55.23733547983955	91.65431691507357	71.08372336173741	76.38291180528078	97.09445915180461	76.28523448925328	180.15060570312534	130.65976109308247	common essential Hart 2017
COPS6	140.9926469860861	116.1970355130777	100.90285831335312	143.13914925625687	94.77829781564989	121.52692701189311	109.43354666901311	147.29642807554583	226.64545728790486	267.69316906875434	common essential Hart 2017
COPZ1	128.80578255244836	100.31187116445442	119.04941978867947	149.92835791663268	125.45266939552107	183.81423913240886	101.14006161646316	156.14928244837276	93.2608101758843	119.82456139268052	common essential Hart 2017
COQ4	423.9153920685382	334.76513016172765	359.3417997641548	360.2052372588282	255.31363171270024	383.0574454873308	317.57979347569426	393.4811230816051	224.06994072781504	242.83594622665572	common essential Hart 2017
COX10	414.165900521628	331.0880087847315	391.0484291551096	327.0135504747687	499.9738888647267	334.8657330515801	330.32344123936866	321.7164950806039	158.19093819078049	155.5169839351811	common essential Hart 2017
COX11	147.36731453598895	174.7368078348561	135.2018536293546	203.6762598112746	80.45134582026095	93.71668979600535	155.3511346428874	253.15396334211457	217.97003308549702	184.41084980291964	common essential Hart 2017
COX15	360.1687165695099	349.620700524792	381.0777909818534	239.69678353715742	313.35615518119903	263.62581032047035	300.9928233705943	249.01007406121687	231.38982989859664	206.50615899589621	common essential Hart 2017
COX4I1	299.0469041792651	299.17059523240516	298.12208138036146	269.68245512048395	313.5398340529348	207.05293050458906	293.9130190574419	251.45873590902005	200.07697066803084	232.00074652625375	common essential Hart 2017
COX5B	410.7910765246206	325.2046145815377	356.94884660257327	346.4382308086217	332.6424367134534	350.86614350455665	417.70845447599277	396.49486074043983	170.79741398490438	174.63792458294924	common essential Hart 2017
COX6B1	757.085516661989	858.6813839561363	417.5703266959712	892.7809388394204	786.880286515977	699.4465140872594	534.0195253349254	1113.1993477320664	266.7692942240411	231.3633818379948	common essential Hart 2017
COX7B2	698.5885673805278	723.6574869928384	403.21260772648225	728.7083962136713	740.5932108385665	755.4479506726773	655.3875992746812	782.0649224676039	274.4958439043106	270.879992510049	non-essential Hart 2014
CPSF1	142.3050785404779	173.70721384929718	122.63884953105172	202.73331416400018	66.124393824872	185.71904990062035	93.0488566871461	159.3513787108846	65.87900253703455	65.01119820241176	common essential Hart 2017
CPSF2	75.18357904444221	57.65726319129932	51.44849297400218	42.62114325680376	27.91918850383485	26.28638860131857	75.85504621234735	45.01770627884329	21.95966751234485	35.69242254250057	common essential Hart 2017
CPSF3	173.05347495765622	134.7297272531382	118.05235597135385	125.78894934640755	108.00317658062428	166.67094221850544	144.42800798830936	159.5397373145618	253.21394390777888	199.70760232113417	common essential Hart 2017
CPSF4	113.05660389974724	150.0265521814421	57.63028864142105	109.57028421328754	86.88010633101239	146.09898592182134	51.17687117793035	110.9432175658523	32.126180249541534	29.956140348170127	common essential Hart 2017
CPXCR1	539.409368855013	227.68735566360039	518.6725977727895	385.2875914763278	718.0007096150684	480.5837568197592	447.8481928376988	354.3025335167541	234.64311397449958	277.25363939263843	non-essential Hart 2014
CRNKL1	168.17872918420113	95.75224065697923	121.6417857137261	140.68749057334338	153.55553677109168	167.43286652579005	136.74136330545818	148.42657969760884	74.82553374576763	65.6485628906707	common essential Hart 2017
CRNN	284.04768641478785	334.76513016172765	260.2336563219878	412.0672478589213	312.621439694256	376.39060779859057	260.73907884724196	358.8231400050061	532.3186069196187	562.7930197326431	non-essential Hart 2014
CRX	423.3529214023703	446.99087458764956	420.36210538448296	440.92138466551853	394.35853761666726	515.4417938780294	364.30650194250023	511.3936089835127	383.4808604470591	376.04516607277395	non-essential Hart 2014
CRYGB	46.12259462576753	75.45453065596058	125.63004098302859	216.12314235529695	36.91945321888687	322.8654252118477	23.666774418252373	287.62358781503644	200.48363117751873	162.5279955060294	non-essential Hart 2014
CSE1L	179.05316206344713	149.7323824712824	145.7707300930062	109.57028421328755	84.12492325497605	103.05026256024165	135.12312231959476	103.78559062611988	32.12618024954154	30.593505036429065	common essential Hart 2017
CSHL1	203.61438115277863	157.08662522527467	287.15437938977965	166.3356121792076	217.1084263916631	252.5779078648437	194.18891830360923	152.57046897850654	342.13704198245927	410.46285923875666	non-essential Hart 2014
CSN2	160.30413985785057	139.87769718093278	187.24858489375214	226.30695534586067	103.04384704375887	252.5779078648437	130.47067948523747	295.5346491694775	257.0094419963323	298.2866741051834	non-essential Hart 2014
CSN3	190.86504605297299	277.69620639074776	269.2072306779184	290.0500811016114	242.45611069119738	305.1506850674808	335.38044432019177	360.51836743810065	371.687705671911	396.44083609706	non-essential Hart 2014
CST11	340.29475303157756	259.45768436084694	305.6997663920362	242.71420960843557	389.85840525914125	339.4372788952877	433.5874441497775	235.91915110565364	174.05069806080732	146.59387829955594	non-essential Hart 2014
CST5	655.2783260855997	498.1764041554357	545.2942016953837	536.3474841696898	486.2898129204129	596.8724542190706	486.68597649842064	513.371374322123	665.2965935221514	747.6287793277353	non-essential Hart 2014
CST8	72.55871593565868	66.62943935116988	79.56569262258478	83.73357347796845	71.63475997694468	36.00092351919717	66.75244066686567	81.37091678853683	155.75097513385327	127.47293765178779	non-essential Hart 2014
CST9	360.54369701362185	373.08073491002733	397.2302248225285	450.9166085266274	363.9596843443997	405.1532503985841	310.3988491009254	403.18159117097935	591.0132737890342	782.683837181977	non-essential Hart 2014
CST9L	467.2256333634662	578.0434804637916	547.9862740021629	663.0793791633719	501.0759620951412	616.3967645932385	640.8234304019104	731.9615338894771	726.7023304548194	765.4749905989856	non-essential Hart 2014
CSTL1	224.4257958009908	181.79688087868865	183.95827429657757	224.89253687494903	169.1682408686309	229.7201786463058	223.620676234	268.1284723344495	682.7829954301296	558.9688316030894	non-essential Hart 2014
CTCFL	444.91429693880633	597.0174267690917	467.42351756225236	563.1271405522833	567.9350714069562	614.4919538250269	495.1817416742036	645.8816520090111	235.8630955029632	189.9346771011638	non-essential Hart 2014
CTDP1	33.18576930390591	87.95674333774743	35.89429742372245	46.58151497535632	42.42981937095954	40.953431516547056	10.92312665457802	56.319222499473405	467.3884789047225	694.3026004100707	common essential Hart 2017
CTPS1	180.36559361783887	159.7341526167119	213.17224414421835	113.15347767293034	176.51539573806113	153.90871007148846	190.1433158389507	126.20026446370295	681.969674411154	659.6724523480018	common essential Hart 2017
CTR9	247.8620735579865	187.3861053717228	167.7061340741699	170.10739476830526	156.86175646233528	141.90840223175607	127.03191739027771	146.73135226451433	125.7936509349137	96.02961303101345	common essential Hart 2017
CTRB1	477.5375955765444	591.2811174209778	479.18887060669476	530.1240428976786	629.2838145666987	632.587656123036	515.2074738742633	623.2786195677508	611.210745760265	685.8044045666184	non-essential Hart 2014
CXorf66	489.9119502322381	535.2417876355566	532.7311975970807	453.74544546845067	547.7303955160231	485.7267458939302	438.13874692251835	430.87030591152313	145.5844623966566	165.71481894732412	non-essential Hart 2014
CYLC2	238.86254289930014	142.08397000713046	268.40957962405787	220.64928146221413	214.90427993083404	230.1011407999481	232.62214171786522	234.69482018175205	287.5089802079224	242.83594622665572	non-essential Hart 2014
CYP11B1	676.0897407338119	391.8340539327076	553.9686569061165	692.4992833583336	592.915397963019	569.1574575415934	483.0449342802279	696.1733991908151	768.3172559257445	728.2953837838808	non-essential Hart 2014
CYP11B2	322.63317411390557	323.88085088581914	365.40394777349456	294.1990419496189	329.2994812478626	359.7806578997864	446.14903980254223	315.7643632044054	538.0118540524488	594.66125414559	non-essential Hart 2014
CYP26C1	284.6101570809558	332.2646876253703	301.91092388619893	271.7569355444877	389.76656582327337	340.00872212575115	356.4175771364161	398.94352258824307	418.8603247725036	347.3637551011217	non-essential Hart 2014
CYP2A13	174.365906512048	141.2014608766514	220.15169086549773	155.02026441191455	270.0079414515607	137.14637531122733	277.9328893220407	110.75485896217512	511.5789209357374	534.7489734492497	non-essential Hart 2014
CYP4A22	566.9704314972399	651.2917382935545	473.8047259931364	471.8500018961195	670.0605240920364	690.3034223998443	787.6787998690149	526.6506558813634	120.3715108084088	124.92347889875202	non-essential Hart 2014
CYP7A1	366.9183645635246	289.0217402318958	270.60312002217427	358.69652422318916	324.0095297418729	313.9128146012537	302.40878423322476	379.16586920214036	280.18909103714077	226.2644643319233	non-essential Hart 2014
DAD1	64.12165594314023	52.95054782874427	67.00268852428192	18.481734686578623	173.02549717508177	43.42968551522199	42.07426563244867	32.774397039827335	352.98132223546907	257.49533405661134	common essential Hart 2017
DAZL	610.2806727921679	800.8770359097571	745.4049098326362	828.28345656585	816.0852271219621	723.4471297667242	636.5755478140189	809.1885613971162	350.134698669054	398.3529301618368	non-essential Hart 2014
DBR1	95.24503280443052	45.59630507475201	73.18448419170079	28.66554767714235	67.77750367049381	23.810134602643636	76.46188658204613	16.198839916236498	28.737342670475975	43.340798801607846	common essential Hart 2017
DCAF4L2	304.859101063	286.6389655796023	378.32589484603466	293.972734994273	313.42962672989336	275.43563708338155	335.461356369485	379.73094501317183	434.72008464253054	533.4742440727318	non-essential Hart 2014
DCAF8L1	291.73478551908244	370.6538348012099	331.62342564250247	374.5380110973994	341.2753436850339	416.20115285421076	286.0240942513578	427.19731313981833	1085.7835603326066	1024.8824187203738	non-essential Hart 2014
DCTN5	22.49882664671587	32.652837827725634	0	0	0	1.1428864609268945	0	0	766.9617208941183	701.1011570848328	common essential Hart 2017
DDB1	157.86676697112304	152.23282500763978	147.3660322007272	145.77939706862526	107.63581883715278	102.4788193297782	73.62996485678516	90.60048836871809	65.06568151805881	45.04043797029835	common essential Hart 2017
DDI1	418.4781756289152	469.2006877047062	404.40908430727296	552.9433275617196	369.9292476758117	647.8261422687281	448.85959345386345	647.2001622347512	150.46438851051101	177.82474802424395	non-essential Hart 2014
DDOST	151.4920994212202	117.66788406387616	113.06703688472574	81.84768218341961	136.84075944313793	93.1452465655419	132.89804096403256	72.70642101938707	19.519704455417642	34.842602958155325	common essential Hart 2017
DDX10	347.0444010255923	429.3406919780681	334.4152043310142	371.7091741555762	392.8891066427812	351.4375867350201	418.1130147224587	293.839421736383	28.195128657825485	15.296752518214532	common essential Hart 2017
DDX18	18.674026116774172	14.473149739856769	3.350134426214096	13.57841732075164	14.106537349306029	28.115006938801606	10.680390506698508	23.05509309008543	68.31896559396175	20.395670024286044	common essential Hart 2017
DDX20	88.87036525452768	89.86884645378542	64.80914812616554	74.11552787576936	37.28681096235838	65.14452827283299	58.86351586078155	68.75089034216653	46.359298081616906	85.40686822669781	common essential Hart 2017
DDX21	27.561062642226943	36.035789494562074	15.354782786814605	28.665547677142353	37.654168705829896	15.238486145691926	32.971660086966985	18.835860367716858	330.61499421363635	277.25363939263843	common essential Hart 2017
DDX27	84.55809014724048	127.81673906438547	105.68876463651611	109.75887334274242	107.63581883715278	76.38291180528078	125.00911615794844	67.43238011642634	82.55208342603713	59.912280696340254	common essential Hart 2017
DDX4	230.23799268472573	245.48462312826166	232.1164566734052	187.0804164192448	328.23414379179525	218.10083296021568	202.8869636026251	259.3697972634611	224.88326174679077	212.24244119022666	non-essential Hart 2014
DDX41	75.93353993266606	85.45630080139006	50.65084192014169	71.85245832231077	76.22673177033857	88.95466287547663	83.33941077196563	61.40490479875696	118.20265475780683	81.58268009714418	common essential Hart 2017
DDX47	272.235802425262	188.26861450220184	279.77610714157004	282.3179267939612	269.45690483635343	209.33870342644283	254.26611490378832	298.17166962095786	88.65199106835513	84.76950353843887	common essential Hart 2017
DDX49	196.48975271465193	204.59503341606467	156.93784484705316	202.5447250345453	134.26925523883733	170.67104483174958	117.12019135186432	157.65615127779012	14.097564328912743	22.9451287773218	common essential Hart 2017
DDX55	67.68397016220358	131.19969073122192	52.44555679132781	102.02671903509219	12.306484406295624	122.47933239599885	33.37622033343284	98.88826693051351	25.21295158824779	37.6045166072774	common essential Hart 2017
DDX56	36.74808352296926	36.918298625041146	41.0790292738157	28.665547677142353	16.898456199689512	22.66724814171674	15.373289365702398	27.87707334422095	46.63040508794215	49.2895358920246	common essential Hart 2017
DEFA5	89.99530658686348	165.91171653006538	31.10839110055946	213.86007280183833	65.02232059445748	261.72099955225883	93.45341693361196	109.62470734011212	132.57132609304483	151.05543111736853	non-essential Hart 2014
DEFB118	264.3612130989115	315.9382687115075	206.9904484767995	283.44946157069046	467.8300863109695	317.7224361376767	263.9755608189688	160.48153033294764	412.7604171301856	385.60563639665804	non-essential Hart 2014
DEFB123	424.85284317881803	407.7192182813309	508.50254683606806	405.84380658691015	449.2785202656582	481.9171243575072	403.346565726455	517.6094429048593	725.4823489263558	719.7971879404282	non-essential Hart 2014
DEFB126	308.6089055041194	292.40469189873227	263.6236733008949	241.77126396116117	307.11107354218336	218.67227619067916	364.913342312199	247.5032052317995	273.275862375847	166.35218363558306	non-essential Hart 2014
DEFB129	627.7172634433728	423.60438262995416	569.5228524563963	386.98489364142176	390.1339235667449	416.0106717773896	646.8918340988982	367.2992771704787	461.5596782687297	365.209966372372	non-essential Hart 2014
DGAT2L6	280.6728624177805	258.57517523036785	236.1047119427077	309.66335056491937	260.82399786477293	293.34085830456957	313.73647113426864	276.69878880176066	793.3946540108296	771.848637481575	non-essential Hart 2014
DGCR8	71.24628438126692	36.918298625041146	49.454365339350936	27.53401290041305	48.49122213823948	26.286388601318574	44.906187357709634	36.72992771704787	22.772988531320586	61.18701007285813	common essential Hart 2017
DHODH	432.1649618390007	499.2059981409946	512.4908021053706	512.2080755994647	528.6277928555046	549.347425552194	609.065451054341	569.9731347271121	437.024494196295	633.1155903372127	common essential Hart 2017
DHPS	435.16480539189615	320.64498407406256	362.3329912161317	210.27687934219554	215.0879588025698	242.8633729469651	230.8016206087689	215.48224260668084	170.7974139849044	179.31193229684814	common essential Hart 2017
DHX15	58.12196883734933	118.25622348419553	23.53070608888472	110.51322986056196	58.04252346849877	101.3359328688513	39.04006378395477	89.65869535033225	28.059575154662863	17.20884658299135	common essential Hart 2017
DHX33	149.42970697860457	57.06892377097994	116.0582283367026	56.388149707010285	59.32827557064906	66.09693365693873	144.42800798830936	58.7678843472766	393.6473731842558	351.8253079189343	common essential Hart 2017
DHX8	106.11946568367652	90.75135558426449	106.2870029269115	118.05679503875731	179.27057881409746	88.95466287547663	116.51335098216555	115.27546545042716	42.292692986738224	41.42870473683103	common essential Hart 2017
DHX9	148.49225586832475	143.62836098546885	146.8675002920644	149.9283579166327	148.22884949075475	168.86147460194866	136.23566299737584	142.11656647442368	64.52346750540832	67.98556674762014	common essential Hart 2017
DIEXF	76.12103015472202	31.329074132007026	53.24320784518831	31.30579548951073	55.47101926419819	18.85762660529376	21.441693062690184	13.750178068433307	122.40481335584813	133.20921984611823	common essential Hart 2017
DIMT1	10.12447199102214	27.799037610090743	7.3782722482096155	16.59584339202978	13.775915380181669	22.47676706489559	2.831921725260968	18.64750176403969	36.328338847582835	58.63755131982238	common essential Hart 2017
DIRC1	175.49084784438378	179.14935348725146	224.9375971886607	118.81115155657685	132.24878764974403	169.14719621718038	203.8983642187897	216.9891114360982	331.4283152326121	456.35311679340026	non-essential Hart 2014
DIS3	46.49757506987947	32.2115832624861	25.923659250466216	29.419904194961887	24.980326556062757	27.04831290860317	25.487295527348714	16.763915727268003	207.12575283248722	232.00074652625378	common essential Hart 2017
DKC1	128.24331188628045	108.6957079040056	119.2488325521446	60.9142888139275	97.53348089168621	58.66817166091392	166.07198117423246	72.32970381203273	13.013136303611763	35.69242254250058	common essential Hart 2017
DLST	234.362777569957	378.4493321204417	232.51528220033546	423.0054173673046	258.61985140394387	420.58221762109713	199.65048163089824	393.8578402889595	89.46531208733087	106.4399029392428	common essential Hart 2017
DMAP1	130.30570432889607	171.05968645785995	116.8558793905631	152.3800165995462	134.08557636710157	175.8140339059206	86.57589274369245	146.9197108681915	334.0038317927019	327.18053997292196	common essential Hart 2017
DMP1	294.95961733844507	313.9967486244535	324.24515339429286	340.5919677955203	440.3884628736476	417.8392901148726	335.2186202216055	414.53961497271257	433.50010311406686	465.27622242902544	non-essential Hart 2014
DMRT1	503.9737168864355	386.39191429475335	407.0014502323196	425.45707605021806	348.43881968272837	413.15345562507235	482.0335336640633	443.7728702634092	383.887520956547	428.9464351982659	non-essential Hart 2014
DMRTB1	512.7857573230658	483.3208337923713	526.8485210748596	510.5107734343707	506.03529163200665	445.5352386846677	457.7599188761122	513.4655536239616	509.9522788977859	780.1343784289411	non-essential Hart 2014
DMRTC2	165.5538660754176	115.02035667243895	136.1989174466802	129.37214280605036	167.1477732795376	174.67114744499372	112.67002864073994	222.63986954641325	130.94468405509338	114.08827919835007	non-essential Hart 2014
DNAJA3	174.9283771782159	118.99164775959477	141.58306206023857	111.45617550783638	134.26925523883733	88.76418179865547	143.61888749537766	110.18978315114362	103.29176940991837	100.0662560566534	common essential Hart 2017
DNAJC9	11.811883989525832	1.7650182609581424	29.91191451976871	17.538789039304202	1.1020732304145335	0.5714432304634472	0.6068403696987787	5.650758110315058	32.532840759029405	30.593505036429068	common essential Hart 2017
DNM2	116.0564474526427	88.54508275806681	68.79740339546804	57.142506224829816	51.79744182948308	24.57205890992823	34.58990107283039	32.397679832472996	43.919335024689694	43.340798801607846	common essential Hart 2017
DNMT1	158.80421808140284	231.3644770405965	112.46879859433037	180.85697514723364	164.576269075237	171.43296913903416	158.78989673784713	195.70458922057816	310.6886292487308	405.36394173268513	common essential Hart 2017
DOLK	136.30539143468698	146.20234594936613	36.49253571411783	69.0236213804875	28.470225119042116	22.286285988074443	2.022801232329263	14.126895275787643	74.82553374576764	25.494587530357556	common essential Hart 2017
DONSON	76.12103015472204	117.52079920879632	40.2813782199552	65.25183879138983	50.14433198386128	54.09662581720634	75.85504621234736	83.2545028253085	155.3443146243654	184.19839490683336	common essential Hart 2017
DPAGT1	71.24628438126693	47.36132333571015	53.24320784518831	54.31366928300656	38.20520532103716	58.47769058409277	37.62410292132429	38.9902309611739	109.79833756172425	84.76950353843887	common essential Hart 2017
DPCR1	343.55708289535136	302.87713358041725	317.54488454186463	371.1434067672115	269.5671121593949	258.0637628772928	387.1641558678209	308.07933217437693	834.4673654691043	928.002986105015	non-essential Hart 2014
DPRX	886.4537698806053	547.1556608970242	1164.1717131093983	347.38117645589614	882.7606575620414	355.4376893482642	1052.2612010576825	367.2992771704787	995.5049272262999	1031.2560656029632	non-essential Hart 2014
DRD3	358.66879479306215	484.7916823431698	525.6520444940688	451.6709650444469	464.70754549146164	499.8223455786952	421.34949669418546	543.9796474196628	306.6220241538522	279.16573345741523	non-essential Hart 2014
DRGX	316.85847527458185	366.3883740038944	404.40908430727296	324.3733026624003	420.99197401835187	305.9126093747654	399.09868313856356	388.96051659335313	621.3772584974616	650.1119820241177	non-essential Hart 2014
DSCR4	293.8909230727261	265.19399370896093	258.4389414508017	258.83858017682815	194.24040686056154	270.864091239674	202.98810366424152	250.6111221924728	403.00056490247675	310.3966031821032	non-essential Hart 2014
DSG4	404.2289187526618	350.2090399451114	362.73181674306187	376.801080650858	326.21367620270195	344.5802679694587	403.7511259729208	317.76096440338335	80.92544138808564	81.58268009714418	non-essential Hart 2014
DSPP	463.25084065587976	404.1891817594146	417.33103137981306	485.20211226152526	434.87809672157493	492.8126419516769	535.718678370082	472.1773476979262	115.08492418506653	131.93449046960035	non-essential Hart 2014
DTL	70.68381371509902	64.57025138005204	37.48959953144345	44.507034551352596	52.71583618816185	28.38168044635121	27.307816636445047	61.02818759140261	91.4986146347702	87.95632697973356	common essential Hart 2017
DTX2	378.6552524642281	574.5134439418754	427.62072997461354	495.8385391627807	361.0391902838012	653.0453237736275	408.0394645854589	955.2041509676573	360.7078719157385	435.9574467691142	non-essential Hart 2014
DTYMK	370.1056983384761	399.6295512519394	316.6674683826181	333.42558087623473	324.7442452288159	402.8674774767303	284.40585326549433	335.2783145453601	294.42220886921615	375.407801384515	common essential Hart 2017
DUSP21	761.2103015472203	827.7935643893687	822.7770620571047	981.7950079421256	969.8244427647894	968.7867567123643	827.7302642691343	1103.7814175482076	289.94894326484956	263.8689809392007	non-essential Hart 2014
DYNC1I2	254.23674110788934	330.0584147991726	339.79934894457256	316.26397009584025	317.9481269745929	394.2958290197786	442.38662951040976	352.6073060836595	93.9385776916974	80.94531540888525	common essential Hart 2017
ECD	46.49757506987947	93.98722239602108	44.867871779653065	77.3215430765024	59.87931218585632	84.76407918541135	29.93745823847309	99.64170134522217	208.2101808577882	190.3595868933364	common essential Hart 2017
EEF2	187.11524161185366	135.7593212386971	134.20478981202896	122.01716675730988	78.24719935943187	126.47943500924299	138.35960429132157	93.23750882019844	66.6923235560103	77.75849196759054	common essential Hart 2017
EFCAB3	674.0648463356074	620.9334242050745	742.2940707225804	704.0409380809725	701.1389891897262	686.6461857248783	660.2423222322715	795.8527722567726	171.61073500388014	146.59387829955594	non-essential Hart 2014
EFTUD2	17.624080873260766	3.67712137699613	5.982382903953742	1.6973021650939553	5.326687280336912	4.000102613244131	4.045602464658526	6.5925511287009	10.573173246684556	39.51661067205421	common essential Hart 2017
EGR4	375.54291477809903	324.4691903061385	380.2801399279929	368.5031589548431	454.78888641773085	349.7232570436297	425.192819035611	386.1351375381956	308.6553267012915	306.5724150525496	non-essential Hart 2014
EIF2B1	66.37153860781181	46.772983915390775	78.76804156872427	37.5292367615219	69.98165013132288	43.62016659204314	63.920518941604705	42.757403034717264	155.61542163069066	181.86139104988388	common essential Hart 2017
EIF2B3	179.80312295167099	228.4227799389996	159.72962353556494	145.96798619808013	132.24878764974403	140.9559968476503	213.8100902572031	152.57046897850654	21.146346493369116	20.395670024286044	common essential Hart 2017
EIF2B5	224.61328602304678	252.5446961720942	207.9875122941251	226.68413360477044	163.4741958448225	145.90850484500018	195.4025990430068	183.08456277420785	178.38841016201124	147.86860767607382	common essential Hart 2017
EIF2S1	61.12181239024478	17.35601289942173	49.454365339350936	9.429456472744194	36.735774347151114	19.04810768211491	36.410422181926734	52.36369182225287	55.84804330300048	74.78412342238217	common essential Hart 2017
EIF2S3	19.12400264970849	30.005310436288426	3.5894297423722454	0	0	0	31.5556992243365	1.1301516220630117	54.492508271374255	38.87924598379527	common essential Hart 2017
EIF3A	85.4955412575203	116.7853749333971	76.5745011706079	82.22486044232937	114.06457934790421	85.33552241587479	66.55016054363276	80.2407651664738	138.67123373536285	196.94568867201212	common essential Hart 2017
EIF3B	41.622829296424364	34.123686378524084	49.85319086628119	55.44520405973587	13.224878764974402	42.858242284758546	26.903256389979198	12.996743653724632	41.750478974087734	52.688814229405615	common essential Hart 2017
EIF3D	56.05957639473371	63.68774224957297	51.04966744707193	61.10287794338238	58.77723895544179	64.19212288872724	33.780780579898696	74.02493124512725	112.23830061865145	95.17979344666821	common essential Hart 2017
EIF3G	52.497262175670365	62.952317974173745	93.92341159207375	30.92861723060096	65.7570360814005	25.905426447676273	47.7381090829706	16.198839916236498	47.579279610080505	45.8902575546436	common essential Hart 2017
EIF3I	120.81869909286422	110.31364130988389	111.51161732969776	78.98112741570537	17.85358633271544	96.00246271785913	94.909833820889	63.740551484353844	12.199815284636028	10.197835012143022	common essential Hart 2017
EIF4A3	108.18185812629214	104.43024710669009	88.5392669785154	82.03627131287449	51.43008408601156	59.430095968198515	88.19413372955586	64.04192525023731	243.99630569272054	400.2650242266136	common essential Hart 2017
EIF5A	528.722426197823	353.444906756868	471.4117728315549	489.9545583237883	516.8723450644162	368.5808836489235	502.4638261105889	421.5465550295033	64.25236049908307	44.61552817812572	common essential Hart 2017
EIF5B	212.23893136735302	255.19222356353143	189.04329976493827	291.93597239616025	147.49413400381175	231.05354618405383	177.8042283217422	268.22265163628805	104.51175093838197	123.0113848339752	common essential Hart 2017
EIF6	178.6781816193352	45.74338992983186	115.45999004630723	51.86201060009307	89.45161053531297	41.905836900652794	95.67849828917413	32.58603843615016	34.159482796980875	15.296752518214532	common essential Hart 2017
ELAC2	106.11946568367652	178.85518377709175	99.108143442167	119.56550807439639	49.409616496918254	85.71648456951709	80.50748904670465	115.46382405410434	65.06568151805882	118.54983201616264	common essential Hart 2017
ELL	31.87333774951415	115.16744152751879	46.26376112390894	142.95056012680197	20.38835476266887	101.33593286885132	18.60977133742922	119.04263752397054	255.7894604678687	317.4076147529516	common essential Hart 2017
ENTHD1	314.5335965210879	319.9978107117112	320.4164283357624	293.0675071728896	307.69884593173776	290.06458378324584	257.30031675228224	342.4359414850925	319.63516045746394	311.6713325586211	non-essential Hart 2014
EPRS	217.67614780697605	219.89185834436856	174.28675526851902	233.66193139460117	207.1897673179323	196.95743343306816	158.5876166146142	164.8137782175225	108.57835603326065	67.56065695544751	common essential Hart 2017
ERCC2	79.12087370761748	63.24648768433344	58.42793969528155	39.60371718552562	40.22567291013048	38.09621536422981	14.968729119236546	32.020962625118656	85.39870699245219	107.07726762750173	common essential Hart 2017
ERCC3	138.18029365524663	163.55835884878786	80.5627564399104	129.937910194415	175.0459647641751	104.764592251632	90.8237753315839	109.62470734011211	72.11446368251518	99.42889136839446	common essential Hart 2017
ERH	332.9826343713949	350.79737936543086	472.01001112195024	269.30527686157416	223.16982915894303	286.29305846218705	276.1123682129444	350.91207865056504	657.9767043513698	782.683837181977	common essential Hart 2017
ESX1	292.67223662936226	302.7006317543214	300.11620901501277	247.42893784480765	345.13259999148477	287.43594492311394	437.12734630635373	236.57840621852372	267.17595473352895	387.51773046143484	non-essential Hart 2014
EVX1	408.1662134158371	448.02046857320846	425.94566276150647	491.08609310051764	479.58553410205786	470.8692219018805	455.53483752055	499.7153755555282	975.1719017519065	955.4096677001495	non-essential Hart 2014
EXOSC2	291.3598050749705	226.8048465331213	275.18961358187215	215.74596409638713	326.7647128179092	228.00584895491545	400.51464400119403	351.1004372542422	52.45920572393492	68.19802164370645	common essential Hart 2017
EXOSC3	64.68412660930812	62.87877554663383	65.50709279829348	22.91357922876839	57.03228967395211	52.57277720263715	67.96612140626323	59.332960158308104	246.84292925913562	300.8361328582192	common essential Hart 2017
EXOSC4	80.05832481789732	121.49209029595214	69.99387997625878	73.17258222849495	66.49175156834352	44.572571976148886	45.10846748094256	53.682202047993044	53.67918725239851	95.60470323884083	common essential Hart 2017
EXOSC6	1.1249413323357935	45.89047478491171	4.18766803276762	26.59106725313863	0.5510366152072668	8.571648456951708	17.598370721264587	25.42841149641776	60.72796941685489	73.93430383803691	common essential Hart 2017
EXOSC7	120.74370300404183	67.95320304688849	90.93222014009689	73.36117135794983	108.92157093930307	69.14463088607712	100.33094112353143	47.84308533400082	23.857416556621565	17.846211271250287	common essential Hart 2017
EXOSC8	184.6778687251261	125.46338138310796	181.46561475326354	138.04724276097502	165.8620211773873	101.52641394567246	140.98924589334962	139.76208392845908	159.4109197192441	158.06644268821685	common essential Hart 2017
F13B	346.6694205814804	361.5345737862595	396.6319865321331	351.3415481744487	404.8282333056053	410.8676827032186	457.35535862964633	328.87412202033636	124.43811590328748	124.92347889875202	non-essential Hart 2014
F9	410.88482163564856	482.2912398068124	400.2214162745054	350.21001339771937	416.5836810966937	464.5833463667826	389.28809716176664	435.95598821080665	952.8055737300738	987.9152668013553	non-essential Hart 2014
FAM47A	439.0083549440434	485.6006490461089	559.0536823744773	470.4355834252079	576.9353361220083	506.8701454210777	515.5108940591126	552.6441431888126	164.69750634258637	177.82474802424395	non-essential Hart 2014
FAM47B	530.7473205960274	436.8420195871402	425.94566276150647	397.6213205426772	513.1252960810068	446.86860622241574	596.1599791920803	399.16955291265566	167.9507904184893	128.1103023400467	non-essential Hart 2014
FAM47C	489.34947956607016	495.08762219875894	588.6664777490482	368.8803372137529	473.89148907824944	406.86758008997447	676.0201718444397	383.12139987936087	263.92267065762604	347.3637551011217	non-essential Hart 2014
FAM71A	448.17662680258013	441.6075688917272	489.35892154341616	460.7609610841723	481.60600169115116	400.46741590878383	459.98500023167435	382.8953695549483	179.3372846841496	200.13251211330683	non-essential Hart 2014
FAM71B	383.79248454856156	408.74881226688984	399.82259074757513	373.02929806176036	431.8290274507614	350.29470027409315	465.24428343573044	342.2475828814153	234.6431139744996	266.41843969223646	non-essential Hart 2014
FAM71C	401.60405564387827	402.42416349845644	342.5911276330843	356.43345466973057	405.1955910490768	347.0565219681336	438.94786741545005	399.3202397955974	129.3180420171419	84.76950353843887	non-essential Hart 2014
FAM96B	26.061140865779215	132.22928471678082	31.307803864024585	117.49102765039268	28.65390399077787	130.86049977612942	27.30781663644505	110.00142454746644	19.519704455417646	30.593505036429065	common essential Hart 2017
FARS2	658.8406403046631	632.6119616984142	606.0153881705141	569.7277600832042	583.5477755044955	494.67935650452415	516.4211546136607	521.1882563747255	182.18390825056468	167.6269130121009	common essential Hart 2017
FARSA	104.61954390722879	73.98368210516213	42.076093091141324	68.64644312157773	63.00185300536417	72.38280919203666	57.04299475168521	57.63773272521359	33.75282228749301	72.65957446151903	common essential Hart 2017
FARSB	32.06082797157011	19.415200870539564	24.128944379280092	19.236091204398157	17.633171686632537	11.619345686090094	21.037132816224336	6.027475317669395	140.97564328912742	78.18340175976317	common essential Hart 2017
FAU	650.2160900900886	589.07484459478	578.4964268123268	616.6864533174703	367.54142234324695	727.4472323799683	461.8055213407707	492.74610721947295	23.58630955029632	45.8902575546436	common essential Hart 2017
FCRL4	396.1668392042553	301.6710377687625	319.8580725980601	292.8789180434347	409.60388397073496	332.5799601297263	365.3179025586649	346.391472162313	1356.619459651526	1263.2568121292168	non-essential Hart 2014
FEZF1	440.2270413874072	488.6158885752458	463.0364367660197	444.31598899570645	424.4818725813312	528.2040260250465	402.1328849870574	624.597129793491	335.4949203274908	374.77043669625607	non-essential Hart 2014
FEZF2	1046.382929294344	595.9878327835328	938.8352903938073	813.573504468369	1049.5410730981075	711.2563408501707	995.8250466756962	935.9539016718506	725.0756884168679	782.046472493718	non-essential Hart 2014
FFAR1	485.74966730259564	354.94517227868243	378.80448547835095	370.69079285651975	425.84109623217574	300.3505619315879	436.43959388736175	339.27151694331604	215.9367305380577	260.04479280964705	non-essential Hart 2014
FGF3	410.97856674667656	279.6083095067857	398.42670140331927	367.37162417811385	375.4396138278844	368.19992149528116	437.9364667992854	450.7421385994644	301.74209803999776	258.13269874487025	non-essential Hart 2014
FGF4	698.2135869364158	595.5465782182932	678.0033957814242	702.8716854783522	801.7582751265732	814.4970844872335	626.4615416523727	812.7673748669824	706.3693049804259	884.0248226151482	non-essential Hart 2014
FGF6	576.7199230441502	580.9851775653885	596.8424010511184	673.6403704128453	611.4669640083304	671.8267579481928	655.99443964438	679.409483463547	535.1652304860338	550.6830906557232	non-essential Hart 2014
FIGLA	173.69094171264652	178.09034253067657	162.7208149875418	156.83072005468145	169.93969212992107	160.00410452976521	108.01758580638264	189.63944218217333	308.6553267012915	236.46229934406634	non-essential Hart 2014
FLG2	435.91476628012	460.2285115448356	521.8632019882315	420.9309369433008	675.9382479875806	429.53482823169117	511.1618714096047	408.54981137577863	361.9278534442022	426.3969764452301	non-essential Hart 2014
FMR1NB	536.9719959682855	490.0867371260442	617.9801539784215	609.8972446570945	568.3024291504278	611.2537755190674	587.4214778684179	538.7056065167021	487.9926113854411	548.1336319026874	non-essential Hart 2014
FNDC7	423.16543118031433	363.887931467537	453.06579859276343	424.70271953239853	462.13604128716105	434.1063740753988	554.0452575349851	396.49486074043983	387.54746554193775	431.49589395130164	non-essential Hart 2014
FNDC9	275.0481557561015	211.5815640323573	382.5733867078418	272.98276488594445	440.0027372430025	222.5771382655127	365.9247429283637	228.00808975121257	511.1722604262496	565.9798431739378	non-essential Hart 2014
FNTA	85.4955412575203	165.0292073995863	40.68020374688545	153.88872963518526	116.81976242394056	117.71730547547013	78.88924806084125	180.82425953008183	149.6510674915353	123.64874952223414	common essential Hart 2017
FNTB	252.36183888732967	260.340193491326	186.84975936682187	250.06918565717604	157.41279307754255	215.05313573107733	189.33419534601902	250.14022568327994	51.510331201796554	53.53863381375086	common essential Hart 2017
FOXB1	233.31283232644358	234.39442505524133	307.4944812632224	191.45568422259814	454.05417093078785	274.0641733302693	363.61874952350826	275.30493513454957	832.8407234311527	1010.2230308904182	non-essential Hart 2014
FOXB2	198.66463929050113	330.0584147991726	273.9931370010814	307.7774592703705	253.2564283492598	269.9497820709325	222.34631145763257	282.0858448669277	328.581691666197	309.1218738055854	non-essential Hart 2014
FOXE3	240.36246467574787	359.4753858151417	319.8580725980601	371.1434067672115	348.6224985544641	382.8669644105097	468.07620516099144	468.6362059487954	459.5263757212904	444.8805524047394	non-essential Hart 2014
FOXN1	284.6101570809558	344.91398516223694	296.5267792726405	327.0135504747687	291.3146905729084	350.67566242773546	275.5055278432456	314.93558534822586	334.681599308515	326.9680850768357	non-essential Hart 2014
FOXR1	318.92086771719744	213.1259550106957	256.0459882892202	183.68581208905692	293.1514792902659	226.86296249398856	306.85894694434916	230.92764810820867	265.54931269557756	190.57204178942274	non-essential Hart 2014
FRMD7	397.47927075864703	372.2717682070882	460.2446580775079	362.0911285533771	414.74689237933615	427.05857423301626	348.7309324535649	373.8918282991796	204.95689678188526	172.72583051817244	non-essential Hart 2014
FSCB	662.8716800788663	702.6978951439604	782.7948029823472	675.5262617073942	683.5609211646145	702.3037302395767	767.9564878538047	761.7221932704697	163.74863182044803	169.1140972847051	non-essential Hart 2014
FTSJ3	40.122907519976636	34.564940943763624	29.91191451976871	25.64812160586421	6.612439382487201	37.33429105694522	27.510096759677975	22.7913910449374	51.64588470495919	30.593505036429065	common essential Hart 2017
FUT5	253.11179977555355	226.36359196788175	231.51821838300984	227.43849012259	314.6419072833493	220.57708695889065	365.9247429283637	328.3090462093048	714.0958546606955	791.6069428176021	non-essential Hart 2014
FUT9	709.2755100377178	600.1062087257684	791.4692581930801	684.5785399212285	826.0038861956929	639.7306965038292	846.5423157297965	804.6679549088641	904.0063125915296	882.7500932386304	non-essential Hart 2014
G6PC	359.9812263474539	372.71302277232775	414.5791352439943	383.96746757014364	384.07252079946494	312.57944706350565	391.20975833247945	346.0147549549587	526.6253597867885	661.5845464127785	non-essential Hart 2014
GABRA1	521.7852879817523	460.22851154483567	479.7871088970901	520.5059972954796	523.6684633186392	442.2970603787081	516.016594367195	448.67019395901553	353.38798274495696	294.46248597562976	non-essential Hart 2014
GABRA6	512.223286656898	424.9281463256728	440.50279449446055	427.154378215312	480.87128620420816	458.10698975486355	462.6146418337025	575.0588170263957	696.2027922432293	841.3213885017993	non-essential Hart 2014
GALNTL5	363.3560503444613	331.5292633499711	363.33005503345726	348.8898894915352	309.6825777464839	422.86799054295096	305.4429860817187	416.27251412654255	274.9025044137985	373.4957073197382	non-essential Hart 2014
GALR1	336.91992903457015	410.513830527848	359.5412125276199	424.3255412734888	456.6256751350884	449.3448602210907	347.51725171416734	453.7558762582991	475.7927961008051	434.6827173925963	non-essential Hart 2014
GALR3	153.6669859970694	147.7320284421965	160.3278618259603	144.61014446600498	157.15564265711248	132.117674883149	224.04546449278916	186.9270782892221	105.32507195735771	75.2090332145548	non-essential Hart 2014
GART	390.3546423205204	360.35789494562073	404.6084970707381	352.2844938217231	394.90957423187456	360.00923519197175	475.5605697206097	339.7989210336121	357.8612483493235	323.143896947282	common essential Hart 2017
GBP7	237.17513090079646	263.8702300132423	258.04011592387144	300.61107235108494	243.1908261781404	239.24423248736323	271.25764525535413	272.93161672821725	301.33543753050986	248.57222842098616	non-essential Hart 2014
GCG	458.97606359300374	379.92018067124013	444.0922242368328	488.82302354705905	453.135776572109	438.8684009959275	497.0022627832999	517.2327256975049	216.7500515570334	218.61608807281604	non-essential Hart 2014
GCM2	515.4106204318493	458.1693235737178	366.5206592488993	464.11784758846926	460.85028918501075	495.82224296545104	451.28695493265855	461.6669376127402	1243.974498523387	1404.7517729227013	non-essential Hart 2014
GDF2	515.5981106539053	428.01692828234957	450.87225819464703	512.2080755994647	579.8741980697804	548.7759823217305	539.8856489086803	612.9188963655065	270.0225782999441	226.90182902018225	non-essential Hart 2014
GEMIN5	99.74479813377368	109.13696246924513	129.21947072540084	98.25493644599452	136.28972282793066	79.62109011124032	159.3967371075459	107.55276269966325	26.83959362619926	12.747293765178778	common essential Hart 2017
GFM1	136.49288165674295	184.00315370488636	102.89698594800437	139.3673666671592	112.22779063054666	166.099498988042	123.39087517208502	151.06360014908918	121.18483182738454	135.758678599154	common essential Hart 2017
GFRA4	447.3516698255339	338.7364212488835	465.229977164136	347.38117645589614	450.3805934960727	375.2477213376637	459.5804399852085	334.33652152697425	550.6183298465727	683.2549458135825	non-essential Hart 2014
GFRAL	309.17137617028726	346.6790034231951	325.04280444815333	332.1054569700505	386.09298838855824	309.3412687575461	428.42930100733787	360.1416502307463	109.39167705223637	132.5718551578593	non-essential Hart 2014
GGPS1	77.05848126500184	60.89313000305591	35.894297423722456	33.9460433018791	9.367622458523535	22.85772921853789	1.820521109096337	37.86007933911088	3.2532840759029407	10.197835012143022	common essential Hart 2017
GH2	161.99155185635428	126.78714507882655	220.15169086549773	150.49412530499734	178.1685055836829	183.2427959019454	212.3941293945726	201.92042314192472	318.8218394384882	423.21015300393543	non-essential Hart 2014
GHRH	317.7959263848617	615.3294912265325	434.021879681844	599.7134316665308	417.41023601950457	483.7266945873081	436.92506618312086	565.0758110315057	220.00333563293634	254.3085106153166	non-essential Hart 2014
GHSR	138.3677838773026	176.50182609581424	112.0699730674001	155.77462092973408	145.47366641471845	168.57575298671694	128.65015837614112	151.44031735644356	254.56947893940512	330.79227320638927	non-essential Hart 2014
GIF	334.8575365919545	352.7094824814688	352.7611785698057	312.49218750674265	321.2543466658365	368.7713647257446	364.30650194250023	405.9127909242983	564.4447871691602	548.7709965909464	non-essential Hart 2014
GINS2	0	0	1.1964765807907485	5.091906495281865	0	12.000307839732391	8.495765175782903	0	133.38464711202056	107.71463231576067	common essential Hart 2017
GINS3	56.6220470609016	42.06626855283573	66.40445023388654	57.142506224829816	64.47128397925022	22.095804911253296	49.76091031529987	40.1203825832369	79.29879935013417	65.01119820241176	common essential Hart 2017
GINS4	157.30429630495513	134.43555754297853	136.39833021014533	135.5955840780615	131.8814299062725	108.19325163441268	104.57882371142288	143.9059732093568	34.15948279698088	57.78773173547712	common essential Hart 2017
GJA10	287.1412750787113	298.94996794978533	285.35966451859355	282.6008104881435	273.0386428352007	299.15053114761463	300.3859830008955	265.8681690903234	153.3110120769261	156.79171331169897	non-essential Hart 2014
GJA8	765.4100825212739	654.2922693371834	729.8507142823565	606.5026403269065	776.7412127961632	668.1314250578625	626.7447338248987	631.3026960843982	243.58964518323268	283.6272862752278	non-essential Hart 2014
GK2	186.74026116774172	134.14138783281882	140.58599824291295	96.74622341035543	200.5773279354451	116.57441901454325	121.36807393975576	152.57046897850654	211.870125443179	190.57204178942274	non-essential Hart 2014
GKN2	225.36324691127064	157.38079493543435	244.87887353517317	219.14056842657507	239.51724874342528	262.10196170590115	353.58565541115513	259.93487307449266	212.27678595266687	198.85778273678892	non-essential Hart 2014
GLRA1	291.3598050749705	303.5831408848005	353.35941686020107	291.3702050077956	370.11292654754754	297.721923071456	368.3521044071588	373.3267524881481	185.84385283595546	190.57204178942274	non-essential Hart 2014
GLRA2	320.04580904953326	334.61804530664784	267.81134133366254	371.70917415557614	312.07040307904873	343.62786258535294	253.8615546573225	331.69950107549386	109.39167705223637	96.87943261535871	non-essential Hart 2014
GLT6D1	229.48803179650187	194.5932632706352	231.51821838300984	204.05343807018437	276.8040597057837	178.67125005823783	232.01530134816645	218.87269747286987	348.50805663110253	308.4845091173264	non-essential Hart 2014
GML	127.11837055394467	122.88939641921067	160.3278618259603	134.6526384307871	196.4445533213906	101.4311734072619	123.79543541855088	87.30421280436764	282.62905409406795	256.2206046800934	non-essential Hart 2014
GMPPB	199.8645767116593	153.2624189931987	138.39245784479658	161.24370568392573	96.06404991780018	129.52713223838137	109.83810691547897	108.30619711437193	359.08122987778705	277.89100408089735	common essential Hart 2017
GMPS	189.6651086318148	286.1094601013149	190.7183669780453	281.5258524502507	251.0522818884307	285.03588335516747	130.59204755917722	256.318387883891	195.19704455417644	186.11048897161015	common essential Hart 2017
GNB2L1	131.61813588328783	100.45895601953428	89.13750526891076	82.03627131287449	69.43061351611561	46.096420590718076	90.62149520835098	60.463111780371115	23.58630955029632	6.373646882589389	common essential Hart 2017
GNL3	67.49647994014761	61.92272398861483	74.38096077249153	46.204336716446555	65.20599946619323	49.90604212714106	63.71823881837178	43.32247884574877	44.325995534177565	40.79134004857209	common essential Hart 2017
GOLGA6L2	112.49413323357936	232.09990131599577	201.00806557284577	187.83477293706437	288.7431863686078	86.85937103044398	105.59022432758752	101.71364598567104	193.1637420067371	232.6381112145127	non-essential Hart 2014
GOT1L1	530.2223479742706	339.61893037936255	538.8132868827671	428.28591299204135	441.01297103754916	385.91466163964805	486.68597649842064	459.218275764937	593.7243438522867	680.0681223722878	non-essential Hart 2014
GPN3	149.42970697860457	174.14846841453672	117.85294320788873	139.93313405552385	161.08637051225764	131.24146192977173	122.17719443268749	190.0538311102631	44.73265604366543	43.340798801607846	common essential Hart 2017
GPR101	434.2273542816163	429.1936071229883	460.6434836044382	420.3651695549362	472.4220581043634	442.106579301887	501.45242549442423	456.01617950242513	638.4569998959521	485.67189245331144	non-essential Hart 2014
GPR119	531.6472736618961	530.9174928962092	681.5130604184103	565.7673883646517	565.5839818487386	538.2995230965673	578.1975042489966	668.5976996124775	187.87715538339484	128.74766702830564	non-essential Hart 2014
GPR128	318.1709068289736	383.45021719315645	299.31855796115224	302.4969636456338	319.60123682021475	342.48497612442605	312.32051027163817	255.9793423972721	816.5743030516381	605.9213636381646	non-essential Hart 2014
GPR139	274.11070464582167	271.22447276723454	302.9079877035245	317.96127226093427	308.58050451606937	246.29203232974578	304.0270252190882	307.7779584084934	148.0244254535838	144.68178423477912	non-essential Hart 2014
GPR144	223.11336424659905	273.13657588327254	215.56519730579984	269.4938659910291	158.14750856448555	265.5306210886818	212.59640951780554	251.2703773053429	189.09713691185843	186.7478536598691	non-essential Hart 2014
GPR148	132.4618418825397	145.61400652904675	150.45693003443662	151.62566008172664	102.21729212094797	222.86285988074442	134.41514188827952	139.29118741926615	141.9245178112658	149.78070174085065	non-essential Hart 2014
GPR151	293.2347072955302	225.92233740264223	224.1399461348002	207.07086414146252	210.31230813744014	180.19509867280703	193.9866381803763	203.61565057501923	348.10139612161464	478.02351619420415	non-essential Hart 2014
GPR152	283.48521574861996	206.72776381472244	311.3830301507923	250.91783673972301	441.931365396228	186.86193636154727	379.2752310617368	211.90342913681465	245.2162872211842	219.89081744933392	non-essential Hart 2014
GPR26	692.5888802747369	678.2082667731662	766.1438372330092	720.7876527765662	675.570890244109	694.6844871667306	800.2201675094564	673.758725353232	275.71582543277424	428.3090705100069	non-essential Hart 2014
GPR31	441.7269631638549	394.4815813241448	446.0863518714841	359.6394698704636	440.64561329407763	399.0578559403073	477.58337095293894	453.56751765462195	506.97010182820827	618.6686574033433	non-essential Hart 2014
GPR32	596.5938865820825	728.0700326452337	514.8837552669521	540.4964450176972	304.17221159441124	625.9208184342958	469.69444614685483	768.1263857954934	466.846264892072	473.56196337639153	non-essential Hart 2014
GPR45	300.9218063998248	458.02223871863794	320.6557236519206	370.57763937884687	360.745304089024	448.2019737601638	319.6025947080235	357.1279125719116	931.5236737335421	907.607316080729	non-essential Hart 2014
GPR50	525.5350924228716	542.3018606793893	435.9163009347627	526.352260308581	651.8763157901966	528.2040260250465	572.2504686259484	511.39360898351265	105.32507195735771	81.58268009714418	non-essential Hart 2014
GPR52	442.10194360796686	385.6564900193541	398.027875876389	500.1383713143521	388.6644925928588	475.4407677455881	491.94525970247673	429.45761638394436	500.59908717956506	428.3090705100069	non-essential Hart 2014
GPR78	298.4844335130972	330.79383907457185	343.78760421387506	360.77100464719285	404.8282333056053	339.62775997210883	322.4345164332845	389.33723380070745	378.19427382371686	292.5503919108529	non-essential Hart 2014
GPRC6A	350.6067152446557	425.81065545615184	316.0692300922227	501.4584952205363	388.8481714645946	588.0150841468871	426.0019395285427	509.69838155041816	552.651632394012	636.7273235706799	non-essential Hart 2014
GPS1	35.99812263474539	33.09409239296517	33.70075702560608	36.20911285533771	34.898985629793565	12.57175107019584	35.60130168899502	11.86659203166162	94.75189871067316	113.45091451009111	common essential Hart 2017
GPX5	513.5357182112898	389.03944168619057	482.18006205867164	416.21620870692874	630.3858877971131	441.3446549946025	618.9771770927545	484.08161145032324	249.68955282555072	195.67095929549424	non-essential Hart 2014
GPX6	397.4792707586471	511.7082108227815	440.7022072579257	485.4284192168712	498.8718156343122	405.34373147540526	480.6175728014328	404.0292048875266	718.569120265062	759.7387084046551	non-essential Hart 2014
GRK1	268.86097842825467	358.8870463948223	257.6412903969412	434.8865325229623	366.8067068563039	412.5820123946089	286.42865449782363	412.69370065667636	176.8973216272224	155.5169839351811	non-essential Hart 2014
GRM4	386.60483787940103	346.09066400287577	327.0369320828046	393.019745783978	469.66687502832707	359.8187541151506	319.60259470802356	333.7714457159427	762.8951157992396	852.7939528904602	non-essential Hart 2014
GRM5	254.9867019961132	244.45502914270273	275.5884391088024	295.70775498525796	212.5164545982692	223.62478418802903	254.46839502702127	271.0480306914456	111.42497959967572	70.74748039674222	non-essential Hart 2014
GRM6	294.17215840581	279.90247921694544	338.00463407338646	323.6189461445808	336.86705076337574	354.48528396415844	312.32051027163817	300.62033146876104	228.1365458226937	216.06662931978028	non-essential Hart 2014
GRPEL1	402.54150675415815	295.34638900032917	370.30950175473663	262.7046573306532	368.0924589584542	347.43748412177587	297.95862152210043	336.7851833747774	104.1050904288941	132.5718551578593	common essential Hart 2017
GRWD1	53.997183952118085	78.98456717787687	42.07609309114132	68.08067573321308	17.633171686632537	49.33459889667761	30.34201848493894	69.88104196422954	275.44471842644896	323.78126163554094	common essential Hart 2017
GSC2	111.74417234535548	87.36840391742805	119.24883255214459	97.31199079872009	71.26740223347318	81.90686303309411	130.26839936200452	68.9392489458437	464.67740884147	360.3235037623868	non-essential Hart 2014
GSPT1	77.99593237528168	42.360438262995416	38.087837821838825	51.484832341183306	49.77697424038977	75.43050642117504	52.592832040560836	45.206064882520465	125.25143692226322	110.90145575705537	common essential Hart 2017
GSX1	186.55277094568575	122.66876913659091	181.86444028019378	137.1042971137006	163.47419584482248	156.0040019165211	175.57914696618002	196.26966503160966	164.833059845749	159.76608185690733	non-essential Hart 2014
GSX2	244.1122691168672	217.24433095293136	255.04892447189457	245.92022480916862	271.66105129718255	295.2456690727811	290.0696967160163	211.71507053313746	1086.5968813515822	1036.9923477972936	non-essential Hart 2014
GTF2B	74.43361815621834	99.28227717889551	46.66258665083919	78.64166698268659	35.81737998847234	48.57267458939302	43.0856662486133	75.34344147086743	37.00610636339595	38.24188129553633	common essential Hart 2017
GTF2H1	521.9727782038082	488.0275491549264	656.8656428541209	674.3947269306648	632.5900342579422	739.4475402197007	820.448179832749	886.038871697401	43.9193350246897	17.846211271250287	common essential Hart 2017
GTF2H4	256.6741139946169	196.35828153159335	183.85856791484503	138.42442101988476	199.65893357676632	131.62242408341402	160.0035774772447	128.08385050047463	74.82553374576763	94.32997386232296	common essential Hart 2017
GTF3C1	59.05941994762915	105.7540108024087	46.064348360443816	78.07589959432192	43.71557147310983	52.001333972173704	37.624102921324294	80.80584097750531	33.34616177800514	49.077080995938296	common essential Hart 2017
GTF3C2	106.68193634984442	145.02566710872736	102.89698594800437	145.77939706862526	115.35033145005451	116.7649000913644	110.44494728517776	115.65218265778151	173.64403755131946	131.2971257813414	common essential Hart 2017
GTF3C5	104.6195439072288	72.80700326452337	69.79446721279366	50.353297564453996	80.26766694852519	61.14442565958885	75.65276608911444	37.10664492440221	101.25846686247903	95.60470323884084	common essential Hart 2017
GTPBP4	371.0431494487559	357.4161978440238	340.7964127618982	297.78223540926166	360.01058860208093	313.1508902939691	366.93614354452825	315.123943951903	49.61258215751984	72.65957446151903	common essential Hart 2017
GUCA2A	190.1150851647491	195.03451783587474	128.62123243500545	131.82380148896382	186.25037594005616	192.0049254357183	136.53908318222526	244.677826176642	295.64219039767977	252.3964165505398	non-essential Hart 2014
GUCY2F	376.105385444267	282.2558368982229	394.63785889748186	340.7805569249752	403.3588023317193	324.77023598005917	419.32669546185616	318.70275742176926	525.4053782583248	439.7816348986678	non-essential Hart 2014
GUK1	202.1144593763309	162.97001942846848	186.45093383989163	124.46882544022338	123.43220180642777	113.52672178540485	117.12019135186432	105.48081805921441	9.759852227708823	22.945128777321802	common essential Hart 2017
H1FOO	265.8611348753592	232.09990131599574	295.1308899283846	256.10403779973234	358.7248364999307	285.15017200126016	298.97002213826505	278.9590920458867	536.3852120144974	569.8040313034913	non-essential Hart 2014
H2BFM	636.7167941020591	463.0231237913527	665.2409789196562	546.9084754191633	730.3071940213644	600.3963541402619	625.450141036208	494.62969325624465	927.9992826513138	1208.443448938948	non-essential Hart 2014
H2BFWT	127.96207655319651	148.261533920484	116.95558577229566	157.00045027119086	136.9325988790058	147.43235345956938	135.0219822579783	157.37361337227435	499.7857661605892	418.1112354978639	non-essential Hart 2014
HAO1	284.79764730301173	257.9868358100485	347.77585948317756	284.20381808851005	310.6009721051627	245.7205890992823	373.40910748798194	265.20891397745334	259.4494050532595	258.13269874487025	non-essential Hart 2014
HARS	270.3609002047024	247.39672624429963	247.4712394602198	243.27997699680023	245.2112937672337	253.5303132489494	184.6817525116617	208.88969147797997	626.2571846113161	608.4708223912003	common essential Hart 2017
HAUS1	0	0	16.75067213107048	0	0	0	0	0	41.88603247725036	35.05505785424164	common essential Hart 2017
HAUS5	78.9333834855615	61.18729971321561	43.87080796232745	85.80805390197217	67.22646705528655	58.28720950727162	58.05439536784984	55.7541466884419	157.24206366864215	134.2714943265498	common essential Hart 2017
HCFC1	96.74495458087824	150.17363703652194	123.03767505798197	152.94578398791083	65.02232059445748	130.47953762248713	60.88631709311082	115.46382405410434	595.3509858902382	568.5293019269734	common essential Hart 2017
HCRTR2	306.1715326173918	193.41658442999645	314.872753511432	229.32438141713882	420.80829514661605	239.4347135641844	333.1553629646296	235.82497180381506	320.44848147643967	240.9238521618789	non-essential Hart 2014
HDAC3	111.36919190124355	84.72087652599085	68.19916510507267	46.204336716446555	31.409087066814205	55.429993354954384	54.6156332728901	18.082425953008183	8.133210189757351	7.648376259107266	common essential Hart 2017
HDGFL1	300.35933573365685	316.96786269706644	355.9517827852477	310.4177070827389	328.7851804070025	315.24618213900175	370.1726255162551	444.14958747076344	381.04089739013193	311.0339678703622	non-essential Hart 2014
HEATR1	41.81031951848033	41.62501398759619	28.914850702443086	46.958693234266086	39.12359967971594	20.38147521986295	33.37622033343283	35.034700283953356	124.70922290961272	96.02961303101345	common essential Hart 2017
HINFP	99.55730791171773	119.87415689007383	92.52752224781788	76.75577568813773	54.552624905519416	93.1452465655419	62.302277955741296	56.88429831050491	55.30582929034999	53.53863381375086	common essential Hart 2017
HIST1H2AA	282.3602744162842	223.8631494315244	301.51209835926863	248.18329436262724	498.5044578908406	266.29254539596644	277.93288932204075	215.10552539932652	623.0039005354132	702.3758864613507	non-essential Hart 2014
HIST1H2BA	152.99202119766792	181.35562631344914	192.03449121691514	200.28165548108672	155.39232548844922	167.43286652579005	143.8211676186106	162.74183357707366	315.56855536258524	323.78126163554094	non-essential Hart 2014
HIST1H4G	300.8093122665912	331.82343306013075	300.79421241079416	293.29381412823545	296.67811362759244	400.23883861659846	281.3311953923539	387.6420063676129	400.6961553487122	328.0303595572672	non-essential Hart 2014
HJURP	111.93166256741146	117.22662949863663	81.958645784166265	79.20743437105124	93.67622458523535	63.049236427800345	81.31660953963637	60.08639457301677	37.95498088553431	27.19422669904806	common essential Hart 2017
HMX1	485.03720445878304	443.16666835557356	586.4729373509318	601.5993229610796	830.5958579890868	562.6811009296744	963.6625070816608	604.0660419926796	579.0845655107235	718.9473683560831	non-essential Hart 2014
HNRNPK	24.748709311387454	82.95585826503269	33.50134426214096	18.104556427668857	1.1020732304145335	0	0	0	181.0994802252637	176.76247354381238	common essential Hart 2017
HNRNPL	123.74354655693728	174.7368078348561	116.0582283367026	184.44016860687643	200.5773279354451	157.71833160791144	123.79543541855088	310.79169606732813	54.22140126504902	59.487370904167626	common essential Hart 2017
HNRNPU	370.8556592266999	354.18033103226725	294.53265163798926	233.66193139460114	249.06855007368458	167.05190437214776	163.8468998186703	134.11132581814402	100.4451458435033	58.63755131982237	common essential Hart 2017
HOXB1	539.784349299125	503.61854379338996	468.02175585264774	557.092288409727	450.19691462433696	483.2504918952552	521.0735974480182	548.500253907915	350.9480196880298	392.61664796750637	non-essential Hart 2014
HOXD12	408.80368017082736	357.94570332231126	409.194990630436	356.2071477143847	512.684466788841	394.52440631196396	433.5267601128076	370.91576236108034	305.8087031348764	214.15453525500348	non-essential Hart 2014
HRG	366.73087434146873	326.23420856709663	386.66134835887686	392.2653892661585	357.99012101298763	379.6287861045501	393.0302794415758	351.10043725424225	259.4494050532595	270.879992510049	non-essential Hart 2014
HRH3	211.8639509232411	205.0362879813042	196.0227464862176	189.15489684324854	243.5581839216119	239.24423248736326	219.2716535844921	238.46199225529543	733.2088986066253	673.6944754896984	non-essential Hart 2014
HSD17B10	389.6046814322965	304.31856516019974	342.5911276330843	306.08015710527656	331.3566846113031	271.43553447013744	256.8957565058164	260.6883074892013	300.11545600204624	342.9022022833091	common essential Hart 2017
HSPA9	224.61328602304678	222.68647059088562	153.1490023412158	196.13269463307924	215.63899541777704	98.66919779335522	104.78110383465582	198.52996827573568	19.519704455417646	11.4725643886609	common essential Hart 2017
HTR1A	261.361369546016	363.1525071921378	304.1044642843152	373.595065450125	299.0292031858101	346.8660408913125	374.42050810414656	321.7164950806039	273.27586237584705	219.25345276107495	non-essential Hart 2014
HTR2C	313.10867083346255	278.87288523138653	255.84657552575504	277.0374311692244	218.3941784938134	327.056008901913	313.12963076456987	293.46270452902866	369.6544031244716	406.00130642094405	non-essential Hart 2014
HTR3C	232.41287926057493	226.27534105483386	297.2047826684219	267.04220730811556	229.4516465723059	295.55043879569496	281.8166676881129	264.2294492383321	722.6357253599407	775.6728256111286	non-essential Hart 2014
HTR3D	291.73478551908244	292.8459464639718	314.67334074796685	273.45423770958166	278.45716955140546	336.008619512507	342.05568838687833	323.6000811173756	1028.037767985329	913.5560531711458	non-essential Hart 2014
HTR3E	347.41938146970426	350.2090399451114	359.94003805455014	417.15915435420317	403.1751234599836	475.63124882240925	379.27523106173675	462.2320134237717	116.711566223018	114.08827919835007	non-essential Hart 2014
HTR5A	710.28795723682	564.8058435066056	735.5938018701522	600.3923525325683	731.5562103491674	589.9579911304629	655.6303354225606	609.6037849407884	214.71674900959408	259.1949732253018	non-essential Hart 2014
HTR6	346.29444013736844	219.74477348928872	341.7934765792238	237.05653572478906	361.48001957596705	230.86306510723267	302.4087842332248	288.9420980407766	329.39501268517273	346.7263904128627	non-essential Hart 2014
HUWE1	72.55871593565868	105.16567138208933	46.46317388737407	88.07112345543078	45.36868131873163	58.09672843045047	44.09706686477793	75.53180007454459	196.01036557315217	242.19858153839678	common essential Hart 2017
HYPK	67.49647994014761	51.185529567786126	51.448492974002185	26.025299864773977	14.326951995388937	59.430095968198515	60.68403696987789	5.650758110315057	84.99204648296433	125.56084358701096	common essential Hart 2017
IAPP	263.23627176657567	302.99480146448116	294.3332388745241	365.485732883565	375.4396138278844	381.34311579594043	247.1863105906359	253.90739775682326	322.481784023879	306.5724150525496	non-essential Hart 2014
IARS	21.936355980547976	34.85911065392331	14.557131732954106	12.258293414567454	5.510366152072668	17.524259067545714	10.518566408112166	11.489874824307282	46.63040508794215	22.9451287773218	common essential Hart 2017
IFIT1B	388.6672303220167	437.7245287176193	397.2302248225285	531.8213450627726	320.7033100506292	520.5847829522004	481.22441317113163	669.6148360723344	228.81431333850685	149.5682468447643	non-essential Hart 2014
IFNA6	354.35651968577497	291.2280130580935	348.1746850101078	400.5633109621734	358.1737998847234	506.2987021906143	652.9602377958861	365.0389739263527	239.11637957886617	155.5169839351811	non-essential Hart 2014
IFNB1	472.1003791369214	412.72010335404565	534.8250316134646	518.6201060009307	620.8345864668539	493.3459889667761	573.666429488579	488.2255007312209	247.65625027811137	214.7918999432624	non-essential Hart 2014
IFNW1	140.6176665419742	258.1339206651283	214.76754625193934	155.02026441191455	341.0916648132981	224.57718957213478	197.82996052180187	188.1702450734914	95.97188023913675	106.22744804315647	non-essential Hart 2014
IGBP1	43.872711961095945	74.13076696024198	25.126008196605717	42.43255412734888	62.81817413362841	71.4304038079309	21.23941293945726	60.463111780371115	273.6825228853349	272.1547218865669	common essential Hart 2017
IL12B	205.11430292922634	180.17894747281036	199.2133507016596	161.6208839428355	205.5366574723105	205.52908189001985	200.6618822470629	180.25918371905033	493.68585851827123	506.7049271658564	non-essential Hart 2014
IL13	434.03986405956033	434.4886619058627	444.0922242368328	444.6931672546162	366.0719913693609	424.5823202343413	433.8908643346269	513.0888364166071	170.39075347541652	287.45147440478144	non-essential Hart 2014
IL17A	291.07856974188655	201.432709031848	254.55039256323175	175.38789039304203	326.21367620270195	248.57780525159953	318.8946142767083	282.82044342126864	346.0680935741753	441.6937289634447	non-essential Hart 2014
IL17F	292.2972561852503	279.90247921694544	319.8580725980601	328.33367438095286	302.88645949226094	343.4373815085318	344.07848961920763	307.7779584084935	164.2908458330985	242.83594622665572	non-essential Hart 2014
IL1F10	600.7186714673137	524.6516780698078	608.4083413320957	939.1738646853219	730.1235151496285	755.4479506726773	473.33548836504747	731.7731752857999	113.45828214711506	127.47293765178777	non-essential Hart 2014
IL21	503.97371688643545	346.3848337130354	473.2064877027411	469.0211649542963	589.6091782717754	463.44045990585573	680.8748948020299	446.974966525921	281.8157330750922	283.6272862752278	non-essential Hart 2014
IL22	414.165900521628	359.47538581514164	423.35329683645983	370.76622850830177	452.5847399569018	429.34434715487004	375.22962859707826	373.5151110918253	892.4842648227067	854.9185018513233	non-essential Hart 2014
IL25	262.1113304342399	191.6515661690383	220.55051639242797	176.33083604031646	199.47525470503058	203.43379004498723	215.02377099660063	182.8962041705307	354.20130376393263	344.8142963480859	non-essential Hart 2014
IL26	685.8392322807222	840.4428619262355	569.9216779833265	778.8731046486705	731.7766249952502	814.4970844872335	659.4332017393397	859.6686671825975	480.2660617051716	449.97946991081085	non-essential Hart 2014
IL3	184.77161383615407	205.18337283638405	202.80278044403187	195.47263267998716	212.70013347000497	282.00723423371124	185.38973294297693	224.05255907399203	215.12340951908195	233.27547590277163	non-essential Hart 2014
IL31	179.99061317372696	132.67053928202037	229.32467798489347	126.16612760531733	289.66158072728655	168.19479083307462	333.15536296462955	149.745089923349	201.29695219649443	206.50615899589621	non-essential Hart 2014
IL36A	237.81259765578673	319.8213088856154	245.5169943782616	305.7406966722578	228.34957334189136	289.1502746145043	241.52246714011397	271.23638929512276	139.48455475433857	162.52799550602944	non-essential Hart 2014
IL36B	286.8600397456274	329.6171602339331	328.1337022818628	345.9667579849845	435.04340770613715	355.7234109634959	293.1038985645102	301.18540727979257	154.12433309590182	165.07745425906518	non-essential Hart 2014
IL36RN	187.19023770067605	220.09777714148035	216.56226112312547	159.99901742952352	258.32596520916667	199.54797607783578	245.8917178019452	163.41992455031146	198.45032863007938	177.82474802424395	non-essential Hart 2014
IL9	676.0897407338119	738.6601422109826	725.0648079591936	586.1350143457792	703.1227210044724	688.0176494779905	791.3198420872076	646.4467278200425	543.705101185279	599.7601716516615	non-essential Hart 2014
ILF3	137.99280343319066	141.93688515205062	120.64472189640047	128.42919715877593	168.80088312515937	91.43091687415156	127.43647763674355	85.89152327678887	35.78612483493235	35.69242254250058	common essential Hart 2017
IMP3	29.47346290719779	14.296647913760953	7.657450117060791	25.120072043390536	56.866978689389924	47.54407677455881	27.18644856250529	37.74706417690458	18.70638343644191	22.9451287773218	common essential Hart 2017
IMP4	23.061297312883767	33.38826210312486	17.348910421465852	33.38027591351445	27.368151888627583	26.095907524497424	2.2250813555621893	7.345985543409575	16.266420379514706	28.044046283393314	common essential Hart 2017
INS	131.61813588328783	104.1360773965304	157.53608313744854	181.4227425355983	123.79955954989926	147.0513913059271	117.72703172156311	130.720870951955	255.38279995838082	308.4845091173264	non-essential Hart 2014
INSL5	287.7037457448792	304.24502273265983	309.2891961344085	303.81708755181796	330.89748743196367	286.29305846218705	247.59087083710176	252.3063496255673	290.35560377433745	253.03378123879875	non-essential Hart 2014
INSL6	170.14737651578878	99.06164989627575	128.32211328980776	100.706595128908	171.92342394466723	124.00318101056806	176.89396776719403	97.47557740293475	213.4967674811305	164.44008957080624	non-essential Hart 2014
INSM2	358.57504968203415	513.6203139388194	317.06629390954834	512.3023701641921	425.12474863240635	549.7283877058362	351.96741442529174	582.8756990789982	196.41702608264004	191.20940647768165	non-essential Hart 2014
INSRR	380.04268010744227	265.04690885388106	317.6645321999437	304.00567668127286	352.66343373265073	316.0081064462863	365.9247429283636	257.6745698303666	274.9025044137985	279.8030981456742	non-essential Hart 2014
INTS1	140.43017631991822	150.3207218916018	111.07290925007449	131.2580341005992	89.45161053531297	174.48066636817256	57.24527487491814	140.70387694684493	92.17638215058332	104.52780887446598	common essential Hart 2017
INTS3	209.42657803651355	199.00580892303057	143.3777769314247	176.33083604031646	140.88169462132453	137.71781854169078	106.39934482051923	141.64566996523078	171.33962799755489	113.87582430226375	common essential Hart 2017
INTS8	78.55840304144958	62.51106340893421	60.4220673299328	61.66864533174703	40.40935178186623	42.47728013111624	29.53289799200724	26.935280325835105	171.88184201020536	81.58268009714418	common essential Hart 2017
INTS9	44.810163071375776	49.42051130682799	40.081965456490074	25.64812160586421	83.39020776803304	26.857831831782022	23.46449429501945	27.311997533189444	143.1444993397294	199.70760232113417	common essential Hart 2017
IPO13	209.8015584806255	248.13215051969885	214.3687207250091	251.76648782227	229.41491079795873	187.0524174383684	189.9410357157178	138.06685649536456	91.63416813793283	111.326365549228	common essential Hart 2017
IQCF1	596.2189061379706	611.872997132156	751.3872927365901	543.1366928300656	814.0647595328688	631.2542885852881	927.2520848997341	636.6520804288298	788.921388406463	946.4865620645242	non-essential Hart 2014
IRGC	430.1775654852074	327.4108874077354	452.7467381712192	348.7390181879713	559.1919571123343	362.5235854060109	496.6381585614806	514.4450183630828	415.8781477029259	375.6202562806013	non-essential Hart 2014
ISCU	50.39737168864355	19.94470634882701	33.7406395782991	26.25160682011984	45.8462463852446	5.714432304634472	35.196741442529174	10.397394922979705	12.199815284636028	36.967151919018455	common essential Hart 2017
ISG20L2	89.99530658686348	112.51991413608155	52.64496955479293	74.11552787576937	79.90030920505369	66.85885796422332	49.45749013045048	76.00269658373753	121.5914923368724	91.7805151092872	common essential Hart 2017
ISX	276.1730970884373	325.6458691467773	285.7584900455238	388.11642841815103	304.9069270813543	302.10298783834247	299.3745823847309	312.863640707777	170.39075347541652	240.9238521618789	non-essential Hart 2014
ITIH6	439.85206094329527	414.04386704976423	464.63173887374063	436.01806729969155	419.1551853009943	507.06062649789885	513.7915130116328	525.3321456556232	245.21628722118413	161.89063081777047	non-essential Hart 2014
IZUMO2	382.4800529941698	416.3972247310418	395.0366844244121	413.95313915347015	431.2779908355541	417.9154825456011	409.81952966990866	446.0331735075352	303.3687400779492	285.53938034000464	non-essential Hart 2014
KANSL3	217.67614780697605	126.34589051358702	207.58868676719484	121.26281023949035	221.700398185057	142.28936438539836	281.5739315402334	122.43309239015957	67.77675158131125	71.38484508500116	common essential Hart 2017
KARS	112.1191527894674	151.9386552974801	94.322237119004	85.99664303142706	60.24666992932783	76.76387395892307	51.17687117793035	49.7266713707725	87.2964560367289	92.63033469363245	common essential Hart 2017
KAT8	94.87005236031858	75.1603609458009	103.0963987114695	90.33419300888939	142.7184833386821	61.525387813231156	76.86644682851198	92.48407440548978	108.98501654274853	102.61571480968917	common essential Hart 2017
KCNA10	401.2290751997664	417.8680732818402	376.2918846586904	438.28113685315014	387.011382747237	478.10750282108415	373.8136677344478	445.6564563001809	367.2144400675444	355.012131360229	non-essential Hart 2014
KCNB2	169.30367051653693	247.98506566461901	186.65034660335675	233.47334226514624	251.64005427798517	242.4824107933228	188.32279472985437	258.80472145242965	212.68344646215476	230.72601714973587	non-essential Hart 2014
KCNG4	342.9196161403611	485.6741914736489	381.2772037453185	503.53297564454	366.25567024109665	515.0608317243871	383.72539377286114	511.58196758718987	252.53617639196577	291.913027222594	non-essential Hart 2014
KCNK10	393.3544858734158	392.8636479182665	355.75237002178255	399.0545979265343	316.6623748724426	375.628683491306	407.5944483143465	426.8205959324639	155.7509751338533	244.11067560317358	non-essential Hart 2014
KCNK16	156.9293158608432	256.36890240417017	172.49204039733291	242.3370313495258	121.96277083254171	239.0537514105421	151.71009242469472	257.67456983036664	325.7350680997819	416.1991414330871	non-essential Hart 2014
KCNK18	483.7247729043912	471.4363775019199	393.16220444783994	405.0894500690906	386.60728922941837	447.55433809897187	355.1229843477254	495.4584711124242	721.0090833219892	767.3870846637625	non-essential Hart 2014
KCNV1	288.734941966187	227.24610109836084	221.5475802097536	320.03575268493796	298.11080882713134	278.8642964661623	281.97849178669924	243.17095734722463	434.7200846425304	404.7265770444262	non-essential Hart 2014
KHDC3L	127.68084122011257	234.45325899727325	126.22827927342396	178.40531646432015	105.24799350458795	226.6724814171674	133.9094415801972	186.09830043304257	303.77540058743705	300.1987681699602	non-essential Hart 2014
KIF11	23.24878753493973	33.82951666836439	12.762416861767983	26.402478123683746	8.632906971580512	20.190994143041802	19.621171953593848	7.722702750763911	42.83490699938872	34.842602958155325	common essential Hart 2017
KIF23	112.11915278946742	115.31452638259863	91.13163290356201	102.02671903509219	141.24905236479606	96.57390594832259	102.3537423558607	102.46708040037971	82.55208342603711	49.077080995938296	common essential Hart 2017
KIF2B	907.8276551949854	1079.7499211411437	970.0433878760994	1094.4770127914187	978.6410286081057	1208.3167108149592	741.2555115870584	1527.1173793126443	370.87438465293525	305.93505036429065	non-essential Hart 2014
KIR3DL3	547.8464288475315	451.1386675009012	538.4144613558369	460.08204021813475	449.8662926552126	391.55290151355405	614.1224541351642	440.53310228016187	393.24071267476796	388.7924598379528	non-essential Hart 2014
KLK12	247.2996028918186	286.6683825506183	224.93759718866073	264.02478123683744	332.82611558518914	297.53144199463486	253.65927453408958	302.8806347128871	285.7467846668083	220.9530919297655	non-essential Hart 2014
KLK9	564.4955605661012	476.025424980411	527.4068768125619	490.1808652791342	588.9479343335267	483.4409729720764	602.4711190369476	470.14307477821274	151.6843700389746	170.17637176513668	non-essential Hart 2014
KPNB1	81.55824659434504	66.77652420624972	58.228526931816425	32.06015200733026	46.83811229261767	28.762642599993512	50.97459105469742	32.020962625118656	94.34523820118528	52.901269125491936	common essential Hart 2017
KRI1	169.4911607385929	121.19792058579245	158.13432142784393	141.4418470911629	162.37212261440794	126.66991608606413	147.0576495903374	132.0393811776952	27.110700632524505	35.69242254250058	common essential Hart 2017
KRR1	100.68224924405352	144.29024283332816	67.6009268146773	129.56073193550523	33.06219691243601	82.2878251867364	54.00879290319132	116.40561707249017	17.893062417466172	41.42870473683103	common essential Hart 2017
KRT2	428.79013784199327	352.8565673365486	389.45312704738865	357.9421677053696	502.3617141972916	387.81947240785956	410.0218097931416	347.33326518069885	563.2248056406967	472.2872339998737	non-essential Hart 2014
KRT25	213.28887661086645	309.58420297205816	223.9804159240281	323.166332233889	197.93235218245022	357.03773039356184	228.41471515462035	346.2784570001067	356.234606311372	300.8361328582192	non-essential Hart 2014
KRT26	419.790607183307	410.80800023800765	431.9280456654602	429.6060368982255	418.9715064292585	427.2490553098374	466.8625244215939	335.0899559416829	178.52396366517388	215.42926463152133	non-essential Hart 2014
KRT28	358.66879479306215	333.8826210312486	362.931229506527	343.2322156078887	339.0711972242048	386.6765859469327	421.95633706388423	373.8918282991796	336.7149018559544	372.2209779432203	non-essential Hart 2014
KRT33A	172.1160238473764	253.57429015765314	275.5884391088024	202.5447250345453	206.82240957446078	193.52877405028747	180.43386992377023	143.1525387946481	398.93395980759806	445.5179170929983	non-essential Hart 2014
KRT36	238.48756245518823	346.38483371303545	254.25127341803406	285.5239419946942	205.72033634404625	272.197458777422	269.03256389979197	366.73420135944724	257.0094419963323	481.2103396354989	non-essential Hart 2014
KRT37	135.7429207685191	153.8507584135181	161.92316393368128	135.7841732075164	117.92183565435508	113.90768393904715	150.49641168529715	152.57046897850654	107.90058851744752	98.57907178404922	non-essential Hart 2014
KRT38	487.54957343433296	398.36462149825275	429.05650187156243	430.8884429785187	324.0095297418729	396.1244473572616	380.8530160229536	502.23938084480227	527.8453413152522	704.9253452143864	non-essential Hart 2014
KRT40	197.98967449109966	256.22181754909036	189.4421252918685	239.31960527824765	150.9840325667911	207.43389265823134	140.7869657701167	273.8734097466031	144.36448086819297	137.6707726639308	non-essential Hart 2014
KRT71	315.5460437201901	294.31679501477026	384.4678079607605	373.9722437090348	385.1745940298795	344.5802679694587	352.3719746717576	333.3947285085884	472.94617253439003	427.034341133489	non-essential Hart 2014
KRT73	416.0408027421876	462.43478437103334	332.0222511694327	433.94358687568786	535.6075899814633	536.3947123283558	328.09835988380644	528.3458833144579	883.6732871171362	1070.1353115867585	non-essential Hart 2014
KRT74	324.9205548229884	372.71302277232775	339.0016978907121	288.72995719542723	372.13339413664085	324.0083116727746	341.24656789394663	340.3639968446436	233.15202543971074	329.7299987259577	non-essential Hart 2014
KRT75	213.73885314380078	281.3733277677439	348.57351053703803	189.15489684324857	349.72457178487866	249.33972955888416	321.01855557065403	207.00610544120826	462.77965979719335	404.08921235616725	non-essential Hart 2014
KRT76	317.7959263848617	282.62354903592257	364.3271188507829	302.96843646927096	311.0601692845021	316.0081064462863	293.71073893420896	296.38226288602476	544.1117616947669	514.9906681132227	non-essential Hart 2014
KRT77	279.92290152955667	491.26341596668294	287.75261768017504	529.1810972504042	379.11319126259957	534.2994204833232	288.046895483687	647.2001622347511	531.5052859006429	655.8482642184481	non-essential Hart 2014
KRT78	295.2970997381458	356.75431599616456	410.39146721122677	391.79391644252127	467.8300863109695	426.01092831049993	446.02767172860246	386.22931684003413	609.4485502191509	549.8332710713779	non-essential Hart 2014
KRT82	285.92258863534755	383.45021719315645	318.4621832538042	300.61107235108494	390.50128131021637	324.96071705688036	264.9869614351334	338.480410807872	168.76411143746503	179.09947740076183	non-essential Hart 2014
KRT84	236.05018956846067	277.402036680588	260.2336563219878	219.8949249443946	265.0486119146953	251.4350214039168	282.18077190993216	289.1304566444538	248.4695712970871	304.66032098777276	non-essential Hart 2014
KRT85	491.2243817866298	437.8716135726992	446.4851773984143	417.34774348365806	404.82823330560535	459.8213194462539	440.56610840131344	494.6296932562447	455.4597706264117	651.3867114006356	non-essential Hart 2014
KRT86	40.49788796408857	33.535346958204705	70.59211826665415	2.2630695534586067	24.24561106911974	57.14432304634472	87.38501323662416	48.59651974870949	1027.6311074758414	1222.4654720806448	non-essential Hart 2014
KRT9	193.86488960586843	251.80927189669498	224.5387716617305	242.1484422200709	180.18897317277623	248.7682863284207	259.92995835431026	245.43126059135068	397.7139782791345	570.4413959917503	non-essential Hart 2014
KRTAP10-10	690.7139780541772	606.7250272043615	714.2965187320768	746.2471852529756	1078.3786559606212	666.8742499508429	1074.7142947365373	705.7796879783507	437.16004769945766	441.0563642751857	non-essential Hart 2014
KRTAP10-4	165.36637585336166	158.8516434862328	253.65303512763867	196.8870511508988	232.5374516174666	217.14842757610995	67.96612140626323	196.646382238964	34.159482796980875	30.593505036429065	non-essential Hart 2014
KRTAP10-5	980.948841796812	719.244941340443	990.6826088947396	786.4166698268658	967.6202963039603	794.3060903441917	794.9608843054003	1063.4726763612937	590.4710597763836	759.7387084046552	non-essential Hart 2014
KRTAP10-7	113.61907456591514	277.99037610090744	55.03792271637443	183.30863383014713	90.37000489399176	78.85916580395572	52.18827179409498	209.07805008165712	66.69232355601028	136.3960432874129	non-essential Hart 2014
KRTAP10-8	205.3017931512823	99.28227717889553	119.64765807907484	175.95365778140666	405.56294879254835	150.86101284235008	279.753410431137	258.80472145242965	695.3894712242536	743.8045911981817	non-essential Hart 2014
KRTAP10-9	7.874589326350555	114.72618696227926	34.697820842931705	76.94436481759263	76.04305289860281	40.00102613244131	66.75244066686568	38.42515515014239	65.87900253703455	72.65957446151903	non-essential Hart 2014
KRTAP11-1	323.1393977134567	327.6315146903552	352.6614721880731	352.19019925699564	462.59523846650046	505.1558157296874	472.42522781049934	360.51836743810065	145.5844623966566	156.15434862344003	non-essential Hart 2014
KRTAP13-1	1007.5724533287591	883.9799790298697	1204.8519168562837	947.094608122427	996.2742002947382	725.7329026885781	1069.2527314092483	1021.6570663449623	531.9119464101308	473.5619633763916	non-essential Hart 2014
KRTAP13-2	439.85206094329527	558.1870250280126	484.5730152202531	696.4596550768863	348.25514081099254	735.4474376064566	467.87392503775857	683.7417313481219	318.4151789290003	446.7926464695161	non-essential Hart 2014
KRTAP13-3	229.48803179650187	309.760704798154	381.67602927224874	393.7741023017976	616.0589358017243	235.43461095094025	398.08728252239894	367.2992771704787	272.86920186635916	214.79189994326242	non-essential Hart 2014
KRTAP13-4	349.29428369026385	273.13657588327254	384.6672207242256	218.38621190875557	224.2719023893576	366.2951107270697	270.0439645159566	334.52488013065135	688.8829030724477	511.166479983669	non-essential Hart 2014
KRTAP15-1	367.48083522969256	395.9524298749433	489.35892154341616	545.0225841246145	326.21367620270195	521.9181504899485	463.62604244986704	584.2883886065769	467.2529254015598	421.29805893915864	non-essential Hart 2014
KRTAP17-1	334.10757570373073	407.7192182813309	387.6584121762025	404.523682680726	478.29978199990757	339.43727889528765	323.4459170494491	323.7884397210528	629.9171291967069	885.2995519916661	non-essential Hart 2014
KRTAP23-1	552.3461941768746	668.0594117726569	753.7802458981715	589.5296186759671	591.8133247326045	647.4451801150858	584.9941163896228	636.2753632214755	508.73229736932234	529.6500559431782	non-essential Hart 2014
KRTAP26-1	192.3649678294207	293.65491316691094	234.80852898018438	309.19187774128216	229.78226854143026	239.1489919489527	158.0819163065319	196.64638223896398	372.5010266908867	424.4848823804533	non-essential Hart 2014
KRTAP4-4	1007.9474337728709	1086.3687396197367	990.6826088947398	977.0802797057534	907.5573052463683	1034.3122471388394	1078.3553369547299	1177.0529143786264	867.5424202407842	844.7206668391804	non-essential Hart 2014
KRTAP5-2	317.2334557186938	269.16528479611674	311.0839110055946	268.1737420848449	126.73842149767135	216.00554111518304	224.5309367885482	178.5639562859558	465.761836866771	531.1372402157824	non-essential Hart 2014
LALBA	225.26950180024267	286.3742128404586	209.38340163838097	314.84955162492867	185.14830270964163	294.5789853039071	239.70194603101763	265.0205553737762	320.8551419859275	324.4186263237999	non-essential Hart 2014
LARS	127.68084122011257	64.4231665249722	92.32810948435275	100.706595128908	100.28866396772256	81.14493872580951	62.70683820220715	90.60048836871809	52.05254521444705	45.25289286638466	common essential Hart 2017
LAS1L	67.12149949603568	86.33880993186914	72.98507142823566	71.28669093394612	85.41067535712635	72.9542524225001	69.58436239212665	85.89152327678887	29.279556683126465	112.17618513357324	common essential Hart 2017
LBX1	353.6065587975511	425.6635706010721	449.4763688503912	545.9655297718889	533.2197646488985	501.1557131164432	351.5628541788259	569.0313417087262	187.8771553833948	157.4290779999579	non-essential Hart 2014
LCN9	491.78685245279775	304.46565001527955	471.21236006808977	284.5809963474198	579.8741980697804	346.48507873767016	550.4042153167924	389.90230961173893	429.840158528676	534.1116087609907	non-essential Hart 2014
LCT	253.67427044172143	295.64055871048885	245.47711182556856	300.04530496272025	293.51883703373744	364.19981888203705	258.5139974916798	397.2482951551485	443.66661585126354	361.38577824281833	non-essential Hart 2014
LGALS13	250.86191711088196	307.99568653719587	475.0012025739272	353.03885033954265	253.4768429953427	348.5803705827028	248.80455157649936	394.42291609999097	149.6510674915353	169.53900707687777	non-essential Hart 2014
LGALS14	210.36402914679337	292.11052218857253	224.33935889826535	320.22434181439286	224.2719023893576	455.44025467936746	229.38565974613843	301.18540727979257	457.8997336833389	485.0345277650525	non-essential Hart 2014
LHX3	576.1574523779823	615.2559487989924	642.1090983577017	561.0526601282796	666.0195889138498	646.1118125773377	637.7892285534166	602.3708145595851	372.09436618139887	339.71537884201445	non-essential Hart 2014
LHX5	325.6705157112122	362.7112526268983	302.70857494005935	311.92642011837796	383.7051630559934	332.198997976084	317.1752332292284	335.6550317527144	437.56670820894556	483.7597983885346	non-essential Hart 2014
LIM2	452.78888626515686	501.706440677352	534.027380559604	489.5773800648786	510.25990568192907	504.01292926876044	496.3954224136011	532.3014139916784	381.4475578996198	317.4076147529516	non-essential Hart 2014
LIN28A	439.85206094329527	185.32691740060497	199.811588992055	207.07086414146252	465.0749032349332	193.1478118966452	219.67621383095795	214.72880819197215	442.8532948322878	360.1110488663005	non-essential Hart 2014
LIPM	331.1077321508352	383.891471758396	425.14801170764594	309.66335056491937	411.6243515598283	281.53103154165836	417.7084544759928	374.4569041102111	590.8777202858716	486.94662182982927	non-essential Hart 2014
LONP1	77.80844215322573	95.60515580189937	53.24320784518831	39.98089544443539	50.69536859906854	57.334804123165874	29.73517811524016	34.65798307659902	50.42590317649558	77.75849196759054	common essential Hart 2017
LOR	199.78958062283692	137.31842070254348	192.6327295073105	231.05940140812376	197.0506935981186	211.89114985584624	192.97523756421168	230.09887025202914	521.745433672934	414.9244120565692	non-essential Hart 2014
LRIT1	187.86520250007752	209.00757906846002	211.7763547999625	214.04866193129322	165.31098456218	215.43409788471962	186.0977133742922	176.68037024918414	501.00574768905284	530.9247853196961	non-essential Hart 2014
LRIT2	376.105385444267	419.044752122479	393.44138231669115	487.50289964087483	317.76444810285716	487.4410755853205	363.90194169603444	453.0024418435904	141.11119679229006	163.8027248825473	non-essential Hart 2014
LRR1	119.24378122759411	93.72246965687737	161.2850430905929	101.61182295029144	122.33012857601321	77.71627934302883	123.06722697491234	54.021247534611945	94.34523820118528	90.0808759405967	common essential Hart 2017
LRRC10	204.9268127071704	271.22447276723454	180.06972540900765	249.69200739826627	198.18950260288028	255.62560509398207	261.54819934017365	247.1264880244452	676.2764272783238	670.5076520484037	non-essential Hart 2014
LSG1	333.5451050375628	286.2271279853788	270.4037072587092	309.8519396943742	256.4157049431148	247.05395663703038	342.4602486333442	306.08273097539893	167.13746939951358	250.484322485763	common essential Hart 2017
LSM11	167.9912389621452	148.84987334080336	136.1989174466802	108.815927695468	113.3298638609612	142.28936438539836	132.89804096403256	109.43634873643495	92.71859616323381	114.72564388660899	common essential Hart 2017
LSM12	57.37200794912547	101.4885500050932	32.30486768135021	0	45.185002446995874	11.428864609268944	0	11.301516220630116	237.89639805040255	316.7702500646926	common essential Hart 2017
LSM7	86.62048258985611	91.7809495698234	65.60679918002604	71.85245832231077	24.245611069119736	68.00174442515022	22.85765392532067	64.79535966494599	331.8349757420999	361.173323346732	common essential Hart 2017
LUC7L3	41.622829296424364	34.41785608868378	13.879128337172682	26.02529986477398	7.714512612901734	19.429069835757208	9.952182063059974	7.4590007056158765	58.55911336625293	40.79134004857209	common essential Hart 2017
LUZP4	392.97950542930386	404.4833514695743	337.0075702560608	368.5031589548431	320.7033100506292	367.2475161111754	385.95047512842336	376.3404901469828	312.72193179617017	383.0561776436223	non-essential Hart 2014
LYZL6	221.05097180398343	158.41038892099328	165.1137681491233	115.13366353220663	183.2196745564162	113.14575963176256	163.54347963382088	111.60247267872238	461.96633877821756	497.14445684197227	non-essential Hart 2014
MAGEA10	158.84171612581403	200.32957261874915	182.10373559635192	199.1501207043574	144.151178538221	203.20521275280186	219.19074153519892	198.22859450985223	208.2101808577882	231.3633818379948	non-essential Hart 2014
MAGEA11	182.99045672662243	159.7341526167119	273.59431147415114	128.99496454714057	192.12809983560035	161.52795314433442	254.0638347805554	109.24799013275778	426.58687445277303	332.70436727116606	non-essential Hart 2014
MAGEB1	211.9389470120635	378.59641697552155	245.99558501057788	310.266835779175	235.84367130871019	306.06499423622233	316.527936834883	375.4363688493324	184.217210798004	159.3411720647347	non-essential Hart 2014
MAGEB10	252.43683497615206	236.15944331619946	221.82675807860477	226.53326230120652	260.08928237782993	233.8345699056426	238.60963336555986	247.2771749073869	139.0778942448507	100.0662560566534	non-essential Hart 2014
MAGEB18	247.03711658094025	176.32532426971844	245.5169943782616	156.37810614398973	281.02867375570605	178.06171061241017	233.5121742600901	163.87198519913667	480.26606170517164	511.166479983669	non-essential Hart 2014
MAGEB3	604.0934954643211	630.1115191620569	504.1154660398354	576.3283796141252	361.480019575967	559.2524415468937	525.5237601591425	595.2131876198528	289.9489432648496	234.55020527928951	non-essential Hart 2014
MAGEB4	271.8608219811501	340.9426940750812	389.2537142839235	317.96127226093427	389.39920807980184	315.05570106218056	396.0644812900697	468.6362059487954	663.6699514841998	605.9213636381646	non-essential Hart 2014
MAGEC3	230.9879535729496	255.4863932736911	205.3951463690785	284.5809963474198	176.1480379945896	221.9104544966387	222.91269580268477	265.5856311848077	474.5728145723415	580.0018663156344	non-essential Hart 2014
MAGOH	21.373885314380075	54.71556608970241	26.32248477739647	33.9460433018791	44.08292921658134	12.57175107019584	25.487295527348714	44.07591326045745	91.49861463477022	107.71463231576067	common essential Hart 2017
MAK16	113.80656478797111	41.3308442774365	55.636161006769804	41.48960848007446	74.57362192471678	32.38178305959534	59.06579598401447	34.84634168027619	29.279556683126465	7.648376259107266	common essential Hart 2017
MARS	106.11946568367652	106.63651993288777	76.5745011706079	142.7619709973471	69.79797125958713	106.09795978938004	74.84364559618272	130.1557951409235	88.92309807468038	37.39206171119108	common essential Hart 2017
MARS2	294.50964080551074	218.1562570544264	184.4966887579334	170.63544433077894	149.88195933637655	172.11870101559032	106.56116891910557	135.84422497197397	149.65106749153526	131.2971257813414	common essential Hart 2017
MAS1	456.72618092833216	362.7112526268983	396.0337482417377	391.22814905415663	610.8240879572552	369.72377010985036	415.98907342851294	380.5785587297191	194.38372353520072	203.95670024286042	non-essential Hart 2014
MAS1L	296.70327640356555	421.1774825211367	237.50060128696356	428.28591299204135	292.87596098266226	506.2987021906143	249.71481213104752	489.355652353284	139.0778942448507	99.42889136839447	non-essential Hart 2014
MASTL	164.99139540924972	116.34412036815755	139.19010889865706	125.2231819580429	130.04464118891497	93.14524656554191	130.47067948523747	128.08385050047463	35.786124834932345	28.04404628339331	common essential Hart 2017
MBD3L1	274.4856850899336	207.09547595242205	177.07853395703077	253.0866117284542	239.14989099995378	172.19489344631876	252.85015404115785	275.0035613686661	755.5752266284579	616.9690182346528	non-essential Hart 2014
MBL2	303.05919493126277	386.3624973237374	303.4264608885338	336.5184425992948	304.83345553265997	322.9797138579404	275.99100013900465	378.82682371552147	190.72377894980988	223.71500557888754	non-essential Hart 2014
MC2R	266.32986043049914	193.9313814227759	239.59443530334738	232.53039661787184	350.7348055794253	222.29141665028098	188.12051460662144	210.49073960923587	245.622947730672	186.11048897161015	non-essential Hart 2014
MC3R	477.5375955765444	618.8595277484487	559.6519206648726	668.7370530470182	604.4871668823716	594.3009596819851	600.771966001791	646.7292657255582	364.36781650112937	349.27584916589853	non-essential Hart 2014
MC5R	249.73697577854617	378.59641697552155	229.00561756334926	400.33700400682756	239.14989099995375	376.2382229371337	301.47829566635335	342.6619718095051	280.18909103714077	306.5724150525496	non-essential Hart 2014
MCM3	87.74542392219189	80.30833087359548	45.8649355969787	66.00619530920936	37.837847577565654	65.90645258011759	20.0257322000597	46.1478579009063	40.66605094878676	51.83899464506037	common essential Hart 2017
MCM3AP	53.247223063894225	68.10028790196833	60.222654566467675	36.77488024370236	47.20547003608919	55.23951227813323	64.32507918807056	38.99023096117389	328.9883521756849	314.8581559999158	common essential Hart 2017
MCM4	157.30429630495513	198.56455435779102	178.27501053782152	128.6177862882308	130.96303554759373	123.62221885692576	132.69576084079964	112.0733691879153	100.4451458435033	76.48376259107266	common essential Hart 2017
MCM5	96.36997413676632	60.59896029289622	74.9791990628869	62.045823590656795	40.40935178186623	60.1920202754831	50.16547056176572	42.00396862000859	515.6455260306161	616.9690182346528	common essential Hart 2017
MCM7	47.99749684632719	88.98633732330634	30.908978337094336	52.6163671179126	33.429554655907516	47.42978812846612	22.453093678854817	102.46708040037971	188.69047640237056	189.50976730899117	common essential Hart 2017
MDN1	148.49225586832475	233.86491957695387	141.7824748237037	270.4368116383035	132.248787649744	268.9592804714625	209.76448779254457	240.5339368957443	100.85180635299116	117.27510263964476	common essential Hart 2017
MED11	131.4306456612319	131.4938604413816	114.66233899244672	155.77462092973408	157.78015082101405	163.81372606618822	125.61595652764723	120.36114774971071	119.28708278310783	244.74804029143252	common essential Hart 2017
MED12	212.9888922555769	234.89451356251277	131.61242388698233	196.6984620214439	99.73762735251529	141.90840223175607	126.02051677411308	156.5259996557271	222.03663818037572	140.8575961052255	common essential Hart 2017
MED18	170.09112944917197	169.97125853026913	179.71078243477044	125.37405326160682	179.85835120365186	126.86039716288528	163.6041636707908	102.84379760773405	178.11730315568602	188.65994772464592	common essential Hart 2017
MED27	12.374354655693727	0	27.518961358187216	0	35.26634337326507	0	10.92312665457802	0	118.20265475780684	57.787731735477124	common essential Hart 2017
MED30	46.872555513991394	87.66257362758773	67.40151405121216	93.91738646853219	51.43008408601156	80.38301441852491	38.433223414256	90.03541255768657	191.13043945929778	152.96752518214532	common essential Hart 2017
MEP1A	342.7321259183051	390.510290236989	343.5881914504099	396.7915283730757	389.5828869515376	385.1527373323635	393.63711981127454	376.15213154330564	305.2664891222259	289.78847826173086	non-essential Hart 2014
MEP1B	266.23611531947114	286.22712798537873	261.6295456662437	300.61107235108494	224.27190238935756	247.81588094431496	276.9214887058761	287.43522921135923	287.91564071741027	261.9568868744239	non-essential Hart 2014
MEPCE	122.80609544665745	135.0238969632979	91.33104566702714	90.1456038794345	126.73842149767137	88.19273856819203	74.84364559618272	79.11061354441081	37.412766872883815	47.5898967233341	common essential Hart 2017
MEPE	226.5631843324288	286.1094601013149	216.08367049080917	290.12551675339336	197.49152289028441	255.5494126632536	197.82996052180192	277.5652383786756	1117.5030800726602	1165.9524697216855	non-essential Hart 2014
METTL16	533.97215241539	550.6856974189404	477.39415573550866	526.352260308581	540.383240646593	397.91496947938043	499.02506401562914	427.38567174349555	83.77206495450073	49.71444568419723	common essential Hart 2017
MFRP	384.54244543678544	424.0456371951937	474.0041387566015	413.1987826356506	467.0953708240265	382.2955211800462	436.9250661831208	455.4511036913936	351.3546801975176	335.2538260242019	non-essential Hart 2014
MMD2	189.5526144985812	237.54204095395	196.82039754007812	218.57480103821044	207.92448280487534	241.33952433239588	193.37979781067753	177.05708745653845	238.70971906937828	253.6711459270577	non-essential Hart 2014
MMP21	224.05081535687887	241.5133320411058	183.85856791484503	188.2119511959741	263.762859812545	195.62406589532011	227.767418760275	224.3350969795078	264.73599167660177	207.14352368415513	non-essential Hart 2014
MMP26	359.41875568128603	369.91841052581066	430.9309818481346	429.7946260276804	507.87208034936424	375.4382024144848	368.14982428392585	358.25806419397463	774.2816100648998	843.870847254835	non-essential Hart 2014
MMP27	355.4814610181108	451.18279295742514	317.36541305474606	388.68219580651567	478.85081861511486	400.8674261701083	376.2410292132429	347.521623784376	91.09195412528234	100.0662560566534	non-essential Hart 2014
MMS22L	139.86770565375033	117.37371435371647	108.28113056156273	75.43565178195357	88.16585843316268	52.95373935627945	128.85243849937405	63.85356664656015	49.3414751511946	58.63755131982238	common essential Hart 2017
MOGAT3	395.22938809397544	353.7390764670277	379.48248887413234	353.6046177279073	485.2795791258663	306.2935715284077	414.269692381033	392.91604727057364	265.9559732050654	346.72639041286277	non-essential Hart 2014
MORC1	244.1122691168672	239.01288950474844	226.73231205984683	252.14366608117976	189.37291675956402	231.05354618405383	271.0553651321212	240.9106541030986	832.8407234311528	868.7280700969337	non-essential Hart 2014
MPHOSPH10	39.372946631752775	25.298595073733374	48.25788875856019	6.412030401466053	4.040935178186623	33.143707366879944	13.755048379838987	15.068688294173485	94.88745221383577	88.38123677190619	common essential Hart 2017
MRGPRD	358.85628501511815	399.7766361070192	402.21554390915657	389.62514145379015	376.35800818656315	478.4884649747265	402.53744523352333	588.9973536985061	257.0094419963323	353.7374019837111	non-essential Hart 2014
MRGPRX1	189.55261449858122	211.8021913149771	220.15169086549773	169.16444912103086	155.39232548844922	206.29100619730445	215.4283312430665	171.78304655357772	115.89824520404227	88.5936916679925	non-essential Hart 2014
MRGPRX2	502.8487755540997	478.3199487196566	466.02762821799655	504.94739411545163	469.20767784898766	476.29793259128326	399.6043834466459	456.01617950242513	428.21351649072454	391.97928327924745	non-essential Hart 2014
MRP63	242.42485711836352	141.8633427245107	147.16661943726206	125.31747652277035	206.08769408751778	90.28803041322467	215.1249110582171	75.15508286719026	286.2889986794588	376.68253076103287	common essential Hart 2017
MRPL18	213.17638247763287	236.65953182347093	202.20454215363648	213.86007280183833	226.6597277219224	244.95866479199773	236.2631839360579	220.0028490949329	168.76411143746503	170.17637176513668	common essential Hart 2017
MRPL28	249.17450511237828	185.4740022556848	229.72350351182374	159.169225259922	247.04808248459128	141.7179211549349	189.73875559248484	155.2074894299869	426.993534962261	351.18794323067533	common essential Hart 2017
MRPL38	421.85299962592256	525.6812720553668	327.0369320828046	455.44274763354457	379.2968701343353	374.295315953558	307.263507190815	393.292764477928	273.6825228853349	344.17693165982695	common essential Hart 2017
MRPL4	206.23924426156216	168.5592439215026	167.10789578377452	132.3895688773285	212.33277572653344	116.76490009136438	156.362535259052	171.5946879499006	248.87623180657496	288.72620378129926	common essential Hart 2017
MRPL43	175.11586740027187	226.8048465331213	138.39245784479658	215.93455322584205	100.83970058292982	243.62529725424966	158.38533649138128	222.4515109427361	283.4423751130437	300.1987681699602	common essential Hart 2017
MRPL45	141.74260787430998	119.727072034994	167.5067213107048	68.64644312157773	112.04411175881091	67.04933904104448	164.25146006513614	82.87778561795417	106.27394647949606	109.62672638053749	common essential Hart 2017
MRPL46	289.2974126323549	247.10255653413995	269.2072306779184	223.28952927458255	214.53692218736253	182.4808715946608	218.26025296832748	192.50249295806628	98.00518278657609	93.69260917406402	common essential Hart 2017
MRPL53	514.6606595436256	455.3747113272007	431.9280456654602	408.2011707050962	465.90145815774406	361.15212165289864	397.7838623375495	326.3312808706945	267.175954733529	346.72639041286277	common essential Hart 2017
MRPS14	286.29756907945944	262.39938146244384	260.6324818489181	247.42893784480768	218.94521510902067	232.19643264498072	219.87849395419087	213.22193936255482	309.8753082297551	295.09985066388873	common essential Hart 2017
MRPS24	278.23548953105296	262.252296607364	264.2219115912903	259.31005300046536	188.08716465741372	219.2437194211426	206.52800582081773	200.9786301235389	361.9278534442021	458.26521085817706	common essential Hart 2017
MRPS34	194.80234071614825	217.24433095293136	202.40395491710163	213.29430541347367	176.33171686632537	198.6717631244585	198.23452076826777	162.17675776604216	288.3223012268981	340.99010821853227	common essential Hart 2017
MS4A10	236.01269152404947	165.38221105177794	243.36333653283822	188.51369380310194	237.82740312345635	171.89012372340494	181.32390246599513	159.125348386472	230.57650887962092	226.2644643319233	non-essential Hart 2014
MS4A5	134.99295988029522	49.42051130682799	149.55957259884357	44.12985629244283	36.368416603679606	91.43091687415156	142.00064650951424	75.72015867822176	377.3809528047411	396.44083609705996	non-essential Hart 2014
MSGN1	214.18882967673508	144.02549009418442	269.2072306779184	213.18115193580076	395.42387507273463	278.6357191739769	333.7622033343284	348.5387602442327	115.49158469455439	101.34098543317128	non-essential Hart 2014
MSTO1	365.6059330091329	357.4161978440238	356.55002107564303	418.66786738984223	423.1961204791809	451.44015206612335	280.36025080083584	370.68973203666775	81.73876240706139	58.00018663156344	common essential Hart 2017
MT1B	152.99202119766792	214.4497187064143	195.025682668892	175.38789039304203	207.1897673179323	126.86039716288528	117.7270317215631	160.4815303329476	165.91748787105	285.53938034000464	non-essential Hart 2014
MTNR1B	308.98388594823126	405.2187757449735	336.40933196566544	333.80275913514447	418.604148685787	373.91435379991566	384.7367943890258	391.5975370448335	1015.4312921912053	1198.882978615064	non-essential Hart 2014
MUC17	383.2300138823937	370.3596650910502	362.33299121613163	396.414350114166	511.91301552755084	448.39245483698494	436.318225813422	428.70418196923566	212.00567894634165	169.96391686905037	non-essential Hart 2014
MUC7	1.1249413323357935	24.710255653413995	3.5894297423722454	9.052278213834429	0	8.000205226488262	2.427361478795115	18.082425953008183	219.5966751234485	191.20940647768168	non-essential Hart 2014
MVK	282.7352548603961	305.34815914575864	256.44481381615043	297.4050571503519	308.58050451606937	316.19858752310745	208.14624680668115	362.21359487119514	213.90342799061835	188.02258303638698	common essential Hart 2017
MYBBP1A	209.61406825856955	231.6586467507562	189.64153805533363	202.5447250345453	257.33409930179357	257.9113780158358	182.05211090963365	219.06105607654706	219.054461110798	285.5393803400046	common essential Hart 2017
MYBPC3	270.5483904267584	364.03501632261685	285.75849004552373	323.9961244034905	251.64005427798514	348.3898895058817	210.7758884087092	392.91604727057364	246.0296082401599	402.81448297964937	non-essential Hart 2014
MYC	87.07045912279042	53.3035514809359	61.977486884960776	41.866786738984224	67.22646705528655	54.85855012449093	67.96612140626323	58.7678843472766	23.99297005978419	69.47275102022434	common essential Hart 2017
MYF5	403.291467642382	510.9727865473822	333.8169660406188	482.5995822750479	333.7445099438679	465.91671390453064	438.3410270457513	482.5747426209059	417.23368273455213	406.00130642094405	non-essential Hart 2014
NAA10	120.55621278198588	170.32426218246076	106.08759016344638	157.09474483591828	120.12598211518416	157.9088126847326	91.43061570128268	241.47572991413008	10.573173246684558	3.824188129553633	common essential Hart 2017
NAA38	34.8731813024096	17.650182609581424	46.66258665083919	5.657673883646517	38.57256306450867	33.14370736687994	89.81237471541927	7.91106135444108	27.246254135687128	21.670399400803923	common essential Hart 2017
NAA50	260.9863891019041	159.73415261671187	185.453870022566	165.20407740247828	123.43220180642776	144.00369407678872	127.43647763674356	72.32970381203273	131.2157910614186	146.1689685073833	common essential Hart 2017
NAMPT	229.48803179650187	154.43909783383745	407.9985140496452	211.59700324837976	337.2344085068473	261.72099955225883	286.42865449782363	288.1886636260679	389.17410757988927	396.44083609706	common essential Hart 2017
NANOGNB	256.4866237725609	199.88831805350964	128.62123243500548	160.6779382955611	84.30860212671182	128.57472685427564	226.95829826734328	173.47827398667226	570.1380343019904	578.0897722508575	non-essential Hart 2014
NANOS2	204.73932248511443	286.4624637535065	231.87716135724705	306.41961753829537	276.1795515418821	376.92395481368976	189.5769314938985	362.7786706822266	270.8358993189198	307.20977974080853	non-essential Hart 2014
NAPA	65.99655816369989	76.18995493135981	45.06728454311819	68.08067573321308	27.551830760363337	38.85813967151441	43.69250661831207	39.5553067722054	5.693247132830146	14.022023141696655	common essential Hart 2017
NARFL	82.87067814873679	132.8176241371002	86.74455210732927	103.53543207073126	110.0236441697176	133.9081970052678	130.47067948523744	93.80258463122996	329.3950126851728	393.89137734402425	common essential Hart 2017
NARS	29.810945306898528	42.21335340791558	25.126008196605717	17.72737816875909	11.020732304145335	8.190686303309409	10.31628628487924	0.5650758110315057	41.479371967762496	52.26390443723299	common essential Hart 2017
NAT10	79.49585415172942	86.48589478694898	40.081965456490074	61.291467072837264	49.77697424038976	55.81095550859668	68.97752202242786	59.3329601583081	35.786124834932345	50.98917506071511	common essential Hart 2017
NCBP1	60.55934172407689	75.16036094580089	97.91166686137623	65.6290170502996	50.14433198386128	84.76407918541135	76.46188658204613	51.045181596512684	49.612582157519846	90.50578573276933	common essential Hart 2017
NCBP2	298.85941395720914	137.08308493441572	220.9493419193582	169.35303825048575	178.16850558368293	189.3381903602222	205.31432508142018	120.5495063533879	36.328338847582835	24.644767946012305	common essential Hart 2017
NCR2	480.5374391294398	400.95331494765804	402.61436943608686	306.26874623473145	528.6277928555046	294.86470691913877	358.23809824551245	284.0447743451702	173.64403755131946	120.46192608093945	non-essential Hart 2014
NDC80	130.2119592178681	56.921838915900096	131.01418559658694	42.99832151571353	56.75677136634848	41.42963420859993	82.8337104638833	54.812353670056055	74.41887323627977	30.593505036429065	common essential Hart 2017
NDST4	273.17325353554185	330.0584147991726	317.4651194364786	312.4921875067426	295.90666236630227	267.8163940105356	287.6423352372212	356.18611955352577	120.77817131789666	128.1103023400467	non-essential Hart 2014
NDUFA13	213.73885314380078	192.23990558935768	175.08440632237952	173.31340996903828	107.45213996541702	169.90912052446498	98.71270013766802	162.93019218075082	191.13043945929775	183.5610302185744	common essential Hart 2017
NELFB	91.4952283633112	139.5835274707731	63.413258781909676	123.52587979294894	38.75624193624443	121.33644593507196	84.55309151136319	86.45659908782038	99.76737832769018	93.4801542779777	common essential Hart 2017
NEUROD2	303.73415973066426	323.88085088581914	255.0888070245876	299.1777949672278	325.1116029722874	300.3505619315879	307.06122706758214	331.36045558887497	384.2941814660349	403.45184766790834	non-essential Hart 2014
NEUROD4	310.483807724679	394.4815813241448	370.90774004513196	457.5172280575484	351.9287182457077	333.7228465906532	248.3999913300335	335.27831454536005	448.9532024746058	483.75979838853465	non-essential Hart 2014
NEUROD6	358.01257901586627	551.12695198418	454.3619815552867	565.4845046704693	553.2407616680958	551.4427173972266	478.4936315074872	601.8057387485536	69.94560763191322	78.39585665584949	non-essential Hart 2014
NEUROG1	138.3677838773026	312.7024018997509	231.31880561954472	405.0894500690906	121.96277083254171	268.1973561641779	138.35960429132157	293.839421736383	448.9532024746058	397.71556547357784	non-essential Hart 2014
NHP2	170.9910825150406	176.50182609581424	39.4837271660947	99.5750603521787	0	104.0026679443474	41.26514513951696	9.041212976504092	17.893062417466172	29.318775659911186	common essential Hart 2017
NHP2L1	47.24753595810333	70.6007304383257	41.8766803276762	167.4671469559369	69.43061351611561	50.28700428078336	77.6755673214437	74.59000705615875	100.03848533401542	77.75849196759054	common essential Hart 2017
NIP7	137.61782298907875	190.47488732839955	157.9349086643788	178.21672733486528	143.45319882562512	152.38486145691925	175.17458671971417	143.90597320935677	32.12618024954154	27.406681595134373	common essential Hart 2017
NKAP	219.36355980547975	233.33541409866643	171.33544636923517	274.0577229238373	208.51225519442974	182.63325645611772	174.04181802960977	186.7010479648095	84.99204648296433	87.31896229147463	common essential Hart 2017
NKX2-1	436.8522173903998	352.4153127713091	456.25640280820545	357.1878111875501	451.8500244699587	365.9141485734274	417.3038942295269	453.1908004472676	805.1878087859778	1110.9266516353305	non-essential Hart 2014
NKX2-2	288.1724713000191	291.8163524784129	314.47392798450176	325.31624830967473	295.53930462283074	368.00944041846003	341.24656789394663	291.57911849225695	423.3335903768702	651.3867114006355	non-essential Hart 2014
NLE1	121.4936638922657	122.81585399167074	153.7472406316112	102.78107555291172	102.86016817202314	157.5278505310903	136.53908318222526	81.74763399589116	35.786124834932345	29.743685452083813	common essential Hart 2017
NLRP4	360.1687165695099	372.5659379172479	335.4122681483398	368.3145698253883	402.99144458824776	375.4382024144848	430.4521022396671	416.8375899375741	577.051262963284	531.562150007955	non-essential Hart 2014
NLRP5	416.60327340835556	417.5739035716805	460.0452453140428	468.8325758248414	426.31866129868877	467.0596003654576	510.75731116313887	440.75913260457446	311.90861077719444	428.9464351982658	non-essential Hart 2014
NLRP8	219.92603047164764	255.7805629838508	168.90261065496065	275.52871813358536	265.23229078643107	274.48323169927585	202.68468347939213	304.5758621459816	270.0225782999441	228.1765583967001	non-essential Hart 2014
NLRP9	291.35980507497055	355.0628401627463	296.32736650917536	417.34774348365806	368.0924589584542	394.867272250242	270.65080488565536	403.65248768017227	432.6867820950911	407.9134004857209	non-essential Hart 2014
NMD3	227.23814913183028	335.7947241472866	221.9464057366839	255.1610921524579	351.01032388702896	360.00923519197175	219.06937346125918	245.24290198767346	38.497194898184794	33.14296378946482	common essential Hart 2017
NMS	361.3311559462569	383.89147175839594	380.479552691458	309.81422186848323	402.0363144552218	378.75257315117284	490.32701871661334	359.16218549162505	492.8725374992955	422.57278831567646	non-essential Hart 2014
NMT1	340.1072628095216	241.07207747586628	384.06898243383023	292.6903289139798	459.931894826332	327.24648997873413	567.3957456683582	358.82314000500617	450.1731840030694	545.5841731496516	common essential Hart 2017
NOBOX	344.9820085829767	306.8190076965571	383.4707441434349	360.3938263882831	366.4393491128324	346.48507873767016	303.2179047261565	368.6177873962189	363.9611559916415	408.5507651739798	non-essential Hart 2014
NOC4L	106.11946568367652	77.07246406183889	42.674331381536696	44.12985629244283	47.5728277795607	52.95373935627945	85.76677225076075	66.86730430539484	103.29176940991837	66.28592757892964	common essential Hart 2017
NOL10	63.1842048328604	57.510178336219475	80.76216920337552	33.568865042969335	43.89925034484558	34.28659382780683	66.1456002971669	11.489874824307282	35.78612483493235	31.868234412946943	common essential Hart 2017
NOL9	64.12165594314024	61.18729971321561	56.234399297165176	81.09332566560008	50.32801085559703	52.0013339721737	55.62703388905473	28.25379055157529	21.146346493369116	93.05524448580508	common essential Hart 2017
NOP16	53.99718395211809	68.6886273222877	49.85319086628119	92.97444082125776	78.24719935943187	72.1923281152155	24.880455157649934	48.5965197487095	96.51409425178724	102.82816970577547	common essential Hart 2017
NOP2	76.12103015472202	41.18375942235666	61.41913114725842	35.83193459642794	69.61429238785136	32.76274521323764	41.062865016284036	39.93202397955974	181.64169423791418	182.71121063422913	common essential Hart 2017
NOP56	46.872555513991394	63.68774224957297	40.68020374688545	34.88898894915352	29.755977221192406	32.953226290058794	28.319217252609683	38.048437942788055	87.83867004937942	90.0808759405967	common essential Hart 2017
NOP9	88.68287503247173	112.51991413608158	63.01443325497942	74.11552787576937	69.98165013132288	100.19304640792443	97.70129952150339	84.00793724001718	288.4578547300607	257.49533405661134	common essential Hart 2017
NOTO	289.2974126323549	295.34638900032917	321.4533747057811	329.8423874165919	305.45796369656154	330.10370613105135	322.6367965565174	289.31881524813093	120.9137248210593	118.97474180833525	non-essential Hart 2014
NOX3	505.0986582187713	675.1194848164895	548.5845122925582	624.4186076251206	454.23784980252356	565.9192792356339	498.41822364593037	566.2059626535688	420.48696681045504	504.15546841282065	non-essential Hart 2014
NPFFR1	480.34994890738386	388.45110226587116	452.8663858292982	486.9371322525102	594.7521866803766	509.34639941975263	509.7459105469742	477.3007017179452	496.5324820846863	468.46304587032006	non-essential Hart 2014
NPHS2	310.483807724679	200.18248776366931	298.3214941438266	192.92667943234622	343.47949014586294	276.1975613906662	325.8732785282442	271.80146510615424	605.9241591369226	632.2657707528674	non-essential Hart 2014
NPLOC4	240.92493534191578	241.0720774758663	279.57669437810495	214.04866193129322	265.9670062733741	257.1494537085513	216.43973185923107	274.0617683502803	76.04551527423124	128.74766702830564	common essential Hart 2017
NPSR1	351.3566761328795	363.88793146753704	360.7376891084107	471.2842345077549	470.58526938700584	394.6767911734209	371.9931466253514	459.218275764937	217.97003308549702	217.34135869629816	non-essential Hart 2014
NPVF	240.1749744536919	261.6639571870446	196.82039754007812	159.5464035188318	168.61720425342364	200.57657389266998	231.81302122493352	190.99562412864896	153.3110120769261	183.5610302185744	non-essential Hart 2014
NR2E1	270.17340998264643	238.4245500844291	235.70588641577746	232.53039661787184	239.51724874342528	242.67289187014393	275.91008808971145	275.94535438705196	117.11822673250586	96.87943261535871	non-essential Hart 2014
NSF	218.80108913931184	242.8370957368244	167.10789578377455	199.33870983381226	141.61641010826756	135.62252669665816	156.7670955055179	103.78559062611988	11.386494265660293	17.84621127125029	common essential Hart 2017
NUDC	145.86739275954122	257.6926660998888	148.76192154498307	164.07254262574898	229.59858966969446	125.3365485483161	75.24820584264859	105.10410085186005	40.12383693613627	44.190618385953094	common essential Hart 2017
NUDCD3	281.04784286189243	288.87465537681595	238.29825234082406	195.00115985634994	191.39338434865732	160.00410452976521	185.2885928813605	133.54625000711252	583.4222776119274	678.1560283075111	common essential Hart 2017
NUDT21	279.9229015295566	272.2540667527935	289.1485070244309	253.46378998736395	221.70039818505697	231.43450833769614	140.7869657701167	210.39656030739727	82.14542291654925	58.63755131982238	common essential Hart 2017
NUDT4	85.4955412575203	97.9585134831769	86.14631381693388	88.25971258488566	61.71610090321388	43.42968551522199	86.1713324972266	41.815610016331426	89.46531208733087	99.42889136839447	common essential Hart 2017
NUF2	231.17544379500555	182.2381354439282	148.9613343084482	164.63831001411364	200.02629132023787	50.28700428078335	103.7697032184912	82.50106841059983	39.03940891083529	22.9451287773218	common essential Hart 2017
NUP133	64.12165594314023	62.51106340893421	72.187420374375165	79.584612629961	55.103661520726675	55.04903120131209	60.07719660017911	71.01119358629255	132.16466558355697	136.3960432874129	common essential Hart 2017
NUP155	90.9327576971433	133.99430297773898	95.1198881728645	123.33729066349407	78.9819148463749	94.85957625693224	72.01172387092176	130.720870951955	18.299722926954043	20.395670024286044	common essential Hart 2017
NUP160	197.05222338081984	179.00226863217162	197.81746135740374	176.33083604031646	171.55606620119573	125.14606747149496	146.65308934387156	130.5325123482778	50.96811718914608	65.4361079945844	common essential Hart 2017
NUP214	205.86426381745022	202.6829303000267	200.6092400459155	198.58435331599276	200.39364906370938	174.09970421453025	119.3452727074265	185.15650741465672	96.37854074862462	81.58268009714418	common essential Hart 2017
NUP85	40.8728684082005	74.13076696024198	55.23733547983955	73.54976048740471	82.10445566588275	90.8594736436881	43.0856662486133	52.92876763328437	11.386494265660295	40.79134004857209	common essential Hart 2017
NUP88	143.8050003169256	153.11533413811887	140.58599824291295	152.38001659954617	138.1265115452882	125.14606747149494	151.50781230146177	130.34415374460065	130.13136303611762	101.34098543317128	common essential Hart 2017
NUP93	75.7460497106101	85.89755536662959	89.33691803237589	100.32941686999823	64.83864172272172	95.24053841057453	68.97752202242786	99.83005994889935	116.711566223018	84.76950353843887	common essential Hart 2017
NUTF2	128.24331188628045	97.9585134831769	106.48641569037662	107.49580378928384	68.32854028570108	109.71710024898186	35.196741442529174	102.84379760773405	36.328338847582835	36.54224212684583	common essential Hart 2017
NVL	132.36809677151172	72.95408811960321	60.62148009339793	79.584612629961	88.16585843316268	105.90747871255888	78.4846878143754	124.31667842693126	104.91841144786984	116.00037326312687	common essential Hart 2017
NXF1	160.1166496357946	125.16921167294826	107.68289227116736	90.52278213834427	90.55368376572751	88.19273856819203	105.3879442043546	113.76859662100982	94.34523820118528	183.56103021857442	common essential Hart 2017
NYX	362.00612074565834	489.6160655897887	373.0613978905554	392.4162605697224	348.2551408109926	348.8089478748882	428.91477330309687	317.120545150881	349.3213776500782	423.84751769219434	non-essential Hart 2014
OC90	398.7917023130388	424.9281463256728	489.5583343068813	454.1226237273604	451.1153089830157	414.67730423964156	399.3009632617965	443.2077944523777	301.74209803999776	195.0335946072353	non-essential Hart 2014
OGDH	251.61187799910581	268.5769453757973	179.4714871186123	166.1470230497527	194.51592516816515	139.6226293099023	116.10879073569969	144.84776622774265	185.43719232646762	165.71481894732412	common essential Hart 2017
OGT	81.37075637228907	93.69305268586139	114.66233899244673	56.1995605775554	69.0632557726441	55.04903120131208	79.2938083073071	55.942505292119066	21.553007002856983	54.813363190268745	common essential Hart 2017
OLIG2	247.48709311387458	314.7027559288368	229.48420819566556	355.9808407590388	359.2758731151379	304.2363758987393	267.7379711111012	306.49711990348874	441.6333133038242	546.2215378379105	non-essential Hart 2014
OLIG3	536.1470389912392	496.6761386336213	572.1551009341359	517.3376999206375	506.5128566985196	548.1283466605386	522.3681902367089	593.5556319074936	172.017395513368	191.8467711659406	non-essential Hart 2014
OPALIN	252.92430955349758	141.49563058681107	240.69120550240555	150.8713035639071	270.3752991950322	119.05067301321817	227.767418760275	158.59794429617594	252.53617639196577	239.64912278536102	non-essential Hart 2014
OPN5	489.1619893440142	432.72364364490454	436.31512646169296	404.7122718101808	306.00900031176883	428.7729039244066	399.5032433850294	394.422916099991	503.44571074598	495.86972746545445	non-essential Hart 2014
OR10A4	402.5040087097469	399.77663610701927	480.26569952940645	448.9929994061876	533.6238581667171	455.7831206176455	537.6605675531181	423.35479762480406	416.82702222506424	416.1991414330871	non-essential Hart 2014
OR10J1	397.854251202759	259.7518540710066	342.19230210615405	298.7251810565361	347.8877830675211	253.72079432577058	362.89054107986976	288.1886636260679	413.1670776396735	498.41918621849015	non-essential Hart 2014
OR10R2	394.57317231677956	283.2854308837818	467.2241047987873	309.19187774128216	373.8783434181305	280.8643477727843	400.21122381634467	318.985295327285	660.010006898809	606.7711832225098	non-essential Hart 2014
OR10S1	332.138928372143	253.28012044749346	328.73194057225817	330.6910384991389	302.2435834411858	268.5783183178202	273.98842691899864	262.76025212965015	849.9204648296433	877.6511757325588	non-essential Hart 2014
OR10X1	194.61485049409225	446.99087458764956	195.02568266889202	472.9815366728488	260.08928237782993	409.7247962422917	226.95829826734328	384.8166273124554	157.78427768129262	184.83575959509227	non-essential Hart 2014
OR10Z1	224.5382899342244	223.45131183730084	241.92756463588935	333.57645217979865	286.9798691999445	394.0672517275932	271.3790133292939	360.51836743810065	549.805008827597	540.4852556435801	non-essential Hart 2014
OR11A1	203.61438115277863	202.97710001018635	195.62392095928735	301.55401799835937	138.31019041702396	261.1495563217954	145.64168872770693	318.13768161073773	236.26975601245107	247.93486373272722	non-essential Hart 2014
OR12D2	443.78935560647056	303.14188631956097	345.1834935581309	317.11262117838726	378.83767295499587	272.864142546296	321.92881612520216	333.3947285085884	267.5826152430169	178.4621127125029	non-essential Hart 2014
OR12D3	658.0906794164392	540.7574697010509	618.2792731236193	552.7547384322647	646.3659496381239	590.8723002992044	697.5630049687463	609.7168001029947	526.2186992773006	462.7267636759896	non-essential Hart 2014
OR13C3	243.5497984506993	273.13657588327254	393.04255678976085	319.09280703766353	400.60361925568293	369.1523268793869	409.61724954667574	193.25592737277498	156.15763564334114	159.34117206473474	non-essential Hart 2014
OR13D1	106.8694265719004	139.43644261569324	90.93222014009687	165.20407740247828	3.3062196912436006	182.86183374830313	88.5986939760217	232.81123414498035	304.182061096925	238.37439340884316	non-essential Hart 2014
OR14A16	169.30367051653693	111.19615044036297	148.36309601805283	132.95533626569315	112.41146950228242	118.28874870593359	150.49641168529715	93.80258463122995	352.5746617259812	365.84733106063095	non-essential Hart 2014
OR1A1	270.82962575984226	301.15624077598306	352.9605913332708	321.9216439794868	306.9273946704476	282.29295584894294	344.6853299889064	361.0834432491322	139.34900125117596	181.01157146553862	non-essential Hart 2014
OR1A2	181.11555450606275	277.99037610090744	104.09346252879511	184.44016860687643	177.4337900967399	302.86491214562704	132.2912005943338	194.38607899483796	357.4545878398356	338.44064946549656	non-essential Hart 2014
OR1B1	499.2489632906252	425.3694008909123	429.77438782003685	356.2071477143847	439.9476335814818	382.4098098261389	401.2428524448326	394.8749767488162	714.9091756796712	826.6620006718438	non-essential Hart 2014
OR1D2	213.73885314380078	364.9175254530959	303.90505152085007	285.7125311241491	268.9058682211462	337.7229492038973	209.96676791577752	275.7569957833748	145.5844623966566	136.3960432874129	non-essential Hart 2014
OR1G1	410.6035863025646	363.00542233705795	415.17737353438974	319.09280703766353	484.1775058954517	439.6303253032121	501.6547056176572	366.1691255484157	413.1670776396735	340.35274353027336	non-essential Hart 2014
OR1L6	328.48286904205173	282.8441763185423	319.4592470711298	247.2403487153528	547.1793589008158	212.57688173240237	305.24070595848576	194.95115480586946	170.39075347541652	168.90164238861882	non-essential Hart 2014
OR1N2	258.1740357710646	182.01750816130843	286.55614109938426	282.8836941823258	221.51671931332123	268.29259670258847	270.9542250705048	257.39203192485087	279.37577001816504	296.3745800404066	non-essential Hart 2014
OR1S1	178.86567184139116	122.6687691365909	287.15437938977965	170.8617512861248	271.11001468197526	257.1494537085513	217.24885235216283	267.84593442893373	307.4353451728279	229.45128777321798	non-essential Hart 2014
OR2AK2	445.9267441379086	580.3380042030373	490.0768074918906	582.7404100155912	513.7865400192554	537.8423685121966	558.050403974997	531.8493533428532	397.3073177696466	371.5836132549614	non-essential Hart 2014
OR2AT4	369.8244630053921	306.6719228414772	428.93685421348334	360.3938263882831	429.8085598616681	368.86660526415517	366.8350034829118	400.63875002133756	148.83774647255956	96.24206792709978	non-essential Hart 2014
OR2C1	442.77690840736835	412.4847675859179	431.4494550331439	368.20141634771534	489.10009965796996	402.52461153845223	480.61757280143286	457.93743725993227	411.9470961112099	371.58361325496134	non-essential Hart 2014
OR2C3	200.91452195517272	308.5251920154833	295.0511248229986	244.18520481818365	364.1249953289619	307.89361257370535	433.04128781704867	362.7786706822267	280.18909103714077	205.86879430763727	non-essential Hart 2014
OR2D2	191.80249716325278	161.05791631243048	208.7851633479856	129.56073193550523	224.2719023893576	164.00420714300935	181.44527053993488	129.96743653724633	112.23830061865145	148.50597236433276	non-essential Hart 2014
OR2D3	307.1089837276716	259.45768436084694	222.14581850014898	224.04388579240208	350.45928727182167	294.4837447654965	338.6169262919186	247.12648802444517	196.01036557315217	196.94568867201212	non-essential Hart 2014
OR2G2	296.9845117366495	296.1700641887763	307.9730718955386	339.91304692948273	309.462163100401	304.2363758987393	316.04246453912407	250.21556912475074	322.88844453336685	404.08921235616725	non-essential Hart 2014
OR2G3	373.7055106019506	389.0100247151746	422.1169377029761	424.0992343181429	305.7151141169916	349.9518343358151	349.78278909437614	380.63506631082225	206.17687831034885	251.12168717402193	non-essential Hart 2014
OR2H1	231.17544379500558	256.8101569694097	151.95252576042506	208.76816630655648	193.96488855295792	197.71935774035276	134.7185620731289	258.2396456413981	413.9803986586492	405.36394173268513	non-essential Hart 2014
OR2T1	292.7097346737735	339.236509756155	279.2576339565607	329.729233938919	314.31128531422496	393.61009714322245	397.8445463745194	533.8836262625666	278.1557884897014	240.92385216187887	non-essential Hart 2014
OR2T10	301.48427706599267	345.94357914779596	364.3271188507829	375.66954587412874	282.1307469861206	269.14976154828366	376.8478695829417	352.04223027262805	262.7026891291624	143.40705485826126	non-essential Hart 2014
OR2T4	266.6110957635831	359.76955552530137	232.51528220033543	296.0849332441677	327.68310717658795	283.0548801562275	216.84429210569698	309.6615444452652	572.1713368494297	557.6941022265715	non-essential Hart 2014
OR2W1	537.7219568565093	210.03717305401895	379.28307611066725	297.59364627980676	319.60123682021475	290.2931610754312	243.9498286189091	518.7395945269222	444.0732763607514	525.1885031253656	non-essential Hart 2014
OR3A1	649.0911487577529	679.8850341210764	601.1098341892721	655.6112496369584	762.4142608007743	657.3882923251498	780.1539792847501	695.7213385419898	158.59759870026835	196.94568867201212	non-essential Hart 2014
OR4C11	306.7340032835597	358.8870463948223	303.90505152085007	245.92022480916862	414.7468923793361	287.6264259999351	320.00715495448935	226.40704161995663	690.5095451103991	736.7935796273334	non-essential Hart 2014
OR4C3	151.30460919916422	107.22485935320715	231.5182183830098	137.48147537261036	111.86043288707515	107.43132732712809	142.607486879213	126.01190586002576	131.7580050740691	134.4839492226361	non-essential Hart 2014
OR4D1	262.39256576732384	436.6213923045205	367.6174294479575	432.5291684047762	231.98641500225932	535.7280285594818	423.27115786489827	469.860536872697	150.05772800102315	133.84658453437717	non-essential Hart 2014
OR4D10	38.24800529941698	0	4.785906323162994	0	16.531098456218004	0	14.564168872770692	0	597.3842884376775	803.7168718945219	non-essential Hart 2014
OR4D11	200.6145375998832	201.8004211695476	237.7000140504287	206.316507623643	332.4587578417176	224.0057463416713	197.0208400288702	274.2501269539575	441.2266527943363	314.8581559999158	non-essential Hart 2014
OR4D9	113.61907456591514	132.3763695718607	166.31024472991405	164.07254262574898	91.47207812440628	82.2878251867364	188.12051460662144	160.4815303329476	738.0888247204797	807.5410600240756	non-essential Hart 2014
OR4K17	439.8520609432952	429.78194654330764	442.69633489257694	345.6838742908022	534.5055167510487	362.866451344289	495.1817416742035	390.46738542277046	395.68067573169515	358.83631948978257	non-essential Hart 2014
OR51B6	553.4711355092104	481.8499852415729	677.2057447275637	560.1097144810052	500.3412466081982	500.5842698859798	807.0976916993759	435.1083744942594	990.2183406029575	1154.9048151251973	non-essential Hart 2014
OR51D1	205.63927555098306	178.97285166115563	227.09125503408407	236.03815442573267	184.70747341747582	234.9774563665695	229.3856597461384	256.7704485327162	331.02165472312424	325.69335570031774	non-essential Hart 2014
OR51F2	289.9536284095508	363.59376175737737	384.9663398694233	296.1792278088952	265.8751668375062	291.15032592112635	368.04868422230936	355.15014723330137	447.32656043665435	332.06700258290715	non-essential Hart 2014
OR51T1	300.7343161777688	367.712137699613	306.2980046824316	318.338450519844	372.13339413664085	324.57975490323804	394.8508005506721	298.360028224635	331.4283152326121	454.4410227286234	non-essential Hart 2014
OR52A1	558.3458812826655	788.6689929381299	503.31781498597485	802.6353349599858	684.0201183439538	638.1116073508495	556.6748991370131	566.2059626535687	603.4841960799955	546.2215378379105	non-essential Hart 2014
OR52A5	326.23298637738014	263.42897544800275	294.3332388745241	320.22434181439286	339.9895915828836	212.5768817324024	263.36872044927003	324.35351553208426	211.870125443179	249.84695779750402	non-essential Hart 2014
OR52B2	133.86801854795945	187.0919356615631	90.3339818497015	145.4022188097155	174.67860702070357	193.14781189664518	128.65015837614112	191.56069993968046	265.9559732050654	369.0341545019256	non-essential Hart 2014
OR52B6	564.2705722996341	484.4975126330101	479.547813580932	504.21189651057756	550.8162005611838	486.1839004783009	496.3954224136011	433.30013189895857	155.34431462436544	174.63792458294924	non-essential Hart 2014
OR52L1	807.7078766170997	904.571858741048	629.3466814959337	872.4133128582929	433.11477955291167	940.595557342834	690.5843407172104	757.2015867822176	243.99630569272054	218.61608807281604	non-essential Hart 2014
OR52M1	483.7247729043912	532.1530056788799	603.8218477723977	518.6201060009307	610.5485696496515	622.8731212051575	599.5582852623935	601.6173801448764	168.76411143746506	182.2863008420565	non-essential Hart 2014
OR52R1	835.0814490372708	923.1045504811085	670.0268852428192	912.771386561638	777.6963429291891	904.4041527468158	896.9100664147951	978.3345874992136	292.3889063217768	320.5944381942462	non-essential Hart 2014
OR52W1	406.66629163938933	303.36251360218074	495.6404235925676	383.3074056170515	404.4608755621338	412.01056916414547	503.0706664802877	416.7434106357355	260.26272607223524	358.8363194897826	non-essential Hart 2014
OR56A4	789.4838270332599	681.4735505559388	734.1580299732033	758.580914319325	836.6939965307139	663.7884565063403	838.65339092371255	709.0571276823333	347.2880751026389	293.1877565991119	non-essential Hart 2014
OR56B1	350.23173480054373	252.1034416068547	377.6877740029463	273.8314159684914	357.07172665430886	319.24628475224586	374.6227882273795	333.018011301234	412.7604171301856	353.7374019837111	non-essential Hart 2014
OR5AU1	346.2569420929573	387.2450064542164	389.57277470546774	391.05841883764725	554.1224202524274	362.9807399903817	428.1865648594584	329.10015234474895	227.32322480371798	292.55039191085297	non-essential Hart 2014
OR5C1	378.16777788688256	472.58363937154263	340.99582552536333	374.91518935630916	288.37582862513625	336.008619512507	285.61953400489193	374.8336213175655	496.1258215751985	423.84751769219434	non-essential Hart 2014
OR5I1	424.85284317881803	407.4250485711712	558.7545632292795	554.8292188562684	544.056818081308	426.67761207937394	586.6123573754862	537.9521721019935	495.31250055622274	509.2543859188922	non-essential Hart 2014
OR5P3	292.2035110742224	324.7633600162982	384.0689824338303	451.1994922208097	400.60361925568293	378.58114018203383	436.92506618312075	325.20112924863156	624.6305425733647	759.7387084046551	non-essential Hart 2014
OR5R1	552.7211746209865	833.9711283027224	728.6542377015659	647.2378922891616	764.4714641642147	776.4008691230036	712.8351542728323	590.6925811316006	136.095717175273	108.77690679619224	non-essential Hart 2014
OR5T2	215.98873580847237	212.68470044545617	184.2573934417753	367.7488024370236	201.67940116585964	405.7246936290475	92.2397361942144	357.1279125719116	137.0445916974114	127.47293765178777	non-essential Hart 2014
OR5V1	153.74198208589178	201.8004211695476	181.46561475326354	224.7982423102216	215.63899541777707	249.5302106357053	187.31139411368974	187.98188646981424	492.4658769898076	541.759985020098	non-essential Hart 2014
OR5W2	259.8614477695683	288.2863159564966	288.35085597057036	347.38117645589614	288.37582862513625	377.5334942595175	422.76545755681593	417.7793829559599	194.79038404468858	209.05561774893195	non-essential Hart 2014
OR6A2	593.2190625850751	559.2166190135715	586.2735245874668	537.479018946419	602.8340570367499	542.1091446329903	675.6156115979737	594.459753205144	481.8927037431231	535.3863381375087	non-essential Hart 2014
OR6K6	172.49100429148834	265.6352482742004	190.239776345729	253.0866117284542	132.61614539321553	318.8653225986036	222.50813555621892	307.7779584084934	325.32840759029403	196.94568867201212	non-essential Hart 2014
OR6S1	302.1592418653941	566.9238654197553	350.32834285553116	467.776476699894	455.37665880728525	518.4132986764394	330.3638972640152	435.78646546749724	223.66328021832717	288.0888390930404	non-essential Hart 2014
OR6V1	433.1024129492805	514.3557382142186	449.67578161385626	517.8657494831111	457.9114272372387	524.9658477190869	542.1107302642424	492.36939001211863	458.71305470231465	407.9134004857209	non-essential Hart 2014
OR7C2	602.2185932437615	485.38002176348914	586.2735245874668	656.2901705029959	550.3018997203238	579.4434356899354	636.3732676907861	580.1444993256791	103.29176940991837	111.53882044531431	non-essential Hart 2014
OR7G2	195.73979182642807	377.71390784504246	275.18961358187215	339.46043301879104	279.9266005252915	267.43543185689333	350.7537336858942	307.4012412011391	473.35283304387787	506.7049271658564	non-essential Hart 2014
OR8A1	393.4482309844438	413.0142730642053	364.0279997055852	452.61391069172134	423.4716387867845	398.010210017791	477.88679113778835	422.11163084053476	411.1337750922341	599.1228069634025	non-essential Hart 2014
OR8B8	375.3554245560431	251.80927189669498	250.86125643912695	272.69988119176213	306.3763580552403	297.53144199463486	314.34331150396747	271.23638929512276	423.3335903768701	422.5727883156765	non-essential Hart 2014
OR9Q2	262.8612913224637	257.1043266795694	275.3890263453373	231.21027271168765	287.824792009929	296.388555533708	283.39445264932976	320.9630606658953	262.2960286196746	239.01175809710207	non-essential Hart 2014
ORAOV1	23.623767979051664	66.85006663378964	11.964765807907485	20.650509675309788	8.541067535712635	22.572007603306165	13.350488133373135	7.628523448925327	78.07881782167058	29.31877565991119	common essential Hart 2017
ORC6	164.0539442989699	155.46869181939638	164.11670433179768	154.83167528245968	120.30966098691991	133.5272348516255	157.37393587521666	121.30294076809656	199.53475665538036	160.6159014412526	common essential Hart 2017
OSGEP	161.61657141224234	167.38256508086383	98.90873067870187	117.86820590930243	152.63714241241289	122.66981347282001	94.86937779624243	93.04915021652127	263.5160101481382	252.39641655053978	common essential Hart 2017
OTOP1	346.1069499153125	417.132649006441	357.7464976564338	512.2080755994646	432.38006406596867	792.7822417296225	328.5029201302723	923.3338752254804	646.1835495762215	739.9804030686281	non-essential Hart 2014
OTOP3	484.84971423672704	427.57567371711	472.40883664888054	325.31624830967473	456.99303287855986	337.91343028071844	476.57197033677437	395.3647091183768	487.5859508759533	649.4746173358586	non-essential Hart 2014
OTOR	230.83796139530483	199.27056166217426	302.22998430774305	239.8853726666123	305.7151141169916	272.9212868693424	286.18591834994413	212.69453527225875	573.3913183778933	819.6509891009955	non-essential Hart 2014
OTP	173.42845540176816	202.388760589867	183.26032962444964	142.19620360898244	170.63767184251694	185.52856882379922	279.1465700614383	168.76930889474303	314.3485738341216	279.16573345741523	non-essential Hart 2014
OTUD6A	471.3504182486975	481.32047976328545	465.6686852437593	495.385925252089	435.09851136765775	510.4130934499511	397.84454637451944	592.199449961018	232.2031509175724	272.1547218865669	non-essential Hart 2014
OTX2	308.7963957261753	254.1626295779725	293.43588143893106	279.7719735463203	293.42699759786956	218.00559242180512	292.4970581948114	224.61763488502353	636.4236973485127	611.8701007285813	non-essential Hart 2014
PAFAH1B1	100.86973946610948	28.82863159564966	61.81795667418867	19.613269463307926	41.51142501228077	27.429275062245466	53.80651277995839	34.65798307659902	37.41276687288382	29.743685452083813	common essential Hart 2017
PAGE3	226.86316868771837	253.5742901576531	273.1954859472209	224.42106405131182	238.41517551301075	238.10134602643635	233.8358224572628	189.86547250658592	109.39167705223639	170.81373645339562	non-essential Hart 2014
PAK1IP1	233.05034601556522	203.7125242855856	237.89942681389383	240.8283183138867	287.824792009929	192.19540651253942	305.24070595848576	231.8694411265945	30.906198721077935	16.57148189473241	common essential Hart 2017
PANX3	139.30523498758242	215.7734824021329	168.90261065496065	177.65095994650062	157.41279307754252	232.95835695226532	205.11204495818725	159.5397373145618	155.3443146243654	131.2971257813414	non-essential Hart 2014
PASD1	470.78794758252957	396.9820238605022	520.2678998805104	347.56976558535104	554.5265137702462	369.5332890330292	569.8231071471533	497.26671370772505	397.9850852854597	434.2578076004237	non-essential Hart 2014
PAX1	168.3662194062571	275.6370184196299	239.89355444854507	270.2482225088486	139.96330026264576	263.62581032047035	195.40259904300677	241.85244712148443	401.78058337401313	555.1446434735358	non-essential Hart 2014
PAX4	338.23236058896197	414.63220647008364	313.07803864024584	317.9612722609342	324.1932086136086	441.3446549946024	282.1807719099322	432.6597126464562	202.51693372495808	191.8467711659406	non-essential Hart 2014
PCID2	96.36997413676632	103.98899254145056	59.82382903953742	56.199560577555395	42.06246162748803	48.191712435750716	44.29934698801085	51.98697461489853	40.25939043929889	22.9451287773218	common essential Hart 2017
PCNA	30.092180639982477	26.695901196991905	33.20222511694327	17.82167273348653	4.408292921658134	5.142989074171025	47.33354883650475	21.47288081919722	16.266420379514702	52.26390443723299	common essential Hart 2017
PDCL2	352.1066370211034	336.2359787125261	358.9429742372245	425.45707605021806	351.5613605022362	385.1527373323635	513.3869527651669	265.5856311848077	289.5422827553617	255.5832399918345	non-essential Hart 2014
PDE6H	386.979818323513	534.8005330703171	404.40908430727296	497.8753017608935	800.1051652809514	662.8741473375989	694.225382935403	610.2818759140262	235.45643499347534	272.1547218865669	non-essential Hart 2014
PDILT	482.7873217941114	495.5288767639985	457.8517049159264	505.41886693908884	612.2016794952733	557.3476307786822	530.7830433631985	543.037854401277	152.09103054846247	175.91265395946715	non-essential Hart 2014
PDX1	355.8564414622227	331.2350936398114	343.58819145040997	303.43990929290817	354.68390132174403	245.14914586881886	306.04982645141746	369.7479390182819	1038.3398342256885	1029.1315166421	non-essential Hart 2014
PDYN	287.98498107796314	326.2342085670967	327.0369320828046	433.00064122841343	346.2346732218993	426.2966499257317	398.4918427688648	463.1738064421575	1018.6845762671084	1146.619074177831	non-essential Hart 2014
PFDN2	32.248318193626076	30.152395291368265	25.92365925046622	24.327997699680022	42.9808559861668	11.619345686090094	32.16253959403528	18.082425953008183	48.25704712589362	70.5350255006559	common essential Hart 2017
PFN1	71.43377460332289	77.21954891691873	37.0907740045132	26.025299864773977	123.98323842163501	34.85803705827028	21.84625330915604	9.041212976504092	159.95313373189458	178.4621127125029	common essential Hart 2017
PGGT1B	24.748709311387454	44.12545652395356	0	13.57841732075164	0	6.8573187655613665	0	0	111.83164010916359	177.82474802424395	common essential Hart 2017
PGK1	77.62095193116976	10.590109565748854	34.697820842931705	0	16.531098456218004	0	6.068403696987788	0	24.399630569272055	17.84621127125029	common essential Hart 2017
PGK2	677.9646429543716	780.1380713434988	793.6627985911965	869.3958867870148	1098.032295236347	896.0229853666854	1013.4234173969608	847.6137165472586	363.28338847582836	409.6130396544114	non-essential Hart 2014
PGLYRP2	297.9219628469293	385.803574874434	349.7699871178288	406.4095739752748	299.21288205754587	395.24823440388434	374.6227882273795	460.16006878332286	1042.135332314242	1148.9560780347806	non-essential Hart 2014
PGLYRP3	311.7962392790708	326.52837827725637	284.1631879378028	343.7979829962533	283.7838568317424	330.48466828469367	439.150147538683	389.1488751970303	120.3715108084088	152.11770559780007	non-essential Hart 2014
PHB	11.249413323357937	37.06538348012099	0	13.57841732075164	0	25.14350214039168	0	30.51409379570131	148.56663946623428	98.5790717840492	common essential Hart 2017
PHB2	138.3677838773026	137.6714243547351	128.42181967154033	111.64476463729127	142.90216221041786	122.66981347282	151.71009242469472	108.11783851069477	30.0928777021022	47.16498693116148	common essential Hart 2017
PIWIL1	449.03908182403757	343.14896690127887	428.1392031596228	403.58073703345156	372.31707300837655	384.9622562555423	382.5117130334636	382.17960686097507	603.8908565894834	604.221724469474	non-essential Hart 2014
PIWIL3	311.7962392790708	282.99126117362215	338.6028723637818	291.3702050077956	320.7033100506292	277.5309289284142	311.30910965547355	287.6235878150364	45.1393165531533	42.066069425089964	non-essential Hart 2014
PKMYT1	154.49194297411563	114.87327181735911	170.29849999921652	63.74312575575076	139.4122636474385	102.4788193297782	220.48533432388965	110.00142454746644	313.12859230565806	346.72639041286277	common essential Hart 2017
PLA2G2E	240.1749744536919	210.91968218449801	252.85538407377817	253.27520085790906	299.0292031858101	228.38681110855774	303.42018484938944	275.7569957833748	193.97706302571282	150.41806642910956	non-essential Hart 2014
PLA2G2F	454.8512787077725	468.75943313946664	456.45581557167054	386.4191262530571	487.11636784322377	464.2023842131403	433.48630408816103	456.01617950242513	341.59482796980876	358.83631948978257	non-essential Hart 2014
PLA2G4E	293.0472170734742	329.76424508901295	282.966711357012	263.83619210738254	252.92580638013544	386.6765859469326	244.96122923507372	361.64851906016366	365.9944585390808	425.7596117569712	non-essential Hart 2014
PLAC1L	372.3555810031477	459.34600241435646	403.8108460168776	497.3095343725288	475.54459892387115	427.4395363866586	406.5830476981818	406.85458394268414	646.1835495762216	551.3204553439822	non-essential Hart 2014
PLK1	124.30601722310517	128.25799362962502	144.77366627568057	147.66528836317408	144.3715931843039	126.86039716288529	139.57328503071915	123.18652680486825	19.519704455417646	26.344407114702804	common essential Hart 2017
PLRG1	85.12056081340837	79.57290659819625	97.91166686137625	82.0362713128745	78.79823597463916	109.52661917216072	62.909118325440076	69.31596615319803	85.66981399877743	115.57546347095425	common essential Hart 2017
PMPCA	74.24612793416237	30.00531043628842	73.98213524556128	44.12985629244283	42.42981937095954	44.95353412979119	50.97459105469743	30.702452399378476	64.65902100857095	101.97835012143021	common essential Hart 2017
PMPCB	112.11915278946742	94.7226466714203	63.21384601844454	41.48960848007446	32.87851804070025	50.66796643442566	54.817913396123025	34.28126586924468	47.579279610080505	43.97816348986678	common essential Hart 2017
PNKP	224.61328602304678	218.71517950372981	181.66502751672866	182.7428664417825	190.65866886171432	189.90963359068564	210.16904803901042	208.13625706327122	114.2716031660908	154.87961924692215	common essential Hart 2017
PNLIP	373.1055418913715	405.95420002037275	318.46218325380426	374.9151893563092	310.9683298486342	477.53605959062077	405.7739272052501	461.29022040538587	651.4701361995639	665.4087345423322	non-essential Hart 2014
PNLIPRP1	267.73603709591885	242.3958411715849	232.31586943687032	267.04220730811556	217.29210526339887	240.196637871469	249.20911182296518	224.90017279053927	389.58076808937716	404.08921235616725	non-essential Hart 2014
PNPLA5	296.4220410704816	301.6710377687625	302.70857494005935	287.0326550303333	364.96991813894635	330.2941872078725	320.20943507772233	305.7060137680446	536.3852120144974	495.86972746545445	non-essential Hart 2014
POLA2	81.93322703845695	66.92360906132956	34.697820842931705	68.64644312157773	53.266872803369125	28.38168044635121	46.52442834357305	26.935280325835105	43.37712101203921	55.23827298244137	common essential Hart 2017
POLR1A	9.562001324854245	25.592764783893067	11.565940280977236	14.332773838571176	6.061402767279934	11.238383532447797	7.282084436385346	15.257046897850655	42.699353496226095	41.42870473683103	common essential Hart 2017
POLR1B	137.61782298907875	134.87681210821805	118.65059426174923	91.84290604452846	65.7570360814005	68.00174442515022	85.36221200429489	74.02493124512725	61.27018342950539	85.83177801887044	common essential Hart 2017
POLR1C	56.43455683884564	58.39268746669855	69.39564168586341	34.32322156078887	51.98112070121883	17.905221221188015	34.792181196063325	14.880329690496318	25.21295158824779	32.50559910120588	common essential Hart 2017
POLR2A	70.12134304893112	88.98633732330634	59.42500351260718	59.21698664883354	39.674636294923204	76.95435503574423	49.55863019206694	65.925511287009	50.42590317649558	17.84621127125029	common essential Hart 2017
POLR2B	19.49898309382042	36.7712137699613	16.351846604140228	39.60371718552562	31.96012368202147	28.000718292708914	33.78078057989869	51.61025740754419	33.34616177800514	34.4176931659827	common essential Hart 2017
POLR2C	94.49507191620665	61.33438456829545	74.1815480090264	44.412739986625155	71.08372336173741	44.572571976148886	67.96612140626323	50.85682299283552	209.83682289573966	232.6381112145127	common essential Hart 2017
POLR2D	30.935886639234322	17.650182609581424	23.92953161581497	13.57841732075164	11.020732304145335	4.000102613244131	3.034201848493894	9.041212976504092	61.81239744215587	38.24188129553633	common essential Hart 2017
POLR2E	54.934635062397916	71.18906985864508	46.66258665083919	58.27404100155913	42.246140499223785	49.71556105031991	22.250813555621892	34.46962447292185	81.874315910224	53.53863381375087	common essential Hart 2017
POLR2G	158.6167278593469	191.85748496615008	107.92218758732551	124.92143935091508	104.25612759721487	109.71710024898188	77.43283117356418	78.6585528955856	58.152452856765066	49.07708099593829	common essential Hart 2017
POLR2H	59.05941994762916	117.15308707109669	63.11413963671198	82.03627131287449	39.12359967971594	82.2878251867364	47.03012865165536	94.93273625329296	93.93857769169742	138.30813735218973	common essential Hart 2017
POLR2I	80.99577592817714	63.68774224957297	45.66552283351357	58.46263013101401	88.16585843316268	39.81054505562016	55.424753765821805	26.55856311848077	54.89916878086213	56.08809256678662	common essential Hart 2017
POLR2L	62.621734166692505	27.357783044851207	20.53951463690785	35.077578078608404	24.612968812591248	17.714740144366864	14.968729119236544	12.996743653724632	72.38557068884043	48.439716307679355	common essential Hart 2017
POLR3A	65.05910705342006	48.53800217634891	41.8766803276762	44.129856292442824	48.67490100997523	49.52507997349876	64.12279906483764	29.195583569961126	61.405736932668006	68.8353863319654	common essential Hart 2017
POLR3C	119.99374211581797	126.34589051358704	109.87643266928373	117.49102765039267	99.55394848077954	224.7676706489559	214.8214908733677	219.81449049125575	75.23219425525551	110.26409106879643	common essential Hart 2017
POLR3H	130.49319455095204	131.19969073122192	185.2544572591009	125.97753847586243	120.49333985865566	102.8597814834205	130.47067948523744	98.51154972315918	47.17261910059264	36.54224212684583	common essential Hart 2017
POLR3K	7.499608882238623	3.2358668117565945	7.97651053860499	0	0	0	0	0	29.279556683126465	15.296752518214532	common essential Hart 2017
POLRMT	334.2950659257866	382.86187777283703	384.4678079607605	320.22434181439286	285.8043244208357	228.1963300317366	335.5827244434247	209.8314844963658	281.4090725656044	272.1547218865669	common essential Hart 2017
POM121L12	436.0272604133536	407.8957201074267	498.9307341897421	451.25606895964614	464.85448858885024	493.498373828233	483.04493428022795	480.3144393767799	971.5119571665156	1120.4871219592146	non-essential Hart 2014
POP1	88.68287503247173	119.87415689007383	84.35159894574777	93.35161908016752	48.30754326650372	85.14504133905365	73.42768473355224	100.96021157096236	106.95171399530918	119.18719670442157	common essential Hart 2017
POP5	32.998279081849944	33.97660152344424	11.964765807907485	39.415128056070735	12.306484406295624	29.334085830456964	14.76644899600362	19.212577575071194	41.479371967762496	77.75849196759054	common essential Hart 2017
POU3F4	195.5523016043721	303.2889711746408	182.26326580712401	247.80611610371744	184.59726609443436	244.19674048471313	169.3084631459593	284.60985015620173	469.69288845848706	453.8036580403645	non-essential Hart 2014
POU4F2	405.7288405291095	462.1406146608736	425.7462499980413	433.37781948732317	482.34071717809417	429.1538660780489	434.9022649507915	458.27648274655115	319.90626746378916	453.8036580403645	non-essential Hart 2014
POU4F3	237.17513090079646	319.4683052334238	229.5240907483586	283.63805070014536	185.3319815813774	303.24587429926936	206.73028594405065	338.4804108078719	305.8087031348764	456.3531167934002	non-essential Hart 2014
POU5F2	292.4847464073063	286.0800431302989	340.7964127618982	258.36710735319093	340.72430706982664	279.4357396966257	365.5201826818978	340.9290726556751	376.2965247794401	520.9394052036394	non-essential Hart 2014
PPA1	237.36262112285243	308.8781956676749	218.95521428470695	119.94268633330616	29.755977221192406	122.28885131917772	18.205211090963367	119.79607193867922	26.839593626199264	19.120940647768165	common essential Hart 2017
PPAN	202.48943982044284	138.2597637750545	109.27819437888836	135.21840581915177	94.41094007217838	124.5746242410315	105.18566408112167	88.1518265209149	348.10139612161464	330.5798183103029	common essential Hart 2017
PPAT	388.10475965584874	583.3385352466661	379.28307611066725	429.9832151571353	625.977594875455	520.013339721737	548.5836942076961	571.8567207638838	208.61684136727607	240.9238521618789	common essential Hart 2017
PPIL2	288.3599615220751	282.69709146346247	234.70882259845183	283.63805070014536	263.76285981254506	244.00625940789197	184.6817525116617	216.4240356250667	94.34523820118528	57.3628219433045	common essential Hart 2017
PPP2CA	34.8731813024096	96.19349522221876	71.78859484744491	38.472182408796314	15.42902522580347	56.00143658541783	18.205211090963367	39.5553067722054	195.6037050636643	188.02258303638695	common essential Hart 2017
PPP2R4	285.73509841329155	208.41923964814066	294.133826111059	191.79514465561692	235.10895582176715	198.10031989399505	249.81595219266396	196.83474084264117	158.59759870026835	175.91265395946712	common essential Hart 2017
PPP3R2	533.6721680601005	599.576703247481	533.1499644003575	511.45371908164515	505.4107834681051	582.6435177805308	603.6847997763452	575.6992362788981	103.29176940991837	124.92347889875202	non-essential Hart 2014
PPP4C	244.1122691168672	258.13392066512836	231.91704390994008	247.80611610371744	153.73921564282742	184.57616343969346	141.79836638628132	149.745089923349	64.52346750540833	61.187010072858136	common essential Hart 2017
PPWD1	99.36981768966176	126.49297536866688	78.56862880525915	98.2549364459945	92.02311473961355	109.52661917216072	43.490226495079156	103.78559062611988	128.50472099816616	169.96391686905037	common essential Hart 2017
PRAMEF2	965.1996631441108	746.6027243852942	1109.133790393024	655.1586357262667	1308.160924502051	693.732081782625	947.8846574694926	926.7243300916692	505.3434597902568	421.51051383524486	non-essential Hart 2014
PRDM13	407.9787231937811	495.08762219875894	510.69608723418446	497.12094524307395	724.2457912540843	549.9188687826575	560.7205016016717	584.8534644176085	359.89455089676284	321.2318028825052	non-essential Hart 2014
PRDM14	398.2292316468709	376.68431385948355	373.8989314971089	421.4967043316655	389.2155292080661	357.723462270118	390.4006378395477	465.0573924789292	111.01831909018784	94.96733855058189	non-essential Hart 2014
PRDM7	228.36309046416608	279.75539436186557	181.86444028019375	450.3508411382627	422.09404724876634	476.583654206515	271.8644856250529	417.0259485412512	354.6079642734205	267.69316906875434	non-essential Hart 2014
PREB	191.05253627502893	210.4784276192585	175.08440632237952	212.16277063674437	148.59620723422628	168.57575298671694	116.71563110539846	129.4023607262148	102.47844839094262	20.395670024286044	common essential Hart 2017
PRELID1	50.62235995511071	69.71822130784662	21.53657845423347	41.866786738984224	26.449757529948805	17.143296913903416	0	10.171364598567102	77.26549680269484	90.50578573276931	common essential Hart 2017
PRG3	180.89056623959559	258.57517523036785	251.02078664989904	229.24894576535686	201.0181572276109	205.49098567465563	206.3257256975848	217.4411720849234	286.28899867945876	344.8142963480859	non-essential Hart 2014
PRIM1	203.61438115277863	375.5076350188448	211.17811650956713	394.3398696901622	337.7854451220545	250.2921349429899	223.3172560491506	311.92184768939114	127.69139997919041	121.0992907691984	common essential Hart 2017
PRLH	135.55543054646313	134.8032696806781	114.86175175591185	122.77152327512941	92.84966966242445	105.71699763573774	68.26954159111263	117.81830660006894	310.6886292487308	443.6058230282215	non-essential Hart 2014
PRLHR	353.6065587975511	308.28985624735554	296.32736650917536	361.33677203555754	371.9497152649051	432.7730065376507	367.5429839142271	382.74468267200655	489.21259291390476	604.859089157733	non-essential Hart 2014
PRMT1	104.80703412928477	101.48855000509319	107.084653980772	73.54976048740471	115.71768919352603	67.43030119468678	140.58468564688377	48.21980254135515	337.2571158686049	309.33432870167167	common essential Hart 2017
PRMT5	141.555117652254	108.9898776141653	182.0638530436589	109.19310595437777	215.82267428951283	110.66950563308762	134.51628194989598	97.38139810109615	19.519704455417642	11.4725643886609	common essential Hart 2017
PROP1	343.85706725064085	393.15781762842624	285.3596645185935	350.0214242682645	322.90745651145835	330.6751493615148	350.7537336858942	333.018011301234	261.07604709121097	261.9568868744239	non-essential Hart 2014
PRPF19	85.12056081340837	54.12722666938303	96.91460304405062	27.911191159322815	106.717424478474	17.905221221188015	84.95765175782904	19.96601198977987	59.64354139155391	90.93069552494194	common essential Hart 2017
PRPF31	96.9324448029342	120.31541145531337	127.42475585421471	106.17567988309963	124.35059616510654	111.81239209401451	102.15146223262778	94.93273625329297	34.159482796980875	57.78773173547713	common essential Hart 2017
PRPF38A	288.547451744131	288.5804856666563	313.47686416717613	298.15941366817145	200.5773279354451	200.00513066220654	209.96676791577752	215.29388400300368	132.84243309937008	130.02239640482352	common essential Hart 2017
PRPF38B	157.11680608289916	137.96559406489482	146.16955561993643	163.50677523738435	133.1671820084228	143.43225084632525	95.07165791947534	138.06685649536456	76.4521757837191	261.74443197833756	common essential Hart 2017
PRPF4	76.12103015472204	59.569366307337305	49.25495257588581	58.839808389923775	65.38967833792898	50.85844751124681	45.31074760417549	33.15111424718167	26.026272607223525	20.395670024286044	common essential Hart 2017
PRPF8	296.7970215145935	272.9894910281927	228.9258524579632	211.40841411892484	173.39285491855327	290.10267999861003	231.0039007320018	325.86038436150164	22.230774518670096	33.99278337381007	common essential Hart 2017
PRSS33	115.11899634236286	113.40242326656066	99.9057944960275	102.02671903509219	146.57573964513296	112.76479747812026	101.94918210939484	111.69665198056096	730.3622750402102	685.8044045666182	non-essential Hart 2014
PRSS37	449.4140622681495	392.422393353027	373.30069320671356	365.8629111424748	487.85108333016683	375.628683491306	435.7113854437232	446.5982493185667	301.33543753050986	317.4076147529516	non-essential Hart 2014
PRSS38	439.6645707212393	395.8053450198634	470.61412177769444	368.8803372137529	421.9103683770306	369.53328903302923	464.2328828195658	368.8061459998961	351.3546801975176	563.430384420902	non-essential Hart 2014
PRSS55	387.54228898968086	334.470960451568	441.10103278485593	333.42558087623473	544.2404969530438	341.15160858667804	402.9420054799892	363.155387889581	402.187243883501	435.9574467691142	non-essential Hart 2014
PRSS58	247.8620735579865	251.2209324763756	225.73524824252124	253.8409682462737	316.2950171289711	365.72366749660625	242.3315876330457	281.03103668633554	328.1750311567091	323.78126163554094	non-essential Hart 2014
PSKH2	362.04361879006956	452.5800990806837	440.50279449446055	546.1541189013438	441.19664990928493	623.635045512442	530.3784831167327	639.100742276633	112.64496112813933	103.89044418620703	non-essential Hart 2014
PSMA1	13.499295988029523	25.813392066512836	12.263884953105173	18.104556427668854	0.82655492281090015	17.714740144366864	0	14.126895275787643	50.83256368598345	45.252892866384656	common essential Hart 2017
PSMA2	75.37106926649817	50.59719014746675	86.94396487079439	43.37549977462329	77.51248387248886	41.9058369006528	37.624102921324294	19.212577575071194	35.24391082228186	21.245489608631296	common essential Hart 2017
PSMA3	67.49647994014761	10.590109565748854	16.75067213107048	0	62.81817413362841	0	0	0	35.786124834932345	11.047654596488274	common essential Hart 2017
PSMA4	19.12400264970849	27.357783044851207	0	12.446882544022335	34.16427014285054	11.428864609268944	38.83778366072185	32.774397039827335	26.026272607223525	12.747293765178778	common essential Hart 2017
PSMA5	137.43033276702278	97.66434377301722	85.54807552653853	103.53543207073125	54.919982648990924	116.95538116818554	77.87784744467663	74.59000705615875	56.93247132830147	51.83899464506036	common essential Hart 2017
PSMA7	92.80765991770296	102.07688942541257	88.7386797419805	64.68607140302518	54.736303777255166	51.04892858806795	27.712376882910906	58.39116713992226	22.230774518670096	29.743685452083817	common essential Hart 2017
PSMB1	8.999530658686348	16.767673479102353	9.571812646325988	10.18381299056373	21.159806023959046	5.257277720263715	20.147100273999456	8.137091678853682	79.29879935013417	68.19802164370647	common essential Hart 2017
PSMB2	215.8012455864164	177.9726746466127	185.05504449563574	151.81424921118153	234.1905614630884	147.0513913059271	217.0465722289299	178.75231488963297	26.026272607223525	77.75849196759054	common essential Hart 2017
PSMB3	94.49507191620665	74.35139424286174	69.09652254066573	76.94436481759264	92.84966966242445	45.715458437075775	52.18827179409498	45.20606488252046	5.693247132830147	15.296752518214534	common essential Hart 2017
PSMB4	194.61485049409228	129.14050276010408	208.78516334798562	113.34206680238522	184.22990835096286	128.57472685427564	195.4025990430068	108.68291432172627	75.36774775841812	87.53141718756093	common essential Hart 2017
PSMC2	97.64490764674687	63.54065739449313	88.29997166235724	64.04486836287856	90.59041954007465	60.115827844754655	64.56781533595007	76.39824965145958	102.47844839094263	122.37402014571626	common essential Hart 2017
PSMC3	34.685691080353635	52.80346297366443	20.9383401638381	38.84936066770608	6.24508163901569	20.9529184503264	15.171009242469474	54.62399506637888	97.59852227708822	56.08809256678662	common essential Hart 2017
PSMC5	297.9219628469293	334.470960451568	275.5884391088024	257.6127508353714	238.231496641275	231.05354618405383	271.8644856250529	238.83870946264975	9.759852227708825	30.593505036429065	common essential Hart 2017
PSMC6	22.49882664671587	41.477929132516344	43.07315690846694	80.33896914778055	34.16427014285054	18.286183374830312	3.641042218192674	16.952274330945173	149.65106749153526	188.65994772464592	common essential Hart 2017
PSMD1	233.98779712584505	268.13569081055783	229.32467798489347	237.99948137206349	200.76100680718085	262.6734049363646	239.29738578455178	285.74000177826474	10.844280253009801	5.9487370904167625	common essential Hart 2017
PSMD11	117.55636922909042	131.64094529646147	139.58893442558735	106.36426901255452	151.90242692546988	95.62150056421683	134.51628194989598	94.1793018385843	50.96811718914607	43.340798801607846	common essential Hart 2017
PSMD12	90.55777725303138	73.2482578297629	77.77097775139865	94.48315385689683	121.22805534559868	62.28731212051575	75.85504621234736	76.85031030028478	256.1961209773566	219.25345276107498	common essential Hart 2017
PSMD13	209.98904870268146	217.0972460978515	273.59431147415114	212.72853802510903	195.98535614205122	166.099498988042	245.97262985123834	195.516230616901	120.3715108084088	149.14333705259168	common essential Hart 2017
PSMD14	78.07092846410407	89.48642583057782	85.18913255230129	73.32345353205886	68.54895493178398	60.57298242912541	42.72156202679403	61.25421791581522	42.292692986738224	35.69242254250058	common essential Hart 2017
PSMD3	198.9271256013795	196.35828153159335	134.20478981202896	167.4671469559369	193.04649419427912	153.52774791784614	192.77295744097876	166.32064704693985	15.0464388510511	28.04404628339331	common essential Hart 2017
PSMD4	34.31071063624171	38.3891471758396	29.313676229373336	20.36762598112746	50.14433198386128	4.00010261324413	54.61563327289009	15.257046897850655	78.62103183432106	81.58268009714418	common essential Hart 2017
PSMG3	24.073744511985982	43.242947393474495	6.939564168586341	22.40438857924021	16.531098456218	29.715047984099254	1.4564168872770693	20.568759521546806	61.81239744215588	104.52780887446598	common essential Hart 2017
PTF1A	275.32939108918544	300.0531043628842	318.2627704903391	298.7251810565361	427.604413400839	300.2934176085415	344.98875017375576	320.115446949348	349.32137765007826	329.5175438298714	non-essential Hart 2014
PTPN23	97.49491546910211	123.25710855691028	80.76216920337552	60.15993229610797	71.26740223347318	61.715868890052306	92.03745607098146	81.93599259956834	52.59475922709753	92.63033469363245	common essential Hart 2017
PUF60	192.73994827353263	166.50005595038476	157.33667037398342	98.4435255754494	198.00582373114452	129.71761331520253	106.39934482051923	143.3408973983253	117.11822673250586	205.23142961937833	common essential Hart 2017
PWP2	38.435495521472944	65.01150594529157	69.59505444932854	76.1900082997731	33.796912399379025	67.62078227150792	57.44755499815106	65.17207687230032	95.42966622648626	56.08809256678662	common essential Hart 2017
QARS	153.36700164177986	126.49297536866688	126.82651756381934	108.06157117764847	85.96171197233362	104.95507332845315	109.83810691547897	84.38465444737152	50.42590317649558	27.406681595134373	common essential Hart 2017
RABGGTB	83.92062339225019	70.6007304383257	69.87423231817972	48.20338148866833	80.671760466343855	92.1166487507077	74.76273354688955	40.685458394268416	105.18951845419508	77.33358217541792	common essential Hart 2017
RACGAP1	114.36903545413902	97.66434377301721	65.80621194349116	33.19168678405957	105.79903011979522	40.0010261324413	39.242343907187696	30.514093795701307	38.22608789185955	79.03322134410843	common essential Hart 2017
RAD21	380.7926409956661	518.4741141564543	364.9253571411783	461.66618890555577	341.6427014285054	431.4396389999027	334.36904370402715	318.7027574217692	52.59475922709754	48.439716307679355	common essential Hart 2017
RAD51C	55.30961550650985	80.01416116343579	59.026177985676924	34.51181069024375	58.40988121197027	26.47686967813972	46.32214822034012	36.541569113370706	107.7650350142849	74.57166852629585	common essential Hart 2017
RAD51D	183.5529273927903	210.4784276192585	152.9495895777507	231.39886184114252	119.20758775650538	192.57636866618174	145.84396885093986	262.38353492229584	357.4545878398356	370.30888387844345	common essential Hart 2017
RAE1	135.1804501023512	179.73769290757085	134.20478981202896	211.59700324837974	233.2721671044096	176.76643929002634	169.71302339242516	191.37234133600327	49.88368916384509	37.39206171119108	common essential Hart 2017
RAN	77.62095193116976	229.45237392455851	72.98507142823566	91.65431691507357	28.65390399077787	80.00205226488262	61.89771770927544	81.37091678853682	9.759852227708825	10.197835012143022	common essential Hart 2017
RANGAP1	129.36825321861625	107.66611391844668	101.5010966037485	95.23751037471636	113.69722160443271	76.38291180528078	120.96351369328993	82.50106841059983	143.14449933972938	2.5494587530357555	common essential Hart 2017
RARS2	355.76269635119473	394.4815813241448	392.4443184993655	411.87865872946645	372.5007518801123	292.29321238205324	310.095428916076	341.5883277685452	278.5624489991893	232.00074652625375	common essential Hart 2017
RAX	450.35151337842933	396.0995147300231	417.171501169041	372.46353067339567	486.0142946128093	407.62950439725904	384.3322341425599	419.6629689927316	270.0225782999441	243.8982207070873	non-essential Hart 2014
RAX2	186.9277513897977	279.90247921694544	204.597495315218	179.53685124104948	266.15068514510983	241.91096756285935	253.45699441085665	202.67385755663338	129.72470252662976	140.8575961052255	non-essential Hart 2014
RBBP6	117.93134967320235	68.83571217736755	66.20503747042142	60.53711055501773	48.12386439476796	37.71525321058752	36.2081420586938	62.53505642081997	125.65809743175107	114.72564388660899	common essential Hart 2017
RBM14	150.17966786682842	197.38787551715225	142.5801258775642	148.79682313990338	161.6374071274649	225.52959495624052	125.61595652764721	206.44102963017676	116.711566223018	170.17637176513668	common essential Hart 2017
RBM17	28.123533308394837	46.772983915390775	0	15.841486874210249	2.204146460829067	45.71545843707578	18.205211090963367	20.342729197134204	50.42590317649558	67.56065695544753	common essential Hart 2017
RBM46	291.17231485291455	298.7293406671656	289.54733255136114	284.20381808851005	309.6825777464839	359.05682980786605	369.97034539302217	302.50391750553274	137.8579127163871	116.63773795138582	non-essential Hart 2014
RBMX	14.624237320365316	69.71822130784662	78.9674543321894	47.52446062263074	113.51354273269696	101.71689502249362	36.410422181926734	87.02167489885188	131.7580050740691	193.75886523071745	common essential Hart 2017
RBMXL2	246.36215178153878	268.9887829700209	304.8622327854827	264.779137754657	245.76233038244098	205.49098567465563	365.07516641078536	324.12748520767167	161.44422226668345	256.22060468009346	non-essential Hart 2014
RBP3	399.35417297920674	487.439209734607	427.34155210576233	366.6172676602943	379.2968701343353	507.06062649789885	445.82539160536953	448.10511814798406	688.4762425629598	658.3977229714839	non-essential Hart 2014
RBPJL	275.42313620021343	232.6882407363151	237.10177576003332	286.8440659008784	230.14962628490173	260.95907524497426	294.51985942714066	258.6163628487525	259.8560655627474	345.4516610363449	non-essential Hart 2014
RBX1	226.1132077994945	195.0345178358747	96.91460304405062	87.12817780815635	168.61720425342364	158.86121806883833	201.4710027399946	162.74183357707363	59.372434385228665	100.06625605665342	common essential Hart 2017
RCC1	54.74714484034195	75.1603609458009	39.4837271660947	79.20743437105124	30.674371579871185	69.90655519336171	42.074265632448665	57.449374121536415	67.50564457498602	75.20903321455478	common essential Hart 2017
RCL1	227.23814913183028	222.68647059088562	183.85856791484503	213.48289454292856	163.2905169730867	187.814341745653	122.17719443268749	144.28269041671112	23.857416556621565	14.446932933869281	common essential Hart 2017
RD3	303.5466695086083	339.3247606692029	400.81965456490076	407.3525196225492	464.5238666197259	446.10668191513116	436.92506618312075	475.982191492205	268.80259677148047	242.19858153839678	non-essential Hart 2014
RDH8	250.1119562226581	296.0818132757284	301.3126855958035	251.38930956336023	292.96780041853015	281.3405504648372	246.37719009770422	291.57911849225695	291.9822458122889	261.95688687442384	non-essential Hart 2014
REG3A	322.85816238037273	192.82824500967706	358.9429742372245	216.68890974366158	353.21447034785797	224.57718957213478	343.47164924950886	263.89040375171317	522.5587546919098	518.8148562427763	non-essential Hart 2014
RESP18	288.734941966187	371.83051364184865	312.28038758638536	369.06892634320775	365.3372758824179	417.9154825456011	437.3296264295866	405.72443232062113	310.6886292487308	279.16573345741523	non-essential Hart 2014
RETNLB	456.3512004842202	403.6008423390952	530.8367763441621	350.02142426826447	852.6373225973774	416.77259608467415	598.7491647694618	345.8263963512815	299.3021349830706	394.3162871361969	non-essential Hart 2014
RFC2	67.30898971809164	91.7809495698234	37.0907740045132	76.00141917031821	24.796647684327002	40.7629504397259	62.09999783250837	75.15508286719026	66.69232355601028	54.175998502009804	common essential Hart 2017
RFC4	157.2667982605439	108.54862304892576	108.64007353579997	97.31199079872009	145.03283712255262	94.40242167256147	179.382013282959	97.8711304706568	40.12383693613627	29.743685452083813	common essential Hart 2017
RFC5	75.37106926649815	120.02124174515369	96.51577751712037	69.96656702776193	88.16585843316268	55.81095550859668	60.07719660017911	63.66520804288298	80.92544138808566	89.86842104451038	common essential Hart 2017
RFPL4B	680.3645177966879	726.4815162103714	699.6995044464297	669.18966695771	738.3890643777374	735.7903035447347	681.3603670977889	629.72048381351	435.53340566150615	428.3090705100069	non-essential Hart 2014
RFX6	258.1740357710646	309.760704798154	213.17224414421835	301.9311962572691	260.64031899303717	290.10267999861003	257.7048769987481	318.13768161073773	203.73691525342164	258.77006343312917	non-essential Hart 2014
RHO	299.98435528954496	317.11494755214625	336.6087447291306	306.45733536418635	338.52016060899757	292.7694150741061	291.48565757864674	310.4149788599738	379.0075948426926	340.35274353027336	non-essential Hart 2014
RIOK2	37.348052233548344	30.53481591457586	14.118423653330833	32.36189461445807	39.01339235667448	11.428864609268945	24.03087864007164	39.3292764477928	34.97280381595661	22.30776408906286	common essential Hart 2017
RNASE10	528.347445753711	506.2660711848272	443.0951604195072	561.9956057755539	336.13233527643274	722.6852054594398	523.0963986803473	604.2544005963567	135.82461016894777	196.9456886720121	non-essential Hart 2014
RNASE11	225.5507371333266	208.49278207568057	160.92610011635568	202.261841340363	90.92104150919901	219.71992211319548	177.80422832174222	256.54441820830357	203.3302547439338	244.1106756031736	non-essential Hart 2014
RNASE13	401.88529097696227	363.5937617573773	493.8457087213814	442.71298139533997	479.4018552303221	382.0097995648145	530.0750629318833	429.45761638394436	437.16004769945766	390.7045539027296	non-essential Hart 2014
RNASE8	1091.7555630318875	1010.4729543985366	1310.1418559658696	1149.6393331569723	1256.9145192877754	1044.5982252871813	1269.5100534098453	902.9911460283462	666.1099145411271	780.7717431172001	non-essential Hart 2014
RNASE9	681.7144473954909	361.8287434964192	710.1088506993092	482.0338148866832	728.4704053040066	498.298496964126	925.4315637906377	440.75913260457446	199.2636496490551	203.3193355546015	non-essential Hart 2014
RND2	602.5935736878735	434.9299164711023	645.698528100074	525.7864929202163	548.8324687464376	548.7759823217306	476.3696902135414	542.8494957975998	879.6066820222575	962.4206792709977	non-essential Hart 2014
RNF113B	601.8436127996495	483.615003502531	528.3640580771945	415.95218392569194	380.21526449301405	443.66852413182045	525.766496307022	459.51964953082046	195.6037050636643	174.0005598946903	non-essential Hart 2014
RNF17	475.28771291187275	379.1847563958409	508.3031340726029	462.04336716446556	570.1392178677853	424.01087700387785	624.0341801735776	477.6774189252995	272.05588084738343	250.484322485763	non-essential Hart 2014
RNF20	252.1743486652737	266.95901196991906	210.77929098263687	210.08829021274065	165.49466343391578	197.1479145098893	115.09739011953506	158.78630289985313	68.31896559396175	87.53141718756093	common essential Hart 2017
RNGTT	124.68099766721711	108.9898776141653	131.01418559658697	88.63689084379543	135.37132846925186	111.24094886355107	140.7869657701167	60.65147038404828	28.195128657825485	16.146572102559784	common essential Hart 2017
ROMO1	146.24237320365316	175.9723206175268	133.04819578393125	130.57911323456162	99.40700538339092	154.51824951731615	93.21068078573244	99.0012820927198	89.46531208733087	94.9673385505819	common essential Hart 2017
RP1	641.5915398755143	753.6627974291268	635.1296516364223	784.9079567912266	683.6527606004823	917.7378281242962	588.6351586078155	766.619516966076	203.87246875658428	182.71121063422913	non-essential Hart 2014
RP1L1	233.05034601556522	327.85214197297495	252.2571457833828	323.241767885671	335.0302620460182	264.0067724741126	265.3915216815993	303.8224277312729	41.479371967762496	11.4725643886609	non-essential Hart 2014
RPA1	154.6794331961716	153.99784326859793	193.82920608810124	126.5433058642271	189.9239533747713	122.09837024235655	152.11465267116057	144.09433181303396	471.7261910059264	521.7892247879846	common essential Hart 2017
RPA2	219.9260304716476	214.30263385133446	202.00512939017136	95.04892124526148	176.6990746097969	172.00441236949763	168.09478240656173	181.012618133759	236.26975601245107	337.8032847772376	common essential Hart 2017
RPE65	361.10616767978973	332.8530270456897	349.37116159089857	402.0720239978125	424.66555145306694	462.48805452175	438.5433071689842	435.1083744942594	1103.6766227500727	1213.5423664450198	non-essential Hart 2014
RPF2	44.99765329343174	30.887819566767497	10.768289227116735	3.39460433018791	29.755977221192406	6.8573187655613665	40.05146440011941	51.98697461489853	53.67918725239852	15.296752518214534	common essential Hart 2017
RPL10A	89.99530658686348	51.18552956778612	125.03180269263322	75.24706265249867	120.67701873039142	54.85855012449093	47.94038920620352	63.28849083552864	368.1633145896828	347.576209997208	common essential Hart 2017
RPL11	29.24847464073063	0.8825091304790712	10.768289227116735	16.97302165093955	0	9.143091687415156	0	258.80472145242965	42.83490699938872	50.98917506071511	common essential Hart 2017
RPL12	0	7.2807003264523376	5.085025468360681	10.18381299056373	14.326951995388935	0	0.3034201848493894	14.974508992334902	3.2532840759029407	2.5494587530357555	common essential Hart 2017
RPL13	8.999530658686348	4.853800217634892	0	7.354976048740472	0.5510366152072668	6.28587553509792	9.102605545481683	0	36.87055286023333	15.296752518214532	common essential Hart 2017
RPL14	195.17732116026016	299.61184979764465	226.13407376945148	246.67458132698812	316.29501712897115	204.00523327545065	239.70194603101766	262.1951763186186	62.21905795164374	36.329787230759514	common essential Hart 2017
RPL18	32.06082797157011	14.120146087665137	27.21984221298953	35.077578078608404	28.929422298381503	21.143399527147547	24.880455157649934	26.841101023996522	95.15855922016101	112.81354982183218	common essential Hart 2017
RPL19	17.999061317372696	9.707600435269784	14.357718969488982	16.97302165093955	0	0	0	32.774397039827335	113.86494265660292	124.07365931440677	common essential Hart 2017
RPL27A	0.5624706661678968	2.6475273914372135	7.7770977751398656	1.1315347767293034	7.714512612901735	1.1428864609268945	7.282084436385346	0	132.84243309937008	102.82816970577548	common essential Hart 2017
RPL3	55.12212528445388	66.18818478593035	168.7031978914955	57.70827361319447	55.103661520726675	67.43030119468678	191.7615568248141	67.80909732378069	42.292692986738224	51.62653974897405	common essential Hart 2017
RPL35	65.24659727547602	190.6219721834794	0	179.91402949995924	3.3062196912436006	240.00615679464784	10.92312665457802	99.453342741545	187.60604837706956	190.3595868933364	common essential Hart 2017
RPL37A	589.4692581439558	601.8712269867266	326.63810655587434	278.35755507540864	383.5214841842576	398.8673748634862	404.1556862193867	346.9565479733445	487.99261138544114	364.572601684113	common essential Hart 2017
RPL4	4.499765329343174	6.177563913353499	40.68020374688545	13.57841732075164	5.510366152072668	1.1428864609268945	27.914657006143827	7.91106135444108	66.69232355601028	72.2346646693464	common essential Hart 2017
RPL8	52.8722426197823	55.30390551002179	50.252016393211434	55.82238231864564	23.510895582176715	45.33449628343348	38.837783660721854	41.062175601622755	266.7692942240411	188.65994772464592	common essential Hart 2017
RPLP0	17.999061317372696	0	33.50134426214096	11.315347767293034	17.633171686632537	51.42989074171025	41.26514513951696	1.1301516220630117	93.93857769169742	84.76950353843888	common essential Hart 2017
RPLP1	161.99155185635428	123.55127826706996	174.68558079544928	188.96630771379367	30.85805045160694	124.5746242410315	35.196741442529174	306.2710895790761	404.2205464309404	345.4516610363449	common essential Hart 2017
RPLP2	48.37247729043912	18.532691740060496	0	27.15683464150328	0	20.5719562966841	0	24.863335685386257	47.579279610080505	31.868234412946943	common essential Hart 2017
RPP21	168.3662194062571	196.35828153159335	190.43918910919413	125.97753847586245	180.7400097879835	184.57616343969346	182.05211090963365	146.35463505715998	232.6098114270603	198.85778273678892	common essential Hart 2017
RPP38	53.15347795286625	13.678891522425605	75.37802458981716	18.104556427668854	35.81737998847234	6.28587553509792	31.5556992243365	23.45064615780749	51.239224195471316	89.86842104451038	common essential Hart 2017
RPS11	49.49741862277491	19.415200870539568	5.982382903953742	23.76223031131537	26.449757529948805	59.430095968198515	0	32.774397039827335	6.506568151805881	2.5494587530357555	common essential Hart 2017
RPS12	11.249413323357937	186.20942653108403	11.964765807907485	140.31031231443362	0	217.14842757610995	71.60716362445591	150.31016573438052	148.56663946623428	124.92347889875202	common essential Hart 2017
RPS13	193.4899091617565	113.84367783180018	96.91460304405062	168.5986817326662	191.7607420921288	43.42968551522199	132.2912005943338	109.62470734011212	22.772988531320586	48.439716307679355	common essential Hart 2017
RPS16	83.24565859284873	58.2456026116187	16.75067213107048	28.288369418232584	179.63793655756896	126.86039716288528	69.17980214566079	14.691971086819148	396.90065726015877	417.473870809605	common essential Hart 2017
RPS18	25.873650643723252	4.412545652395356	15.55419555027973	44.12985629244283	18.73524491704707	13.714637531122731	14.564168872770692	12.431667842693129	95.97188023913677	30.593505036429065	common essential Hart 2017
RPS19	375.73040500015503	292.9930313190516	490.5553981242069	265.9106725313863	563.1594207418266	302.86491214562704	679.6612140626323	205.6875952154681	118.74486877045732	91.7805151092872	common essential Hart 2017
RPS2	0	26.47527391437214	7.777097775139865	0	0.5510366152072668	0	6.675244066686568	0	113.45828214711506	54.813363190268745	common essential Hart 2017
RPS21	14.624237320365316	62.21689369877451	2.392953161581497	20.933393369492112	0.5510366152072668	34.858037058270284	10.92312665457802	31.079169606732815	130.13136303611762	101.97835012143021	common essential Hart 2017
RPS4X	0	0	0	0	0	0	0	0	56.93247132830146	76.48376259107266	common essential Hart 2017
RPS5	16.874119985036906	46.772983915390775	29.672619203610562	19.236091204398157	3.0858050451606935	15.771833160791145	14.564168872770693	15.370062060056958	36.870552860233325	48.439716307679355	common essential Hart 2017
RPS6	7.874589326350555	0	8.37533606553524	7.9207434371051235	0	0	0	0	26.026272607223525	3.824188129553633	common essential Hart 2017
RPTN	338.2323605889619	347.41442769859435	430.3327435577392	359.6394698704636	468.74848066964825	456.3926600634732	646.2849937291995	537.387096290962	486.7726298569775	500.9686449715259	non-essential Hart 2014
RRM1	64.49663638725217	54.86265094478226	81.95864578416628	62.23441272011168	57.858844596763014	53.525182586742886	42.07426563244867	51.42189880386702	75.36774775841813	77.33358217541793	common essential Hart 2017
RRP1	111.1817016791876	111.19615044036297	123.23708782144709	103.72402120018614	129.30992570197193	103.81218686752624	126.42507702057894	94.36766044226145	17.893062417466176	59.27491600808131	common essential Hart 2017
RRP12	382.29256277211385	326.3812934221765	374.09834426057404	343.6093938667985	342.9284535306557	344.5802679694587	272.2690458715188	330.56934945343085	164.2908458330985	84.98195843452518	common essential Hart 2017
RRS1	47.02254769163617	39.006903567174945	26.083189461238316	24.21484422200709	75.82263825251991	30.172202568470013	14.564168872770692	50.17873201959771	95.97188023913675	79.88304092845367	common essential Hart 2017
RS1	511.09834532456216	515.973671620097	522.4614402786268	446.76764767861994	646.5496285098596	461.5356491376442	558.2931401228765	490.485803975347	238.70971906937825	232.00074652625378	non-essential Hart 2014
RTP1	238.1125820110763	272.4011516078733	258.4389414508017	286.65547677142354	249.8032655606276	275.81659923702387	291.28337745541387	253.5306805494689	334.27493879902715	386.24300108491695	non-essential Hart 2014
RTP2	302.9841988424404	388.598187120951	424.35036065378546	399.4317761854441	444.135511857057	414.1058610091781	396.46904153653554	479.9377221694255	511.98558144522525	460.8146696112128	non-essential Hart 2014
RUVBL2	296.9845117366495	239.30705921490812	272.1984221298953	287.7870115481528	188.2708435291495	198.10031989399505	205.92116545111895	212.28014634416897	56.93247132830146	104.52780887446598	common essential Hart 2017
RXFP2	557.0334497282738	564.2175040862862	581.886443791234	509.56782778709623	610.5485696496515	622.6826401283364	742.5703323880724	725.9340585718078	473.75949355336576	549.4083612792053	non-essential Hart 2014
RXFP3	348.73181302409597	420.51560067327745	466.0276282179965	435.82947817023665	405.01191217734106	438.67791991910633	462.00780146400365	463.36216504583473	875.133416417891	1079.6957819106426	non-essential Hart 2014
SACM1L	19.49898309382042	37.65372290044037	13.958893442558733	13.767006450206525	29.388619477720894	24.57205890992823	14.564168872770693	17.894067349331014	193.02818850357448	114.72564388660899	common essential Hart 2017
SAE1	169.86614118270484	191.06322674871893	159.92903629903006	124.28023631076849	134.08557636710157	96.19294379468029	165.46514080453372	97.193039497419	63.43903948010735	67.13574716327489	common essential Hart 2017
SAGE1	246.08091644845481	312.84948675483076	250.3627245304641	341.72350257224963	277.9979723720661	343.15165989330006	183.5692118338806	323.7884397210528	243.1829846737448	318.68234412946947	non-essential Hart 2014
SAMD7	454.2888080416046	484.2033429228504	421.95740749220397	507.68193649254744	430.72695422034684	519.8228586449159	437.7341866760525	490.485803975347	224.88326174679077	240.28648747361996	non-essential Hart 2014
SAMM50	213.17638247763287	263.7231451581624	173.88792974158878	289.67290284270166	202.5977955245384	250.2921349429899	222.30585543298596	225.84196580892512	253.21394390777888	202.25706107416994	common essential Hart 2017
SAP18	100.68224924405352	150.0265521814421	119.64765807907484	143.70491664462153	86.51274858754088	181.71894728737624	178.411068691441	196.646382238964	204.14357576290953	226.26446433192334	common essential Hart 2017
SARS	153.92947230794775	157.38079493543435	115.45999004630723	171.23892954503458	165.8620211773873	149.52764530460203	149.2827309458996	133.54625000711252	17.893062417466172	23.58249346558074	common essential Hart 2017
SARS2	269.42344909442255	229.30528906947865	261.0313073758483	226.30695534586067	212.33277572653344	188.38578497611644	171.33126437828855	131.66266397034084	128.50472099816614	69.47275102022434	common essential Hart 2017
SART3	151.11711897710825	254.60388414321204	165.31318091258842	199.1501207043574	192.12809983560035	220.19612480524833	134.51628194989598	245.807977798705	325.3284075902941	290.63829784607617	common essential Hart 2017
SBNO1	176.0533185105517	186.65068109632355	163.31905327793717	124.65741456967825	196.90375050072998	164.00420714300938	166.8811016671642	170.46453632783758	582.3378495866265	591.4744307042953	common essential Hart 2017
SCGB1D1	217.11367714080816	138.55393348521417	238.09883957735897	166.3356121792076	218.21049962207763	165.7185368343997	196.61627978240435	144.65940762406547	96.78520125811248	93.05524448580508	non-essential Hart 2014
SCN10A	314.4211023878543	290.34550392761446	287.35379215324474	283.4494615706905	317.7644481028572	274.29275062245466	347.51725171416734	178.5639562859558	238.70971906937828	279.8030981456742	non-essential Hart 2014
SCRT2	356.9813827945585	502.2947800976714	353.1600040967359	418.2906891309325	396.1953263340248	474.8693245151247	392.2211589486441	541.7193441755368	690.1028846009114	718.9473683560831	non-essential Hart 2014
SDAD1	65.80906794164392	110.9755231577432	69.6947608310611	179.63114580577692	78.79823597463914	124.00318101056806	52.491691978944374	173.760811892188	31.71951974005367	18.483575959509228	common essential Hart 2017
SDR9C7	306.9214935056157	356.82785842370447	337.6058085464562	358.31934596427936	310.78465097689843	386.6765859469326	327.49151951410767	467.6944129304096	584.5067056372284	502.2433743480438	non-essential Hart 2014
SEC13	107.43189723806829	141.42208815927117	116.95558577229568	121.92287219258243	79.90030920505369	125.14606747149494	115.29967024276797	114.14531382836415	56.39025731565097	71.38484508500116	common essential Hart 2017
SEC14L3	482.41234134999945	377.71390784504246	464.6317388737407	380.3842741105008	475.5445989238712	366.4855918038908	549.7973749470937	459.7833515759685	222.44329868986358	190.5720417894227	non-essential Hart 2014
SEH1L	63.93416572108426	73.98368210516213	59.22559074914205	61.85723446120191	52.71583618816185	64.38260396554838	82.93485052549977	71.19955218996972	73.60555221730404	59.912280696340254	common essential Hart 2017
SERPINA12	319.8583188274773	341.089778930161	354.5558934409918	347.56976558535104	287.2737553947217	363.4378945747525	327.6937996373406	321.3397778732496	1076.8370291238734	906.332586704211	non-essential Hart 2014
SERPINA7	679.0895842867073	731.8942388773097	693.9564168586342	747.7558982886146	822.146629889242	723.256648689903	739.5361305395785	644.3747831795937	607.957461684362	578.7271369391165	non-essential Hart 2014
SERPINA9	335.6074974801784	525.0929326350473	338.80228512724693	530.8783994154982	472.42205810436343	532.3946097151118	532.6035644722949	688.8274136474056	188.69047640237056	125.56084358701096	non-essential Hart 2014
SERPINB12	290.7973344088026	305.05398943559896	332.0222511694327	381.704398016685	263.39550206907353	343.0564193548895	320.6139953241882	391.9742542521878	190.7237789498099	107.71463231576067	non-essential Hart 2014
SF1	79.30836392967345	131.4938604413816	109.27819437888836	106.36426901255452	120.49333985865566	88.38321964501317	99.92638087706558	91.54228138710393	67.23453756866077	69.68520591631065	common essential Hart 2017
SF3A2	82.68318792668082	93.54596783078155	65.40738641656091	74.11552787576937	76.59408951381009	71.0494416542886	40.253744523352324	69.12760754952087	62.89682546745685	28.04404628339331	common essential Hart 2017
SF3A3	82.87067814873679	54.127226669383035	63.41325878190967	39.22653892661585	29.021261734249382	23.619653525822486	42.47882587891452	41.81561001633142	121.99815284636027	160.6159014412526	common essential Hart 2017
SF3B1	36.93557374502522	50.744275002546594	24.328357142745222	45.44998019862702	30.674371579871185	22.095804911253293	24.67817503441701	19.212577575071194	16.67308088900257	21.033034712544982	common essential Hart 2017
SF3B2	36.56059330091329	61.33438456829545	72.5862459013054	49.03317365826981	81.0023824354682	59.239614891377364	52.39055191732791	53.305484840638705	191.5370999687856	179.09947740076183	common essential Hart 2017
SF3B3	159.7416691916827	159.58706776163206	135.2018536293546	153.3229622468206	159.80061841010738	145.9085048450002	106.1970646972863	113.956955224687	51.239224195471316	34.4176931659827	common essential Hart 2017
SF3B5	92.69516578446938	146.67301748562164	53.36285550326738	116.09546809242651	43.642099924415525	136.23206614248582	30.099282337059428	103.97394922979706	47.172619100592634	57.362821943304496	common essential Hart 2017
SHCBP1L	410.6035863025646	281.66749747790357	328.8316469539907	320.22434181439286	337.2344085068473	319.24628475224586	373.0045472415161	317.7609644033834	353.7946432544448	307.20977974080853	non-essential Hart 2014
SI	608.5932607936643	577.0138864782327	688.7716850085409	518.0543386125661	549.5671842333808	565.3478360051705	640.2165900322117	572.045079367561	649.5723871552872	487.7964414141746	non-essential Hart 2014
SIGLECL1	743.9612011180715	638.2011861914483	886.5891463659445	663.8337356811913	761.3489233447069	681.5412928660714	825.3029027903392	728.571079023288	578.2712444917477	627.8042179350548	non-essential Hart 2014
SIX6	419.22813651713903	374.4780410332859	399.8225907475751	407.91828701091384	349.35721404140713	389.5338020992499	371.38630625565264	425.87880291407816	200.8902916870066	175.27528927120818	non-essential Hart 2014
SLC10A2	441.16449249768704	412.13176393372623	329.6292980078512	443.1844542189771	452.21738221343026	429.53482823169117	449.0618735770964	411.7519076382905	237.89639805040252	196.30832398375318	non-essential Hart 2014
SLC13A1	271.11086109292626	381.6851989321983	257.2424648700109	409.42700004655296	415.1142501228076	402.48651532308804	307.263507190815	377.65900037272297	510.7655999167617	536.6610675140265	non-essential Hart 2014
SLC17A2	350.23173480054373	233.27658015663448	322.849264050037	256.29262692918724	344.3978845045417	262.10196170590115	294.31757930390773	308.1546756158478	209.83682289573966	213.3047156706582	non-essential Hart 2014
SLC17A6	355.1064805739988	383.45021719315645	375.69364636829505	382.8359327934143	386.276667260294	371.6285808780619	385.74819500519044	438.6871879641256	625.8505241018282	801.1674131414861	non-essential Hart 2014
SLC18A3	276.7355677546052	244.63153096879853	300.07632646231974	271.34203945968693	395.4238750727346	271.54982311623013	300.0218787790763	304.46284698377525	242.77632416425692	336.52855540071977	non-essential Hart 2014
SLC22A12	389.4171912102405	428.7523525577488	464.6317388737407	420.9309369433008	422.09404724876634	457.345065447579	394.44624030420624	441.1358498119288	214.71674900959408	220.52818213759286	non-essential Hart 2014
SLC22A13	244.67473978303508	310.93738363879277	243.88180971784757	360.95959377664775	276.98773857751945	315.24618213900175	209.3599275460787	343.1893758998011	535.1652304860337	614.41955948161706	non-essential Hart 2014
SLC22A24	442.10194360796686	487.29212487952714	377.288948476016	411.31289134110176	470.9526271304773	494.2983943508819	450.27555431649387	420.60476201111743	564.4447871691602	671.357471632749	non-essential Hart 2014
SLC22A25	292.85972685141826	242.3958411715849	271.9990093664302	187.0804164192448	164.9436268187085	217.91035188339455	210.7758884087092	199.28340269044435	319.63516045746394	295.73721535214764	non-essential Hart 2014
SLC22A6	460.66347559150745	346.09066400287577	403.81084601687763	387.9278392886962	502.72907194076305	442.4875414555293	448.45503320739755	411.56354903461335	578.6779050012356	566.6172078621967	non-essential Hart 2014
SLC22A8	267.17356642975096	245.77879283842134	287.9520304436401	291.7473832667054	354.68390132174403	338.29439243436076	258.10943724521394	325.6720257578245	227.72988531320584	220.10327234542024	non-essential Hart 2014
SLC22A9	350.98169568876756	344.3256457419176	342.79054039654943	353.22743946899755	403.72616007519076	303.0553932224482	414.6742526274989	361.4601604564865	112.23830061865145	144.46932933869283	non-essential Hart 2014
SLC25A2	327.07669237663197	279.75539436186557	263.22484777396465	306.6459244936412	371.9497152649051	359.4377919615083	326.17669871309363	355.71522304433284	712.0625521132562	657.122993594966	non-essential Hart 2014
SLC25A31	276.3605873104933	195.03451783587474	244.67946077170805	198.58435331599273	290.94733282943685	222.10093557345982	241.7247472633469	210.01984310004295	296.4555114166555	286.8141097165225	non-essential Hart 2014
SLC2A2	363.1685601224053	341.82520320556023	385.8636973050164	342.47785909006916	407.2160586381701	333.91332766747433	348.9332125767978	311.92184768939114	917.8327699141171	951.5854795705958	non-essential Hart 2014
SLC2A7	459.3510440371157	589.8102688701792	523.0596785690221	578.0256817792191	483.07543266503717	577.9195870753663	507.92538943787787	543.4145716086314	134.60462864048418	199.4951474250479	non-essential Hart 2014
SLC32A1	431.6024911728328	439.7837166887372	296.7261920361056	432.4348738400488	382.78676869731464	457.5355465244001	419.933535831555	431.5295610243932	594.5376648712625	594.66125414559	non-essential Hart 2014
SLC34A1	251.42438777704984	196.21119667651348	204.79690807868312	267.98515295539	311.51936646384144	250.29213494298992	241.52246714011397	235.82497180381506	385.92082350398636	605.4964538459919	non-essential Hart 2014
SLC35B1	137.61782298907875	157.96913435575374	64.01149707230505	122.58293414567453	67.59382479875806	101.33593286885132	51.985991670862056	97.94647391212766	13.013136303611763	48.439716307679355	common essential Hart 2017
SLC36A3	408.1662134158371	403.4537574840154	419.9632798575527	440.167028147699	441.3803287810207	395.62919655752665	409.81952966990866	418.9095345780229	292.25335281861413	323.78126163554094	non-essential Hart 2014
SLC39A12	696.5261749379122	616.7267973497909	741.2172417998687	696.648244206341	770.5328669314947	744.0190860634083	808.5136525620063	721.9785278945872	211.05680442420328	214.7918999432624	non-essential Hart 2014
SLC6A18	310.67129794673497	301.0826983484431	297.324430326501	267.0422073081156	355.05125906521556	308.1983822966192	322.02995618681865	334.5248801306514	1586.3826475121714	1883.4126538051646	non-essential Hart 2014
SLC6A5	537.3469764123973	451.6975899502046	501.72251287825384	527.4837950853102	597.3236908846771	445.34475760784653	586.8146374987192	509.510022946741	387.5474655419378	387.51773046143484	non-essential Hart 2014
SLC6A7	196.11477227054	238.42455008442906	212.77341861728812	243.84574438516486	276.0693442188406	226.48200034034627	252.04103354822615	300.4319728650839	313.3996993119833	354.37476667197	non-essential Hart 2014
SLC7A13	336.1324701019351	389.7160320195578	404.409084307273	305.9670036276036	393.66055790407137	338.9801243109169	427.2156202679403	320.05893936824486	168.35745092797717	177.82474802424395	non-essential Hart 2014
SLCO1B1	402.16652631004615	112.07865957084204	390.05136533778403	314.56666793074635	320.152273435422	299.4362527628464	347.1126914677015	171.78304655357772	415.3359336902754	229.451287773218	non-essential Hart 2014
SLCO6A1	483.91226312644716	542.8902000997086	543.9980187328603	497.12094524307395	402.62408684477623	499.06042127141063	508.3299496843438	489.355652353284	276.52914645174997	271.517357198308	non-essential Hart 2014
SLITRK1	133.19305374855796	122.31576548439926	160.3278618259603	164.5251565364407	205.42645014926904	166.8614232953266	164.0896359665498	184.44074472068345	1228.521399162848	1156.816909189974	non-essential Hart 2014
SLMO2	371.23063967081185	257.6926660998888	143.57718969488982	132.3895688773285	115.71768919352604	16.000410452976524	69.17980214566079	7.91106135444108	221.76553117405047	160.61590144125262	common essential Hart 2017
SLU7	73.68365726799448	59.71645116241715	66.80327576081679	79.39602350050612	60.797706544535096	39.04862074833556	58.863515860781554	51.045181596512684	94.75189871067315	91.14315042102827	common essential Hart 2017
SMC1A	72.37122571360271	65.89401507577065	90.13456908623638	94.29456472744195	87.79850068969117	61.144425659588855	65.3364798042352	39.555306772205405	45.54597706264117	73.93430383803691	common essential Hart 2017
SMC2	85.49554125752032	71.77740927896446	67.6009268146773	49.598941046634465	42.062461627488034	35.04851813509143	32.364819717268205	35.788134698662034	21.146346493369116	18.69603085559554	common essential Hart 2017
SMC4	181.67802517223066	147.3790247900049	120.64472189640047	132.57815800678338	122.14644970427747	140.19407254036574	94.26253742654366	150.68688294173486	64.65902100857095	18.483575959509228	common essential Hart 2017
SMU1	213.7388531438008	308.8781956676749	174.68558079544928	102.9696646823666	134.4529341105731	116.57441901454324	97.0944591518046	50.85682299283552	27.652914645174995	11.897474180833527	common essential Hart 2017
SNAPC1	570.3452554942473	600.1062087257684	716.6894718936584	617.8179880941997	787.9823597463915	538.2995230965673	360.4631796010746	345.8263963512815	87.8386700493794	67.1357471632749	common essential Hart 2017
SNAPC2	35.435651968577496	66.482354496090025	27.319548594722093	55.82238231864563	62.63449526189265	52.95373935627945	43.49022649507915	90.03541255768658	22.366328021832715	29.31877565991119	common essential Hart 2017
SNAPC4	274.6731753119896	212.97887015561585	196.42157201314788	195.75551637416947	249.06855007368458	262.2924427827223	194.795758673308	256.3560596046264	59.37243438522867	68.8353863319654	common essential Hart 2017
SNRNP200	138.9302545434705	116.19703551307771	140.98482376984322	137.48147537261036	194.88328291163668	125.90799177877955	136.74136330545815	105.4808180592144	161.85088277617132	164.44008957080624	common essential Hart 2017
SNRNP35	173.99092606793607	213.1259550106957	115.8588155732375	168.5986817326662	171.00502958598847	154.67063437877306	136.33680305899233	146.16627645348282	124.84477641277535	94.96733855058189	common essential Hart 2017
SNRNP70	106.86942657190039	105.90109565748855	106.68582845384174	84.86510825469774	139.4122636474385	80.38301441852491	62.09999783250838	71.19955218996972	274.360290401148	292.3379370147666	common essential Hart 2017
SNRPD2	68.6214212724834	105.90109565748854	33.50134426214096	119.94268633330616	20.939391377876134	112.00287317083566	49.76091031529987	128.83728491518332	159.9531337318946	116.4252830552995	common essential Hart 2017
SNRPD3	142.1925844072443	146.1435120073342	106.96500632269291	115.1902402710431	102.71322507463452	86.40221644607323	77.43283117356418	77.30237094910999	57.745792347277195	54.813363190268745	common essential Hart 2017
SNRPF	24.748709311387454	0	8.37533606553524	0	0	1.1428864609268945	6.068403696987788	0	26.026272607223525	16.57148189473241	common essential Hart 2017
SNW1	170.76609424857344	59.128111742097765	129.93735667387529	53.634748416968975	114.6156159631115	68.57318765561367	103.16286284879241	39.555306772205405	172.017395513368	123.64874952223414	common essential Hart 2017
SOHLH1	317.0459654966378	343.001882046199	405.60556088806374	388.3050175476059	352.8471126043865	381.34311579594043	363.2951013263356	407.23130115003846	312.72193179617017	301.4734975464781	non-essential Hart 2014
SOX1	795.708502405518	680.7087093095236	771.3285690831025	768.312113399197	794.2274413854072	816.9733384859085	784.4423178972881	920.1317789629685	1142.716031660908	1488.2465470846223	non-essential Hart 2014
SOX14	366.1684036753008	410.6609153829278	447.68165397920507	487.50289964087483	452.21738221343026	405.5342125522264	532.6035644722949	474.28696405911046	364.7744770106172	358.19895480152366	non-essential Hart 2014
SP8	349.40677782349746	406.83670915085185	340.03864426073073	436.0935029514735	431.57187703033134	385.1527373323635	475.03464140020407	460.8758314772961	1315.1400876837638	1488.2465470846223	non-essential Hart 2014
SPACA1	141.74260787430998	221.65687660532672	174.68558079544928	196.13269463307924	205.904015215782	223.62478418802903	150.0918514388313	258.4280042450753	478.6394196672202	441.05636427518573	non-essential Hart 2014
SPACA7	357.28136714984805	428.72293558673283	318.02347517418093	412.78388655084984	289.4044303068565	355.89484393263496	384.00858594538727	408.21076588915975	261.48270760069886	362.6605076193362	non-essential Hart 2014
SPATA16	245.46219871567013	231.92339948989994	242.40615526820565	259.5740777817022	279.2653565870428	269.035472902191	292.7397943426909	235.297567713519	335.0882598180029	307.20977974080853	non-essential Hart 2014
SPATA21	353.41906857549515	285.6387885650594	385.4648717780861	432.057695581139	351.5613605022362	446.67812514559455	395.86220116683677	433.78986426851924	398.5272992981102	414.28704736831025	non-essential Hart 2014
SPATA5L1	64.12165594314024	98.98810746873582	39.68313992955983	68.26926486266797	46.83811229261768	67.62078227150792	49.76091031529986	30.13737658834697	28.059575154662866	32.50559910120588	common essential Hart 2017
SPC24	141.93009809636595	129.14050276010408	69.9938799762588	134.08687104242244	54.1852671620479	56.76336089270243	82.328010155801	73.83657264145009	178.52396366517388	260.04479280964705	common essential Hart 2017
SPC25	281.6103135280603	184.73857798028556	236.50353746963796	133.52110365405778	219.31257285249217	178.29028790459554	202.2801232329263	226.03032441260228	28.8728961736386	12.109929076919839	common essential Hart 2017
SPEM1	299.609374845433	325.3516994366176	261.8289584297088	213.2943054134737	275.15094986016186	264.57821570457605	262.1550397098725	312.863640707777	819.0142661085653	1051.0143709389902	non-essential Hart 2014
SPINK14	504.34869733054745	399.48246639685954	410.79029273815695	379.4413284632264	456.25831739161686	459.44035729261157	495.5863019206694	417.77938295595993	153.71767258641395	145.956513611297	non-essential Hart 2014
SPO11	340.85722369774544	146.20234594936613	497.73425760895134	358.3193459642794	400.41994038394716	232.7678758754442	461.19868097107195	290.07224966283957	309.06198721077936	345.87657082851746	non-essential Hart 2014
SPPL2C	213.73885314380078	302.3476281021298	228.52702693103296	276.77340638798756	227.46791475755973	246.63489826802382	251.47464920317395	302.2025437396493	369.2477426149838	525.8258678136247	non-essential Hart 2014
SPRR4	334.1075757037307	295.64055871048885	491.7518747049977	379.0641502043166	564.2614939722412	493.7269511204185	433.2840239649281	345.8263963512815	88.24533055886727	100.70362074491234	non-essential Hart 2014
SRBD1	236.23767979051664	274.90159414423067	220.55051639242802	251.38930956336023	158.69854517969284	216.9579464992888	219.87849395419087	263.89040375171317	235.86309550296318	274.0668159513437	common essential Hart 2017
SRP19	74.80859860033027	142.52522457237	106.48641569037662	75.24706265249867	56.75677136634848	75.43050642117504	8.495765175782903	83.06614422163135	125.7936509349137	112.17618513357324	common essential Hart 2017
SRRM1	330.5452614846673	352.12114306114944	324.24515339429286	379.2527393337715	336.8670507633757	373.3429105694522	310.095428916076	394.23455749631387	26.83959362619926	32.50559910120588	common essential Hart 2017
SRRT	148.8672363124367	107.0777744981273	102.298747657609	130.69226671223456	164.02523246002974	110.85998670990877	76.05732633558027	80.42912377015098	59.372434385228665	31.230869724688006	common essential Hart 2017
SRSF1	65.24659727547602	45.007965654432624	52.44555679132781	66.00619530920936	81.73709792241124	62.0968310436946	61.29087733957667	65.73715268333184	71.5722496698647	80.3079507206263	common essential Hart 2017
SRSF2	95.99499369265438	108.6957079040056	96.31636475365525	89.39124736161497	66.67543044007928	80.38301441852491	82.328010155801	84.00793724001718	67.77675158131126	117.27510263964474	common essential Hart 2017
SRSF3	28.123533308394837	11.472618696227926	47.85906323162994	20.36762598112746	3.3062196912436006	24.000615679464783	7.282084436385347	0	59.64354139155391	30.593505036429065	common essential Hart 2017
SRSF7	119.43127144965007	104.43024710669009	121.24296018679586	64.4974822735703	112.41146950228242	53.906144740385194	139.57328503071915	97.56975670477333	198.45032863007935	295.73721535214764	common essential Hart 2017
SS18L2	25.49867019961132	14.70848550798452	23.13188056195447	33.568865042969335	36.368416603679606	0	15.373289365702398	0	16.266420379514706	23.58249346558074	common essential Hart 2017
SSTR4	162.21654012282144	168.20624026931097	148.8416866503691	183.30863383014716	145.69408106080132	138.51783906433963	142.7288549531528	179.92013823243144	172.42405602285584	229.45128777321798	non-essential Hart 2014
SSU72	120.18123233787395	82.07334913455362	48.45730152202531	62.61159097902146	89.45161053531297	50.09652320396221	49.558630192066936	32.02096262511866	226.64545728790486	124.92347889875201	common essential Hart 2017
SSX5	521.9727782038082	337.1184878430052	326.63810655587434	428.851680380406	324.0095297418729	402.29603424626686	379.8820714314356	305.1409379570131	527.5742343089269	387.51773046143484	non-essential Hart 2014
STATH	167.61625851803325	117.37371435371648	157.9349086643788	140.31031231443362	131.1467144193295	116.57441901454324	151.71009242469472	58.76788434727659	432.28012158560324	420.0233295626407	non-essential Hart 2014
SULT6B1	485.9746555690628	478.31994871965657	550.3792271637443	522.7690668489381	1071.2151799629266	451.44015206612335	564.3615438198643	472.4033780223388	132.30021908671958	141.91987058565707	non-essential Hart 2014
SUN5	160.1166496357946	163.7054437038677	148.76192154498307	211.59700324837974	97.53348089168622	273.9117884688124	151.30553217822887	241.85244712148446	355.82794580188414	384.9682717083991	non-essential Hart 2014
SUPT5H	124.30601722310519	104.28316225161025	127.62416861767984	153.5115513762755	119.20758775650538	105.71699763573773	108.42214605284849	137.50178068433306	296.0488509071676	272.7920865748259	common essential Hart 2017
SUPT6H	55.87208617267774	35.74161978440238	30.908978337094336	25.836710735319095	59.1445966989133	28.762642599993512	22.250813555621892	12.808385050047464	60.18575540420441	80.3079507206263	common essential Hart 2017
SUPV3L1	650.4035803121446	579.8084987247497	573.1122821987685	529.3696863798591	655.7335720966474	509.72736157339494	644.0599123736373	501.22224438494555	162.66420379514702	152.33016049388638	common essential Hart 2017
SYMPK	89.99530658686348	92.22220413506294	66.80327576081679	35.64334546697305	85.96171197233362	39.04862074833556	43.69250661831207	43.1341202420716	52.459205723934915	65.01119820241176	common essential Hart 2017
SYS1	70.3088332709871	45.8904747849117	32.90310597174558	66.57196269757401	89.81896827878448	31.810339829131895	14.15960862630484	38.99023096117389	73.74110572046665	20.395670024286044	common essential Hart 2017
T	518.9729346509127	538.6247393023931	545.5933208405812	647.2378922891616	648.0190594837457	605.9203053680752	616.3475354907264	729.3245134379968	992.2516431503971	1145.3443448013131	non-essential Hart 2014
TAAR2	498.3490102247565	513.0319745185001	589.0653032759785	497.8753017608934	663.0807269660777	530.2993178700791	534.4240855813913	446.0331735075352	260.66938658172313	189.29731241290483	non-essential Hart 2014
TAAR5	143.7112552058976	181.79688087868868	141.7824748237037	235.07634986551278	152.08610579720562	299.7219743780781	137.14592355192403	172.0655844590935	74.41887323627977	109.62672638053749	non-essential Hart 2014
TAAR6	260.9863891019041	164.14669826910725	292.538524003338	302.68555277508864	421.5430106335591	278.29285323569883	385.95047512842336	235.6366132001379	178.38841016201124	173.36319520643139	non-essential Hart 2014
TAF1B	35.435651968577496	32.2115832624861	36.49253571411783	46.58151497535632	72.0021177204162	37.90573428740867	34.38762094959747	63.10013223185148	57.33913183778933	50.989175060715105	common essential Hart 2017
TAF6	164.24143452102584	222.8335554459655	166.1108319664489	165.95843392029784	150.61667482331958	171.43296913903416	165.86970105099957	191.56069993968043	135.01128914997204	96.02961303101345	common essential Hart 2017
TANGO6	75.93353993266606	71.48323956880478	93.12576053821326	44.88421281026236	76.22673177033857	49.14411781985647	88.19413372955586	43.1341202420716	45.54597706264117	19.120940647768165	common essential Hart 2017
TARS	239.61250378752402	352.562397626389	250.06360538526644	362.8454850711966	219.12889398075643	289.34075569132546	158.78989673784713	352.9840232910139	92.7185961632338	72.02220977326009	common essential Hart 2017
TAS1R2	193.86488960586843	212.39053073529647	214.76754625193936	225.36400969858624	295.1719468793592	228.00584895491545	234.24038270372864	229.044062071437	176.8973216272224	178.4621127125029	non-essential Hart 2014
TAS2R1	293.60968773964214	481.55581553141315	394.03962060708653	526.9180276969456	444.5028696005285	439.2493631495698	438.1387469225183	522.88348380782	244.80962671169627	358.8363194897826	non-essential Hart 2014
TAS2R13	154.11696253000372	58.24560261161869	135.80009191974995	127.29766238204662	66.67543044007928	206.8624494277679	149.2827309458996	145.224483435097	190.72377894980988	172.72583051817244	non-essential Hart 2014
TAS2R16	75.37106926649817	4.412545652395356	82.55688407456165	28.288369418232584	48.49122213823948	84.57359810859019	46.119868097107194	22.60303244126023	411.13377509223415	502.24337434804386	non-essential Hart 2014
TAS2R40	368.98075700614027	289.81599844932697	259.3961227154343	345.7970277684751	311.00506562298136	315.4366632158229	253.90201068196907	322.5452729367835	291.9822458122889	306.57241505254956	non-essential Hart 2014
TAS2R41	376.4803658883789	367.712137699613	383.67015690690005	377.93261542758734	326.21367620270195	424.01087700387785	417.9107345992257	472.02666081498444	226.9165642942301	277.89100408089735	non-essential Hart 2014
TAS2R42	509.59842354811445	430.66445567378673	453.46462411969367	351.9073155628133	580.7925924284592	256.0065672476244	415.0788128739647	209.07805008165712	635.6103763295371	570.4413959917503	non-essential Hart 2014
TAS2R60	441.8207082748829	275.12222142685044	491.75187470499765	268.7395094732095	423.1961204791809	212.57688173240237	395.9633412284532	261.63010050758714	318.0085184195124	351.82530791893424	non-essential Hart 2014
TAS2R7	282.1727841942282	255.92764783893065	246.07535011596394	333.23699174677984	260.08928237782993	296.00759338006566	321.4231158171199	310.03826165261944	343.2214700077602	349.91321385415745	non-essential Hart 2014
TAS2R8	537.7219568565093	585.1035535076243	546.1915591309767	693.0650507466983	636.4472905643931	804.0206252620703	644.4644726201032	518.7395945269222	88.24533055886727	79.03322134410843	non-essential Hart 2014
TAS2R9	115.86895723058672	275.3428487094702	145.9701428564713	124.46882544022336	96.98244427647896	122.28885131917772	137.14592355192403	120.92622356074224	263.1093496386503	365.209966372372	non-essential Hart 2014
TBC1D21	367.6683254517485	298.7293406671656	376.89012294908576	340.7805569249752	323.4584931266656	328.1988953628399	317.57979347569426	349.4052098211477	346.4747540836632	476.7487868176863	non-essential Hart 2014
TBCD	65.43408749753199	35.88870463948223	67.99975234160753	14.332773838571176	69.98165013132288	38.858139671514415	56.436154381986434	29.9490179846698	37.819427382371686	22.9451287773218	common essential Hart 2017
TBL1Y	1001.4227740453234	827.0875570849855	911.7151545625503	959.7677976217951	1042.7816906182316	1084.1420968352522	988.1788580174914	1139.1928350395156	355.8279458018841	453.8036580403645	non-essential Hart 2014
TBL3	35.62314219063346	20.591879711178326	65.40738641656091	41.48960848007446	90.92104150919903	32.19130198277419	60.077196600179114	47.65472673032365	325.32840759029403	384.9682717083991	common essential Hart 2017
TBPL2	154.11696253000372	187.2684374876589	174.68558079544925	211.37069629303386	212.25930417783917	159.77552723757987	200.5000581484765	176.07762271741717	215.93673053805767	143.40705485826126	non-essential Hart 2014
TBR1	374.9804441119312	555.5394976365753	433.12452224625093	579.1572165559485	371.9497152649051	608.7775215203925	428.8338612538037	582.9698783808368	325.7350680997819	316.7702500646926	non-essential Hart 2014
TBX10	186.74026116774172	231.0703073304368	217.5593249404511	180.66838601777877	170.63767184251694	274.29275062245466	238.89282553808596	162.36511636971932	1201.0040380208357	1409.0008708444275	non-essential Hart 2014
TCEB3B	221.163465937217	236.15944331619946	204.1189046829017	206.39194327542492	189.33618098521686	180.34748353426394	204.62657266242823	199.3587461319152	342.8148094982724	384.3309070201401	non-essential Hart 2014
TCHHL1	185.1653433024716	180.38486626992216	270.164411942551	135.33155929682468	340.320213552008	154.9754041016869	262.1550397098725	195.29020029248838	382.6675394280834	483.75979838853465	non-essential Hart 2014
TCP1	89.99530658686348	81.63209456931409	22.733055035024222	97.31199079872007	26.449757529948805	43.42968551522199	21.846253309156037	38.42515515014239	52.05254521444705	40.15397536031315	common essential Hart 2017
TEDDM1	638.1229707674788	650.4092291630755	778.6071349495796	640.731567322968	606.1402767279934	644.5879639627685	621.1011183867001	543.6029302123085	368.0277610865202	325.6933557003178	non-essential Hart 2014
TELO2	217.48865758492008	229.15820421439884	126.62710480035422	144.64786229189596	126.37106375419984	129.52713223838137	136.9436434286911	121.49129937177374	26.568486619874015	44.190618385953094	common essential Hart 2017
TEX101	593.594043029187	582.8972806814265	535.4232699038599	562.7499622933735	541.4853138770075	559.8238847773572	642.6439515110068	564.5107352204742	375.7543107667897	342.9022022833091	non-essential Hart 2014
TFAM	391.47958365285615	258.13392066512836	263.22484777396465	208.20239891819182	292.6004426750587	265.1496589350395	295.5312600433053	185.9099418293654	158.19093819078049	166.35218363558306	common essential Hart 2017
TFDP3	230.61297312883767	384.1856414685557	301.9109238861989	386.23053712360223	355.96965342389433	454.868811448904	349.9446131929625	456.2045381061023	284.6623566415073	316.1328853764337	non-essential Hart 2014
TFRC	327.54541793177185	372.71302277232775	339.2011106541772	384.3446458290534	327.49942830485224	357.5329811932968	319.8048748312565	323.03500530634415	423.740250886358	417.473870809605	common essential Hart 2017
TGM6	404.79138941882974	422.4277037893154	364.92535714117827	355.49050902245614	413.2774614054501	420.20125546745487	355.2038963970186	288.3770222297451	463.5929808161691	425.1222470687122	non-essential Hart 2014
THOC2	124.30601722310517	50.303020437307055	56.832637587560555	58.651219260468885	74.94097966818828	35.61996136555488	58.86351586078155	58.202808536245094	137.0445916974114	168.90164238861882	common essential Hart 2017
THOC5	111.74417234535548	121.19792058579245	129.61829625233108	93.35161908016754	173.2091760468175	124.9555863946738	145.23712848124106	144.09433181303396	21.959667512344847	40.15397536031315	common essential Hart 2017
TICRR	34.12322041418574	5.736309348113963	45.466110070048444	6.034852142556285	23.878253325648227	0.1904810768211491	47.94038920620353	1.695227433094517	322.0751235143911	339.0780141537555	common essential Hart 2017
TIMM10	61.196808479067165	71.65974139490058	81.8389981260872	132.61587583267436	18.29441562488126	66.28741473375989	67.4806491105042	76.17221932704697	86.21202801142792	130.02239640482352	common essential Hart 2017
TIMM13	140.33643120889025	169.00049848674215	187.24858489375214	104.94985054164289	152.91266072001653	130.86049977612942	267.6166030371615	81.37091678853683	49.3414751511946	24.6447679460123	common essential Hart 2017
TIMM23	29.24847464073063	25.298595073733374	12.363591334837734	39.226538926615845	34.53162788632205	42.286799054295095	12.541367640441429	42.94576163839444	94.34523820118528	64.37383351415284	common essential Hart 2017
TIMM44	43.872711961095945	109.13696246924513	32.10545491788508	94.67174298635172	28.28654624730636	80.95445764898835	33.78078057989869	63.85356664656015	49.612582157519846	54.813363190268745	common essential Hart 2017
TKTL2	605.2184367966569	613.0496759727948	615.1883752899099	698.7227246303448	635.7125750774501	684.5889900952099	639.40746953928	766.8078755697533	375.3476502573018	305.9350503642907	non-essential Hart 2014
TLX1	272.423292647318	307.70151682703613	322.05161299617646	274.3971833568561	315.00926502682086	262.10196170590115	275.7078079664785	237.70855784058674	165.10416685207423	176.55001864772606	non-essential Hart 2014
TMEM132D	319.8583188274773	221.80396146040655	288.1514432071053	236.30217920696953	287.64111313819325	250.48261601981105	298.5654618917992	233.37630995601188	254.16281842991725	241.56121685013784	non-essential Hart 2014
TMEM174	302.3842301318613	328.2933965382145	273.27525105260696	298.7251810565361	257.22389197875214	299.4362527628464	247.8336069849813	325.70969747855986	163.47752481412277	161.89063081777047	non-essential Hart 2014
TMEM207	179.99061317372696	307.99568653719587	273.9931370010814	185.57170338360575	288.7431863686078	340.58016535621454	259.72767823107733	190.99562412864893	273.275862375847	378.59462482580966	non-essential Hart 2014
TMEM225	641.5915398755142	665.4118843812198	646.8950046808648	681.9382921088602	612.3853583670092	651.44528272833	570.4299475168522	747.4069393910049	424.96023241482163	560.2435609796073	non-essential Hart 2014
TMEM258	4.499765329343174	108.54862304892576	20.340101873442723	45.82715845753678	0	88.57370072183433	7.282084436385346	124.31667842693126	27.652914645174995	20.395670024286044	common essential Hart 2017
TMIGD1	641.2165594314023	551.2740368392598	578.6958395757921	624.6071967545755	458.462463852446	625.1588941270113	588.6351586078155	549.2536883226237	185.43719232646762	205.2314296193783	non-essential Hart 2014
TMPRSS11A	417.16574407452345	433.4590679203038	471.81059835848515	485.61700834632603	457.1767117502956	519.6323775680947	533.6149650884595	542.8494957975998	614.4640298361679	543.6720790848749	non-essential Hart 2014
TMPRSS11B	358.10632412689426	570.983407419959	304.7027025747106	452.9910889506311	440.46193442234187	364.19981888203705	389.59151734661606	434.73165728690503	732.8022380971373	691.5406867609486	non-essential Hart 2014
TMPRSS11F	136.49288165674295	174.14846841453672	169.50084894535604	176.14224691086156	119.39126662824114	196.19550912578356	140.38240552365085	152.57046897850654	663.6699514841999	620.1558416759475	non-essential Hart 2014
TMPRSS12	524.2226608684798	306.2306682762377	632.3378729479106	402.44920225672223	784.8598189268836	526.2992152568349	931.7022476108584	649.4604654788773	592.5043623238231	638.0020529471979	non-essential Hart 2014
TMPRSS15	520.6603466494164	544.6552183606668	536.0215081942554	518.8086951303856	583.7314543762313	575.6338141535125	598.7491647694618	501.2222443849456	371.687705671911	357.5615901132647	non-essential Hart 2014
TNPO3	79.49585415172942	75.01327609072105	45.66552283351356	56.01097144810052	21.67410686481916	64.38260396554838	36.2081420586938	62.3466978171428	42.29269298673823	6.798556674762015	common essential Hart 2017
TNR	482.5998315720554	450.373826254486	470.8135345411595	470.7184671193902	446.33965831788606	398.8673748634862	448.05047296093176	367.4876357741559	463.18632030668124	436.5948114573731	non-essential Hart 2014
TOMM22	182.24049583839857	233.86491957695387	303.9050515208501	179.91402949995924	184.0462294792271	115.43153255361636	298.5654618917992	159.3513787108846	127.69139997919042	96.24206792709977	common essential Hart 2017
TOMM40	11.811883989525832	14.12014608766514	8.973574355930614	6.789208660375819	0.5510366152072668	0.5714432304634472	0.6068403696987787	6.215833921346564	59.779094894716536	89.23105635625144	common essential Hart 2017
TONSL	58.3094590594053	77.51371862707842	39.68313992955982	67.13773008593866	31.776444810285717	58.28720950727162	26.09413589704749	58.956242950953765	59.77909489471653	50.35181037245617	common essential Hart 2017
TOP1	67.49647994014761	78.69039746771718	62.61560772804917	81.28191479505496	47.38914890782494	70.28751734700401	68.37068165272909	76.66195169660762	58.152452856765066	70.11011570848328	common essential Hart 2017
TOP2A	135.7429207685191	157.08662522527467	101.5010966037485	149.7397687871778	78.24719935943187	113.14575963176256	105.3879442043546	140.13880113581342	120.77817131789668	94.96733855058189	common essential Hart 2017
TPD52L3	630.7171069962682	335.35346958204707	577.100537468071	264.779137754657	420.6246162748803	455.6307357561886	523.5009589268132	331.1344252644624	298.08215345460695	302.74822692299597	non-essential Hart 2014
TPH2	560.5957639473371	545.5377274911458	525.2532189671387	474.30166057903295	558.383770076697	548.7759823217306	501.0478652479584	581.0862923440651	143.55115984921724	85.40686822669781	non-essential Hart 2014
TPRX1	316.85847527458185	302.11229233400206	342.19230210615405	351.9073155628133	350.09192952835014	342.86593827806837	319.6025947080235	342.8126586924468	520.9321126539584	545.5841731496517	non-essential Hart 2014
TPX2	62.62173416669251	95.45807094681953	80.76216920337554	94.29456472744195	74.38994305298102	95.81198164103799	59.67263635371325	67.62073872010353	103.29176940991837	104.52780887446598	common essential Hart 2017
TRAPPC1	107.24440701601232	107.37194420828699	100.703445549888	96.74622341035544	119.57494549997688	106.47892194302234	107.20846531345093	72.32970381203273	46.359298081616906	49.71444568419723	common essential Hart 2017
TRAPPC3	21.186395092324112	36.32995920472177	35.29605913332708	40.54666283280004	13.224878764974402	40.572469362904755	28.92605762230846	34.46962447292185	79.70545985962204	81.58268009714418	common essential Hart 2017
TREML4	296.9845117366495	335.35346958204707	153.1490023412158	286.27829851251374	89.26793166357722	293.7218204582119	328.90748037673814	304.01078633495007	163.0708643046349	115.36300857486793	non-essential Hart 2014
TRHR	412.6284807007691	352.2976448872452	341.4744161576796	367.069881570986	271.99167326630686	314.75093133926674	301.72103181423284	346.73051764893194	314.4841273372843	247.29749904446828	non-essential Hart 2014
TRIAP1	178.86567184139116	113.62305054918042	151.95252576042506	66.76055182702889	114.06457934790421	53.42994204833232	92.54315637906377	36.16485190601637	98.68295030238919	109.62672638053749	common essential Hart 2017
TRIM40	330.50776344025616	273.7543322746079	276.14679484650475	263.19498906723595	293.37189393634884	287.778810861392	302.9347125536304	240.27023485059624	423.3335903768702	357.5615901132647	non-essential Hart 2014
TRIM42	404.0414285306058	470.0831968351853	413.3826586632036	409.04982178764317	467.09537082402653	483.0600108184341	446.83679222153415	499.9037341592054	569.7313737925025	623.3426651172422	non-essential Hart 2014
TRIM60	215.2387749202485	237.98329551918954	242.08709484666144	230.45591619386812	257.51777817352934	260.1971509376896	239.90422615425058	192.87921016542063	506.69899482188305	612.5074654168403	non-essential Hart 2014
TRIM67	330.7327517067233	384.62689603379516	336.6087447291306	378.12120455704223	393.44014325798844	314.86521998535943	406.17848745171597	419.4746103890544	516.7299540559171	326.3307203885767	non-essential Hart 2014
TRIML1	371.41812989286785	386.53899914983316	372.3036293893879	384.910413217418	382.05205321037164	412.9629745482512	364.30650194250023	405.5360737169439	205.770217800861	260.04479280964705	non-essential Hart 2014
TRMT112	112.94410976651368	57.71609713333126	71.07070889897047	60.19765012199894	30.63763580552403	47.08692219018805	37.38136677344478	59.4459753205144	203.3302547439338	140.22023141696656	common essential Hart 2017
TRMT5	79.58959926275739	71.262612286185	24.52776990621034	82.03627131287449	36.09289829607597	54.28710689402749	37.92752310617368	66.96148360723343	58.9657738757408	39.51661067205421	common essential Hart 2017
TRNAU1AP	287.42251041179526	335.64763929220675	335.61168091180497	323.8075352740356	312.621439694256	331.4370736687994	286.0240942513578	321.15141926957244	143.1444993397294	106.43990293924278	common essential Hart 2017
TRPC5	250.48693666677002	313.4378261751501	279.9755199050351	233.28475313569137	328.96885927873825	340.3896842793934	261.54819934017365	271.0480306914456	247.65625027811134	242.8359462266557	non-essential Hart 2014
TRPC7	482.97481201616733	663.4997812651817	463.63467505641506	602.1650903494443	493.1777706105038	631.4447696621093	561.5296220946034	610.2818759140262	259.0427445437716	320.59443819424627	non-essential Hart 2014
TRPM1	359.60624590334197	322.2629174799408	438.70807962327444	397.923063149805	393.99117987319573	343.4373815085318	464.0306026963329	379.7309450131719	693.762829186302	642.4636057650104	non-essential Hart 2014
TRPV5	225.92571757743852	214.1555489962546	272.5972476568255	247.80611610371744	285.4369666773642	220.19612480524833	247.1863105906359	262.00681771494146	330.2083337041485	356.2868607367468	non-essential Hart 2014
TRRAP	213.73885314380078	166.9413105156243	141.18423653330834	154.07731876464015	179.45425768583323	156.19448299334226	143.41660737214474	125.82354725634862	169.98409296592865	182.28630084205653	common essential Hart 2017
TSGA13	428.60264761993733	454.05094763148213	389.1540079021909	462.2319562939204	419.8899007879373	424.01087700387785	476.9765305832402	494.44133465256755	740.5287877774069	817.7388950362187	non-essential Hart 2014
TSPAN16	343.6695770285849	298.43517095700594	359.5412125276199	351.5301373039036	456.6256751350884	268.5783183178202	385.95047512842336	317.0075299886747	197.63700761110363	130.65976109308247	non-essential Hart 2014
TSPO2	330.3577712626114	358.8870463948223	394.837271660947	374.7266002268543	329.887253637417	395.4387154807055	379.2752310617368	430.39940940233015	525.4053782583248	537.9357968905445	non-essential Hart 2014
TSPYL6	184.49037850307013	310.6432139286331	220.45081001069542	287.40983328924307	202.50595608867053	282.00723423371124	168.39820259141115	350.34700283953356	481.4860432336352	519.4522209310353	non-essential Hart 2014
TSR1	46.310084847823504	42.65460797315511	26.521897540861595	24.70517595858979	15.980061841010738	23.048210295359038	41.26514513951697	18.64750176403969	58.55911336625293	36.967151919018455	common essential Hart 2017
TSSK1B	471.5754065151647	488.02754915492636	566.8906039786566	422.06247172003015	618.7039115547191	446.411451638045	548.3409580598166	536.1439295066926	222.44329868986358	284.26465096348676	non-essential Hart 2014
TTC1	144.55496120514948	85.16213109123038	72.38683313784028	75.81283004086333	40.22567291013048	106.85988409666463	63.71823881837178	99.45334274154501	316.11076937523575	451.25419928732873	common essential Hart 2017
TTC27	82.87067814873679	87.07423420726836	49.454365339350936	59.97134316665308	33.06219691243601	40.191507209262454	43.69250661831208	44.07591326045744	135.01128914997204	174.0005598946903	common essential Hart 2017
TTI1	116.24393767469866	117.81496891895601	77.57156498793353	82.60203870123915	77.32880500075309	43.810647668864284	52.997392287026685	51.23354020018985	62.625718461131605	25.494587530357556	common essential Hart 2017
TTI2	145.30492209337334	155.9099463846359	114.26351346551648	120.31986459221592	100.10498509598679	79.81157118806146	94.06025730331072	72.70642101938707	129.3180420171419	118.54983201616264	common essential Hart 2017
TUBG1	101.61970035433335	63.24648768433343	38.686076112234204	38.84936066770608	31.225408195078447	35.04851813509143	30.7465787314048	19.212577575071194	41.20826496143725	62.036829657203384	common essential Hart 2017
TUBGCP2	389.9796618764084	294.46387986985013	293.3361750571985	252.52084434008952	300.3149552879604	243.24433510060737	191.76155682481414	234.12974437072054	289.0000687427112	324.6310812198862	common essential Hart 2017
TUBGCP3	266.6110957635831	252.1034416068547	236.1047119427077	235.73641181860486	257.1504204300578	242.67289187014393	235.6563435663591	189.4887552992316	135.01128914997204	116.4252830552995	common essential Hart 2017
TUBGCP6	156.55433541673128	120.31541145531338	142.18130035063393	162.37524046065502	217.4757841351346	125.90799177877953	142.00064650951424	191.18398273232611	638.86366040544	660.3098170362607	common essential Hart 2017
TUFM	500.22391244531616	312.84948675483076	329.03105971745583	267.7965638259351	368.2761378301899	222.29141665028098	277.73060919880777	197.39981665367267	113.86494265660292	93.05524448580508	common essential Hart 2017
TUT1	72.93369637977061	92.0751192799831	59.42500351260718	86.75099954924659	34.16427014285054	40.191507209262454	18.60977133742922	53.682202047993044	115.89824520404227	117.9124673279037	common essential Hart 2017
TXNDC8	460.10100492533957	442.57832893525415	450.4734326677168	506.9275799747279	411.073314944621	589.1579706078141	483.04493428022795	700.6940056790671	52.05254521444705	114.725643886609	non-essential Hart 2014
TXNL4A	13.94927252096384	69.71822130784662	16.75067213107048	10.862733856601313	21.159806023959042	17.829028790459553	3.641042218192673	37.06897320366678	24.399630569272055	63.736468825893894	common essential Hart 2017
TYR	142.1925844072443	221.15678809805524	143.09859906257353	208.20239891819182	160.24144770227318	236.80607470405255	149.76820324165863	251.11969042240113	127.96250698551566	118.12492222399	non-essential Hart 2014
U2AF1	203.2394007086667	127.66965420930563	75.7768501167474	73.17258222849495	267.80379499073166	54.09662581720634	83.74397101843148	55.7541466884419	119.96485029892094	119.18719670442157	common essential Hart 2017
U2AF2	66.55902882986778	62.21689369877452	55.03792271637443	61.10287794338238	65.94071495313625	39.04862074833556	63.313678571905925	29.3839421736383	64.52346750540832	108.77690679619224	common essential Hart 2017
UBA1	119.61876167170604	145.4669216739669	81.3604074937709	84.67651912524286	35.26634337326507	70.85896057746746	63.920518941604705	47.466368126646486	108.17169552377277	91.78051510928722	common essential Hart 2017
UBE2N	326.23298637738014	338.0009969734843	300.31562177847786	444.69316725461624	164.2089113317655	266.29254539596644	273.0781663644505	305.1409379570131	125.7936509349137	144.46932933869283	common essential Hart 2017
UBL5	137.2428425449668	55.598075220181485	106.48641569037662	26.025299864773977	63.92024736404294	12.57175107019584	54.6156332728901	12.431667842693129	26.026272607223525	14.022023141696655	common essential Hart 2017
UBQLN3	421.4780191818106	469.0536028496263	422.55564578259936	549.3601341020768	500.15756773646245	552.5856038581535	407.79672843757936	639.6658180876645	196.01036557315217	214.15453525500345	non-essential Hart 2014
UBTF	87.7454239221919	87.5154887725079	52.44555679132781	66.57196269757401	24.98032655606276	60.76346350594656	51.379151301163276	72.70642101938707	159.95313373189458	141.0700510013118	common essential Hart 2017
UMOD	437.7896685006796	367.56505284453317	485.37066627411366	366.0515002719296	471.6873426174203	419.6298122369914	455.73711764378294	438.3104707567713	337.12156236544223	365.84733106063095	non-essential Hart 2014
UPF1	96.55746435882227	103.25356826605133	101.10227107681824	105.4213233652801	176.69907460979687	120.57452162778736	87.18273311339124	80.99419958118249	81.87431591022401	96.02961303101345	common essential Hart 2017
UPF2	63.93416572108426	68.68862732228772	67.40151405121216	31.871562877875377	12.12280553455987	20.38147521986295	41.46742526274989	20.15437059345704	152.90435156743823	117.91246732790368	common essential Hart 2017
UQCRC1	381.355111661834	347.1202579884347	385.8636973050164	331.7282787111408	314.45822841161356	338.6753545880031	322.2322363100516	323.2233639100213	139.89121526382644	116.00037326312687	common essential Hart 2017
UQCRFS1	520.2853662053045	460.66976611007516	485.1712535106485	586.1350143457792	404.4608755621338	478.8694271283688	377.4547099526404	541.3426269681825	301.74209803999776	310.39660318210326	common essential Hart 2017
UROC1	324.35808415682044	229.01111935931897	309.48860889787363	243.84574438516486	308.02946790086213	288.769312460862	329.312040623204	232.99959274865753	594.1310043617746	609.3206419755456	non-essential Hart 2014
UROD	273.9232144237657	237.54204095395	253.8524478911038	196.13269463307927	246.31336699764825	208.95774127280055	219.06937346125918	174.79678421241243	315.02634134993474	399.41520464226835	common essential Hart 2017
USP26	452.226415598989	547.3762881796439	383.4707441434349	494.7635811248879	440.5537738582098	548.2997796296777	300.08256281604616	487.6604249201894	283.8490356225316	329.51754382987144	non-essential Hart 2014
USP29	216.55120647464025	243.57252001222363	149.26045345364588	291.3702050077956	207.46528562553596	278.5785748509305	218.76595327640976	322.94082600450554	421.30028782943083	393.2540126557653	non-essential Hart 2014
USP39	237.17513090079646	209.15466392353989	218.3569759943116	239.69678353715742	208.8428771635541	184.76664451651462	200.0550418773641	246.18469500605931	238.03195155356516	123.22383973006151	common essential Hart 2017
USP5	79.87083459584133	88.69216761314665	59.026177985676924	91.08854952670893	112.22779063054666	50.66796643442566	38.43322341425599	48.97323695606383	292.79556683126464	267.69316906875434	common essential Hart 2017
USPL1	67.49647994014761	88.60391670009875	61.25960093648632	73.32345353205886	75.38180896035409	100.11685397719596	75.49094199052809	64.64467278200425	189.0971369118584	194.39622991897636	common essential Hart 2017
UTP15	65.80906794164392	71.92449413404431	26.92072306779184	35.64334546697306	7.163475997694468	38.286696441050964	6.068403696987788	45.20606488252046	140.29787577331433	116.63773795138582	common essential Hart 2017
UTP20	263.6112522106876	281.07915805758415	253.85244789110382	224.98683143967648	198.9242180898233	191.24300112843366	194.18891830360923	158.2212270888216	269.48036428729364	438.50690552214996	common essential Hart 2017
UTP23	53.77219568565093	53.65655513312753	39.4837271660947	35.303885033954266	61.71610090321388	28.80073881535774	62.14045385715495	20.116698872721603	47.98594011956837	98.15416199187658	common essential Hart 2017
UTS2R	280.48537219572455	292.84594646397176	257.2424648700109	317.58409400202447	270.9263358102395	298.2933663019195	282.3830520331651	431.5295610243932	542.0784591473274	648.8372526475998	non-essential Hart 2014
UXT	91.12024791919927	84.9415038086106	50.252016393211434	55.445204059735865	50.41985029146491	35.71520190396545	113.17572894882225	45.48860278803621	35.786124834932345	36.54224212684583	common essential Hart 2017
VARS	68.0589506063155	84.72087652599083	52.246144027862684	38.472182408796314	43.53189260137407	22.286285988074443	68.16840152949617	42.00396862000859	12.199815284636028	31.868234412946943	common essential Hart 2017
VARS2	233.61281668173314	213.1259550106957	195.42450819582223	143.32773838571177	131.69775103453676	172.38537452313992	153.732893657024	64.60700106126882	172.42405602285586	191.8467711659406	common essential Hart 2017
VAX1	262.1113304342399	242.69001088174457	262.8260222470344	228.57002489931926	252.92580638013544	272.95938308470664	244.35438886537494	240.9106541030986	246.84292925913562	200.76987680156574	non-essential Hart 2014
VCP	16.12415909681304	45.74338992983186	28.51602517551284	64.4974822735703	34.16427014285054	26.095907524497424	12.541367640441429	19.96601198977987	21.688560506019606	4.249097921726259	common essential Hart 2017
VHLL	151.4920994212202	337.4126575531649	205.79397189600874	374.1608328384896	267.06907950378866	257.53041586219354	138.3596042913216	365.415691133707	113.05162163762719	135.758678599154	non-essential Hart 2014
VN1R2	349.48177391231985	322.99834175534005	362.5324039795968	290.05008110161145	477.19770876949303	406.48661793633215	254.46839502702127	371.0664492440221	171.20407449439224	188.02258303638698	non-essential Hart 2014
VPREB1	321.451985714953	265.6352482742004	251.26008196605719	226.58983904004302	171.37238732945997	259.7209482456368	337.70666573737043	350.91207865056504	463.1863203066812	478.6608808824631	non-essential Hart 2014
VPS25	147.92978520215686	156.792455515115	131.01418559658697	119.37691894494151	98.81923299383651	165.33757468075743	140.7869657701167	154.26569641160106	68.31896559396175	30.593505036429068	common essential Hart 2017
VPS28	44.622672849319805	46.03755963999155	42.87374414500182	84.48792999578798	27.00079414515607	16.000410452976524	27.510096759677978	65.73715268333183	93.80302418853479	21.245489608631296	common essential Hart 2017
VRTN	341.2322041418574	298.14100124684626	333.41814051368857	300.61107235108494	333.7445099438679	351.6280678118412	434.49770470432566	317.3842471960291	816.1676425421504	886.574281368184	non-essential Hart 2014
VSX2	280.29788197366855	240.63082291062676	298.919732434222	220.0835140738495	241.17035858904708	250.2921349429899	255.68207576641882	309.8499030489423	141.9245178112658	116.00037326312687	non-essential Hart 2014
WARS	118.30633011731429	115.02035667243895	125.03180269263322	78.26448872377681	92.39047248308505	104.19314902116855	109.43354666901313	127.51877468944312	744.459839369123	812.4275226340608	common essential Hart 2017
WBSCR22	106.86942657190039	201.65333631446777	137.39539402747096	243.46856612625513	148.59620723422626	188.95722820657988	161.21725821664225	211.7150705331375	14.639778341563233	17.20884658299135	common essential Hart 2017
WDR12	112.49413323357936	173.85429870437702	90.93222014009687	99.5750603521787	4.408292921658134	133.7177159284467	10.92312665457802	211.33835332578315	74.41887323627977	52.26390443723299	common essential Hart 2017
WDR25	352.66910768727126	329.9113299440928	179.07266159168202	301.9311962572691	276.0693442188407	312.38896598668447	216.84429210569698	345.8263963512815	184.35276430116664	138.52059224827605	common essential Hart 2017
WDR3	28.686003974562738	45.00796565443263	38.28725058530395	27.15683464150328	47.389148907824946	18.85762660529376	41.467425262749884	9.983005994889934	21.95966751234485	15.296752518214534	common essential Hart 2017
WDR33	109.30679945862794	95.3109860917397	49.65377810281606	56.76532796592005	28.102867375570604	35.81044244237603	48.14266932943646	40.87381699794558	45.54597706264117	17.84621127125029	common essential Hart 2017
WDR43	145.67990253748525	127.37548449914594	114.4629262289816	92.03149517398334	140.88169462132453	86.47840887680168	89.2055343457205	100.96021157096236	13.826457322587498	31.868234412946947	common essential Hart 2017
WDR61	33.37325952596188	32.79992268280548	22.334229508093973	15.275719485845595	9.367622458523535	4.381064766886428	2.6296416020280415	0.941793018385843	204.95689678188523	192.0592260620269	common essential Hart 2017
WDR70	3.7498044411193123	42.948777683314795	1.9941276346512475	24.516586829134905	0	19.429069835757208	0.4045602464658525	19.212577575071194	525.4053782583248	407.9134004857209	common essential Hart 2017
WDR74	89.62032614275155	37.947892610600064	69.39564168586341	33.9460433018791	108.55421319583155	39.42958290197786	74.23680522648394	50.48010578548118	87.8386700493794	71.38484508500116	common essential Hart 2017
WDR75	79.12087370761748	83.39711283027222	69.99387997625878	43.564088904078176	88.16585843316268	72.9542524225001	64.72963943453641	60.086394573016776	43.106014005713966	35.05505785424164	common essential Hart 2017
WDR77	191.8024971632528	267.8415211003981	153.7472406316112	158.41486874210247	164.02523246002974	164.00420714300935	217.45113247539578	162.93019218075082	77.5366038090201	79.03322134410841	common essential Hart 2017
WDR92	99.55730791171773	87.2213190623482	113.06703688472574	45.07280193971725	53.817909418576384	60.19202027548311	98.30813989120217	81.74763399589116	14.639778341563233	17.84621127125029	common essential Hart 2017
WEE1	132.9305674376796	107.22485935320715	108.8793688519581	77.13295394704751	110.75835965666063	119.62211624368162	81.11432941640345	88.7169023319464	85.66981399877744	68.8353863319654	common essential Hart 2017
XAB2	273.9232144237657	208.56632450322047	365.9224209585039	186.89182728978994	483.4427904085087	197.52887666353158	413.86513213456715	238.83870946264975	46.359298081616906	54.175998502009804	common essential Hart 2017
XKR7	277.673018864885	327.26380255265553	262.0283711931739	327.5793178631333	435.5026048854765	320.00820905953043	344.07848961920763	385.00498591613257	395.68067573169515	376.04516607277395	non-essential Hart 2014
XPO1	6.562157771958796	13.973061232585295	10.768289227116735	19.047502074943274	1.4694309738860447	9.905015994699752	17.598370721264587	7.534344147086743	95.42966622648626	28.893865867738565	common essential Hart 2017
YARS	49.68490884483088	21.4743888416574	20.340101873442723	16.03007600366513	39.674636294923204	16.76233476026112	10.518566408112168	14.880329690496318	10.573173246684558	12.747293765178776	common essential Hart 2017
YARS2	125.61844877749694	177.09016551613362	148.76192154498307	149.36259052826804	89.26793166357722	114.0981650158683	129.45927886907282	146.73135226451433	83.77206495450072	95.60470323884083	common essential Hart 2017
YRDC	256.2616355060938	310.1137084503456	298.87984988152897	308.90899404709984	348.6959701031584	234.74887907438412	433.2840239649281	273.4966925392488	337.5282228749301	342.26483759505015	common essential Hart 2017
ZBTB8OS	132.18060654945572	165.0292073995863	152.55076405082045	124.46882544022337	183.49519286401983	177.71884467413207	188.7273549763202	64.98371826862316	58.55911336625293	75.6339430067274	common essential Hart 2017
ZCCHC13	299.2343944013211	288.80111294927605	293.7350005841288	360.3938263882831	283.7838568317424	348.86609219793456	200.56074218544643	379.44840710765607	298.4888139640948	313.58342662339794	non-essential Hart 2014
ZCCHC16	337.9323762336724	412.4847675859179	382.6332105368814	390.6058049269555	424.2981937095954	357.26630768574717	406.82578384606137	399.84764388589343	243.1829846737448	240.9238521618789	non-essential Hart 2014
ZG16	170.9910825150406	212.0963610251368	164.51552985872792	208.39098804764672	204.61826311363174	247.2444377138515	196.2117195359385	235.6366132001379	191.9437604782735	117.27510263964476	non-essential Hart 2014
ZIC3	246.92462244770667	291.2280130580935	286.9549666263145	287.59842241869796	221.51671931332126	237.14894064233061	246.37719009770422	253.15396334211457	115.08492418506653	150.4180664291096	non-essential Hart 2014
ZIM3	326.23298637738014	309.760704798154	361.5752227149642	293.74642803892715	349.13679939532426	274.29275062245466	349.2973167986171	278.69539000073866	440.00667126587274	551.9578200322411	non-essential Hart 2014
ZMAT5	183.36543717073434	93.54596783078155	205.79397189600874	131.54091779478154	124.25875672923866	81.14493872580951	185.69315312782632	153.70062060056958	95.97188023913675	96.87943261535871	common essential Hart 2017
ZNF131	131.80562610534383	70.15947587308617	100.70344554988799	55.25661493028098	137.57547493008093	86.47840887680168	113.8837093801375	61.216546195079786	185.4371923264676	136.82095307958554	common essential Hart 2017
ZNF259	218.91358327254542	308.34869018938747	178.27501053782154	217.25467713202625	238.0478177695393	259.8923812147758	183.50852779691073	201.61904937604126	112.23830061865144	47.58989672333411	common essential Hart 2017
ZNF574	82.30820748256889	104.72441681684978	90.13456908623638	104.66696684746057	75.85937402686706	87.81177641454973	85.76677225076075	86.2682404841432	102.47844839094263	65.6485628906707	common essential Hart 2017
ZNF645	544.9215813834584	616.6973803787749	566.8906039786566	559.8834075256593	486.8959531971409	615.7872251474108	594.9462984526829	575.6992362788981	474.16615406285365	444.8805524047393	non-essential Hart 2014
ZNF648	448.6641013799257	371.68342878676884	403.6114332534125	436.01806729969155	373.6028251105269	393.72438578931514	315.96155248983086	433.78986426851924	304.58872160641283	344.8142963480859	non-essential Hart 2014
ZNF679	403.85393830854986	248.86757479509808	193.82920608810124	338.3288982420617	394.542216488403	450.29726560519646	385.95047512842336	515.3491396607333	172.42405602285586	135.12131391089503	non-essential Hart 2014
ZNF804B	393.91695653958374	262.8406360276834	363.33005503345726	285.7125311241491	426.68601904216024	299.05529060920406	384.7367943890258	246.56141221341366	331.83497574209997	219.25345276107498	non-essential Hart 2014
ZNRF4	546.3465070710837	445.667110891931	546.3909718944418	461.85477803501067	392.52174889930967	497.9175348104837	456.54623813671463	470.14307477821274	189.5037974213463	253.03378123879872	non-essential Hart 2014
ZP2	244.29975933892314	223.274810011205	246.47417564289418	216.50032061420671	272.76312452759703	216.38650326882535	265.18924155836635	192.87921016542063	598.1976094566531	694.0901455139845	non-essential Hart 2014
ZP4	543.9091341843562	463.7585480667519	547.3880357117674	578.5914491675837	596.5889753977342	593.9199975283428	590.6579598401447	583.9116713992225	321.2618024954154	356.9242254250058	non-essential Hart 2014
ZSWIM2	830.7691739299835	946.1968727286442	753.5808331347065	926.5383930118445	956.9669217432867	821.9258464832583	795.770004798332	948.1972109108666	501.00574768905284	502.24337434804386	non-essential Hart 2014
