# Supplementary material for: TP53-dependent toxicity of CRISPR/Cas9 cuts is differential across genomic loci and can confound genetic screening
Source: Nat Commun. 2022 Aug 4;13:4520. doi: 10.1038/s41467-022-32285-1 (PMC9352712; doi:10.1038/s41467-022-32285-1)
Supplement: Supplementary file 7 — Source Data [file 41467_2022_32285_MOESM7_ESM.zip › Source Data/Sup. Table 4.tsv]

gene	mean_standardized_beta_score_difference
USP17L29	-3.84110869862357
MDM2	-3.7336944583412
CGB5	-3.6651859102592
MRGPRE	-3.49148678617413
UBAP2	-3.41521413937936
USP7	-3.37968078412134
USP1	-3.32956167226416
ACO1	-3.25505124973292
GOLGA8H	-3.2476530147433
NPIPB6	-3.22792450090737
TNFSF12-TNFSF13	-3.18335266417615
ZNF626	-3.17179946599756
GFER	-3.15297324240784
DCLRE1B	-3.13515327244704
RGP1	-3.12632756394609
RPS10	-3.11642651009883
TUBD1	-3.10259006268694
UBE2S	-3.05301897055274
MDM4	-3.0097266426579
TBX6	-2.99566147484415
PPM1D	-2.95709575573443
FAM86B2	-2.91257613901674
MAGEA12	-2.90520650486487
C9orf129	-2.90169301497951
RTN4RL1	-2.89325720168474
KIAA1644	-2.8816286190638
LGI4	-2.83921363036907
ELP4	-2.82734533926448
ZNF581	-2.81578228363277
RHEB	-2.80961507844633
CHTF18	-2.80686854459472
FAM157B	-2.79510164458893
HUWE1	-2.79439814966175
SPAG11B	-2.77890537057042
C8orf37	-2.77547982260727
AP3B2	-2.76850361985704
TICRR	-2.76273214476658
POLD1	-2.74133844877646
GOLGA6L9	-2.73547754764687
ZNF229	-2.72673073867907
RPS19	-2.71267905683737
TMCO1	-2.70843729548331
FAM25C	-2.70614758598256
MLX	-2.69391095331684
TRAPPC13	-2.68318882965253
OR4F29	-2.66922994891949
TBC1D26	-2.66195732745113
VSTM2B	-2.65863333610047
DHX9	-2.65495555660622
CENPE	-2.62929709837618
WDR55	-2.60781250001993
TNFAIP8L2-SCNM1	-2.60652680923872
HAMP	-2.60440334207057
SPDL1	-2.6007909398071
GCNT4	-2.59082334896276
NDUFAB1	-2.58684965985829
KRT6A	-2.58488548168138
RPF1	-2.57177660943491
CGB7	-2.56658090510411
RPL5	-2.55108456457699
TVP23C	-2.53440232569539
BRF2	-2.52697556479638
PWP2	-2.51501224462068
CCER2	-2.5054132033276
CREB3	-2.5030369513422
RPS3A	-2.50302380887125
SPZ1	-2.50289775853643
FANCF	-2.49831362696148
ALKBH6	-2.48462174858556
PFDN5	-2.4775247936207
ACSM2A	-2.47031670066607
PKD2	-2.46026248394245
NDC80	-2.45746648209931
REM1	-2.45653043268221
UTP14C	-2.43389552915399
RHBDF1	-2.43084038216439
CDC25B	-2.41550904797645
MDM1	-2.41533626138769
GPR20	-2.40992848032817
USP17L28	-2.40901812544457
PGK2	-2.40323756690292
SI	-2.40233601704703
ALKBH3	-2.39548355706949
PCNA	-2.39384331517271
FAM86B1	-2.38899281276453
LRRC10B	-2.38364260485557
VNN3	-2.379374731185
PRKCQ	-2.37735342733158
KLRC1	-2.37219711123005
MAPRE3	-2.36654195905144
PLD3	-2.36625148840076
LOXL3	-2.36265291549354
POTEB2	-2.35278516907833
MGC50722	-2.35047933290605
SLC35F6	-2.34850433830265
NPIPB3	-2.34842782885217
RHPN1	-2.3472534484704
NUP160	-2.3452550652886
AK7	-2.33842219934648
CTBP2	-2.33425132966257
FAM98A	-2.33274444054211
C19orf47	-2.33100667156925
NCKAP1L	-2.32789164267076
DLG4	-2.32713026707778
SIPA1L2	-2.32024399516965
FAM3D	-2.31548387759354
PCGF2	-2.31251101992579
MUC6	-2.30870805471029
DEFB128	-2.30457218393281
POC1B	-2.2990563028826
UGT1A9	-2.29571849993786
WNT3	-2.29511430508067
DNAJB14	-2.29411277588013
KRT2	-2.29130282803983
SPATA6L	-2.28495344490494
MOB3B	-2.28387493294502
TMEM189	-2.28077651300522
SRP14	-2.27086988945781
OR52B6	-2.26907685010637
GTF2A2	-2.26741730235711
C19orf53	-2.26657177459366
TMEM106B	-2.26455683850546
CHRAC1	-2.26425410773529
NCCRP1	-2.2622260238099
SNX32	-2.24489087295323
SUPT20HL1	-2.24458173863886
FFAR2	-2.24145843922164
CLEC18B	-2.24008761512504
NINL	-2.23770939849436
RPS29	-2.23079413066226
RSPH1	-2.22405845653993
TLN1	-2.22266438741784
GFM2	-2.22047202100088
CAT	-2.22045655211771
C12orf54	-2.21529786225677
RHO	-2.20885575946687
VAMP5	-2.20867415710021
OR1L1	-2.20790887191856
NAT1	-2.20710478184642
DIRAS2	-2.20491507776434
ACTN4	-2.20343360213832
HDAC3	-2.18841078543582
OR2V2	-2.16912023739194
ATP2B3	-2.16782389893401
C16orf72	-2.16565264137749
CAPN12	-2.16254432834709
TAC4	-2.16221347026172
HIF3A	-2.16162448338366
FLYWCH1	-2.16012810729871
GABARAP	-2.15866816120005
IMP3	-2.15248682669599
AURKA	-2.15244529943563
NUP214	-2.15196237432243
ITGA1	-2.15182230467104
LYPD2	-2.14451654745001
POLR1E	-2.14268120255754
LSM8	-2.14252086005469
USP39	-2.14230127810526
SAV1	-2.14101154196698
HIST2H3C	-2.1407171657148
ZNF419	-2.13882776212408
KCNA1	-2.13624740685267
ALG13	-2.13203879983009
TBC1D20	-2.13064321681301
CCDC184	-2.12987676967746
SLC30A9	-2.12772299863585
MAL2	-2.12695068531044
DHX29	-2.12458292362398
PEX16	-2.12399364270427
MTFP1	-2.12347092358711
MCM6	-2.12313828680001
MCM4	-2.1223441904087
CEACAM4	-2.12173321762388
IFT74	-2.12003645116862
LMNTD1	-2.11005108458772
POU2F2	-2.10945894714805
DYTN	-2.10897812580055
SLC1A1	-2.10639213900937
ANKRD18B	-2.10613568275566
SCGB1C1	-2.1055789716669
DBNDD1	-2.10340476210277
POLK	-2.10197441896667
TBC1D3	-2.10173206059607
DHDH	-2.10172662022534
EEF2KMT	-2.09928885013896
TYRP1	-2.09890959298955
HCST	-2.09724125806402
GPR65	-2.09671616731565
FXYD7	-2.09640431722562
SUMO2	-2.09418647553227
ATOH8	-2.09337003341379
WASH1	-2.09012617587811
MCTP1	-2.08955216066443
CCL3L3	-2.08482248385044
PSG7	-2.08443513823374
NCAPD3	-2.08084117473507
MRGPRX4	-2.08079177159833
GAB2	-2.07876592963478
C1orf116	-2.07650587896257
NDUFA12	-2.07582343047743
CSNK1A1	-2.07566775372753
TBC1D3C	-2.07486837509671
SERF1A	-2.07205386644708
PPL	-2.06582472350729
PSMC6	-2.06336322722849
AP3S1	-2.06137845889771
EIF2S3	-2.06118769903277
POLR3A	-2.05684460984823
SLC29A2	-2.05556202955068
GDPGP1	-2.0544232708246
NFYC	-2.05416412974415
DYRK1A	-2.05287951271975
LOC100507462	-2.05001206486533
ZBTB45	-2.04924824301124
ESF1	-2.04800579316446
PARG	-2.04544675776855
KCNMA1	-2.04410250179581
NOB1	-2.04133914913462
C1orf106	-2.03428977021386
HCFC1	-2.02816351569071
CENPP	-2.0266886516763
DEFB107B	-2.02126916579146
STMN4	-2.01781732452135
USP16	-2.01762730848652
WEE1	-2.01652955552995
PSMD3	-2.01531686164258
FBRS	-2.01377158777091
JPH3	-2.0100712551887
RNF157	-2.00981170765816
RABEPK	-2.00931029681994
HAAO	-2.00872717799707
CYP2F1	-2.00569964182181
RPL12	-2.00493970789121
GRB14	-2.00492336919046
UBB	-1.99819550912237
GMPPA	-1.9960293533267
METAP1	-1.99554463142378
HIST4H4	-1.99552761199717
SPIB	-1.99286926415762
RPS6KA6	-1.9910230939746
EGFR	-1.98815435283949
MNX1	-1.98536231812231
RPL26L1	-1.98333877313238
TDRD1	-1.97918116469966
NBPF15	-1.97621582417352
STX1B	-1.9732980921468
UBE2D2	-1.97112196396098
SBF2	-1.96396634927833
PRMT8	-1.96260043515681
DNAI2	-1.96213269479361
MLYCD	-1.96188556804159
ID2	-1.96021372906079
ATP5H	-1.95733615933848
USP17L5	-1.95567252352829
NOL3	-1.95453650564668
R3HDM2	-1.95319270316563
LIG1	-1.95080075806019
CLTC	-1.94996544674218
SMARCA2	-1.9498102614914
TECPR1	-1.94853450106871
GALT	-1.94638821749952
ANXA8	-1.94409121437104
DAPK2	-1.94392401304345
TAF1L	-1.94303920810523
MEOX2	-1.94099028002914
KIF23	-1.94029981658756
KXD1	-1.93988265141038
ZNF248	-1.93969406020052
TUBAL3	-1.93819657067443
IGFLR1	-1.93731611911167
KCNQ1	-1.93603769501508
ARHGAP33	-1.93585957003849
RNF113A	-1.9353800513882
UNKL	-1.93401774887457
RANGAP1	-1.93211270974817
TMX1	-1.93203163522963
EEF1B2	-1.92927652084462
EXOC3L2	-1.92744211079589
TRIM16L	-1.92712870657994
MT1E	-1.92588608725858
TMEM150A	-1.92313522572828
AKTIP	-1.91919259857723
PTDSS2	-1.91826930694978
PSMD5	-1.91782231014102
TP53TG3B	-1.91579264736883
MRPL47	-1.91338518334936
HSPBP1	-1.90987244948772
TAX1BP3	-1.909075067104
LLGL1	-1.90856522916762
GPER1	-1.90786166722601
CFAP58	-1.90706365156701
ICT1	-1.90385080425783
KIAA2026	-1.90368104834627
TSSK6	-1.9003385676958
HS1BP3	-1.90016252207049
CDCP1	-1.89535953740177
MPP6	-1.89397151209067
RDH13	-1.88523654745864
C2orf48	-1.88500053687661
PER1	-1.88029094463417
PLA2G5	-1.87902907876007
BTBD6	-1.87625376610537
UBE2C	-1.87533219458094
STT3B	-1.87472933347941
SPATA31A5	-1.87414343801622
SSTR5	-1.87413331697637
SMC4	-1.87282785525883
TBL1Y	-1.87209019295342
PRKAG2	-1.87119853951852
TMC7	-1.87064759321648
AGAP4	-1.86952505305535
RBM42	-1.86689799650635
TACR1	-1.86662083956913
MIR205HG	-1.8659650235391
SRC	-1.86253583897603
KIAA1217	-1.86181763016361
ST6GALNAC2	-1.86169156715273
CHD3	-1.86116445610343
HSPA1A	-1.859923806736
PTPRF	-1.85961661496334
PAQR5	-1.85956216497619
FAM134B	-1.85774037900014
INAFM1	-1.85717716406627
AP4M1	-1.85505905258527
MORC3	-1.85288064567227
CDKL4	-1.85185604818782
SPATA31A6	-1.84960582306324
TBC1D29	-1.84823060024728
USP9X	-1.84539238702536
ATP5B	-1.84483804277004
KIAA2013	-1.84475475986947
LSM3	-1.84219944872787
DIRC2	-1.84131877011339
CCDC157	-1.84086841191272
VRK2	-1.8360316104037
C17orf70	-1.83157451887774
FAM209A	-1.83121783237109
ZNF367	-1.83017761897167
PLCD1	-1.82918864297568
TAS2R38	-1.82913280315723
IL21R	-1.82873794987983
TUBA1B	-1.8282799773864
PIBF1	-1.82733125497191
PKP3	-1.82723729171163
HBA1	-1.82411725514782
LRP4	-1.82410530205123
RNF10	-1.82379425990716
ARF5	-1.82316087200518
MSR1	-1.82228835646695
ZFR	-1.82160499756271
OR4D2	-1.82023041811487
SKA2	-1.8191824970702
LRRC16B	-1.81892976659547
SEMA3C	-1.81833630582822
MRPL38	-1.81652128064489
PARD6G	-1.81636637392371
SIPA1L3	-1.81294135985349
LYZL2	-1.81235429323529
CYP2A7	-1.81061048507999
ZNF584	-1.81050388485567
RGS9BP	-1.80961333063371
CEP89	-1.80926503081653
AEBP2	-1.80909364302901
UCHL5	-1.8090418860951
CYP3A7	-1.80867881160385
ANO7	-1.80745323872542
ZNF707	-1.80618976001679
HEBP1	-1.80297962827169
SFRP5	-1.80276142960257
P4HTM	-1.80273044537024
CNTNAP3	-1.79942926643172
RAD51D	-1.79813462806122
SRL	-1.79773742346919
PSMA3	-1.79689662720955
GAGE2B	-1.79451452158517
NUP35	-1.79368777711898
SST	-1.79322122457386
GPIHBP1	-1.79223234617846
RBFOX1	-1.79166155888815
AVP	-1.79096871967322
ROM1	-1.79034265387676
IFNA6	-1.78965860412645
SENP6	-1.78965736265205
AFAP1	-1.78762163710261
TEX10	-1.7871275331881
ID1	-1.78681156160378
CT45A9	-1.78521896035839
RGMA	-1.78501633397143
RPP30	-1.78448143269074
LRRC37A	-1.78430849625691
LCLAT1	-1.78284812136083
DNAJA2	-1.78156574536217
OR2L5	-1.78059329413913
GUCY2D	-1.78058135589722
GALNT9	-1.77664646571669
LINGO2	-1.77620540725483
TCEB1	-1.775726388601
DNAAF2	-1.77419239427849
CBWD3	-1.77144233631635
ADAMTS13	-1.77055780997272
DEFB121	-1.76916693324435
AVIL	-1.76826956170612
FAM35A	-1.76580538685703
DSCC1	-1.76558872185305
RAD9A	-1.76420247999279
POMZP3	-1.76323646870809
ZNF526	-1.76139237834421
XRCC4	-1.76086435628128
ANXA1	-1.75961590786838
HINT2	-1.75674412348699
VSIG8	-1.75662946235338
PTHLH	-1.75653219890857
CCL19	-1.75450884167145
CSTB	-1.75370411250646
RPS20	-1.75319409568052
PRPF4B	-1.75275138912038
PAH	-1.75238403446829
TRAF1	-1.75207580053185
HIST1H2BA	-1.75204770690954
POMK	-1.74893348592376
PHEX	-1.74779550973799
IVNS1ABP	-1.74778171021438
BUB1	-1.7477127927727
KBTBD11	-1.74623125849019
C5orf52	-1.74482681024714
FMNL1	-1.74437152000404
SNIP1	-1.74398700764051
APOBEC3H	-1.74336651050868
PSMC3IP	-1.74256624803728
NCAPH	-1.73986597510688
SPINK13	-1.73954524023776
ETV5	-1.7387130285412
NAT8B	-1.73485682801132
CDK1	-1.73440905781505
AICDA	-1.73425090622079
TOR1B	-1.73335003813745
ARL14EPL	-1.73240358001371
PSG3	-1.73035209545808
TBC1D28	-1.72843499750048
RPS3	-1.72802587394086
LYPD4	-1.72587164560315
CCIN	-1.72557341740523
TARS	-1.724401198323
POLDIP3	-1.72320789883132
LYL1	-1.72163927613298
C7orf57	-1.72095777025965
RAD1	-1.720893703294
ATP1B2	-1.72018584928674
TBC1D10B	-1.71922222506464
TBX4	-1.71914976014459
PPP4R4	-1.71871790312723
COPA	-1.71730557534744
GSDMA	-1.71714582168845
ZFP69	-1.71427660035719
RAD23B	-1.71196049402038
FH	-1.71072421580389
PAPLN	-1.71059681095263
XKR6	-1.70767635561644
CA9	-1.7068734267792
AURKC	-1.70596340377152
PLCB4	-1.70534437771369
UGGT2	-1.70468950496746
SET	-1.70405279401223
DTWD1	-1.70402101305665
KIAA1429	-1.70189638813202
ITPKB	-1.70002779109126
NIT2	-1.69855885768252
CLN6	-1.69633850828682
ZHX3	-1.6945979836887
SIGLEC7	-1.69457142340113
RBMXL2	-1.69456155081306
PIK3R5	-1.69410603891371
DPF1	-1.69394637009503
SUPT4H1	-1.69388907803526
BOLL	-1.6938513054705
IRGM	-1.69152267579298
ATP1B3	-1.69119649880866
HRC	-1.69111338406874
FAM25G	-1.68928033824375
ACRV1	-1.68646473916882
VASP	-1.68635780064128
CSGALNACT1	-1.68514110000984
LGALS9B	-1.68417287091634
WIPF2	-1.68416752949512
ALAD	-1.68397619119609
MRVI1	-1.6824347491226
WFS1	-1.68180634302277
F2R	-1.68064743539157
DTNB	-1.68052790756996
MIA	-1.67986228245954
CACFD1	-1.67970906735573
CD86	-1.67798153625237
IFNA10	-1.67762071057537
TWF1	-1.67673550055559
SPP2	-1.67649832606261
SLC39A4	-1.67572815986167
WDR87	-1.67539821124556
ALOX15B	-1.67492999878287
SHROOM1	-1.67418172760886
ZNF133	-1.67358523914886
SCN4A	-1.67148106516012
CDC25C	-1.66879361209376
RBMS2	-1.66767961102429
ZDHHC14	-1.6663036630455
OR4K1	-1.66616699895635
EFCAB12	-1.66592808404772
USP17L4	-1.66573045214994
C4BPB	-1.66405279539287
RCSD1	-1.66360999224061
HMGCLL1	-1.66350033463183
KPTN	-1.66256064977452
ZNF587	-1.66078879654807
PCYOX1	-1.65787886392991
SPATA24	-1.65486289682615
CDH8	-1.65289103353172
LGALS7	-1.65251902244087
SIRT2	-1.65217621925868
SERGEF	-1.65212488875061
GIMAP8	-1.65088140883924
GJA9	-1.65046004981939
SPAG7	-1.6496694779209
PHKG2	-1.64936768702579
SF3B2	-1.64828093051656
IRF2BP1	-1.64715347358437
GFRA4	-1.64664943144798
LGALS4	-1.64648088578848
C14orf80	-1.64600978096568
NUDT2	-1.64489280499616
SAA4	-1.64156712117707
ANAPC1	-1.64133835327358
NEURL4	-1.63953627121059
DPF2	-1.63915691679593
BRSK1	-1.63892830266269
PAPOLA	-1.63869763088152
DNAJC3	-1.63727975831125
SLC31A2	-1.6371158894909
FAM133B	-1.6371090829681
LENEP	-1.63695962655632
DEFB136	-1.63667949323807
UCN2	-1.63623892703745
PTGES3L-AARSD1	-1.63616535925273
RFC1	-1.6356932376951
EEF2	-1.63557844407865
SMIM9	-1.63523322789946
LCAT	-1.63521534626898
USP17L15	-1.63503992614058
CRHBP	-1.63329345149199
TMEM8A	-1.63235287132874
CST2	-1.63165377454112
CCDC142	-1.62981648704485
SEC16A	-1.62961501858276
NAA30	-1.62949216179887
WNT2	-1.62910175348531
TSHZ3	-1.62841446088743
RRAS	-1.6280620427686
OR2A25	-1.62607093372683
CORO6	-1.62584551950034
ECH1	-1.62536502733818
PCED1A	-1.62504395810035
EXOC1	-1.62492503317046
ERCC1	-1.62428910550701
TGS1	-1.62401131898482
FOS	-1.62327663283215
ZNF778	-1.62246410359004
ZNF500	-1.62219636305281
CENPV	-1.62207408626965
NOL12	-1.62171264199298
ZNF841	-1.62102434677189
IFNA21	-1.62030462486933
CENPM	-1.62012012426736
SPATA31A1	-1.61843289007055
TEX40	-1.617350622938
GAL3ST2	-1.6167249634739
KRT17	-1.61639337433712
TNFAIP1	-1.61630823205165
THEM6	-1.61563916973277
HCRTR1	-1.61389204276061
TRIB1	-1.61307092204302
RWDD4	-1.61290163105779
SPANXD	-1.6117993951485
PRPF38B	-1.61062051633267
PIN1	-1.60910211022141
DPRX	-1.60781095675663
SOD1	-1.6074425972099
TBC1D3B	-1.60709026638838
TEX261	-1.60698104524306
RRP12	-1.60525966544673
AKR1C3	-1.60483345049383
UNC5A	-1.60363876241583
MRLN	-1.60155927336669
GAA	-1.59792884921368
TBX2	-1.59753949242375
C9orf24	-1.59730821588306
C12orf80	-1.59649499211618
OTUD5	-1.59582370365058
VRK3	-1.59543804081921
PARVA	-1.59505424215371
CPNE7	-1.59492052252906
NDST2	-1.59414358664042
UBE2Q2L	-1.5937059554846
EML2	-1.59343434746087
SDR39U1	-1.59245164319164
SLN	-1.59222264797616
ADAM33	-1.59215849428916
RPL13	-1.59002315578875
EZH1	-1.58998611756721
TMEM190	-1.58997240815948
OVOL1	-1.58826609151439
C17orf96	-1.58801213410188
WBP1L	-1.58719986299367
NANOGNB	-1.5867674572363
GOLGA8J	-1.58652925427395
OR1A2	-1.58593654399738
ECT2	-1.58263406155602
TPSAB1	-1.58161112301049
NOL4	-1.5792031291376
TM4SF5	-1.57890586470933
BMP10	-1.57820205584688
RBP4	-1.57750966426881
RGMB	-1.57635275817035
HSPA12B	-1.57612916631865
COL20A1	-1.57597360687977
KCNH5	-1.57520960859366
SLC2A9	-1.5750107019986
HUS1	-1.57437271182383
AK3	-1.57155221575811
LINS	-1.5708873182445
OR1E1	-1.57082884251843
GPCPD1	-1.57006447083714
CHD4	-1.56965570302419
C7orf66	-1.56960932253813
MFAP4	-1.56919086756443
RPS6KB1	-1.56862238556364
PRRG2	-1.56743498337835
PVRL2	-1.56644491304344
PKN2	-1.56599403445505
NAT6	-1.56527370478137
C2orf72	-1.56485411306184
OR56B4	-1.56426781773667
TEAD1	-1.5634890782341
ANKRD49	-1.56321044299919
CDK3	-1.56289245070975
CDRT1	-1.56231689481984
LIN37	-1.56219095832445
C19orf52	-1.56191782691311
POLB	-1.55995721659083
MLANA	-1.55940442358966
KRT33B	-1.55900627285695
IFT172	-1.55836917531386
ADCY1	-1.55660547607895
AAMP	-1.556037319478
RAD51	-1.55545445736607
SIRT6	-1.55347918140047
ISOC1	-1.55267157428335
CCDC58	-1.55222134491122
DERL1	-1.55132517091199
P3H2	-1.55094669544424
HAUS8	-1.54978223483132
MTHFD1L	-1.54936184180077
IL10	-1.54929506262118
OR51B2	-1.5487785633912
SMYD5	-1.54769415322829
SETD4	-1.54759021779057
EXOC3L1	-1.54734492511883
REXO4	-1.54722755187083
MYOCD	-1.54618263602639
FBXO17	-1.54468823543
RPS17	-1.54382014089435
OR4F21	-1.54268870576801
RBM25	-1.54260295670555
CD44	-1.54233692573643
RPS9	-1.54219535917663
ZC3H14	-1.54194237783921
IPO4	-1.54053792741752
LYSMD4	-1.53994015539568
TMEM235	-1.53973447563108
TMEM160	-1.53956543978546
LRTOMT	-1.53920165896614
KIF11	-1.53780999874388
STAT2	-1.53735315159025
DIS3L	-1.53716906424211
GNG8	-1.53613736887566
ARHGAP25	-1.53599540585933
HAVCR2	-1.53559299313107
CADPS2	-1.53433784969468
DDX19A	-1.53384756309588
MYLK	-1.53314925288604
LTA4H	-1.5329936479643
USP17L22	-1.53249221081783
RNASE13	-1.53123273810359
ANKDD1B	-1.53090389846254
TMEM239	-1.52982958094794
ZMYND15	-1.52975733271321
SPANXA2	-1.52949990983463
TNFRSF8	-1.52713884753494
DLL3	-1.52703791024707
PSG8	-1.52608103310603
SLC35G3	-1.52472245119695
ZC3H11A	-1.52382735072465
NUDT19	-1.52287848879754
TRAIP	-1.52166663138267
CENPN	-1.52082957129307
PCDHB7	-1.52064937562334
ELFN1	-1.51955866247743
GOLGA6A	-1.51930526849383
SPPL3	-1.51900670928594
C1orf109	-1.51830324277607
ZBTB1	-1.51828539171256
PLEKHD1	-1.51790524909418
TBX10	-1.51714225112718
INPP5F	-1.51611811451258
ARHGEF1	-1.51585090122715
TNIP2	-1.51580176441551
UST	-1.51542683486272
FAM156B	-1.51480999148438
GALNT1	-1.51418139233037
C17orf62	-1.51406604520719
OSBPL2	-1.51369514774577
STOML2	-1.51301848225734
OGFRL1	-1.51283471245311
FAM98C	-1.51265109829488
C10orf128	-1.51230030510463
HSPA5	-1.51093739772493
PCDHA5	-1.51076612616026
PCDHA8	-1.51039130429233
CHMP4C	-1.51024417200197
RRN3	-1.50925902591979
ATF5	-1.50805123577613
CLVS1	-1.50596103233575
COPG2	-1.5051200733641
CNTD2	-1.50418465095911
MYH6	-1.50409922713512
XAF1	-1.50396876627946
OVOL3	-1.50378044795408
DTX4	-1.50271592939995
GSR	-1.50161658115863
CENPQ	-1.50133996315598
SGK3	-1.50133499705113
GALNT18	-1.49977314598039
LIN7B	-1.49957652840949
PAPL	-1.49893774040686
PCNP	-1.49886687515958
PCDHA11	-1.49850228855898
CAPN13	-1.49826094595384
POMT1	-1.49815420048262
MAML1	-1.49781500448803
UTP14A	-1.49778438234364
OR2A7	-1.49725022268616
KMT2B	-1.49672229990515
MBD3L2	-1.4964385575759
FGF4	-1.49598183523936
PYHIN1	-1.49597993799068
SAMD4A	-1.49573993348396
UBE2T	-1.49458287344124
APTX	-1.49298427980963
VAMP2	-1.49289744155774
RPL3L	-1.49235042716146
USP17L25	-1.49229615485001
NYAP1	-1.49218107668307
RTN2	-1.49194500876628
KLK1	-1.49188396549954
CEMIP	-1.49163220613426
XCL2	-1.49125181956878
MTX3	-1.49114461534077
NT5E	-1.49029039516249
CGB8	-1.49009986831625
MEAF6	-1.48987053159575
RAD51C	-1.48858085115363
CCT3	-1.48805039683073
EIF3I	-1.48675186675043
ARID3C	-1.48581967200831
GCK	-1.48543287570472
ODF4	-1.48508882041317
KRTAP10-6	-1.48431248576483
RHBDL2	-1.48321172475835
CAPS2	-1.4828340667552
KCNC3	-1.48199468747419
NODAL	-1.48052073636754
NPEPL1	-1.48041956196973
ZNF385C	-1.48005975206836
RPL28	-1.47921817531936
COL17A1	-1.47891244927383
HSF1	-1.47637068423332
FAM167A	-1.47595459067536
ZNF260	-1.47548069376171
DEFB126	-1.47521065770605
FBXO46	-1.47445871929071
ZNF98	-1.47252861672485
MPZL3	-1.47215501347612
RET	-1.47204500509911
USB1	-1.47125939124737
TBC1D17	-1.47095136533499
ATP6V1B2	-1.47070767794287
TRMT112	-1.46950040590515
SORBS1	-1.46928418318463
KRT77	-1.46900364861359
ADAMTS12	-1.46853797699733
SGSM2	-1.46802418680307
EIF4A1	-1.46801193930383
DOK1	-1.46692719519967
DUT	-1.46652778924871
GSTO2	-1.46642332164388
FSCB	-1.46566256581371
GLYCTK	-1.46486379859793
FLOT2	-1.46434214043792
RYR2	-1.46346809756304
OR5B3	-1.46343392294761
PTPN1	-1.46333411697699
TJP2	-1.4633289192039
PRDX1	-1.4632104704014
ZNF750	-1.46314446739124
F8A2	-1.46258860981708
FST	-1.46247653445604
TMEM183B	-1.46081330574438
FAM184B	-1.4601908632426
PAFAH1B3	-1.4596851034555
HMGB2	-1.45921554163633
NPVF	-1.45777886341113
C1QTNF9	-1.45727429179214
HNRNPR	-1.4559423885025
ELOVL3	-1.45587709519911
ANP32C	-1.45258751436438
PRPF3	-1.4520320014794
B4GALT3	-1.45113086281032
IL31RA	-1.45039907040124
DNA2	-1.45005135977628
LDLR	-1.44961636005921
MLXIP	-1.44933634829578
TCF25	-1.44900933565086
DAZAP2	-1.44852637553287
FTSJ1	-1.44789442369841
PANK3	-1.4478712103859
ANGEL1	-1.44780376524726
MT1H	-1.44743102679217
NSMCE2	-1.44729282344391
PNN	-1.44491863201314
SH3D19	-1.44381307813355
TOP1MT	-1.44370563241365
PPP6R3	-1.44351436643597
DDB1	-1.44277603595775
RELB	-1.44076221061428
CGB1	-1.43989308508879
CHD2	-1.43921605318533
NRBP2	-1.43906521364246
FSD1	-1.43890605448993
PHF19	-1.43830868251071
SLC26A11	-1.43794897183114
PRRT2	-1.43747485241267
OPTN	-1.437246716297
LSP1	-1.43636921723898
SLC19A1	-1.43506848673441
RALA	-1.43287957990871
MARCH2	-1.43213119308757
LMAN1L	-1.43207145180809
CACNG4	-1.43199697304574
CFAP61	-1.43161569852458
RNF168	-1.43152268074968
ART3	-1.43143788549686
ANXA8L1	-1.43106905680463
FLII	-1.43076205304825
CKS2	-1.43064131420691
MEGF8	-1.42948740763494
RAB12	-1.42941345171476
AKR1B1	-1.42932547778297
TRAPPC6B	-1.42848923663553
SOX3	-1.42826443458489
CACNG8	-1.42801043827265
PFN4	-1.42781821098699
SLX1A	-1.4276622804745
RPL10	-1.42744763089613
OR4C3	-1.4273937188999
RIMBP2	-1.42658868459609
FOXB1	-1.42642358491
SFMBT1	-1.4261423121311
OR51L1	-1.42612400109644
ZNF540	-1.42609065469952
PSMB11	-1.42579607847538
SCPEP1	-1.42502864677194
NSRP1	-1.42480639036926
DGAT1	-1.42466303243188
DAD1	-1.42378371070582
MDH1B	-1.42351678516493
NSF	-1.42324030781156
SH3TC2	-1.42289059862147
ABHD12B	-1.42243008150739
MTRNR2L4	-1.42228801743473
IL12B	-1.42011976647014
LZTS3	-1.41989175545563
LOC102724862	-1.41779517145831
SEMA4F	-1.41736432965444
DMXL2	-1.41705719818288
TNFSF12	-1.41692410557687
CTAGE15	-1.41621082285529
PLEK	-1.41611275210225
ATP6V0E1	-1.41540464074823
XRCC5	-1.41531371418494
L3HYPDH	-1.41525412173169
GOLGA8K	-1.41493496492539
KRTAP4-5	-1.41473247198546
PIDD1	-1.41364343679161
NUP62	-1.41321119157831
PRDM12	-1.41300839741892
TCP10	-1.41274019718687
SSU72	-1.4120668069915
ZNF41	-1.41201568247362
ACIN1	-1.41146530457446
GFI1	-1.41123391400235
EBF4	-1.41103675163758
PGGT1B	-1.41085297157612
GID8	-1.40893793281845
C1D	-1.40867242442158
C20orf24	-1.40676141078448
TSPAN10	-1.40652539397246
RCL1	-1.40508804052909
DYNAP	-1.40285768845874
ATG9A	-1.40253049218499
WNT7A	-1.40175274426172
CCDC36	-1.40122913438767
CFAP52	-1.39994105759451
KRTAP2-2	-1.39820879258501
ADGRA2	-1.39801476414985
GLIPR1L1	-1.39787734868914
CFAP57	-1.39765709691073
KLF13	-1.3963162023459
PPDPF	-1.39599784630113
ZNF623	-1.39528950266597
COX8C	-1.39423937213256
FAM72A	-1.39311731354386
JAKMIP1	-1.39272268851084
COG4	-1.39230216431882
N4BP2L1	-1.39188031948636
FBXO25	-1.39085804723835
TAF7L	-1.39018499934533
NCAPG2	-1.38989945310426
HERC6	-1.38987120462158
POLR3K	-1.38928402695028
PCDHGA9	-1.38892515846245
LUZP4	-1.38880929523374
SNTA1	-1.38823401385354
ATRNL1	-1.3876738920837
IKZF3	-1.38749221286972
GINS3	-1.3868441067609
MAPK1IP1L	-1.38661549026191
GPATCH8	-1.38626407456121
ZNF404	-1.38618930098783
OGFR	-1.38578852382318
FKBP9	-1.38554174760871
TMEM72	-1.3854770263667
ZNF669	-1.38510399038924
NCL	-1.38431350051956
KRTAP17-1	-1.38406473815746
MSTN	-1.38327007729183
OR13J1	-1.38228848825222
NUPR1L	-1.38214554096205
REV3L	-1.38208993418017
SGCA	-1.38189133757012
CMTM5	-1.3809743266474
BCAP31	-1.38031671199276
ERICH4	-1.37982245956909
POTEB	-1.37949728309575
TMUB2	-1.37948951635777
STK16	-1.37946710712524
RHOG	-1.3789402935915
ZCCHC7	-1.37781100791139
DNAJC25-GNG10	-1.37771884370416
FRAT2	-1.37746839014429
OR52H1	-1.37738285637968
MAD2L2	-1.37717660245031
GRIK5	-1.37413537472487
PRICKLE3	-1.37384675989818
PCDHB13	-1.37340590521532
N4BP2L2	-1.37282815751948
S100A7A	-1.37203283765568
SLC17A2	-1.37154364300185
ZNF691	-1.37078998679498
CALCRL	-1.3707092488829
PRPF8	-1.3693029161799
RBM47	-1.36913769667499
CCNG1	-1.36800106501528
PNPLA3	-1.36788911578638
GOLGA6C	-1.36776810885598
ZFP30	-1.36776461497652
IGFBP3	-1.36728088629851
MANF	-1.3653203234252
AP2A1	-1.36526571464624
BCL10	-1.36484251740281
RAP1GAP2	-1.36413830186839
VWDE	-1.36354865730603
ZNF384	-1.36346458086784
GMNN	-1.36268731472149
CCNT1	-1.36198155161264
COL1A1	-1.36133960263755
C8orf86	-1.36101545765191
SEC24D	-1.36084895233249
EFCAB3	-1.36037930866649
CDK18	-1.35977146330008
RAB10	-1.35926173092006
SERP2	-1.35915840220492
RAB34	-1.35873040404798
KCNV2	-1.35825848084865
FAM171A2	-1.35809829062132
CATSPERG	-1.35793472278589
ARL5C	-1.35785571393496
EBNA1BP2	-1.3574269618833
CCDC77	-1.35730498771814
ZER1	-1.35720343551342
ARHGEF35	-1.35713670265121
LMOD1	-1.3571327292586
LSM4	-1.35639925393503
CNOT3	-1.3561815891612
SPDYE2B	-1.35557195397928
OR6C75	-1.35553396013318
SEC24B	-1.35545569094279
C17orf50	-1.35445976555725
PRRT4	-1.35430793365107
GPBP1	-1.35365588507941
SUPT7L	-1.35309430155404
PFN1	-1.35306022822398
COL4A3BP	-1.35264180706966
PELP1	-1.35242813104069
SAXO1	-1.35160578675787
PRSS53	-1.35088389196175
AP5B1	-1.35020319709205
RAB6B	-1.34962921156156
SSFA2	-1.34957344728086
NEDD1	-1.34938539346817
HSP90AA1	-1.34924748322955
YARS	-1.34847631858181
RPEL1	-1.34828113111456
LECT2	-1.34808249563693
ZNF395	-1.34751940030004
FCN1	-1.34738807626632
MBOAT4	-1.34685105721585
OR7D4	-1.34661563186276
KLK8	-1.34632888131421
CEBPG	-1.34612955905401
ATP8B4	-1.34589884422341
FBXO10	-1.34585977201318
BRCA1	-1.34579142596309
FCGR2B	-1.34540838067359
FBLN2	-1.34497302940545
C19orf33	-1.34472470898565
OSR1	-1.34354976566049
GLYAT	-1.34352865830664
RBCK1	-1.34344682443689
FOXG1	-1.34339915791536
OR2M5	-1.34289358517561
KLHL21	-1.3425925468518
NSUN7	-1.34258506059096
ARL17A	-1.34223528235038
ARHGEF4	-1.34207740577779
TSKS	-1.34180064492849
EHBP1	-1.34155784674705
PARN	-1.34028673369205
ZNF823	-1.33961378852704
ANKRD27	-1.33900315559663
OR1L6	-1.33832855309024
ARSB	-1.33754973291755
TMC3	-1.33727320078467
KSR1	-1.33667455177723
CTRB1	-1.33609843410751
TMEM178A	-1.33591775583558
CCDC61	-1.33564664135651
PSMD11	-1.33528260454895
H3F3A	-1.33502112849103
DAXX	-1.33479150807928
RAI2	-1.33464242238975
DCTN2	-1.33440401103394
PDE2A	-1.33436575880005
EPHA1	-1.33304881870903
RNF185	-1.33287202322611
ATP5G2	-1.33273575669752
TUT1	-1.33095814231906
SRSF12	-1.33042828252158
SRSF3	-1.33029042136499
HLA-DPA1	-1.32952067250273
NOP14	-1.32938350585413
EEF2K	-1.32873165407715
UPK3BL	-1.32867965130474
MYL12A	-1.3277399566852
KIAA1524	-1.32750034227512
SPRR2B	-1.32706459615601
RAB7B	-1.32666426067214
SPOCK1	-1.32641651631996
CD7	-1.32556935886254
DFNB31	-1.32480666549352
ATP5S	-1.32439526323307
SLC41A2	-1.32420815976176
ACTN3	-1.32387897454326
KCNA10	-1.32368738218154
CIRBP	-1.32183005322992
CEBPD	-1.32105609603506
SHISA2	-1.32091254566421
LRRC69	-1.32053670905769
TSPAN14	-1.3203730766474
OR52D1	-1.32022873753189
MYH3	-1.31952896414756
COPZ1	-1.31858981749661
SENP3	-1.31826873662728
IL17RE	-1.31780775146952
E2F4	-1.31777007852635
KCNK15	-1.31765407449337
SACM1L	-1.31744927083965
THAP1	-1.31648814261068
KCTD19	-1.31633106490521
ZNF705E	-1.31596498320075
RPS14	-1.31588688139514
CA6	-1.31565360614129
RTL1	-1.31505004588614
TSPAN11	-1.31455307718082
STK33	-1.31337277172976
CPNE9	-1.31265145552855
KRT26	-1.31243217513837
GALM	-1.31105577820077
TMEM81	-1.31058291500133
HHLA1	-1.30925130565321
CTNNA2	-1.3089552000617
RHOF	-1.3084272986119
SERPINF2	-1.30794452688351
CD93	-1.3073268351166
ZZEF1	-1.30723960902305
RPL18A	-1.30704554117895
LOXL2	-1.30644229830629
GARS	-1.30632497388306
SPAG11A	-1.30562725584013
PROSC	-1.30547704115614
ZNF474	-1.30536531604136
UBLCP1	-1.30536397704067
SCAF1	-1.3049522532791
CTRB2	-1.30398843689454
SLC25A6	-1.30387876415066
TRIM32	-1.30317486716454
ZNF768	-1.30289397769583
MEF2B	-1.30144314098158
CSGALNACT2	-1.30098974690808
DDX46	-1.2996624338993
SEMA6B	-1.2993680686319
PRAMEF6	-1.29921349024371
HDLBP	-1.29878139043341
STRADA	-1.29864830548369
VPS26B	-1.29858471780143
PNMT	-1.29730570256791
STK35	-1.29618792411943
C1orf131	-1.29618660367419
SYNDIG1	-1.29584052478529
MARCH3	-1.29528634753808
FCRL3	-1.29485580042699
C10orf120	-1.2945203003681
CA14	-1.29341807858982
GUCY2C	-1.29330616112255
SF3A3	-1.29304748996231
PDZK1	-1.29277648434055
P4HA3	-1.29171679927836
LOC388813	-1.29092814408694
RBM17	-1.29038750991729
SIGLECL1	-1.2897176224979
PLEKHF1	-1.28892932536981
TBC1D8B	-1.28882376337601
IRF4	-1.28784504641306
FAM186A	-1.2876082274061
WDR46	-1.28746478700616
DOK3	-1.28670439323494
FANCC	-1.28655862248535
USP17L19	-1.28650297487692
GRPR	-1.28626928490816
IMP4	-1.28577346890201
SIN3B	-1.28574329766144
SNX22	-1.28540733729039
CD72	-1.28480609088525
SMO	-1.28456360224954
QPCTL	-1.28447980653686
IQCB1	-1.2838874473319
ZNF207	-1.28388601544075
VCP	-1.28387909362244
TRIM29	-1.28379251072837
LPIN1	-1.28375952446805
C9orf131	-1.28351364671218
TOPBP1	-1.28322637989187
IFNAR2	-1.28310579182745
FZD4	-1.28239050743348
CES1	-1.28216355974107
PDCD2L	-1.28159140039125
CTTNBP2NL	-1.2814867667524
SCN3B	-1.28118364764353
PPIAL4C	-1.28092793069497
IGSF1	-1.28068478737548
GALNS	-1.2800986407455
TNFRSF9	-1.2790142367583
LOR	-1.27851613798073
USP27X	-1.27823370054999
ACAP1	-1.27816251613321
GOLGA6L1	-1.2778475361226
DISC1	-1.27751359139719
GPI	-1.27719953320959
OLFML1	-1.27591508810015
SMIM19	-1.27450141487739
TXNL1	-1.27431041753689
GRID1	-1.27411633520476
SLC7A10	-1.27403643343176
ZNF679	-1.27344940870493
CARTPT	-1.27326198517324
TRAFD1	-1.27248509313956
PLEKHG4B	-1.27205977925861
IGFBP6	-1.27179807149291
F9	-1.27139234752347
GRIP2	-1.27125704606927
PAFAH1B2	-1.27080439985047
MAP3K12	-1.27069144940964
CSMD1	-1.27064595326658
DNAH2	-1.2706408241554
POTEA	-1.26978232577509
NPHP3	-1.2690017719737
UBN1	-1.26866358179281
NDUFAF2	-1.26832415687869
ADRA1D	-1.26803411877778
PDLIM2	-1.26787722814277
FCRL2	-1.26773998321713
NEK10	-1.26764200273928
LZTS1	-1.26763836966258
POLD4	-1.26762279860745
RNASEH2C	-1.26755034403401
KRTAP5-7	-1.26743795619991
HYPM	-1.2669711810142
LRRC37A3	-1.26683221435352
SEPHS2	-1.26569922878023
ANKEF1	-1.26524983174463
B4GALNT2	-1.26503978321638
BCL2L14	-1.26446285544769
PRAMEF10	-1.26407309064461
VCL	-1.26353249618909
TRIM64B	-1.26347205762788
CEP164	-1.26282766016979
CAPRIN1	-1.26263503835666
LRRC48	-1.26250388587607
TLR7	-1.26216809331578
RECQL4	-1.2621014429524
CNTNAP3B	-1.26184850572278
BAG1	-1.26163003422439
TMEFF1	-1.26130651173933
B3GNT4	-1.26004568070535
ADAMTS8	-1.259632530765
HK2	-1.25935006772393
SYS1	-1.25923238066818
AGTPBP1	-1.25874901325762
TPD52L3	-1.2579564857245
TUBB8	-1.25777477637031
RBP3	-1.25657094464079
MDP1	-1.25568886015697
ABL2	-1.25536597565922
ATP4A	-1.25534091827767
IQCH	-1.25512820439236
SLC6A16	-1.25465535583892
KIAA1191	-1.25442236695428
SLC9A3R1	-1.25408141464221
DUOXA1	-1.25352298419771
CCDC166	-1.25190636049396
USP54	-1.25172643291171
C21orf59	-1.25115993460816
C15orf43	-1.25112149832059
EFNB3	-1.2510594191569
LIN9	-1.25105311226169
SLC30A8	-1.24897706378841
PITPNA	-1.24886929251375
SPRED3	-1.24870928662735
SCN10A	-1.24858483886378
PAPD7	-1.24840568987254
RAB11FIP3	-1.24812510492047
RASGRP1	-1.24807387401901
TMCO6	-1.24802108887923
PM20D1	-1.24753737157389
SPNS3	-1.24750369452055
SDK2	-1.24708787431747
GSG1	-1.24701781646768
RICTOR	-1.24692726675983
NOMO3	-1.24687801477559
TMEM43	-1.24549724626222
FAM24B	-1.2450482704417
DPY19L3	-1.24439022885192
OVOL2	-1.24404965151685
ZNF649	-1.24390751072792
C2orf16	-1.24373888619528
RPL23A	-1.24337876958628
TRIM47	-1.24317194790576
ELSPBP1	-1.24302034928647
KIAA0020	-1.24299854392959
MAGOH	-1.24264484455052
OSBPL8	-1.2424924711933
CEACAM6	-1.24235936233574
DEXI	-1.24141732416717
SIPA1	-1.24062282159249
BATF3	-1.24050629250158
CEACAM5	-1.24046357520603
BSPRY	-1.23948416184585
KRT35	-1.23943557393038
OR8J3	-1.23932899494644
BIRC7	-1.2385538680828
IVD	-1.23810460306532
RPLP2	-1.23798385128357
RGS20	-1.23769407981899
CDIPT	-1.23769219016149
SDF2	-1.23768341370074
ADAL	-1.23765599334014
BCL3	-1.23759558287704
RFC2	-1.23702336643768
GNA12	-1.23684608206235
WWC1	-1.23581407602396
PCDH12	-1.23574540390367
IL36RN	-1.23488421520595
B4GALT1	-1.23428990032093
C1orf158	-1.23328406954736
CKLF-CMTM1	-1.23293404429795
DKC1	-1.2326333207643
AREG	-1.23172716384369
KRTAP2-4	-1.23144304752781
HRCT1	-1.23132684480579
DEFA3	-1.23102749725976
HIST1H4K	-1.23095097812781
GAS2L1	-1.2304713045185
PCDHAC2	-1.23034187945669
TEFM	-1.23017980585019
DNMT3A	-1.22996086187082
JMJD4	-1.22977240694511
SERTAD3	-1.22969457908704
KIN	-1.22965326930435
CEP131	-1.22930498605398
VCX3B	-1.22910718920728
PXYLP1	-1.22862331540333
IDI1	-1.22861349147509
CCT5	-1.22832389940724
MDH2	-1.22789740944346
URB2	-1.2278618855749
ARL5A	-1.22758465240266
BCKDHA	-1.22757147743385
PHF23	-1.22730357828218
TAS1R3	-1.2271814997222
ZAP70	-1.22673318952557
CRKL	-1.22673041829875
ATRX	-1.22666119444917
CCDC141	-1.22628226246229
TMEM99	-1.22572563246768
FAHD2B	-1.22500938193633
ANTXRL	-1.22495930870032
TRAF5	-1.22441552517147
ZSCAN2	-1.22425877636016
C9orf114	-1.22425060347976
TOP1	-1.22424141672108
HECTD1	-1.22387917353792
FOXN1	-1.22282256289852
GSC	-1.22274366174839
SBK3	-1.22213564962582
CBWD5	-1.22113392108116
KRT31	-1.22101672285575
TNR	-1.2207832220787
SMARCB1	-1.22064829887573
KIAA0355	-1.21978240781956
TTC30B	-1.21939242125352
HIST1H3I	-1.21925798822149
CHAF1B	-1.21843723508147
RNASE6	-1.21733331519451
CHRNB3	-1.21700503518132
ZNF574	-1.2169230515858
CEBPE	-1.21592891479407
THAP4	-1.21476468505426
SLC39A10	-1.2141255184463
CCDC84	-1.21385555890385
CDKN1C	-1.21332865230471
CD300E	-1.21328895912551
PCYOX1L	-1.21302887624917
TAGLN2	-1.21288495320469
PPP6R1	-1.21274572276535
OTOR	-1.21268357139249
PRKAG3	-1.21246526842905
TMEM265	-1.21230285475937
LENG8	-1.21226009624292
TXLNA	-1.2121403917168
MGAT3	-1.21209330057193
KDM2B	-1.21207419589563
VTN	-1.2120167608313
LRRC56	-1.21184801469656
ITPA	-1.21181645658584
RAG2	-1.21105140016007
LTBP4	-1.21029945366572
ZNF469	-1.21028246135117
BRSK2	-1.21018206938863
CAND2	-1.20959951322704
ARHGAP24	-1.2094357994633
NEDD4	-1.20930130969155
ANKRD20A1	-1.2092888773184
ZNF541	-1.20890800178418
ZNF467	-1.20875913878019
KLK6	-1.20833574462086
COX4I2	-1.20815944370129
C15orf40	-1.20797149558367
CNTD1	-1.20759738723189
TGFBR1	-1.20720354995275
PLAC9	-1.2070625830375
XRCC3	-1.20696823948883
ZNF22	-1.20661387643962
C9orf64	-1.20604567361084
CYCS	-1.20595184039249
STAT5A	-1.20584397536578
MTRNR2L3	-1.20554210883788
TMEM86B	-1.2055095060907
GGACT	-1.20491826589008
IGF1R	-1.20480111097196
LRRC8A	-1.20443651137556
TAF1C	-1.20426500660717
SAAL1	-1.20402055895762
TCP1	-1.20393133552396
CH25H	-1.20372913082383
STC2	-1.20361769215513
CARD8	-1.20355560057682
FAM185A	-1.20344619546522
NPBWR2	-1.20246106323621
SLC25A41	-1.20175386150986
LSM2	-1.19994422749237
SIGLEC1	-1.19960437514476
ZNF536	-1.19946165021719
HIST1H2AM	-1.19907941557613
IL22	-1.19898352011438
PGAP2	-1.19889086710605
SYCN	-1.1980685267823
TMEM91	-1.1974027781359
DTD2	-1.1970388936062
OR10A5	-1.19691437082101
KRTAP5-8	-1.19684822096131
NFKBIZ	-1.19620696237486
AK6	-1.19591016514214
SEPT2	-1.19585498529058
IPPK	-1.19509701177736
ZNF512B	-1.19506524636089
VWA3A	-1.194646765453
UBE2N	-1.19377302129044
AP2S1	-1.19376902116894
TBL1XR1	-1.19351811496225
CRYBA1	-1.19345036139148
ABCC6	-1.19339930292833
EBF2	-1.19324186874487
PRKDC	-1.19319959356387
TRIM49C	-1.1923281855721
RAPGEF1	-1.19223248820027
MEGF10	-1.19146338467067
IL32	-1.19130333381986
MAPK3	-1.1912631444763
RNF8	-1.19099496596888
GPR37L1	-1.19068278417745
UBXN11	-1.19049777174704
MBLAC1	-1.19018382311489
GBA2	-1.18822871715385
OR1N1	-1.18817844394496
CACHD1	-1.18805634857071
PTPRJ	-1.18738029495735
DOK2	-1.18737536070565
NPAS3	-1.18632829395356
PDE12	-1.18588076098712
HIC1	-1.18577905896066
GOLGA6L4	-1.18543660208448
IDE	-1.18502684989154
TNFRSF1B	-1.18499541769425
PNRC1	-1.18492572127497
GPR62	-1.18422158900896
SEC13	-1.18358991331533
EMG1	-1.18356391564231
TEK	-1.18330477200912
OR1G1	-1.18309755439371
MAD1L1	-1.18294062644489
TMEM147	-1.18270983302158
CENPF	-1.18202293457031
ARRDC4	-1.18196387071322
ZNF764	-1.18186026256692
LOC643802	-1.18176174233157
KIAA1456	-1.18090655852237
BRWD3	-1.18079863331071
B4GALNT3	-1.18062096688039
LRRIQ1	-1.17959860710986
SEPP1	-1.17948307389876
CRY2	-1.17897973755947
OR2A4	-1.17870042319459
EFCAB1	-1.17822677608346
CHID1	-1.17796689071957
DAB2IP	-1.17655803377932
PIK3IP1	-1.17633903344268
CAPN8	-1.17627488572981
FAM102A	-1.17626145143176
IKZF4	-1.17614667227885
TMEM204	-1.17568906626448
CHL1	-1.17561125759849
ARL4D	-1.17543970699894
DOCK4	-1.17520638803924
RSAD2	-1.17494362871737
CYP3A5	-1.17477076766328
HIST1H2BM	-1.17361655194965
TMEM165	-1.17341510784137
TIMM21	-1.17306976270707
ZBTB24	-1.17248262219202
SLCO4A1	-1.17231489819711
MAP6	-1.17155792669421
GEMIN2	-1.17119609288498
LAP3	-1.17091209973559
MTRNR2L1	-1.17057590364977
POM121	-1.17040151302449
PCDH17	-1.17019336376879
SLC23A1	-1.16995900270481
NUPL1	-1.16980810077775
HOXB8	-1.16978501616755
KBTBD7	-1.16945629644948
GDF2	-1.16929462954729
ARHGAP27	-1.16925059030936
HSD17B14	-1.16910437528682
EME1	-1.16883342268906
SLC13A3	-1.16879217457512
TSSK1B	-1.16797171858657
FAM173B	-1.16766378105931
KIAA0930	-1.16601690329178
GRHPR	-1.16557387949895
PIK3AP1	-1.16550359562058
UBQLN1	-1.16548430643289
HBB	-1.16547532601957
CCDC78	-1.1648545448928
LRP10	-1.16426398611445
RNF114	-1.16413299873766
PDK2	-1.16352912535358
SLC23A3	-1.16280964045247
RAB5C	-1.1627990385151
TNFRSF13B	-1.16277810662805
ZMYM6NB	-1.16249708959085
RGCC	-1.16216081724446
DCDC2C	-1.16180126454176
OLFM2	-1.16170688949185
NUDT16L1	-1.16041738739231
MTHFR	-1.16036680799706
STX6	-1.16031665422077
PDGFA	-1.16005026802197
TOE1	-1.1600399466368
MS4A5	-1.15980612358984
TMEM19	-1.15979288795571
APIP	-1.15977763485779
CCDC183	-1.15901620474984
SOD2	-1.15895141902765
OR4M1	-1.15863256946006
BRPF1	-1.15806505478936
EDA2R	-1.15765822549754
VPS18	-1.15760305017523
LMBRD1	-1.15708704588092
DAZAP1	-1.15651989069632
SLC8A2	-1.15571570791924
RTN4RL2	-1.15466529074678
QRICH2	-1.15438403037783
RPL6	-1.15374903828977
KCNH8	-1.15350928386949
DHX35	-1.15337647562254
TOPORS	-1.15259270781087
ATP6V0A1	-1.15240703308984
SLC25A42	-1.151793107163
ZCCHC8	-1.15179109491573
E2F3	-1.15144443623755
PSMG3	-1.1512810945334
FUT10	-1.1510427230091
SCLY	-1.15083705487088
ANGPTL5	-1.15075001035787
GTDC1	-1.15053230977995
CENPL	-1.15038999397885
GUCY2F	-1.15017925280436
CCT8L2	-1.14982042073509
KCNJ16	-1.14980087421744
E4F1	-1.14965705963259
NTN5	-1.14963065135816
PRPF40A	-1.14945276018787
PTEN	-1.14920261209967
PGLYRP1	-1.14901447240219
SRGAP2B	-1.14811968252535
CHRNB1	-1.14804134889237
GYS1	-1.14713551237887
PROM1	-1.14672135909281
ZNF687	-1.14524340089048
GAD2	-1.14508735681633
USP51	-1.14496851074091
RASD1	-1.14448109016558
FCRL6	-1.14428490844377
ZBTB8A	-1.1441930509176
PTPRC	-1.14373885338664
SS18L2	-1.14358410837326
MICB	-1.14353797678973
BTF3L4	-1.14268850854637
MBIP	-1.14268596304522
IFT88	-1.14264316133307
TCEB3CL2	-1.14248960167303
ECSCR	-1.14222134504519
NAGLU	-1.14216906948178
HIST1H2AJ	-1.1419918514045
PROK2	-1.14176714375091
AGAP1	-1.14164622344726
MTUS2	-1.14110747959716
GPR12	-1.14106436504357
UNC93A	-1.14103896104246
CACNB1	-1.14094703744625
ZNF181	-1.13976931361188
KPNA7	-1.13932999424791
PPP1R3C	-1.13913987331272
EMX2	-1.13865521824738
LKAAEAR1	-1.13824220594838
C5orf15	-1.13799159231872
DIRAS1	-1.13761183926421
KRTAP10-2	-1.13738102982494
CINP	-1.13606305348662
TMEM238	-1.1350005048453
FRMPD2	-1.13491592551797
C17orf58	-1.13479270263609
BRAP	-1.1347535286806
NTRK2	-1.13412883380267
HAUS6	-1.13410358157728
ZNF555	-1.13397585856759
GJB6	-1.13371497378428
RASL10A	-1.13342225146876
MYPN	-1.13336814588501
GHDC	-1.13283036138972
SLC25A44	-1.13282052051031
NEUROD1	-1.13207226361817
DMTF1	-1.13173498423282
UBOX5	-1.13173472119852
SAFB	-1.13150708314829
HIST1H4B	-1.13148165093055
GAS8	-1.1313791347516
ZNF804A	-1.13130641907633
B4GAT1	-1.13107023510307
SNRPF	-1.1302188926175
RBM38	-1.12990253257771
SYT11	-1.12933985011695
SQSTM1	-1.12876711453142
PPIL2	-1.12874047133804
ERBB2	-1.12853399191476
PRR20C	-1.12847345597988
DUX4	-1.12827307166384
CHURC1-FNTB	-1.12827259295094
QRICH1	-1.1273483007366
ZNF776	-1.12724244185092
DENND3	-1.12716546227773
NIPA1	-1.12692676762524
HCN1	-1.12668425851594
TRPV2	-1.1265417257704
GGN	-1.12648287762944
TARM1	-1.12633949515874
DDI1	-1.1262593606712
IL18BP	-1.1262154538136
FAM218A	-1.12604686821389
HDDC3	-1.12527085559552
SLC10A3	-1.12523172200567
SUSD5	-1.12500767005016
NDUFB11	-1.12411135991363
FTH1	-1.12408027713663
LYPD3	-1.12372254761415
ATP6V1D	-1.12367172602335
GGT1	-1.12352806382607
OR52I2	-1.12322665806594
FRMPD1	-1.12269399796085
JADE2	-1.12228755631404
GH2	-1.1213328211922
SLC6A1	-1.1209984417695
RAB40B	-1.12099038736599
SLC6A14	-1.1204566821482
SMAGP	-1.1203551398637
EXOSC3	-1.12026266874458
TCEB3B	-1.11993419680879
FGF18	-1.11951220168176
VSNL1	-1.11882415316305
GTF3C4	-1.11814088976118
CAPNS1	-1.1181245198911
RAI14	-1.11789839904401
DRD3	-1.11750499711482
PXK	-1.11699281633866
PTPRG	-1.11680482156677
GJD3	-1.11614037034601
NCALD	-1.11562120861321
KCNN3	-1.11554533462264
OR5D16	-1.11504661948402
OR1C1	-1.11499502075392
SCN5A	-1.11497194287533
LOC388780	-1.11484106353654
UBR5	-1.1147612953835
VDAC2	-1.11444574130642
SYNC	-1.11438513579182
SOHLH2	-1.11348287359124
COLEC10	-1.11311600575985
HES3	-1.11302376737206
ADSSL1	-1.11132206748276
JAK2	-1.11102587769628
FLT3LG	-1.1096409318957
TUBA3D	-1.10962917293118
CYP1A1	-1.10945854371688
PRR19	-1.10942466280523
ARL11	-1.10937725945646
TTC8	-1.10931110282944
CGREF1	-1.10917049433423
DCP1A	-1.10889988469614
KCNJ18	-1.10869807587845
PLA2G4A	-1.10785064170798
IFNA8	-1.107812352505
SPRYD4	-1.10751984158383
PPME1	-1.10706108234396
PALM2-AKAP2	-1.10667599346073
APOA2	-1.10666524812739
OR6T1	-1.10646323273241
MOB3C	-1.10617674928839
ALOXE3	-1.10614782199101
RHBDF2	-1.10587129859555
KRTAP4-2	-1.10535298567428
ABCF2	-1.10531416001851
GLI4	-1.1050678147624
AGAP2	-1.10505808669435
FAM177B	-1.10463149841554
EPHA7	-1.10447110326789
DIEXF	-1.10401683954498
EGLN2	-1.10398242521664
SPANXN4	-1.10349235705689
OR6B2	-1.10323710187705
HEXB	-1.10305988983981
WRAP53	-1.10302494845278
KIF18B	-1.10275359800277
APBA2	-1.10267037719843
SYNGR3	-1.10195062048204
CLEC18A	-1.10183290753811
RNF145	-1.10152225061498
MFSD3	-1.10108363105967
UBTFL1	-1.10094185236273
LRRC74A	-1.10092662726413
ADAM28	-1.10089983009287
POLL	-1.1008454461605
PERM1	-1.10005772072374
PPM1G	-1.09926631748488
NTS	-1.09922682242616
IL15RA	-1.0989191064985
EXD2	-1.09863335486427
PHF7	-1.09823902062734
RINL	-1.09801248246921
FGFR1OP2	-1.09787232698088
ADAMTS4	-1.09770723826436
RTEL1	-1.09745446082422
GATS	-1.09697802819915
BRIP1	-1.0969571323461
PPAPDC3	-1.0966856367117
OR10J1	-1.09668233101615
POM121C	-1.09645657147426
PCGF5	-1.09630530009324
FAM45A	-1.09625001100206
TOR2A	-1.09619543525895
ASMTL	-1.09524112580583
OXR1	-1.09496160097879
LYPD6B	-1.0946490598717
TJP3	-1.09415148182495
KIAA1211	-1.09408346048492
HMX1	-1.09405367178561
HDGF	-1.09376050584034
C11orf30	-1.09351462571011
FAM32A	-1.0930331090403
RMDN2	-1.09281191588024
LOC100506422	-1.09253889334815
MUTYH	-1.09215407020959
COL15A1	-1.09207802797679
LILRA5	-1.09157180333738
CDCA8	-1.09134924470397
ZFP36L2	-1.0907644764691
ADI1	-1.09021589642077
C3orf62	-1.08989649700467
MTOR	-1.08942013629336
RAD51B	-1.08920717415609
NLRP14	-1.08880622614415
CYP2U1	-1.0886600061279
ATP9B	-1.08864899202
RBM20	-1.08852029344355
PPIL4	-1.08830536895714
PSMD6	-1.08825711585323
STAR	-1.08816050345248
CEP76	-1.08760851295329
OST4	-1.08733644922275
MAP3K13	-1.08717187825393
UBE2D3	-1.08673505118114
SAFB2	-1.08663657246071
DIS3	-1.08657120809679
RELL2	-1.08635484057776
ABCG8	-1.08554138921352
IFNA14	-1.08518921078266
NUFIP1	-1.08513689157115
C9orf92	-1.08468696402037
CEP295	-1.08449044643078
ABCG2	-1.08444648210783
PPP2R2A	-1.08425104672747
PCDHA13	-1.08316466033305
ADCY2	-1.08279848814585
PANO1	-1.08205050299993
TAF1B	-1.08143069626464
USH1G	-1.08067780870173
ODF1	-1.08037545035834
TGM1	-1.08015746910176
RAB11FIP2	-1.07997616199808
DZIP1	-1.07967967008284
ALDH3A1	-1.07934146246515
NDUFA5	-1.07898078534019
CRELD2	-1.0789556867839
C8orf59	-1.078945368076
ENKUR	-1.07855930385055
HEATR4	-1.07820976326568
GSE1	-1.07803983183145
APOE	-1.07799244019844
RAB44	-1.07780779291479
DNMT1	-1.07777004454515
PPP1R14B	-1.07706123725699
SIT1	-1.07691039027359
CAMSAP3	-1.07681395067354
PXT1	-1.07677693454654
GAST	-1.07675204837817
CCDC106	-1.07595450109999
KRT25	-1.07487299241159
TRAPPC9	-1.07477443653508
CCL17	-1.07466441760801
RTF1	-1.07465788257724
SLC22A9	-1.07449092094554
CYP2A13	-1.07446669739714
HAX1	-1.07425592242138
HOXB5	-1.07390217098326
LGALS9C	-1.07390046741381
TAGLN3	-1.07387259945654
SPSB3	-1.07326253205201
KRTCAP2	-1.07297841874635
METTL6	-1.07271420633841
RAB37	-1.07252009187836
CKAP5	-1.0725060404625
RBM27	-1.07216764311117
SLC36A3	-1.07213070655048
LRP3	-1.07139715924098
SCAND1	-1.07133492993228
CELA3B	-1.07113229052407
SENP1	-1.07091820965915
SPHK2	-1.07087021343019
SOBP	-1.07086178530772
CABLES2	-1.07061140027405
SERPINA1	-1.07024295021905
M1AP	-1.06996550996435
ADAM8	-1.06979375931832
PPIP5K2	-1.06945583785291
FOXQ1	-1.06933891583164
NFE2L3	-1.06821220665393
PRKD2	-1.06787159071166
TRAF3IP2	-1.06755557803402
IL13	-1.06747500426602
FAM46D	-1.06740155968849
OR10G2	-1.06601679312453
TPH1	-1.06521776902016
ARHGEF18	-1.06485590654682
MYOF	-1.06454326518705
RAPGEFL1	-1.06423909566126
SLC17A9	-1.06381887239818
GSDMD	-1.06367353514578
RNPEP	-1.06354632665428
JPH4	-1.06347094002643
KLRC2	-1.06300218171582
GAS7	-1.06260676257072
SKP2	-1.06246528709476
RANBP6	-1.06243413904925
ANKRD45	-1.06237219158222
GH1	-1.06229525411038
PPARG	-1.06222676089445
GAPVD1	-1.06175738386037
NKD2	-1.06174510455042
ITGB4	-1.06162273709893
CDK12	-1.06099982886926
MITF	-1.0606569395655
NOXO1	-1.06053416570285
ACTG1	-1.060341238463
GPRIN2	-1.06024321527038
TNFSF10	-1.06006262339017
NLRP12	-1.05992880721561
ZNF546	-1.05991754073102
PGF	-1.05984940017426
LBP	-1.05951627309021
ITGB3BP	-1.05950509875401
CSF2RB	-1.05795207821004
ALK	-1.05774081006792
MAPK15	-1.05743249974451
CTBP1	-1.05713444077731
TRNP1	-1.05678501734351
IPP	-1.05673238168175
ZNF30	-1.05660005547407
FAM69B	-1.05649566928699
HAUS7	-1.05635763315297
PVRL1	-1.05609451852866
WISP1	-1.05590926264624
GCKR	-1.0558614060673
SPATC1	-1.05536049169478
ELMOD3	-1.05513645656559
LUC7L	-1.05511232795582
WNT5A	-1.05487559894258
PSAT1	-1.0547556512873
ETAA1	-1.05437572216919
IQCF3	-1.05432737741301
RABEP2	-1.05412175151177
ADM5	-1.05409284230661
AGAP5	-1.05394936202948
SLC18A2	-1.05300818594754
CYP26A1	-1.0529211022477
EID3	-1.05259860890517
SLC22A7	-1.05172182304134
NPR3	-1.05147266234094
CCDC34	-1.05092286716711
OR1D5	-1.05063858103543
SNRPA	-1.05056214743819
AQP9	-1.05051032340954
STRAP	-1.05028958942091
GPR89B	-1.0500836212243
FBXL8	-1.04968500965333
XBP1	-1.04953358838857
SLC7A8	-1.04933912001596
YIF1B	-1.0492992783529
SIAH1	-1.0491936573291
CLIP3	-1.04894461442145
PAK2	-1.04889142931743
TAOK2	-1.04829163700386
ACMSD	-1.04799239646959
OR9G1	-1.04748825090057
PSMA1	-1.04717606438762
PLCB3	-1.0469894346939
IGFBPL1	-1.04676492389376
ZNF428	-1.04608251670956
CALB2	-1.04579589814176
NINJ1	-1.0456128446058
GRPEL2	-1.04515924932849
XPO6	-1.04331276180375
TLCD2	-1.04306696713651
KLHDC9	-1.04264941879444
PARD3B	-1.04230124442845
BLVRB	-1.04219615454003
NKX2-5	-1.04192345651418
IL37	-1.04189944805902
FAM195A	-1.0416233743885
ZNF280C	-1.04115482221058
GALP	-1.04114214138049
UBA3	-1.0410279365629
TRPM4	-1.04096823060626
COMTD1	-1.04037906714941
ABCD3	-1.04028497905735
LRRC63	-1.03831287772163
ADGRG6	-1.03830964670556
KRBA1	-1.03803854962935
SP100	-1.03711468836145
TLX2	-1.03704484836419
SCARF1	-1.03673703897371
AGO4	-1.03667326377485
NTNG2	-1.03639437988126
CACNG6	-1.0362856217364
SLURP1	-1.03625896817922
C2orf78	-1.0356109854501
ZNF664-FAM101A	-1.0355441706151
NUTM2B	-1.03550447191943
RIT1	-1.03448484342333
TMEM258	-1.03351969161424
VTI1B	-1.03311441929967
MUC5AC	-1.03307415515739
TCEAL5	-1.03300263409938
GABRG1	-1.03277204064842
SETSIP	-1.03260725072546
CACNA1I	-1.03251007229582
NR5A2	-1.03191918660465
ALG11	-1.03127621176314
GDNF	-1.03119739720506
KIF27	-1.03111758598523
FAM187B	-1.0310705174282
USP15	-1.03090807394134
MAPRE1	-1.03055184513067
TSNARE1	-1.03042568942356
MALL	-1.03024423410947
LOC391003	-1.02932951560017
PRODH2	-1.02920789224549
SLC25A39	-1.02916741444785
ARPC5	-1.02901875374722
FAM26D	-1.02892941962895
THUMPD2	-1.02888873685213
DDO	-1.02886990726819
ZFPM1	-1.02848313542678
C10orf88	-1.02817494615263
AADACL2	-1.02816269246483
MEF2A	-1.02800587402554
TMX2	-1.02783998692759
TRPM5	-1.02763725634912
SLC13A5	-1.02762140495495
ASIC1	-1.02754929265852
SCG5	-1.02720031167106
WFDC10B	-1.02705676894606
FOXD1	-1.02696522887434
BEX1	-1.02654127355149
PLCB1	-1.02646041008716
ZBTB26	-1.02642150113199
SSTR4	-1.02616871229562
HPX	-1.02611882603297
CLIP4	-1.02585108932543
C19orf12	-1.02581888694414
NLRP10	-1.0252575321948
MTG2	-1.02515365089366
C2orf71	-1.02468403384513
KLK10	-1.02465675580146
CLCN1	-1.0244716620759
[truncated: 17,116 more rows]
