# Supplementary material for: TP53-dependent toxicity of CRISPR/Cas9 cuts is differential across genomic loci and can confound genetic screening
Source: Nat Commun. 2022 Aug 4;13:4520. doi: 10.1038/s41467-022-32285-1 (PMC9352712; doi:10.1038/s41467-022-32285-1)
Supplement: Supplementary file 7 — Source Data [file 41467_2022_32285_MOESM7_ESM.zip › Source Data/Sup. Table 6.tsv]

BROAD_ID	gene	Chromosome	Start_position	End_position	NCBI_Build	Strand	dbSNP_RS	Reference_Allele	Tumor_Seq_Allele1	Genome_Change	Variant_Classification	ID	AC	AN	AF	num_patients_with_mutation	pathogenic_mut	TP53mut	CADD_PHRED	CFE_mutated	BRCAdel	HRmut	tissue
ACH-000001	TP53	17	7577538	7577538	37	+	rs11540652	C	T	7577538C>T	Missense_Mutation	rs11540652	3	251474	1.19297e-5	592	1	1	NA	NA	NA	NA	ovary
ACH-000002	NA	NA	NA	NA	NA	NA	NA	NA	NA	NA	NA	NA	NA	NA	NA	NA	NA	0	NA	NA	NA	0	blood
ACH-000003	TP53	17	7578239	7578239	37	+	NA	C	A	7578239C>A	Nonsense_Mutation	NA	NA	NA	NA	48	1	1	NA	NA	NA	NA	colorectal
ACH-000004	TP53	17	7578532	7578532	37	+	rs28934873	A	T	7578532A>T	Missense_Mutation	NA	NA	NA	NA	9	1	1	NA	NA	NA	NA	blood
ACH-000005	TP53	17	7578532	7578532	37	+	rs28934873	A	T	7578532A>T	Missense_Mutation	NA	NA	NA	NA	9	1	1	NA	NA	NA	NA	blood
ACH-000006	TP53	17	7577120	7577120	37	+	rs28934576	C	T	7577120C>T	Missense_Mutation	rs28934576	4	251054	1.59328e-5	533	1	1	NA	NA	NA	NA	blood
ACH-000007	NA	NA	NA	NA	NA	NA	NA	NA	NA	NA	NA	NA	NA	NA	NA	NA	NA	0	NA	NA	NA	0	colorectal
ACH-000008	NA	NA	NA	NA	NA	NA	NA	NA	NA	NA	NA	NA	NA	NA	NA	NA	NA	0	NA	NA	NA	0	skin
ACH-000009	TP53	17	7578239	7578239	37	+	NA	C	A	7578239C>A	Nonsense_Mutation	NA	NA	NA	NA	48	1	1	NA	NA	NA	NA	colorectal
ACH-000010	TP53	17	7578500	7578500	37	+	NA	G	A	7578500G>A	Nonsense_Mutation	rs757274881	0	251276	0	23	1	1	NA	NA	NA	NA	lung
ACH-000011	NA	NA	NA	NA	NA	NA	NA	NA	NA	NA	NA	NA	NA	NA	NA	NA	NA	0	NA	NA	NA	NA	urinary_tract
ACH-000012	TP53	17	7578195	7578197	37	+	NA	CAC	-	7578195_7578197delCAC	In_Frame_Del	NA	NA	NA	NA	NA	0	0	NA	NA	NA	NA	lung
ACH-000013	TP53	17	7577538	7577538	37	+	rs11540652	C	T	7577538C>T	Missense_Mutation	rs11540652	3	251474	1.19297e-5	592	1	1	NA	NA	NA	NA	ovary
ACH-000014	TP53	17	7577098	7577098	37	+	NA	T	A	7577098T>A	Missense_Mutation	NA	NA	NA	NA	9	1	1	NA	NA	NA	NA	skin
ACH-000015	TP53	17	7578500	7578500	37	+	NA	G	A	7578500G>A	Nonsense_Mutation	rs757274881	0	251276	0	23	1	1	NA	NA	NA	NA	lung
ACH-000016	NA	NA	NA	NA	NA	NA	NA	NA	NA	NA	NA	NA	NA	NA	NA	NA	NA	0	NA	NA	NA	0	kidney
ACH-000017	TP53	17	7578406	7578406	37	+	rs28934578	C	T	7578406C>T	Missense_Mutation	rs28934578	1	251276	3.97969e-6	938	1	1	NA	NA	NA	NA	breast
ACH-000018	TP53	17	7578552	7578552	37	+	NA	G	C	7578552G>C	Nonsense_Mutation	NA	NA	NA	NA	4	1	1	NA	NA	NA	NA	urinary_tract
ACH-000019	NA	NA	NA	NA	NA	NA	NA	NA	NA	NA	NA	NA	NA	NA	NA	NA	NA	0	NA	NA	NA	NA	breast
ACH-000020	NA	NA	NA	NA	NA	NA	NA	NA	NA	NA	NA	NA	NA	NA	NA	NA	NA	0	NA	NA	NA	0	blood
ACH-000021	TP53	17	7576852	7576852	37	+	rs11575997	C	A	7576852C>A	Splice_Site	NA	NA	NA	NA	27	1	1	NA	NA	NA	NA	lung
ACH-000022	TP53	17	7577094	7577094	37	+	rs28934574	G	A	7577094G>A	Missense_Mutation	rs28934574	1	251410	3.97757e-6	464	1	1	NA	NA	NA	NA	pancreas
ACH-000023	TP53	17	7577094	7577094	37	+	rs28934574	G	A	7577094G>A	Missense_Mutation	rs28934574	1	251410	3.97757e-6	464	1	1	NA	NA	NA	NA	pancreas
ACH-000024	TP53	17	7578406	7578406	37	+	rs28934578	C	T	7578406C>T	Missense_Mutation	rs28934578	1	251276	3.97969e-6	938	1	1	NA	NA	NA	NA	plasma_cell
ACH-000025	NA	NA	NA	NA	NA	NA	NA	NA	NA	NA	NA	NA	NA	NA	NA	NA	NA	0	NA	NA	NA	0	central_nervous_system
ACH-000026	NA	NA	NA	NA	NA	NA	NA	NA	NA	NA	NA	NA	NA	NA	NA	NA	NA	0	NA	NA	NA	NA	urinary_tract
ACH-000027	NA	NA	NA	NA	NA	NA	NA	NA	NA	NA	NA	NA	NA	NA	NA	NA	NA	0	NA	NA	NA	0	central_nervous_system
ACH-000028	NA	NA	NA	NA	NA	NA	NA	NA	NA	NA	NA	NA	NA	NA	NA	NA	NA	0	NA	NA	NA	NA	breast
ACH-000029	TP53	17	7578195	7578197	37	+	NA	CAC	-	7578195_7578197delCAC	In_Frame_Del	NA	NA	NA	NA	NA	0	0	NA	NA	NA	NA	lung
ACH-000030	TP53	17	7577538	7577538	37	+	rs11540652	C	T	7577538C>T	Missense_Mutation	rs11540652	3	251474	1.19297e-5	592	1	1	NA	NA	NA	NA	lung
ACH-000031	TP53	17	7577121	7577121	37	+	rs121913343	G	A	7577121G>A	Missense_Mutation	rs121913343	3	250850	1.1959300000000001e-05	563	1	1	NA	NA	NA	NA	pancreas
ACH-000032	NA	NA	NA	NA	NA	NA	NA	NA	NA	NA	NA	NA	NA	NA	NA	NA	NA	0	NA	NA	NA	0	blood
ACH-000033	TP53	17	7576852	7576852	37	+	rs11575997	C	A	7576852C>A	Splice_Site	NA	NA	NA	NA	27	1	1	NA	NA	NA	NA	lung
ACH-000034	NA	NA	NA	NA	NA	NA	NA	NA	NA	NA	NA	NA	NA	NA	NA	NA	NA	0	NA	NA	NA	0	blood
ACH-000035	TP53	17	7577610	7577610	37	+	NA	T	C	7577610T>C	Splice_Site	NA	NA	NA	NA	23	1	1	NA	NA	NA	NA	lung
ACH-000036	TP53	17	7577139	7577139	37	+	rs55832599	G	A	7577139G>A	Missense_Mutation	rs55832599	0	248996	0	49	1	1	NA	NA	NA	NA	central_nervous_system
ACH-000037	TP53	17	7576870	7576870	37	+	NA	C	A	7576870C>A	Nonsense_Mutation	NA	NA	NA	NA	13	1	1	NA	NA	NA	NA	soft_tissue
ACH-000038	NA	NA	NA	NA	NA	NA	NA	NA	NA	NA	NA	NA	NA	NA	NA	NA	NA	0	NA	NA	NA	NA	lymphocyte
ACH-000039	NA	NA	NA	NA	NA	NA	NA	NA	NA	NA	NA	NA	NA	NA	NA	NA	NA	0	NA	NA	NA	0	bone
ACH-000040	TP53	17	7578211	7578211	37	+	rs587778720	C	T	7578211C>T	Missense_Mutation	rs587778720	1	251462	3.97674e-6	42	1	1	NA	NA	NA	NA	central_nervous_system
ACH-000041	TP53	17	7577121	7577121	37	+	rs121913343	G	A	7577121G>A	Missense_Mutation	rs121913343	3	250850	1.1959300000000001e-05	563	1	1	NA	NA	NA	NA	bone
ACH-000042	TP53	17	7577538	7577538	37	+	rs11540652	C	T	7577538C>T	Missense_Mutation	rs11540652	3	251474	1.19297e-5	592	1	1	NA	NA	NA	NA	pancreas
ACH-000043	NA	NA	NA	NA	NA	NA	NA	NA	NA	NA	NA	NA	NA	NA	NA	NA	NA	0	NA	NA	NA	NA	fibroblast
ACH-000044	NA	NA	NA	NA	NA	NA	NA	NA	NA	NA	NA	NA	NA	NA	NA	NA	NA	0	NA	NA	NA	0	breast
ACH-000045	NA	NA	NA	NA	NA	NA	NA	NA	NA	NA	NA	NA	NA	NA	NA	NA	NA	0	NA	NA	NA	0	blood
ACH-000046	NA	NA	NA	NA	NA	NA	NA	NA	NA	NA	NA	NA	NA	NA	NA	NA	NA	0	NA	NA	NA	0	kidney
ACH-000047	TP53	17	7578393	7578393	37	+	NA	A	C	7578393A>C	Missense_Mutation	NA	NA	NA	NA	9	1	1	NA	NA	NA	NA	gastric
ACH-000047	TP53	17	7579882	7579882	37	+	rs201382018	C	G	7579882C>G	Missense_Mutation	rs201382018	13	250748	5.18449e-5	NA	0	1	NA	NA	NA	NA	gastric
ACH-000048	TP53	17	7578406	7578406	37	+	rs28934578	C	T	7578406C>T	Missense_Mutation	rs28934578	1	251276	3.97969e-6	938	1	1	NA	NA	NA	NA	ovary
ACH-000049	NA	NA	NA	NA	NA	NA	NA	NA	NA	NA	NA	NA	NA	NA	NA	NA	NA	0	NA	NA	NA	0	engineered_kidney
ACH-000050	NA	NA	NA	NA	NA	NA	NA	NA	NA	NA	NA	NA	NA	NA	NA	NA	NA	0	NA	NA	NA	NA	plasma_cell
ACH-000051	NA	NA	NA	NA	NA	NA	NA	NA	NA	NA	NA	NA	NA	NA	NA	NA	NA	0	NA	NA	NA	0	soft_tissue
ACH-000052	TP53	17	7579332	7579333	37	+	NA	-	TG	7579332_7579333insTG	Frame_Shift_Ins	NA	NA	NA	NA	NA	1	1	NA	NA	NA	NA	bone
ACH-000053	TP53	17	7577121	7577121	37	+	rs121913343	G	A	7577121G>A	Missense_Mutation	rs121913343	3	250850	1.1959300000000001e-05	563	1	1	NA	NA	NA	NA	lymphocyte
ACH-000054	NA	NA	NA	NA	NA	NA	NA	NA	NA	NA	NA	NA	NA	NA	NA	NA	NA	0	NA	NA	NA	0	soft_tissue
ACH-000055	TP53	17	7578526	7578526	37	+	rs587781991	C	A	7578526C>A	Missense_Mutation	NA	NA	NA	NA	50	1	1	NA	NA	NA	NA	central_nervous_system
ACH-000055	TP53	17	7577538	7577538	37	+	rs11540652	C	T	7577538C>T	Missense_Mutation	rs11540652	3	251474	1.19297e-5	592	1	1	NA	NA	NA	NA	central_nervous_system
ACH-000056	NA	NA	NA	NA	NA	NA	NA	NA	NA	NA	NA	NA	NA	NA	NA	NA	NA	0	NA	NA	NA	NA	lymphocyte
ACH-000057	TP53	17	7578406	7578406	37	+	rs28934578	C	T	7578406C>T	Missense_Mutation	rs28934578	1	251276	3.97969e-6	938	1	1	NA	NA	NA	NA	plasma_cell
ACH-000058	TP53	17	7579547	7579547	37	+	NA	G	-	7579547delG	Frame_Shift_Del	NA	NA	NA	NA	NA	1	1	NA	NA	NA	NA	thyroid
ACH-000059	NA	NA	NA	NA	NA	NA	NA	NA	NA	NA	NA	NA	NA	NA	NA	NA	NA	0	NA	NA	NA	0	blood
ACH-000060	TP53	17	7577517	7577517	37	+	NA	A	T	7577517A>T	Missense_Mutation	NA	NA	NA	NA	9	1	1	NA	NA	NA	NA	pancreas
ACH-000061	TP53	17	7578290	7578290	37	+	NA	C	T	7578290C>T	Splice_Site	NA	NA	NA	NA	38	1	1	NA	NA	NA	NA	lymphocyte
ACH-000062	TP53	17	7578527	7578528	37	+	NA	AA	-	7578527_7578528delAA	Frame_Shift_Del	NA	NA	NA	NA	NA	1	1	NA	NA	NA	NA	lung
ACH-000063	NA	NA	NA	NA	NA	NA	NA	NA	NA	NA	NA	NA	NA	NA	NA	NA	NA	0	NA	NA	NA	0	fibroblast
ACH-000064	NA	NA	NA	NA	NA	NA	NA	NA	NA	NA	NA	NA	NA	NA	NA	NA	NA	0	NA	NA	NA	0	engineered_lung
ACH-000065	NA	NA	NA	NA	NA	NA	NA	NA	NA	NA	NA	NA	NA	NA	NA	NA	NA	0	NA	NA	NA	0	blood
ACH-000066	TP53	17	7578236	7578236	37	+	NA	A	G	7578236A>G	Missense_Mutation	rs1057520008	0	251484	0	23	1	1	NA	NA	NA	NA	lung
ACH-000067	TP53	17	7577538	7577538	37	+	rs11540652	C	T	7577538C>T	Missense_Mutation	rs11540652	3	251474	1.19297e-5	592	1	1	NA	NA	NA	NA	central_nervous_system
ACH-000068	TP53	17	7576897	7576897	37	+	NA	G	A	7576897G>A	Nonsense_Mutation	NA	NA	NA	NA	56	1	1	NA	NA	NA	NA	lymphocyte
ACH-000068	TP53	17	7577547	7577547	37	+	rs121912656|rs397516437	C	T	7577547C>T	Missense_Mutation	rs121912656	1	251464	3.97671e-6	103	1	1	NA	NA	NA	NA	lymphocyte
ACH-000069	NA	NA	NA	NA	NA	NA	NA	NA	NA	NA	NA	NA	NA	NA	NA	NA	NA	0	NA	NA	NA	0	lymphocyte
ACH-000070	NA	NA	NA	NA	NA	NA	NA	NA	NA	NA	NA	NA	NA	NA	NA	NA	NA	0	NA	NA	NA	0	blood
ACH-000071	NA	NA	NA	NA	NA	NA	NA	NA	NA	NA	NA	NA	NA	NA	NA	NA	NA	0	NA	NA	NA	0	fibroblast
ACH-000072	TP53	17	7577582	7577584	37	+	NA	GTG	-	7577582_7577584delGTG	In_Frame_Del	NA	NA	NA	NA	NA	0	0	NA	NA	NA	NA	blood
ACH-000073	NA	NA	NA	NA	NA	NA	NA	NA	NA	NA	NA	NA	NA	NA	NA	NA	NA	0	NA	NA	NA	NA	lymphocyte
ACH-000074	TP53	17	7578535	7578535	37	+	NA	T	C	7578535T>C	Missense_Mutation	rs1057519996	0	250758	0	71	1	1	NA	NA	NA	NA	blood
ACH-000075	NA	NA	NA	NA	NA	NA	NA	NA	NA	NA	NA	NA	NA	NA	NA	NA	NA	0	NA	NA	NA	0	central_nervous_system
ACH-000076	TP53	17	7577142	7577142	37	+	NA	C	G	7577142C>G	Missense_Mutation	NA	NA	NA	NA	15	1	1	NA	NA	NA	NA	blood
ACH-000077	NA	NA	NA	NA	NA	NA	NA	NA	NA	NA	NA	NA	NA	NA	NA	NA	NA	0	NA	NA	NA	0	lymphocyte
ACH-000078	NA	NA	NA	NA	NA	NA	NA	NA	NA	NA	NA	NA	NA	NA	NA	NA	NA	0	NA	NA	NA	0	peripheral_nervous_system
ACH-000079	TP53	17	7577067	7577067	37	+	NA	T	C	7577067T>C	Missense_Mutation	NA	NA	NA	NA	NA	0	0	NA	NA	NA	NA	fibroblast
ACH-000080	NA	NA	NA	NA	NA	NA	NA	NA	NA	NA	NA	NA	NA	NA	NA	NA	NA	0	NA	NA	NA	0	blood
ACH-000081	NA	NA	NA	NA	NA	NA	NA	NA	NA	NA	NA	NA	NA	NA	NA	NA	NA	0	NA	NA	NA	0	blood
ACH-000082	TP53	17	7576927	7576927	37	+	rs587781702	C	T	7576927C>T	Splice_Site	NA	NA	NA	NA	18	1	1	NA	NA	NA	NA	bone
ACH-000083	NA	NA	NA	NA	NA	NA	NA	NA	NA	NA	NA	NA	NA	NA	NA	NA	NA	0	NA	NA	NA	0	fibroblast
ACH-000084	NA	NA	NA	NA	NA	NA	NA	NA	NA	NA	NA	NA	NA	NA	NA	NA	NA	0	NA	NA	NA	0	blood
ACH-000085	TP53	17	7578190	7578190	37	+	rs121912666	T	C	7578190T>C	Missense_Mutation	rs121912666	2	251408	7.9552e-6	295	1	1	NA	NA	NA	NA	pancreas
ACH-000086	NA	NA	NA	NA	NA	NA	NA	NA	NA	NA	NA	NA	NA	NA	NA	NA	NA	0	NA	NA	NA	0	lung
ACH-000087	TP53	17	7578403	7578403	37	+	NA	C	A	7578403C>A	Missense_Mutation	rs786202962	1	251284	3.97956e-6	102	1	1	NA	NA	NA	NA	bone
ACH-000088	NA	NA	NA	NA	NA	NA	NA	NA	NA	NA	NA	NA	NA	NA	NA	NA	NA	0	NA	NA	NA	0	fibroblast
ACH-000089	TP53	17	7577548	7577548	37	+	rs28934575|rs397516437	C	T	7577548C>T	Missense_Mutation	rs28934575	0	251472	0	291	1	1	NA	NA	NA	NA	colorectal
ACH-000090	TP53	17	7578516	7578516	37	+	rs137852794	G	-	7578516delG	Frame_Shift_Del	NA	NA	NA	NA	NA	1	1	NA	NA	NA	NA	prostate
ACH-000091	TP53	17	7579383	7579384	37	+	NA	TT	-	7579383_7579384delTT	Frame_Shift_Del	NA	NA	NA	NA	NA	1	1	NA	NA	NA	NA	ovary
ACH-000092	NA	NA	NA	NA	NA	NA	NA	NA	NA	NA	NA	NA	NA	NA	NA	NA	NA	0	NA	NA	NA	0	lung
ACH-000093	NA	NA	NA	NA	NA	NA	NA	NA	NA	NA	NA	NA	NA	NA	NA	NA	NA	0	NA	NA	NA	NA	pancreas
ACH-000094	TP53	17	7578479	7578479	37	+	rs28934874|rs137852790|rs137852791	G	A	7578479G>A	Missense_Mutation	NA	NA	NA	NA	55	1	1	NA	NA	NA	NA	pancreas
ACH-000095	NA	NA	NA	NA	NA	NA	NA	NA	NA	NA	NA	NA	NA	NA	NA	NA	NA	0	NA	NA	NA	0	central_nervous_system
ACH-000096	TP53	17	7577108	7577108	37	+	NA	C	A	7577108C>A	Missense_Mutation	rs763098116	1	251308	3.97918e-6	49	1	1	NA	NA	NA	NA	kidney
ACH-000097	NA	NA	NA	NA	NA	NA	NA	NA	NA	NA	NA	NA	NA	NA	NA	NA	NA	0	NA	NA	NA	0	breast
ACH-000098	TP53	17	7577144	7577144	37	+	NA	A	G	7577144A>G	Missense_Mutation	NA	NA	NA	NA	12	1	1	NA	NA	NA	NA	central_nervous_system
ACH-000099	NA	NA	NA	NA	NA	NA	NA	NA	NA	NA	NA	NA	NA	NA	NA	NA	NA	0	NA	NA	NA	NA	peripheral_nervous_system
ACH-000100	TP53	17	7578464	7578476	37	+	rs137852790|rs137852791|rs137852793|rs563378859|rs587782705|rs137852789|rs72661116	GGGTGCCGGGCGG	-	7578464_7578476delGGGTGCCGGGCGG	Frame_Shift_Del	NA	NA	NA	NA	NA	1	1	NA	NA	NA	NA	soft_tissue
ACH-000101	TP53	17	7578474	7578475	37	+	rs137852790|rs137852791|rs587782705	-	G	7578474_7578475insG	Frame_Shift_Ins	NA	NA	NA	NA	NA	1	1	NA	NA	NA	NA	blood
ACH-000101	TP53	17	7579312	7579312	37	+	rs55863639	C	T	7579312C>T	Splice_Site	NA	NA	NA	NA	NA	1	1	NA	NA	NA	NA	blood
ACH-000102	TP53	17	7577574	7577574	37	+	NA	T	C	7577574T>C	Missense_Mutation	NA	NA	NA	NA	79	1	1	NA	NA	NA	NA	central_nervous_system
ACH-000103	TP53	17	7578490	7578490	37	+	NA	A	T	7578490A>T	Missense_Mutation	NA	NA	NA	NA	5	1	1	NA	NA	NA	NA	ovary
ACH-000104	TP53	17	7577124	7577124	37	+	rs121912657	C	T	7577124C>T	Missense_Mutation	rs121912657	1	250892	3.98578e-6	56	1	1	NA	NA	NA	NA	blood
ACH-000105	NA	NA	NA	NA	NA	NA	NA	NA	NA	NA	NA	NA	NA	NA	NA	NA	NA	0	NA	NA	NA	0	blood
ACH-000106	NA	NA	NA	NA	NA	NA	NA	NA	NA	NA	NA	NA	NA	NA	NA	NA	NA	0	NA	NA	NA	0	lymphocyte
ACH-000107	TP53	17	7579312	7579312	37	+	rs55863639	C	A	7579312C>A	Splice_Site	NA	NA	NA	NA	NA	1	1	NA	NA	NA	NA	pancreas
ACH-000108	TP53	17	7578474	7578475	37	+	rs137852790|rs137852791|rs587782705	-	G	7578474_7578475insG	Frame_Shift_Ins	NA	NA	NA	NA	NA	1	1	NA	NA	NA	NA	pancreas
ACH-000109	TP53	17	7578290	7578290	37	+	NA	C	T	7578290C>T	Splice_Site	NA	NA	NA	NA	38	1	1	NA	NA	NA	NA	lung
ACH-000110	TP53	17	7577538	7577538	37	+	rs11540652	C	T	7577538C>T	Missense_Mutation	rs11540652	3	251474	1.19297e-5	592	1	1	NA	NA	NA	NA	gastric
ACH-000111	TP53	17	7579363	7579365	37	+	rs587782461|rs587783063	ACC	-	7579363_7579365delACC	In_Frame_Del	NA	NA	NA	NA	NA	0	0	NA	NA	NA	NA	breast
ACH-000112	NA	NA	NA	NA	NA	NA	NA	NA	NA	NA	NA	NA	NA	NA	NA	NA	NA	0	NA	NA	NA	0	blood
ACH-000113	NA	NA	NA	NA	NA	NA	NA	NA	NA	NA	NA	NA	NA	NA	NA	NA	NA	0	NA	NA	NA	0	blood
ACH-000114	TP53	17	7577548	7577548	37	+	rs28934575|rs397516437	C	T	7577548C>T	Missense_Mutation	rs28934575	0	251472	0	291	1	1	NA	NA	NA	NA	pancreas
ACH-000114	TP53	17	7573948	7573948	37	+	rs35993958	C	A	7573948C>A	Missense_Mutation	rs35993958	14	250440	5.59016e-5	NA	0	1	NA	NA	NA	NA	pancreas
ACH-000115	TP53	17	7577539	7577539	37	+	rs397516437|rs121912651	G	A	7577539G>A	Missense_Mutation	rs121912651	1	251476	3.97652e-6	472	1	1	NA	NA	NA	NA	prostate
ACH-000116	TP53	17	7578475	7578475	37	+	rs137852790|rs137852791|rs587782705	G	-	7578475delG	Frame_Shift_Del	NA	NA	NA	NA	NA	1	1	NA	NA	NA	NA	ovary
ACH-000117	TP53	17	7577127	7577128	37	+	NA	-	A	7577127_7577128insA	Frame_Shift_Ins	NA	NA	NA	NA	NA	1	1	NA	NA	NA	NA	breast
ACH-000118	TP53	17	7577094	7577094	37	+	rs28934574	G	A	7577094G>A	Missense_Mutation	rs28934574	1	251410	3.97757e-6	464	1	1	NA	NA	NA	NA	pancreas
ACH-000119	NA	NA	NA	NA	NA	NA	NA	NA	NA	NA	NA	NA	NA	NA	NA	NA	NA	0	NA	NA	NA	0	fibroblast
ACH-000120	NA	NA	NA	NA	NA	NA	NA	NA	NA	NA	NA	NA	NA	NA	NA	NA	NA	0	NA	NA	NA	0	peripheral_nervous_system
ACH-000121	TP53	17	7577120	7577120	37	+	rs28934576	C	T	7577120C>T	Missense_Mutation	rs28934576	4	251054	1.59328e-5	533	1	1	NA	NA	NA	NA	lung
ACH-000122	TP53	17	7577534	7577534	37	+	rs28934571	C	G	7577534C>G	Missense_Mutation	NA	NA	NA	NA	12	1	1	NA	NA	NA	NA	blood
ACH-000122	TP53	17	7578212	7578212	37	+	rs397516436	G	A	7578212G>A	Nonsense_Mutation	rs397516436	0	251460	0	402	1	1	NA	NA	NA	NA	blood
ACH-000123	NA	NA	NA	NA	NA	NA	NA	NA	NA	NA	NA	NA	NA	NA	NA	NA	NA	0	NA	NA	NA	0	ovary
ACH-000124	NA	NA	NA	NA	NA	NA	NA	NA	NA	NA	NA	NA	NA	NA	NA	NA	NA	0	NA	NA	NA	0	lymphocyte
ACH-000125	NA	NA	NA	NA	NA	NA	NA	NA	NA	NA	NA	NA	NA	NA	NA	NA	NA	0	NA	NA	NA	0	fibroblast
ACH-000126	NA	NA	NA	NA	NA	NA	NA	NA	NA	NA	NA	NA	NA	NA	NA	NA	NA	0	NA	NA	NA	0	central_nervous_system
ACH-000127	TP53	17	7578552	7578552	37	+	NA	G	C	7578552G>C	Nonsense_Mutation	NA	NA	NA	NA	4	1	1	NA	NA	NA	NA	kidney
ACH-000128	TP53	17	7578406	7578406	37	+	rs28934578	C	T	7578406C>T	Missense_Mutation	rs28934578	1	251276	3.97969e-6	938	1	1	NA	NA	NA	NA	central_nervous_system
ACH-000129	NA	NA	NA	NA	NA	NA	NA	NA	NA	NA	NA	NA	NA	NA	NA	NA	NA	0	NA	NA	NA	0	lung
ACH-000130	NA	NA	NA	NA	NA	NA	NA	NA	NA	NA	NA	NA	NA	NA	NA	NA	NA	0	NA	NA	NA	0	blood
ACH-000131	NA	NA	NA	NA	NA	NA	NA	NA	NA	NA	NA	NA	NA	NA	NA	NA	NA	0	NA	NA	NA	0	fibroblast
ACH-000132	TP53	17	7577495	7577514	37	+	rs28934577|rs121912652	TGACCTGGAGTCTTCCAGTG	-	7577495_7577514delTGACCTGGAGTCTTCCAGTG	Splice_Site	NA	NA	NA	NA	NA	1	1	NA	NA	NA	NA	ovary
ACH-000133	TP53	17	7578394	7578394	37	+	NA	T	C	7578394T>C	Missense_Mutation	rs1057519991	1	251340	3.97867e-6	104	1	1	NA	NA	NA	NA	fibroblast
ACH-000134	NA	NA	NA	NA	NA	NA	NA	NA	NA	NA	NA	NA	NA	NA	NA	NA	NA	0	NA	NA	NA	0	fibroblast
ACH-000135	TP53	17	7578203	7578203	37	+	NA	C	A	7578203C>A	Missense_Mutation	NA	NA	NA	NA	25	1	1	NA	NA	NA	NA	fibroblast
ACH-000136	NA	NA	NA	NA	NA	NA	NA	NA	NA	NA	NA	NA	NA	NA	NA	NA	NA	0	NA	NA	NA	0	peripheral_nervous_system
ACH-000137	TP53	17	7577121	7577121	37	+	rs121913343	G	A	7577121G>A	Missense_Mutation	rs121913343	3	250850	1.1959300000000001e-05	563	1	1	NA	NA	NA	NA	central_nervous_system
ACH-000138	TP53	17	7577557	7577557	37	+	rs397516437	A	G	7577557A>G	Missense_Mutation	NA	NA	NA	NA	6	1	1	NA	NA	NA	NA	pancreas
ACH-000139	NA	NA	NA	NA	NA	NA	NA	NA	NA	NA	NA	NA	NA	NA	NA	NA	NA	0	NA	NA	NA	0	pancreas
ACH-000140	NA	NA	NA	NA	NA	NA	NA	NA	NA	NA	NA	NA	NA	NA	NA	NA	NA	0	NA	NA	NA	0	lymphocyte
ACH-000141	TP53	17	7578199	7578199	37	+	NA	A	C	7578199A>C	Missense_Mutation	NA	NA	NA	NA	1	0	0	NA	NA	NA	NA	bile_duct
ACH-000142	TP53	17	7577094	7577094	37	+	rs28934574	G	A	7577094G>A	Missense_Mutation	rs28934574	1	251410	3.97757e-6	464	1	1	NA	NA	NA	NA	urinary_tract
ACH-000143	TP53	17	7577138	7577138	37	+	rs587780075	C	T	7577138C>T	Missense_Mutation	rs587780075	3	249356	1.2031e-5	8	1	1	NA	NA	NA	NA	lung
ACH-000143	TP53	17	7577094	7577094	37	+	rs28934574	G	A	7577094G>A	Missense_Mutation	rs28934574	1	251410	3.97757e-6	464	1	1	NA	NA	NA	NA	lung
ACH-000144	TP53	17	7578212	7578212	37	+	rs397516436	G	A	7578212G>A	Nonsense_Mutation	rs397516436	0	251460	0	402	1	1	NA	NA	NA	NA	gastric
ACH-000145	TP53	17	7577548	7577548	37	+	rs28934575|rs397516437	C	T	7577548C>T	Missense_Mutation	rs28934575	0	251472	0	291	1	1	NA	NA	NA	NA	soft_tissue
ACH-000145	TP53	17	7577571	7577571	37	+	NA	A	T	7577571A>T	Missense_Mutation	rs765848205	0	251482	0	11	1	1	NA	NA	NA	NA	soft_tissue
ACH-000146	TP53	17	7578385	7578410	37	+	rs138729528|rs397514495|rs587782596|rs28934578|rs147002414|rs587780070	CAGCGCTCATGGTGGGGGCAGCGCCT	-	7578385_7578410delCAGCGCTCATGGTGGGGGCAGCGCCT	Frame_Shift_Del	NA	NA	NA	NA	NA	1	1	NA	NA	NA	NA	blood
ACH-000147	TP53	17	7578269	7578269	37	+	rs587780071	G	A	7578269G>A	Missense_Mutation	NA	NA	NA	NA	25	1	1	NA	NA	NA	NA	breast
ACH-000148	TP53	17	7578461	7578461	37	+	rs121912654	C	A	7578461C>A	Missense_Mutation	NA	NA	NA	NA	139	1	1	NA	NA	NA	NA	breast
ACH-000149	NA	NA	NA	NA	NA	NA	NA	NA	NA	NA	NA	NA	NA	NA	NA	NA	NA	0	NA	NA	NA	0	peripheral_nervous_system
ACH-000150	TP53	17	7578190	7578190	37	+	rs121912666	T	C	7578190T>C	Missense_Mutation	rs121912666	2	251408	7.9552e-6	295	1	1	NA	NA	NA	NA	lung
ACH-000151	NA	NA	NA	NA	NA	NA	NA	NA	NA	NA	NA	NA	NA	NA	NA	NA	NA	0	NA	NA	NA	0	blood
ACH-000152	TP53	17	7577082	7577082	37	+	NA	C	T	7577082C>T	Missense_Mutation	NA	NA	NA	NA	66	1	1	NA	NA	NA	NA	central_nervous_system
ACH-000153	NA	NA	NA	NA	NA	NA	NA	NA	NA	NA	NA	NA	NA	NA	NA	NA	NA	0	NA	NA	NA	0	lung
ACH-000154	NA	NA	NA	NA	NA	NA	NA	NA	NA	NA	NA	NA	NA	NA	NA	NA	NA	0	NA	NA	NA	0	fibroblast
ACH-000155	TP53	17	7578275	7578277	37	+	rs587778718	GAG	-	7578275_7578277delGAG	In_Frame_Del	NA	NA	NA	NA	NA	0	0	NA	NA	NA	NA	pancreas
ACH-000156	NA	NA	NA	NA	NA	NA	NA	NA	NA	NA	NA	NA	NA	NA	NA	NA	NA	0	NA	NA	NA	0	blood
ACH-000157	TP53	17	7577536	7577536	37	+	rs587782082	T	C	7577536T>C	Missense_Mutation	NA	NA	NA	NA	29	1	1	NA	NA	NA	NA	lymphocyte
ACH-000158	NA	NA	NA	NA	NA	NA	NA	NA	NA	NA	NA	NA	NA	NA	NA	NA	NA	0	NA	NA	NA	0	lymphocyte
ACH-000159	NA	NA	NA	NA	NA	NA	NA	NA	NA	NA	NA	NA	NA	NA	NA	NA	NA	0	NA	NA	NA	0	kidney
ACH-000160	NA	NA	NA	NA	NA	NA	NA	NA	NA	NA	NA	NA	NA	NA	NA	NA	NA	0	NA	NA	NA	0	soft_tissue
ACH-000161	NA	NA	NA	NA	NA	NA	NA	NA	NA	NA	NA	NA	NA	NA	NA	NA	NA	0	NA	NA	NA	0	lung
ACH-000162	TP53	17	7578475	7578475	37	+	rs137852790|rs137852791|rs587782705	G	A	7578475G>A	Missense_Mutation	rs587782705	2	251274	7.95944e-6	58	1	1	NA	NA	NA	NA	lymphocyte
ACH-000162	TP53	17	7577586	7577586	37	+	rs587781589	A	T	7577586A>T	Missense_Mutation	NA	NA	NA	NA	3	1	1	NA	NA	NA	NA	lymphocyte
ACH-000163	TP53	17	7577517	7577517	37	+	NA	A	C	7577517A>C	Missense_Mutation	NA	NA	NA	NA	7	1	1	NA	NA	NA	NA	thyroid
ACH-000164	TP53	17	7577120	7577120	37	+	rs28934576	C	T	7577120C>T	Missense_Mutation	rs28934576	4	251054	1.59328e-5	533	1	1	NA	NA	NA	NA	pancreas
ACH-000165	NA	NA	NA	NA	NA	NA	NA	NA	NA	NA	NA	NA	NA	NA	NA	NA	NA	0	NA	NA	NA	0	fibroblast
ACH-000166	TP53	17	7577581	7577581	37	+	NA	A	C	7577581A>C	Missense_Mutation	NA	NA	NA	NA	5	1	1	NA	NA	NA	NA	blood
ACH-000167	NA	NA	NA	NA	NA	NA	NA	NA	NA	NA	NA	NA	NA	NA	NA	NA	NA	0	NA	NA	NA	0	plasma_cell
ACH-000168	TP53	17	7577558	7577558	37	+	rs397516437	G	-	7577558delG	Frame_Shift_Del	NA	NA	NA	NA	NA	1	1	NA	NA	NA	NA	blood
ACH-000169	TP53	17	7577539	7577539	37	+	rs397516437|rs121912651	G	A	7577539G>A	Missense_Mutation	rs121912651	1	251476	3.97652e-6	472	1	1	NA	NA	NA	NA	soft_tissue
ACH-000170	NA	NA	NA	NA	NA	NA	NA	NA	NA	NA	NA	NA	NA	NA	NA	NA	NA	0	NA	NA	NA	0	engineered_prostate
ACH-000171	TP53	17	7579541	7579544	37	+	rs587781460|rs587780728	TCGT	-	7579541_7579544delTCGT	Frame_Shift_Del	NA	NA	NA	NA	NA	1	1	NA	NA	NA	NA	kidney
ACH-000171	TP53	17	7578466	7578466	37	+	NA	G	A	7578466G>A	Missense_Mutation	NA	NA	NA	NA	6	1	1	NA	NA	NA	NA	kidney
ACH-000172	NA	NA	NA	NA	NA	NA	NA	NA	NA	NA	NA	NA	NA	NA	NA	NA	NA	0	NA	NA	NA	0	soft_tissue
ACH-000173	TP53	17	7578431	7578431	37	+	NA	G	A	7578431G>A	Nonsense_Mutation	.	0	251344	0	32	1	1	NA	NA	NA	NA	uterus
ACH-000174	TP53	17	7578448	7578448	37	+	NA	G	T	7578448G>T	Missense_Mutation	NA	NA	NA	NA	10	1	1	NA	NA	NA	NA	thyroid
ACH-000175	TP53	17	7578406	7578406	37	+	rs28934578	C	A	7578406C>A	Missense_Mutation	NA	NA	NA	NA	21	1	1	NA	NA	NA	NA	fibroblast
ACH-000176	TP53	17	7578503	7578503	37	+	rs587782620	C	T	7578503C>T	Missense_Mutation	NA	NA	NA	NA	21	1	1	NA	NA	NA	NA	lung
ACH-000177	NA	NA	NA	NA	NA	NA	NA	NA	NA	NA	NA	NA	NA	NA	NA	NA	NA	0	NA	NA	NA	0	prostate
ACH-000178	NA	NA	NA	NA	NA	NA	NA	NA	NA	NA	NA	NA	NA	NA	NA	NA	NA	0	NA	NA	NA	0	pancreas
ACH-000179	TP53	17	7577538	7577538	37	+	rs11540652	C	A	7577538C>A	Missense_Mutation	NA	NA	NA	NA	41	1	1	NA	NA	NA	NA	lung
ACH-000180	TP53	17	7577106	7577106	37	+	rs17849781	G	A	7577106G>A	Missense_Mutation	NA	NA	NA	NA	67	1	1	NA	NA	NA	NA	fibroblast
ACH-000181	NA	NA	NA	NA	NA	NA	NA	NA	NA	NA	NA	NA	NA	NA	NA	NA	NA	0	NA	NA	NA	0	upper_aerodigestive
ACH-000182	NA	NA	NA	NA	NA	NA	NA	NA	NA	NA	NA	NA	NA	NA	NA	NA	NA	0	NA	NA	NA	0	bile_duct
ACH-000183	TP53	17	7577499	7577499	37	+	NA	C	G	7577499C>G	Splice_Site	NA	NA	NA	NA	2	1	1	NA	NA	NA	NA	plasma_cell
ACH-000184	NA	NA	NA	NA	NA	NA	NA	NA	NA	NA	NA	NA	NA	NA	NA	NA	NA	0	NA	NA	NA	0	fibroblast
ACH-000185	NA	NA	NA	NA	NA	NA	NA	NA	NA	NA	NA	NA	NA	NA	NA	NA	NA	0	NA	NA	NA	0	fibroblast
ACH-000186	TP53	17	7577574	7577574	37	+	NA	T	C	7577574T>C	Missense_Mutation	NA	NA	NA	NA	79	1	1	NA	NA	NA	NA	lung
ACH-000187	TP53	17	7576927	7576927	37	+	rs587781702	C	T	7576927C>T	Splice_Site	NA	NA	NA	NA	18	1	1	NA	NA	NA	NA	lung
ACH-000188	TP53	17	7578222	7578223	37	+	NA	TC	-	7578222_7578223delTC	Frame_Shift_Del	NA	NA	NA	NA	NA	1	1	NA	NA	NA	NA	upper_aerodigestive
ACH-000189	NA	NA	NA	NA	NA	NA	NA	NA	NA	NA	NA	NA	NA	NA	NA	NA	NA	0	NA	NA	NA	NA	kidney
ACH-000190	TP53	17	7577575	7577585	37	+	rs144340710|rs587780073|rs587782289	AGTTGTAGTGG	-	7577575_7577585delAGTTGTAGTGG	Frame_Shift_Del	NA	NA	NA	NA	NA	1	1	NA	NA	NA	NA	lymphocyte
ACH-000191	TP53	17	7577529	7577529	37	+	NA	A	G	7577529A>G	Missense_Mutation	NA	NA	NA	NA	3	1	1	NA	NA	NA	NA	thyroid
ACH-000192	TP53	17	7577018	7577018	37	+	NA	C	G	7577018C>G	Splice_Site	NA	NA	NA	NA	4	1	1	NA	NA	NA	NA	uterus
ACH-000193	TP53	17	7578526	7578526	37	+	rs587781991	C	T	7578526C>T	Missense_Mutation	rs587781991	0	250966	0	76	1	1	NA	NA	NA	NA	plasma_cell
ACH-000194	NA	NA	NA	NA	NA	NA	NA	NA	NA	NA	NA	NA	NA	NA	NA	NA	NA	0	NA	NA	NA	0	fibroblast
ACH-000195	TP53	17	7577539	7577539	37	+	rs397516437|rs121912651	G	A	7577539G>A	Missense_Mutation	rs121912651	1	251476	3.97652e-6	472	1	1	NA	NA	NA	NA	blood
ACH-000195	TP53	17	7578369	7578369	37	+	NA	A	T	7578369A>T	Splice_Site	NA	NA	NA	NA	4	1	1	NA	NA	NA	NA	blood
ACH-000196	TP53	17	7577610	7577610	37	+	NA	T	A	7577610T>A	Splice_Site	NA	NA	NA	NA	13	1	1	NA	NA	NA	NA	breast
ACH-000197	TP53	17	7577548	7577548	37	+	rs28934575|rs397516437	C	T	7577548C>T	Missense_Mutation	rs28934575	0	251472	0	291	1	1	NA	NA	NA	NA	blood
ACH-000197	TP53	17	7577538	7577538	37	+	rs11540652	C	T	7577538C>T	Missense_Mutation	rs11540652	3	251474	1.19297e-5	592	1	1	NA	NA	NA	NA	blood
ACH-000198	NA	NA	NA	NA	NA	NA	NA	NA	NA	NA	NA	NA	NA	NA	NA	NA	NA	0	NA	NA	NA	0	blood
ACH-000199	NA	NA	NA	NA	NA	NA	NA	NA	NA	NA	NA	NA	NA	NA	NA	NA	NA	0	NA	NA	NA	0	fibroblast
ACH-000200	NA	NA	NA	NA	NA	NA	NA	NA	NA	NA	NA	NA	NA	NA	NA	NA	NA	0	NA	NA	NA	0	central_nervous_system
ACH-000201	NA	NA	NA	NA	NA	NA	NA	NA	NA	NA	NA	NA	NA	NA	NA	NA	NA	0	NA	NA	NA	0	soft_tissue
ACH-000202	TP53	17	7577539	7577539	37	+	rs397516437|rs121912651	G	A	7577539G>A	Missense_Mutation	rs121912651	1	251476	3.97652e-6	472	1	1	NA	NA	NA	NA	colorectal
ACH-000203	NA	NA	NA	NA	NA	NA	NA	NA	NA	NA	NA	NA	NA	NA	NA	NA	NA	0	NA	NA	NA	0	peripheral_nervous_system
ACH-000204	TP53	17	7577082	7577082	37	+	NA	C	T	7577082C>T	Missense_Mutation	NA	NA	NA	NA	66	1	1	NA	NA	NA	NA	plasma_cell
ACH-000205	NA	NA	NA	NA	NA	NA	NA	NA	NA	NA	NA	NA	NA	NA	NA	NA	NA	0	NA	NA	NA	NA	pancreas
ACH-000206	NA	NA	NA	NA	NA	NA	NA	NA	NA	NA	NA	NA	NA	NA	NA	NA	NA	0	NA	NA	NA	0	lymphocyte
ACH-000207	TP53	17	7578406	7578406	37	+	rs28934578	C	T	7578406C>T	Missense_Mutation	rs28934578	1	251276	3.97969e-6	938	1	1	NA	NA	NA	NA	upper_aerodigestive
ACH-000208	TP53	17	7577127	7577127	37	+	NA	C	T	7577127C>T	Missense_Mutation	NA	NA	NA	NA	42	1	1	NA	NA	NA	NA	central_nervous_system
ACH-000209	NA	NA	NA	NA	NA	NA	NA	NA	NA	NA	NA	NA	NA	NA	NA	NA	NA	0	NA	NA	NA	0	bile_duct
ACH-000210	NA	NA	NA	NA	NA	NA	NA	NA	NA	NA	NA	NA	NA	NA	NA	NA	NA	0	NA	NA	NA	NA	bone
ACH-000211	TP53	17	7577556	7577556	37	+	rs121912655|rs397516437	C	A	7577556C>A	Missense_Mutation	NA	NA	NA	NA	42	1	1	NA	NA	NA	NA	central_nervous_system
ACH-000212	TP53	17	7578175	7578175	37	+	NA	A	C	7578175A>C	Splice_Site	NA	NA	NA	NA	4	1	1	NA	NA	NA	NA	breast
ACH-000213	TP53	17	7577517	7577517	37	+	NA	A	G	7577517A>G	Missense_Mutation	NA	NA	NA	NA	17	1	1	NA	NA	NA	NA	pancreas
ACH-000214	NA	NA	NA	NA	NA	NA	NA	NA	NA	NA	NA	NA	NA	NA	NA	NA	NA	0	NA	NA	NA	0	fibroblast
ACH-000215	TP53	17	7578260	7578260	37	+	NA	C	G	7578260C>G	Missense_Mutation	NA	NA	NA	NA	NA	0	0	NA	NA	NA	NA	central_nervous_system
ACH-000216	TP53	17	7577141	7577141	37	+	rs193920774	C	T	7577141C>T	Missense_Mutation	NA	NA	NA	NA	57	1	1	NA	NA	NA	NA	esophagus
ACH-000217	TP53	17	7574009	7574019	37	+	rs121912664|rs587782529|rs17882252|rs150293825	TCTCGAAGCGC	-	7574009_7574019delTCTCGAAGCGC	Frame_Shift_Del	NA	NA	NA	NA	NA	1	1	NA	NA	NA	NA	liver
ACH-000218	NA	NA	NA	NA	NA	NA	NA	NA	NA	NA	NA	NA	NA	NA	NA	NA	NA	0	NA	NA	NA	0	blood
ACH-000219	NA	NA	NA	NA	NA	NA	NA	NA	NA	NA	NA	NA	NA	NA	NA	NA	NA	0	NA	NA	NA	0	skin
ACH-000220	TP53	17	7578490	7578490	37	+	NA	A	C	7578490A>C	Missense_Mutation	NA	NA	NA	NA	7	1	1	NA	NA	NA	NA	lymphocyte
ACH-000221	TP53	17	7578177	7578177	37	+	rs267605076	C	T	7578177C>T	Splice_Site	NA	NA	NA	NA	NA	1	1	NA	NA	NA	NA	liver
ACH-000222	TP53	17	7578527	7578527	37	+	NA	A	-	7578527delA	Frame_Shift_Del	NA	NA	NA	NA	NA	1	1	NA	NA	NA	NA	pancreas
ACH-000223	TP53	17	7577022	7577022	37	+	rs121913344	G	A	7577022G>A	Nonsense_Mutation	NA	NA	NA	NA	182	1	1	NA	NA	NA	NA	breast
ACH-000224	NA	NA	NA	NA	NA	NA	NA	NA	NA	NA	NA	NA	NA	NA	NA	NA	NA	0	NA	NA	NA	0	fibroblast
ACH-000225	TP53	17	7578203	7578203	37	+	NA	C	T	7578203C>T	Missense_Mutation	NA	NA	NA	NA	52	1	1	NA	NA	NA	NA	gastric
ACH-000225	TP53	17	7578393	7578393	37	+	NA	A	C	7578393A>C	Missense_Mutation	NA	NA	NA	NA	9	1	1	NA	NA	NA	NA	gastric
ACH-000226	NA	NA	NA	NA	NA	NA	NA	NA	NA	NA	NA	NA	NA	NA	NA	NA	NA	0	NA	NA	NA	0	lymphocyte
ACH-000227	NA	NA	NA	NA	NA	NA	NA	NA	NA	NA	NA	NA	NA	NA	NA	NA	NA	0	NA	NA	NA	0	peripheral_nervous_system
ACH-000228	TP53	17	7578410	7578412	37	+	NA	TCA	-	7578410_7578412delTCA	In_Frame_Del	NA	NA	NA	NA	NA	0	0	NA	NA	NA	NA	upper_aerodigestive
ACH-000229	NA	NA	NA	NA	NA	NA	NA	NA	NA	NA	NA	NA	NA	NA	NA	NA	NA	0	NA	NA	NA	0	fibroblast
ACH-000230	NA	NA	NA	NA	NA	NA	NA	NA	NA	NA	NA	NA	NA	NA	NA	NA	NA	0	NA	NA	NA	0	fibroblast
ACH-000231	TP53	17	7577559	7577559	37	+	rs397516437|rs28934573	G	A	7577559G>A	Missense_Mutation	rs28934573	1	251476	3.97652e-6	125	1	1	NA	NA	NA	NA	central_nervous_system
ACH-000232	TP53	17	7577120	7577120	37	+	rs28934576	C	T	7577120C>T	Missense_Mutation	rs28934576	4	251054	1.59328e-5	533	1	1	NA	NA	NA	NA	central_nervous_system
ACH-000233	TP53	17	7578206	7578206	37	+	NA	T	A	7578206T>A	Missense_Mutation	NA	NA	NA	NA	2	0	0	NA	NA	NA	NA	lymphocyte
ACH-000234	NA	NA	NA	NA	NA	NA	NA	NA	NA	NA	NA	NA	NA	NA	NA	NA	NA	0	NA	NA	NA	0	kidney
ACH-000235	TP53	17	7577548	7577548	37	+	rs28934575|rs397516437	C	T	7577548C>T	Missense_Mutation	rs28934575	0	251472	0	291	1	1	NA	NA	NA	NA	pancreas
ACH-000236	TP53	17	7577556	7577569	37	+	rs121912655|rs193920789|rs397516437|rs28934573	CAGGAACTGTTACA	-	7577556_7577569delCAGGAACTGTTACA	Frame_Shift_Del	NA	NA	NA	NA	NA	1	1	NA	NA	NA	NA	colorectal
ACH-000237	TP53	17	7578212	7578212	37	+	rs397516436	G	A	7578212G>A	Nonsense_Mutation	rs397516436	0	251460	0	402	1	1	NA	NA	NA	NA	ovary
ACH-000238	TP53	17	7578479	7578479	37	+	rs28934874|rs137852790|rs137852791	G	A	7578479G>A	Missense_Mutation	NA	NA	NA	NA	55	1	1	NA	NA	NA	NA	upper_aerodigestive
ACH-000239	TP53	17	7578271	7578271	37	+	NA	T	G	7578271T>G	Missense_Mutation	NA	NA	NA	NA	7	1	1	NA	NA	NA	NA	gastric
ACH-000240	NA	NA	NA	NA	NA	NA	NA	NA	NA	NA	NA	NA	NA	NA	NA	NA	NA	0	NA	NA	NA	0	fibroblast
ACH-000241	NA	NA	NA	NA	NA	NA	NA	NA	NA	NA	NA	NA	NA	NA	NA	NA	NA	0	NA	NA	NA	0	blood
ACH-000242	NA	NA	NA	NA	NA	NA	NA	NA	NA	NA	NA	NA	NA	NA	NA	NA	NA	0	NA	NA	NA	0	urinary_tract
ACH-000243	TP53	17	7576837	7576874	37	+	rs1800899|rs11575997|rs121912659|rs11575996|rs369599972	TCCCAAGACTTAGTACCTGAAGGGTGAAATATTCTCCA	-	7576837_7576874delTCCCAAGACTTAGTACCTGAAGGGTGAAATATTCTCCA	Splice_Site	NA	NA	NA	NA	NA	1	1	NA	NA	NA	NA	pancreas
ACH-000244	NA	NA	NA	NA	NA	NA	NA	NA	NA	NA	NA	NA	NA	NA	NA	NA	NA	0	NA	NA	NA	0	central_nervous_system
ACH-000245	TP53	17	7577538	7577538	37	+	rs11540652	C	T	7577538C>T	Missense_Mutation	rs11540652	3	251474	1.19297e-5	592	1	1	NA	NA	NA	NA	lymphocyte
ACH-000246	TP53	17	7578457	7578457	37	+	rs587782144	C	T	7578457C>T	Missense_Mutation	rs587782144	1	251268	3.97981e-6	75	1	1	NA	NA	NA	NA	kidney
ACH-000247	TP53	17	7579705	7579705	37	+	rs587782270|rs201753350	C	T	7579705C>T	Missense_Mutation	rs201753350	63	249510	2.52495e-4	NA	0	0	NA	NA	NA	NA	gastric
ACH-000248	TP53	17	7578406	7578406	37	+	rs28934578	C	T	7578406C>T	Missense_Mutation	rs28934578	1	251276	3.97969e-6	938	1	1	NA	NA	NA	NA	breast
ACH-000249	TP53	17	7578205	7578205	37	+	rs587782177	C	T	7578205C>T	Missense_Mutation	NA	NA	NA	NA	13	1	1	NA	NA	NA	NA	colorectal
ACH-000250	TP53	17	7578176	7578176	37	+	NA	C	A	7578176C>A	Splice_Site	NA	NA	NA	NA	42	1	1	NA	NA	NA	NA	kidney
ACH-000251	TP53	17	7578550	7578550	37	+	NA	G	A	7578550G>A	Missense_Mutation	NA	NA	NA	NA	80	1	1	NA	NA	NA	NA	lung
ACH-000252	TP53	17	7577548	7577548	37	+	rs28934575|rs397516437	C	T	7577548C>T	Missense_Mutation	rs28934575	0	251472	0	291	1	1	NA	NA	NA	NA	colorectal
ACH-000253	NA	NA	NA	NA	NA	NA	NA	NA	NA	NA	NA	NA	NA	NA	NA	NA	NA	0	NA	NA	NA	0	colorectal
ACH-000254	TP53	17	7578176	7578176	37	+	NA	C	T	7578176C>T	Splice_Site	NA	NA	NA	NA	27	1	1	NA	NA	NA	NA	upper_aerodigestive
ACH-000255	TP53	17	7578406	7578406	37	+	rs28934578	C	T	7578406C>T	Missense_Mutation	rs28934578	1	251276	3.97969e-6	938	1	1	NA	NA	NA	NA	gastric
ACH-000256	TP53	17	7578266	7578266	37	+	NA	T	A	7578266T>A	Missense_Mutation	NA	NA	NA	NA	20	1	1	NA	NA	NA	NA	ovary
ACH-000257	TP53	17	7578546	7578558	37	+	NA	AGGGGAGTACTGT	-	7578546_7578558delAGGGGAGTACTGT	Splice_Site	NA	NA	NA	NA	NA	1	1	NA	NA	NA	NA	lung
ACH-000258	NA	NA	NA	NA	NA	NA	NA	NA	NA	NA	NA	NA	NA	NA	NA	NA	NA	0	NA	NA	NA	0	breast
ACH-000259	TP53	17	7578401	7578401	37	+	rs147002414	G	T	7578401G>T	Missense_Mutation	NA	NA	NA	NA	NA	0	0	NA	NA	NA	NA	peripheral_nervous_system
ACH-000260	NA	NA	NA	NA	NA	NA	NA	NA	NA	NA	NA	NA	NA	NA	NA	NA	NA	0	NA	NA	NA	0	peripheral_nervous_system
ACH-000261	TP53	17	7579377	7579377	37	+	NA	G	A	7579377G>A	Nonsense_Mutation	NA	NA	NA	NA	34	1	1	NA	NA	NA	NA	lung
ACH-000262	NA	NA	NA	NA	NA	NA	NA	NA	NA	NA	NA	NA	NA	NA	NA	NA	NA	0	NA	NA	NA	0	kidney
ACH-000263	TP53	17	7577538	7577538	37	+	rs11540652	C	T	7577538C>T	Missense_Mutation	rs11540652	3	251474	1.19297e-5	592	1	1	NA	NA	NA	NA	blood
ACH-000264	TP53	17	7578263	7578263	37	+	rs397516435	G	A	7578263G>A	Nonsense_Mutation	rs397516435	1	251474	3.97655e-6	278	1	1	NA	NA	NA	NA	lung
ACH-000265	NA	NA	NA	NA	NA	NA	NA	NA	NA	NA	NA	NA	NA	NA	NA	NA	NA	0	NA	NA	NA	0	pancreas
ACH-000266	TP53	17	7578205	7578205	37	+	rs587782177	C	A	7578205C>A	Missense_Mutation	NA	NA	NA	NA	25	1	1	NA	NA	NA	NA	pancreas
ACH-000267	NA	NA	NA	NA	NA	NA	NA	NA	NA	NA	NA	NA	NA	NA	NA	NA	NA	0	NA	NA	NA	NA	lymphocyte
ACH-000268	TP53	17	7578406	7578406	37	+	rs28934578	C	T	7578406C>T	Missense_Mutation	rs28934578	1	251276	3.97969e-6	938	1	1	NA	NA	NA	NA	bile_duct
ACH-000269	NA	NA	NA	NA	NA	NA	NA	NA	NA	NA	NA	NA	NA	NA	NA	NA	NA	0	NA	NA	NA	0	central_nervous_system
ACH-000270	TP53	17	7578371	7578371	37	+	NA	C	G	7578371C>G	Splice_Site	NA	NA	NA	NA	3	1	1	NA	NA	NA	NA	pancreas
ACH-000271	TP53	17	7574034	7574034	37	+	rs587782272	C	T	7574034C>T	Splice_Site	NA	NA	NA	NA	33	1	1	NA	NA	NA	NA	lymphocyte
ACH-000272	NA	NA	NA	NA	NA	NA	NA	NA	NA	NA	NA	NA	NA	NA	NA	NA	NA	0	NA	NA	NA	0	kidney
ACH-000273	TP53	17	7574003	7574003	37	+	NA	G	-	7574003delG	Frame_Shift_Del	NA	NA	NA	NA	NA	1	1	NA	NA	NA	NA	central_nervous_system
ACH-000274	NA	NA	NA	NA	NA	NA	NA	NA	NA	NA	NA	NA	NA	NA	NA	NA	NA	0	NA	NA	NA	0	skin
ACH-000275	NA	NA	NA	NA	NA	NA	NA	NA	NA	NA	NA	NA	NA	NA	NA	NA	NA	0	NA	NA	NA	NA	fibroblast
ACH-000276	TP53	17	7577120	7577120	37	+	rs28934576	C	A	7577120C>A	Missense_Mutation	rs28934576	1	251054	3.98321e-6	110	1	1	NA	NA	NA	NA	breast
ACH-000277	TP53	17	7579461	7579467	37	+	rs587781832	CAGGGGC	-	7579461_7579467delCAGGGGC	Frame_Shift_Del	NA	NA	NA	NA	NA	1	1	NA	NA	NA	NA	breast
ACH-000277	TP53	17	7578190	7578190	37	+	rs121912666	T	C	7578190T>C	Missense_Mutation	rs121912666	2	251408	7.9552e-6	295	1	1	NA	NA	NA	NA	breast
ACH-000278	TP53	17	7578190	7578190	37	+	rs121912666	T	C	7578190T>C	Missense_Mutation	rs121912666	2	251408	7.9552e-6	295	1	1	NA	NA	NA	NA	ovary
ACH-000279	TP53	17	7578526	7578526	37	+	rs587781991	C	A	7578526C>A	Missense_Mutation	NA	NA	NA	NA	50	1	1	NA	NA	NA	NA	bone
ACH-000280	NA	NA	NA	NA	NA	NA	NA	NA	NA	NA	NA	NA	NA	NA	NA	NA	NA	0	NA	NA	NA	0	ovary
ACH-000281	TP53	17	7578448	7578448	37	+	NA	G	T	7578448G>T	Missense_Mutation	NA	NA	NA	NA	10	1	1	NA	NA	NA	NA	pancreas
ACH-000282	TP53	17	7577556	7577556	37	+	rs121912655|rs397516437	C	A	7577556C>A	Missense_Mutation	NA	NA	NA	NA	42	1	1	NA	NA	NA	NA	lung
ACH-000283	NA	NA	NA	NA	NA	NA	NA	NA	NA	NA	NA	NA	NA	NA	NA	NA	NA	0	NA	NA	NA	0	central_nervous_system
ACH-000284	NA	NA	NA	NA	NA	NA	NA	NA	NA	NA	NA	NA	NA	NA	NA	NA	NA	0	NA	NA	NA	NA	fibroblast
ACH-000285	TP53	17	7578259	7578260	37	+	NA	-	GG	7578259_7578260insGG	Frame_Shift_Ins	NA	NA	NA	NA	NA	1	1	NA	NA	NA	NA	lymphocyte
ACH-000285	TP53	17	7578253	7578257	37	+	NA	CCTTC	-	7578253_7578257delCCTTC	Frame_Shift_Del	NA	NA	NA	NA	NA	1	1	NA	NA	NA	NA	lymphocyte
ACH-000285	TP53	17	7578253	7578259	37	+	NA	CCTTCCA	-	7578253_7578259delCCTTCCA	Frame_Shift_Del	NA	NA	NA	NA	NA	1	1	NA	NA	NA	NA	lymphocyte
ACH-000286	TP53	17	7578280	7578280	37	+	NA	G	A	7578280G>A	Missense_Mutation	NA	NA	NA	NA	37	1	1	NA	NA	NA	NA	colorectal
ACH-000287	TP53	17	7577538	7577538	37	+	rs11540652	C	T	7577538C>T	Missense_Mutation	rs11540652	3	251474	1.19297e-5	592	1	1	NA	NA	NA	NA	lymphocyte
ACH-000287	TP53	17	7578503	7578503	37	+	rs587782620	C	T	7578503C>T	Missense_Mutation	NA	NA	NA	NA	21	1	1	NA	NA	NA	NA	lymphocyte
ACH-000288	TP53	17	7577534	7577534	37	+	rs28934571	C	G	7577534C>G	Missense_Mutation	NA	NA	NA	NA	12	1	1	NA	NA	NA	NA	breast
ACH-000289	NA	NA	NA	NA	NA	NA	NA	NA	NA	NA	NA	NA	NA	NA	NA	NA	NA	0	NA	NA	NA	0	central_nervous_system
ACH-000290	TP53	17	7577610	7577610	37	+	NA	T	A	7577610T>A	Splice_Site	NA	NA	NA	NA	13	1	1	NA	NA	NA	NA	lung
ACH-000291	TP53	17	7578206	7578206	37	+	NA	T	G	7578206T>G	Missense_Mutation	NA	NA	NA	NA	6	1	1	NA	NA	NA	NA	ovary
ACH-000292	TP53	17	7577556	7577556	37	+	rs121912655|rs397516437	C	G	7577556C>G	Missense_Mutation	NA	NA	NA	NA	13	1	1	NA	NA	NA	NA	lung
ACH-000293	TP53	17	7578406	7578406	37	+	rs28934578	C	T	7578406C>T	Missense_Mutation	rs28934578	1	251276	3.97969e-6	938	1	1	NA	NA	NA	NA	uterus
ACH-000294	TP53	17	7577538	7577538	37	+	rs11540652	C	T	7577538C>T	Missense_Mutation	rs11540652	3	251474	1.19297e-5	592	1	1	NA	NA	NA	NA	blood
ACH-000295	TP53	17	7577538	7577538	37	+	rs11540652	C	T	7577538C>T	Missense_Mutation	rs11540652	3	251474	1.19297e-5	592	1	1	NA	NA	NA	NA	blood
ACH-000296	TP53	17	7577580	7577580	37	+	rs587780073	T	C	7577580T>C	Missense_Mutation	rs587780073	1	251480	3.97646e-6	97	1	1	NA	NA	NA	NA	colorectal
ACH-000297	TP53	17	7577556	7577556	37	+	rs121912655|rs397516437	C	G	7577556C>G	Missense_Mutation	NA	NA	NA	NA	13	1	1	NA	NA	NA	NA	lung
ACH-000298	TP53	17	7578191	7578191	37	+	rs530941076	A	C	7578191A>C	Missense_Mutation	NA	NA	NA	NA	6	1	1	NA	NA	NA	NA	lung
ACH-000299	NA	NA	NA	NA	NA	NA	NA	NA	NA	NA	NA	NA	NA	NA	NA	NA	NA	0	NA	NA	NA	0	blood
ACH-000300	TP53	17	7579470	7579471	37	+	rs56275308|rs587782423	-	G	7579470_7579471insG	Frame_Shift_Ins	NA	NA	NA	NA	NA	1	1	NA	NA	NA	NA	kidney
ACH-000301	TP53	17	7576891	7576891	37	+	NA	T	A	7576891T>A	Nonsense_Mutation	NA	NA	NA	NA	8	1	1	NA	NA	NA	NA	blood
ACH-000302	TP53	17	7578265	7578265	37	+	NA	A	C	7578265A>C	Missense_Mutation	NA	NA	NA	NA	6	1	1	NA	NA	NA	NA	uterus
ACH-000303	TP53	17	7577157	7577157	37	+	NA	T	G	7577157T>G	Splice_Site	NA	NA	NA	NA	6	1	1	NA	NA	NA	NA	gastric
ACH-000304	NA	NA	NA	NA	NA	NA	NA	NA	NA	NA	NA	NA	NA	NA	NA	NA	NA	0	NA	NA	NA	0	skin
ACH-000305	TP53	17	7577580	7577580	37	+	rs587780073	T	C	7577580T>C	Missense_Mutation	rs587780073	1	251480	3.97646e-6	97	1	1	NA	NA	NA	NA	esophagus
ACH-000305	TP53	17	7577120	7577120	37	+	rs28934576	C	A	7577120C>A	Missense_Mutation	rs28934576	1	251054	3.98321e-6	110	1	1	NA	NA	NA	NA	esophagus
ACH-000306	NA	NA	NA	NA	NA	NA	NA	NA	NA	NA	NA	NA	NA	NA	NA	NA	NA	0	NA	NA	NA	0	fibroblast
ACH-000307	TP53	17	7577570	7577570	37	+	rs587782664	C	T	7577570C>T	Missense_Mutation	rs587782664	1	251484	3.9764e-6	91	1	1	NA	NA	NA	NA	pancreas
ACH-000308	TP53	17	7579317	7579317	37	+	NA	A	G	7579317A>G	Missense_Mutation	NA	NA	NA	NA	9	1	1	NA	NA	NA	NA	ovary
ACH-000309	TP53	17	7578271	7578271	37	+	NA	T	C	7578271T>C	Missense_Mutation	NA	NA	NA	NA	90	1	1	NA	NA	NA	NA	lung
ACH-000310	NA	NA	NA	NA	NA	NA	NA	NA	NA	NA	NA	NA	NA	NA	NA	NA	NA	0	NA	NA	NA	0	peripheral_nervous_system
ACH-000311	TP53	17	7578403	7578403	37	+	NA	C	A	7578403C>A	Missense_Mutation	rs786202962	1	251284	3.97956e-6	102	1	1	NA	NA	NA	NA	lung
ACH-000311	TP53	17	7579866	7579866	37	+	NA	T	A	7579866T>A	Missense_Mutation	NA	NA	NA	NA	NA	0	1	NA	NA	NA	NA	lung
ACH-000312	TP53	17	7578526	7578526	37	+	rs587781991	C	A	7578526C>A	Missense_Mutation	NA	NA	NA	NA	50	1	1	NA	NA	NA	NA	peripheral_nervous_system
ACH-000313	TP53	17	7578252	7578252	37	+	NA	T	C	7578252T>C	Silent	NA	NA	NA	NA	NA	0	0	NA	NA	NA	NA	kidney
ACH-000314	TP53	17	7578469	7578469	37	+	NA	C	A	7578469C>A	Missense_Mutation	NA	NA	NA	NA	47	1	1	NA	NA	NA	NA	lung
ACH-000314	TP53	17	7578475	7578475	37	+	rs137852790|rs137852791|rs587782705	G	-	7578475delG	Frame_Shift_Del	NA	NA	NA	NA	NA	1	1	NA	NA	NA	NA	lung
ACH-000315	TP53	17	7576891	7576891	37	+	NA	T	A	7576891T>A	Nonsense_Mutation	NA	NA	NA	NA	8	1	1	NA	NA	NA	NA	lymphocyte
ACH-000316	TP53	17	7578192	7578193	37	+	NA	GG	-	7578192_7578193delGG	Frame_Shift_Del	NA	NA	NA	NA	NA	1	1	NA	NA	NA	NA	liver
ACH-000317	NA	NA	NA	NA	NA	NA	NA	NA	NA	NA	NA	NA	NA	NA	NA	NA	NA	0	NA	NA	NA	0	kidney
ACH-000318	TP53	17	7577556	7577556	37	+	rs121912655|rs397516437	C	T	7577556C>T	Missense_Mutation	rs121912655	0	251482	0	33	1	1	NA	NA	NA	NA	esophagus
ACH-000319	NA	NA	NA	NA	NA	NA	NA	NA	NA	NA	NA	NA	NA	NA	NA	NA	NA	0	NA	NA	NA	0	lung
ACH-000320	TP53	17	7578536	7578536	37	+	NA	T	G	7578536T>G	Missense_Mutation	NA	NA	NA	NA	6	1	1	NA	NA	NA	NA	pancreas
ACH-000321	TP53	17	7577538	7577538	37	+	rs11540652	C	T	7577538C>T	Missense_Mutation	rs11540652	3	251474	1.19297e-5	592	1	1	NA	NA	NA	NA	blood
ACH-000322	NA	NA	NA	NA	NA	NA	NA	NA	NA	NA	NA	NA	NA	NA	NA	NA	NA	0	NA	NA	NA	0	skin
ACH-000323	TP53	17	7577093	7577093	37	+	NA	C	T	7577093C>T	Missense_Mutation	rs730882008	1	251444	3.97703e-6	4	1	1	NA	NA	NA	NA	central_nervous_system
ACH-000323	TP53	17	7578217	7578217	37	+	NA	G	A	7578217G>A	Missense_Mutation	NA	NA	NA	NA	12	1	1	NA	NA	NA	NA	central_nervous_system
ACH-000324	NA	NA	NA	NA	NA	NA	NA	NA	NA	NA	NA	NA	NA	NA	NA	NA	NA	0	NA	NA	NA	0	ovary
ACH-000325	TP53	17	7578546	7578571	37	+	rs376713749	AGGGGAGTACTGTAGGAAGAGGAAGG	-	7578546_7578571delAGGGGAGTACTGTAGGAAGAGGAAGG	Splice_Site	NA	NA	NA	NA	NA	1	1	NA	NA	NA	NA	gastric
ACH-000326	TP53	17	7577022	7577022	37	+	rs121913344	G	A	7577022G>A	Nonsense_Mutation	NA	NA	NA	NA	182	1	1	NA	NA	NA	NA	blood
ACH-000327	NA	NA	NA	NA	NA	NA	NA	NA	NA	NA	NA	NA	NA	NA	NA	NA	NA	0	NA	NA	NA	0	lung
ACH-000328	TP53	17	7578275	7578277	37	+	rs587778718	GAG	-	7578275_7578277delGAG	In_Frame_Del	NA	NA	NA	NA	NA	0	0	NA	NA	NA	NA	central_nervous_system
ACH-000328	TP53	17	7578195	7578197	37	+	NA	CAC	-	7578195_7578197delCAC	In_Frame_Del	NA	NA	NA	NA	NA	0	0	NA	NA	NA	NA	central_nervous_system
ACH-000329	NA	NA	NA	NA	NA	NA	NA	NA	NA	NA	NA	NA	NA	NA	NA	NA	NA	0	NA	NA	NA	0	central_nervous_system
ACH-000330	TP53	17	7578271	7578271	37	+	NA	T	C	7578271T>C	Missense_Mutation	NA	NA	NA	NA	90	1	1	NA	NA	NA	NA	breast
ACH-000331	TP53	17	7577534	7577534	37	+	rs28934571	C	A	7577534C>A	Missense_Mutation	NA	NA	NA	NA	74	1	1	NA	NA	NA	NA	lung
ACH-000332	TP53	17	7578394	7578394	37	+	NA	T	C	7578394T>C	Missense_Mutation	rs1057519991	1	251340	3.97867e-6	104	1	1	NA	NA	NA	NA	pancreas
ACH-000333	TP53	17	7577114	7577114	37	+	NA	C	A	7577114C>A	Missense_Mutation	NA	NA	NA	NA	39	1	1	NA	NA	NA	NA	ovary
ACH-000334	TP53	17	7577538	7577539	37	+	rs11540652|rs121912651|rs397516437	CG	TA	7577538_7577539CG>TA	Nonsense_Mutation	NA	NA	NA	NA	NA	1	1	NA	NA	NA	NA	lymphocyte
ACH-000334	TP53	17	7577539	7577539	37	+	rs397516437|rs121912651	G	A	7577539G>A	Missense_Mutation	rs121912651	1	251476	3.97652e-6	472	1	1	NA	NA	NA	NA	lymphocyte
ACH-000334	TP53	17	7577538	7577538	37	+	rs11540652	C	T	7577538C>T	Missense_Mutation	rs11540652	3	251474	1.19297e-5	592	1	1	NA	NA	NA	NA	lymphocyte
ACH-000335	NA	NA	NA	NA	NA	NA	NA	NA	NA	NA	NA	NA	NA	NA	NA	NA	NA	0	NA	NA	NA	0	lung
ACH-000336	NA	NA	NA	NA	NA	NA	NA	NA	NA	NA	NA	NA	NA	NA	NA	NA	NA	0	NA	NA	NA	0	blood
ACH-000337	TP53	17	7577084	7577084	37	+	rs121912667	T	A	7577084T>A	Missense_Mutation	rs121912667	0	251472	0	7	1	1	NA	NA	NA	NA	lung
ACH-000338	TP53	17	7578475	7578475	37	+	rs137852790|rs137852791|rs587782705	G	A	7578475G>A	Missense_Mutation	rs587782705	2	251274	7.95944e-6	58	1	1	NA	NA	NA	NA	lymphocyte
ACH-000339	TP53	17	7577063	7577063	37	+	rs121912663	T	A	7577063T>A	Missense_Mutation	NA	NA	NA	NA	NA	0	1	NA	NA	NA	NA	lung
ACH-000339	TP53	17	7578485	7578485	37	+	NA	A	-	7578485delA	Frame_Shift_Del	NA	NA	NA	NA	NA	1	1	NA	NA	NA	NA	lung
ACH-000339	TP53	17	7577066	7577067	37	+	NA	TT	AA	7577066_7577067TT>AA	Missense_Mutation	NA	NA	NA	NA	NA	0	1	NA	NA	NA	NA	lung
ACH-000339	TP53	17	7577138	7577138	37	+	rs587780075	C	T	7577138C>T	Missense_Mutation	rs587780075	3	249356	1.2031e-5	8	1	1	NA	NA	NA	NA	lung
ACH-000339	TP53	17	7577066	7577066	37	+	NA	T	A	7577066T>A	Missense_Mutation	NA	NA	NA	NA	NA	0	1	NA	NA	NA	NA	lung
ACH-000339	TP53	17	7577067	7577067	37	+	NA	T	A	7577067T>A	Nonsense_Mutation	NA	NA	NA	NA	4	1	1	NA	NA	NA	NA	lung
ACH-000340	TP53	17	7579358	7579358	37	+	rs11540654|rs587780066	C	G	7579358C>G	Missense_Mutation	NA	NA	NA	NA	30	1	1	NA	NA	NA	NA	fibroblast
ACH-000341	TP53	17	7577544	7577544	37	+	rs587780074|rs397516437	A	C	7577544A>C	Missense_Mutation	NA	NA	NA	NA	6	1	1	NA	NA	NA	NA	peripheral_nervous_system
ACH-000342	TP53	17	7577121	7577121	37	+	rs121913343	G	A	7577121G>A	Missense_Mutation	rs121913343	3	250850	1.1959300000000001e-05	563	1	1	NA	NA	NA	NA	colorectal
ACH-000343	TP53	17	7578277	7578277	37	+	rs587778718	G	-	7578277delG	Frame_Shift_Del	NA	NA	NA	NA	NA	1	1	NA	NA	NA	NA	lung
ACH-000344	TP53	17	7578205	7578205	37	+	rs587782177	C	T	7578205C>T	Missense_Mutation	NA	NA	NA	NA	13	1	1	NA	NA	NA	NA	gastric
ACH-000345	NA	NA	NA	NA	NA	NA	NA	NA	NA	NA	NA	NA	NA	NA	NA	NA	NA	0	NA	NA	NA	0	peripheral_nervous_system
ACH-000346	NA	NA	NA	NA	NA	NA	NA	NA	NA	NA	NA	NA	NA	NA	NA	NA	NA	0	NA	NA	NA	0	blood
ACH-000347	TP53	17	7579394	7579394	37	+	NA	G	-	7579394delG	Frame_Shift_Del	NA	NA	NA	NA	NA	1	1	NA	NA	NA	NA	pancreas
ACH-000348	TP53	17	7578433	7578433	37	+	NA	G	T	7578433G>T	Nonsense_Mutation	NA	NA	NA	NA	9	1	1	NA	NA	NA	NA	skin
ACH-000349	NA	NA	NA	NA	NA	NA	NA	NA	NA	NA	NA	NA	NA	NA	NA	NA	NA	0	NA	NA	NA	0	breast
ACH-000350	NA	NA	NA	NA	NA	NA	NA	NA	NA	NA	NA	NA	NA	NA	NA	NA	NA	0	NA	NA	NA	0	colorectal
ACH-000351	TP53	17	7578502	7578502	37	+	NA	A	G	7578502A>G	Missense_Mutation	NA	NA	NA	NA	13	1	1	NA	NA	NA	NA	gastric
ACH-000352	NA	NA	NA	NA	NA	NA	NA	NA	NA	NA	NA	NA	NA	NA	NA	NA	NA	0	NA	NA	NA	0	breast
ACH-000353	TP53	17	7578290	7578290	37	+	NA	C	T	7578290C>T	Splice_Site	NA	NA	NA	NA	38	1	1	NA	NA	NA	NA	esophagus
ACH-000353	TP53	17	7574003	7574003	37	+	NA	G	A	7574003G>A	Nonsense_Mutation	NA	NA	NA	NA	270	1	1	NA	NA	NA	NA	esophagus
ACH-000354	TP53	17	7578454	7578454	37	+	NA	G	A	7578454G>A	Missense_Mutation	NA	NA	NA	NA	40	1	1	NA	NA	NA	NA	pancreas
ACH-000355	TP53	17	7579312	7579312	37	+	rs55863639	C	A	7579312C>A	Splice_Site	NA	NA	NA	NA	NA	1	1	NA	NA	NA	NA	lung
ACH-000356	TP53	17	7579359	7579359	37	+	rs587781371|rs587780066	G	A	7579359G>A	Missense_Mutation	rs587781371	5	251288	1.98975e-5	14	1	1	NA	NA	NA	NA	gastric
ACH-000357	TP53	17	7579514	7579514	37	+	rs144386518	G	-	7579514delG	Frame_Shift_Del	NA	NA	NA	NA	NA	1	1	NA	NA	NA	NA	lymphocyte
ACH-000358	TP53	17	7578419	7578419	37	+	rs587781845	C	A	7578419C>A	Nonsense_Mutation	NA	NA	NA	NA	20	1	1	NA	NA	NA	NA	lung
ACH-000359	NA	NA	NA	NA	NA	NA	NA	NA	NA	NA	NA	NA	NA	NA	NA	NA	NA	0	NA	NA	NA	0	bone
ACH-000360	TP53	17	7577120	7577120	37	+	rs28934576	C	T	7577120C>T	Missense_Mutation	rs28934576	4	251054	1.59328e-5	533	1	1	NA	NA	NA	NA	colorectal
ACH-000361	NA	NA	NA	NA	NA	NA	NA	NA	NA	NA	NA	NA	NA	NA	NA	NA	NA	0	NA	NA	NA	0	liver
ACH-000362	NA	NA	NA	NA	NA	NA	NA	NA	NA	NA	NA	NA	NA	NA	NA	NA	NA	0	NA	NA	NA	NA	blood
ACH-000363	TP53	17	7578534	7578534	37	+	NA	C	A	7578534C>A	Missense_Mutation	NA	NA	NA	NA	41	1	1	NA	NA	NA	NA	plasma_cell
ACH-000364	NA	NA	NA	NA	NA	NA	NA	NA	NA	NA	NA	NA	NA	NA	NA	NA	NA	0	NA	NA	NA	0	bone
ACH-000365	TP53	17	7577121	7577121	37	+	rs121913343	G	A	7577121G>A	Missense_Mutation	rs121913343	3	250850	1.1959300000000001e-05	563	1	1	NA	NA	NA	NA	lymphocyte
ACH-000366	TP53	17	7579358	7579358	37	+	rs11540654|rs587780066	C	A	7579358C>A	Missense_Mutation	rs11540654	0	251284	0	43	1	1	NA	NA	NA	NA	peripheral_nervous_system
ACH-000367	NA	NA	NA	NA	NA	NA	NA	NA	NA	NA	NA	NA	NA	NA	NA	NA	NA	0	NA	NA	NA	0	lung
ACH-000368	TP53	17	7578458	7578458	37	+	rs587780068	G	C	7578458G>C	Missense_Mutation	NA	NA	NA	NA	15	1	1	NA	NA	NA	NA	central_nervous_system
ACH-000369	TP53	17	7578413	7578413	37	+	NA	C	T	7578413C>T	Missense_Mutation	NA	NA	NA	NA	70	1	1	NA	NA	NA	NA	blood
ACH-000369	TP53	17	7577568	7577568	37	+	NA	C	G	7577568C>G	Missense_Mutation	NA	NA	NA	NA	8	1	1	NA	NA	NA	NA	blood
ACH-000370	TP53	17	7579313	7579313	37	+	NA	G	A	7579313G>A	Splice_Site	NA	NA	NA	NA	32	1	1	NA	NA	NA	NA	central_nervous_system
ACH-000370	TP53	17	7579321	7579322	37	+	rs587780067	CA	-	7579321_7579322delCA	Frame_Shift_Del	NA	NA	NA	NA	NA	1	1	NA	NA	NA	NA	central_nervous_system
ACH-000370	TP53	17	7577568	7577568	37	+	NA	C	G	7577568C>G	Missense_Mutation	NA	NA	NA	NA	8	1	1	NA	NA	NA	NA	central_nervous_system
ACH-000371	TP53	17	7578518	7578518	37	+	rs28934875	C	G	7578518C>G	Missense_Mutation	NA	NA	NA	NA	14	1	1	NA	NA	NA	NA	lymphocyte
ACH-000372	TP53	17	7579882	7579882	37	+	rs201382018	C	G	7579882C>G	Missense_Mutation	rs201382018	13	250748	5.18449e-5	NA	0	1	NA	NA	NA	NA	blood
ACH-000372	TP53	17	7577538	7577538	37	+	rs11540652	C	T	7577538C>T	Missense_Mutation	rs11540652	3	251474	1.19297e-5	592	1	1	NA	NA	NA	NA	blood
ACH-000372	TP53	17	7577538	7577538	37	+	rs11540652	C	G	7577538C>G	Missense_Mutation	NA	NA	NA	NA	10	1	1	NA	NA	NA	NA	blood
ACH-000373	TP53	17	7577538	7577538	37	+	rs11540652	C	T	7577538C>T	Missense_Mutation	rs11540652	3	251474	1.19297e-5	592	1	1	NA	NA	NA	NA	blood
ACH-000374	TP53	17	7577538	7577538	37	+	rs11540652	C	T	7577538C>T	Missense_Mutation	rs11540652	3	251474	1.19297e-5	592	1	1	NA	NA	NA	NA	breast
ACH-000375	NA	NA	NA	NA	NA	NA	NA	NA	NA	NA	NA	NA	NA	NA	NA	NA	NA	0	NA	NA	NA	0	soft_tissue
ACH-000376	TP53	17	7577538	7577538	37	+	rs11540652	C	T	7577538C>T	Missense_Mutation	rs11540652	3	251474	1.19297e-5	592	1	1	NA	NA	NA	NA	central_nervous_system
ACH-000377	TP53	17	7577139	7577140	37	+	rs55832599	-	A	7577139_7577140insA	Frame_Shift_Ins	NA	NA	NA	NA	NA	1	1	NA	NA	NA	NA	bile_duct
ACH-000378	TP53	17	7577498	7577498	37	+	NA	C	A	7577498C>A	Splice_Site	NA	NA	NA	NA	16	1	1	NA	NA	NA	NA	lung
ACH-000379	TP53	17	7578461	7578461	37	+	rs121912654	C	A	7578461C>A	Missense_Mutation	NA	NA	NA	NA	139	1	1	NA	NA	NA	NA	lung
ACH-000380	TP53	17	7578410	7578412	37	+	NA	TCA	-	7578410_7578412delTCA	In_Frame_Del	NA	NA	NA	NA	NA	0	1	NA	NA	NA	NA	plasma_cell
ACH-000380	TP53	17	7574017	7574017	37	+	rs121912664	C	A	7574017C>A	Missense_Mutation	NA	NA	NA	NA	39	1	1	NA	NA	NA	NA	plasma_cell
ACH-000381	TP53	17	7578290	7578290	37	+	NA	C	A	7578290C>A	Splice_Site	NA	NA	NA	NA	18	1	1	NA	NA	NA	NA	colorectal
ACH-000382	TP53	17	7577580	7577580	37	+	rs587780073	T	C	7577580T>C	Missense_Mutation	rs587780073	1	251480	3.97646e-6	97	1	1	NA	NA	NA	NA	lung
ACH-000383	TP53	17	7578526	7578526	37	+	rs587781991	C	T	7578526C>T	Missense_Mutation	rs587781991	0	250966	0	76	1	1	NA	NA	NA	NA	esophagus
ACH-000384	NA	NA	NA	NA	NA	NA	NA	NA	NA	NA	NA	NA	NA	NA	NA	NA	NA	0	NA	NA	NA	0	urinary_tract
ACH-000385	NA	NA	NA	NA	NA	NA	NA	NA	NA	NA	NA	NA	NA	NA	NA	NA	NA	0	NA	NA	NA	0	kidney
ACH-000386	TP53	17	7578176	7578176	37	+	NA	C	T	7578176C>T	Splice_Site	NA	NA	NA	NA	27	1	1	NA	NA	NA	NA	blood
ACH-000387	TP53	17	7577529	7577529	37	+	NA	A	-	7577529delA	Frame_Shift_Del	NA	NA	NA	NA	NA	1	1	NA	NA	NA	NA	blood
ACH-000387	TP53	17	7577610	7577610	37	+	NA	T	C	7577610T>C	Splice_Site	NA	NA	NA	NA	23	1	1	NA	NA	NA	NA	blood
ACH-000388	TP53	17	7577538	7577538	37	+	rs11540652	C	T	7577538C>T	Missense_Mutation	rs11540652	3	251474	1.19297e-5	592	1	1	NA	NA	NA	NA	lymphocyte
ACH-000389	NA	NA	NA	NA	NA	NA	NA	NA	NA	NA	NA	NA	NA	NA	NA	NA	NA	0	NA	NA	NA	0	central_nervous_system
ACH-000390	TP53	17	7577539	7577539	37	+	rs397516437|rs121912651	G	A	7577539G>A	Missense_Mutation	rs121912651	1	251476	3.97652e-6	472	1	1	NA	NA	NA	NA	lung
ACH-000391	TP53	17	7578204	7578206	37	+	rs587782177	ACT	-	7578204_7578206delACT	In_Frame_Del	NA	NA	NA	NA	NA	0	0	NA	NA	NA	NA	bone
ACH-000392	TP53	17	7577570	7577570	37	+	rs587782664	C	A	7577570C>A	Missense_Mutation	NA	NA	NA	NA	44	1	1	NA	NA	NA	NA	lung
ACH-000392	TP53	17	7577108	7577108	37	+	NA	C	A	7577108C>A	Missense_Mutation	rs763098116	1	251308	3.97918e-6	49	1	1	NA	NA	NA	NA	lung
ACH-000393	TP53	17	7577550	7577550	37	+	rs397516437	C	G	7577550C>G	Missense_Mutation	NA	NA	NA	NA	3	1	1	NA	NA	NA	NA	liver
ACH-000394	NA	NA	NA	NA	NA	NA	NA	NA	NA	NA	NA	NA	NA	NA	NA	NA	NA	0	NA	NA	NA	0	lung
ACH-000395	TP53	17	7578492	7578492	37	+	NA	C	T	7578492C>T	Nonsense_Mutation	NA	NA	NA	NA	28	1	1	NA	NA	NA	NA	lung
ACH-000396	TP53	17	7576886	7576886	37	+	NA	C	G	7576886C>G	Missense_Mutation	NA	NA	NA	NA	2	0	1	NA	NA	NA	NA	urinary_tract
ACH-000396	TP53	17	7577127	7577127	37	+	NA	C	T	7577127C>T	Missense_Mutation	NA	NA	NA	NA	42	1	1	NA	NA	NA	NA	urinary_tract
ACH-000397	TP53	17	7574003	7574003	37	+	NA	G	A	7574003G>A	Nonsense_Mutation	NA	NA	NA	NA	270	1	1	NA	NA	NA	NA	uterus
ACH-000398	TP53	17	7578535	7578535	37	+	NA	T	C	7578535T>C	Missense_Mutation	rs1057519996	0	250758	0	71	1	1	NA	NA	NA	NA	lymphocyte
ACH-000398	TP53	17	7577058	7577058	37	+	NA	C	A	7577058C>A	Nonsense_Mutation	NA	NA	NA	NA	37	1	1	NA	NA	NA	NA	lymphocyte
ACH-000399	TP53	17	7578461	7578461	37	+	rs121912654	C	A	7578461C>A	Missense_Mutation	NA	NA	NA	NA	139	1	1	NA	NA	NA	NA	lung
ACH-000400	NA	NA	NA	NA	NA	NA	NA	NA	NA	NA	NA	NA	NA	NA	NA	NA	NA	0	NA	NA	NA	0	colorectal
ACH-000401	TP53	17	7578527	7578527	37	+	NA	A	G	7578527A>G	Missense_Mutation	NA	NA	NA	NA	12	1	1	NA	NA	NA	NA	skin
ACH-000402	TP53	17	7577121	7577121	37	+	rs121913343	G	A	7577121G>A	Missense_Mutation	rs121913343	3	250850	1.1959300000000001e-05	563	1	1	NA	NA	NA	NA	lymphocyte
ACH-000403	TP53	17	7578457	7578457	37	+	rs587782144	C	A	7578457C>A	Missense_Mutation	rs587782144	1	251268	3.97981e-6	85	1	1	NA	NA	NA	NA	colorectal
ACH-000404	NA	NA	NA	NA	NA	NA	NA	NA	NA	NA	NA	NA	NA	NA	NA	NA	NA	0	NA	NA	NA	0	skin
ACH-000405	TP53	17	7576896	7576897	37	+	NA	-	G	7576896_7576897insG	Frame_Shift_Ins	NA	NA	NA	NA	NA	1	1	NA	NA	NA	NA	blood
ACH-000406	TP53	17	7578370	7578370	37	+	NA	C	T	7578370C>T	Splice_Site	rs1131691042	0	251350	0	43	1	1	NA	NA	NA	NA	blood
ACH-000407	TP53	17	7577018	7577018	37	+	NA	C	A	7577018C>A	Splice_Site	NA	NA	NA	NA	25	1	1	NA	NA	NA	NA	uterus
ACH-000408	TP53	17	7577124	7577124	37	+	rs121912657	C	A	7577124C>A	Missense_Mutation	NA	NA	NA	NA	48	1	1	NA	NA	NA	NA	esophagus
ACH-000409	TP53	17	7574003	7574003	37	+	NA	G	A	7574003G>A	Nonsense_Mutation	NA	NA	NA	NA	270	1	1	NA	NA	NA	NA	ovary
ACH-000410	NA	NA	NA	NA	NA	NA	NA	NA	NA	NA	NA	NA	NA	NA	NA	NA	NA	0	NA	NA	NA	0	bone
ACH-000411	NA	NA	NA	NA	NA	NA	NA	NA	NA	NA	NA	NA	NA	NA	NA	NA	NA	0	NA	NA	NA	0	kidney
ACH-000412	TP53	17	7578406	7578406	37	+	rs28934578	C	T	7578406C>T	Missense_Mutation	rs28934578	1	251276	3.97969e-6	938	1	1	NA	NA	NA	NA	colorectal
ACH-000413	NA	NA	NA	NA	NA	NA	NA	NA	NA	NA	NA	NA	NA	NA	NA	NA	NA	0	NA	NA	NA	NA	fibroblast
ACH-000414	NA	NA	NA	NA	NA	NA	NA	NA	NA	NA	NA	NA	NA	NA	NA	NA	NA	0	NA	NA	NA	0	lung
ACH-000415	TP53	17	7578275	7578275	37	+	NA	G	A	7578275G>A	Nonsense_Mutation	NA	NA	NA	NA	113	1	1	NA	NA	NA	NA	upper_aerodigestive
ACH-000416	TP53	17	7579503	7579503	37	+	NA	C	A	7579503C>A	Nonsense_Mutation	NA	NA	NA	NA	5	1	1	NA	NA	NA	NA	lung
ACH-000417	NA	NA	NA	NA	NA	NA	NA	NA	NA	NA	NA	NA	NA	NA	NA	NA	NA	0	NA	NA	NA	0	pancreas
ACH-000418	TP53	17	7578242	7578242	37	+	NA	C	A	7578242C>A	Missense_Mutation	NA	NA	NA	NA	6	1	1	NA	NA	NA	NA	bone
ACH-000419	TP53	17	7579374	7579374	37	+	NA	C	G	7579374C>G	Missense_Mutation	NA	NA	NA	NA	3	1	1	NA	NA	NA	NA	plasma_cell
ACH-000420	TP53	17	7578449	7578449	37	+	rs193920817	C	T	7578449C>T	Missense_Mutation	NA	NA	NA	NA	36	1	1	NA	NA	NA	NA	liver
ACH-000421	TP53	17	7577539	7577539	37	+	rs397516437|rs121912651	G	A	7577539G>A	Missense_Mutation	rs121912651	1	251476	3.97652e-6	472	1	1	NA	NA	NA	NA	colorectal
ACH-000422	TP53	17	7577566	7577566	37	+	NA	T	C	7577566T>C	Missense_Mutation	NA	NA	NA	NA	42	1	1	NA	NA	NA	NA	liver
ACH-000422	TP53	17	7577153	7577153	37	+	NA	C	T	7577153C>T	Missense_Mutation	NA	NA	NA	NA	NA	0	1	NA	NA	NA	NA	liver
ACH-000423	TP53	17	7577139	7577139	37	+	rs55832599	G	A	7577139G>A	Missense_Mutation	rs55832599	0	248996	0	49	1	1	NA	NA	NA	NA	skin
ACH-000424	TP53	17	7578212	7578212	37	+	rs397516436	G	A	7578212G>A	Nonsense_Mutation	rs397516436	0	251460	0	402	1	1	NA	NA	NA	NA	bone
ACH-000425	NA	NA	NA	NA	NA	NA	NA	NA	NA	NA	NA	NA	NA	NA	NA	NA	NA	0	NA	NA	NA	NA	skin
ACH-000426	TP53	17	7578552	7578552	37	+	NA	G	C	7578552G>C	Nonsense_Mutation	NA	NA	NA	NA	4	1	1	NA	NA	NA	NA	plasma_cell
ACH-000427	TP53	17	7577538	7577538	37	+	rs11540652	C	T	7577538C>T	Missense_Mutation	rs11540652	3	251474	1.19297e-5	592	1	1	NA	NA	NA	NA	gastric
ACH-000428	NA	NA	NA	NA	NA	NA	NA	NA	NA	NA	NA	NA	NA	NA	NA	NA	NA	0	NA	NA	NA	0	kidney
ACH-000429	TP53	17	7577509	7577509	37	+	rs121912652	C	A	7577509C>A	Nonsense_Mutation	NA	NA	NA	NA	23	1	1	NA	NA	NA	NA	kidney
ACH-000429	TP53	17	7578527	7578527	37	+	NA	A	G	7578527A>G	Missense_Mutation	NA	NA	NA	NA	12	1	1	NA	NA	NA	NA	kidney
ACH-000429	TP53	17	7578554	7578554	37	+	NA	A	C	7578554A>C	Splice_Site	NA	NA	NA	NA	12	1	1	NA	NA	NA	NA	kidney
ACH-000430	TP53	17	7578406	7578406	37	+	rs28934578	C	T	7578406C>T	Missense_Mutation	rs28934578	1	251276	3.97969e-6	938	1	1	NA	NA	NA	NA	ovary
ACH-000431	TP53	17	7577156	7577156	37	+	NA	C	A	7577156C>A	Splice_Site	NA	NA	NA	NA	35	1	1	NA	NA	NA	NA	lung
ACH-000432	NA	NA	NA	NA	NA	NA	NA	NA	NA	NA	NA	NA	NA	NA	NA	NA	NA	0	NA	NA	NA	0	blood
ACH-000433	NA	NA	NA	NA	NA	NA	NA	NA	NA	NA	NA	NA	NA	NA	NA	NA	NA	0	NA	NA	NA	0	kidney
ACH-000434	TP53	17	7577067	7577067	37	+	NA	T	A	7577067T>A	Nonsense_Mutation	NA	NA	NA	NA	4	1	1	NA	NA	NA	NA	lung
ACH-000435	TP53	17	7577094	7577094	37	+	rs28934574	G	A	7577094G>A	Missense_Mutation	rs28934574	1	251410	3.97757e-6	464	1	1	NA	NA	NA	NA	uterus
ACH-000436	NA	NA	NA	NA	NA	NA	NA	NA	NA	NA	NA	NA	NA	NA	NA	NA	NA	0	NA	NA	NA	0	plasma_cell
ACH-000437	TP53	17	7577121	7577121	37	+	rs121913343	G	A	7577121G>A	Missense_Mutation	rs121913343	3	250850	1.1959300000000001e-05	563	1	1	NA	NA	NA	NA	central_nervous_system
ACH-000438	TP53	17	7579312	7579312	37	+	rs55863639	C	A	7579312C>A	Splice_Site	NA	NA	NA	NA	NA	1	1	NA	NA	NA	NA	lung
ACH-000438	TP53	17	7579882	7579882	37	+	rs201382018	C	G	7579882C>G	Missense_Mutation	rs201382018	13	250748	5.18449e-5	NA	0	1	NA	NA	NA	NA	lung
ACH-000439	NA	NA	NA	NA	NA	NA	NA	NA	NA	NA	NA	NA	NA	NA	NA	NA	NA	0	NA	NA	NA	0	blood
ACH-000440	TP53	17	7577538	7577538	37	+	rs11540652	C	T	7577538C>T	Missense_Mutation	rs11540652	3	251474	1.19297e-5	592	1	1	NA	NA	NA	NA	lymphocyte
ACH-000441	NA	NA	NA	NA	NA	NA	NA	NA	NA	NA	NA	NA	NA	NA	NA	NA	NA	0	NA	NA	NA	0	skin
ACH-000442	NA	NA	NA	NA	NA	NA	NA	NA	NA	NA	NA	NA	NA	NA	NA	NA	NA	0	NA	NA	NA	0	lung
ACH-000443	TP53	17	7577094	7577094	37	+	rs28934574	G	A	7577094G>A	Missense_Mutation	rs28934574	1	251410	3.97757e-6	464	1	1	NA	NA	NA	NA	ovary
ACH-000444	NA	NA	NA	NA	NA	NA	NA	NA	NA	NA	NA	NA	NA	NA	NA	NA	NA	0	NA	NA	NA	NA	lung
ACH-000445	TP53	17	7578272	7578272	37	+	NA	G	A	7578272G>A	Missense_Mutation	NA	NA	NA	NA	35	1	1	NA	NA	NA	NA	central_nervous_system
ACH-000446	NA	NA	NA	NA	NA	NA	NA	NA	NA	NA	NA	NA	NA	NA	NA	NA	NA	0	NA	NA	NA	NA	peripheral_nervous_system
ACH-000447	TP53	17	7576855	7576855	37	+	NA	G	A	7576855G>A	Nonsense_Mutation	NA	NA	NA	NA	79	1	1	NA	NA	NA	NA	lung
ACH-000448	NA	NA	NA	NA	NA	NA	NA	NA	NA	NA	NA	NA	NA	NA	NA	NA	NA	0	NA	NA	NA	0	lung
ACH-000449	NA	NA	NA	NA	NA	NA	NA	NA	NA	NA	NA	NA	NA	NA	NA	NA	NA	0	NA	NA	NA	0	soft_tissue
ACH-000450	NA	NA	NA	NA	NA	NA	NA	NA	NA	NA	NA	NA	NA	NA	NA	NA	NA	0	NA	NA	NA	0	skin
ACH-000451	TP53	17	7578190	7578190	37	+	rs121912666	T	C	7578190T>C	Missense_Mutation	rs121912666	2	251408	7.9552e-6	295	1	1	NA	NA	NA	NA	lung
ACH-000452	TP53	17	7577570	7577570	37	+	rs587782664	C	A	7577570C>A	Missense_Mutation	NA	NA	NA	NA	44	1	1	NA	NA	NA	NA	esophagus
ACH-000452	TP53	17	7578190	7578190	37	+	rs121912666	T	C	7578190T>C	Missense_Mutation	rs121912666	2	251408	7.9552e-6	295	1	1	NA	NA	NA	NA	esophagus
ACH-000453	TP53	17	7578454	7578454	37	+	NA	G	A	7578454G>A	Missense_Mutation	NA	NA	NA	NA	40	1	1	NA	NA	NA	NA	plasma_cell
ACH-000454	TP53	17	7574025	7574025	37	+	NA	C	-	7574025delC	Frame_Shift_Del	NA	NA	NA	NA	NA	1	1	NA	NA	NA	NA	lung
ACH-000455	TP53	17	7578413	7578413	37	+	NA	C	T	7578413C>T	Missense_Mutation	NA	NA	NA	NA	70	1	1	NA	NA	NA	NA	central_nervous_system
ACH-000455	TP53	17	7577094	7577094	37	+	rs28934574	G	A	7577094G>A	Missense_Mutation	rs28934574	1	251410	3.97757e-6	464	1	1	NA	NA	NA	NA	central_nervous_system
ACH-000456	TP53	17	7577506	7577506	37	+	NA	C	A	7577506C>A	Missense_Mutation	NA	NA	NA	NA	34	1	1	NA	NA	NA	NA	thyroid
ACH-000457	NA	NA	NA	NA	NA	NA	NA	NA	NA	NA	NA	NA	NA	NA	NA	NA	NA	0	NA	NA	NA	0	kidney
ACH-000458	TP53	17	7577100	7577100	37	+	NA	T	C	7577100T>C	Missense_Mutation	NA	NA	NA	NA	33	1	1	NA	NA	NA	NA	skin
ACH-000459	NA	NA	NA	NA	NA	NA	NA	NA	NA	NA	NA	NA	NA	NA	NA	NA	NA	0	NA	NA	NA	0	kidney
ACH-000460	TP53	17	7578504	7578505	37	+	NA	AG	-	7578504_7578505delAG	Frame_Shift_Del	NA	NA	NA	NA	NA	1	1	NA	NA	NA	NA	ovary
ACH-000461	TP53	17	7577121	7577121	37	+	rs121913343	G	A	7577121G>A	Missense_Mutation	rs121913343	3	250850	1.1959300000000001e-05	563	1	1	NA	NA	NA	NA	bile_duct
ACH-000462	NA	NA	NA	NA	NA	NA	NA	NA	NA	NA	NA	NA	NA	NA	NA	NA	NA	0	NA	NA	NA	0	blood
ACH-000463	NA	NA	NA	NA	NA	NA	NA	NA	NA	NA	NA	NA	NA	NA	NA	NA	NA	0	NA	NA	NA	0	lung
ACH-000464	TP53	17	7577539	7577539	37	+	rs397516437|rs121912651	G	A	7577539G>A	Missense_Mutation	rs121912651	1	251476	3.97652e-6	472	1	1	NA	NA	NA	NA	central_nervous_system
ACH-000465	NA	NA	NA	NA	NA	NA	NA	NA	NA	NA	NA	NA	NA	NA	NA	NA	NA	0	NA	NA	NA	NA	skin
ACH-000466	TP53	17	7578203	7578203	37	+	NA	C	T	7578203C>T	Missense_Mutation	NA	NA	NA	NA	52	1	1	NA	NA	NA	NA	gastric
ACH-000467	TP53	17	7578262	7578262	37	+	rs483352697	C	G	7578262C>G	Missense_Mutation	NA	NA	NA	NA	7	1	1	NA	NA	NA	NA	colorectal
ACH-000468	NA	NA	NA	NA	NA	NA	NA	NA	NA	NA	NA	NA	NA	NA	NA	NA	NA	0	NA	NA	NA	0	pancreas
ACH-000469	TP53	17	7579350	7579350	37	+	rs587781642	A	C	7579350A>C	Missense_Mutation	NA	NA	NA	NA	13	1	1	NA	NA	NA	NA	central_nervous_system
ACH-000470	TP53	17	7577538	7577538	37	+	rs11540652	C	T	7577538C>T	Missense_Mutation	rs11540652	3	251474	1.19297e-5	592	1	1	NA	NA	NA	NA	colorectal
ACH-000471	NA	NA	NA	NA	NA	NA	NA	NA	NA	NA	NA	NA	NA	NA	NA	NA	NA	0	NA	NA	NA	0	liver
ACH-000472	TP53	17	7578176	7578176	37	+	NA	C	T	7578176C>T	Splice_Site	NA	NA	NA	NA	27	1	1	NA	NA	NA	NA	upper_aerodigestive
ACH-000473	TP53	17	7578406	7578406	37	+	rs28934578	C	T	7578406C>T	Missense_Mutation	rs28934578	1	251276	3.97969e-6	938	1	1	NA	NA	NA	NA	urinary_tract
ACH-000473	TP53	17	7577538	7577538	37	+	rs11540652	C	T	7577538C>T	Missense_Mutation	rs11540652	3	251474	1.19297e-5	592	1	1	NA	NA	NA	NA	urinary_tract
ACH-000473	TP53	17	7578382	7578382	37	+	NA	G	C	7578382G>C	Nonsense_Mutation	NA	NA	NA	NA	33	1	1	NA	NA	NA	NA	urinary_tract
ACH-000474	NA	NA	NA	NA	NA	NA	NA	NA	NA	NA	NA	NA	NA	NA	NA	NA	NA	0	NA	NA	NA	0	NA
ACH-000475	TP53	17	7579358	7579358	37	+	rs11540654|rs587780066	C	A	7579358C>A	Missense_Mutation	rs11540654	0	251284	0	43	1	1	NA	NA	NA	NA	liver
ACH-000476	TP53	17	7577534	7577534	37	+	rs28934571	C	A	7577534C>A	Missense_Mutation	NA	NA	NA	NA	74	1	1	NA	NA	NA	NA	liver
ACH-000477	NA	NA	NA	NA	NA	NA	NA	NA	NA	NA	NA	NA	NA	NA	NA	NA	NA	0	NA	NA	NA	0	skin
ACH-000478	TP53	17	7578440	7578440	37	+	NA	T	A	7578440T>A	Nonsense_Mutation	NA	NA	NA	NA	6	1	1	NA	NA	NA	NA	liver
ACH-000479	NA	NA	NA	NA	NA	NA	NA	NA	NA	NA	NA	NA	NA	NA	NA	NA	NA	0	NA	NA	NA	0	central_nervous_system
ACH-000480	TP53	17	7578190	7578190	37	+	rs121912666	T	C	7578190T>C	Missense_Mutation	rs121912666	2	251408	7.9552e-6	295	1	1	NA	NA	NA	NA	liver
ACH-000481	TP53	17	7578458	7578458	37	+	rs587780068	G	C	7578458G>C	Missense_Mutation	NA	NA	NA	NA	15	1	1	NA	NA	NA	NA	lung
ACH-000482	TP53	17	7578177	7578177	37	+	rs267605076	C	A	7578177C>A	Splice_Site	rs267605076	1	251208	3.98076e-6	15	1	1	NA	NA	NA	NA	lung
ACH-000483	TP53	17	7578205	7578205	37	+	rs587782177	C	A	7578205C>A	Missense_Mutation	NA	NA	NA	NA	25	1	1	NA	NA	NA	NA	liver
ACH-000484	TP53	17	7574035	7574035	37	+	NA	T	C	7574035T>C	Splice_Site	NA	NA	NA	NA	11	1	1	NA	NA	NA	NA	kidney
ACH-000485	TP53	17	7577124	7577124	37	+	rs121912657	C	T	7577124C>T	Missense_Mutation	rs121912657	1	250892	3.98578e-6	56	1	1	NA	NA	NA	NA	gastric
ACH-000486	NA	NA	NA	NA	NA	NA	NA	NA	NA	NA	NA	NA	NA	NA	NA	NA	NA	0	NA	NA	NA	0	urinary_tract
ACH-000487	TP53	17	7578555	7578555	37	+	NA	C	T	7578555C>T	Splice_Site	NA	NA	NA	NA	61	1	1	NA	NA	NA	NA	blood
ACH-000488	TP53	17	7579358	7579358	37	+	rs11540654|rs587780066	C	A	7579358C>A	Missense_Mutation	rs11540654	0	251284	0	43	1	1	NA	NA	NA	NA	esophagus
ACH-000489	TP53	17	7578454	7578454	37	+	NA	G	T	7578454G>T	Missense_Mutation	NA	NA	NA	NA	4	1	1	NA	NA	NA	NA	colorectal
ACH-000490	NA	NA	NA	NA	NA	NA	NA	NA	NA	NA	NA	NA	NA	NA	NA	NA	NA	0	NA	NA	NA	0	central_nervous_system
ACH-000491	TP53	17	7578177	7578177	37	+	rs267605076	C	A	7578177C>A	Splice_Site	rs267605076	1	251208	3.98076e-6	15	1	1	NA	NA	NA	NA	colorectal
ACH-000492	NA	NA	NA	NA	NA	NA	NA	NA	NA	NA	NA	NA	NA	NA	NA	NA	NA	0	NA	NA	NA	0	blood
ACH-000493	TP53	17	7578556	7578556	37	+	NA	T	C	7578556T>C	Splice_Site	NA	NA	NA	NA	26	1	1	NA	NA	NA	NA	liver
ACH-000494	NA	NA	NA	NA	NA	NA	NA	NA	NA	NA	NA	NA	NA	NA	NA	NA	NA	0	NA	NA	NA	0	engineered_ovary
ACH-000495	NA	NA	NA	NA	NA	NA	NA	NA	NA	NA	NA	NA	NA	NA	NA	NA	NA	0	NA	NA	NA	0	kidney
ACH-000496	TP53	17	7578176	7578176	37	+	NA	C	T	7578176C>T	Splice_Site	NA	NA	NA	NA	27	1	1	NA	NA	NA	NA	lung
ACH-000498	TP53	17	7577539	7577539	37	+	rs397516437|rs121912651	G	A	7577539G>A	Missense_Mutation	rs121912651	1	251476	3.97652e-6	472	1	1	NA	NA	NA	NA	blood
ACH-000499	TP53	17	7578190	7578190	37	+	rs121912666	T	C	7578190T>C	Missense_Mutation	rs121912666	2	251408	7.9552e-6	295	1	1	NA	NA	NA	NA	bone
ACH-000500	TP53	17	7577548	7577548	37	+	rs28934575|rs397516437	C	A	7577548C>A	Missense_Mutation	NA	NA	NA	NA	47	1	1	NA	NA	NA	NA	upper_aerodigestive
ACH-000501	TP53	17	7578406	7578406	37	+	rs28934578	C	T	7578406C>T	Missense_Mutation	rs28934578	1	251276	3.97969e-6	938	1	1	NA	NA	NA	NA	colorectal
ACH-000502	TP53	17	7576852	7576852	37	+	rs11575997	C	T	7576852C>T	Splice_Site	rs11575997	0	251342	0	34	1	1	NA	NA	NA	NA	pancreas
ACH-000503	TP53	17	7578492	7578492	37	+	NA	C	T	7578492C>T	Nonsense_Mutation	NA	NA	NA	NA	28	1	1	NA	NA	NA	NA	upper_aerodigestive
ACH-000504	TP53	17	7577509	7577509	37	+	rs121912652	C	T	7577509C>T	Missense_Mutation	NA	NA	NA	NA	44	1	1	NA	NA	NA	NA	central_nervous_system
ACH-000505	TP53	17	7578406	7578406	37	+	rs28934578	C	T	7578406C>T	Missense_Mutation	rs28934578	1	251276	3.97969e-6	938	1	1	NA	NA	NA	NA	soft_tissue
ACH-000506	TP53	17	7576875	7576893	37	+	NA	TCCAGTGGTTTCTTCTTTG	-	7576875_7576893delTCCAGTGGTTTCTTCTTTG	Frame_Shift_Del	NA	NA	NA	NA	NA	1	1	NA	NA	NA	NA	lung
ACH-000507	TP53	17	7577124	7577124	37	+	rs121912657	C	A	7577124C>A	Missense_Mutation	NA	NA	NA	NA	48	1	1	NA	NA	NA	NA	gastric
ACH-000508	TP53	17	7578461	7578461	37	+	rs121912654	C	A	7578461C>A	Missense_Mutation	NA	NA	NA	NA	139	1	1	NA	NA	NA	NA	lung
ACH-000509	TP53	17	7578263	7578263	37	+	rs397516435	G	A	7578263G>A	Nonsense_Mutation	rs397516435	1	251474	3.97655e-6	278	1	1	NA	NA	NA	NA	lymphocyte
ACH-000510	NA	NA	NA	NA	NA	NA	NA	NA	NA	NA	NA	NA	NA	NA	NA	NA	NA	0	NA	NA	NA	0	lung
ACH-000511	NA	NA	NA	NA	NA	NA	NA	NA	NA	NA	NA	NA	NA	NA	NA	NA	NA	0	NA	NA	NA	0	lung
ACH-000512	TP53	17	7576855	7576855	37	+	NA	G	A	7576855G>A	Nonsense_Mutation	NA	NA	NA	NA	79	1	1	NA	NA	NA	NA	plasma_cell
ACH-000512	TP53	17	7578535	7578535	37	+	NA	T	A	7578535T>A	Missense_Mutation	NA	NA	NA	NA	11	1	1	NA	NA	NA	NA	plasma_cell
ACH-000513	NA	NA	NA	NA	NA	NA	NA	NA	NA	NA	NA	NA	NA	NA	NA	NA	NA	0	NA	NA	NA	0	kidney
ACH-000514	TP53	17	7577610	7577610	37	+	NA	T	G	7577610T>G	Splice_Site	NA	NA	NA	NA	8	1	1	NA	NA	NA	NA	lung
ACH-000515	TP53	17	7577556	7577556	37	+	rs121912655|rs397516437	C	T	7577556C>T	Missense_Mutation	rs121912655	0	251482	0	33	1	1	NA	NA	NA	NA	lung
ACH-000516	TP53	17	7577077	7577082	37	+	rs587782006	CTCTTC	-	7577077_7577082delCTCTTC	In_Frame_Del	NA	NA	NA	NA	NA	0	0	NA	NA	NA	NA	bone
ACH-000517	TP53	17	7578550	7578550	37	+	NA	G	A	7578550G>A	Missense_Mutation	NA	NA	NA	NA	80	1	1	NA	NA	NA	NA	pancreas
ACH-000518	TP53	17	7578406	7578406	37	+	rs28934578	C	T	7578406C>T	Missense_Mutation	rs28934578	1	251276	3.97969e-6	938	1	1	NA	NA	NA	NA	upper_aerodigestive
ACH-000519	TP53	17	7579312	7579312	37	+	rs55863639	C	T	7579312C>T	Splice_Site	NA	NA	NA	NA	NA	1	1	NA	NA	NA	NA	blood
ACH-000519	TP53	17	7578442	7578442	37	+	rs148924904	T	C	7578442T>C	Missense_Mutation	NA	NA	NA	NA	119	1	1	NA	NA	NA	NA	blood
ACH-000520	TP53	17	7578257	7578272	37	+	rs587780071|rs483352697|rs370216745|rs397516435	CCACTCGGATAAGATG	-	7578257_7578272delCCACTCGGATAAGATG	Frame_Shift_Del	NA	NA	NA	NA	NA	1	1	NA	NA	NA	NA	ovary
ACH-000521	TP53	17	7577153	7577153	37	+	NA	C	A	7577153C>A	Missense_Mutation	NA	NA	NA	NA	27	1	1	NA	NA	NA	NA	lung
ACH-000522	TP53	17	7579349	7579349	37	+	NA	A	C	7579349A>C	Missense_Mutation	NA	NA	NA	NA	13	1	1	NA	NA	NA	NA	urinary_tract
ACH-000523	TP53	17	7574026	7574026	37	+	NA	C	A	7574026C>A	Missense_Mutation	NA	NA	NA	NA	9	1	1	NA	NA	NA	NA	lung
ACH-000524	TP53	17	7577097	7577097	37	+	NA	C	A	7577097C>A	Missense_Mutation	NA	NA	NA	NA	16	1	1	NA	NA	NA	NA	ovary
ACH-000525	TP53	17	7578500	7578500	37	+	NA	G	A	7578500G>A	Nonsense_Mutation	rs757274881	0	251276	0	23	1	1	NA	NA	NA	NA	lung
ACH-000526	NA	NA	NA	NA	NA	NA	NA	NA	NA	NA	NA	NA	NA	NA	NA	NA	NA	0	NA	NA	NA	0	fibroblast
ACH-000527	NA	NA	NA	NA	NA	NA	NA	NA	NA	NA	NA	NA	NA	NA	NA	NA	NA	0	NA	NA	NA	0	ovary
ACH-000528	TP53	17	7577106	7577106	37	+	rs17849781	G	A	7577106G>A	Missense_Mutation	NA	NA	NA	NA	67	1	1	NA	NA	NA	NA	lung
ACH-000529	NA	NA	NA	NA	NA	NA	NA	NA	NA	NA	NA	NA	NA	NA	NA	NA	NA	0	NA	NA	NA	0	fibroblast
ACH-000530	TP53	17	7578212	7578212	37	+	rs397516436	G	A	7578212G>A	Nonsense_Mutation	rs397516436	0	251460	0	402	1	1	NA	NA	NA	NA	lung
ACH-000531	NA	NA	NA	NA	NA	NA	NA	NA	NA	NA	NA	NA	NA	NA	NA	NA	NA	0	NA	NA	NA	0	fibroblast
ACH-000532	TP53	17	7578406	7578406	37	+	rs28934578	C	T	7578406C>T	Missense_Mutation	rs28934578	1	251276	3.97969e-6	938	1	1	NA	NA	NA	NA	colorectal
ACH-000533	NA	NA	NA	NA	NA	NA	NA	NA	NA	NA	NA	NA	NA	NA	NA	NA	NA	0	NA	NA	NA	0	soft_tissue
ACH-000534	TP53	17	7577538	7577538	37	+	rs11540652	C	T	7577538C>T	Missense_Mutation	rs11540652	3	251474	1.19297e-5	592	1	1	NA	NA	NA	NA	lymphocyte
ACH-000535	TP53	17	7578190	7578190	37	+	rs121912666	T	C	7578190T>C	Missense_Mutation	rs121912666	2	251408	7.9552e-6	295	1	1	NA	NA	NA	NA	pancreas
ACH-000536	TP53	17	7578536	7578536	37	+	NA	T	G	7578536T>G	Missense_Mutation	NA	NA	NA	NA	6	1	1	NA	NA	NA	NA	breast
ACH-000537	TP53	17	7576878	7576909	37	+	NA	AGTGGTTTCTTCTTTGGCTGGGGAGAGGAGCT	-	7576878_7576909delAGTGGTTTCTTCTTTGGCTGGGGAGAGGAGCT	Frame_Shift_Del	NA	NA	NA	NA	NA	1	1	NA	NA	NA	NA	liver
ACH-000538	NA	NA	NA	NA	NA	NA	NA	NA	NA	NA	NA	NA	NA	NA	NA	NA	NA	0	NA	NA	NA	NA	gastric
ACH-000539	NA	NA	NA	NA	NA	NA	NA	NA	NA	NA	NA	NA	NA	NA	NA	NA	NA	0	NA	NA	NA	0	fibroblast
ACH-000540	NA	NA	NA	NA	NA	NA	NA	NA	NA	NA	NA	NA	NA	NA	NA	NA	NA	0	NA	NA	NA	0	fibroblast
ACH-000541	TP53	17	7578493	7578493	37	+	NA	C	T	7578493C>T	Nonsense_Mutation	rs1206165503	0	251292	0	25	1	1	NA	NA	NA	NA	plasma_cell
ACH-000542	NA	NA	NA	NA	NA	NA	NA	NA	NA	NA	NA	NA	NA	NA	NA	NA	NA	0	NA	NA	NA	0	ovary
ACH-000543	TP53	17	7574034	7574034	37	+	rs587782272	C	G	7574034C>G	Splice_Site	NA	NA	NA	NA	23	1	1	NA	NA	NA	NA	central_nervous_system
ACH-000544	TP53	17	7579417	7579417	37	+	NA	G	-	7579417delG	Frame_Shift_Del	NA	NA	NA	NA	NA	1	1	NA	NA	NA	NA	esophagus
ACH-000545	TP53	17	7578406	7578406	37	+	rs28934578	C	T	7578406C>T	Missense_Mutation	rs28934578	1	251276	3.97969e-6	938	1	1	NA	NA	NA	NA	urinary_tract
ACH-000546	TP53	17	7577538	7577538	37	+	rs11540652	C	T	7577538C>T	Missense_Mutation	rs11540652	3	251474	1.19297e-5	592	1	1	NA	NA	NA	NA	upper_aerodigestive
ACH-000547	NA	NA	NA	NA	NA	NA	NA	NA	NA	NA	NA	NA	NA	NA	NA	NA	NA	0	NA	NA	NA	0	urinary_tract
ACH-000548	TP53	17	7579336	7579336	37	+	NA	C	-	7579336delC	Frame_Shift_Del	NA	NA	NA	NA	NA	1	1	NA	NA	NA	NA	upper_aerodigestive
ACH-000549	TP53	17	7579319	7579329	37	+	rs587781495|rs587780067|rs121912658	GTCACAGACTT	-	7579319_7579329delGTCACAGACTT	Frame_Shift_Del	NA	NA	NA	NA	NA	1	1	NA	NA	NA	NA	upper_aerodigestive
ACH-000550	TP53	17	7577594	7577595	37	+	NA	AC	-	7577594_7577595delAC	Frame_Shift_Del	NA	NA	NA	NA	NA	1	1	NA	NA	NA	NA	skin
ACH-000551	TP53	17	7578523	7578524	37	+	NA	-	G	7578523_7578524insG	Frame_Shift_Ins	NA	NA	NA	NA	NA	1	1	NA	NA	NA	NA	blood
ACH-000552	TP53	17	7577120	7577120	37	+	rs28934576	C	T	7577120C>T	Missense_Mutation	rs28934576	4	251054	1.59328e-5	533	1	1	NA	NA	NA	NA	colorectal
ACH-000553	TP53	17	7579310	7579310	37	+	NA	A	G	7579310A>G	Splice_Site	NA	NA	NA	NA	10	1	1	NA	NA	NA	NA	lung
ACH-000554	TP53	17	7574003	7574003	37	+	NA	G	A	7574003G>A	Nonsense_Mutation	NA	NA	NA	NA	270	1	1	NA	NA	NA	NA	breast
ACH-000555	NA	NA	NA	NA	NA	NA	NA	NA	NA	NA	NA	NA	NA	NA	NA	NA	NA	0	NA	NA	NA	0	kidney
ACH-000556	NA	NA	NA	NA	NA	NA	NA	NA	NA	NA	NA	NA	NA	NA	NA	NA	NA	0	NA	NA	NA	0	cervix
ACH-000557	TP53	17	7576851	7576851	37	+	NA	A	C	7576851A>C	Splice_Site	NA	NA	NA	NA	5	1	1	NA	NA	NA	NA	blood
ACH-000558	NA	NA	NA	NA	NA	NA	NA	NA	NA	NA	NA	NA	NA	NA	NA	NA	NA	0	NA	NA	NA	0	central_nervous_system
ACH-000559	TP53	17	7577551	7577551	37	+	rs397516437	C	A	7577551C>A	Missense_Mutation	NA	NA	NA	NA	32	1	1	NA	NA	NA	NA	lung
ACH-000560	TP53	17	7579853	7579853	37	+	NA	T	C	7579853T>C	Silent	NA	NA	NA	NA	NA	0	0	NA	NA	NA	NA	gastric
ACH-000561	TP53	17	7578208	7578208	37	+	NA	T	C	7578208T>C	Missense_Mutation	NA	NA	NA	NA	51	1	1	NA	NA	NA	NA	esophagus
ACH-000561	TP53	17	7577509	7577509	37	+	rs121912652	C	A	7577509C>A	Nonsense_Mutation	NA	NA	NA	NA	23	1	1	NA	NA	NA	NA	esophagus
ACH-000562	TP53	17	7577559	7577559	37	+	rs397516437|rs28934573	G	A	7577559G>A	Missense_Mutation	rs28934573	1	251476	3.97652e-6	125	1	1	NA	NA	NA	NA	lung
ACH-000563	TP53	17	7578419	7578419	37	+	rs587781845	C	A	7578419C>A	Nonsense_Mutation	NA	NA	NA	NA	20	1	1	NA	NA	NA	NA	lung
ACH-000564	NA	NA	NA	NA	NA	NA	NA	NA	NA	NA	NA	NA	NA	NA	NA	NA	NA	0	NA	NA	NA	0	plasma_cell
ACH-000565	TP53	17	7577022	7577022	37	+	rs121913344	G	A	7577022G>A	Nonsense_Mutation	NA	NA	NA	NA	182	1	1	NA	NA	NA	NA	colorectal
ACH-000566	TP53	17	7577121	7577121	37	+	rs121913343	G	A	7577121G>A	Missense_Mutation	rs121913343	3	250850	1.1959300000000001e-05	563	1	1	NA	NA	NA	NA	urinary_tract
ACH-000567	TP53	17	7578457	7578457	37	+	rs587782144	C	T	7578457C>T	Missense_Mutation	rs587782144	1	251268	3.97981e-6	75	1	1	NA	NA	NA	NA	lymphocyte
ACH-000567	TP53	17	7577566	7577566	37	+	NA	T	C	7577566T>C	Missense_Mutation	NA	NA	NA	NA	42	1	1	NA	NA	NA	NA	lymphocyte
ACH-000568	NA	NA	NA	NA	NA	NA	NA	NA	NA	NA	NA	NA	NA	NA	NA	NA	NA	0	NA	NA	NA	0	breast
ACH-000569	NA	NA	NA	NA	NA	NA	NA	NA	NA	NA	NA	NA	NA	NA	NA	NA	NA	0	NA	NA	NA	0	lung
ACH-000570	TP53	17	7578484	7578492	37	+	NA	GAATCAACC	-	7578484_7578492delGAATCAACC	In_Frame_Del	NA	NA	NA	NA	NA	0	0	NA	NA	NA	NA	central_nervous_system
ACH-000571	TP53	17	7577570	7577570	37	+	rs587782664	C	T	7577570C>T	Missense_Mutation	rs587782664	1	251484	3.9764e-6	91	1	1	NA	NA	NA	NA	central_nervous_system
ACH-000572	NA	NA	NA	NA	NA	NA	NA	NA	NA	NA	NA	NA	NA	NA	NA	NA	NA	0	NA	NA	NA	0	skin
ACH-000573	TP53	17	7578238	7578239	37	+	NA	-	CCACACG	7578238_7578239insCCACACG	Frame_Shift_Ins	NA	NA	NA	NA	NA	1	1	NA	NA	NA	NA	breast
ACH-000574	TP53	17	7578395	7578395	37	+	rs587780070	G	C	7578395G>C	Missense_Mutation	NA	NA	NA	NA	14	1	1	NA	NA	NA	NA	ovary
ACH-000575	TP53	17	7578392	7578392	37	+	NA	C	T	7578392C>T	Missense_Mutation	NA	NA	NA	NA	26	1	1	NA	NA	NA	NA	lung
ACH-000576	TP53	17	7579311	7579311	37	+	NA	C	A	7579311C>A	Splice_Site	NA	NA	NA	NA	17	1	1	NA	NA	NA	NA	plasma_cell
ACH-000576	TP53	17	7577157	7577157	37	+	NA	T	A	7577157T>A	Splice_Site	NA	NA	NA	NA	4	1	1	NA	NA	NA	NA	plasma_cell
ACH-000577	TP53	17	7579310	7579310	37	+	NA	A	C	7579310A>C	Splice_Site	NA	NA	NA	NA	5	1	1	NA	NA	NA	NA	liver
ACH-000578	TP53	17	7577541	7577541	37	+	rs397516437	T	A	7577541T>A	Missense_Mutation	NA	NA	NA	NA	5	1	1	NA	NA	NA	NA	lung
ACH-000579	NA	NA	NA	NA	NA	NA	NA	NA	NA	NA	NA	NA	NA	NA	NA	NA	NA	0	NA	NA	NA	NA	skin
ACH-000580	NA	NA	NA	NA	NA	NA	NA	NA	NA	NA	NA	NA	NA	NA	NA	NA	NA	0	NA	NA	NA	0	skin
ACH-000581	TP53	17	7578235	7578235	37	+	NA	T	A	7578235T>A	Missense_Mutation	NA	NA	NA	NA	6	1	1	NA	NA	NA	NA	gastric
ACH-000581	TP53	17	7578371	7578371	37	+	NA	C	G	7578371C>G	Splice_Site	NA	NA	NA	NA	3	1	1	NA	NA	NA	NA	gastric
ACH-000582	TP53	17	7576882	7576883	37	+	NA	-	TT	7576882_7576883insTT	Frame_Shift_Ins	NA	NA	NA	NA	NA	1	1	NA	NA	NA	NA	skin
ACH-000583	TP53	17	7577568	7577568	37	+	NA	C	T	7577568C>T	Missense_Mutation	rs730882005	2	251474	7.95311e-6	68	1	1	NA	NA	NA	NA	lymphocyte
ACH-000584	TP53	17	7578490	7578490	37	+	NA	A	C	7578490A>C	Missense_Mutation	NA	NA	NA	NA	7	1	1	NA	NA	NA	NA	ovary
ACH-000585	TP53	17	7579366	7579366	37	+	NA	G	C	7579366G>C	Nonsense_Mutation	NA	NA	NA	NA	5	1	1	NA	NA	NA	NA	lung
ACH-000586	TP53	17	7577120	7577120	37	+	rs28934576	C	A	7577120C>A	Missense_Mutation	rs28934576	1	251054	3.98321e-6	110	1	1	NA	NA	NA	NA	lung
ACH-000587	TP53	17	7577120	7577120	37	+	rs28934576	C	T	7577120C>T	Missense_Mutation	rs28934576	4	251054	1.59328e-5	533	1	1	NA	NA	NA	NA	lung
ACH-000588	TP53	17	7578406	7578406	37	+	rs28934578	C	T	7578406C>T	Missense_Mutation	rs28934578	1	251276	3.97969e-6	938	1	1	NA	NA	NA	NA	plasma_cell
ACH-000589	TP53	17	7577138	7577138	37	+	rs587780075	C	G	7577138C>G	Missense_Mutation	NA	NA	NA	NA	12	1	1	NA	NA	NA	NA	lung
ACH-000590	TP53	17	7577555	7577555	37	+	rs397516437|rs375874539	G	C	7577555G>C	Missense_Mutation	NA	NA	NA	NA	7	1	1	NA	NA	NA	NA	lung
ACH-000591	TP53	17	7578442	7578442	37	+	rs148924904	T	C	7578442T>C	Missense_Mutation	NA	NA	NA	NA	119	1	1	NA	NA	NA	NA	central_nervous_system
ACH-000592	TP53	17	7577569	7577569	37	+	NA	A	C	7577569A>C	Missense_Mutation	NA	NA	NA	NA	7	1	1	NA	NA	NA	NA	central_nervous_system
ACH-000593	TP53	17	7578205	7578205	37	+	rs587782177	C	T	7578205C>T	Missense_Mutation	NA	NA	NA	NA	13	1	1	NA	NA	NA	NA	urinary_tract
ACH-000594	TP53	17	7578467	7578467	37	+	NA	T	G	7578467T>G	Missense_Mutation	NA	NA	NA	NA	14	1	1	NA	NA	NA	NA	lung
ACH-000595	TP53	17	7579394	7579394	37	+	NA	G	A	7579394G>A	Missense_Mutation	rs1245723119	1	251254	3.98004e-6	1	0	0	NA	NA	NA	NA	central_nervous_system
ACH-000596	TP53	17	7579585	7579585	37	+	rs11575998	G	-	7579585delG	Frame_Shift_Del	NA	NA	NA	NA	NA	1	1	NA	NA	NA	NA	lung
ACH-000597	NA	NA	NA	NA	NA	NA	NA	NA	NA	NA	NA	NA	NA	NA	NA	NA	NA	0	NA	NA	NA	0	soft_tissue
ACH-000598	NA	NA	NA	NA	NA	NA	NA	NA	NA	NA	NA	NA	NA	NA	NA	NA	NA	0	NA	NA	NA	0	plasma_cell
ACH-000599	TP53	17	7578404	7578404	37	+	NA	A	T	7578404A>T	Missense_Mutation	NA	NA	NA	NA	21	1	1	NA	NA	NA	NA	pancreas
ACH-000600	NA	NA	NA	NA	NA	NA	NA	NA	NA	NA	NA	NA	NA	NA	NA	NA	NA	0	NA	NA	NA	NA	kidney
ACH-000601	TP53	17	7577539	7577539	37	+	rs397516437|rs121912651	G	A	7577539G>A	Missense_Mutation	rs121912651	1	251476	3.97652e-6	472	1	1	NA	NA	NA	NA	pancreas
ACH-000602	NA	NA	NA	NA	NA	NA	NA	NA	NA	NA	NA	NA	NA	NA	NA	NA	NA	0	NA	NA	NA	NA	blood
ACH-000603	TP53	17	7578442	7578442	37	+	rs148924904	T	C	7578442T>C	Missense_Mutation	NA	NA	NA	NA	119	1	1	NA	NA	NA	NA	lung
ACH-000604	TP53	17	7577538	7577538	37	+	rs11540652	C	T	7577538C>T	Missense_Mutation	rs11540652	3	251474	1.19297e-5	592	1	1	NA	NA	NA	NA	blood
ACH-000605	TP53	17	7577538	7577538	37	+	rs11540652	C	T	7577538C>T	Missense_Mutation	rs11540652	3	251474	1.19297e-5	592	1	1	NA	NA	NA	NA	esophagus
ACH-000606	TP53	17	7578454	7578454	37	+	NA	G	A	7578454G>A	Missense_Mutation	NA	NA	NA	NA	40	1	1	NA	NA	NA	NA	upper_aerodigestive
ACH-000607	NA	NA	NA	NA	NA	NA	NA	NA	NA	NA	NA	NA	NA	NA	NA	NA	NA	0	NA	NA	NA	0	soft_tissue
ACH-000608	TP53	17	7590694	7590694	37	+	NA	C	A	7590694C>A	Splice_Site	NA	NA	NA	NA	NA	1	1	NA	NA	NA	NA	ovary
ACH-000609	NA	NA	NA	NA	NA	NA	NA	NA	NA	NA	NA	NA	NA	NA	NA	NA	NA	0	NA	NA	NA	0	central_nervous_system
ACH-000610	TP53	17	7577157	7577157	37	+	NA	T	G	7577157T>G	Splice_Site	NA	NA	NA	NA	6	1	1	NA	NA	NA	NA	lung
ACH-000611	TP53	17	7577610	7577610	37	+	NA	T	A	7577610T>A	Splice_Site	NA	NA	NA	NA	13	1	1	NA	NA	NA	NA	lymphocyte
ACH-000611	TP53	17	7577580	7577580	37	+	rs587780073	T	C	7577580T>C	Missense_Mutation	rs587780073	1	251480	3.97646e-6	97	1	1	NA	NA	NA	NA	lymphocyte
ACH-000612	NA	NA	NA	NA	NA	NA	NA	NA	NA	NA	NA	NA	NA	NA	NA	NA	NA	0	NA	NA	NA	0	lymphocyte
ACH-000613	TP53	17	7578463	7578463	37	+	rs371524413	C	G	7578463C>G	Missense_Mutation	NA	NA	NA	NA	23	1	1	NA	NA	NA	NA	bone
ACH-000614	TP53	17	7579533	7579533	37	+	NA	G	-	7579533delG	Frame_Shift_Del	NA	NA	NA	NA	NA	1	1	NA	NA	NA	NA	skin
ACH-000615	TP53	17	7578496	7578496	37	+	rs587782197	A	C	7578496A>C	Missense_Mutation	NA	NA	NA	NA	7	1	1	NA	NA	NA	NA	skin
ACH-000615	TP53	17	7578495	7578496	37	+	rs587782197	CA	AC	7578495_7578496CA>AC	Missense_Mutation	NA	NA	NA	NA	NA	0	1	NA	NA	NA	NA	skin
ACH-000615	TP53	17	7578495	7578495	37	+	NA	C	A	7578495C>A	Silent	NA	NA	NA	NA	NA	0	1	NA	NA	NA	NA	skin
ACH-000616	TP53	17	7576891	7576891	37	+	NA	T	A	7576891T>A	Nonsense_Mutation	NA	NA	NA	NA	8	1	1	NA	NA	NA	NA	gastric
ACH-000617	TP53	17	7578542	7578542	37	+	NA	G	C	7578542G>C	Missense_Mutation	NA	NA	NA	NA	17	1	1	NA	NA	NA	NA	ovary
ACH-000618	TP53	17	7577547	7577547	37	+	rs121912656|rs397516437	C	T	7577547C>T	Missense_Mutation	rs121912656	1	251464	3.97671e-6	103	1	1	NA	NA	NA	NA	upper_aerodigestive
ACH-000619	TP53	17	7577538	7577538	37	+	rs11540652	C	T	7577538C>T	Missense_Mutation	rs11540652	3	251474	1.19297e-5	592	1	1	NA	NA	NA	NA	upper_aerodigestive
ACH-000620	NA	NA	NA	NA	NA	NA	NA	NA	NA	NA	NA	NA	NA	NA	NA	NA	NA	0	NA	NA	NA	0	liver
ACH-000621	TP53	17	7579401	7579426	37	+	rs587783062	AAGATGACAGGGGCCAGGAGGGGGCT	-	7579401_7579426delAAGATGACAGGGGCCAGGAGGGGGCT	Frame_Shift_Del	NA	NA	NA	NA	NA	1	1	NA	NA	NA	NA	breast
ACH-000622	TP53	17	7574003	7574003	37	+	NA	G	A	7574003G>A	Nonsense_Mutation	NA	NA	NA	NA	270	1	1	NA	NA	NA	NA	central_nervous_system
ACH-000623	TP53	17	7578555	7578555	37	+	NA	C	T	7578555C>T	Splice_Site	NA	NA	NA	NA	61	1	1	NA	NA	NA	NA	central_nervous_system
ACH-000623	TP53	17	7577097	7577097	37	+	NA	C	T	7577097C>T	Missense_Mutation	rs764146326	1	251436	3.97716e-6	25	1	1	NA	NA	NA	NA	central_nervous_system
ACH-000624	TP53	17	7577514	7577515	37	+	rs587781433	-	TT	7577514_7577515insTT	Frame_Shift_Ins	NA	NA	NA	NA	NA	1	1	NA	NA	NA	NA	breast
ACH-000625	NA	NA	NA	NA	NA	NA	NA	NA	NA	NA	NA	NA	NA	NA	NA	NA	NA	0	NA	NA	NA	0	liver
ACH-000626	TP53	17	7578449	7578449	37	+	rs193920817	C	T	7578449C>T	Missense_Mutation	NA	NA	NA	NA	36	1	1	NA	NA	NA	NA	plasma_cell
ACH-000627	TP53	17	7578203	7578203	37	+	NA	C	A	7578203C>A	Missense_Mutation	NA	NA	NA	NA	25	1	1	NA	NA	NA	NA	lung
ACH-000628	TP53	17	7577548	7577548	37	+	rs28934575|rs397516437	C	A	7577548C>A	Missense_Mutation	NA	NA	NA	NA	47	1	1	NA	NA	NA	NA	lung
ACH-000629	NA	NA	NA	NA	NA	NA	NA	NA	NA	NA	NA	NA	NA	NA	NA	NA	NA	0	NA	NA	NA	0	central_nervous_system
ACH-000630	TP53	17	7577120	7577120	37	+	rs28934576	C	T	7577120C>T	Missense_Mutation	rs28934576	4	251054	1.59328e-5	533	1	1	NA	NA	NA	NA	upper_aerodigestive
ACH-000631	NA	NA	NA	NA	NA	NA	NA	NA	NA	NA	NA	NA	NA	NA	NA	NA	NA	0	NA	NA	NA	0	central_nervous_system
ACH-000632	TP53	17	7572963	7572963	37	+	NA	T	-	7572963delT	Frame_Shift_Del	NA	NA	NA	NA	NA	1	1	NA	NA	NA	NA	skin
ACH-000633	TP53	17	7578191	7578191	37	+	rs530941076	A	C	7578191A>C	Missense_Mutation	NA	NA	NA	NA	6	1	1	NA	NA	NA	NA	gastric
ACH-000634	TP53	17	7578388	7578388	37	+	rs397514495	C	G	7578388C>G	Missense_Mutation	NA	NA	NA	NA	13	1	1	NA	NA	NA	NA	central_nervous_system
ACH-000635	TP53	17	7578479	7578479	37	+	rs28934874|rs137852790|rs137852791	G	C	7578479G>C	Missense_Mutation	NA	NA	NA	NA	16	1	1	NA	NA	NA	NA	ovary
ACH-000636	TP53	17	7577121	7577121	37	+	rs121913343	G	A	7577121G>A	Missense_Mutation	rs121913343	3	250850	1.1959300000000001e-05	563	1	1	NA	NA	NA	NA	blood
ACH-000637	TP53	17	7578556	7578556	37	+	NA	T	A	7578556T>A	Splice_Site	NA	NA	NA	NA	14	1	1	NA	NA	NA	NA	esophagus
ACH-000638	TP53	17	7578457	7578457	37	+	rs587782144	C	A	7578457C>A	Missense_Mutation	rs587782144	1	251268	3.97981e-6	85	1	1	NA	NA	NA	NA	lung
ACH-000639	TP53	17	7577538	7577538	37	+	rs11540652	C	T	7577538C>T	Missense_Mutation	rs11540652	3	251474	1.19297e-5	592	1	1	NA	NA	NA	NA	lung
ACH-000640	NA	NA	NA	NA	NA	NA	NA	NA	NA	NA	NA	NA	NA	NA	NA	NA	NA	0	NA	NA	NA	0	skin
ACH-000641	TP53	17	7579542	7579542	37	+	rs587780728	C	G	7579542C>G	Missense_Mutation	rs587780728	1	251366	3.97826e-6	NA	0	0	NA	NA	NA	NA	blood
ACH-000642	NA	NA	NA	NA	NA	NA	NA	NA	NA	NA	NA	NA	NA	NA	NA	NA	NA	0	NA	NA	NA	0	engineered_breast
ACH-000643	TP53	17	7578212	7578212	37	+	rs397516436	G	A	7578212G>A	Nonsense_Mutation	rs397516436	0	251460	0	402	1	1	NA	NA	NA	NA	breast
ACH-000644	NA	NA	NA	NA	NA	NA	NA	NA	NA	NA	NA	NA	NA	NA	NA	NA	NA	0	NA	NA	NA	0	skin
ACH-000645	NA	NA	NA	NA	NA	NA	NA	NA	NA	NA	NA	NA	NA	NA	NA	NA	NA	0	NA	NA	NA	0	lung
ACH-000646	NA	NA	NA	NA	NA	NA	NA	NA	NA	NA	NA	NA	NA	NA	NA	NA	NA	0	NA	NA	NA	NA	ovary
ACH-000647	TP53	17	7577124	7577124	37	+	rs121912657	C	T	7577124C>T	Missense_Mutation	rs121912657	1	250892	3.98578e-6	56	1	1	NA	NA	NA	NA	esophagus
ACH-000648	NA	NA	NA	NA	NA	NA	NA	NA	NA	NA	NA	NA	NA	NA	NA	NA	NA	0	NA	NA	NA	NA	lung
ACH-000649	TP53	17	7577539	7577539	37	+	rs397516437|rs121912651	G	A	7577539G>A	Missense_Mutation	rs121912651	1	251476	3.97652e-6	472	1	1	NA	NA	NA	NA	kidney
ACH-000649	TP53	17	7577106	7577106	37	+	rs17849781	G	C	7577106G>C	Missense_Mutation	NA	NA	NA	NA	22	1	1	NA	NA	NA	NA	kidney
ACH-000649	TP53	17	7578291	7578291	37	+	NA	T	C	7578291T>C	Splice_Site	rs1427441061	0	251468	0	10	1	1	NA	NA	NA	NA	kidney
ACH-000650	TP53	17	7577594	7577595	37	+	NA	AC	-	7577594_7577595delAC	Frame_Shift_Del	NA	NA	NA	NA	NA	1	1	NA	NA	NA	NA	skin
ACH-000651	TP53	17	7577120	7577120	37	+	rs28934576	C	T	7577120C>T	Missense_Mutation	rs28934576	4	251054	1.59328e-5	533	1	1	NA	NA	NA	NA	colorectal
ACH-000651	TP53	17	7576921	7576921	37	+	NA	G	A	7576921G>A	Missense_Mutation	NA	NA	NA	NA	NA	0	1	NA	NA	NA	NA	colorectal
ACH-000652	TP53	17	7577120	7577120	37	+	rs28934576	C	T	7577120C>T	Missense_Mutation	rs28934576	4	251054	1.59328e-5	533	1	1	NA	NA	NA	NA	pancreas
ACH-000653	NA	NA	NA	NA	NA	NA	NA	NA	NA	NA	NA	NA	NA	NA	NA	NA	NA	0	NA	NA	NA	0	plasma_cell
ACH-000654	TP53	17	7577581	7577581	37	+	NA	A	G	7577581A>G	Missense_Mutation	NA	NA	NA	NA	27	1	1	NA	NA	NA	NA	lymphocyte
ACH-000654	TP53	17	7578211	7578211	37	+	rs587778720	C	T	7578211C>T	Missense_Mutation	rs587778720	1	251462	3.97674e-6	42	1	1	NA	NA	NA	NA	lymphocyte
ACH-000655	TP53	17	7577120	7577120	37	+	rs28934576	C	T	7577120C>T	Missense_Mutation	rs28934576	4	251054	1.59328e-5	533	1	1	NA	NA	NA	NA	central_nervous_system
ACH-000656	TP53	17	7577536	7577536	37	+	rs587782082	T	C	7577536T>C	Missense_Mutation	NA	NA	NA	NA	29	1	1	NA	NA	NA	NA	lymphocyte
ACH-000656	TP53	17	7577581	7577581	37	+	NA	A	T	7577581A>T	Missense_Mutation	NA	NA	NA	NA	11	1	1	NA	NA	NA	NA	lymphocyte
ACH-000657	NA	NA	NA	NA	NA	NA	NA	NA	NA	NA	NA	NA	NA	NA	NA	NA	NA	0	NA	NA	NA	0	ovary
ACH-000658	TP53	17	7579414	7579414	37	+	NA	C	T	7579414C>T	Nonsense_Mutation	NA	NA	NA	NA	52	1	1	NA	NA	NA	NA	plasma_cell
ACH-000659	TP53	17	7577105	7577105	37	+	NA	G	C	7577105G>C	Missense_Mutation	NA	NA	NA	NA	30	1	1	NA	NA	NA	NA	lung
ACH-000660	NA	NA	NA	NA	NA	NA	NA	NA	NA	NA	NA	NA	NA	NA	NA	NA	NA	0	NA	NA	NA	0	lymphocyte
ACH-000661	NA	NA	NA	NA	NA	NA	NA	NA	NA	NA	NA	NA	NA	NA	NA	NA	NA	0	NA	NA	NA	0	skin
ACH-000662	NA	NA	NA	NA	NA	NA	NA	NA	NA	NA	NA	NA	NA	NA	NA	NA	NA	0	NA	NA	NA	0	lung
ACH-000663	NA	NA	NA	NA	NA	NA	NA	NA	NA	NA	NA	NA	NA	NA	NA	NA	NA	0	NA	NA	NA	0	ovary
ACH-000664	TP53	17	7577120	7577120	37	+	rs28934576	C	T	7577120C>T	Missense_Mutation	rs28934576	4	251054	1.59328e-5	533	1	1	NA	NA	NA	NA	lymphocyte
ACH-000665	TP53	17	7577046	7577046	37	+	rs201744589	C	A	7577046C>A	Nonsense_Mutation	NA	NA	NA	NA	61	1	1	NA	NA	NA	NA	lung
ACH-000666	TP53	17	7577085	7577085	37	+	rs112431538	C	T	7577085C>T	Missense_Mutation	NA	NA	NA	NA	167	1	1	NA	NA	NA	NA	lung
ACH-000667	TP53	17	7579406	7579406	37	+	NA	G	C	7579406G>C	Nonsense_Mutation	NA	NA	NA	NA	9	1	1	NA	NA	NA	NA	lung
ACH-000667	TP53	17	7578406	7578406	37	+	rs28934578	C	A	7578406C>A	Missense_Mutation	NA	NA	NA	NA	21	1	1	NA	NA	NA	NA	lung
ACH-000668	TP53	17	7577538	7577538	37	+	rs11540652	C	T	7577538C>T	Missense_Mutation	rs11540652	3	251474	1.19297e-5	592	1	1	NA	NA	NA	NA	breast
ACH-000669	TP53	17	7578431	7578431	37	+	NA	G	A	7578431G>A	Nonsense_Mutation	.	0	251344	0	32	1	1	NA	NA	NA	NA	lung
ACH-000670	TP53	17	7577538	7577538	37	+	rs11540652	C	A	7577538C>A	Missense_Mutation	NA	NA	NA	NA	41	1	1	NA	NA	NA	NA	lung
ACH-000671	TP53	17	7578454	7578454	37	+	NA	G	T	7578454G>T	Missense_Mutation	NA	NA	NA	NA	4	1	1	NA	NA	NA	NA	liver
ACH-000671	TP53	17	7577566	7577566	37	+	NA	T	C	7577566T>C	Missense_Mutation	NA	NA	NA	NA	42	1	1	NA	NA	NA	NA	liver
ACH-000672	TP53	17	7578275	7578275	37	+	NA	G	A	7578275G>A	Nonsense_Mutation	NA	NA	NA	NA	113	1	1	NA	NA	NA	NA	lung
ACH-000673	TP53	17	7578208	7578208	37	+	NA	T	C	7578208T>C	Missense_Mutation	NA	NA	NA	NA	51	1	1	NA	NA	NA	NA	central_nervous_system
ACH-000674	NA	NA	NA	NA	NA	NA	NA	NA	NA	NA	NA	NA	NA	NA	NA	NA	NA	0	NA	NA	NA	NA	gastric
ACH-000675	TP53	17	7577120	7577120	37	+	rs28934576	C	A	7577120C>A	Missense_Mutation	rs28934576	1	251054	3.98321e-6	110	1	1	NA	NA	NA	NA	lung
ACH-000676	TP53	17	7579349	7579349	37	+	NA	A	G	7579349A>G	Missense_Mutation	NA	NA	NA	NA	9	1	1	NA	NA	NA	NA	central_nervous_system
ACH-000677	NA	NA	NA	NA	NA	NA	NA	NA	NA	NA	NA	NA	NA	NA	NA	NA	NA	0	NA	NA	NA	0	lung
ACH-000678	TP53	17	7577106	7577106	37	+	rs17849781	G	A	7577106G>A	Missense_Mutation	NA	NA	NA	NA	67	1	1	NA	NA	NA	NA	gastric
ACH-000679	TP53	17	7576916	7576917	37	+	NA	-	T	7576916_7576917insT	Frame_Shift_Ins	NA	NA	NA	NA	NA	1	1	NA	NA	NA	NA	esophagus
ACH-000680	TP53	17	7579336	7579336	37	+	NA	C	-	7579336delC	Frame_Shift_Del	NA	NA	NA	NA	NA	1	1	NA	NA	NA	NA	colorectal
ACH-000681	NA	NA	NA	NA	NA	NA	NA	NA	NA	NA	NA	NA	NA	NA	NA	NA	NA	0	NA	NA	NA	0	lung
ACH-000682	TP53	17	7578370	7578370	37	+	NA	C	T	7578370C>T	Splice_Site	rs1131691042	0	251350	0	43	1	1	NA	NA	NA	NA	upper_aerodigestive
ACH-000683	TP53	17	7577120	7577120	37	+	rs28934576	C	A	7577120C>A	Missense_Mutation	rs28934576	1	251054	3.98321e-6	110	1	1	NA	NA	NA	NA	colorectal
ACH-000684	NA	NA	NA	NA	NA	NA	NA	NA	NA	NA	NA	NA	NA	NA	NA	NA	NA	0	NA	NA	NA	0	kidney
ACH-000685	TP53	17	7579420	7579420	37	+	rs587783062	G	-	7579420delG	Frame_Shift_Del	NA	NA	NA	NA	NA	1	1	NA	NA	NA	NA	pancreas
ACH-000686	TP53	17	7577529	7577529	37	+	NA	A	T	7577529A>T	Missense_Mutation	NA	NA	NA	NA	4	1	1	NA	NA	NA	NA	liver
ACH-000687	TP53	17	7577538	7577538	37	+	rs11540652	C	T	7577538C>T	Missense_Mutation	rs11540652	3	251474	1.19297e-5	592	1	1	NA	NA	NA	NA	lymphocyte
ACH-000687	TP53	17	7578218	7578218	37	+	NA	T	C	7578218T>C	Missense_Mutation	NA	NA	NA	NA	3	1	1	NA	NA	NA	NA	lymphocyte
ACH-000688	TP53	17	7577520	7577520	37	+	NA	A	C	7577520A>C	Missense_Mutation	rs1330865474	0	251468	0	5	1	1	NA	NA	NA	NA	ovary
ACH-000689	NA	NA	NA	NA	NA	NA	NA	NA	NA	NA	NA	NA	NA	NA	NA	NA	NA	0	NA	NA	NA	0	soft_tissue
ACH-000690	TP53	17	7578402	7578402	37	+	NA	G	C	7578402G>C	Missense_Mutation	rs1057519980	0	251280	0	23	1	1	NA	NA	NA	NA	lung
ACH-000690	TP53	17	7578398	7578398	37	+	NA	G	-	7578398delG	Frame_Shift_Del	NA	NA	NA	NA	NA	1	1	NA	NA	NA	NA	lung
ACH-000691	TP53	17	7577539	7577539	37	+	rs397516437|rs121912651	G	A	7577539G>A	Missense_Mutation	rs121912651	1	251476	3.97652e-6	472	1	1	NA	NA	NA	NA	breast
ACH-000692	TP53	17	7579312	7579312	37	+	rs55863639	C	A	7579312C>A	Splice_Site	NA	NA	NA	NA	NA	1	1	NA	NA	NA	NA	upper_aerodigestive
ACH-000693	TP53	17	7578265	7578265	37	+	NA	A	G	7578265A>G	Missense_Mutation	rs760043106	0	251484	0	78	1	1	NA	NA	NA	NA	esophagus
ACH-000694	TP53	17	7577137	7577137	37	+	NA	C	-	7577137delC	Frame_Shift_Del	NA	NA	NA	NA	NA	1	1	NA	NA	NA	NA	esophagus
ACH-000695	TP53	17	7577022	7577022	37	+	rs121913344	G	A	7577022G>A	Nonsense_Mutation	NA	NA	NA	NA	182	1	1	NA	NA	NA	NA	lung
ACH-000696	TP53	17	7578555	7578555	37	+	NA	C	T	7578555C>T	Splice_Site	NA	NA	NA	NA	61	1	1	NA	NA	NA	NA	ovary
ACH-000697	NA	NA	NA	NA	NA	NA	NA	NA	NA	NA	NA	NA	NA	NA	NA	NA	NA	0	NA	NA	NA	0	lymphocyte
ACH-000698	TP53	17	7577559	7577559	37	+	rs397516437|rs28934573	G	A	7577559G>A	Missense_Mutation	rs28934573	1	251476	3.97652e-6	125	1	1	NA	NA	NA	NA	lung
ACH-000698	TP53	17	7579521	7579521	37	+	NA	C	A	7579521C>A	Nonsense_Mutation	NA	NA	NA	NA	23	1	1	NA	NA	NA	NA	lung
ACH-000699	TP53	17	7578406	7578406	37	+	rs28934578	C	T	7578406C>T	Missense_Mutation	rs28934578	1	251276	3.97969e-6	938	1	1	NA	NA	NA	NA	breast
ACH-000700	TP53	17	7578229	7578251	37	+	rs587778719|rs587780072|rs142813240	TCCAAATACTCCACACGCAAATT	-	7578229_7578251delTCCAAATACTCCACACGCAAATT	Frame_Shift_Del	NA	NA	NA	NA	NA	1	1	NA	NA	NA	NA	lung
ACH-000701	TP53	17	7573987	7573987	37	+	rs397516434	G	A	7573987G>A	Missense_Mutation	NA	NA	NA	NA	NA	0	0	NA	NA	NA	NA	ovary
ACH-000702	NA	NA	NA	NA	NA	NA	NA	NA	NA	NA	NA	NA	NA	NA	NA	NA	NA	0	NA	NA	NA	0	lymphocyte
ACH-000703	TP53	17	7577101	7577101	37	+	NA	C	-	7577101delC	Frame_Shift_Del	NA	NA	NA	NA	NA	1	1	NA	NA	NA	NA	lung
ACH-000704	NA	NA	NA	NA	NA	NA	NA	NA	NA	NA	NA	NA	NA	NA	NA	NA	NA	0	NA	NA	NA	0	ovary
ACH-000705	TP53	17	7577570	7577570	37	+	rs587782664	C	A	7577570C>A	Missense_Mutation	NA	NA	NA	NA	44	1	1	NA	NA	NA	NA	lung
ACH-000706	TP53	17	7578240	7578240	37	+	NA	C	A	7578240C>A	Silent	NA	NA	NA	NA	NA	0	1	NA	NA	NA	NA	lung
ACH-000706	TP53	17	7578239	7578240	37	+	NA	CC	AA	7578239_7578240CC>AA	Nonsense_Mutation	NA	NA	NA	NA	NA	1	1	NA	NA	NA	NA	lung
ACH-000706	TP53	17	7578239	7578239	37	+	NA	C	A	7578239C>A	Nonsense_Mutation	NA	NA	NA	NA	48	1	1	NA	NA	NA	NA	lung
ACH-000707	TP53	17	7578443	7578443	37	+	NA	A	G	7578443A>G	Missense_Mutation	NA	NA	NA	NA	20	1	1	NA	NA	NA	NA	lymphocyte
ACH-000707	TP53	17	7577079	7577079	37	+	rs587782006	C	A	7577079C>A	Nonsense_Mutation	NA	NA	NA	NA	26	1	1	NA	NA	NA	NA	lymphocyte
ACH-000708	NA	NA	NA	NA	NA	NA	NA	NA	NA	NA	NA	NA	NA	NA	NA	NA	NA	0	NA	NA	NA	0	colorectal
ACH-000709	NA	NA	NA	NA	NA	NA	NA	NA	NA	NA	NA	NA	NA	NA	NA	NA	NA	0	NA	NA	NA	0	kidney
ACH-000710	TP53	17	7577085	7577085	37	+	rs112431538	C	T	7577085C>T	Missense_Mutation	NA	NA	NA	NA	167	1	1	NA	NA	NA	NA	lung
ACH-000711	TP53	17	7577539	7577539	37	+	rs397516437|rs121912651	G	A	7577539G>A	Missense_Mutation	rs121912651	1	251476	3.97652e-6	472	1	1	NA	NA	NA	NA	breast
ACH-000712	TP53	17	7577080	7577088	37	+	rs121912667|rs112431538	TTCCTCTGT	-	7577080_7577088delTTCCTCTGT	In_Frame_Del	NA	NA	NA	NA	NA	0	0	NA	NA	NA	NA	lung
ACH-000713	TP53	17	7578524	7578524	37	+	NA	G	A	7578524G>A	Nonsense_Mutation	NA	NA	NA	NA	34	1	1	NA	NA	NA	NA	ovary
ACH-000714	NA	NA	NA	NA	NA	NA	NA	NA	NA	NA	NA	NA	NA	NA	NA	NA	NA	0	NA	NA	NA	0	plasma_cell
ACH-000715	TP53	17	7578455	7578455	37	+	NA	C	G	7578455C>G	Missense_Mutation	NA	NA	NA	NA	28	1	1	NA	NA	NA	NA	upper_aerodigestive
ACH-000716	TP53	17	7577121	7577121	37	+	rs121913343	G	A	7577121G>A	Missense_Mutation	rs121913343	3	250850	1.1959300000000001e-05	563	1	1	NA	NA	NA	NA	thyroid
ACH-000716	TP53	17	7577520	7577520	37	+	NA	A	G	7577520A>G	Missense_Mutation	NA	NA	NA	NA	2	0	1	NA	NA	NA	NA	thyroid
ACH-000717	TP53	17	7577539	7577539	37	+	rs397516437|rs121912651	G	A	7577539G>A	Missense_Mutation	rs121912651	1	251476	3.97652e-6	472	1	1	NA	NA	NA	NA	esophagus
ACH-000718	TP53	17	7578469	7578469	37	+	NA	C	A	7578469C>A	Missense_Mutation	NA	NA	NA	NA	47	1	1	NA	NA	NA	NA	lung
ACH-000719	NA	NA	NA	NA	NA	NA	NA	NA	NA	NA	NA	NA	NA	NA	NA	NA	NA	0	NA	NA	NA	0	ovary
ACH-000720	TP53	17	7573982	7573982	37	+	NA	C	A	7573982C>A	Nonsense_Mutation	NA	NA	NA	NA	28	1	1	NA	NA	NA	NA	urinary_tract
ACH-000721	TP53	17	7578475	7578475	37	+	rs137852790|rs137852791|rs587782705	G	-	7578475delG	Frame_Shift_Del	NA	NA	NA	NA	NA	1	1	NA	NA	NA	NA	breast
ACH-000722	TP53	17	7578433	7578433	37	+	NA	G	T	7578433G>T	Nonsense_Mutation	NA	NA	NA	NA	9	1	1	NA	NA	NA	NA	colorectal
ACH-000723	TP53	17	7577573	7577573	37	+	NA	G	T	7577573G>T	Nonsense_Mutation	NA	NA	NA	NA	3	1	1	NA	NA	NA	NA	upper_aerodigestive
ACH-000724	TP53	17	7577532	7577532	37	+	NA	G	A	7577532G>A	Missense_Mutation	NA	NA	NA	NA	35	1	1	NA	NA	NA	NA	urinary_tract
ACH-000725	TP53	17	7577086	7577087	37	+	NA	TG	-	7577086_7577087delTG	Frame_Shift_Del	NA	NA	NA	NA	NA	1	1	NA	NA	NA	NA	breast
ACH-000726	TP53	17	7578394	7578394	37	+	NA	T	C	7578394T>C	Missense_Mutation	rs1057519991	1	251340	3.97867e-6	104	1	1	NA	NA	NA	NA	esophagus
ACH-000726	TP53	17	7578212	7578212	37	+	rs397516436	G	A	7578212G>A	Nonsense_Mutation	rs397516436	0	251460	0	402	1	1	NA	NA	NA	NA	esophagus
ACH-000727	TP53	17	7578461	7578461	37	+	rs121912654	C	A	7578461C>A	Missense_Mutation	NA	NA	NA	NA	139	1	1	NA	NA	NA	NA	lung
ACH-000728	TP53	17	7579882	7579882	37	+	rs201382018	C	G	7579882C>G	Missense_Mutation	rs201382018	13	250748	5.18449e-5	NA	0	0	NA	NA	NA	NA	blood
ACH-000729	TP53	17	7578208	7578208	37	+	NA	T	C	7578208T>C	Missense_Mutation	NA	NA	NA	NA	51	1	1	NA	NA	NA	NA	lung
ACH-000729	TP53	17	7578490	7578490	37	+	NA	A	T	7578490A>T	Missense_Mutation	NA	NA	NA	NA	5	1	1	NA	NA	NA	NA	lung
ACH-000730	NA	NA	NA	NA	NA	NA	NA	NA	NA	NA	NA	NA	NA	NA	NA	NA	NA	0	NA	NA	NA	0	skin
ACH-000731	TP53	17	7577580	7577580	37	+	rs587780073	T	C	7577580T>C	Missense_Mutation	rs587780073	1	251480	3.97646e-6	97	1	1	NA	NA	NA	NA	lung
ACH-000732	TP53	17	7576928	7576928	37	+	rs397516439	T	A	7576928T>A	Splice_Site	NA	NA	NA	NA	14	1	1	NA	NA	NA	NA	upper_aerodigestive
ACH-000733	TP53	17	7577120	7577120	37	+	rs28934576	C	A	7577120C>A	Missense_Mutation	rs28934576	1	251054	3.98321e-6	110	1	1	NA	NA	NA	NA	lung
ACH-000734	TP53	17	7578269	7578280	37	+	rs587778718|rs587780071	GATGCTGAGGAG	-	7578269_7578280delGATGCTGAGGAG	In_Frame_Del	NA	NA	NA	NA	NA	0	0	NA	NA	NA	NA	liver
ACH-000735	NA	NA	NA	NA	NA	NA	NA	NA	NA	NA	NA	NA	NA	NA	NA	NA	NA	0	NA	NA	NA	NA	upper_aerodigestive
ACH-000736	TP53	17	7577120	7577120	37	+	rs28934576	C	T	7577120C>T	Missense_Mutation	rs28934576	4	251054	1.59328e-5	533	1	1	NA	NA	NA	NA	gastric
ACH-000737	NA	NA	NA	NA	NA	NA	NA	NA	NA	NA	NA	NA	NA	NA	NA	NA	NA	0	NA	NA	NA	0	lung
ACH-000738	TP53	17	7577564	7577565	37	+	NA	-	TTA	7577564_7577565insTTA	In_Frame_Ins	NA	NA	NA	NA	NA	0	0	NA	NA	NA	NA	central_nervous_system
ACH-000739	NA	NA	NA	NA	NA	NA	NA	NA	NA	NA	NA	NA	NA	NA	NA	NA	NA	0	NA	NA	NA	0	liver
ACH-000740	TP53	17	7578391	7578391	37	+	NA	T	-	7578391delT	Frame_Shift_Del	NA	NA	NA	NA	NA	1	1	NA	NA	NA	NA	upper_aerodigestive
ACH-000741	TP53	17	7577052	7577052	37	+	NA	G	A	7577052G>A	Missense_Mutation	NA	NA	NA	NA	1	0	1	NA	NA	NA	NA	urinary_tract
ACH-000741	TP53	17	7576855	7576855	37	+	NA	G	A	7576855G>A	Nonsense_Mutation	NA	NA	NA	NA	79	1	1	NA	NA	NA	NA	urinary_tract
ACH-000742	NA	NA	NA	NA	NA	NA	NA	NA	NA	NA	NA	NA	NA	NA	NA	NA	NA	0	NA	NA	NA	0	fibroblast
ACH-000743	TP53	17	7577506	7577506	37	+	NA	C	A	7577506C>A	Missense_Mutation	NA	NA	NA	NA	34	1	1	NA	NA	NA	NA	lung
ACH-000744	TP53	17	7579580	7579580	37	+	NA	G	A	7579580G>A	Missense_Mutation	rs587781866	1	251268	3.97981e-6	2	0	1	NA	NA	NA	NA	lung
ACH-000744	TP53	17	7577120	7577120	37	+	rs28934576	C	A	7577120C>A	Missense_Mutation	rs28934576	1	251054	3.98321e-6	110	1	1	NA	NA	NA	NA	lung
ACH-000744	TP53	17	7579580	7579581	37	+	rs587781866	GG	AA	7579580_7579581GG>AA	Missense_Mutation	NA	NA	NA	NA	NA	0	1	NA	NA	NA	NA	lung
ACH-000744	TP53	17	7579581	7579581	37	+	NA	G	A	7579581G>A	Missense_Mutation	NA	NA	NA	NA	NA	0	1	NA	NA	NA	NA	lung
ACH-000745	NA	NA	NA	NA	NA	NA	NA	NA	NA	NA	NA	NA	NA	NA	NA	NA	NA	0	NA	NA	NA	0	plasma_cell
ACH-000746	TP53	17	7578268	7578268	37	+	NA	A	C	7578268A>C	Missense_Mutation	rs1057519998	1	251486	3.97636e-6	59	1	1	NA	NA	NA	NA	gastric
ACH-000747	TP53	17	7577018	7577018	37	+	NA	C	A	7577018C>A	Splice_Site	NA	NA	NA	NA	25	1	1	NA	NA	NA	NA	lung
ACH-000748	TP53	17	7577120	7577120	37	+	rs28934576	C	T	7577120C>T	Missense_Mutation	rs28934576	4	251054	1.59328e-5	533	1	1	NA	NA	NA	NA	bone
ACH-000749	TP53	17	7577548	7577548	37	+	rs28934575|rs397516437	C	A	7577548C>A	Missense_Mutation	NA	NA	NA	NA	47	1	1	NA	NA	NA	NA	lung
ACH-000750	NA	NA	NA	NA	NA	NA	NA	NA	NA	NA	NA	NA	NA	NA	NA	NA	NA	0	NA	NA	NA	0	skin
ACH-000751	TP53	17	7577610	7577610	37	+	NA	T	G	7577610T>G	Splice_Site	NA	NA	NA	NA	8	1	1	NA	NA	NA	NA	blood
ACH-000751	TP53	17	7578496	7578496	37	+	rs587782197	A	C	7578496A>C	Missense_Mutation	NA	NA	NA	NA	7	1	1	NA	NA	NA	NA	blood
ACH-000752	TP53	17	7578406	7578406	37	+	rs28934578	C	T	7578406C>T	Missense_Mutation	rs28934578	1	251276	3.97969e-6	938	1	1	NA	NA	NA	NA	lung
ACH-000753	TP53	17	7577099	7577099	37	+	rs121912660	C	G	7577099C>G	Missense_Mutation	NA	NA	NA	NA	77	1	1	NA	NA	NA	NA	urinary_tract
ACH-000754	NA	NA	NA	NA	NA	NA	NA	NA	NA	NA	NA	NA	NA	NA	NA	NA	NA	0	NA	NA	NA	NA	lymphocyte
ACH-000755	NA	NA	NA	NA	NA	NA	NA	NA	NA	NA	NA	NA	NA	NA	NA	NA	NA	0	NA	NA	NA	0	breast
ACH-000756	TP53	17	7577114	7577114	37	+	NA	C	T	7577114C>T	Missense_Mutation	NA	NA	NA	NA	47	1	1	NA	NA	NA	NA	central_nervous_system
ACH-000757	NA	NA	NA	NA	NA	NA	NA	NA	NA	NA	NA	NA	NA	NA	NA	NA	NA	0	NA	NA	NA	0	lung
ACH-000758	TP53	17	7577530	7577530	37	+	NA	T	G	7577530T>G	Missense_Mutation	NA	NA	NA	NA	2	0	0	NA	NA	NA	NA	gastric
ACH-000759	NA	NA	NA	NA	NA	NA	NA	NA	NA	NA	NA	NA	NA	NA	NA	NA	NA	0	NA	NA	NA	0	breast
ACH-000760	NA	NA	NA	NA	NA	NA	NA	NA	NA	NA	NA	NA	NA	NA	NA	NA	NA	0	NA	NA	NA	0	central_nervous_system
ACH-000761	TP53	17	7577548	7577548	37	+	rs28934575|rs397516437	C	T	7577548C>T	Missense_Mutation	rs28934575	0	251472	0	291	1	1	NA	NA	NA	NA	gastric
ACH-000762	TP53	17	7578254	7578254	37	+	NA	C	A	7578254C>A	Nonsense_Mutation	NA	NA	NA	NA	5	1	1	NA	NA	NA	NA	upper_aerodigestive
ACH-000763	NA	NA	NA	NA	NA	NA	NA	NA	NA	NA	NA	NA	NA	NA	NA	NA	NA	0	NA	NA	NA	0	plasma_cell
ACH-000764	TP53	17	7577121	7577121	37	+	rs121913343	G	A	7577121G>A	Missense_Mutation	rs121913343	3	250850	1.1959300000000001e-05	563	1	1	NA	NA	NA	NA	gastric
ACH-000765	TP53	17	7577105	7577106	37	+	rs17849781	GG	AA	7577105_7577106GG>AA	Missense_Mutation	NA	NA	NA	NA	NA	0	1	NA	NA	NA	NA	skin
ACH-000765	TP53	17	7577105	7577105	37	+	NA	G	A	7577105G>A	Missense_Mutation	NA	NA	NA	NA	54	1	1	NA	NA	NA	NA	skin
ACH-000765	TP53	17	7577106	7577106	37	+	rs17849781	G	A	7577106G>A	Missense_Mutation	NA	NA	NA	NA	67	1	1	NA	NA	NA	NA	skin
ACH-000766	TP53	17	7579582	7579583	37	+	rs121912661	-	A	7579582_7579583insA	Frame_Shift_Ins	NA	NA	NA	NA	NA	1	1	NA	NA	NA	NA	lung
ACH-000767	TP53	17	7579591	7579591	37	+	NA	C	G	7579591C>G	Splice_Site	NA	NA	NA	NA	5	1	1	NA	NA	NA	NA	lung
ACH-000768	TP53	17	7577099	7577099	37	+	rs121912660	C	T	7577099C>T	Missense_Mutation	NA	NA	NA	NA	66	1	1	NA	NA	NA	NA	breast
ACH-000769	TP53	17	7577124	7577124	37	+	rs121912657	C	T	7577124C>T	Missense_Mutation	rs121912657	1	250892	3.98578e-6	56	1	1	NA	NA	NA	NA	lung
ACH-000770	TP53	17	7578263	7578263	37	+	rs397516435	G	A	7578263G>A	Nonsense_Mutation	rs397516435	1	251474	3.97655e-6	278	1	1	NA	NA	NA	NA	blood
ACH-000770	TP53	17	7577574	7577574	37	+	NA	T	C	7577574T>C	Missense_Mutation	NA	NA	NA	NA	79	1	1	NA	NA	NA	NA	blood
ACH-000771	TP53	17	7578555	7578555	37	+	NA	C	T	7578555C>T	Splice_Site	NA	NA	NA	NA	61	1	1	NA	NA	NA	NA	upper_aerodigestive
ACH-000772	NA	NA	NA	NA	NA	NA	NA	NA	NA	NA	NA	NA	NA	NA	NA	NA	NA	0	NA	NA	NA	0	soft_tissue
ACH-000773	NA	NA	NA	NA	NA	NA	NA	NA	NA	NA	NA	NA	NA	NA	NA	NA	NA	0	NA	NA	NA	NA	lymphocyte
ACH-000774	TP53	17	7578454	7578454	37	+	NA	G	A	7578454G>A	Missense_Mutation	NA	NA	NA	NA	40	1	1	NA	NA	NA	NA	lung
ACH-000775	TP53	17	7578433	7578434	37	+	NA	-	ACTGCTTGT	7578433_7578434insACTGCTTGT	In_Frame_Ins	NA	NA	NA	NA	NA	0	0	NA	NA	NA	NA	lung
ACH-000776	NA	NA	NA	NA	NA	NA	NA	NA	NA	NA	NA	NA	NA	NA	NA	NA	NA	0	NA	NA	NA	0	central_nervous_system
ACH-000777	TP53	17	7577610	7577610	37	+	NA	T	C	7577610T>C	Splice_Site	NA	NA	NA	NA	23	1	1	NA	NA	NA	NA	esophagus
ACH-000777	TP53	17	7576870	7576870	37	+	NA	C	T	7576870C>T	Missense_Mutation	NA	NA	NA	NA	1	0	1	NA	NA	NA	NA	esophagus
ACH-000777	TP53	17	7579358	7579358	37	+	rs11540654|rs587780066	C	A	7579358C>A	Missense_Mutation	rs11540654	0	251284	0	43	1	1	NA	NA	NA	NA	esophagus
ACH-000778	TP53	17	7577022	7577023	37	+	rs121913344	-	CTTA	7577022_7577023insCTTA	Frame_Shift_Ins	NA	NA	NA	NA	NA	1	1	NA	NA	NA	NA	upper_aerodigestive
ACH-000779	TP53	17	7577538	7577538	37	+	rs11540652	C	T	7577538C>T	Missense_Mutation	rs11540652	3	251474	1.19297e-5	592	1	1	NA	NA	NA	NA	lung
ACH-000780	TP53	17	7577534	7577534	37	+	rs28934571	C	A	7577534C>A	Missense_Mutation	NA	NA	NA	NA	74	1	1	NA	NA	NA	NA	lung
ACH-000781	TP53	17	7577561	7577561	37	+	rs397516437	A	T	7577561A>T	Missense_Mutation	NA	NA	NA	NA	2	0	0	NA	NA	NA	NA	lung
ACH-000782	TP53	17	7577538	7577538	37	+	rs11540652	C	T	7577538C>T	Missense_Mutation	rs11540652	3	251474	1.19297e-5	592	1	1	NA	NA	NA	NA	blood
ACH-000782	TP53	17	7579312	7579312	37	+	rs55863639	C	T	7579312C>T	Splice_Site	NA	NA	NA	NA	NA	1	1	NA	NA	NA	NA	blood
ACH-000783	TP53	17	7577099	7577099	37	+	rs121912660	C	G	7577099C>G	Missense_Mutation	NA	NA	NA	NA	77	1	1	NA	NA	NA	NA	breast
ACH-000784	TP53	17	7577529	7577530	37	+	NA	-	T	7577529_7577530insT	Frame_Shift_Ins	NA	NA	NA	NA	NA	1	1	NA	NA	NA	NA	esophagus
ACH-000784	TP53	17	7579327	7579327	37	+	NA	C	A	7579327C>A	Missense_Mutation	NA	NA	NA	NA	2	0	1	NA	NA	NA	NA	esophagus
ACH-000785	TP53	17	7579503	7579503	37	+	NA	C	A	7579503C>A	Nonsense_Mutation	NA	NA	NA	NA	5	1	1	NA	NA	NA	NA	lung
ACH-000786	TP53	17	7577141	7577141	37	+	rs193920774	C	T	7577141C>T	Missense_Mutation	NA	NA	NA	NA	57	1	1	NA	NA	NA	NA	lymphocyte
ACH-000787	TP53	17	7577539	7577539	37	+	rs397516437|rs121912651	G	A	7577539G>A	Missense_Mutation	rs121912651	1	251476	3.97652e-6	472	1	1	NA	NA	NA	NA	lung
ACH-000788	TP53	17	7577118	7577118	37	+	NA	C	A	7577118C>A	Missense_Mutation	NA	NA	NA	NA	28	1	1	NA	NA	NA	NA	skin
ACH-000789	TP53	17	7577058	7577058	37	+	NA	C	A	7577058C>A	Nonsense_Mutation	NA	NA	NA	NA	37	1	1	NA	NA	NA	NA	lung
ACH-000789	TP53	17	7577059	7577059	37	+	NA	C	G	7577059C>G	Silent	NA	NA	NA	NA	NA	0	1	NA	NA	NA	NA	lung
ACH-000789	TP53	17	7577058	7577059	37	+	NA	CC	AG	7577058_7577059CC>AG	Nonsense_Mutation	NA	NA	NA	NA	NA	1	1	NA	NA	NA	NA	lung
ACH-000790	TP53	17	7578402	7578402	37	+	NA	G	C	7578402G>C	Missense_Mutation	rs1057519980	0	251280	0	23	1	1	NA	NA	NA	NA	lung
ACH-000791	TP53	17	7577105	7577105	37	+	NA	G	A	7577105G>A	Missense_Mutation	NA	NA	NA	NA	54	1	1	NA	NA	NA	NA	lung
ACH-000791	TP53	17	7577106	7577106	37	+	rs17849781	G	A	7577106G>A	Missense_Mutation	NA	NA	NA	NA	67	1	1	NA	NA	NA	NA	lung
ACH-000791	TP53	17	7577105	7577106	37	+	rs17849781	GG	AA	7577105_7577106GG>AA	Missense_Mutation	NA	NA	NA	NA	NA	0	1	NA	NA	NA	NA	lung
ACH-000792	TP53	17	7578179	7578179	37	+	NA	C	A	7578179C>A	Nonsense_Mutation	NA	NA	NA	NA	15	1	1	NA	NA	NA	NA	kidney
ACH-000792	TP53	17	7577559	7577559	37	+	rs397516437|rs28934573	G	C	7577559G>C	Missense_Mutation	rs28934573	0	251476	0	37	1	1	NA	NA	NA	NA	kidney
ACH-000793	NA	NA	NA	NA	NA	NA	NA	NA	NA	NA	NA	NA	NA	NA	NA	NA	NA	0	NA	NA	NA	NA	gastric
ACH-000794	TP53	17	7576926	7576927	37	+	rs587781702	GC	AA	7576926_7576927GC>AA	Splice_Site	NA	NA	NA	NA	NA	1	1	NA	NA	NA	NA	upper_aerodigestive
ACH-000794	TP53	17	7579355	7579362	37	+	rs587783063|rs587781371|rs11540654|rs587780066	AGACGGAA	-	7579355_7579362delAGACGGAA	Frame_Shift_Del	NA	NA	NA	NA	NA	1	1	NA	NA	NA	NA	upper_aerodigestive
ACH-000794	TP53	17	7576926	7576926	37	+	NA	G	A	7576926G>A	Splice_Site	NA	NA	NA	NA	NA	1	1	NA	NA	NA	NA	upper_aerodigestive
ACH-000794	TP53	17	7576927	7576927	37	+	rs587781702	C	A	7576927C>A	Splice_Site	NA	NA	NA	NA	12	1	1	NA	NA	NA	NA	upper_aerodigestive
ACH-000794	TP53	17	7576927	7576927	37	+	NA	C	A	7576927C>A	Splice_Site	NA	NA	NA	NA	12	1	1	NA	NA	NA	NA	upper_aerodigestive
ACH-000795	TP53	17	7578212	7578212	37	+	rs397516436	G	A	7578212G>A	Nonsense_Mutation	rs397516436	0	251460	0	402	1	1	NA	NA	NA	NA	blood
ACH-000795	TP53	17	7577120	7577120	37	+	rs28934576	C	T	7577120C>T	Missense_Mutation	rs28934576	4	251054	1.59328e-5	533	1	1	NA	NA	NA	NA	blood
ACH-000795	TP53	17	7579414	7579414	37	+	NA	C	T	7579414C>T	Nonsense_Mutation	NA	NA	NA	NA	52	1	1	NA	NA	NA	NA	blood
ACH-000796	NA	NA	NA	NA	NA	NA	NA	NA	NA	NA	NA	NA	NA	NA	NA	NA	NA	0	NA	NA	NA	0	ovary
ACH-000797	NA	NA	NA	NA	NA	NA	NA	NA	NA	NA	NA	NA	NA	NA	NA	NA	NA	0	NA	NA	NA	0	fibroblast
ACH-000798	TP53	17	7577538	7577538	37	+	rs11540652	C	T	7577538C>T	Missense_Mutation	rs11540652	3	251474	1.19297e-5	592	1	1	NA	NA	NA	NA	colorectal
ACH-000799	NA	NA	NA	NA	NA	NA	NA	NA	NA	NA	NA	NA	NA	NA	NA	NA	NA	0	NA	NA	NA	NA	skin
ACH-000800	TP53	17	7578469	7578469	37	+	NA	C	A	7578469C>A	Missense_Mutation	NA	NA	NA	NA	47	1	1	NA	NA	NA	NA	lung
ACH-000801	NA	NA	NA	NA	NA	NA	NA	NA	NA	NA	NA	NA	NA	NA	NA	NA	NA	0	NA	NA	NA	NA	skin
ACH-000802	TP53	17	7577610	7577610	37	+	NA	T	A	7577610T>A	Splice_Site	NA	NA	NA	NA	13	1	1	NA	NA	NA	NA	urinary_tract
ACH-000803	TP53	17	7573988	7573988	37	+	NA	C	G	7573988C>G	Missense_Mutation	NA	NA	NA	NA	2	0	1	NA	NA	NA	NA	lung
ACH-000803	TP53	17	7577548	7577548	37	+	rs28934575|rs397516437	C	A	7577548C>A	Missense_Mutation	NA	NA	NA	NA	47	1	1	NA	NA	NA	NA	lung
ACH-000804	NA	NA	NA	NA	NA	NA	NA	NA	NA	NA	NA	NA	NA	NA	NA	NA	NA	0	NA	NA	NA	0	peripheral_nervous_system
ACH-000805	NA	NA	NA	NA	NA	NA	NA	NA	NA	NA	NA	NA	NA	NA	NA	NA	NA	0	NA	NA	NA	NA	skin
ACH-000806	NA	NA	NA	NA	NA	NA	NA	NA	NA	NA	NA	NA	NA	NA	NA	NA	NA	0	NA	NA	NA	0	lymphocyte
ACH-000807	TP53	17	7578275	7578275	37	+	NA	G	A	7578275G>A	Nonsense_Mutation	NA	NA	NA	NA	113	1	1	NA	NA	NA	NA	central_nervous_system
ACH-000808	TP53	17	7577127	7577127	37	+	NA	C	T	7577127C>T	Missense_Mutation	NA	NA	NA	NA	42	1	1	NA	NA	NA	NA	bile_duct
ACH-000809	TP53	17	7574018	7574018	37	+	rs587782529	G	A	7574018G>A	Missense_Mutation	rs587782529	0	250834	0	70	1	1	NA	NA	NA	NA	esophagus
ACH-000810	TP53	17	7577120	7577120	37	+	rs28934576	C	T	7577120C>T	Missense_Mutation	rs28934576	4	251054	1.59328e-5	533	1	1	NA	NA	NA	NA	skin
ACH-000810	TP53	17	7577086	7577087	37	+	NA	TG	-	7577086_7577087delTG	Frame_Shift_Del	NA	NA	NA	NA	NA	1	1	NA	NA	NA	NA	skin
ACH-000811	TP53	17	7579420	7579420	37	+	rs587783062	G	-	7579420delG	Frame_Shift_Del	NA	NA	NA	NA	NA	1	1	NA	NA	NA	NA	ovary
ACH-000812	TP53	17	7579716	7579716	37	+	rs397516438	G	A	7579716G>A	Missense_Mutation	NA	NA	NA	NA	3	1	1	NA	NA	NA	NA	skin
ACH-000813	TP53	17	7578449	7578449	37	+	rs193920817	C	T	7578449C>T	Missense_Mutation	NA	NA	NA	NA	36	1	1	NA	NA	NA	NA	lung
ACH-000814	NA	NA	NA	NA	NA	NA	NA	NA	NA	NA	NA	NA	NA	NA	NA	NA	NA	0	NA	NA	NA	0	skin
ACH-000815	NA	NA	NA	NA	NA	NA	NA	NA	NA	NA	NA	NA	NA	NA	NA	NA	NA	0	NA	NA	NA	0	lymphocyte
ACH-000816	TP53	17	7578466	7578466	37	+	NA	G	T	7578466G>T	Missense_Mutation	NA	NA	NA	NA	13	1	1	NA	NA	NA	NA	lung
ACH-000817	TP53	17	7577085	7577085	37	+	rs112431538	C	T	7577085C>T	Missense_Mutation	NA	NA	NA	NA	167	1	1	NA	NA	NA	NA	plasma_cell
ACH-000818	TP53	17	7577543	7577543	37	+	rs397516437	C	T	7577543C>T	Missense_Mutation	NA	NA	NA	NA	17	1	1	NA	NA	NA	NA	breast
ACH-000819	TP53	17	7577568	7577568	37	+	NA	C	G	7577568C>G	Missense_Mutation	NA	NA	NA	NA	8	1	1	NA	NA	NA	NA	central_nervous_system
ACH-000820	TP53	17	7579536	7579536	37	+	NA	C	A	7579536C>A	Nonsense_Mutation	NA	NA	NA	NA	16	1	1	NA	NA	NA	NA	colorectal
ACH-000821	TP53	17	7578534	7578534	37	+	NA	C	G	7578534C>G	Missense_Mutation	NA	NA	NA	NA	29	1	1	NA	NA	NA	NA	plasma_cell
ACH-000822	NA	NA	NA	NA	NA	NA	NA	NA	NA	NA	NA	NA	NA	NA	NA	NA	NA	0	NA	NA	NA	0	skin
ACH-000823	TP53	17	7578271	7578271	37	+	NA	T	C	7578271T>C	Missense_Mutation	NA	NA	NA	NA	90	1	1	NA	NA	NA	NA	esophagus
ACH-000824	TP53	17	7574000	7574000	37	+	rs375573770	C	A	7574000C>A	Nonsense_Mutation	NA	NA	NA	NA	19	1	1	NA	NA	NA	NA	esophagus
ACH-000825	TP53	17	7578406	7578406	37	+	rs28934578	C	A	7578406C>A	Missense_Mutation	NA	NA	NA	NA	21	1	1	NA	NA	NA	NA	lung
ACH-000826	TP53	17	7578526	7578526	37	+	rs587781991	C	A	7578526C>A	Missense_Mutation	NA	NA	NA	NA	50	1	1	NA	NA	NA	NA	lung
ACH-000827	NA	NA	NA	NA	NA	NA	NA	NA	NA	NA	NA	NA	NA	NA	NA	NA	NA	0	NA	NA	NA	0	skin
ACH-000828	NA	NA	NA	NA	NA	NA	NA	NA	NA	NA	NA	NA	NA	NA	NA	NA	NA	0	NA	NA	NA	NA	breast
ACH-000829	NA	NA	NA	NA	NA	NA	NA	NA	NA	NA	NA	NA	NA	NA	NA	NA	NA	0	NA	NA	NA	0	plasma_cell
ACH-000830	TP53	17	7578393	7578393	37	+	NA	A	C	7578393A>C	Missense_Mutation	NA	NA	NA	NA	9	1	1	NA	NA	NA	NA	lung
ACH-000831	NA	NA	NA	NA	NA	NA	NA	NA	NA	NA	NA	NA	NA	NA	NA	NA	NA	0	NA	NA	NA	0	uterus
ACH-000832	TP53	17	7578271	7578271	37	+	NA	T	A	7578271T>A	Missense_Mutation	NA	NA	NA	NA	30	1	1	NA	NA	NA	NA	upper_aerodigestive
ACH-000833	TP53	17	7577098	7577098	37	+	NA	T	A	7577098T>A	Missense_Mutation	NA	NA	NA	NA	9	1	1	NA	NA	NA	NA	soft_tissue
ACH-000833	TP53	17	7578235	7578235	37	+	NA	T	C	7578235T>C	Missense_Mutation	NA	NA	NA	NA	47	1	1	NA	NA	NA	NA	soft_tissue
ACH-000833	TP53	17	7577121	7577121	37	+	rs121913343	G	A	7577121G>A	Missense_Mutation	rs121913343	3	250850	1.1959300000000001e-05	563	1	1	NA	NA	NA	NA	soft_tissue
ACH-000834	TP53	17	7578476	7578476	37	+	rs137852790|rs137852791	G	A	7578476G>A	Missense_Mutation	rs767328513	1	251312	3.97912e-6	9	1	1	NA	NA	NA	NA	urinary_tract
ACH-000835	TP53	17	7577540	7577540	37	+	NA	G	A	7577540G>A	Silent	NA	NA	NA	NA	NA	0	1	NA	NA	NA	NA	soft_tissue
ACH-000835	TP53	17	7577539	7577540	37	+	rs397516437|rs121912651	GG	AA	7577539_7577540GG>AA	Missense_Mutation	NA	NA	NA	NA	NA	0	1	NA	NA	NA	NA	soft_tissue
ACH-000835	TP53	17	7577539	7577539	37	+	rs397516437|rs121912651	G	A	7577539G>A	Missense_Mutation	rs121912651	1	251476	3.97652e-6	472	1	1	NA	NA	NA	NA	soft_tissue
ACH-000835	TP53	17	7576897	7576897	37	+	NA	G	A	7576897G>A	Nonsense_Mutation	NA	NA	NA	NA	56	1	1	NA	NA	NA	NA	soft_tissue
ACH-000835	TP53	17	7576897	7576898	37	+	NA	GG	AA	7576897_7576898GG>AA	Nonsense_Mutation	NA	NA	NA	NA	NA	1	1	NA	NA	NA	NA	soft_tissue
ACH-000835	TP53	17	7577540	7577540	37	+	rs397516437	G	A	7577540G>A	Silent	NA	NA	NA	NA	NA	0	1	NA	NA	NA	NA	soft_tissue
ACH-000835	TP53	17	7576898	7576898	37	+	NA	G	A	7576898G>A	Silent	NA	NA	NA	NA	NA	0	1	NA	NA	NA	NA	soft_tissue
ACH-000836	TP53	17	7577508	7577508	37	+	NA	T	G	7577508T>G	Missense_Mutation	NA	NA	NA	NA	4	1	1	NA	NA	NA	NA	upper_aerodigestive
ACH-000837	TP53	17	7577538	7577538	37	+	rs11540652	C	A	7577538C>A	Missense_Mutation	NA	NA	NA	NA	41	1	1	NA	NA	NA	NA	lung
ACH-000838	NA	NA	NA	NA	NA	NA	NA	NA	NA	NA	NA	NA	NA	NA	NA	NA	NA	0	NA	NA	NA	0	plasma_cell
ACH-000839	TP53	17	7579358	7579358	37	+	rs11540654|rs587780066	C	A	7579358C>A	Missense_Mutation	rs11540654	0	251284	0	43	1	1	NA	NA	NA	NA	urinary_tract
ACH-000840	TP53	17	7578190	7578190	37	+	rs121912666	T	C	7578190T>C	Missense_Mutation	rs121912666	2	251408	7.9552e-6	295	1	1	NA	NA	NA	NA	lung
ACH-000841	TP53	17	7578461	7578461	37	+	rs121912654	C	A	7578461C>A	Missense_Mutation	NA	NA	NA	NA	139	1	1	NA	NA	NA	NA	lung
ACH-000842	TP53	17	7576921	7576921	37	+	NA	G	A	7576921G>A	Missense_Mutation	NA	NA	NA	NA	NA	0	1	NA	NA	NA	NA	colorectal
ACH-000842	TP53	17	7577120	7577120	37	+	rs28934576	C	T	7577120C>T	Missense_Mutation	rs28934576	4	251054	1.59328e-5	533	1	1	NA	NA	NA	NA	colorectal
ACH-000843	TP53	17	7578502	7578502	37	+	NA	A	G	7578502A>G	Missense_Mutation	NA	NA	NA	NA	13	1	1	NA	NA	NA	NA	lung
ACH-000844	TP53	17	7578461	7578461	37	+	rs121912654	C	A	7578461C>A	Missense_Mutation	NA	NA	NA	NA	139	1	1	NA	NA	NA	NA	lung
ACH-000845	TP53	17	7574012	7574012	37	+	rs17882252	C	A	7574012C>A	Nonsense_Mutation	NA	NA	NA	NA	39	1	1	NA	NA	NA	NA	lung
ACH-000846	TP53	17	7577609	7577609	37	+	NA	C	T	7577609C>T	Splice_Site	NA	NA	NA	NA	21	1	1	NA	NA	NA	NA	upper_aerodigestive
ACH-000846	TP53	17	7577538	7577538	37	+	rs11540652	C	A	7577538C>A	Missense_Mutation	NA	NA	NA	NA	41	1	1	NA	NA	NA	NA	upper_aerodigestive
ACH-000847	TP53	17	7578474	7578475	37	+	rs137852790|rs137852791|rs587782705	-	G	7578474_7578475insG	Frame_Shift_Ins	NA	NA	NA	NA	NA	1	1	NA	NA	NA	NA	gastric
ACH-000848	TP53	17	7577138	7577138	37	+	rs587780075	C	G	7577138C>G	Missense_Mutation	NA	NA	NA	NA	12	1	1	NA	NA	NA	NA	liver
ACH-000849	TP53	17	7577120	7577120	37	+	rs28934576	C	T	7577120C>T	Missense_Mutation	rs28934576	4	251054	1.59328e-5	533	1	1	NA	NA	NA	NA	breast
ACH-000850	NA	NA	NA	NA	NA	NA	NA	NA	NA	NA	NA	NA	NA	NA	NA	NA	NA	0	NA	NA	NA	0	fibroblast
ACH-000851	TP53	17	7578475	7578475	37	+	rs137852790|rs137852791|rs587782705	G	-	7578475delG	Frame_Shift_Del	NA	NA	NA	NA	NA	1	1	NA	NA	NA	NA	lung
ACH-000852	TP53	17	7578507	7578507	37	+	NA	G	C	7578507G>C	Missense_Mutation	NA	NA	NA	NA	15	1	1	NA	NA	NA	NA	lung
ACH-000853	TP53	17	7578457	7578457	37	+	rs587782144	C	A	7578457C>A	Missense_Mutation	rs587782144	1	251268	3.97981e-6	85	1	1	NA	NA	NA	NA	lung
ACH-000853	TP53	17	7578205	7578205	37	+	rs587782177	C	A	7578205C>A	Missense_Mutation	NA	NA	NA	NA	25	1	1	NA	NA	NA	NA	lung
ACH-000854	TP53	17	7579471	7579471	37	+	rs56275308	G	-	7579471delG	Frame_Shift_Del	NA	NA	NA	NA	NA	1	1	NA	NA	NA	NA	plasma_cell
ACH-000855	TP53	17	7577538	7577538	37	+	rs11540652	C	T	7577538C>T	Missense_Mutation	rs11540652	3	251474	1.19297e-5	592	1	1	NA	NA	NA	NA	esophagus
ACH-000856	NA	NA	NA	NA	NA	NA	NA	NA	NA	NA	NA	NA	NA	NA	NA	NA	NA	0	NA	NA	NA	NA	breast
ACH-000857	TP53	17	7578536	7578536	37	+	NA	T	C	7578536T>C	Missense_Mutation	rs747342068	1	250718	3.98854e-6	20	1	1	NA	NA	NA	NA	breast
ACH-000858	TP53	17	7577534	7577534	37	+	rs28934571	C	A	7577534C>A	Missense_Mutation	NA	NA	NA	NA	74	1	1	NA	NA	NA	NA	lung
ACH-000859	TP53	17	7578442	7578442	37	+	rs148924904	T	C	7578442T>C	Missense_Mutation	NA	NA	NA	NA	119	1	1	NA	NA	NA	NA	breast
ACH-000860	NA	NA	NA	NA	NA	NA	NA	NA	NA	NA	NA	NA	NA	NA	NA	NA	NA	0	NA	NA	NA	0	lung
ACH-000861	TP53	17	7577610	7577610	37	+	NA	T	C	7577610T>C	Splice_Site	NA	NA	NA	NA	23	1	1	NA	NA	NA	NA	lung
ACH-000862	TP53	17	7577099	7577099	37	+	rs121912660	C	G	7577099C>G	Missense_Mutation	NA	NA	NA	NA	77	1	1	NA	NA	NA	NA	urinary_tract
ACH-000863	NA	NA	NA	NA	NA	NA	NA	NA	NA	NA	NA	NA	NA	NA	NA	NA	NA	0	NA	NA	NA	NA	central_nervous_system
ACH-000864	TP53	17	7590693	7590693	37	+	NA	A	G	7590693A>G	Splice_Site	NA	NA	NA	NA	NA	1	1	NA	NA	NA	NA	uterus
ACH-000865	TP53	17	7578394	7578394	37	+	NA	T	C	7578394T>C	Missense_Mutation	rs1057519991	1	251340	3.97867e-6	104	1	1	NA	NA	NA	NA	esophagus
ACH-000865	TP53	17	7574012	7574012	37	+	rs17882252	C	A	7574012C>A	Nonsense_Mutation	NA	NA	NA	NA	39	1	1	NA	NA	NA	NA	esophagus
ACH-000866	TP53	17	7579547	7579547	37	+	NA	G	-	7579547delG	Frame_Shift_Del	NA	NA	NA	NA	NA	1	1	NA	NA	NA	NA	lung
ACH-000866	TP53	17	7577121	7577121	37	+	rs121913343	G	A	7577121G>A	Missense_Mutation	rs121913343	3	250850	1.1959300000000001e-05	563	1	1	NA	NA	NA	NA	lung
ACH-000867	TP53	17	7577114	7577114	37	+	NA	C	A	7577114C>A	Missense_Mutation	NA	NA	NA	NA	39	1	1	NA	NA	NA	NA	lung
ACH-000867	TP53	17	7578290	7578290	37	+	NA	C	G	7578290C>G	Splice_Site	NA	NA	NA	NA	13	1	1	NA	NA	NA	NA	lung
ACH-000868	TP53	17	7577150	7577159	37	+	rs72661119|rs200579969	TTACCACTAC	-	7577150_7577159delTTACCACTAC	Splice_Site	NA	NA	NA	NA	NA	1	1	NA	NA	NA	NA	lung
ACH-000869	TP53	17	7578394	7578394	37	+	NA	T	C	7578394T>C	Missense_Mutation	rs1057519991	1	251340	3.97867e-6	104	1	1	NA	NA	NA	NA	lung
ACH-000870	TP53	17	7577548	7577548	37	+	rs28934575|rs397516437	C	G	7577548C>G	Missense_Mutation	rs28934575	0	251472	0	12	1	1	NA	NA	NA	NA	lung
ACH-000871	TP53	17	7577094	7577094	37	+	rs28934574	G	C	7577094G>C	Missense_Mutation	NA	NA	NA	NA	18	1	1	NA	NA	NA	NA	lung
ACH-000872	TP53	17	7578269	7578269	37	+	rs587780071	G	A	7578269G>A	Missense_Mutation	NA	NA	NA	NA	25	1	1	NA	NA	NA	NA	lung
ACH-000873	TP53	17	7578370	7578370	37	+	NA	C	T	7578370C>T	Splice_Site	rs1131691042	0	251350	0	43	1	1	NA	NA	NA	NA	esophagus
ACH-000874	NA	NA	NA	NA	NA	NA	NA	NA	NA	NA	NA	NA	NA	NA	NA	NA	NA	0	NA	NA	NA	0	blood
ACH-000875	TP53	17	7579312	7579312	37	+	rs55863639	C	T	7579312C>T	Splice_Site	NA	NA	NA	NA	NA	1	1	NA	NA	NA	NA	lung
ACH-000876	TP53	17	7577574	7577574	37	+	NA	T	C	7577574T>C	Missense_Mutation	NA	NA	NA	NA	79	1	1	NA	NA	NA	NA	breast
ACH-000877	TP53	17	7577550	7577550	37	+	rs397516437	C	T	7577550C>T	Missense_Mutation	NA	NA	NA	NA	38	1	1	NA	NA	NA	NA	lymphocyte
ACH-000878	TP53	17	7577505	7577505	37	+	NA	T	A	7577505T>A	Missense_Mutation	NA	NA	NA	NA	10	1	1	NA	NA	NA	NA	lung
ACH-000879	TP53	17	7577022	7577022	37	+	rs121913344	G	A	7577022G>A	Nonsense_Mutation	NA	NA	NA	NA	182	1	1	NA	NA	NA	NA	uterus
ACH-000879	TP53	17	7578190	7578190	37	+	rs121912666	T	C	7578190T>C	Missense_Mutation	rs121912666	2	251408	7.9552e-6	295	1	1	NA	NA	NA	NA	uterus
ACH-000880	NA	NA	NA	NA	NA	NA	NA	NA	NA	NA	NA	NA	NA	NA	NA	NA	NA	0	NA	NA	NA	0	gastric
ACH-000881	NA	NA	NA	NA	NA	NA	NA	NA	NA	NA	NA	NA	NA	NA	NA	NA	NA	0	NA	NA	NA	NA	skin
ACH-000882	NA	NA	NA	NA	NA	NA	NA	NA	NA	NA	NA	NA	NA	NA	NA	NA	NA	0	NA	NA	NA	0	skin
ACH-000883	TP53	17	7577120	7577120	37	+	rs28934576	C	T	7577120C>T	Missense_Mutation	rs28934576	4	251054	1.59328e-5	533	1	1	NA	NA	NA	NA	central_nervous_system
ACH-000883	TP53	17	7577121	7577121	37	+	rs121913343	G	A	7577121G>A	Missense_Mutation	rs121913343	3	250850	1.1959300000000001e-05	563	1	1	NA	NA	NA	NA	central_nervous_system
ACH-000883	TP53	17	7577120	7577121	37	+	rs28934576|rs121913343	CG	TA	7577120_7577121CG>TA	Missense_Mutation	NA	NA	NA	NA	NA	0	1	NA	NA	NA	NA	central_nervous_system
ACH-000884	TP53	17	7577141	7577141	37	+	rs193920774	C	T	7577141C>T	Missense_Mutation	NA	NA	NA	NA	57	1	1	NA	NA	NA	NA	skin
ACH-000885	NA	NA	NA	NA	NA	NA	NA	NA	NA	NA	NA	NA	NA	NA	NA	NA	NA	0	NA	NA	NA	0	ovary
ACH-000886	TP53	17	7577120	7577120	37	+	rs28934576	C	A	7577120C>A	Missense_Mutation	rs28934576	1	251054	3.98321e-6	110	1	1	NA	NA	NA	NA	lung
ACH-000887	TP53	17	7578457	7578457	37	+	rs587782144	C	A	7578457C>A	Missense_Mutation	rs587782144	1	251268	3.97981e-6	85	1	1	NA	NA	NA	NA	central_nervous_system
ACH-000888	TP53	17	7578224	7578224	37	+	NA	T	A	7578224T>A	Nonsense_Mutation	NA	NA	NA	NA	8	1	1	NA	NA	NA	NA	lung
ACH-000888	TP53	17	7577120	7577120	37	+	rs28934576	C	T	7577120C>T	Missense_Mutation	rs28934576	4	251054	1.59328e-5	533	1	1	NA	NA	NA	NA	lung
ACH-000889	TP53	17	7577559	7577559	37	+	rs397516437|rs28934573	G	A	7577559G>A	Missense_Mutation	rs28934573	1	251476	3.97652e-6	125	1	1	NA	NA	NA	NA	plasma_cell
ACH-000890	TP53	17	7577108	7577108	37	+	NA	C	A	7577108C>A	Missense_Mutation	rs763098116	1	251308	3.97918e-6	49	1	1	NA	NA	NA	NA	lung
ACH-000891	TP53	17	7578513	7578513	37	+	NA	C	-	7578513delC	Frame_Shift_Del	NA	NA	NA	NA	NA	1	1	NA	NA	NA	NA	lung
ACH-000892	NA	NA	NA	NA	NA	NA	NA	NA	NA	NA	NA	NA	NA	NA	NA	NA	NA	0	NA	NA	NA	NA	lung
ACH-000893	TP53	17	7578403	7578403	37	+	NA	C	T	7578403C>T	Missense_Mutation	NA	NA	NA	NA	59	1	1	NA	NA	NA	NA	lung
ACH-000894	TP53	17	7577570	7577570	37	+	rs587782664	C	T	7577570C>T	Missense_Mutation	rs587782664	1	251484	3.9764e-6	91	1	1	NA	NA	NA	NA	lung
ACH-000895	TP53	17	7572963	7572963	37	+	NA	T	-	7572963delT	Frame_Shift_Del	NA	NA	NA	NA	NA	1	1	NA	NA	NA	NA	colorectal
ACH-000895	TP53	17	7578551	7578551	37	+	NA	A	G	7578551A>G	Missense_Mutation	NA	NA	NA	NA	14	1	1	NA	NA	NA	NA	colorectal
ACH-000896	TP53	17	7578445	7578445	37	+	rs587780069	A	T	7578445A>T	Missense_Mutation	NA	NA	NA	NA	3	1	1	NA	NA	NA	NA	urinary_tract
ACH-000896	TP53	17	7574021	7574021	37	+	NA	C	A	7574021C>A	Nonsense_Mutation	NA	NA	NA	NA	29	1	1	NA	NA	NA	NA	urinary_tract
ACH-000897	TP53	17	7577120	7577120	37	+	rs28934576	C	T	7577120C>T	Missense_Mutation	rs28934576	4	251054	1.59328e-5	533	1	1	NA	NA	NA	NA	thyroid
ACH-000898	NA	NA	NA	NA	NA	NA	NA	NA	NA	NA	NA	NA	NA	NA	NA	NA	NA	0	NA	NA	NA	NA	gastric
ACH-000899	NA	NA	NA	NA	NA	NA	NA	NA	NA	NA	NA	NA	NA	NA	NA	NA	NA	0	NA	NA	NA	0	skin
ACH-000900	TP53	17	7577543	7577543	37	+	rs397516437	C	G	7577543C>G	Missense_Mutation	NA	NA	NA	NA	1	0	0	NA	NA	NA	NA	lung
ACH-000901	TP53	17	7578542	7578542	37	+	NA	G	A	7578542G>A	Missense_Mutation	NA	NA	NA	NA	16	1	1	NA	NA	NA	NA	lung
ACH-000902	TP53	17	7578179	7578179	37	+	NA	C	T	7578179C>T	Missense_Mutation	NA	NA	NA	NA	NA	0	0	NA	NA	NA	NA	breast
ACH-000903	TP53	17	7577120	7577120	37	+	rs28934576	C	T	7577120C>T	Missense_Mutation	rs28934576	4	251054	1.59328e-5	533	1	1	NA	NA	NA	NA	thyroid
ACH-000904	TP53	17	7577539	7577539	37	+	rs397516437|rs121912651	G	A	7577539G>A	Missense_Mutation	rs121912651	1	251476	3.97652e-6	472	1	1	NA	NA	NA	NA	lung
ACH-000904	TP53	17	7577539	7577540	37	+	rs397516437|rs121912651	GG	AA	7577539_7577540GG>AA	Missense_Mutation	NA	NA	NA	NA	NA	0	1	NA	NA	NA	NA	lung
ACH-000904	TP53	17	7577540	7577540	37	+	NA	G	A	7577540G>A	Silent	NA	NA	NA	NA	NA	0	1	NA	NA	NA	NA	lung
ACH-000905	TP53	17	7577099	7577099	37	+	rs121912660	C	G	7577099C>G	Missense_Mutation	NA	NA	NA	NA	77	1	1	NA	NA	NA	NA	urinary_tract
ACH-000906	TP53	17	7577559	7577559	37	+	rs397516437|rs28934573	G	A	7577559G>A	Missense_Mutation	rs28934573	1	251476	3.97652e-6	125	1	1	NA	NA	NA	NA	ovary
ACH-000907	TP53	17	7577576	7577578	37	+	rs144340710	GTT	-	7577576_7577578delGTT	In_Frame_Del	NA	NA	NA	NA	NA	0	0	NA	NA	NA	NA	kidney
ACH-000908	NA	NA	NA	NA	NA	NA	NA	NA	NA	NA	NA	NA	NA	NA	NA	NA	NA	0	NA	NA	NA	NA	gastric
ACH-000909	NA	NA	NA	NA	NA	NA	NA	NA	NA	NA	NA	NA	NA	NA	NA	NA	NA	0	NA	NA	NA	NA	uterus
ACH-000910	NA	NA	NA	NA	NA	NA	NA	NA	NA	NA	NA	NA	NA	NA	NA	NA	NA	0	NA	NA	NA	0	breast
ACH-000911	TP53	17	7578190	7578190	37	+	rs121912666	T	C	7578190T>C	Missense_Mutation	rs121912666	2	251408	7.9552e-6	295	1	1	NA	NA	NA	NA	gastric
ACH-000912	TP53	17	7577067	7577067	37	+	NA	T	A	7577067T>A	Nonsense_Mutation	NA	NA	NA	NA	4	1	1	NA	NA	NA	NA	lung
ACH-000913	TP53	17	7578212	7578212	37	+	rs397516436	G	A	7578212G>A	Nonsense_Mutation	rs397516436	0	251460	0	402	1	1	NA	NA	NA	NA	uterus
ACH-000914	TP53	17	7577120	7577120	37	+	rs28934576	C	T	7577120C>T	Missense_Mutation	rs28934576	4	251054	1.59328e-5	533	1	1	NA	NA	NA	NA	lymphocyte
ACH-000914	TP53	17	7578203	7578203	37	+	NA	C	T	7578203C>T	Missense_Mutation	NA	NA	NA	NA	52	1	1	NA	NA	NA	NA	lymphocyte
ACH-000915	TP53	17	7578212	7578212	37	+	rs397516436	G	A	7578212G>A	Nonsense_Mutation	rs397516436	0	251460	0	402	1	1	NA	NA	NA	NA	skin
ACH-000916	TP53	17	7577538	7577538	37	+	rs11540652	C	A	7577538C>A	Missense_Mutation	NA	NA	NA	NA	41	1	1	NA	NA	NA	NA	lung
ACH-000917	TP53	17	7577548	7577548	37	+	rs28934575|rs397516437	C	A	7577548C>A	Missense_Mutation	NA	NA	NA	NA	47	1	1	NA	NA	NA	NA	esophagus
ACH-000918	TP53	17	7578457	7578457	37	+	rs587782144	C	T	7578457C>T	Missense_Mutation	rs587782144	1	251268	3.97981e-6	75	1	1	NA	NA	NA	NA	blood
ACH-000919	NA	NA	NA	NA	NA	NA	NA	NA	NA	NA	NA	NA	NA	NA	NA	NA	NA	0	NA	NA	NA	0	gastric
ACH-000920	TP53	17	7578389	7578389	37	+	rs587782596	G	A	7578389G>A	Missense_Mutation	NA	NA	NA	NA	29	1	1	NA	NA	NA	NA	blood
ACH-000920	TP53	17	7577070	7577070	37	+	NA	G	A	7577070G>A	Missense_Mutation	rs770374782	3	251486	1.19291e-5	2	0	1	NA	NA	NA	NA	blood
ACH-000921	TP53	17	7579582	7579583	37	+	rs121912661	-	A	7579582_7579583insA	Frame_Shift_Ins	NA	NA	NA	NA	NA	1	1	NA	NA	NA	NA	lung
ACH-000921	TP53	17	7577046	7577046	37	+	rs201744589	C	A	7577046C>A	Nonsense_Mutation	NA	NA	NA	NA	61	1	1	NA	NA	NA	NA	lung
ACH-000922	NA	NA	NA	NA	NA	NA	NA	NA	NA	NA	NA	NA	NA	NA	NA	NA	NA	0	NA	NA	NA	0	blood
ACH-000923	TP53	17	7577506	7577506	37	+	NA	C	T	7577506C>T	Missense_Mutation	NA	NA	NA	NA	1	0	0	NA	NA	NA	NA	lymphocyte
ACH-000924	TP53	17	7579471	7579471	37	+	rs56275308	G	-	7579471delG	Frame_Shift_Del	NA	NA	NA	NA	NA	1	1	NA	NA	NA	NA	lung
ACH-000925	NA	NA	NA	NA	NA	NA	NA	NA	NA	NA	NA	NA	NA	NA	NA	NA	NA	0	NA	NA	NA	NA	lung
ACH-000926	TP53	17	7578211	7578211	37	+	rs587778720	C	A	7578211C>A	Missense_Mutation	NA	NA	NA	NA	33	1	1	NA	NA	NA	NA	colorectal
ACH-000927	TP53	17	7577085	7577085	37	+	rs112431538	C	T	7577085C>T	Missense_Mutation	NA	NA	NA	NA	167	1	1	NA	NA	NA	NA	breast
ACH-000928	NA	NA	NA	NA	NA	NA	NA	NA	NA	NA	NA	NA	NA	NA	NA	NA	NA	0	NA	NA	NA	NA	uterus
ACH-000929	TP53	17	7578457	7578457	37	+	rs587782144	C	G	7578457C>G	Missense_Mutation	NA	NA	NA	NA	21	1	1	NA	NA	NA	NA	lung
ACH-000930	TP53	17	7577600	7577600	37	+	NA	A	-	7577600delA	Frame_Shift_Del	NA	NA	NA	NA	NA	1	1	NA	NA	NA	NA	breast
ACH-000930	TP53	17	7577058	7577058	37	+	NA	C	A	7577058C>A	Nonsense_Mutation	NA	NA	NA	NA	37	1	1	NA	NA	NA	NA	breast
ACH-000931	TP53	17	7578271	7578271	37	+	NA	T	C	7578271T>C	Missense_Mutation	NA	NA	NA	NA	90	1	1	NA	NA	NA	NA	skin
ACH-000932	NA	NA	NA	NA	NA	NA	NA	NA	NA	NA	NA	NA	NA	NA	NA	NA	NA	0	NA	NA	NA	NA	gastric
ACH-000933	NA	NA	NA	NA	NA	NA	NA	NA	NA	NA	NA	NA	NA	NA	NA	NA	NA	0	NA	NA	NA	NA	pancreas
ACH-000934	TP53	17	7579521	7579521	37	+	NA	C	A	7579521C>A	Nonsense_Mutation	NA	NA	NA	NA	23	1	1	NA	NA	NA	NA	breast
ACH-000935	NA	NA	NA	NA	NA	NA	NA	NA	NA	NA	NA	NA	NA	NA	NA	NA	NA	0	NA	NA	NA	0	colorectal
ACH-000936	TP53	17	7577121	7577121	37	+	rs121913343	G	A	7577121G>A	Missense_Mutation	rs121913343	3	250850	1.1959300000000001e-05	563	1	1	NA	NA	NA	NA	ovary
ACH-000936	TP53	17	7579591	7579591	37	+	NA	C	T	7579591C>T	Splice_Site	NA	NA	NA	NA	18	1	1	NA	NA	NA	NA	ovary
ACH-000937	TP53	17	7577120	7577121	37	+	rs28934576|rs121913343	CG	TA	7577120_7577121CG>TA	Missense_Mutation	NA	NA	NA	NA	NA	0	1	NA	NA	NA	NA	blood
ACH-000937	TP53	17	7577565	7577565	37	+	NA	T	C	7577565T>C	Missense_Mutation	NA	NA	NA	NA	27	1	1	NA	NA	NA	NA	blood
ACH-000937	TP53	17	7577121	7577121	37	+	rs121913343	G	A	7577121G>A	Missense_Mutation	rs121913343	3	250850	1.1959300000000001e-05	563	1	1	NA	NA	NA	NA	blood
ACH-000937	TP53	17	7577538	7577538	37	+	rs11540652	C	T	7577538C>T	Missense_Mutation	rs11540652	3	251474	1.19297e-5	592	1	1	NA	NA	NA	NA	blood
ACH-000937	TP53	17	7577120	7577120	37	+	rs28934576	C	T	7577120C>T	Missense_Mutation	rs28934576	4	251054	1.59328e-5	533	1	1	NA	NA	NA	NA	blood
ACH-000938	NA	NA	NA	NA	NA	NA	NA	NA	NA	NA	NA	NA	NA	NA	NA	NA	NA	0	NA	NA	NA	NA	blood
ACH-000939	TP53	17	7577538	7577538	37	+	rs11540652	C	T	7577538C>T	Missense_Mutation	rs11540652	3	251474	1.19297e-5	592	1	1	NA	NA	NA	NA	soft_tissue
ACH-000939	TP53	17	7578406	7578406	37	+	rs28934578	C	T	7578406C>T	Missense_Mutation	rs28934578	1	251276	3.97969e-6	938	1	1	NA	NA	NA	NA	soft_tissue
ACH-000940	TP53	17	7579420	7579420	37	+	rs587783062	G	-	7579420delG	Frame_Shift_Del	NA	NA	NA	NA	NA	1	1	NA	NA	NA	NA	uterus
ACH-000940	TP53	17	7578211	7578211	37	+	rs587778720	C	T	7578211C>T	Missense_Mutation	rs587778720	1	251462	3.97674e-6	42	1	1	NA	NA	NA	NA	uterus
ACH-000940	TP53	17	7572944	7572944	37	+	rs587783064	C	A	7572944C>A	Missense_Mutation	NA	NA	NA	NA	NA	0	1	NA	NA	NA	NA	uterus
ACH-000941	TP53	17	7577538	7577538	37	+	rs11540652	C	T	7577538C>T	Missense_Mutation	rs11540652	3	251474	1.19297e-5	592	1	1	NA	NA	NA	NA	uterus
ACH-000942	TP53	17	7579315	7579315	37	+	NA	G	T	7579315G>T	Nonsense_Mutation	NA	NA	NA	NA	6	1	1	NA	NA	NA	NA	blood
ACH-000943	NA	NA	NA	NA	NA	NA	NA	NA	NA	NA	NA	NA	NA	NA	NA	NA	NA	0	NA	NA	NA	NA	colorectal
ACH-000944	TP53	17	7577538	7577538	37	+	rs11540652	C	T	7577538C>T	Missense_Mutation	rs11540652	3	251474	1.19297e-5	592	1	1	NA	NA	NA	NA	lymphocyte
ACH-000945	TP53	17	7578438	7578438	37	+	NA	C	A	7578438C>A	Missense_Mutation	NA	NA	NA	NA	NA	0	0	NA	NA	NA	NA	lung
ACH-000946	NA	NA	NA	NA	NA	NA	NA	NA	NA	NA	NA	NA	NA	NA	NA	NA	NA	0	NA	NA	NA	NA	uterus
ACH-000947	TP53	17	7578475	7578475	37	+	rs137852790|rs137852791|rs587782705	G	-	7578475delG	Frame_Shift_Del	NA	NA	NA	NA	NA	1	1	NA	NA	NA	NA	ovary
ACH-000948	NA	NA	NA	NA	NA	NA	NA	NA	NA	NA	NA	NA	NA	NA	NA	NA	NA	0	NA	NA	NA	0	gastric
ACH-000949	TP53	17	7572963	7572963	37	+	NA	T	-	7572963delT	Frame_Shift_Del	NA	NA	NA	NA	NA	1	1	NA	NA	NA	NA	gastric
ACH-000949	TP53	17	7577121	7577121	37	+	rs121913343	G	A	7577121G>A	Missense_Mutation	rs121913343	3	250850	1.1959300000000001e-05	563	1	1	NA	NA	NA	NA	gastric
ACH-000950	NA	NA	NA	NA	NA	NA	NA	NA	NA	NA	NA	NA	NA	NA	NA	NA	NA	0	NA	NA	NA	0	colorectal
ACH-000951	TP53	17	7578190	7578190	37	+	rs121912666	T	C	7578190T>C	Missense_Mutation	rs121912666	2	251408	7.9552e-6	295	1	1	NA	NA	NA	NA	lung
ACH-000952	NA	NA	NA	NA	NA	NA	NA	NA	NA	NA	NA	NA	NA	NA	NA	NA	NA	0	NA	NA	NA	NA	prostate
ACH-000953	TP53	17	7577120	7577120	37	+	rs28934576	C	T	7577120C>T	Missense_Mutation	rs28934576	4	251054	1.59328e-5	533	1	1	NA	NA	NA	NA	blood
ACH-000953	TP53	17	7577138	7577138	37	+	rs587780075	C	A	7577138C>A	Missense_Mutation	NA	NA	NA	NA	2	0	1	NA	NA	NA	NA	blood
ACH-000953	TP53	17	7577538	7577538	37	+	rs11540652	C	T	7577538C>T	Missense_Mutation	rs11540652	3	251474	1.19297e-5	592	1	1	NA	NA	NA	NA	blood
ACH-000954	TP53	17	7577538	7577538	37	+	rs11540652	C	T	7577538C>T	Missense_Mutation	rs11540652	3	251474	1.19297e-5	592	1	1	NA	NA	NA	NA	uterus
ACH-000955	TP53	17	7579420	7579420	37	+	rs587783062	G	-	7579420delG	Frame_Shift_Del	NA	NA	NA	NA	NA	1	1	NA	NA	NA	NA	colorectal
ACH-000956	TP53	17	7576854	7576854	37	+	NA	T	C	7576854T>C	Splice_Site	NA	NA	NA	NA	NA	1	1	NA	NA	NA	NA	prostate
ACH-000956	TP53	17	7579471	7579471	37	+	rs56275308	G	-	7579471delG	Frame_Shift_Del	NA	NA	NA	NA	NA	1	1	NA	NA	NA	NA	prostate
ACH-000957	NA	NA	NA	NA	NA	NA	NA	NA	NA	NA	NA	NA	NA	NA	NA	NA	NA	0	NA	NA	NA	NA	colorectal
ACH-000958	NA	NA	NA	NA	NA	NA	NA	NA	NA	NA	NA	NA	NA	NA	NA	NA	NA	0	NA	NA	NA	NA	colorectal
ACH-000959	TP53	17	7577548	7577548	37	+	rs28934575|rs397516437	C	T	7577548C>T	Missense_Mutation	rs28934575	0	251472	0	291	1	1	NA	NA	NA	NA	colorectal
ACH-000960	TP53	17	7578389	7578389	37	+	rs587782596	G	A	7578389G>A	Missense_Mutation	NA	NA	NA	NA	29	1	1	NA	NA	NA	NA	blood
ACH-000961	TP53	17	7577545	7577545	37	+	rs483352695|rs397516437	T	C	7577545T>C	Missense_Mutation	NA	NA	NA	NA	32	1	1	NA	NA	NA	NA	uterus
ACH-000961	TP53	17	7579542	7579542	37	+	rs587780728	C	G	7579542C>G	Missense_Mutation	rs587780728	1	251366	3.97826e-6	NA	0	1	NA	NA	NA	NA	uterus
ACH-000962	TP53	17	7577120	7577120	37	+	rs28934576	C	T	7577120C>T	Missense_Mutation	rs28934576	4	251054	1.59328e-5	533	1	1	NA	NA	NA	NA	ovary
ACH-000963	TP53	17	7577105	7577105	37	+	NA	G	T	7577105G>T	Missense_Mutation	NA	NA	NA	NA	9	1	1	NA	NA	NA	NA	colorectal
ACH-000964	NA	NA	NA	NA	NA	NA	NA	NA	NA	NA	NA	NA	NA	NA	NA	NA	NA	0	NA	NA	NA	0	blood
ACH-000965	TP53	17	7578195	7578197	37	+	NA	CAC	-	7578195_7578197delCAC	In_Frame_Del	NA	NA	NA	NA	NA	0	1	NA	NA	NA	NA	uterus
ACH-000965	TP53	17	7579471	7579471	37	+	rs56275308	G	-	7579471delG	Frame_Shift_Del	NA	NA	NA	NA	NA	1	1	NA	NA	NA	NA	uterus
ACH-000966	TP53	17	7579419	7579420	37	+	rs587783062	-	G	7579419_7579420insG	Frame_Shift_Ins	NA	NA	NA	NA	NA	1	1	NA	NA	NA	NA	ovary
ACH-000966	TP53	17	7578553	7578553	37	+	NA	T	C	7578553T>C	Splice_Site	NA	NA	NA	NA	33	1	1	NA	NA	NA	NA	ovary
ACH-000967	TP53	17	7577121	7577121	37	+	rs121913343	G	A	7577121G>A	Missense_Mutation	rs121913343	3	250850	1.1959300000000001e-05	563	1	1	NA	NA	NA	NA	colorectal
ACH-000967	TP53	17	7577120	7577120	37	+	rs28934576	C	T	7577120C>T	Missense_Mutation	rs28934576	4	251054	1.59328e-5	533	1	1	NA	NA	NA	NA	colorectal
ACH-000967	TP53	17	7577120	7577121	37	+	rs28934576|rs121913343	CG	TA	7577120_7577121CG>TA	Missense_Mutation	NA	NA	NA	NA	NA	0	1	NA	NA	NA	NA	colorectal
ACH-000967	TP53	17	7578375	7578375	37	+	rs367560109	G	A	7578375G>A	Silent	rs367560109	2	251308	7.95836e-6	NA	0	1	NA	NA	NA	NA	colorectal
ACH-000968	NA	NA	NA	NA	NA	NA	NA	NA	NA	NA	NA	NA	NA	NA	NA	NA	NA	0	NA	NA	NA	NA	skin
ACH-000969	TP53	17	7578394	7578394	37	+	NA	T	C	7578394T>C	Missense_Mutation	rs1057519991	1	251340	3.97867e-6	104	1	1	NA	NA	NA	NA	colorectal
ACH-000969	TP53	17	7579471	7579471	37	+	rs56275308	G	-	7579471delG	Frame_Shift_Del	NA	NA	NA	NA	NA	1	1	NA	NA	NA	NA	colorectal
ACH-000970	TP53	17	7577539	7577539	37	+	rs397516437|rs121912651	G	A	7577539G>A	Missense_Mutation	rs121912651	1	251476	3.97652e-6	472	1	1	NA	NA	NA	NA	colorectal
ACH-000970	TP53	17	7578197	7578197	37	+	NA	C	A	7578197C>A	Missense_Mutation	NA	NA	NA	NA	2	0	1	NA	NA	NA	NA	colorectal
ACH-000971	NA	NA	NA	NA	NA	NA	NA	NA	NA	NA	NA	NA	NA	NA	NA	NA	NA	0	NA	NA	NA	NA	colorectal
ACH-000972	TP53	17	7579705	7579705	37	+	rs587782270|rs201753350	C	T	7579705C>T	Missense_Mutation	rs201753350	63	249510	2.52495e-4	NA	0	0	NA	NA	NA	NA	uterus
ACH-000973	TP53	17	7577538	7577538	37	+	rs11540652	C	T	7577538C>T	Missense_Mutation	rs11540652	3	251474	1.19297e-5	592	1	1	NA	NA	NA	NA	urinary_tract
ACH-000974	NA	NA	NA	NA	NA	NA	NA	NA	NA	NA	NA	NA	NA	NA	NA	NA	NA	0	NA	NA	NA	NA	uterus
ACH-000975	TP53	17	7577535	7577535	37	+	rs587782329	C	G	7577535C>G	Missense_Mutation	NA	NA	NA	NA	18	1	1	NA	NA	NA	NA	lung
ACH-000976	TP53	17	7578406	7578406	37	+	rs28934578	C	T	7578406C>T	Missense_Mutation	rs28934578	1	251276	3.97969e-6	938	1	1	NA	NA	NA	NA	bile_duct
ACH-000977	TP53	17	7578474	7578474	37	+	rs137852790|rs137852791	C	T	7578474C>T	Silent	rs730882019	1	251260	3.97994e-6	NA	0	0	NA	NA	NA	NA	prostate
ACH-000978	TP53	17	7577120	7577120	37	+	rs28934576	C	T	7577120C>T	Missense_Mutation	rs28934576	4	251054	1.59328e-5	533	1	1	NA	NA	NA	NA	uterus
ACH-000978	TP53	17	7579312	7579312	37	+	rs55863639	C	A	7579312C>A	Splice_Site	NA	NA	NA	NA	NA	1	1	NA	NA	NA	NA	uterus
ACH-000979	TP53	17	7578181	7578181	37	+	rs138983188	G	A	7578181G>A	Missense_Mutation	NA	NA	NA	NA	8	1	1	NA	NA	NA	NA	prostate
ACH-000979	TP53	17	7577118	7577118	37	+	NA	C	A	7577118C>A	Missense_Mutation	NA	NA	NA	NA	28	1	1	NA	NA	NA	NA	prostate
ACH-000980	TP53	17	7578235	7578235	37	+	NA	T	A	7578235T>A	Missense_Mutation	NA	NA	NA	NA	6	1	1	NA	NA	NA	NA	lung
ACH-000980	TP53	17	7577120	7577120	37	+	rs28934576	C	T	7577120C>T	Missense_Mutation	rs28934576	4	251054	1.59328e-5	533	1	1	NA	NA	NA	NA	lung
ACH-000981	TP53	17	7577036	7577036	37	+	NA	G	-	7577036delG	Frame_Shift_Del	NA	NA	NA	NA	NA	1	1	NA	NA	NA	NA	blood
ACH-000981	TP53	17	7577538	7577538	37	+	rs11540652	C	T	7577538C>T	Missense_Mutation	rs11540652	3	251474	1.19297e-5	592	1	1	NA	NA	NA	NA	blood
ACH-000982	NA	NA	NA	NA	NA	NA	NA	NA	NA	NA	NA	NA	NA	NA	NA	NA	NA	0	NA	NA	NA	NA	colorectal
ACH-000983	TP53	17	7577036	7577036	37	+	NA	G	-	7577036delG	Frame_Shift_Del	NA	NA	NA	NA	NA	1	1	NA	NA	NA	NA	blood
ACH-000984	TP53	17	7577120	7577120	37	+	rs28934576	C	T	7577120C>T	Missense_Mutation	rs28934576	4	251054	1.59328e-5	533	1	1	NA	NA	NA	NA	uterus
ACH-000985	TP53	17	7578552	7578552	37	+	NA	G	T	7578552G>T	Nonsense_Mutation	NA	NA	NA	NA	5	1	1	NA	NA	NA	NA	colorectal
ACH-000986	TP53	17	7590693	7590693	37	+	NA	A	G	7590693A>G	Splice_Site	NA	NA	NA	NA	NA	1	1	NA	NA	NA	NA	colorectal
ACH-000986	TP53	17	7578212	7578212	37	+	rs397516436	G	A	7578212G>A	Nonsense_Mutation	rs397516436	0	251460	0	402	1	1	NA	NA	NA	NA	colorectal
ACH-000987	TP53	17	7577509	7577509	37	+	rs121912652	C	T	7577509C>T	Missense_Mutation	NA	NA	NA	NA	44	1	1	NA	NA	NA	NA	skin
ACH-000987	TP53	17	7576897	7576897	37	+	NA	G	A	7576897G>A	Nonsense_Mutation	NA	NA	NA	NA	56	1	1	NA	NA	NA	NA	skin
ACH-000988	TP53	17	7578190	7578190	37	+	rs121912666	T	C	7578190T>C	Missense_Mutation	rs121912666	2	251408	7.9552e-6	295	1	1	NA	NA	NA	NA	uterus
ACH-000988	TP53	17	7579467	7579467	37	+	NA	C	A	7579467C>A	Missense_Mutation	NA	NA	NA	NA	NA	0	1	NA	NA	NA	NA	uterus
ACH-000988	TP53	17	7577121	7577121	37	+	rs121913343	G	A	7577121G>A	Missense_Mutation	rs121913343	3	250850	1.1959300000000001e-05	563	1	1	NA	NA	NA	NA	uterus
ACH-000989	NA	NA	NA	NA	NA	NA	NA	NA	NA	NA	NA	NA	NA	NA	NA	NA	NA	0	NA	NA	NA	NA	colorectal
ACH-000990	TP53	17	7578478	7578478	37	+	rs137852790|rs137852791	G	T	7578478G>T	Missense_Mutation	NA	NA	NA	NA	23	1	1	NA	NA	NA	NA	uterus
ACH-000990	TP53	17	7573993	7573993	37	+	NA	T	C	7573993T>C	Missense_Mutation	NA	NA	NA	NA	1	0	1	NA	NA	NA	NA	uterus
ACH-000991	TP53	17	7578535	7578535	37	+	NA	T	G	7578535T>G	Missense_Mutation	NA	NA	NA	NA	7	1	1	NA	NA	NA	NA	colorectal
ACH-000991	TP53	17	7578212	7578212	37	+	rs397516436	G	A	7578212G>A	Nonsense_Mutation	rs397516436	0	251460	0	402	1	1	NA	NA	NA	NA	colorectal
ACH-000992	TP53	17	7578437	7578437	37	+	NA	G	T	7578437G>T	Missense_Mutation	NA	NA	NA	NA	1	0	1	NA	NA	NA	NA	upper_aerodigestive
ACH-000992	TP53	17	7578468	7578468	37	+	rs137852793	G	C	7578468G>C	Silent	NA	NA	NA	NA	NA	0	1	NA	NA	NA	NA	upper_aerodigestive
ACH-000992	TP53	17	7578462	7578462	37	+	NA	G	A	7578462G>A	Silent	rs761222871	4	251298	1.59174e-5	NA	0	1	NA	NA	NA	NA	upper_aerodigestive
ACH-000992	TP53	17	7579311	7579311	37	+	NA	C	T	7579311C>T	Splice_Site	NA	NA	NA	NA	36	1	1	NA	NA	NA	NA	upper_aerodigestive
ACH-000992	TP53	17	7578466	7578466	37	+	NA	G	C	7578466G>C	Missense_Mutation	NA	NA	NA	NA	NA	0	1	NA	NA	NA	NA	upper_aerodigestive
ACH-000993	TP53	17	7578529	7578529	37	+	NA	A	C	7578529A>C	Missense_Mutation	rs780442292	1	250942	3.98498e-6	12	1	1	NA	NA	NA	NA	uterus
ACH-000993	TP53	17	7577077	7577077	37	+	NA	C	A	7577077C>A	Missense_Mutation	NA	NA	NA	NA	2	0	1	NA	NA	NA	NA	uterus
ACH-000993	TP53	17	7577529	7577529	37	+	NA	A	G	7577529A>G	Missense_Mutation	NA	NA	NA	NA	3	1	1	NA	NA	NA	NA	uterus
ACH-000993	TP53	17	7573992	7573992	37	+	NA	A	G	7573992A>G	Silent	NA	NA	NA	NA	NA	0	1	NA	NA	NA	NA	uterus
ACH-000993	TP53	17	7579350	7579350	37	+	rs587781642	A	C	7579350A>C	Missense_Mutation	NA	NA	NA	NA	13	1	1	NA	NA	NA	NA	uterus
ACH-000993	TP53	17	7578530	7578530	37	+	rs267605077	A	G	7578530A>G	Missense_Mutation	NA	NA	NA	NA	10	1	1	NA	NA	NA	NA	uterus
ACH-000994	TP53	17	7579403	7579403	37	+	NA	G	A	7579403G>A	Missense_Mutation	NA	NA	NA	NA	NA	0	1	NA	NA	NA	NA	uterus
ACH-000994	TP53	17	7577120	7577120	37	+	rs28934576	C	T	7577120C>T	Missense_Mutation	rs28934576	4	251054	1.59328e-5	533	1	1	NA	NA	NA	NA	uterus
ACH-000995	TP53	17	7578263	7578263	37	+	rs397516435	G	A	7578263G>A	Nonsense_Mutation	rs397516435	1	251474	3.97655e-6	278	1	1	NA	NA	NA	NA	blood
ACH-000995	TP53	17	7579312	7579312	37	+	rs55863639	C	T	7579312C>T	Splice_Site	NA	NA	NA	NA	NA	1	1	NA	NA	NA	NA	blood
ACH-000996	TP53	17	7578212	7578212	37	+	rs397516436	G	A	7578212G>A	Nonsense_Mutation	rs397516436	0	251460	0	402	1	1	NA	NA	NA	NA	uterus
ACH-000996	TP53	17	7577559	7577559	37	+	rs397516437|rs28934573	G	T	7577559G>T	Missense_Mutation	NA	NA	NA	NA	21	1	1	NA	NA	NA	NA	uterus
ACH-000997	TP53	17	7573010	7573010	37	+	rs587781664	T	G	7573010T>G	Splice_Site	NA	NA	NA	NA	1	1	1	NA	NA	NA	NA	colorectal
ACH-000997	TP53	17	7577559	7577559	37	+	rs397516437|rs28934573	G	A	7577559G>A	Missense_Mutation	rs28934573	1	251476	3.97652e-6	125	1	1	NA	NA	NA	NA	colorectal
ACH-000998	TP53	17	7579546	7579546	37	+	rs201741778	C	T	7579546C>T	Silent	rs201741778	19	251356	7.559e-5	NA	0	0	NA	NA	NA	NA	colorectal
ACH-000999	TP53	17	7579545	7579545	37	+	NA	C	T	7579545C>T	Missense_Mutation	NA	NA	NA	NA	2	0	1	NA	NA	NA	NA	colorectal
ACH-000999	TP53	17	7577539	7577539	37	+	rs397516437|rs121912651	G	A	7577539G>A	Missense_Mutation	rs121912651	1	251476	3.97652e-6	472	1	1	NA	NA	NA	NA	colorectal
ACH-000999	TP53	17	7579470	7579471	37	+	rs56275308|rs587782423	-	G	7579470_7579471insG	Frame_Shift_Ins	NA	NA	NA	NA	NA	1	1	NA	NA	NA	NA	colorectal
ACH-000999	TP53	17	7579477	7579477	37	+	NA	A	G	7579477A>G	Silent	NA	NA	NA	NA	NA	0	1	NA	NA	NA	NA	colorectal
ACH-001000	NA	NA	NA	NA	NA	NA	NA	NA	NA	NA	NA	NA	NA	NA	NA	NA	NA	0	NA	NA	NA	0	central_nervous_system
ACH-001001	TP53	17	7578463	7578463	37	+	rs371524413	C	G	7578463C>G	Missense_Mutation	NA	NA	NA	NA	23	1	1	NA	NA	NA	NA	bone
ACH-001002	TP53	17	7578190	7578190	37	+	rs121912666	T	C	7578190T>C	Missense_Mutation	rs121912666	2	251408	7.9552e-6	295	1	1	NA	NA	NA	NA	skin
ACH-001007	NA	NA	NA	NA	NA	NA	NA	NA	NA	NA	NA	NA	NA	NA	NA	NA	NA	0	NA	NA	NA	0	engineered_bone
ACH-001008	NA	NA	NA	NA	NA	NA	NA	NA	NA	NA	NA	NA	NA	NA	NA	NA	NA	0	NA	NA	NA	0	engineered_bone
ACH-001009	NA	NA	NA	NA	NA	NA	NA	NA	NA	NA	NA	NA	NA	NA	NA	NA	NA	0	NA	NA	NA	0	engineered_bone
ACH-001010	NA	NA	NA	NA	NA	NA	NA	NA	NA	NA	NA	NA	NA	NA	NA	NA	NA	0	NA	NA	NA	0	engineered_bone
ACH-001011	TP53	17	7578552	7578552	37	+	NA	G	C	7578552G>C	Nonsense_Mutation	NA	NA	NA	NA	4	1	1	NA	NA	NA	NA	urinary_tract
ACH-001015	NA	NA	NA	NA	NA	NA	NA	NA	NA	NA	NA	NA	NA	NA	NA	NA	NA	0	NA	NA	NA	0	gastric
ACH-001016	TP53	17	7578555	7578555	37	+	NA	C	T	7578555C>T	Splice_Site	NA	NA	NA	NA	61	1	1	NA	NA	NA	NA	central_nervous_system
ACH-001017	NA	NA	NA	NA	NA	NA	NA	NA	NA	NA	NA	NA	NA	NA	NA	NA	NA	0	NA	NA	NA	0	gastric
ACH-001018	NA	NA	NA	NA	NA	NA	NA	NA	NA	NA	NA	NA	NA	NA	NA	NA	NA	0	NA	NA	NA	0	fibroblast
ACH-001020	NA	NA	NA	NA	NA	NA	NA	NA	NA	NA	NA	NA	NA	NA	NA	NA	NA	0	NA	NA	NA	NA	soft_tissue
ACH-001021	NA	NA	NA	NA	NA	NA	NA	NA	NA	NA	NA	NA	NA	NA	NA	NA	NA	0	NA	NA	NA	0	liver
ACH-001022	NA	NA	NA	NA	NA	NA	NA	NA	NA	NA	NA	NA	NA	NA	NA	NA	NA	0	NA	NA	NA	0	bone
ACH-001023	TP53	17	7577517	7577517	37	+	NA	A	C	7577517A>C	Missense_Mutation	NA	NA	NA	NA	7	1	1	NA	NA	NA	NA	thyroid
ACH-001024	TP53	17	7578271	7578271	37	+	NA	T	C	7578271T>C	Missense_Mutation	NA	NA	NA	NA	90	1	1	NA	NA	NA	NA	skin
ACH-001028	TP53	17	7578398	7578398	37	+	NA	G	C	7578398G>C	Missense_Mutation	NA	NA	NA	NA	16	1	1	NA	NA	NA	NA	soft_tissue
ACH-001029	TP53	17	7577156	7577156	37	+	NA	C	A	7577156C>A	Splice_Site	NA	NA	NA	NA	35	1	1	NA	NA	NA	NA	bone
ACH-001030	NA	NA	NA	NA	NA	NA	NA	NA	NA	NA	NA	NA	NA	NA	NA	NA	NA	0	NA	NA	NA	NA	bone
ACH-001031	NA	NA	NA	NA	NA	NA	NA	NA	NA	NA	NA	NA	NA	NA	NA	NA	NA	0	NA	NA	NA	0	soft_tissue
ACH-001032	TP53	17	7574003	7574003	37	+	NA	G	A	7574003G>A	Nonsense_Mutation	NA	NA	NA	NA	270	1	1	NA	NA	NA	NA	bone
ACH-001033	NA	NA	NA	NA	NA	NA	NA	NA	NA	NA	NA	NA	NA	NA	NA	NA	NA	0	NA	NA	NA	0	bone
ACH-001034	NA	NA	NA	NA	NA	NA	NA	NA	NA	NA	NA	NA	NA	NA	NA	NA	NA	0	NA	NA	NA	0	bone
ACH-001035	TP53	17	7578176	7578176	37	+	NA	C	A	7578176C>A	Splice_Site	NA	NA	NA	NA	42	1	1	NA	NA	NA	NA	bone
ACH-001035	TP53	17	7577124	7577124	37	+	rs121912657	C	A	7577124C>A	Missense_Mutation	NA	NA	NA	NA	48	1	1	NA	NA	NA	NA	bone
ACH-001036	NA	NA	NA	NA	NA	NA	NA	NA	NA	NA	NA	NA	NA	NA	NA	NA	NA	0	NA	NA	NA	NA	blood
ACH-001037	NA	NA	NA	NA	NA	NA	NA	NA	NA	NA	NA	NA	NA	NA	NA	NA	NA	0	NA	NA	NA	0	blood
ACH-001038	TP53	17	7577120	7577120	37	+	rs28934576	C	T	7577120C>T	Missense_Mutation	rs28934576	4	251054	1.59328e-5	533	1	1	NA	NA	NA	NA	bone
ACH-001039	TP53	17	7579356	7579379	37	+	rs11540654|rs587780066|rs587782461|rs368771578|rs587781504|rs587781371|rs587782447|rs587783063	GACGGAAACCGTAGCTGCCCTGGT	-	7579356_7579379delGACGGAAACCGTAGCTGCCCTGGT	In_Frame_Del	NA	NA	NA	NA	NA	0	0	NA	NA	NA	NA	colorectal
ACH-001041	TP53	17	7577538	7577538	37	+	rs11540652	C	T	7577538C>T	Missense_Mutation	rs11540652	3	251474	1.19297e-5	592	1	1	NA	NA	NA	NA	lung
ACH-001042	NA	NA	NA	NA	NA	NA	NA	NA	NA	NA	NA	NA	NA	NA	NA	NA	NA	0	NA	NA	NA	0	ovary
ACH-001043	TP53	17	7577085	7577085	37	+	rs112431538	C	T	7577085C>T	Missense_Mutation	NA	NA	NA	NA	167	1	1	NA	NA	NA	NA	plasma_cell
ACH-001044	TP53	17	7578527	7578527	37	+	NA	A	G	7578527A>G	Missense_Mutation	NA	NA	NA	NA	12	1	1	NA	NA	NA	NA	skin
ACH-001045	NA	NA	NA	NA	NA	NA	NA	NA	NA	NA	NA	NA	NA	NA	NA	NA	NA	0	NA	NA	NA	0	skin
ACH-001047	TP53	17	7578529	7578529	37	+	NA	A	C	7578529A>C	Missense_Mutation	rs780442292	1	250942	3.98498e-6	12	1	1	NA	NA	NA	NA	lung
ACH-001047	TP53	17	7577526	7577526	37	+	rs121912653	A	G	7577526A>G	Missense_Mutation	NA	NA	NA	NA	7	1	1	NA	NA	NA	NA	lung
ACH-001048	TP53	17	7576879	7576880	37	+	NA	GT	-	7576879_7576880delGT	Frame_Shift_Del	NA	NA	NA	NA	NA	1	1	NA	NA	NA	NA	ovary
ACH-001049	TP53	17	7577547	7577547	37	+	rs121912656|rs397516437	C	A	7577547C>A	Missense_Mutation	rs121912656	1	251464	3.97671e-6	56	1	1	NA	NA	NA	NA	lung
ACH-001050	TP53	17	7577053	7577053	37	+	rs200073907	A	G	7577053A>G	Silent	rs200073907	12	251494	4.77149e-5	NA	0	0	NA	NA	NA	NA	soft_tissue
ACH-001052	NA	NA	NA	NA	NA	NA	NA	NA	NA	NA	NA	NA	NA	NA	NA	NA	NA	0	NA	NA	NA	0	central_nervous_system
ACH-001053	TP53	17	7577118	7577118	37	+	NA	C	A	7577118C>A	Missense_Mutation	NA	NA	NA	NA	28	1	1	NA	NA	NA	NA	central_nervous_system
ACH-001053	TP53	17	7577117	7577118	37	+	NA	AC	CA	7577117_7577118AC>CA	Missense_Mutation	NA	NA	NA	NA	NA	0	1	NA	NA	NA	NA	central_nervous_system
ACH-001053	TP53	17	7577117	7577117	37	+	NA	A	C	7577117A>C	Missense_Mutation	NA	NA	NA	NA	15	1	1	NA	NA	NA	NA	central_nervous_system
ACH-001054	NA	NA	NA	NA	NA	NA	NA	NA	NA	NA	NA	NA	NA	NA	NA	NA	NA	0	NA	NA	NA	0	central_nervous_system
ACH-001055	NA	NA	NA	NA	NA	NA	NA	NA	NA	NA	NA	NA	NA	NA	NA	NA	NA	0	NA	NA	NA	0	central_nervous_system
ACH-001057	NA	NA	NA	NA	NA	NA	NA	NA	NA	NA	NA	NA	NA	NA	NA	NA	NA	0	NA	NA	NA	NA	lymphocyte
ACH-001059	NA	NA	NA	NA	NA	NA	NA	NA	NA	NA	NA	NA	NA	NA	NA	NA	NA	0	NA	NA	NA	0	soft_tissue
ACH-001060	TP53	17	7578403	7578403	37	+	NA	C	A	7578403C>A	Missense_Mutation	rs786202962	1	251284	3.97956e-6	102	1	1	NA	NA	NA	NA	lymphocyte
ACH-001061	TP53	17	7573010	7573010	37	+	rs587781664	T	G	7573010T>G	Splice_Site	NA	NA	NA	NA	1	1	1	NA	NA	NA	NA	colorectal
ACH-001061	TP53	17	7577559	7577559	37	+	rs397516437|rs28934573	G	A	7577559G>A	Missense_Mutation	rs28934573	1	251476	3.97652e-6	125	1	1	NA	NA	NA	NA	colorectal
ACH-001063	TP53	17	7577098	7577098	37	+	NA	T	A	7577098T>A	Missense_Mutation	NA	NA	NA	NA	9	1	1	NA	NA	NA	NA	ovary
ACH-001064	TP53	17	7577550	7577550	37	+	rs397516437	C	T	7577550C>T	Missense_Mutation	NA	NA	NA	NA	38	1	1	NA	NA	NA	NA	lymphocyte
ACH-001065	TP53	17	7577559	7577559	37	+	rs397516437|rs28934573	G	C	7577559G>C	Missense_Mutation	rs28934573	0	251476	0	37	1	1	NA	NA	NA	NA	breast
ACH-001066	TP53	17	7577535	7577535	37	+	rs587782329	C	A	7577535C>A	Missense_Mutation	NA	NA	NA	NA	29	1	1	NA	NA	NA	NA	bone
ACH-001067	NA	NA	NA	NA	NA	NA	NA	NA	NA	NA	NA	NA	NA	NA	NA	NA	NA	0	NA	NA	NA	0	central_nervous_system
ACH-001068	NA	NA	NA	NA	NA	NA	NA	NA	NA	NA	NA	NA	NA	NA	NA	NA	NA	0	NA	NA	NA	0	lymphocyte
ACH-001071	NA	NA	NA	NA	NA	NA	NA	NA	NA	NA	NA	NA	NA	NA	NA	NA	NA	0	NA	NA	NA	0	lung
ACH-001072	TP53	17	7578536	7578536	37	+	NA	T	G	7578536T>G	Missense_Mutation	NA	NA	NA	NA	6	1	1	NA	NA	NA	NA	skin
ACH-001075	NA	NA	NA	NA	NA	NA	NA	NA	NA	NA	NA	NA	NA	NA	NA	NA	NA	0	NA	NA	NA	0	lung
ACH-001078	NA	NA	NA	NA	NA	NA	NA	NA	NA	NA	NA	NA	NA	NA	NA	NA	NA	0	NA	NA	NA	0	lung
ACH-001079	NA	NA	NA	NA	NA	NA	NA	NA	NA	NA	NA	NA	NA	NA	NA	NA	NA	0	NA	NA	NA	0	lung
ACH-001081	TP53	17	7578212	7578212	37	+	rs397516436	G	A	7578212G>A	Nonsense_Mutation	rs397516436	0	251460	0	402	1	1	NA	NA	NA	NA	colorectal
ACH-001084	NA	NA	NA	NA	NA	NA	NA	NA	NA	NA	NA	NA	NA	NA	NA	NA	NA	0	NA	NA	NA	0	colorectal
ACH-001086	NA	NA	NA	NA	NA	NA	NA	NA	NA	NA	NA	NA	NA	NA	NA	NA	NA	0	NA	NA	NA	0	cervix
ACH-001087	NA	NA	NA	NA	NA	NA	NA	NA	NA	NA	NA	NA	NA	NA	NA	NA	NA	0	NA	NA	NA	0	engineered_kidney
ACH-001088	NA	NA	NA	NA	NA	NA	NA	NA	NA	NA	NA	NA	NA	NA	NA	NA	NA	0	NA	NA	NA	0	lung
ACH-001089	TP53	17	7577550	7577550	37	+	rs397516437	C	G	7577550C>G	Missense_Mutation	NA	NA	NA	NA	3	1	1	NA	NA	NA	NA	liver
ACH-001090	TP53	17	7578271	7578271	37	+	NA	T	A	7578271T>A	Missense_Mutation	NA	NA	NA	NA	30	1	1	NA	NA	NA	NA	upper_aerodigestive
ACH-001091	NA	NA	NA	NA	NA	NA	NA	NA	NA	NA	NA	NA	NA	NA	NA	NA	NA	0	NA	NA	NA	NA	colorectal
ACH-001092	TP53	17	7578406	7578406	37	+	rs28934578	C	T	7578406C>T	Missense_Mutation	rs28934578	1	251276	3.97969e-6	938	1	1	NA	NA	NA	NA	ovary
ACH-001093	NA	NA	NA	NA	NA	NA	NA	NA	NA	NA	NA	NA	NA	NA	NA	NA	NA	0	NA	NA	NA	0	fibroblast
ACH-001094	TP53	17	7578463	7578463	37	+	rs371524413	C	G	7578463C>G	Missense_Mutation	NA	NA	NA	NA	23	1	1	NA	NA	NA	NA	plasma_cell
ACH-001096	TP53	17	7578189	7578192	37	+	rs121912666|rs530941076	ATAG	-	7578189_7578192delATAG	Frame_Shift_Del	NA	NA	NA	NA	NA	1	1	NA	NA	NA	NA	soft_tissue
ACH-001097	NA	NA	NA	NA	NA	NA	NA	NA	NA	NA	NA	NA	NA	NA	NA	NA	NA	0	NA	NA	NA	0	lymphocyte
ACH-001098	TP53	17	7578371	7578371	37	+	NA	C	G	7578371C>G	Splice_Site	NA	NA	NA	NA	3	1	1	NA	NA	NA	NA	pancreas
ACH-001099	NA	NA	NA	NA	NA	NA	NA	NA	NA	NA	NA	NA	NA	NA	NA	NA	NA	0	NA	NA	NA	0	soft_tissue
ACH-001100	TP53	17	7577539	7577539	37	+	rs397516437|rs121912651	G	A	7577539G>A	Missense_Mutation	rs121912651	1	251476	3.97652e-6	472	1	1	NA	NA	NA	NA	lymphocyte
ACH-001101	NA	NA	NA	NA	NA	NA	NA	NA	NA	NA	NA	NA	NA	NA	NA	NA	NA	0	NA	NA	NA	0	pancreas
ACH-001106	TP53	17	7577538	7577538	37	+	rs11540652	C	T	7577538C>T	Missense_Mutation	rs11540652	3	251474	1.19297e-5	592	1	1	NA	NA	NA	NA	blood
ACH-001107	TP53	17	7577120	7577120	37	+	rs28934576	C	T	7577120C>T	Missense_Mutation	rs28934576	4	251054	1.59328e-5	533	1	1	NA	NA	NA	NA	pancreas
ACH-001108	TP53	17	7577120	7577120	37	+	rs28934576	C	T	7577120C>T	Missense_Mutation	rs28934576	4	251054	1.59328e-5	533	1	1	NA	NA	NA	NA	pancreas
ACH-001109	NA	NA	NA	NA	NA	NA	NA	NA	NA	NA	NA	NA	NA	NA	NA	NA	NA	0	NA	NA	NA	0	soft_tissue
ACH-001111	TP53	17	7577538	7577538	37	+	rs11540652	C	T	7577538C>T	Missense_Mutation	rs11540652	3	251474	1.19297e-5	592	1	1	NA	NA	NA	NA	lymphocyte
ACH-001113	TP53	17	7577570	7577570	37	+	rs587782664	C	A	7577570C>A	Missense_Mutation	NA	NA	NA	NA	44	1	1	NA	NA	NA	NA	lung
ACH-001118	TP53	17	7577082	7577082	37	+	NA	C	T	7577082C>T	Missense_Mutation	NA	NA	NA	NA	66	1	1	NA	NA	NA	NA	central_nervous_system
ACH-001119	NA	NA	NA	NA	NA	NA	NA	NA	NA	NA	NA	NA	NA	NA	NA	NA	NA	0	NA	NA	NA	0	lymphocyte
ACH-001120	NA	NA	NA	NA	NA	NA	NA	NA	NA	NA	NA	NA	NA	NA	NA	NA	NA	0	NA	NA	NA	0	NA
ACH-001121	NA	NA	NA	NA	NA	NA	NA	NA	NA	NA	NA	NA	NA	NA	NA	NA	NA	0	NA	NA	NA	0	lymphocyte
ACH-001122	NA	NA	NA	NA	NA	NA	NA	NA	NA	NA	NA	NA	NA	NA	NA	NA	NA	0	NA	NA	NA	0	skin
ACH-001123	NA	NA	NA	NA	NA	NA	NA	NA	NA	NA	NA	NA	NA	NA	NA	NA	NA	0	NA	NA	NA	0	skin
ACH-001125	TP53	17	7578454	7578454	37	+	NA	G	A	7578454G>A	Missense_Mutation	NA	NA	NA	NA	40	1	1	NA	NA	NA	NA	central_nervous_system
ACH-001126	TP53	17	7579358	7579358	37	+	rs11540654|rs587780066	C	G	7579358C>G	Missense_Mutation	NA	NA	NA	NA	30	1	1	NA	NA	NA	NA	central_nervous_system
ACH-001127	TP53	17	7577022	7577022	37	+	rs121913344	G	A	7577022G>A	Nonsense_Mutation	NA	NA	NA	NA	182	1	1	NA	NA	NA	NA	blood
ACH-001128	NA	NA	NA	NA	NA	NA	NA	NA	NA	NA	NA	NA	NA	NA	NA	NA	NA	0	NA	NA	NA	NA	soft_tissue
ACH-001129	TP53	17	7577120	7577120	37	+	rs28934576	C	T	7577120C>T	Missense_Mutation	rs28934576	4	251054	1.59328e-5	533	1	1	NA	NA	NA	NA	blood
ACH-001130	TP53	17	7577498	7577498	37	+	NA	C	T	7577498C>T	Splice_Site	NA	NA	NA	NA	34	1	1	NA	NA	NA	NA	lymphocyte
ACH-001131	TP53	17	7577551	7577551	37	+	rs397516437	C	T	7577551C>T	Missense_Mutation	NA	NA	NA	NA	29	1	1	NA	NA	NA	NA	skin
ACH-001132	TP53	17	7578206	7578206	37	+	NA	T	C	7578206T>C	Missense_Mutation	NA	NA	NA	NA	15	1	1	NA	NA	NA	NA	lymphocyte
ACH-001134	NA	NA	NA	NA	NA	NA	NA	NA	NA	NA	NA	NA	NA	NA	NA	NA	NA	0	NA	NA	NA	0	lymphocyte
ACH-001136	TP53	17	7577559	7577559	37	+	rs397516437|rs28934573	G	C	7577559G>C	Missense_Mutation	rs28934573	0	251476	0	37	1	1	NA	NA	NA	NA	lung
ACH-001137	TP53	17	7577555	7577555	37	+	rs397516437|rs375874539	G	C	7577555G>C	Missense_Mutation	NA	NA	NA	NA	7	1	1	NA	NA	NA	NA	lung
ACH-001138	TP53	17	7578224	7578224	37	+	NA	T	A	7578224T>A	Nonsense_Mutation	NA	NA	NA	NA	8	1	1	NA	NA	NA	NA	lung
ACH-001140	TP53	17	7577088	7577088	37	+	NA	T	G	7577088T>G	Missense_Mutation	NA	NA	NA	NA	7	1	1	NA	NA	NA	NA	NA
ACH-001140	TP53	17	7577089	7577089	37	+	NA	G	C	7577089G>C	Silent	NA	NA	NA	NA	NA	0	1	NA	NA	NA	NA	NA
ACH-001142	NA	NA	NA	NA	NA	NA	NA	NA	NA	NA	NA	NA	NA	NA	NA	NA	NA	0	NA	NA	NA	0	engineered_central_nervous_system
ACH-001143	TP53	17	7574034	7574034	37	+	rs587782272	C	T	7574034C>T	Splice_Site	NA	NA	NA	NA	33	1	1	NA	NA	NA	NA	lymphocyte
ACH-001144	NA	NA	NA	NA	NA	NA	NA	NA	NA	NA	NA	NA	NA	NA	NA	NA	NA	0	NA	NA	NA	0	ovary
ACH-001145	TP53	17	7577120	7577120	37	+	rs28934576	C	T	7577120C>T	Missense_Mutation	rs28934576	4	251054	1.59328e-5	533	1	1	NA	NA	NA	NA	ovary
ACH-001146	TP53	17	7576891	7576891	37	+	NA	T	A	7576891T>A	Nonsense_Mutation	NA	NA	NA	NA	8	1	1	NA	NA	NA	NA	lymphocyte
ACH-001147	TP53	17	7577569	7577569	37	+	NA	A	G	7577569A>G	Missense_Mutation	NA	NA	NA	NA	11	1	1	NA	NA	NA	NA	lymphocyte
ACH-001148	NA	NA	NA	NA	NA	NA	NA	NA	NA	NA	NA	NA	NA	NA	NA	NA	NA	0	NA	NA	NA	0	lymphocyte
ACH-001150	NA	NA	NA	NA	NA	NA	NA	NA	NA	NA	NA	NA	NA	NA	NA	NA	NA	0	NA	NA	NA	0	bone
ACH-001151	NA	NA	NA	NA	NA	NA	NA	NA	NA	NA	NA	NA	NA	NA	NA	NA	NA	0	NA	NA	NA	0	ovary
ACH-001162	TP53	17	7577538	7577538	37	+	rs11540652	C	T	7577538C>T	Missense_Mutation	rs11540652	3	251474	1.19297e-5	592	1	1	NA	NA	NA	NA	plasma_cell
ACH-001163	TP53	17	7579347	7579367	37	+	rs11540654|rs587780066|rs587781642|rs587782461|rs587781371|rs587782447|rs587783063	AGAAGCCCAGACGGAAACCGT	-	7579347_7579367delAGAAGCCCAGACGGAAACCGT	In_Frame_Del	NA	NA	NA	NA	NA	0	1	NA	NA	NA	NA	kidney
ACH-001163	TP53	17	7577538	7577538	37	+	rs11540652	C	T	7577538C>T	Missense_Mutation	rs11540652	3	251474	1.19297e-5	592	1	1	NA	NA	NA	NA	kidney
ACH-001164	NA	NA	NA	NA	NA	NA	NA	NA	NA	NA	NA	NA	NA	NA	NA	NA	NA	0	NA	NA	NA	0	soft_tissue
ACH-001170	NA	NA	NA	NA	NA	NA	NA	NA	NA	NA	NA	NA	NA	NA	NA	NA	NA	0	NA	NA	NA	0	skin
ACH-001171	NA	NA	NA	NA	NA	NA	NA	NA	NA	NA	NA	NA	NA	NA	NA	NA	NA	0	NA	NA	NA	0	pancreas
ACH-001172	TP53	17	7577120	7577120	37	+	rs28934576	C	T	7577120C>T	Missense_Mutation	rs28934576	4	251054	1.59328e-5	533	1	1	NA	NA	NA	NA	central_nervous_system
ACH-001173	TP53	17	7577120	7577120	37	+	rs28934576	C	T	7577120C>T	Missense_Mutation	rs28934576	4	251054	1.59328e-5	533	1	1	NA	NA	NA	NA	central_nervous_system
ACH-001175	NA	NA	NA	NA	NA	NA	NA	NA	NA	NA	NA	NA	NA	NA	NA	NA	NA	0	NA	NA	NA	0	kidney
ACH-001182	NA	NA	NA	NA	NA	NA	NA	NA	NA	NA	NA	NA	NA	NA	NA	NA	NA	0	NA	NA	NA	0	unknown
ACH-001183	TP53	17	7578382	7578382	37	+	NA	G	C	7578382G>C	Nonsense_Mutation	NA	NA	NA	NA	33	1	1	NA	NA	NA	NA	urinary_tract
ACH-001183	TP53	17	7577538	7577538	37	+	rs11540652	C	T	7577538C>T	Missense_Mutation	rs11540652	3	251474	1.19297e-5	592	1	1	NA	NA	NA	NA	urinary_tract
ACH-001184	NA	NA	NA	NA	NA	NA	NA	NA	NA	NA	NA	NA	NA	NA	NA	NA	NA	0	NA	NA	NA	0	soft_tissue
ACH-001187	NA	NA	NA	NA	NA	NA	NA	NA	NA	NA	NA	NA	NA	NA	NA	NA	NA	0	NA	NA	NA	0	fibroblast
ACH-001188	NA	NA	NA	NA	NA	NA	NA	NA	NA	NA	NA	NA	NA	NA	NA	NA	NA	0	NA	NA	NA	0	peripheral_nervous_system
ACH-001189	TP53	17	7577121	7577121	37	+	rs121913343	G	A	7577121G>A	Missense_Mutation	rs121913343	3	250850	1.1959300000000001e-05	563	1	1	NA	NA	NA	NA	soft_tissue
ACH-001189	TP53	17	7578235	7578235	37	+	NA	T	C	7578235T>C	Missense_Mutation	NA	NA	NA	NA	47	1	1	NA	NA	NA	NA	soft_tissue
ACH-001189	TP53	17	7577098	7577098	37	+	NA	T	A	7577098T>A	Missense_Mutation	NA	NA	NA	NA	9	1	1	NA	NA	NA	NA	soft_tissue
ACH-001190	TP53	17	7577548	7577548	37	+	rs28934575|rs397516437	C	T	7577548C>T	Missense_Mutation	rs28934575	0	251472	0	291	1	1	NA	NA	NA	NA	skin
ACH-001192	TP53	17	7577548	7577548	37	+	rs28934575|rs397516437	C	T	7577548C>T	Missense_Mutation	rs28934575	0	251472	0	291	1	1	NA	NA	NA	NA	bone
ACH-001193	TP53	17	7578403	7578403	37	+	NA	C	A	7578403C>A	Missense_Mutation	rs786202962	1	251284	3.97956e-6	102	1	1	NA	NA	NA	NA	bone
ACH-001194	TP53	17	7578212	7578212	37	+	rs397516436	G	C	7578212G>C	Missense_Mutation	NA	NA	NA	NA	3	1	1	NA	NA	NA	NA	kidney
ACH-001196	NA	NA	NA	NA	NA	NA	NA	NA	NA	NA	NA	NA	NA	NA	NA	NA	NA	0	NA	NA	NA	0	soft_tissue
ACH-001197	TP53	17	7579349	7579349	37	+	NA	A	G	7579349A>G	Missense_Mutation	NA	NA	NA	NA	9	1	1	NA	NA	NA	NA	lymphocyte
ACH-001198	NA	NA	NA	NA	NA	NA	NA	NA	NA	NA	NA	NA	NA	NA	NA	NA	NA	0	NA	NA	NA	0	central_nervous_system
ACH-001199	TP53	17	7577121	7577121	37	+	rs121913343	G	A	7577121G>A	Missense_Mutation	rs121913343	3	250850	1.1959300000000001e-05	563	1	1	NA	NA	NA	NA	colorectal
ACH-001199	TP53	17	7578375	7578375	37	+	rs367560109	G	A	7578375G>A	Silent	rs367560109	2	251308	7.95836e-6	NA	0	1	NA	NA	NA	NA	colorectal
ACH-001199	TP53	17	7577120	7577121	37	+	rs28934576|rs121913343	CG	TA	7577120_7577121CG>TA	Missense_Mutation	NA	NA	NA	NA	NA	0	1	NA	NA	NA	NA	colorectal
ACH-001199	TP53	17	7577120	7577120	37	+	rs28934576	C	T	7577120C>T	Missense_Mutation	rs28934576	4	251054	1.59328e-5	533	1	1	NA	NA	NA	NA	colorectal
ACH-001200	NA	NA	NA	NA	NA	NA	NA	NA	NA	NA	NA	NA	NA	NA	NA	NA	NA	0	NA	NA	NA	0	soft_tissue
ACH-001201	TP53	17	7578449	7578449	37	+	rs193920817	C	T	7578449C>T	Missense_Mutation	NA	NA	NA	NA	36	1	1	NA	NA	NA	NA	central_nervous_system
ACH-001203	NA	NA	NA	NA	NA	NA	NA	NA	NA	NA	NA	NA	NA	NA	NA	NA	NA	0	NA	NA	NA	0	lymphocyte
ACH-001205	NA	NA	NA	NA	NA	NA	NA	NA	NA	NA	NA	NA	NA	NA	NA	NA	NA	0	NA	NA	NA	0	bone
ACH-001206	TP53	17	7578406	7578406	37	+	rs28934578	C	T	7578406C>T	Missense_Mutation	rs28934578	1	251276	3.97969e-6	938	1	1	NA	NA	NA	NA	bone
ACH-001207	NA	NA	NA	NA	NA	NA	NA	NA	NA	NA	NA	NA	NA	NA	NA	NA	NA	0	NA	NA	NA	0	fibroblast
ACH-001208	TP53	17	7577147	7577147	37	+	NA	A	C	7577147A>C	Missense_Mutation	NA	NA	NA	NA	NA	0	0	NA	NA	NA	NA	kidney
ACH-001210	NA	NA	NA	NA	NA	NA	NA	NA	NA	NA	NA	NA	NA	NA	NA	NA	NA	0	NA	NA	NA	0	soft_tissue
ACH-001211	NA	NA	NA	NA	NA	NA	NA	NA	NA	NA	NA	NA	NA	NA	NA	NA	NA	0	NA	NA	NA	0	soft_tissue
ACH-001212	NA	NA	NA	NA	NA	NA	NA	NA	NA	NA	NA	NA	NA	NA	NA	NA	NA	0	NA	NA	NA	0	soft_tissue
ACH-001214	TP53	17	7578211	7578211	37	+	rs587778720	C	T	7578211C>T	Missense_Mutation	rs587778720	1	251462	3.97674e-6	42	1	1	NA	NA	NA	NA	central_nervous_system
ACH-001224	NA	NA	NA	NA	NA	NA	NA	NA	NA	NA	NA	NA	NA	NA	NA	NA	NA	0	NA	NA	NA	0	kidney
ACH-001225	NA	NA	NA	NA	NA	NA	NA	NA	NA	NA	NA	NA	NA	NA	NA	NA	NA	0	NA	NA	NA	0	kidney
ACH-001227	NA	NA	NA	NA	NA	NA	NA	NA	NA	NA	NA	NA	NA	NA	NA	NA	NA	0	NA	NA	NA	0	upper_aerodigestive
ACH-001228	NA	NA	NA	NA	NA	NA	NA	NA	NA	NA	NA	NA	NA	NA	NA	NA	NA	0	NA	NA	NA	0	upper_aerodigestive
ACH-001229	NA	NA	NA	NA	NA	NA	NA	NA	NA	NA	NA	NA	NA	NA	NA	NA	NA	0	NA	NA	NA	0	upper_aerodigestive
ACH-001230	TP53	17	7577017	7577017	37	+	NA	A	C	7577017A>C	Splice_Site	NA	NA	NA	NA	4	1	1	NA	NA	NA	NA	blood
ACH-001232	TP53	17	7578466	7578466	37	+	NA	G	T	7578466G>T	Missense_Mutation	NA	NA	NA	NA	13	1	1	NA	NA	NA	NA	central_nervous_system
ACH-001233	TP53	17	7578406	7578406	37	+	rs28934578	C	T	7578406C>T	Missense_Mutation	rs28934578	1	251276	3.97969e-6	938	1	1	NA	NA	NA	NA	lung
ACH-001234	TP53	17	7578461	7578461	37	+	rs121912654	C	A	7578461C>A	Missense_Mutation	NA	NA	NA	NA	139	1	1	NA	NA	NA	NA	lung
ACH-001239	NA	NA	NA	NA	NA	NA	NA	NA	NA	NA	NA	NA	NA	NA	NA	NA	NA	0	NA	NA	NA	0	skin
ACH-001249	NA	NA	NA	NA	NA	NA	NA	NA	NA	NA	NA	NA	NA	NA	NA	NA	NA	0	NA	NA	NA	0	breast
ACH-001270	NA	NA	NA	NA	NA	NA	NA	NA	NA	NA	NA	NA	NA	NA	NA	NA	NA	0	NA	NA	NA	0	soft_tissue
ACH-001272	NA	NA	NA	NA	NA	NA	NA	NA	NA	NA	NA	NA	NA	NA	NA	NA	NA	0	NA	NA	NA	0	soft_tissue
ACH-001274	NA	NA	NA	NA	NA	NA	NA	NA	NA	NA	NA	NA	NA	NA	NA	NA	NA	0	NA	NA	NA	0	soft_tissue
ACH-001275	NA	NA	NA	NA	NA	NA	NA	NA	NA	NA	NA	NA	NA	NA	NA	NA	NA	0	NA	NA	NA	NA	soft_tissue
ACH-001277	TP53	17	7577121	7577121	37	+	rs121913343	G	A	7577121G>A	Missense_Mutation	rs121913343	3	250850	1.1959300000000001e-05	563	1	1	NA	NA	NA	NA	soft_tissue
ACH-001278	NA	NA	NA	NA	NA	NA	NA	NA	NA	NA	NA	NA	NA	NA	NA	NA	NA	0	NA	NA	NA	0	ovary
ACH-001279	NA	NA	NA	NA	NA	NA	NA	NA	NA	NA	NA	NA	NA	NA	NA	NA	NA	0	NA	NA	NA	0	ovary
ACH-001280	TP53	17	7578505	7578505	37	+	NA	G	C	7578505G>C	Missense_Mutation	NA	NA	NA	NA	NA	0	0	NA	NA	NA	NA	soft_tissue
ACH-001282	NA	NA	NA	NA	NA	NA	NA	NA	NA	NA	NA	NA	NA	NA	NA	NA	NA	0	NA	NA	NA	0	bone
ACH-001283	TP53	17	7578177	7578177	37	+	rs267605076	C	A	7578177C>A	Splice_Site	rs267605076	1	251208	3.98076e-6	15	1	1	NA	NA	NA	NA	bone
ACH-001289	NA	NA	NA	NA	NA	NA	NA	NA	NA	NA	NA	NA	NA	NA	NA	NA	NA	0	NA	NA	NA	0	soft_tissue
ACH-001295	NA	NA	NA	NA	NA	NA	NA	NA	NA	NA	NA	NA	NA	NA	NA	NA	NA	0	NA	NA	NA	0	eye
ACH-001300	NA	NA	NA	NA	NA	NA	NA	NA	NA	NA	NA	NA	NA	NA	NA	NA	NA	0	NA	NA	NA	0	peripheral_nervous_system
ACH-001301	NA	NA	NA	NA	NA	NA	NA	NA	NA	NA	NA	NA	NA	NA	NA	NA	NA	0	NA	NA	NA	NA	peripheral_nervous_system
ACH-001302	NA	NA	NA	NA	NA	NA	NA	NA	NA	NA	NA	NA	NA	NA	NA	NA	NA	0	NA	NA	NA	0	peripheral_nervous_system
ACH-001303	NA	NA	NA	NA	NA	NA	NA	NA	NA	NA	NA	NA	NA	NA	NA	NA	NA	0	NA	NA	NA	0	peripheral_nervous_system
ACH-001306	TP53	17	7577121	7577121	37	+	rs121913343	G	A	7577121G>A	Missense_Mutation	rs121913343	3	250850	1.1959300000000001e-05	563	1	1	NA	NA	NA	NA	thyroid
ACH-001307	TP53	17	7577539	7577539	37	+	rs397516437|rs121912651	G	C	7577539G>C	Missense_Mutation	NA	NA	NA	NA	15	1	1	NA	NA	NA	NA	thyroid
ACH-001310	NA	NA	NA	NA	NA	NA	NA	NA	NA	NA	NA	NA	NA	NA	NA	NA	NA	0	NA	NA	NA	0	engineered_kidney
ACH-001318	TP53	17	7577534	7577534	37	+	rs28934571	C	A	7577534C>A	Missense_Mutation	NA	NA	NA	NA	74	1	1	NA	NA	NA	NA	liver
ACH-001318	TP53	17	7578254	7578254	37	+	NA	C	A	7578254C>A	Nonsense_Mutation	NA	NA	NA	NA	5	1	1	NA	NA	NA	NA	liver
ACH-001321	NA	NA	NA	NA	NA	NA	NA	NA	NA	NA	NA	NA	NA	NA	NA	NA	NA	0	NA	NA	NA	0	thyroid
ACH-001322	NA	NA	NA	NA	NA	NA	NA	NA	NA	NA	NA	NA	NA	NA	NA	NA	NA	0	NA	NA	NA	0	soft_tissue
ACH-001328	TP53	17	7577120	7577120	37	+	rs28934576	C	T	7577120C>T	Missense_Mutation	rs28934576	4	251054	1.59328e-5	533	1	1	NA	NA	NA	NA	skin
ACH-001329	NA	NA	NA	NA	NA	NA	NA	NA	NA	NA	NA	NA	NA	NA	NA	NA	NA	0	NA	NA	NA	0	central_nervous_system
ACH-001331	NA	NA	NA	NA	NA	NA	NA	NA	NA	NA	NA	NA	NA	NA	NA	NA	NA	0	NA	NA	NA	0	upper_aerodigestive
ACH-001332	TP53	17	7578400	7578400	37	+	NA	G	A	7578400G>A	Missense_Mutation	rs751477326	1	251300	3.97931e-6	5	1	1	NA	NA	NA	NA	upper_aerodigestive
ACH-001332	TP53	17	7579575	7579575	37	+	NA	G	A	7579575G>A	Nonsense_Mutation	NA	NA	NA	NA	8	1	1	NA	NA	NA	NA	upper_aerodigestive
ACH-001332	TP53	17	7578403	7578403	37	+	NA	C	A	7578403C>A	Missense_Mutation	rs786202962	1	251284	3.97956e-6	102	1	1	NA	NA	NA	NA	upper_aerodigestive
ACH-001333	TP53	17	7577121	7577121	37	+	rs121913343	G	A	7577121G>A	Missense_Mutation	rs121913343	3	250850	1.1959300000000001e-05	563	1	1	NA	NA	NA	NA	cervix
ACH-001334	NA	NA	NA	NA	NA	NA	NA	NA	NA	NA	NA	NA	NA	NA	NA	NA	NA	0	NA	NA	NA	NA	cervix
ACH-001335	NA	NA	NA	NA	NA	NA	NA	NA	NA	NA	NA	NA	NA	NA	NA	NA	NA	0	NA	NA	NA	0	cervix
ACH-001336	NA	NA	NA	NA	NA	NA	NA	NA	NA	NA	NA	NA	NA	NA	NA	NA	NA	0	NA	NA	NA	0	cervix
ACH-001338	NA	NA	NA	NA	NA	NA	NA	NA	NA	NA	NA	NA	NA	NA	NA	NA	NA	0	NA	NA	NA	NA	peripheral_nervous_system
ACH-001339	TP53	17	7578527	7578527	37	+	NA	A	G	7578527A>G	Missense_Mutation	NA	NA	NA	NA	12	1	1	NA	NA	NA	NA	skin
ACH-001340	TP53	17	7574003	7574003	37	+	NA	G	A	7574003G>A	Nonsense_Mutation	NA	NA	NA	NA	270	1	1	NA	NA	NA	NA	ovary
ACH-001341	NA	NA	NA	NA	NA	NA	NA	NA	NA	NA	NA	NA	NA	NA	NA	NA	NA	0	NA	NA	NA	NA	cervix
ACH-001344	NA	NA	NA	NA	NA	NA	NA	NA	NA	NA	NA	NA	NA	NA	NA	NA	NA	0	NA	NA	NA	NA	peripheral_nervous_system
ACH-001345	NA	NA	NA	NA	NA	NA	NA	NA	NA	NA	NA	NA	NA	NA	NA	NA	NA	0	NA	NA	NA	NA	colorectal
ACH-001346	TP53	17	7577551	7577551	37	+	rs397516437	C	A	7577551C>A	Missense_Mutation	NA	NA	NA	NA	32	1	1	NA	NA	NA	NA	upper_aerodigestive
ACH-001347	TP53	17	7577022	7577022	37	+	rs121913344	G	A	7577022G>A	Nonsense_Mutation	NA	NA	NA	NA	182	1	1	NA	NA	NA	NA	upper_aerodigestive
ACH-001350	TP53	17	7578475	7578475	37	+	rs137852790|rs137852791|rs587782705	G	A	7578475G>A	Missense_Mutation	rs587782705	2	251274	7.95944e-6	58	1	1	NA	NA	NA	NA	thyroid
ACH-001353	TP53	17	7576851	7576851	37	+	NA	A	C	7576851A>C	Splice_Site	NA	NA	NA	NA	5	1	1	NA	NA	NA	NA	pancreas
ACH-001354	TP53	17	7574018	7574018	37	+	rs587782529	G	A	7574018G>A	Missense_Mutation	rs587782529	0	250834	0	70	1	1	NA	NA	NA	NA	peripheral_nervous_system
ACH-001355	TP53	17	7578475	7578475	37	+	rs137852790|rs137852791|rs587782705	G	A	7578475G>A	Missense_Mutation	rs587782705	2	251274	7.95944e-6	58	1	1	NA	NA	NA	NA	peripheral_nervous_system
ACH-001356	TP53	17	7578176	7578176	37	+	NA	C	T	7578176C>T	Splice_Site	NA	NA	NA	NA	27	1	1	NA	NA	NA	NA	thyroid
ACH-001357	NA	NA	NA	NA	NA	NA	NA	NA	NA	NA	NA	NA	NA	NA	NA	NA	NA	0	NA	NA	NA	0	engineered_breast
ACH-001358	TP53	17	7578190	7578190	37	+	rs121912666	T	C	7578190T>C	Missense_Mutation	rs121912666	2	251408	7.9552e-6	295	1	1	NA	NA	NA	NA	breast
ACH-001359	NA	NA	NA	NA	NA	NA	NA	NA	NA	NA	NA	NA	NA	NA	NA	NA	NA	0	NA	NA	NA	0	cervix
ACH-001360	NA	NA	NA	NA	NA	NA	NA	NA	NA	NA	NA	NA	NA	NA	NA	NA	NA	0	NA	NA	NA	0	cervix
ACH-001362	TP53	17	7577539	7577539	37	+	rs397516437|rs121912651	G	A	7577539G>A	Missense_Mutation	rs121912651	1	251476	3.97652e-6	472	1	1	NA	NA	NA	NA	lung
ACH-001362	TP53	17	7577540	7577540	37	+	rs397516437	G	A	7577540G>A	Silent	NA	NA	NA	NA	NA	0	1	NA	NA	NA	NA	lung
ACH-001362	TP53	17	7577539	7577540	37	+	rs397516437|rs121912651	GG	AA	7577539_7577540GG>AA	Missense_Mutation	NA	NA	NA	NA	NA	0	1	NA	NA	NA	NA	lung
ACH-001363	TP53	17	7577108	7577108	37	+	NA	C	A	7577108C>A	Missense_Mutation	rs763098116	1	251308	3.97918e-6	49	1	1	NA	NA	NA	NA	lung
ACH-001364	TP53	17	7577574	7577574	37	+	NA	T	C	7577574T>C	Missense_Mutation	NA	NA	NA	NA	79	1	1	NA	NA	NA	NA	lung
ACH-001365	TP53	17	7578457	7578457	37	+	rs587782144	C	A	7578457C>A	Missense_Mutation	rs587782144	1	251268	3.97981e-6	85	1	1	NA	NA	NA	NA	lung
ACH-001366	TP53	17	7578507	7578507	37	+	NA	G	C	7578507G>C	Missense_Mutation	NA	NA	NA	NA	15	1	1	NA	NA	NA	NA	peripheral_nervous_system
ACH-001367	TP53	17	7577548	7577548	37	+	rs28934575|rs397516437	C	T	7577548C>T	Missense_Mutation	rs28934575	0	251472	0	291	1	1	NA	NA	NA	NA	peripheral_nervous_system
ACH-001368	TP53	17	7579523	7579523	37	+	NA	G	-	7579523delG	Frame_Shift_Del	NA	NA	NA	NA	NA	1	1	NA	NA	NA	NA	esophagus
ACH-001368	TP53	17	7577538	7577538	37	+	rs11540652	C	T	7577538C>T	Missense_Mutation	rs11540652	3	251474	1.19297e-5	592	1	1	NA	NA	NA	NA	esophagus
ACH-001369	TP53	17	7577121	7577121	37	+	rs121913343	G	A	7577121G>A	Missense_Mutation	rs121913343	3	250850	1.1959300000000001e-05	563	1	1	NA	NA	NA	NA	ovary
ACH-001370	TP53	17	7577575	7577575	37	+	rs587782289	A	T	7577575A>T	Missense_Mutation	NA	NA	NA	NA	8	1	1	NA	NA	NA	NA	ovary
ACH-001373	TP53	17	7578203	7578203	37	+	NA	C	T	7578203C>T	Missense_Mutation	NA	NA	NA	NA	52	1	1	NA	NA	NA	NA	ovary
ACH-001374	TP53	17	7576898	7576898	37	+	NA	G	A	7576898G>A	Silent	NA	NA	NA	NA	NA	0	0	NA	NA	NA	NA	ovary
ACH-001375	TP53	17	7577568	7577568	37	+	NA	C	T	7577568C>T	Missense_Mutation	rs730882005	2	251474	7.95311e-6	68	1	1	NA	NA	NA	NA	pancreas
ACH-001376	TP53	17	7577531	7577535	37	+	rs28934571|rs587782329	GGGCC	-	7577531_7577535delGGGCC	Frame_Shift_Del	NA	NA	NA	NA	NA	1	1	NA	NA	NA	NA	pancreas
ACH-001376	TP53	17	7577525	7577525	37	+	NA	G	A	7577525G>A	Silent	NA	NA	NA	NA	NA	0	1	NA	NA	NA	NA	pancreas
ACH-001377	NA	NA	NA	NA	NA	NA	NA	NA	NA	NA	NA	NA	NA	NA	NA	NA	NA	0	NA	NA	NA	NA	pancreas
ACH-001378	NA	NA	NA	NA	NA	NA	NA	NA	NA	NA	NA	NA	NA	NA	NA	NA	NA	0	NA	NA	NA	0	pancreas
ACH-001379	TP53	17	7577022	7577022	37	+	rs121913344	G	A	7577022G>A	Nonsense_Mutation	NA	NA	NA	NA	182	1	1	NA	NA	NA	NA	pancreas
ACH-001380	TP53	17	7579349	7579349	37	+	NA	A	G	7579349A>G	Missense_Mutation	NA	NA	NA	NA	9	1	1	NA	NA	NA	NA	pancreas
ACH-001382	TP53	17	7576868	7576869	37	+	NA	-	TC	7576868_7576869insTC	Frame_Shift_Ins	NA	NA	NA	NA	NA	1	1	NA	NA	NA	NA	pancreas
ACH-001383	NA	NA	NA	NA	NA	NA	NA	NA	NA	NA	NA	NA	NA	NA	NA	NA	NA	0	NA	NA	NA	NA	prostate
ACH-001384	TP53	17	7578181	7578181	37	+	rs138983188	G	A	7578181G>A	Missense_Mutation	NA	NA	NA	NA	8	1	1	NA	NA	NA	NA	thyroid
ACH-001385	NA	NA	NA	NA	NA	NA	NA	NA	NA	NA	NA	NA	NA	NA	NA	NA	NA	0	NA	NA	NA	0	upper_aerodigestive
ACH-001386	TP53	17	7577105	7577105	37	+	NA	G	C	7577105G>C	Missense_Mutation	NA	NA	NA	NA	30	1	1	NA	NA	NA	NA	lung
ACH-001388	NA	NA	NA	NA	NA	NA	NA	NA	NA	NA	NA	NA	NA	NA	NA	NA	NA	0	NA	NA	NA	0	breast
ACH-001389	TP53	17	7578526	7578526	37	+	rs587781991	C	A	7578526C>A	Missense_Mutation	NA	NA	NA	NA	50	1	1	NA	NA	NA	NA	breast
ACH-001390	TP53	17	7577570	7577570	37	+	rs587782664	C	T	7577570C>T	Missense_Mutation	rs587782664	1	251484	3.9764e-6	91	1	1	NA	NA	NA	NA	breast
ACH-001391	TP53	17	7578457	7578458	37	+	rs587780068|rs587782144	-	GGA	7578457_7578458insGGA	In_Frame_Ins	NA	NA	NA	NA	NA	0	0	NA	NA	NA	NA	breast
ACH-001392	TP53	17	7578500	7578500	37	+	NA	G	A	7578500G>A	Nonsense_Mutation	rs757274881	0	251276	0	23	1	1	NA	NA	NA	NA	breast
ACH-001393	NA	NA	NA	NA	NA	NA	NA	NA	NA	NA	NA	NA	NA	NA	NA	NA	NA	0	NA	NA	NA	0	breast
ACH-001394	TP53	17	7577570	7577570	37	+	rs587782664	C	T	7577570C>T	Missense_Mutation	rs587782664	1	251484	3.9764e-6	91	1	1	NA	NA	NA	NA	breast
ACH-001394	TP53	17	7577121	7577121	37	+	rs121913343	G	A	7577121G>A	Missense_Mutation	rs121913343	3	250850	1.1959300000000001e-05	563	1	1	NA	NA	NA	NA	breast
ACH-001395	TP53	17	7579706	7579707	37	+	rs587782270|rs370992294	-	T	7579706_7579707insT	Frame_Shift_Ins	NA	NA	NA	NA	NA	1	1	NA	NA	NA	NA	breast
ACH-001395	TP53	17	7579714	7579714	37	+	NA	C	G	7579714C>G	Missense_Mutation	NA	NA	NA	NA	NA	0	1	NA	NA	NA	NA	breast
ACH-001396	TP53	17	7578212	7578212	37	+	rs397516436	G	A	7578212G>A	Nonsense_Mutation	rs397516436	0	251460	0	402	1	1	NA	NA	NA	NA	breast
ACH-001397	NA	NA	NA	NA	NA	NA	NA	NA	NA	NA	NA	NA	NA	NA	NA	NA	NA	0	NA	NA	NA	0	breast
ACH-001398	NA	NA	NA	NA	NA	NA	NA	NA	NA	NA	NA	NA	NA	NA	NA	NA	NA	0	NA	NA	NA	0	kidney
ACH-001399	TP53	17	7577153	7577153	37	+	NA	C	A	7577153C>A	Missense_Mutation	NA	NA	NA	NA	27	1	1	NA	NA	NA	NA	colorectal
ACH-001400	TP53	17	7578457	7578457	37	+	rs587782144	C	T	7578457C>T	Missense_Mutation	rs587782144	1	251268	3.97981e-6	75	1	1	NA	NA	NA	NA	cervix
ACH-001401	TP53	17	7578272	7578272	37	+	NA	G	A	7578272G>A	Missense_Mutation	NA	NA	NA	NA	35	1	1	NA	NA	NA	NA	adrenal_cortex
ACH-001402	NA	NA	NA	NA	NA	NA	NA	NA	NA	NA	NA	NA	NA	NA	NA	NA	NA	0	NA	NA	NA	NA	cervix
ACH-001403	TP53	17	7577108	7577108	37	+	NA	C	A	7577108C>A	Missense_Mutation	rs763098116	1	251308	3.97918e-6	49	1	1	NA	NA	NA	NA	ovary
ACH-001407	TP53	17	7579592	7579592	37	+	NA	T	C	7579592T>C	Splice_Site	NA	NA	NA	NA	5	1	1	NA	NA	NA	NA	urinary_tract
ACH-001407	TP53	17	7577559	7577559	37	+	rs397516437|rs28934573	G	A	7577559G>A	Missense_Mutation	rs28934573	1	251476	3.97652e-6	125	1	1	NA	NA	NA	NA	urinary_tract
ACH-001408	TP53	17	7577099	7577099	37	+	rs121912660	C	G	7577099C>G	Missense_Mutation	NA	NA	NA	NA	77	1	1	NA	NA	NA	NA	urinary_tract
ACH-001409	TP53	17	7578389	7578395	37	+	rs587782596|rs587780070	GCTCATG	-	7578389_7578395delGCTCATG	Frame_Shift_Del	NA	NA	NA	NA	NA	1	1	NA	NA	NA	NA	urinary_tract
ACH-001410	TP53	17	7578541	7578541	37	+	NA	A	C	7578541A>C	Missense_Mutation	NA	NA	NA	NA	12	1	1	NA	NA	NA	NA	urinary_tract
ACH-001411	TP53	17	7579529	7579529	37	+	NA	C	T	7579529C>T	Nonsense_Mutation	NA	NA	NA	NA	23	1	1	NA	NA	NA	NA	urinary_tract
ACH-001412	TP53	17	7577085	7577085	37	+	rs112431538	C	T	7577085C>T	Missense_Mutation	NA	NA	NA	NA	167	1	1	NA	NA	NA	NA	urinary_tract
ACH-001413	NA	NA	NA	NA	NA	NA	NA	NA	NA	NA	NA	NA	NA	NA	NA	NA	NA	0	NA	NA	NA	0	urinary_tract
ACH-001414	NA	NA	NA	NA	NA	NA	NA	NA	NA	NA	NA	NA	NA	NA	NA	NA	NA	0	NA	NA	NA	NA	urinary_tract
ACH-001415	TP53	17	7578212	7578212	37	+	rs397516436	G	A	7578212G>A	Nonsense_Mutation	rs397516436	0	251460	0	402	1	1	NA	NA	NA	NA	urinary_tract
ACH-001416	TP53	17	7577565	7577565	37	+	NA	T	C	7577565T>C	Missense_Mutation	NA	NA	NA	NA	27	1	1	NA	NA	NA	NA	urinary_tract
ACH-001416	TP53	17	7573982	7573982	37	+	NA	C	-	7573982delC	Frame_Shift_Del	NA	NA	NA	NA	NA	1	1	NA	NA	NA	NA	urinary_tract
ACH-001417	TP53	17	7577600	7577600	37	+	NA	A	-	7577600delA	Frame_Shift_Del	NA	NA	NA	NA	NA	1	1	NA	NA	NA	NA	lung
ACH-001418	TP53	17	7578222	7578223	37	+	NA	TC	-	7578222_7578223delTC	Frame_Shift_Del	NA	NA	NA	NA	NA	1	1	NA	NA	NA	NA	ovary
ACH-001419	TP53	17	7578190	7578190	37	+	rs121912666	T	C	7578190T>C	Missense_Mutation	rs121912666	2	251408	7.9552e-6	295	1	1	NA	NA	NA	NA	breast
ACH-001421	TP53	17	7579395	7579395	37	+	NA	G	A	7579395G>A	Missense_Mutation	NA	NA	NA	NA	5	1	1	NA	NA	NA	NA	eye
ACH-001422	NA	NA	NA	NA	NA	NA	NA	NA	NA	NA	NA	NA	NA	NA	NA	NA	NA	0	NA	NA	NA	0	prostate
ACH-001425	NA	NA	NA	NA	NA	NA	NA	NA	NA	NA	NA	NA	NA	NA	NA	NA	NA	0	NA	NA	NA	0	NA
ACH-001430	NA	NA	NA	NA	NA	NA	NA	NA	NA	NA	NA	NA	NA	NA	NA	NA	NA	0	NA	NA	NA	0	bone
ACH-001431	NA	NA	NA	NA	NA	NA	NA	NA	NA	NA	NA	NA	NA	NA	NA	NA	NA	0	NA	NA	NA	0	bone
ACH-001433	TP53	17	7576910	7576936	37	+	rs201601993|rs34361146|rs587781702|rs145151284|rs397516439|rs56184981	GGTGTTGTTGGGCAGTGCTAGGAAAGA	-	7576910_7576936delGGTGTTGTTGGGCAGTGCTAGGAAAGA	Splice_Site	NA	NA	NA	NA	NA	1	1	NA	NA	NA	NA	soft_tissue
ACH-001441	NA	NA	NA	NA	NA	NA	NA	NA	NA	NA	NA	NA	NA	NA	NA	NA	NA	0	NA	NA	NA	0	eye
ACH-001442	TP53	17	7578526	7578526	37	+	rs587781991	C	A	7578526C>A	Missense_Mutation	NA	NA	NA	NA	50	1	1	NA	NA	NA	NA	epidermoid_carcinoma
ACH-001443	TP53	17	7578394	7578394	37	+	NA	T	C	7578394T>C	Missense_Mutation	rs1057519991	1	251340	3.97867e-6	104	1	1	NA	NA	NA	NA	thyroid
ACH-001450	TP53	17	7577120	7577120	37	+	rs28934576	C	T	7577120C>T	Missense_Mutation	rs28934576	4	251054	1.59328e-5	533	1	1	NA	NA	NA	NA	lymphocyte
ACH-001451	NA	NA	NA	NA	NA	NA	NA	NA	NA	NA	NA	NA	NA	NA	NA	NA	NA	0	NA	NA	NA	NA	cervix
ACH-001452	NA	NA	NA	NA	NA	NA	NA	NA	NA	NA	NA	NA	NA	NA	NA	NA	NA	0	NA	NA	NA	0	blood
ACH-001453	NA	NA	NA	NA	NA	NA	NA	NA	NA	NA	NA	NA	NA	NA	NA	NA	NA	0	NA	NA	NA	0	prostate
ACH-001454	NA	NA	NA	NA	NA	NA	NA	NA	NA	NA	NA	NA	NA	NA	NA	NA	NA	0	NA	NA	NA	0	colorectal
ACH-001456	TP53	17	7577548	7577548	37	+	rs28934575|rs397516437	C	T	7577548C>T	Missense_Mutation	rs28934575	0	251472	0	291	1	1	NA	NA	NA	NA	colorectal
ACH-001458	TP53	17	7577534	7577534	37	+	rs28934571	C	A	7577534C>A	Missense_Mutation	NA	NA	NA	NA	74	1	1	NA	NA	NA	NA	colorectal
ACH-001459	TP53	17	7579533	7579533	37	+	NA	G	A	7579533G>A	Nonsense_Mutation	NA	NA	NA	NA	16	1	1	NA	NA	NA	NA	colorectal
ACH-001460	TP53	17	7574003	7574003	37	+	NA	G	A	7574003G>A	Nonsense_Mutation	NA	NA	NA	NA	270	1	1	NA	NA	NA	NA	colorectal
ACH-001461	NA	NA	NA	NA	NA	NA	NA	NA	NA	NA	NA	NA	NA	NA	NA	NA	NA	0	NA	NA	NA	0	colorectal
ACH-001484	NA	NA	NA	NA	NA	NA	NA	NA	NA	NA	NA	NA	NA	NA	NA	NA	NA	0	NA	NA	NA	0	blood
ACH-001485	NA	NA	NA	NA	NA	NA	NA	NA	NA	NA	NA	NA	NA	NA	NA	NA	NA	0	NA	NA	NA	0	blood
ACH-001489	TP53	17	7579312	7579312	37	+	rs55863639	C	A	7579312C>A	Splice_Site	NA	NA	NA	NA	NA	1	1	NA	NA	NA	NA	lung
ACH-001490	TP53	17	7578419	7578419	37	+	rs587781845	C	A	7578419C>A	Nonsense_Mutation	NA	NA	NA	NA	20	1	1	NA	NA	NA	NA	lung
ACH-001490	TP53	17	7578406	7578406	37	+	rs28934578	C	T	7578406C>T	Missense_Mutation	rs28934578	1	251276	3.97969e-6	938	1	1	NA	NA	NA	NA	lung
ACH-001494	TP53	17	7577120	7577120	37	+	rs28934576	C	T	7577120C>T	Missense_Mutation	rs28934576	4	251054	1.59328e-5	533	1	1	NA	NA	NA	NA	bile_duct
ACH-001495	TP53	17	7578534	7578534	37	+	NA	C	A	7578534C>A	Missense_Mutation	NA	NA	NA	NA	41	1	1	NA	NA	NA	NA	uterus
ACH-001496	TP53	17	7577539	7577539	37	+	rs397516437|rs121912651	G	A	7577539G>A	Missense_Mutation	rs121912651	1	251476	3.97652e-6	472	1	1	NA	NA	NA	NA	esophagus
ACH-001497	TP53	17	7578406	7578406	37	+	rs28934578	C	T	7578406C>T	Missense_Mutation	rs28934578	1	251276	3.97969e-6	938	1	1	NA	NA	NA	NA	esophagus
ACH-001498	TP53	17	7577539	7577539	37	+	rs397516437|rs121912651	G	A	7577539G>A	Missense_Mutation	rs121912651	1	251476	3.97652e-6	472	1	1	NA	NA	NA	NA	lymphocyte
ACH-001500	TP53	17	7577108	7577108	37	+	NA	C	A	7577108C>A	Missense_Mutation	rs763098116	1	251308	3.97918e-6	49	1	1	NA	NA	NA	NA	esophagus
ACH-001509	TP53	17	7577509	7577509	37	+	rs121912652	C	T	7577509C>T	Missense_Mutation	NA	NA	NA	NA	44	1	1	NA	NA	NA	NA	upper_aerodigestive
ACH-001510	TP53	17	7577142	7577142	37	+	NA	C	A	7577142C>A	Nonsense_Mutation	rs1057519990	1	248620	4.0222e-6	23	1	1	NA	NA	NA	NA	upper_aerodigestive
ACH-001511	NA	NA	NA	NA	NA	NA	NA	NA	NA	NA	NA	NA	NA	NA	NA	NA	NA	0	NA	NA	NA	0	upper_aerodigestive
ACH-001513	TP53	17	7577121	7577121	37	+	rs121913343	G	A	7577121G>A	Missense_Mutation	rs121913343	3	250850	1.1959300000000001e-05	563	1	1	NA	NA	NA	NA	cervix
ACH-001514	NA	NA	NA	NA	NA	NA	NA	NA	NA	NA	NA	NA	NA	NA	NA	NA	NA	0	NA	NA	NA	0	breast
ACH-001515	NA	NA	NA	NA	NA	NA	NA	NA	NA	NA	NA	NA	NA	NA	NA	NA	NA	0	NA	NA	NA	0	cervix
ACH-001516	NA	NA	NA	NA	NA	NA	NA	NA	NA	NA	NA	NA	NA	NA	NA	NA	NA	0	NA	NA	NA	0	cervix
ACH-001517	TP53	17	7577538	7577538	37	+	rs11540652	C	T	7577538C>T	Missense_Mutation	rs11540652	3	251474	1.19297e-5	592	1	1	NA	NA	NA	NA	uterus
ACH-001518	NA	NA	NA	NA	NA	NA	NA	NA	NA	NA	NA	NA	NA	NA	NA	NA	NA	0	NA	NA	NA	NA	uterus
ACH-001519	NA	NA	NA	NA	NA	NA	NA	NA	NA	NA	NA	NA	NA	NA	NA	NA	NA	0	NA	NA	NA	0	bone
ACH-001520	NA	NA	NA	NA	NA	NA	NA	NA	NA	NA	NA	NA	NA	NA	NA	NA	NA	0	NA	NA	NA	0	blood
ACH-001521	TP53	17	7578370	7578370	37	+	NA	C	G	7578370C>G	Splice_Site	NA	NA	NA	NA	6	1	1	NA	NA	NA	NA	skin
ACH-001522	NA	NA	NA	NA	NA	NA	NA	NA	NA	NA	NA	NA	NA	NA	NA	NA	NA	0	NA	NA	NA	0	skin
ACH-001523	TP53	17	7578413	7578413	37	+	NA	C	A	7578413C>A	Missense_Mutation	NA	NA	NA	NA	61	1	1	NA	NA	NA	NA	skin
ACH-001523	TP53	17	7578526	7578526	37	+	rs587781991	C	A	7578526C>A	Missense_Mutation	NA	NA	NA	NA	50	1	1	NA	NA	NA	NA	skin
ACH-001524	NA	NA	NA	NA	NA	NA	NA	NA	NA	NA	NA	NA	NA	NA	NA	NA	NA	0	NA	NA	NA	0	skin
ACH-001525	TP53	17	7577547	7577547	37	+	rs121912656|rs397516437	C	A	7577547C>A	Missense_Mutation	rs121912656	1	251464	3.97671e-6	56	1	1	NA	NA	NA	NA	cervix
ACH-001525	TP53	17	7577085	7577085	37	+	rs112431538	C	T	7577085C>T	Missense_Mutation	NA	NA	NA	NA	167	1	1	NA	NA	NA	NA	cervix
ACH-001526	NA	NA	NA	NA	NA	NA	NA	NA	NA	NA	NA	NA	NA	NA	NA	NA	NA	0	NA	NA	NA	0	bone
ACH-001528	NA	NA	NA	NA	NA	NA	NA	NA	NA	NA	NA	NA	NA	NA	NA	NA	NA	0	NA	NA	NA	0	thyroid
ACH-001529	NA	NA	NA	NA	NA	NA	NA	NA	NA	NA	NA	NA	NA	NA	NA	NA	NA	0	NA	NA	NA	NA	uterus
ACH-001530	NA	NA	NA	NA	NA	NA	NA	NA	NA	NA	NA	NA	NA	NA	NA	NA	NA	0	NA	NA	NA	0	uterus
ACH-001532	NA	NA	NA	NA	NA	NA	NA	NA	NA	NA	NA	NA	NA	NA	NA	NA	NA	0	NA	NA	NA	NA	kidney
ACH-001536	NA	NA	NA	NA	NA	NA	NA	NA	NA	NA	NA	NA	NA	NA	NA	NA	NA	0	NA	NA	NA	0	bile_duct
ACH-001538	TP53	17	7579705	7579705	37	+	rs587782270|rs201753350	C	T	7579705C>T	Missense_Mutation	rs201753350	63	249510	2.52495e-4	NA	0	0	NA	NA	NA	NA	bile_duct
ACH-001539	TP53	17	7577120	7577120	37	+	rs28934576	C	T	7577120C>T	Missense_Mutation	rs28934576	4	251054	1.59328e-5	533	1	1	NA	NA	NA	NA	lymphocyte
ACH-001540	NA	NA	NA	NA	NA	NA	NA	NA	NA	NA	NA	NA	NA	NA	NA	NA	NA	0	NA	NA	NA	0	soft_tissue
ACH-001541	TP53	17	7579374	7579374	37	+	NA	C	G	7579374C>G	Missense_Mutation	NA	NA	NA	NA	3	1	1	NA	NA	NA	NA	plasma_cell
ACH-001542	TP53	17	7578190	7578190	37	+	rs121912666	T	C	7578190T>C	Missense_Mutation	rs121912666	2	251408	7.9552e-6	295	1	1	NA	NA	NA	NA	upper_aerodigestive
ACH-001543	TP53	17	7579532	7579533	37	+	NA	-	ATG	7579532_7579533insATG	In_Frame_Ins	NA	NA	NA	NA	NA	0	0	NA	NA	NA	NA	upper_aerodigestive
ACH-001544	TP53	17	7578475	7578475	37	+	rs137852790|rs137852791|rs587782705	G	A	7578475G>A	Missense_Mutation	rs587782705	2	251274	7.95944e-6	58	1	1	NA	NA	NA	NA	esophagus
ACH-001546	NA	NA	NA	NA	NA	NA	NA	NA	NA	NA	NA	NA	NA	NA	NA	NA	NA	0	NA	NA	NA	0	NA
ACH-001548	NA	NA	NA	NA	NA	NA	NA	NA	NA	NA	NA	NA	NA	NA	NA	NA	NA	0	NA	NA	NA	0	peripheral_nervous_system
ACH-001549	TP53	17	7577551	7577551	37	+	rs397516437	C	A	7577551C>A	Missense_Mutation	NA	NA	NA	NA	32	1	1	NA	NA	NA	NA	lung
ACH-001550	TP53	17	7577559	7577559	37	+	rs397516437|rs28934573	G	A	7577559G>A	Missense_Mutation	rs28934573	1	251476	3.97652e-6	125	1	1	NA	NA	NA	NA	skin
ACH-001550	TP53	17	7577558	7577558	37	+	rs397516437	G	A	7577558G>A	Silent	NA	NA	NA	NA	NA	0	1	NA	NA	NA	NA	skin
ACH-001550	TP53	17	7577558	7577559	37	+	rs397516437|rs28934573	GG	AA	7577558_7577559GG>AA	Missense_Mutation	NA	NA	NA	NA	NA	0	1	NA	NA	NA	NA	skin
ACH-001550	TP53	17	7577106	7577106	37	+	rs17849781	G	A	7577106G>A	Missense_Mutation	NA	NA	NA	NA	67	1	1	NA	NA	NA	NA	skin
ACH-001551	TP53	17	7577123	7577123	37	+	NA	A	T	7577123A>T	Missense_Mutation	NA	NA	NA	NA	9	1	1	NA	NA	NA	NA	skin
ACH-001552	TP53	17	7579312	7579312	37	+	rs55863639	C	T	7579312C>T	Splice_Site	NA	NA	NA	NA	NA	1	1	NA	NA	NA	NA	skin
ACH-001552	TP53	17	7579311	7579311	37	+	NA	C	T	7579311C>T	Splice_Site	NA	NA	NA	NA	36	1	1	NA	NA	NA	NA	skin
ACH-001552	TP53	17	7579311	7579312	37	+	rs55863639	CC	TT	7579311_7579312CC>TT	Splice_Site	NA	NA	NA	NA	NA	1	1	NA	NA	NA	NA	skin
ACH-001554	NA	NA	NA	NA	NA	NA	NA	NA	NA	NA	NA	NA	NA	NA	NA	NA	NA	0	NA	NA	NA	0	eye
ACH-001555	NA	NA	NA	NA	NA	NA	NA	NA	NA	NA	NA	NA	NA	NA	NA	NA	NA	0	NA	NA	NA	0	lung
ACH-001556	NA	NA	NA	NA	NA	NA	NA	NA	NA	NA	NA	NA	NA	NA	NA	NA	NA	0	NA	NA	NA	0	lung
ACH-001557	NA	NA	NA	NA	NA	NA	NA	NA	NA	NA	NA	NA	NA	NA	NA	NA	NA	0	NA	NA	NA	0	lung
ACH-001558	NA	NA	NA	NA	NA	NA	NA	NA	NA	NA	NA	NA	NA	NA	NA	NA	NA	0	NA	NA	NA	0	lung
ACH-001559	TP53	17	7578268	7578268	37	+	NA	A	C	7578268A>C	Missense_Mutation	rs1057519998	1	251486	3.97636e-6	59	1	1	NA	NA	NA	NA	lung
ACH-001560	NA	NA	NA	NA	NA	NA	NA	NA	NA	NA	NA	NA	NA	NA	NA	NA	NA	0	NA	NA	NA	0	lung
ACH-001561	NA	NA	NA	NA	NA	NA	NA	NA	NA	NA	NA	NA	NA	NA	NA	NA	NA	0	NA	NA	NA	0	lung
ACH-001562	NA	NA	NA	NA	NA	NA	NA	NA	NA	NA	NA	NA	NA	NA	NA	NA	NA	0	NA	NA	NA	0	lung
ACH-001563	NA	NA	NA	NA	NA	NA	NA	NA	NA	NA	NA	NA	NA	NA	NA	NA	NA	0	NA	NA	NA	0	skin
ACH-001566	NA	NA	NA	NA	NA	NA	NA	NA	NA	NA	NA	NA	NA	NA	NA	NA	NA	0	NA	NA	NA	NA	skin
ACH-001567	NA	NA	NA	NA	NA	NA	NA	NA	NA	NA	NA	NA	NA	NA	NA	NA	NA	0	NA	NA	NA	0	skin
ACH-001568	NA	NA	NA	NA	NA	NA	NA	NA	NA	NA	NA	NA	NA	NA	NA	NA	NA	0	NA	NA	NA	0	skin
ACH-001569	TP53	17	7573986	7573987	37	+	rs397516434	GG	AA	7573986_7573987GG>AA	Missense_Mutation	NA	NA	NA	NA	NA	0	0	NA	NA	NA	NA	skin
ACH-001569	TP53	17	7573986	7573986	37	+	NA	G	A	7573986G>A	Silent	rs1450229137	0	251018	0	NA	0	0	NA	NA	NA	NA	skin
ACH-001569	TP53	17	7573987	7573987	37	+	rs397516434	G	A	7573987G>A	Missense_Mutation	NA	NA	NA	NA	NA	0	0	NA	NA	NA	NA	skin
ACH-001570	NA	NA	NA	NA	NA	NA	NA	NA	NA	NA	NA	NA	NA	NA	NA	NA	NA	0	NA	NA	NA	0	skin
ACH-001573	TP53	17	7578263	7578263	37	+	rs397516435	G	A	7578263G>A	Nonsense_Mutation	rs397516435	1	251474	3.97655e-6	278	1	1	NA	NA	NA	NA	blood
ACH-001574	NA	NA	NA	NA	NA	NA	NA	NA	NA	NA	NA	NA	NA	NA	NA	NA	NA	0	NA	NA	NA	NA	blood
ACH-001577	NA	NA	NA	NA	NA	NA	NA	NA	NA	NA	NA	NA	NA	NA	NA	NA	NA	0	NA	NA	NA	0	blood
ACH-001578	TP53	17	7577124	7577124	37	+	rs121912657	C	-	7577124delC	Frame_Shift_Del	NA	NA	NA	NA	NA	1	1	NA	NA	NA	NA	embryo
ACH-001591	TP53	17	7578406	7578406	37	+	rs28934578	C	-	7578406delC	Frame_Shift_Del	NA	NA	NA	NA	NA	1	1	NA	NA	NA	NA	lung
ACH-001599	TP53	17	7577090	7577090	37	+	rs371409680	C	G	7577090C>G	Missense_Mutation	NA	NA	NA	NA	24	1	1	NA	NA	NA	NA	lung
ACH-001603	NA	NA	NA	NA	NA	NA	NA	NA	NA	NA	NA	NA	NA	NA	NA	NA	NA	0	NA	NA	NA	0	peripheral_nervous_system
ACH-001605	TP53	17	7577548	7577548	37	+	rs28934575|rs397516437	C	T	7577548C>T	Missense_Mutation	rs28934575	0	251472	0	291	1	1	NA	NA	NA	NA	central_nervous_system
ACH-001606	TP53	17	7577121	7577121	37	+	rs121913343	G	A	7577121G>A	Missense_Mutation	rs121913343	3	250850	1.1959300000000001e-05	563	1	1	NA	NA	NA	NA	central_nervous_system
ACH-001607	TP53	17	7576855	7576855	37	+	NA	G	A	7576855G>A	Nonsense_Mutation	NA	NA	NA	NA	79	1	1	NA	NA	NA	NA	bile_duct
ACH-001608	TP53	17	7577570	7577570	37	+	rs587782664	C	T	7577570C>T	Missense_Mutation	rs587782664	1	251484	3.9764e-6	91	1	1	NA	NA	NA	NA	central_nervous_system
ACH-001609	TP53	17	7576852	7576852	37	+	rs11575997	C	A	7576852C>A	Splice_Site	NA	NA	NA	NA	27	1	1	NA	NA	NA	NA	central_nervous_system
ACH-001609	TP53	17	7579882	7579882	37	+	rs201382018	C	G	7579882C>G	Missense_Mutation	rs201382018	13	250748	5.18449e-5	NA	0	1	NA	NA	NA	NA	central_nervous_system
ACH-001610	TP53	17	7577121	7577121	37	+	rs121913343	G	A	7577121G>A	Missense_Mutation	rs121913343	3	250850	1.1959300000000001e-05	563	1	1	NA	NA	NA	NA	central_nervous_system
ACH-001610	TP53	17	7578406	7578406	37	+	rs28934578	C	T	7578406C>T	Missense_Mutation	rs28934578	1	251276	3.97969e-6	938	1	1	NA	NA	NA	NA	central_nervous_system
ACH-001611	NA	NA	NA	NA	NA	NA	NA	NA	NA	NA	NA	NA	NA	NA	NA	NA	NA	0	NA	NA	NA	0	central_nervous_system
ACH-001613	TP53	17	7578207	7578207	37	+	rs587781386	A	G	7578207A>G	Silent	rs587781386	1	251466	3.97668e-6	NA	0	0	NA	NA	NA	NA	blood
ACH-001616	NA	NA	NA	NA	NA	NA	NA	NA	NA	NA	NA	NA	NA	NA	NA	NA	NA	0	NA	NA	NA	0	lymphocyte
ACH-001617	TP53	17	7577547	7577547	37	+	rs121912656|rs397516437	C	T	7577547C>T	Missense_Mutation	rs121912656	1	251464	3.97671e-6	103	1	1	NA	NA	NA	NA	lymphocyte
ACH-001618	TP53	17	7577117	7577117	37	+	NA	A	T	7577117A>T	Missense_Mutation	NA	NA	NA	NA	5	1	1	NA	NA	NA	NA	blood
ACH-001619	TP53	17	7577139	7577139	37	+	rs55832599	G	A	7577139G>A	Missense_Mutation	rs55832599	0	248996	0	49	1	1	NA	NA	NA	NA	bile_duct
ACH-001622	NA	NA	NA	NA	NA	NA	NA	NA	NA	NA	NA	NA	NA	NA	NA	NA	NA	0	NA	NA	NA	0	central_nervous_system
ACH-001623	TP53	17	7578235	7578235	37	+	NA	T	C	7578235T>C	Missense_Mutation	NA	NA	NA	NA	47	1	1	NA	NA	NA	NA	central_nervous_system
ACH-001624	NA	NA	NA	NA	NA	NA	NA	NA	NA	NA	NA	NA	NA	NA	NA	NA	NA	0	NA	NA	NA	0	central_nervous_system
ACH-001625	TP53	17	7578440	7578440	37	+	NA	T	A	7578440T>A	Nonsense_Mutation	NA	NA	NA	NA	6	1	1	NA	NA	NA	NA	upper_aerodigestive
ACH-001626	TP53	17	7577534	7577534	37	+	rs28934571	C	A	7577534C>A	Missense_Mutation	NA	NA	NA	NA	74	1	1	NA	NA	NA	NA	upper_aerodigestive
ACH-001627	NA	NA	NA	NA	NA	NA	NA	NA	NA	NA	NA	NA	NA	NA	NA	NA	NA	0	NA	NA	NA	0	prostate
ACH-001628	TP53	17	7577558	7577558	37	+	rs397516437	G	-	7577558delG	Frame_Shift_Del	NA	NA	NA	NA	NA	1	1	NA	NA	NA	NA	ovary
ACH-001630	TP53	17	7577550	7577550	37	+	rs397516437	C	T	7577550C>T	Missense_Mutation	NA	NA	NA	NA	38	1	1	NA	NA	NA	NA	ovary
ACH-001632	TP53	17	7577550	7577550	37	+	rs397516437	C	T	7577550C>T	Missense_Mutation	NA	NA	NA	NA	38	1	1	NA	NA	NA	NA	ovary
ACH-001634	NA	NA	NA	NA	NA	NA	NA	NA	NA	NA	NA	NA	NA	NA	NA	NA	NA	0	NA	NA	NA	NA	blood
ACH-001636	TP53	17	7577521	7577521	37	+	NA	T	C	7577521T>C	Missense_Mutation	rs746601313	4	251476	1.59061e-5	NA	0	1	NA	NA	NA	NA	lymphocyte
ACH-001636	TP53	17	7577520	7577520	37	+	NA	A	T	7577520A>T	Missense_Mutation	NA	NA	NA	NA	7	1	1	NA	NA	NA	NA	lymphocyte
ACH-001638	NA	NA	NA	NA	NA	NA	NA	NA	NA	NA	NA	NA	NA	NA	NA	NA	NA	0	NA	NA	NA	NA	lymphocyte
ACH-001639	TP53	17	7578542	7578542	37	+	NA	G	C	7578542G>C	Missense_Mutation	NA	NA	NA	NA	17	1	1	NA	NA	NA	NA	blood
ACH-001641	TP53	17	7577127	7577127	37	+	NA	C	A	7577127C>A	Nonsense_Mutation	NA	NA	NA	NA	30	1	1	NA	NA	NA	NA	upper_aerodigestive
ACH-001641	TP53	17	7579358	7579358	37	+	rs11540654|rs587780066	C	A	7579358C>A	Missense_Mutation	rs11540654	0	251284	0	43	1	1	NA	NA	NA	NA	upper_aerodigestive
ACH-001642	NA	NA	NA	NA	NA	NA	NA	NA	NA	NA	NA	NA	NA	NA	NA	NA	NA	0	NA	NA	NA	0	lymphocyte
ACH-001645	NA	NA	NA	NA	NA	NA	NA	NA	NA	NA	NA	NA	NA	NA	NA	NA	NA	0	NA	NA	NA	NA	skin
ACH-001647	TP53	17	7578265	7578265	37	+	NA	A	G	7578265A>G	Missense_Mutation	rs760043106	0	251484	0	78	1	1	NA	NA	NA	NA	blood
ACH-001648	NA	NA	NA	NA	NA	NA	NA	NA	NA	NA	NA	NA	NA	NA	NA	NA	NA	0	NA	NA	NA	0	prostate
ACH-001649	NA	NA	NA	NA	NA	NA	NA	NA	NA	NA	NA	NA	NA	NA	NA	NA	NA	0	NA	NA	NA	NA	prostate
ACH-001650	TP53	17	7577544	7577544	37	+	rs587780074|rs397516437	A	G	7577544A>G	Missense_Mutation	NA	NA	NA	NA	9	1	1	NA	NA	NA	NA	cervix
ACH-001651	NA	NA	NA	NA	NA	NA	NA	NA	NA	NA	NA	NA	NA	NA	NA	NA	NA	0	NA	NA	NA	0	uterus
ACH-001652	NA	NA	NA	NA	NA	NA	NA	NA	NA	NA	NA	NA	NA	NA	NA	NA	NA	0	NA	NA	NA	0	uterus
ACH-001653	TP53	17	7578406	7578406	37	+	rs28934578	C	T	7578406C>T	Missense_Mutation	rs28934578	1	251276	3.97969e-6	938	1	1	NA	NA	NA	NA	gastric
ACH-001654	TP53	17	7579389	7579389	37	+	NA	G	A	7579389G>A	Nonsense_Mutation	NA	NA	NA	NA	27	1	1	NA	NA	NA	NA	esophagus
ACH-001655	TP53	17	7577556	7577556	37	+	rs121912655|rs397516437	C	A	7577556C>A	Missense_Mutation	NA	NA	NA	NA	42	1	1	NA	NA	NA	NA	uterus
ACH-001656	TP53	17	7577538	7577538	37	+	rs11540652	C	T	7577538C>T	Missense_Mutation	rs11540652	3	251474	1.19297e-5	592	1	1	NA	NA	NA	NA	blood
ACH-001664	NA	NA	NA	NA	NA	NA	NA	NA	NA	NA	NA	NA	NA	NA	NA	NA	NA	0	NA	NA	NA	NA	gastric
ACH-001665	NA	NA	NA	NA	NA	NA	NA	NA	NA	NA	NA	NA	NA	NA	NA	NA	NA	0	NA	NA	NA	0	NA
ACH-001668	NA	NA	NA	NA	NA	NA	NA	NA	NA	NA	NA	NA	NA	NA	NA	NA	NA	0	NA	NA	NA	0	embryo
ACH-001670	TP53	17	7577121	7577121	37	+	rs121913343	G	A	7577121G>A	Missense_Mutation	rs121913343	3	250850	1.1959300000000001e-05	563	1	1	NA	NA	NA	NA	peripheral_nervous_system
ACH-001673	TP53	17	7579414	7579414	37	+	NA	C	T	7579414C>T	Nonsense_Mutation	NA	NA	NA	NA	52	1	1	NA	NA	NA	NA	bile_duct
ACH-001674	TP53	17	7577090	7577092	37	+	rs371409680|rs149633775	CGC	-	7577090_7577092delCGC	In_Frame_Del	NA	NA	NA	NA	NA	0	0	NA	NA	NA	NA	peripheral_nervous_system
ACH-001677	NA	NA	NA	NA	NA	NA	NA	NA	NA	NA	NA	NA	NA	NA	NA	NA	NA	0	NA	NA	NA	0	lymphocyte
ACH-001680	TP53	17	7578190	7578190	37	+	rs121912666	T	C	7578190T>C	Missense_Mutation	rs121912666	2	251408	7.9552e-6	295	1	1	NA	NA	NA	NA	lymphocyte
ACH-001685	NA	NA	NA	NA	NA	NA	NA	NA	NA	NA	NA	NA	NA	NA	NA	NA	NA	0	NA	NA	NA	0	lymphocyte
ACH-001687	NA	NA	NA	NA	NA	NA	NA	NA	NA	NA	NA	NA	NA	NA	NA	NA	NA	0	NA	NA	NA	0	kidney
ACH-001688	NA	NA	NA	NA	NA	NA	NA	NA	NA	NA	NA	NA	NA	NA	NA	NA	NA	0	NA	NA	NA	0	kidney
ACH-001690	NA	NA	NA	NA	NA	NA	NA	NA	NA	NA	NA	NA	NA	NA	NA	NA	NA	0	NA	NA	NA	0	upper_aerodigestive
ACH-001692	NA	NA	NA	NA	NA	NA	NA	NA	NA	NA	NA	NA	NA	NA	NA	NA	NA	0	NA	NA	NA	0	upper_aerodigestive
ACH-001694	TP53	17	7577120	7577120	37	+	rs28934576	C	T	7577120C>T	Missense_Mutation	rs28934576	4	251054	1.59328e-5	533	1	1	NA	NA	NA	NA	upper_aerodigestive
ACH-001694	TP53	17	7578534	7578534	37	+	NA	C	A	7578534C>A	Missense_Mutation	NA	NA	NA	NA	41	1	1	NA	NA	NA	NA	upper_aerodigestive
ACH-001698	TP53	17	7578406	7578406	37	+	rs28934578	C	T	7578406C>T	Missense_Mutation	rs28934578	1	251276	3.97969e-6	938	1	1	NA	NA	NA	NA	upper_aerodigestive
ACH-001699	TP53	17	7579311	7579311	37	+	NA	C	T	7579311C>T	Splice_Site	NA	NA	NA	NA	36	1	1	NA	NA	NA	NA	upper_aerodigestive
ACH-001702	NA	NA	NA	NA	NA	NA	NA	NA	NA	NA	NA	NA	NA	NA	NA	NA	NA	0	NA	NA	NA	0	soft_tissue
ACH-001703	NA	NA	NA	NA	NA	NA	NA	NA	NA	NA	NA	NA	NA	NA	NA	NA	NA	0	NA	NA	NA	NA	lymphocyte
ACH-001704	NA	NA	NA	NA	NA	NA	NA	NA	NA	NA	NA	NA	NA	NA	NA	NA	NA	0	NA	NA	NA	NA	skin
ACH-001709	TP53	17	7577538	7577538	37	+	rs11540652	C	T	7577538C>T	Missense_Mutation	rs11540652	3	251474	1.19297e-5	592	1	1	NA	NA	NA	NA	lymphocyte
ACH-001711	TP53	17	7577115	7577115	37	+	NA	A	C	7577115A>C	Missense_Mutation	NA	NA	NA	NA	3	1	1	NA	NA	NA	NA	central_nervous_system
ACH-001712	NA	NA	NA	NA	NA	NA	NA	NA	NA	NA	NA	NA	NA	NA	NA	NA	NA	0	NA	NA	NA	0	bone
ACH-001715	NA	NA	NA	NA	NA	NA	NA	NA	NA	NA	NA	NA	NA	NA	NA	NA	NA	0	NA	NA	NA	0	bone
ACH-001716	NA	NA	NA	NA	NA	NA	NA	NA	NA	NA	NA	NA	NA	NA	NA	NA	NA	0	NA	NA	NA	NA	peripheral_nervous_system
ACH-001719	TP53	17	7574003	7574003	37	+	NA	G	A	7574003G>A	Nonsense_Mutation	NA	NA	NA	NA	270	1	1	NA	NA	NA	NA	ovary
ACH-001735	TP53	17	7579312	7579312	37	+	rs55863639	C	T	7579312C>T	Splice_Site	NA	NA	NA	NA	NA	1	1	NA	NA	NA	NA	blood
ACH-001735	TP53	17	7577538	7577538	37	+	rs11540652	C	T	7577538C>T	Missense_Mutation	rs11540652	3	251474	1.19297e-5	592	1	1	NA	NA	NA	NA	blood
ACH-001736	TP53	17	7579313	7579313	37	+	NA	G	A	7579313G>A	Splice_Site	NA	NA	NA	NA	32	1	1	NA	NA	NA	NA	blood
ACH-001736	TP53	17	7577539	7577539	37	+	rs397516437|rs121912651	G	A	7577539G>A	Missense_Mutation	rs121912651	1	251476	3.97652e-6	472	1	1	NA	NA	NA	NA	blood
ACH-001737	NA	NA	NA	NA	NA	NA	NA	NA	NA	NA	NA	NA	NA	NA	NA	NA	NA	0	NA	NA	NA	0	blood
ACH-001738	TP53	17	7577538	7577538	37	+	rs11540652	C	T	7577538C>T	Missense_Mutation	rs11540652	3	251474	1.19297e-5	592	1	1	NA	NA	NA	NA	blood
ACH-001738	TP53	17	7578406	7578406	37	+	rs28934578	C	T	7578406C>T	Missense_Mutation	rs28934578	1	251276	3.97969e-6	938	1	1	NA	NA	NA	NA	blood
ACH-001740	TP53	17	7578371	7578371	37	+	NA	C	A	7578371C>A	Splice_Site	NA	NA	NA	NA	NA	1	1	NA	NA	NA	NA	soft_tissue
ACH-001741	NA	NA	NA	NA	NA	NA	NA	NA	NA	NA	NA	NA	NA	NA	NA	NA	NA	0	NA	NA	NA	0	soft_tissue
ACH-001743	NA	NA	NA	NA	NA	NA	NA	NA	NA	NA	NA	NA	NA	NA	NA	NA	NA	0	NA	NA	NA	0	soft_tissue
ACH-001745	TP53	17	7579312	7579312	37	+	rs55863639	C	A	7579312C>A	Splice_Site	NA	NA	NA	NA	NA	1	1	NA	NA	NA	NA	soft_tissue
ACH-001745	TP53	17	7577538	7577538	37	+	rs11540652	C	T	7577538C>T	Missense_Mutation	rs11540652	3	251474	1.19297e-5	592	1	1	NA	NA	NA	NA	soft_tissue
ACH-001750	TP53	17	7577538	7577538	37	+	rs11540652	C	T	7577538C>T	Missense_Mutation	rs11540652	3	251474	1.19297e-5	592	1	1	NA	NA	NA	NA	soft_tissue
ACH-001751	NA	NA	NA	NA	NA	NA	NA	NA	NA	NA	NA	NA	NA	NA	NA	NA	NA	0	NA	NA	NA	NA	soft_tissue
ACH-001765	TP53	17	7578464	7578476	37	+	rs137852790|rs137852791|rs137852793|rs563378859|rs587782705|rs137852789|rs72661116	GGGTGCCGGGCGG	-	7578464_7578476delGGGTGCCGGGCGG	Frame_Shift_Del	NA	NA	NA	NA	NA	1	1	NA	NA	NA	NA	soft_tissue
ACH-001767	NA	NA	NA	NA	NA	NA	NA	NA	NA	NA	NA	NA	NA	NA	NA	NA	NA	0	NA	NA	NA	0	fibroblast
ACH-001786	NA	NA	NA	NA	NA	NA	NA	NA	NA	NA	NA	NA	NA	NA	NA	NA	NA	0	NA	NA	NA	0	colorectal
ACH-001790	TP53	17	7577539	7577539	37	+	rs397516437|rs121912651	G	A	7577539G>A	Missense_Mutation	rs121912651	1	251476	3.97652e-6	472	1	1	NA	NA	NA	NA	soft_tissue
ACH-001791	NA	NA	NA	NA	NA	NA	NA	NA	NA	NA	NA	NA	NA	NA	NA	NA	NA	0	NA	NA	NA	0	soft_tissue
ACH-001793	NA	NA	NA	NA	NA	NA	NA	NA	NA	NA	NA	NA	NA	NA	NA	NA	NA	0	NA	NA	NA	0	soft_tissue
ACH-001794	NA	NA	NA	NA	NA	NA	NA	NA	NA	NA	NA	NA	NA	NA	NA	NA	NA	0	NA	NA	NA	0	soft_tissue
ACH-001795	NA	NA	NA	NA	NA	NA	NA	NA	NA	NA	NA	NA	NA	NA	NA	NA	NA	0	NA	NA	NA	0	soft_tissue
ACH-001796	NA	NA	NA	NA	NA	NA	NA	NA	NA	NA	NA	NA	NA	NA	NA	NA	NA	0	NA	NA	NA	0	soft_tissue
ACH-001799	NA	NA	NA	NA	NA	NA	NA	NA	NA	NA	NA	NA	NA	NA	NA	NA	NA	0	NA	NA	NA	0	soft_tissue
ACH-001802	NA	NA	NA	NA	NA	NA	NA	NA	NA	NA	NA	NA	NA	NA	NA	NA	NA	0	NA	NA	NA	0	soft_tissue
ACH-001804	TP53	17	7578550	7578550	37	+	NA	G	C	7578550G>C	Missense_Mutation	NA	NA	NA	NA	NA	0	0	NA	NA	NA	NA	soft_tissue
ACH-001807	NA	NA	NA	NA	NA	NA	NA	NA	NA	NA	NA	NA	NA	NA	NA	NA	NA	0	NA	NA	NA	0	soft_tissue
ACH-001814	NA	NA	NA	NA	NA	NA	NA	NA	NA	NA	NA	NA	NA	NA	NA	NA	NA	0	NA	NA	NA	0	bone
ACH-001818	NA	NA	NA	NA	NA	NA	NA	NA	NA	NA	NA	NA	NA	NA	NA	NA	NA	0	NA	NA	NA	NA	bone
ACH-001819	TP53	17	7578535	7578535	37	+	NA	T	C	7578535T>C	Missense_Mutation	rs1057519996	0	250758	0	71	1	1	NA	NA	NA	NA	breast
ACH-001820	TP53	17	7578176	7578176	37	+	NA	C	T	7578176C>T	Splice_Site	NA	NA	NA	NA	27	1	1	NA	NA	NA	NA	breast
ACH-001825	NA	NA	NA	NA	NA	NA	NA	NA	NA	NA	NA	NA	NA	NA	NA	NA	NA	0	NA	NA	NA	0	colorectal
ACH-001827	NA	NA	NA	NA	NA	NA	NA	NA	NA	NA	NA	NA	NA	NA	NA	NA	NA	0	NA	NA	NA	0	engineered
ACH-001834	NA	NA	NA	NA	NA	NA	NA	NA	NA	NA	NA	NA	NA	NA	NA	NA	NA	0	NA	NA	NA	0	bile_duct
ACH-001835	TP53	17	7579585	7579585	37	+	rs11575998	G	-	7579585delG	Frame_Shift_Del	NA	NA	NA	NA	NA	1	1	NA	NA	NA	NA	bile_duct
ACH-001836	TP53	17	7579585	7579585	37	+	rs11575998	G	-	7579585delG	Frame_Shift_Del	NA	NA	NA	NA	NA	1	1	NA	NA	NA	NA	bile_duct
ACH-001838	TP53	17	7578280	7578280	37	+	NA	G	A	7578280G>A	Missense_Mutation	NA	NA	NA	NA	37	1	1	NA	NA	NA	NA	bile_duct
ACH-001839	NA	NA	NA	NA	NA	NA	NA	NA	NA	NA	NA	NA	NA	NA	NA	NA	NA	0	NA	NA	NA	0	bile_duct
ACH-001841	TP53	17	7578508	7578508	37	+	rs587781288	C	T	7578508C>T	Missense_Mutation	NA	NA	NA	NA	47	1	1	NA	NA	NA	NA	bile_duct
ACH-001842	TP53	17	7577538	7577538	37	+	rs11540652	C	T	7577538C>T	Missense_Mutation	rs11540652	3	251474	1.19297e-5	592	1	1	NA	NA	NA	NA	bile_duct
ACH-001843	NA	NA	NA	NA	NA	NA	NA	NA	NA	NA	NA	NA	NA	NA	NA	NA	NA	0	NA	NA	NA	0	bile_duct
ACH-001844	TP53	17	7578520	7578520	37	+	NA	A	T	7578520A>T	Missense_Mutation	NA	NA	NA	NA	9	1	1	NA	NA	NA	NA	bile_duct
ACH-001845	NA	NA	NA	NA	NA	NA	NA	NA	NA	NA	NA	NA	NA	NA	NA	NA	NA	0	NA	NA	NA	0	bile_duct
ACH-001846	TP53	17	7578535	7578535	37	+	NA	T	G	7578535T>G	Missense_Mutation	NA	NA	NA	NA	7	1	1	NA	NA	NA	NA	bile_duct
ACH-001846	TP53	17	7578526	7578526	37	+	rs587781991	C	A	7578526C>A	Missense_Mutation	NA	NA	NA	NA	50	1	1	NA	NA	NA	NA	bile_duct
ACH-001848	NA	NA	NA	NA	NA	NA	NA	NA	NA	NA	NA	NA	NA	NA	NA	NA	NA	0	NA	NA	NA	0	bile_duct
ACH-001849	TP53	17	7577156	7577156	37	+	NA	C	T	7577156C>T	Splice_Site	NA	NA	NA	NA	15	1	1	NA	NA	NA	NA	bile_duct
ACH-001850	NA	NA	NA	NA	NA	NA	NA	NA	NA	NA	NA	NA	NA	NA	NA	NA	NA	0	NA	NA	NA	NA	bile_duct
ACH-001852	NA	NA	NA	NA	NA	NA	NA	NA	NA	NA	NA	NA	NA	NA	NA	NA	NA	0	NA	NA	NA	NA	bile_duct
ACH-001853	NA	NA	NA	NA	NA	NA	NA	NA	NA	NA	NA	NA	NA	NA	NA	NA	NA	0	NA	NA	NA	NA	bile_duct
ACH-001856	NA	NA	NA	NA	NA	NA	NA	NA	NA	NA	NA	NA	NA	NA	NA	NA	NA	0	NA	NA	NA	0	bile_duct
ACH-001857	TP53	17	7579314	7579314	37	+	NA	T	G	7579314T>G	Missense_Mutation	NA	NA	NA	NA	4	1	1	NA	NA	NA	NA	bile_duct
ACH-001858	TP53	17	7578406	7578406	37	+	rs28934578	C	T	7578406C>T	Missense_Mutation	rs28934578	1	251276	3.97969e-6	938	1	1	NA	NA	NA	NA	bile_duct
ACH-001861	TP53	17	7578404	7578405	37	+	NA	-	GCGC	7578404_7578405insGCGC	Frame_Shift_Ins	NA	NA	NA	NA	NA	1	1	NA	NA	NA	NA	bile_duct
ACH-001862	NA	NA	NA	NA	NA	NA	NA	NA	NA	NA	NA	NA	NA	NA	NA	NA	NA	0	NA	NA	NA	0	bile_duct
ACH-001863	TP53	17	7579377	7579377	37	+	NA	G	A	7579377G>A	Nonsense_Mutation	NA	NA	NA	NA	34	1	1	NA	NA	NA	NA	bile_duct
ACH-001864	TP53	17	7577124	7577124	37	+	rs121912657	C	T	7577124C>T	Missense_Mutation	rs121912657	1	250892	3.98578e-6	56	1	1	NA	NA	NA	NA	bile_duct
ACH-001955	TP53	17	7578211	7578211	37	+	rs587778720	C	A	7578211C>A	Missense_Mutation	NA	NA	NA	NA	33	1	1	NA	NA	NA	NA	bone
ACH-001956	NA	NA	NA	NA	NA	NA	NA	NA	NA	NA	NA	NA	NA	NA	NA	NA	NA	0	NA	NA	NA	0	bone
ACH-001957	NA	NA	NA	NA	NA	NA	NA	NA	NA	NA	NA	NA	NA	NA	NA	NA	NA	0	NA	NA	NA	0	bone
ACH-001958	TP53	17	7577551	7577551	37	+	rs397516437	C	T	7577551C>T	Missense_Mutation	NA	NA	NA	NA	29	1	1	NA	NA	NA	NA	lung
ACH-001959	TP53	17	7577022	7577022	37	+	rs121913344	G	A	7577022G>A	Nonsense_Mutation	NA	NA	NA	NA	182	1	1	NA	NA	NA	NA	bile_duct
ACH-001960	TP53	17	7577082	7577082	37	+	NA	C	T	7577082C>T	Missense_Mutation	NA	NA	NA	NA	66	1	1	NA	NA	NA	NA	bile_duct
ACH-001961	TP53	17	7577085	7577085	37	+	rs112431538	C	T	7577085C>T	Missense_Mutation	NA	NA	NA	NA	167	1	1	NA	NA	NA	NA	bile_duct
ACH-001991	NA	NA	NA	NA	NA	NA	NA	NA	NA	NA	NA	NA	NA	NA	NA	NA	NA	0	NA	NA	NA	NA	ovary
ACH-001993	NA	NA	NA	NA	NA	NA	NA	NA	NA	NA	NA	NA	NA	NA	NA	NA	NA	0	NA	NA	NA	0	blood
ACH-001997	TP53	17	7579377	7579377	37	+	NA	G	A	7579377G>A	Nonsense_Mutation	NA	NA	NA	NA	34	1	1	NA	NA	NA	NA	bile_duct
ACH-001999	TP53	17	7577121	7577121	37	+	rs121913343	G	A	7577121G>A	Missense_Mutation	rs121913343	3	250850	1.1959300000000001e-05	563	1	1	NA	NA	NA	NA	pancreas
ACH-002001	NA	NA	NA	NA	NA	NA	NA	NA	NA	NA	NA	NA	NA	NA	NA	NA	NA	0	NA	NA	NA	0	skin
ACH-002002	NA	NA	NA	NA	NA	NA	NA	NA	NA	NA	NA	NA	NA	NA	NA	NA	NA	0	NA	NA	NA	0	skin
ACH-002003	NA	NA	NA	NA	NA	NA	NA	NA	NA	NA	NA	NA	NA	NA	NA	NA	NA	0	NA	NA	NA	0	skin
ACH-002004	NA	NA	NA	NA	NA	NA	NA	NA	NA	NA	NA	NA	NA	NA	NA	NA	NA	0	NA	NA	NA	NA	skin
ACH-002005	TP53	17	7578537	7578537	37	+	NA	G	T	7578537G>T	Missense_Mutation	rs769270327	3	250632	1.19697e-5	NA	0	0	NA	NA	NA	NA	skin
ACH-002011	NA	NA	NA	NA	NA	NA	NA	NA	NA	NA	NA	NA	NA	NA	NA	NA	NA	0	NA	NA	NA	0	eye
ACH-002015	NA	NA	NA	NA	NA	NA	NA	NA	NA	NA	NA	NA	NA	NA	NA	NA	NA	0	NA	NA	NA	0	eye
ACH-002016	NA	NA	NA	NA	NA	NA	NA	NA	NA	NA	NA	NA	NA	NA	NA	NA	NA	0	NA	NA	NA	NA	eye
ACH-002017	NA	NA	NA	NA	NA	NA	NA	NA	NA	NA	NA	NA	NA	NA	NA	NA	NA	0	NA	NA	NA	0	eye
ACH-002018	NA	NA	NA	NA	NA	NA	NA	NA	NA	NA	NA	NA	NA	NA	NA	NA	NA	0	NA	NA	NA	0	eye
ACH-002019	NA	NA	NA	NA	NA	NA	NA	NA	NA	NA	NA	NA	NA	NA	NA	NA	NA	0	NA	NA	NA	NA	cervix
ACH-002020	TP53	17	7577120	7577120	37	+	rs28934576	C	T	7577120C>T	Missense_Mutation	rs28934576	4	251054	1.59328e-5	533	1	1	NA	NA	NA	NA	cervix
ACH-002020	TP53	17	7578413	7578413	37	+	NA	C	G	7578413C>G	Missense_Mutation	NA	NA	NA	NA	14	1	1	NA	NA	NA	NA	cervix
ACH-002020	TP53	17	7578534	7578534	37	+	NA	C	G	7578534C>G	Missense_Mutation	NA	NA	NA	NA	29	1	1	NA	NA	NA	NA	cervix
ACH-002022	TP53	17	7578394	7578394	37	+	NA	T	C	7578394T>C	Missense_Mutation	rs1057519991	1	251340	3.97867e-6	104	1	1	NA	NA	NA	NA	colorectal
ACH-002023	NA	NA	NA	NA	NA	NA	NA	NA	NA	NA	NA	NA	NA	NA	NA	NA	NA	0	NA	NA	NA	0	colorectal
ACH-002024	NA	NA	NA	NA	NA	NA	NA	NA	NA	NA	NA	NA	NA	NA	NA	NA	NA	0	NA	NA	NA	0	colorectal
ACH-002025	TP53	17	7578508	7578508	37	+	rs587781288	C	T	7578508C>T	Missense_Mutation	NA	NA	NA	NA	47	1	1	NA	NA	NA	NA	colorectal
ACH-002026	NA	NA	NA	NA	NA	NA	NA	NA	NA	NA	NA	NA	NA	NA	NA	NA	NA	0	NA	NA	NA	0	uterus
ACH-002027	NA	NA	NA	NA	NA	NA	NA	NA	NA	NA	NA	NA	NA	NA	NA	NA	NA	0	NA	NA	NA	0	uterus
ACH-002029	TP53	17	7574021	7574021	37	+	NA	C	A	7574021C>A	Nonsense_Mutation	NA	NA	NA	NA	29	1	1	NA	NA	NA	NA	upper_aerodigestive
ACH-002038	TP53	17	7579409	7579410	37	+	NA	AG	-	7579409_7579410delAG	Frame_Shift_Del	NA	NA	NA	NA	NA	1	1	NA	NA	NA	NA	ovary
ACH-002039	TP53	17	7578431	7578431	37	+	NA	G	A	7578431G>A	Nonsense_Mutation	.	0	251344	0	32	1	1	NA	NA	NA	NA	pancreas
ACH-002040	TP53	17	7577135	7577135	37	+	NA	T	A	7577135T>A	Missense_Mutation	NA	NA	NA	NA	2	0	0	NA	NA	NA	NA	skin
ACH-002041	TP53	17	7577550	7577550	37	+	rs397516437	C	T	7577550C>T	Missense_Mutation	NA	NA	NA	NA	38	1	1	NA	NA	NA	NA	thyroid
ACH-002042	TP53	17	7579364	7579364	37	+	rs587783063	C	A	7579364C>A	Missense_Mutation	NA	NA	NA	NA	NA	0	0	NA	NA	NA	NA	thyroid
ACH-002043	TP53	17	7577539	7577539	37	+	rs397516437|rs121912651	G	A	7577539G>A	Missense_Mutation	rs121912651	1	251476	3.97652e-6	472	1	1	NA	NA	NA	NA	upper_aerodigestive
ACH-002044	TP53	17	7577141	7577141	37	+	rs193920774	C	T	7577141C>T	Missense_Mutation	NA	NA	NA	NA	57	1	1	NA	NA	NA	NA	upper_aerodigestive
ACH-002045	TP53	17	7577061	7577062	37	+	rs587780076	-	A	7577061_7577062insA	Frame_Shift_Ins	NA	NA	NA	NA	NA	1	1	NA	NA	NA	NA	upper_aerodigestive
ACH-002046	TP53	17	7577120	7577120	37	+	rs28934576	C	T	7577120C>T	Missense_Mutation	rs28934576	4	251054	1.59328e-5	533	1	1	NA	NA	NA	NA	uterus
ACH-002051	TP53	17	7577105	7577105	37	+	NA	G	A	7577105G>A	Missense_Mutation	NA	NA	NA	NA	54	1	1	NA	NA	NA	NA	lung
ACH-002052	TP53	17	7578461	7578461	37	+	rs121912654	C	A	7578461C>A	Missense_Mutation	NA	NA	NA	NA	139	1	1	NA	NA	NA	NA	lung
ACH-002058	TP53	17	7577124	7577124	37	+	rs121912657	C	G	7577124C>G	Missense_Mutation	NA	NA	NA	NA	6	1	1	NA	NA	NA	NA	blood
ACH-002059	NA	NA	NA	NA	NA	NA	NA	NA	NA	NA	NA	NA	NA	NA	NA	NA	NA	0	NA	NA	NA	NA	blood
ACH-002062	TP53	17	7579705	7579705	37	+	rs587782270|rs201753350	C	T	7579705C>T	Missense_Mutation	rs201753350	63	249510	2.52495e-4	NA	0	0	NA	NA	NA	NA	lymphocyte
ACH-002065	NA	NA	NA	NA	NA	NA	NA	NA	NA	NA	NA	NA	NA	NA	NA	NA	NA	0	NA	NA	NA	0	central_nervous_system
ACH-002066	TP53	17	7577120	7577120	37	+	rs28934576	C	T	7577120C>T	Missense_Mutation	rs28934576	4	251054	1.59328e-5	533	1	1	NA	NA	NA	NA	central_nervous_system
ACH-002067	TP53	17	7577120	7577120	37	+	rs28934576	C	T	7577120C>T	Missense_Mutation	rs28934576	4	251054	1.59328e-5	533	1	1	NA	NA	NA	NA	bone
ACH-002069	NA	NA	NA	NA	NA	NA	NA	NA	NA	NA	NA	NA	NA	NA	NA	NA	NA	0	NA	NA	NA	0	bone
ACH-002077	TP53	17	7578450	7578462	37	+	rs377274728|rs121912654|rs139200646|rs587782144|rs587780068	CATGGCGCGGACG	-	7578450_7578462delCATGGCGCGGACG	Frame_Shift_Del	NA	NA	NA	NA	NA	1	1	NA	NA	NA	NA	lung
ACH-002083	NA	NA	NA	NA	NA	NA	NA	NA	NA	NA	NA	NA	NA	NA	NA	NA	NA	0	NA	NA	NA	0	peripheral_nervous_system
ACH-002085	NA	NA	NA	NA	NA	NA	NA	NA	NA	NA	NA	NA	NA	NA	NA	NA	NA	0	NA	NA	NA	0	soft_tissue
ACH-002089	TP53	17	7577560	7577560	37	+	rs397516437	A	C	7577560A>C	Missense_Mutation	NA	NA	NA	NA	4	1	1	NA	NA	NA	NA	lung
ACH-002090	TP53	17	7577539	7577539	37	+	rs397516437|rs121912651	G	A	7577539G>A	Missense_Mutation	rs121912651	1	251476	3.97652e-6	472	1	1	NA	NA	NA	NA	kidney
ACH-002091	TP53	17	7578478	7578478	37	+	rs137852790|rs137852791	G	T	7578478G>T	Missense_Mutation	NA	NA	NA	NA	23	1	1	NA	NA	NA	NA	skin
ACH-002092	NA	NA	NA	NA	NA	NA	NA	NA	NA	NA	NA	NA	NA	NA	NA	NA	NA	0	NA	NA	NA	0	bone
ACH-002093	TP53	17	7577121	7577121	37	+	rs121913343	G	A	7577121G>A	Missense_Mutation	rs121913343	3	250850	1.1959300000000001e-05	563	1	1	NA	NA	NA	NA	bone
ACH-002094	NA	NA	NA	NA	NA	NA	NA	NA	NA	NA	NA	NA	NA	NA	NA	NA	NA	0	NA	NA	NA	0	bone
ACH-002095	TP53	17	7579470	7579471	37	+	rs56275308|rs587782423	-	G	7579470_7579471insG	Frame_Shift_Ins	NA	NA	NA	NA	NA	1	1	NA	NA	NA	NA	lung
ACH-002096	NA	NA	NA	NA	NA	NA	NA	NA	NA	NA	NA	NA	NA	NA	NA	NA	NA	0	NA	NA	NA	0	skin
ACH-002097	NA	NA	NA	NA	NA	NA	NA	NA	NA	NA	NA	NA	NA	NA	NA	NA	NA	0	NA	NA	NA	NA	skin
ACH-002098	NA	NA	NA	NA	NA	NA	NA	NA	NA	NA	NA	NA	NA	NA	NA	NA	NA	0	NA	NA	NA	0	skin
ACH-002099	TP53	17	7577547	7577547	37	+	rs121912656|rs397516437	C	T	7577547C>T	Missense_Mutation	rs121912656	1	251464	3.97671e-6	103	1	1	NA	NA	NA	NA	bone
ACH-002100	TP53	17	7577141	7577141	37	+	rs193920774	C	A	7577141C>A	Missense_Mutation	rs193920774	0	248882	0	33	1	1	NA	NA	NA	NA	skin
ACH-002101	TP53	17	7578212	7578212	37	+	rs397516436	G	A	7578212G>A	Nonsense_Mutation	rs397516436	0	251460	0	402	1	1	NA	NA	NA	NA	lung
ACH-002102	NA	NA	NA	NA	NA	NA	NA	NA	NA	NA	NA	NA	NA	NA	NA	NA	NA	0	NA	NA	NA	0	lung
ACH-002103	TP53	17	7577538	7577538	37	+	rs11540652	C	T	7577538C>T	Missense_Mutation	rs11540652	3	251474	1.19297e-5	592	1	1	NA	NA	NA	NA	bone
ACH-002104	TP53	17	7578406	7578406	37	+	rs28934578	C	T	7578406C>T	Missense_Mutation	rs28934578	1	251276	3.97969e-6	938	1	1	NA	NA	NA	NA	bone
ACH-002104	TP53	17	7577573	7577573	37	+	NA	G	T	7577573G>T	Nonsense_Mutation	NA	NA	NA	NA	3	1	1	NA	NA	NA	NA	bone
ACH-002105	NA	NA	NA	NA	NA	NA	NA	NA	NA	NA	NA	NA	NA	NA	NA	NA	NA	0	NA	NA	NA	0	bone
ACH-002106	TP53	17	7577538	7577538	37	+	rs11540652	C	T	7577538C>T	Missense_Mutation	rs11540652	3	251474	1.19297e-5	592	1	1	NA	NA	NA	NA	bone
ACH-002107	TP53	17	7578370	7578370	37	+	NA	C	T	7578370C>T	Splice_Site	rs1131691042	0	251350	0	43	1	1	NA	NA	NA	NA	bone
ACH-002108	TP53	17	7578393	7578393	37	+	NA	A	C	7578393A>C	Missense_Mutation	NA	NA	NA	NA	9	1	1	NA	NA	NA	NA	bone
ACH-002109	TP53	17	7578526	7578526	37	+	rs587781991	C	A	7578526C>A	Missense_Mutation	NA	NA	NA	NA	50	1	1	NA	NA	NA	NA	bone
ACH-002110	TP53	17	7577121	7577121	37	+	rs121913343	G	A	7577121G>A	Missense_Mutation	rs121913343	3	250850	1.1959300000000001e-05	563	1	1	NA	NA	NA	NA	bone
ACH-002111	TP53	17	7577121	7577121	37	+	rs121913343	G	A	7577121G>A	Missense_Mutation	rs121913343	3	250850	1.1959300000000001e-05	563	1	1	NA	NA	NA	NA	bone
ACH-002112	TP53	17	7577121	7577121	37	+	rs121913343	G	A	7577121G>A	Missense_Mutation	rs121913343	3	250850	1.1959300000000001e-05	563	1	1	NA	NA	NA	NA	bone
ACH-002113	TP53	17	7576904	7576904	37	+	NA	G	-	7576904delG	Frame_Shift_Del	NA	NA	NA	NA	NA	1	1	NA	NA	NA	NA	bone
ACH-002113	TP53	17	7578388	7578388	37	+	rs397514495	C	T	7578388C>T	Missense_Mutation	rs397514495	3	251324	1.19368e-5	17	1	1	NA	NA	NA	NA	bone
ACH-002114	TP53	17	7579328	7579328	37	+	NA	T	-	7579328delT	Frame_Shift_Del	NA	NA	NA	NA	NA	1	1	NA	NA	NA	NA	bone
ACH-002115	TP53	17	7578403	7578403	37	+	NA	C	A	7578403C>A	Missense_Mutation	rs786202962	1	251284	3.97956e-6	102	1	1	NA	NA	NA	NA	bone
ACH-002116	TP53	17	7578406	7578406	37	+	rs28934578	C	T	7578406C>T	Missense_Mutation	rs28934578	1	251276	3.97969e-6	938	1	1	NA	NA	NA	NA	bone
ACH-002117	TP53	17	7578440	7578440	37	+	NA	T	C	7578440T>C	Missense_Mutation	NA	NA	NA	NA	14	1	1	NA	NA	NA	NA	bone
ACH-002118	TP53	17	7579312	7579312	37	+	rs55863639	C	T	7579312C>T	Splice_Site	NA	NA	NA	NA	NA	1	1	NA	NA	NA	NA	bone
ACH-002119	NA	NA	NA	NA	NA	NA	NA	NA	NA	NA	NA	NA	NA	NA	NA	NA	NA	0	NA	NA	NA	0	bone
ACH-002120	NA	NA	NA	NA	NA	NA	NA	NA	NA	NA	NA	NA	NA	NA	NA	NA	NA	0	NA	NA	NA	0	skin
ACH-002121	NA	NA	NA	NA	NA	NA	NA	NA	NA	NA	NA	NA	NA	NA	NA	NA	NA	0	NA	NA	NA	0	skin
ACH-002122	TP53	17	7579377	7579377	37	+	NA	G	A	7579377G>A	Nonsense_Mutation	NA	NA	NA	NA	34	1	1	NA	NA	NA	NA	lung
ACH-002123	NA	NA	NA	NA	NA	NA	NA	NA	NA	NA	NA	NA	NA	NA	NA	NA	NA	0	NA	NA	NA	0	lung
ACH-002124	NA	NA	NA	NA	NA	NA	NA	NA	NA	NA	NA	NA	NA	NA	NA	NA	NA	0	NA	NA	NA	0	lung
ACH-002125	NA	NA	NA	NA	NA	NA	NA	NA	NA	NA	NA	NA	NA	NA	NA	NA	NA	0	NA	NA	NA	0	lung
ACH-002126	NA	NA	NA	NA	NA	NA	NA	NA	NA	NA	NA	NA	NA	NA	NA	NA	NA	0	NA	NA	NA	0	lung
ACH-002127	TP53	17	7577121	7577121	37	+	rs121913343	G	A	7577121G>A	Missense_Mutation	rs121913343	3	250850	1.1959300000000001e-05	563	1	1	NA	NA	NA	NA	lung
ACH-002128	NA	NA	NA	NA	NA	NA	NA	NA	NA	NA	NA	NA	NA	NA	NA	NA	NA	0	NA	NA	NA	0	lung
ACH-002129	TP53	17	7577586	7577586	37	+	rs587781589	A	C	7577586A>C	Missense_Mutation	NA	NA	NA	NA	5	1	1	NA	NA	NA	NA	lung
ACH-002130	NA	NA	NA	NA	NA	NA	NA	NA	NA	NA	NA	NA	NA	NA	NA	NA	NA	0	NA	NA	NA	0	lung
ACH-002131	NA	NA	NA	NA	NA	NA	NA	NA	NA	NA	NA	NA	NA	NA	NA	NA	NA	0	NA	NA	NA	0	lung
ACH-002132	TP53	17	7577022	7577022	37	+	rs121913344	G	A	7577022G>A	Nonsense_Mutation	NA	NA	NA	NA	182	1	1	NA	NA	NA	NA	lung
ACH-002133	TP53	17	7577120	7577120	37	+	rs28934576	C	A	7577120C>A	Missense_Mutation	rs28934576	1	251054	3.98321e-6	110	1	1	NA	NA	NA	NA	lung
ACH-002134	TP53	17	7578269	7578274	37	+	rs587780071	GATGCT	-	7578269_7578274delGATGCT	In_Frame_Del	NA	NA	NA	NA	NA	0	0	NA	NA	NA	NA	lung
ACH-002135	NA	NA	NA	NA	NA	NA	NA	NA	NA	NA	NA	NA	NA	NA	NA	NA	NA	0	NA	NA	NA	0	lung
ACH-002136	NA	NA	NA	NA	NA	NA	NA	NA	NA	NA	NA	NA	NA	NA	NA	NA	NA	0	NA	NA	NA	0	lung
ACH-002137	NA	NA	NA	NA	NA	NA	NA	NA	NA	NA	NA	NA	NA	NA	NA	NA	NA	0	NA	NA	NA	0	NA
ACH-002138	NA	NA	NA	NA	NA	NA	NA	NA	NA	NA	NA	NA	NA	NA	NA	NA	NA	0	NA	NA	NA	0	lung
ACH-002139	NA	NA	NA	NA	NA	NA	NA	NA	NA	NA	NA	NA	NA	NA	NA	NA	NA	0	NA	NA	NA	0	kidney
ACH-002140	NA	NA	NA	NA	NA	NA	NA	NA	NA	NA	NA	NA	NA	NA	NA	NA	NA	0	NA	NA	NA	0	ovary
ACH-002141	TP53	17	7577548	7577548	37	+	rs28934575|rs397516437	C	T	7577548C>T	Missense_Mutation	rs28934575	0	251472	0	291	1	1	NA	NA	NA	NA	gastric
ACH-002142	TP53	17	7579461	7579462	37	+	NA	-	A	7579461_7579462insA	Frame_Shift_Ins	NA	NA	NA	NA	NA	1	1	NA	NA	NA	NA	bone
ACH-002143	TP53	17	7577539	7577540	37	+	rs397516437|rs121912651	GG	AT	7577539_7577540GG>AT	Missense_Mutation	NA	NA	NA	NA	NA	0	1	NA	NA	NA	NA	skin
ACH-002143	TP53	17	7577540	7577540	37	+	rs397516437	G	T	7577540G>T	Missense_Mutation	NA	NA	NA	NA	NA	0	1	NA	NA	NA	NA	skin
ACH-002143	TP53	17	7577539	7577539	37	+	rs397516437|rs121912651	G	A	7577539G>A	Missense_Mutation	rs121912651	1	251476	3.97652e-6	472	1	1	NA	NA	NA	NA	skin
ACH-002144	NA	NA	NA	NA	NA	NA	NA	NA	NA	NA	NA	NA	NA	NA	NA	NA	NA	0	NA	NA	NA	0	lung
ACH-002145	TP53	17	7577058	7577058	37	+	NA	C	A	7577058C>A	Nonsense_Mutation	NA	NA	NA	NA	37	1	1	NA	NA	NA	NA	lung
ACH-002146	TP53	17	7577156	7577156	37	+	NA	C	A	7577156C>A	Splice_Site	NA	NA	NA	NA	35	1	1	NA	NA	NA	NA	ovary
ACH-002147	NA	NA	NA	NA	NA	NA	NA	NA	NA	NA	NA	NA	NA	NA	NA	NA	NA	0	NA	NA	NA	NA	skin
ACH-002148	NA	NA	NA	NA	NA	NA	NA	NA	NA	NA	NA	NA	NA	NA	NA	NA	NA	0	NA	NA	NA	0	thyroid
ACH-002149	NA	NA	NA	NA	NA	NA	NA	NA	NA	NA	NA	NA	NA	NA	NA	NA	NA	0	NA	NA	NA	0	ovary
ACH-002150	NA	NA	NA	NA	NA	NA	NA	NA	NA	NA	NA	NA	NA	NA	NA	NA	NA	0	NA	NA	NA	NA	kidney
ACH-002151	NA	NA	NA	NA	NA	NA	NA	NA	NA	NA	NA	NA	NA	NA	NA	NA	NA	0	NA	NA	NA	0	kidney
ACH-002152	NA	NA	NA	NA	NA	NA	NA	NA	NA	NA	NA	NA	NA	NA	NA	NA	NA	0	NA	NA	NA	NA	skin
ACH-002153	NA	NA	NA	NA	NA	NA	NA	NA	NA	NA	NA	NA	NA	NA	NA	NA	NA	0	NA	NA	NA	0	skin
ACH-002154	TP53	17	7577058	7577058	37	+	NA	C	-	7577058delC	Frame_Shift_Del	NA	NA	NA	NA	NA	1	1	NA	NA	NA	NA	lung
ACH-002155	NA	NA	NA	NA	NA	NA	NA	NA	NA	NA	NA	NA	NA	NA	NA	NA	NA	0	NA	NA	NA	0	kidney
ACH-002156	TP53	17	7577570	7577570	37	+	rs587782664	C	A	7577570C>A	Missense_Mutation	NA	NA	NA	NA	44	1	1	NA	NA	NA	NA	lung
ACH-002157	TP53	17	7577559	7577559	37	+	rs397516437|rs28934573	G	C	7577559G>C	Missense_Mutation	rs28934573	0	251476	0	37	1	1	NA	NA	NA	NA	lung
ACH-002158	NA	NA	NA	NA	NA	NA	NA	NA	NA	NA	NA	NA	NA	NA	NA	NA	NA	0	NA	NA	NA	0	lung
ACH-002159	TP53	17	7577141	7577141	37	+	rs193920774	C	T	7577141C>T	Missense_Mutation	NA	NA	NA	NA	57	1	1	NA	NA	NA	NA	skin
ACH-002160	NA	NA	NA	NA	NA	NA	NA	NA	NA	NA	NA	NA	NA	NA	NA	NA	NA	0	NA	NA	NA	0	bone
ACH-002161	TP53	17	7577530	7577530	37	+	NA	T	G	7577530T>G	Missense_Mutation	NA	NA	NA	NA	2	0	0	NA	NA	NA	NA	gastric
ACH-002162	NA	NA	NA	NA	NA	NA	NA	NA	NA	NA	NA	NA	NA	NA	NA	NA	NA	0	NA	NA	NA	0	skin
ACH-002163	NA	NA	NA	NA	NA	NA	NA	NA	NA	NA	NA	NA	NA	NA	NA	NA	NA	0	NA	NA	NA	NA	breast
ACH-002164	TP53	17	7578222	7578223	37	+	NA	TC	-	7578222_7578223delTC	Frame_Shift_Del	NA	NA	NA	NA	NA	1	1	NA	NA	NA	NA	pancreas
ACH-002165	NA	NA	NA	NA	NA	NA	NA	NA	NA	NA	NA	NA	NA	NA	NA	NA	NA	0	NA	NA	NA	0	skin
ACH-002166	NA	NA	NA	NA	NA	NA	NA	NA	NA	NA	NA	NA	NA	NA	NA	NA	NA	0	NA	NA	NA	NA	skin
ACH-002167	NA	NA	NA	NA	NA	NA	NA	NA	NA	NA	NA	NA	NA	NA	NA	NA	NA	0	NA	NA	NA	0	kidney
ACH-002168	TP53	17	7577018	7577018	37	+	NA	C	T	7577018C>T	Splice_Site	NA	NA	NA	NA	25	1	1	NA	NA	NA	NA	kidney
ACH-002169	TP53	17	7577580	7577580	37	+	rs587780073	T	C	7577580T>C	Missense_Mutation	rs587780073	1	251480	3.97646e-6	97	1	1	NA	NA	NA	NA	lung
ACH-002170	TP53	17	7578275	7578275	37	+	NA	G	A	7578275G>A	Nonsense_Mutation	NA	NA	NA	NA	113	1	1	NA	NA	NA	NA	lung
ACH-002171	TP53	17	7577108	7577108	37	+	NA	C	A	7577108C>A	Missense_Mutation	rs763098116	1	251308	3.97918e-6	49	1	1	NA	NA	NA	NA	lung
ACH-002172	NA	NA	NA	NA	NA	NA	NA	NA	NA	NA	NA	NA	NA	NA	NA	NA	NA	0	NA	NA	NA	0	lung
ACH-002173	TP53	17	7578442	7578442	37	+	rs148924904	T	C	7578442T>C	Missense_Mutation	NA	NA	NA	NA	119	1	1	NA	NA	NA	NA	lung
ACH-002174	TP53	17	7578402	7578402	37	+	NA	G	C	7578402G>C	Missense_Mutation	rs1057519980	0	251280	0	23	1	1	NA	NA	NA	NA	lung
ACH-002175	TP53	17	7577138	7577138	37	+	rs587780075	C	G	7577138C>G	Missense_Mutation	NA	NA	NA	NA	12	1	1	NA	NA	NA	NA	lung
ACH-002176	TP53	17	7578190	7578190	37	+	rs121912666	T	C	7578190T>C	Missense_Mutation	rs121912666	2	251408	7.9552e-6	295	1	1	NA	NA	NA	NA	lung
ACH-002177	TP53	17	7579311	7579311	37	+	NA	C	A	7579311C>A	Splice_Site	NA	NA	NA	NA	17	1	1	NA	NA	NA	NA	lung
ACH-002177	TP53	17	7579312	7579312	37	+	rs55863639	C	T	7579312C>T	Splice_Site	NA	NA	NA	NA	NA	1	1	NA	NA	NA	NA	lung
ACH-002177	TP53	17	7579311	7579312	37	+	rs55863639	CC	AT	7579311_7579312CC>AT	Splice_Site	NA	NA	NA	NA	NA	1	1	NA	NA	NA	NA	lung
ACH-002178	NA	NA	NA	NA	NA	NA	NA	NA	NA	NA	NA	NA	NA	NA	NA	NA	NA	0	NA	NA	NA	0	bone
ACH-002179	TP53	17	7577551	7577551	37	+	rs397516437	C	T	7577551C>T	Missense_Mutation	NA	NA	NA	NA	29	1	1	NA	NA	NA	NA	breast
ACH-002180	NA	NA	NA	NA	NA	NA	NA	NA	NA	NA	NA	NA	NA	NA	NA	NA	NA	0	NA	NA	NA	0	cervix
ACH-002181	TP53	17	7577120	7577120	37	+	rs28934576	C	T	7577120C>T	Missense_Mutation	rs28934576	4	251054	1.59328e-5	533	1	1	NA	NA	NA	NA	ovary
ACH-002182	NA	NA	NA	NA	NA	NA	NA	NA	NA	NA	NA	NA	NA	NA	NA	NA	NA	0	NA	NA	NA	0	ovary
ACH-002183	NA	NA	NA	NA	NA	NA	NA	NA	NA	NA	NA	NA	NA	NA	NA	NA	NA	0	NA	NA	NA	NA	ovary
ACH-002184	TP53	17	7578516	7578516	37	+	rs137852794	G	-	7578516delG	Frame_Shift_Del	NA	NA	NA	NA	NA	1	1	NA	NA	NA	NA	lung
ACH-002185	TP53	17	7577139	7577139	37	+	rs55832599	G	A	7577139G>A	Missense_Mutation	rs55832599	0	248996	0	49	1	1	NA	NA	NA	NA	pancreas
ACH-002185	TP53	17	7578416	7578418	37	+	NA	CCT	-	7578416_7578418delCCT	In_Frame_Del	NA	NA	NA	NA	NA	0	1	NA	NA	NA	NA	pancreas
ACH-002186	TP53	17	7577141	7577141	37	+	rs193920774	C	A	7577141C>A	Missense_Mutation	rs193920774	0	248882	0	33	1	1	NA	NA	NA	NA	pancreas
ACH-002187	NA	NA	NA	NA	NA	NA	NA	NA	NA	NA	NA	NA	NA	NA	NA	NA	NA	0	NA	NA	NA	0	kidney
ACH-002188	TP53	17	7577539	7577539	37	+	rs397516437|rs121912651	G	A	7577539G>A	Missense_Mutation	rs121912651	1	251476	3.97652e-6	472	1	1	NA	NA	NA	NA	kidney
ACH-002189	TP53	17	7578211	7578212	37	+	rs397516436|rs587778720	CG	TA	7578211_7578212CG>TA	Nonsense_Mutation	NA	NA	NA	NA	NA	1	1	NA	NA	NA	NA	kidney
ACH-002189	TP53	17	7578212	7578212	37	+	rs397516436	G	A	7578212G>A	Nonsense_Mutation	rs397516436	0	251460	0	402	1	1	NA	NA	NA	NA	kidney
ACH-002189	TP53	17	7578211	7578211	37	+	rs587778720	C	T	7578211C>T	Missense_Mutation	rs587778720	1	251462	3.97674e-6	42	1	1	NA	NA	NA	NA	kidney
ACH-002190	NA	NA	NA	NA	NA	NA	NA	NA	NA	NA	NA	NA	NA	NA	NA	NA	NA	0	NA	NA	NA	0	kidney
ACH-002191	NA	NA	NA	NA	NA	NA	NA	NA	NA	NA	NA	NA	NA	NA	NA	NA	NA	0	NA	NA	NA	0	kidney
ACH-002192	NA	NA	NA	NA	NA	NA	NA	NA	NA	NA	NA	NA	NA	NA	NA	NA	NA	0	NA	NA	NA	0	kidney
ACH-002193	TP53	17	7578406	7578406	37	+	rs28934578	C	T	7578406C>T	Missense_Mutation	rs28934578	1	251276	3.97969e-6	938	1	1	NA	NA	NA	NA	lung
ACH-002194	TP53	17	7578190	7578190	37	+	rs121912666	T	C	7578190T>C	Missense_Mutation	rs121912666	2	251408	7.9552e-6	295	1	1	NA	NA	NA	NA	bone
ACH-002195	TP53	17	7578406	7578406	37	+	rs28934578	C	T	7578406C>T	Missense_Mutation	rs28934578	1	251276	3.97969e-6	938	1	1	NA	NA	NA	NA	kidney
ACH-002196	TP53	17	7579329	7579329	37	+	rs121912658	T	A	7579329T>A	Nonsense_Mutation	NA	NA	NA	NA	5	1	1	NA	NA	NA	NA	lung
ACH-002197	NA	NA	NA	NA	NA	NA	NA	NA	NA	NA	NA	NA	NA	NA	NA	NA	NA	0	NA	NA	NA	NA	lung
ACH-002198	TP53	17	7577533	7577534	37	+	rs28934571	-	CCT	7577533_7577534insCCT	In_Frame_Ins	NA	NA	NA	NA	NA	0	0	NA	NA	NA	NA	gastric
ACH-002199	TP53	17	7574021	7574021	37	+	NA	C	A	7574021C>A	Nonsense_Mutation	NA	NA	NA	NA	29	1	1	NA	NA	NA	NA	kidney
ACH-002200	TP53	17	7578475	7578475	37	+	rs137852790|rs137852791|rs587782705	G	A	7578475G>A	Missense_Mutation	rs587782705	2	251274	7.95944e-6	58	1	1	NA	NA	NA	NA	skin
ACH-002200	TP53	17	7577141	7577141	37	+	rs193920774	C	A	7577141C>A	Missense_Mutation	rs193920774	0	248882	0	33	1	1	NA	NA	NA	NA	skin
ACH-002201	NA	NA	NA	NA	NA	NA	NA	NA	NA	NA	NA	NA	NA	NA	NA	NA	NA	0	NA	NA	NA	0	cervix
ACH-002202	TP53	17	7578413	7578413	37	+	NA	C	T	7578413C>T	Missense_Mutation	NA	NA	NA	NA	70	1	1	NA	NA	NA	NA	gastric
ACH-002203	NA	NA	NA	NA	NA	NA	NA	NA	NA	NA	NA	NA	NA	NA	NA	NA	NA	0	NA	NA	NA	0	NA
ACH-002204	NA	NA	NA	NA	NA	NA	NA	NA	NA	NA	NA	NA	NA	NA	NA	NA	NA	0	NA	NA	NA	0	bone
ACH-002205	TP53	17	7577538	7577538	37	+	rs11540652	C	T	7577538C>T	Missense_Mutation	rs11540652	3	251474	1.19297e-5	592	1	1	NA	NA	NA	NA	skin
ACH-002206	NA	NA	NA	NA	NA	NA	NA	NA	NA	NA	NA	NA	NA	NA	NA	NA	NA	0	NA	NA	NA	0	skin
ACH-002207	NA	NA	NA	NA	NA	NA	NA	NA	NA	NA	NA	NA	NA	NA	NA	NA	NA	0	NA	NA	NA	0	skin
ACH-002208	NA	NA	NA	NA	NA	NA	NA	NA	NA	NA	NA	NA	NA	NA	NA	NA	NA	0	NA	NA	NA	0	breast
ACH-002209	TP53	17	7577538	7577538	37	+	rs11540652	C	T	7577538C>T	Missense_Mutation	rs11540652	3	251474	1.19297e-5	592	1	1	NA	NA	NA	NA	blood
ACH-002210	TP53	17	7577120	7577120	37	+	rs28934576	C	T	7577120C>T	Missense_Mutation	rs28934576	4	251054	1.59328e-5	533	1	1	NA	NA	NA	NA	engineered
ACH-002211	TP53	17	7577096	7577096	37	+	rs587781525	T	C	7577096T>C	Missense_Mutation	NA	NA	NA	NA	14	1	1	NA	NA	NA	NA	blood
ACH-002211	TP53	17	7577100	7577100	37	+	NA	T	G	7577100T>G	Silent	rs753660142	4	251408	1.59104e-5	NA	0	1	NA	NA	NA	NA	blood
ACH-002212	TP53	17	7579698	7579698	37	+	NA	A	C	7579698A>C	Splice_Site	NA	NA	NA	NA	1	1	1	NA	NA	NA	NA	upper_aerodigestive
ACH-002212	TP53	17	7578382	7578382	37	+	NA	G	T	7578382G>T	Nonsense_Mutation	NA	NA	NA	NA	7	1	1	NA	NA	NA	NA	upper_aerodigestive
ACH-002213	NA	NA	NA	NA	NA	NA	NA	NA	NA	NA	NA	NA	NA	NA	NA	NA	NA	0	NA	NA	NA	0	upper_aerodigestive
ACH-002214	NA	NA	NA	NA	NA	NA	NA	NA	NA	NA	NA	NA	NA	NA	NA	NA	NA	0	NA	NA	NA	0	lymphocyte
ACH-002215	NA	NA	NA	NA	NA	NA	NA	NA	NA	NA	NA	NA	NA	NA	NA	NA	NA	0	NA	NA	NA	0	lymphocyte
ACH-002216	TP53	17	7579312	7579312	37	+	rs55863639	C	T	7579312C>T	Splice_Site	NA	NA	NA	NA	NA	1	1	NA	NA	NA	NA	blood
ACH-002216	TP53	17	7578442	7578442	37	+	rs148924904	T	C	7578442T>C	Missense_Mutation	NA	NA	NA	NA	119	1	1	NA	NA	NA	NA	blood
ACH-002217	TP53	17	7578526	7578526	37	+	rs587781991	C	A	7578526C>A	Missense_Mutation	NA	NA	NA	NA	50	1	1	NA	NA	NA	NA	peripheral_nervous_system
ACH-002218	NA	NA	NA	NA	NA	NA	NA	NA	NA	NA	NA	NA	NA	NA	NA	NA	NA	0	NA	NA	NA	0	blood
ACH-002219	NA	NA	NA	NA	NA	NA	NA	NA	NA	NA	NA	NA	NA	NA	NA	NA	NA	0	NA	NA	NA	0	colorectal
ACH-002220	NA	NA	NA	NA	NA	NA	NA	NA	NA	NA	NA	NA	NA	NA	NA	NA	NA	0	NA	NA	NA	0	lymphocyte
ACH-002221	NA	NA	NA	NA	NA	NA	NA	NA	NA	NA	NA	NA	NA	NA	NA	NA	NA	0	NA	NA	NA	0	lymphocyte
ACH-002222	NA	NA	NA	NA	NA	NA	NA	NA	NA	NA	NA	NA	NA	NA	NA	NA	NA	0	NA	NA	NA	NA	blood
ACH-002223	NA	NA	NA	NA	NA	NA	NA	NA	NA	NA	NA	NA	NA	NA	NA	NA	NA	0	NA	NA	NA	0	central_nervous_system
ACH-002224	NA	NA	NA	NA	NA	NA	NA	NA	NA	NA	NA	NA	NA	NA	NA	NA	NA	0	NA	NA	NA	0	central_nervous_system
ACH-002225	TP53	17	7578406	7578406	37	+	rs28934578	C	T	7578406C>T	Missense_Mutation	rs28934578	1	251276	3.97969e-6	938	1	1	NA	NA	NA	NA	central_nervous_system
ACH-002226	TP53	17	7577539	7577539	37	+	rs397516437|rs121912651	G	A	7577539G>A	Missense_Mutation	rs121912651	1	251476	3.97652e-6	472	1	1	NA	NA	NA	NA	central_nervous_system
ACH-002227	NA	NA	NA	NA	NA	NA	NA	NA	NA	NA	NA	NA	NA	NA	NA	NA	NA	0	NA	NA	NA	0	central_nervous_system
ACH-002228	TP53	17	7577548	7577548	37	+	rs28934575|rs397516437	C	T	7577548C>T	Missense_Mutation	rs28934575	0	251472	0	291	1	1	NA	NA	NA	NA	central_nervous_system
ACH-002229	NA	NA	NA	NA	NA	NA	NA	NA	NA	NA	NA	NA	NA	NA	NA	NA	NA	0	NA	NA	NA	0	central_nervous_system
ACH-002230	TP53	17	7577548	7577548	37	+	rs28934575|rs397516437	C	T	7577548C>T	Missense_Mutation	rs28934575	0	251472	0	291	1	1	NA	NA	NA	NA	central_nervous_system
ACH-002231	TP53	17	7577548	7577548	37	+	rs28934575|rs397516437	C	T	7577548C>T	Missense_Mutation	rs28934575	0	251472	0	291	1	1	NA	NA	NA	NA	central_nervous_system
ACH-002232	TP53	17	7577548	7577548	37	+	rs28934575|rs397516437	C	T	7577548C>T	Missense_Mutation	rs28934575	0	251472	0	291	1	1	NA	NA	NA	NA	lymphocyte
ACH-002232	TP53	17	7577090	7577090	37	+	rs371409680	C	T	7577090C>T	Missense_Mutation	rs371409680	10	251452	3.9769e-5	5	1	1	NA	NA	NA	NA	lymphocyte
ACH-002233	TP53	17	7578535	7578535	37	+	NA	T	C	7578535T>C	Missense_Mutation	rs1057519996	0	250758	0	71	1	1	NA	NA	NA	NA	colorectal
ACH-002234	TP53	17	7578275	7578286	37	+	rs587778718|rs121912665|rs55764374	GAGGAGGGGCCA	-	7578275_7578286delGAGGAGGGGCCA	In_Frame_Del	NA	NA	NA	NA	NA	0	0	NA	NA	NA	NA	upper_aerodigestive
ACH-002235	TP53	17	7578457	7578457	37	+	rs587782144	C	T	7578457C>T	Missense_Mutation	rs587782144	1	251268	3.97981e-6	75	1	1	NA	NA	NA	NA	urinary_tract
ACH-002236	TP53	17	7578442	7578442	37	+	rs148924904	T	C	7578442T>C	Missense_Mutation	NA	NA	NA	NA	119	1	1	NA	NA	NA	NA	lymphocyte
ACH-002236	TP53	17	7573010	7573010	37	+	rs587781664	T	C	7573010T>C	Splice_Site	NA	NA	NA	NA	1	1	1	NA	NA	NA	NA	lymphocyte
ACH-002236	TP53	17	7573990	7573993	37	+	NA	TCAT	-	7573990_7573993delTCAT	Frame_Shift_Del	NA	NA	NA	NA	NA	1	1	NA	NA	NA	NA	lymphocyte
ACH-002237	TP53	17	7578406	7578406	37	+	rs28934578	C	T	7578406C>T	Missense_Mutation	rs28934578	1	251276	3.97969e-6	938	1	1	NA	NA	NA	NA	bile_duct
ACH-002238	TP53	17	7577544	7577544	37	+	rs587780074|rs397516437	A	G	7577544A>G	Missense_Mutation	NA	NA	NA	NA	9	1	1	NA	NA	NA	NA	blood
ACH-002239	TP53	17	7578212	7578212	37	+	rs397516436	G	A	7578212G>A	Nonsense_Mutation	rs397516436	0	251460	0	402	1	1	NA	NA	NA	NA	upper_aerodigestive
ACH-002240	TP53	17	7578263	7578263	37	+	rs397516435	G	A	7578263G>A	Nonsense_Mutation	rs397516435	1	251474	3.97655e-6	278	1	1	NA	NA	NA	NA	lymphocyte
ACH-002241	NA	NA	NA	NA	NA	NA	NA	NA	NA	NA	NA	NA	NA	NA	NA	NA	NA	0	NA	NA	NA	0	blood
ACH-002242	NA	NA	NA	NA	NA	NA	NA	NA	NA	NA	NA	NA	NA	NA	NA	NA	NA	0	NA	NA	NA	0	blood
ACH-002243	TP53	17	7577547	7577547	37	+	rs121912656|rs397516437	C	A	7577547C>A	Missense_Mutation	rs121912656	1	251464	3.97671e-6	56	1	1	NA	NA	NA	NA	esophagus
ACH-002244	TP53	17	7577142	7577142	37	+	NA	C	G	7577142C>G	Missense_Mutation	NA	NA	NA	NA	15	1	1	NA	NA	NA	NA	upper_aerodigestive
ACH-002245	NA	NA	NA	NA	NA	NA	NA	NA	NA	NA	NA	NA	NA	NA	NA	NA	NA	0	NA	NA	NA	0	lymphocyte
ACH-002246	TP53	17	7577086	7577086	37	+	NA	T	-	7577086delT	Frame_Shift_Del	NA	NA	NA	NA	NA	1	1	NA	NA	NA	NA	soft_tissue
ACH-002247	NA	NA	NA	NA	NA	NA	NA	NA	NA	NA	NA	NA	NA	NA	NA	NA	NA	0	NA	NA	NA	NA	engineered
ACH-002248	NA	NA	NA	NA	NA	NA	NA	NA	NA	NA	NA	NA	NA	NA	NA	NA	NA	0	NA	NA	NA	0	peripheral_nervous_system
ACH-002249	TP53	17	7578175	7578175	37	+	NA	A	T	7578175A>T	Splice_Site	NA	NA	NA	NA	4	1	1	NA	NA	NA	NA	upper_aerodigestive
ACH-002250	TP53	17	7579392	7579392	37	+	NA	A	-	7579392delA	Frame_Shift_Del	NA	NA	NA	NA	NA	1	1	NA	NA	NA	NA	upper_aerodigestive
ACH-002251	TP53	17	7579364	7579364	37	+	rs587783063	C	-	7579364delC	Frame_Shift_Del	NA	NA	NA	NA	NA	1	1	NA	NA	NA	NA	upper_aerodigestive
ACH-002252	TP53	17	7578536	7578536	37	+	NA	T	G	7578536T>G	Missense_Mutation	NA	NA	NA	NA	6	1	1	NA	NA	NA	NA	lymphocyte
ACH-002253	NA	NA	NA	NA	NA	NA	NA	NA	NA	NA	NA	NA	NA	NA	NA	NA	NA	0	NA	NA	NA	NA	lymphocyte
ACH-002254	NA	NA	NA	NA	NA	NA	NA	NA	NA	NA	NA	NA	NA	NA	NA	NA	NA	0	NA	NA	NA	0	lymphocyte
ACH-002255	TP53	17	7577017	7577017	37	+	NA	A	T	7577017A>T	Splice_Site	NA	NA	NA	NA	4	1	1	NA	NA	NA	NA	lymphocyte
ACH-002256	TP53	17	7578282	7578282	37	+	rs55764374	G	A	7578282G>A	Silent	rs55764374	1	251472	3.97659e-6	NA	0	1	NA	NA	NA	NA	blood
ACH-002256	TP53	17	7577121	7577121	37	+	rs121913343	G	A	7577121G>A	Missense_Mutation	rs121913343	3	250850	1.1959300000000001e-05	563	1	1	NA	NA	NA	NA	blood
ACH-002256	TP53	17	7579313	7579313	37	+	NA	G	A	7579313G>A	Splice_Site	NA	NA	NA	NA	32	1	1	NA	NA	NA	NA	blood
ACH-002256	TP53	17	7578406	7578406	37	+	rs28934578	C	T	7578406C>T	Missense_Mutation	rs28934578	1	251276	3.97969e-6	938	1	1	NA	NA	NA	NA	blood
ACH-002257	TP53	17	7577548	7577548	37	+	rs28934575|rs397516437	C	T	7577548C>T	Missense_Mutation	rs28934575	0	251472	0	291	1	1	NA	NA	NA	NA	central_nervous_system
ACH-002257	TP53	17	7577538	7577538	37	+	rs11540652	C	T	7577538C>T	Missense_Mutation	rs11540652	3	251474	1.19297e-5	592	1	1	NA	NA	NA	NA	central_nervous_system
ACH-002258	TP53	17	7577124	7577124	37	+	rs121912657	C	T	7577124C>T	Missense_Mutation	rs121912657	1	250892	3.98578e-6	56	1	1	NA	NA	NA	NA	blood
ACH-002259	NA	NA	NA	NA	NA	NA	NA	NA	NA	NA	NA	NA	NA	NA	NA	NA	NA	0	NA	NA	NA	0	central_nervous_system
ACH-002260	TP53	17	7579532	7579533	37	+	NA	-	ATG	7579532_7579533insATG	In_Frame_Ins	NA	NA	NA	NA	NA	0	0	NA	NA	NA	NA	upper_aerodigestive
ACH-002261	TP53	17	7578526	7578526	37	+	rs587781991	C	A	7578526C>A	Missense_Mutation	NA	NA	NA	NA	50	1	1	NA	NA	NA	NA	peripheral_nervous_system
ACH-002262	TP53	17	7578406	7578406	37	+	rs28934578	C	T	7578406C>T	Missense_Mutation	rs28934578	1	251276	3.97969e-6	938	1	1	NA	NA	NA	NA	blood
ACH-002263	TP53	17	7577539	7577539	37	+	rs397516437|rs121912651	G	A	7577539G>A	Missense_Mutation	rs121912651	1	251476	3.97652e-6	472	1	1	NA	NA	NA	NA	esophagus
ACH-002264	TP53	17	7579386	7579386	37	+	NA	T	A	7579386T>A	Nonsense_Mutation	NA	NA	NA	NA	7	1	1	NA	NA	NA	NA	esophagus
ACH-002265	TP53	17	7578394	7578394	37	+	NA	T	C	7578394T>C	Missense_Mutation	rs1057519991	1	251340	3.97867e-6	104	1	1	NA	NA	NA	NA	upper_aerodigestive
ACH-002266	TP53	17	7577559	7577559	37	+	rs397516437|rs28934573	G	T	7577559G>T	Missense_Mutation	NA	NA	NA	NA	21	1	1	NA	NA	NA	NA	urinary_tract
ACH-002267	NA	NA	NA	NA	NA	NA	NA	NA	NA	NA	NA	NA	NA	NA	NA	NA	NA	0	NA	NA	NA	0	blood
ACH-002268	TP53	17	7577094	7577094	37	+	rs28934574	G	A	7577094G>A	Missense_Mutation	rs28934574	1	251410	3.97757e-6	464	1	1	NA	NA	NA	NA	central_nervous_system
ACH-002269	NA	NA	NA	NA	NA	NA	NA	NA	NA	NA	NA	NA	NA	NA	NA	NA	NA	0	NA	NA	NA	NA	central_nervous_system
ACH-002270	NA	NA	NA	NA	NA	NA	NA	NA	NA	NA	NA	NA	NA	NA	NA	NA	NA	0	NA	NA	NA	0	engineered
ACH-002271	NA	NA	NA	NA	NA	NA	NA	NA	NA	NA	NA	NA	NA	NA	NA	NA	NA	0	NA	NA	NA	NA	soft_tissue
ACH-002272	TP53	17	7578211	7578211	37	+	rs587778720	C	T	7578211C>T	Missense_Mutation	rs587778720	1	251462	3.97674e-6	42	1	1	NA	NA	NA	NA	lymphocyte
ACH-002273	NA	NA	NA	NA	NA	NA	NA	NA	NA	NA	NA	NA	NA	NA	NA	NA	NA	0	NA	NA	NA	0	blood
ACH-002274	TP53	17	7577100	7577100	37	+	NA	T	C	7577100T>C	Missense_Mutation	NA	NA	NA	NA	33	1	1	NA	NA	NA	NA	blood
ACH-002275	NA	NA	NA	NA	NA	NA	NA	NA	NA	NA	NA	NA	NA	NA	NA	NA	NA	0	NA	NA	NA	NA	blood
ACH-002276	NA	NA	NA	NA	NA	NA	NA	NA	NA	NA	NA	NA	NA	NA	NA	NA	NA	0	NA	NA	NA	0	blood
ACH-002277	TP53	17	7579350	7579350	37	+	rs587781642	A	G	7579350A>G	Missense_Mutation	NA	NA	NA	NA	1	0	0	NA	NA	NA	NA	peripheral_nervous_system
ACH-002278	NA	NA	NA	NA	NA	NA	NA	NA	NA	NA	NA	NA	NA	NA	NA	NA	NA	0	NA	NA	NA	0	peripheral_nervous_system
ACH-002279	NA	NA	NA	NA	NA	NA	NA	NA	NA	NA	NA	NA	NA	NA	NA	NA	NA	0	NA	NA	NA	0	peripheral_nervous_system
ACH-002280	TP53	17	7578413	7578413	37	+	NA	C	T	7578413C>T	Missense_Mutation	NA	NA	NA	NA	70	1	1	NA	NA	NA	NA	peripheral_nervous_system
ACH-002281	TP53	17	7578555	7578555	37	+	NA	C	A	7578555C>A	Splice_Site	NA	NA	NA	NA	15	1	1	NA	NA	NA	NA	peripheral_nervous_system
ACH-002282	NA	NA	NA	NA	NA	NA	NA	NA	NA	NA	NA	NA	NA	NA	NA	NA	NA	0	NA	NA	NA	0	peripheral_nervous_system
ACH-002283	NA	NA	NA	NA	NA	NA	NA	NA	NA	NA	NA	NA	NA	NA	NA	NA	NA	0	NA	NA	NA	0	peripheral_nervous_system
ACH-002284	TP53	17	7577094	7577094	37	+	rs28934574	G	A	7577094G>A	Missense_Mutation	rs28934574	1	251410	3.97757e-6	464	1	1	NA	NA	NA	NA	peripheral_nervous_system
ACH-002285	TP53	17	7577105	7577105	37	+	NA	G	A	7577105G>A	Missense_Mutation	NA	NA	NA	NA	54	1	1	NA	NA	NA	NA	peripheral_nervous_system
ACH-002285	TP53	17	7577154	7577154	37	+	rs200579969	C	T	7577154C>T	Splice_Site	rs200579969	2	244722	8.17254e-6	2	1	1	NA	NA	NA	NA	peripheral_nervous_system
ACH-002286	TP53	17	7579312	7579312	37	+	rs55863639	C	A	7579312C>A	Splice_Site	NA	NA	NA	NA	NA	1	1	NA	NA	NA	NA	lung
ACH-002287	TP53	17	7574003	7574003	37	+	NA	G	A	7574003G>A	Nonsense_Mutation	NA	NA	NA	NA	270	1	1	NA	NA	NA	NA	colorectal
ACH-002288	NA	NA	NA	NA	NA	NA	NA	NA	NA	NA	NA	NA	NA	NA	NA	NA	NA	0	NA	NA	NA	0	embryo
ACH-002289	TP53	17	7576870	7576870	37	+	NA	C	A	7576870C>A	Nonsense_Mutation	NA	NA	NA	NA	13	1	1	NA	NA	NA	NA	blood
ACH-002290	NA	NA	NA	NA	NA	NA	NA	NA	NA	NA	NA	NA	NA	NA	NA	NA	NA	0	NA	NA	NA	NA	blood
ACH-002291	NA	NA	NA	NA	NA	NA	NA	NA	NA	NA	NA	NA	NA	NA	NA	NA	NA	0	NA	NA	NA	NA	embryo
ACH-002292	TP53	17	7578275	7578275	37	+	NA	G	A	7578275G>A	Nonsense_Mutation	NA	NA	NA	NA	113	1	1	NA	NA	NA	NA	esophagus
ACH-002293	TP53	17	7577568	7577568	37	+	NA	C	A	7577568C>A	Missense_Mutation	NA	NA	NA	NA	47	1	1	NA	NA	NA	NA	lymphocyte
ACH-002294	TP53	17	7577121	7577121	37	+	rs121913343	G	A	7577121G>A	Missense_Mutation	rs121913343	3	250850	1.1959300000000001e-05	563	1	1	NA	NA	NA	NA	upper_aerodigestive
ACH-002295	TP53	17	7578474	7578475	37	+	rs137852790|rs137852791|rs587782705	-	G	7578474_7578475insG	Frame_Shift_Ins	NA	NA	NA	NA	NA	1	1	NA	NA	NA	NA	upper_aerodigestive
ACH-002296	TP53	17	7579546	7579547	37	+	rs201741778	-	G	7579546_7579547insG	Frame_Shift_Ins	NA	NA	NA	NA	NA	1	1	NA	NA	NA	NA	upper_aerodigestive
ACH-002297	TP53	17	7578406	7578406	37	+	rs28934578	C	T	7578406C>T	Missense_Mutation	rs28934578	1	251276	3.97969e-6	938	1	1	NA	NA	NA	NA	upper_aerodigestive
ACH-002297	TP53	17	7579709	7579710	37	+	NA	-	T	7579709_7579710insT	Frame_Shift_Ins	NA	NA	NA	NA	NA	1	1	NA	NA	NA	NA	upper_aerodigestive
ACH-002297	TP53	17	7573010	7573010	37	+	rs587781664	T	A	7573010T>A	Splice_Site	NA	NA	NA	NA	2	1	1	NA	NA	NA	NA	upper_aerodigestive
ACH-002297	TP53	17	7573959	7573959	37	+	NA	C	T	7573959C>T	Silent	NA	NA	NA	NA	NA	0	1	NA	NA	NA	NA	upper_aerodigestive
ACH-002298	TP53	17	7578406	7578406	37	+	rs28934578	C	T	7578406C>T	Missense_Mutation	rs28934578	1	251276	3.97969e-6	938	1	1	NA	NA	NA	NA	upper_aerodigestive
ACH-002298	TP53	17	7573010	7573010	37	+	rs587781664	T	A	7573010T>A	Splice_Site	NA	NA	NA	NA	2	1	1	NA	NA	NA	NA	upper_aerodigestive
ACH-002299	NA	NA	NA	NA	NA	NA	NA	NA	NA	NA	NA	NA	NA	NA	NA	NA	NA	0	NA	NA	NA	0	blood
ACH-002300	TP53	17	7577521	7577521	37	+	NA	T	C	7577521T>C	Missense_Mutation	rs746601313	4	251476	1.59061e-5	NA	0	1	NA	NA	NA	NA	lymphocyte
ACH-002300	TP53	17	7577520	7577520	37	+	NA	A	T	7577520A>T	Missense_Mutation	NA	NA	NA	NA	7	1	1	NA	NA	NA	NA	lymphocyte
ACH-002300	TP53	17	7577520	7577521	37	+	NA	AT	TC	7577520_7577521AT>TC	Missense_Mutation	NA	NA	NA	NA	NA	0	1	NA	NA	NA	NA	lymphocyte
ACH-002301	NA	NA	NA	NA	NA	NA	NA	NA	NA	NA	NA	NA	NA	NA	NA	NA	NA	0	NA	NA	NA	NA	lymphocyte
ACH-002302	NA	NA	NA	NA	NA	NA	NA	NA	NA	NA	NA	NA	NA	NA	NA	NA	NA	0	NA	NA	NA	0	blood
ACH-002303	NA	NA	NA	NA	NA	NA	NA	NA	NA	NA	NA	NA	NA	NA	NA	NA	NA	0	NA	NA	NA	0	NA
ACH-002304	TP53	17	7579349	7579349	37	+	NA	A	C	7579349A>C	Missense_Mutation	NA	NA	NA	NA	13	1	1	NA	NA	NA	NA	central_nervous_system
ACH-002305	TP53	17	7578468	7578468	37	+	rs137852793	G	A	7578468G>A	Silent	rs137852793	1	251270	3.97978e-6	NA	0	1	NA	NA	NA	NA	upper_aerodigestive
ACH-002305	TP53	17	7578468	7578469	37	+	rs137852793	GC	AA	7578468_7578469GC>AA	Missense_Mutation	NA	NA	NA	NA	NA	0	1	NA	NA	NA	NA	upper_aerodigestive
ACH-002305	TP53	17	7578469	7578469	37	+	NA	C	A	7578469C>A	Missense_Mutation	NA	NA	NA	NA	47	1	1	NA	NA	NA	NA	upper_aerodigestive
ACH-002305	TP53	17	7579369	7579369	37	+	NA	G	C	7579369G>C	Missense_Mutation	NA	NA	NA	NA	15	1	1	NA	NA	NA	NA	upper_aerodigestive
ACH-002306	NA	NA	NA	NA	NA	NA	NA	NA	NA	NA	NA	NA	NA	NA	NA	NA	NA	0	NA	NA	NA	0	gastric
ACH-002307	TP53	17	7574034	7574034	37	+	rs587782272	C	T	7574034C>T	Splice_Site	NA	NA	NA	NA	33	1	1	NA	NA	NA	NA	lymphocyte
ACH-002308	TP53	17	7577548	7577548	37	+	rs28934575|rs397516437	C	T	7577548C>T	Missense_Mutation	rs28934575	0	251472	0	291	1	1	NA	NA	NA	NA	blood
ACH-002309	TP53	17	7574004	7574004	37	+	NA	G	A	7574004G>A	Silent	NA	NA	NA	NA	NA	0	1	NA	NA	NA	NA	soft_tissue
ACH-002309	TP53	17	7578212	7578212	37	+	rs397516436	G	A	7578212G>A	Nonsense_Mutation	rs397516436	0	251460	0	402	1	1	NA	NA	NA	NA	soft_tissue
ACH-002310	TP53	17	7577529	7577529	37	+	NA	A	T	7577529A>T	Missense_Mutation	NA	NA	NA	NA	4	1	1	NA	NA	NA	NA	soft_tissue
ACH-002311	TP53	17	7579311	7579311	37	+	NA	C	T	7579311C>T	Splice_Site	NA	NA	NA	NA	36	1	1	NA	NA	NA	NA	esophagus
ACH-002312	TP53	17	7577558	7577558	37	+	rs397516437	G	-	7577558delG	Frame_Shift_Del	NA	NA	NA	NA	NA	1	1	NA	NA	NA	NA	bile_duct
ACH-002313	TP53	17	7578392	7578392	37	+	NA	C	A	7578392C>A	Nonsense_Mutation	NA	NA	NA	NA	14	1	1	NA	NA	NA	NA	lymphocyte
ACH-002314	TP53	17	7578370	7578370	37	+	NA	C	T	7578370C>T	Splice_Site	rs1131691042	0	251350	0	43	1	1	NA	NA	NA	NA	blood
ACH-002315	NA	NA	NA	NA	NA	NA	NA	NA	NA	NA	NA	NA	NA	NA	NA	NA	NA	0	NA	NA	NA	0	NA
ACH-002316	TP53	17	7577570	7577570	37	+	rs587782664	C	T	7577570C>T	Missense_Mutation	rs587782664	1	251484	3.9764e-6	91	1	1	NA	NA	NA	NA	engineered
ACH-002317	NA	NA	NA	NA	NA	NA	NA	NA	NA	NA	NA	NA	NA	NA	NA	NA	NA	0	NA	NA	NA	NA	blood
ACH-002319	NA	NA	NA	NA	NA	NA	NA	NA	NA	NA	NA	NA	NA	NA	NA	NA	NA	0	NA	NA	NA	0	breast
ACH-002320	NA	NA	NA	NA	NA	NA	NA	NA	NA	NA	NA	NA	NA	NA	NA	NA	NA	0	NA	NA	NA	0	breast
ACH-002321	NA	NA	NA	NA	NA	NA	NA	NA	NA	NA	NA	NA	NA	NA	NA	NA	NA	0	NA	NA	NA	0	unknown
ACH-002322	NA	NA	NA	NA	NA	NA	NA	NA	NA	NA	NA	NA	NA	NA	NA	NA	NA	0	NA	NA	NA	0	breast
ACH-002323	NA	NA	NA	NA	NA	NA	NA	NA	NA	NA	NA	NA	NA	NA	NA	NA	NA	0	NA	NA	NA	0	breast
ACH-002324	NA	NA	NA	NA	NA	NA	NA	NA	NA	NA	NA	NA	NA	NA	NA	NA	NA	0	NA	NA	NA	0	breast
ACH-002325	NA	NA	NA	NA	NA	NA	NA	NA	NA	NA	NA	NA	NA	NA	NA	NA	NA	0	NA	NA	NA	0	breast
ACH-002326	NA	NA	NA	NA	NA	NA	NA	NA	NA	NA	NA	NA	NA	NA	NA	NA	NA	0	NA	NA	NA	0	breast
ACH-002327	NA	NA	NA	NA	NA	NA	NA	NA	NA	NA	NA	NA	NA	NA	NA	NA	NA	0	NA	NA	NA	0	breast
ACH-002328	NA	NA	NA	NA	NA	NA	NA	NA	NA	NA	NA	NA	NA	NA	NA	NA	NA	0	NA	NA	NA	0	breast
ACH-002329	NA	NA	NA	NA	NA	NA	NA	NA	NA	NA	NA	NA	NA	NA	NA	NA	NA	0	NA	NA	NA	0	breast
ACH-002330	NA	NA	NA	NA	NA	NA	NA	NA	NA	NA	NA	NA	NA	NA	NA	NA	NA	0	NA	NA	NA	0	breast
ACH-002331	NA	NA	NA	NA	NA	NA	NA	NA	NA	NA	NA	NA	NA	NA	NA	NA	NA	0	NA	NA	NA	0	breast
ACH-002332	NA	NA	NA	NA	NA	NA	NA	NA	NA	NA	NA	NA	NA	NA	NA	NA	NA	0	NA	NA	NA	0	colorectal
ACH-002333	NA	NA	NA	NA	NA	NA	NA	NA	NA	NA	NA	NA	NA	NA	NA	NA	NA	0	NA	NA	NA	0	lung
ACH-002334	NA	NA	NA	NA	NA	NA	NA	NA	NA	NA	NA	NA	NA	NA	NA	NA	NA	0	NA	NA	NA	0	soft_tissue
ACH-002335	NA	NA	NA	NA	NA	NA	NA	NA	NA	NA	NA	NA	NA	NA	NA	NA	NA	0	NA	NA	NA	0	bone
ACH-002336	NA	NA	NA	NA	NA	NA	NA	NA	NA	NA	NA	NA	NA	NA	NA	NA	NA	0	NA	NA	NA	0	unknown
ACH-002337	NA	NA	NA	NA	NA	NA	NA	NA	NA	NA	NA	NA	NA	NA	NA	NA	NA	0	NA	NA	NA	0	lung
ACH-002338	NA	NA	NA	NA	NA	NA	NA	NA	NA	NA	NA	NA	NA	NA	NA	NA	NA	0	NA	NA	NA	0	skin
ACH-002339	NA	NA	NA	NA	NA	NA	NA	NA	NA	NA	NA	NA	NA	NA	NA	NA	NA	0	NA	NA	NA	0	blood
ACH-002340	TP53	17	7578212	7578212	37	+	rs397516436	G	A	7578212G>A	Nonsense_Mutation	rs397516436	0	251460	0	402	1	1	NA	NA	NA	NA	peripheral_nervous_system
[truncated: 74 more rows]
