# Supplementary material for: TP53-dependent toxicity of CRISPR/Cas9 cuts is differential across genomic loci and can confound genetic screening
Source: Nat Commun. 2022 Aug 4;13:4520. doi: 10.1038/s41467-022-32285-1 (PMC9352712; doi:10.1038/s41467-022-32285-1)
Supplement: Supplementary file 7 — Source Data [file 41467_2022_32285_MOESM7_ESM.zip › Source Data/Sup. Text 1b Figure 1a.tsv]

Gene	sgRNA	p53	treatment	time	meanbatchnormcounts	sgRNA_p53
KIAA1524	sgRNA 2	TP53-/-	Control	t12	318.62794307872116	sgRNA 2.TP53-/-
KIAA1524	sgRNA 2	TP53-/-	Control	t15	337.25535260976386	sgRNA 2.TP53-/-
KIAA1524	sgRNA 2	TP53-/-	Control	t9	423.98196490027897	sgRNA 2.TP53-/-
KIAA1524	sgRNA 2	TP53-/-	ATRi	t12	184.38800815554055	sgRNA 2.TP53-/-
KIAA1524	sgRNA 2	TP53-/-	ATRi	t15	127.66844183515806	sgRNA 2.TP53-/-
KIAA1524	sgRNA 2	TP53-/-	ATRi	t9	241.00996155861833	sgRNA 2.TP53-/-
KIAA1524	sgRNA 2	TP53-/-	Control	t12	310.8754759551873	sgRNA 2.TP53-/-
KIAA1524	sgRNA 2	TP53-/-	Control	t15	291.79173300775835	sgRNA 2.TP53-/-
KIAA1524	sgRNA 2	TP53-/-	Control	t9	358.9205524643936	sgRNA 2.TP53-/-
KIAA1524	sgRNA 2	TP53wt	Control	t12	311.0345115302798	sgRNA 2.TP53wt
KIAA1524	sgRNA 2	TP53wt	Control	t15	170.20039265387732	sgRNA 2.TP53wt
KIAA1524	sgRNA 2	TP53wt	Control	t9	251.60836779259785	sgRNA 2.TP53wt
KIAA1524	sgRNA 2	TP53wt	ATRi	t12	209.76909824910587	sgRNA 2.TP53wt
KIAA1524	sgRNA 2	TP53wt	ATRi	t15	135.8952719223654	sgRNA 2.TP53wt
KIAA1524	sgRNA 2	TP53wt	ATRi	t9	170.43060209075676	sgRNA 2.TP53wt
KIAA1524	sgRNA 2	TP53wt	Control	t12	147.9509961199759	sgRNA 2.TP53wt
KIAA1524	sgRNA 2	TP53wt	Control	t15	153.85159494120188	sgRNA 2.TP53wt
KIAA1524	sgRNA 2	TP53wt	Control	t9	224.0057131149427	sgRNA 2.TP53wt
KIAA1524	sgRNA 3	TP53-/-	Control	t12	313.7561170092109	sgRNA 3.TP53-/-
KIAA1524	sgRNA 3	TP53-/-	Control	t15	253.29588359525383	sgRNA 3.TP53-/-
KIAA1524	sgRNA 3	TP53-/-	Control	t9	251.49240775140777	sgRNA 3.TP53-/-
KIAA1524	sgRNA 3	TP53-/-	ATRi	t12	146.90122228911568	sgRNA 3.TP53-/-
KIAA1524	sgRNA 3	TP53-/-	ATRi	t15	93.3164968826503	sgRNA 3.TP53-/-
KIAA1524	sgRNA 3	TP53-/-	ATRi	t9	180.27800838071715	sgRNA 3.TP53-/-
KIAA1524	sgRNA 3	TP53-/-	Control	t12	226.63523580822388	sgRNA 3.TP53-/-
KIAA1524	sgRNA 3	TP53-/-	Control	t15	258.7129352998447	sgRNA 3.TP53-/-
KIAA1524	sgRNA 3	TP53-/-	Control	t9	308.68489502922984	sgRNA 3.TP53-/-
KIAA1524	sgRNA 3	TP53wt	Control	t12	71.80527383277808	sgRNA 3.TP53wt
KIAA1524	sgRNA 3	TP53wt	Control	t15	123.76820381763937	sgRNA 3.TP53wt
KIAA1524	sgRNA 3	TP53wt	Control	t9	152.7622233026487	sgRNA 3.TP53wt
KIAA1524	sgRNA 3	TP53wt	ATRi	t12	84.93790763210447	sgRNA 3.TP53wt
KIAA1524	sgRNA 3	TP53wt	ATRi	t15	52.904481969411236	sgRNA 3.TP53wt
KIAA1524	sgRNA 3	TP53wt	ATRi	t9	102.87810889842044	sgRNA 3.TP53wt
KIAA1524	sgRNA 3	TP53wt	Control	t12	111.04083311905592	sgRNA 3.TP53wt
KIAA1524	sgRNA 3	TP53wt	Control	t15	115.87947705376442	sgRNA 3.TP53wt
KIAA1524	sgRNA 3	TP53wt	Control	t9	123.58935895996838	sgRNA 3.TP53wt
KIAA1524	sgRNA 4	TP53-/-	Control	t12	205.15488925476348	sgRNA 4.TP53-/-
KIAA1524	sgRNA 4	TP53-/-	Control	t15	135.35756921859473	sgRNA 4.TP53-/-
KIAA1524	sgRNA 4	TP53-/-	Control	t9	324.570044558754	sgRNA 4.TP53-/-
KIAA1524	sgRNA 4	TP53-/-	ATRi	t12	128.72350090156544	sgRNA 4.TP53-/-
KIAA1524	sgRNA 4	TP53-/-	ATRi	t15	88.9777120036314	sgRNA 4.TP53-/-
KIAA1524	sgRNA 4	TP53-/-	ATRi	t9	198.17795247525643	sgRNA 4.TP53-/-
KIAA1524	sgRNA 4	TP53-/-	Control	t12	391.100179324999	sgRNA 4.TP53-/-
KIAA1524	sgRNA 4	TP53-/-	Control	t15	394.43966765518803	sgRNA 4.TP53-/-
KIAA1524	sgRNA 4	TP53-/-	Control	t9	341.0736741650591	sgRNA 4.TP53-/-
KIAA1524	sgRNA 4	TP53wt	Control	t12	335.9297772324587	sgRNA 4.TP53wt
KIAA1524	sgRNA 4	TP53wt	Control	t15	288.85699062763337	sgRNA 4.TP53wt
KIAA1524	sgRNA 4	TP53wt	Control	t9	302.95701428088313	sgRNA 4.TP53wt
KIAA1524	sgRNA 4	TP53wt	ATRi	t12	290.17510256609125	sgRNA 4.TP53wt
KIAA1524	sgRNA 4	TP53wt	ATRi	t15	343.1583675592994	sgRNA 4.TP53wt
KIAA1524	sgRNA 4	TP53wt	ATRi	t9	253.4767863822528	sgRNA 4.TP53wt
KIAA1524	sgRNA 4	TP53wt	Control	t12	311.07135749016135	sgRNA 4.TP53wt
KIAA1524	sgRNA 4	TP53wt	Control	t15	223.64107563179863	sgRNA 4.TP53wt
KIAA1524	sgRNA 4	TP53wt	Control	t9	294.8121166857579	sgRNA 4.TP53wt
KIAA1524	sgRNA 1	TP53-/-	Control	t12	329.8776177966222	sgRNA 1.TP53-/-
KIAA1524	sgRNA 1	TP53-/-	Control	t15	273.65247559594957	sgRNA 1.TP53-/-
KIAA1524	sgRNA 1	TP53-/-	Control	t9	435.174035402305	sgRNA 1.TP53-/-
KIAA1524	sgRNA 1	TP53-/-	ATRi	t12	145.95480237118974	sgRNA 1.TP53-/-
KIAA1524	sgRNA 1	TP53-/-	ATRi	t15	169.31283626048258	sgRNA 1.TP53-/-
KIAA1524	sgRNA 1	TP53-/-	ATRi	t9	324.7561285723557	sgRNA 1.TP53-/-
KIAA1524	sgRNA 1	TP53-/-	Control	t12	374.4544585763459	sgRNA 1.TP53-/-
KIAA1524	sgRNA 1	TP53-/-	Control	t15	348.11843725490155	sgRNA 1.TP53-/-
KIAA1524	sgRNA 1	TP53-/-	Control	t9	427.6640836914598	sgRNA 1.TP53-/-
KIAA1524	sgRNA 1	TP53wt	Control	t12	324.54010503786566	sgRNA 1.TP53wt
KIAA1524	sgRNA 1	TP53wt	Control	t15	347.23948486562784	sgRNA 1.TP53wt
KIAA1524	sgRNA 1	TP53wt	Control	t9	399.8775845275215	sgRNA 1.TP53wt
KIAA1524	sgRNA 1	TP53wt	ATRi	t12	213.3843716266399	sgRNA 1.TP53wt
KIAA1524	sgRNA 1	TP53wt	ATRi	t15	185.1461008794398	sgRNA 1.TP53wt
KIAA1524	sgRNA 1	TP53wt	ATRi	t9	239.22259057102588	sgRNA 1.TP53wt
KIAA1524	sgRNA 1	TP53wt	Control	t12	222.13647808858914	sgRNA 1.TP53wt
KIAA1524	sgRNA 1	TP53wt	Control	t15	208.3244526347217	sgRNA 1.TP53wt
KIAA1524	sgRNA 1	TP53wt	Control	t9	317.98512149075196	sgRNA 1.TP53wt
