# Supplementary material for: TP53-dependent toxicity of CRISPR/Cas9 cuts is differential across genomic loci and can confound genetic screening
Source: Nat Commun. 2022 Aug 4;13:4520. doi: 10.1038/s41467-022-32285-1 (PMC9352712; doi:10.1038/s41467-022-32285-1)
Supplement: Supplementary file 7 — Source Data [file 41467_2022_32285_MOESM7_ESM.zip › Source Data/Sup. Text 1b Figure 1b.tsv]

seqnames	start	end	width	strand	sgRNA	ExonNumber	feature	fold enrichment
chr3	108288276	108288377	101	*	sgRNA 4	9	DHS	0.058918813667675055
chr3	108288376	108288477	101	*	NA	NA	DHS	1.0781665084385637
chr3	108288476	108288577	101	*	NA	NA	DHS	0
chr3	108288576	108288677	101	*	NA	NA	DHS	1.1091757812122307
chr3	108288676	108288777	101	*	NA	NA	DHS	0.548017426292495
chr3	108288776	108288877	101	*	NA	NA	DHS	0.21519801404216501
chr3	108288876	108288977	101	*	NA	NA	DHS	0.21873296605478418
chr3	108288976	108289077	101	*	NA	NA	DHS	0.18535247474613756
chr3	108289076	108289177	101	*	NA	NA	DHS	0.9300761694955354
chr3	108289176	108289277	101	*	NA	NA	DHS	0.5817057384122716
chr3	108289276	108289377	101	*	NA	NA	DHS	1.0525595988377485
chr3	108289376	108289477	101	*	NA	NA	DHS	0.6071153477867051
chr3	108289476	108289577	101	*	NA	NA	DHS	0.6421144533865523
chr3	108289576	108289677	101	*	NA	NA	DHS	0.3762502044734388
chr3	108289676	108289777	101	*	NA	NA	DHS	0
chr3	108289776	108289877	101	*	NA	NA	DHS	0
chr3	108289876	108289977	101	*	NA	NA	DHS	0.39372405616363676
chr3	108289976	108290077	101	*	NA	NA	DHS	0
chr3	108290076	108290177	101	*	NA	NA	DHS	0
chr3	108290176	108290277	101	*	NA	NA	DHS	0.7799806004703635
chr3	108290276	108290377	101	*	NA	NA	DHS	1.1815631578464318
chr3	108290376	108290477	101	*	NA	NA	DHS	0
chr3	108290476	108290577	101	*	NA	NA	DHS	0.4747121859304976
chr3	108290576	108290677	101	*	NA	NA	DHS	0
chr3	108290676	108290777	101	*	NA	NA	DHS	0.02624762294316056
chr3	108290776	108290877	101	*	NA	NA	DHS	0.48275980973007654
chr3	108290876	108290977	101	*	NA	NA	DHS	0
chr3	108290976	108291077	101	*	NA	NA	DHS	0
chr3	108291076	108291177	101	*	NA	NA	DHS	0.5910116587534989
chr3	108291176	108291277	101	*	NA	NA	DHS	0
chr3	108291276	108291377	101	*	NA	NA	DHS	0.38632127318051784
chr3	108291376	108291477	101	*	NA	NA	DHS	0.7013338479665246
chr3	108291476	108291577	101	*	NA	NA	DHS	0.039036533620097846
chr3	108291576	108291677	101	*	NA	NA	DHS	1.226343885506734
chr3	108291676	108291777	101	*	NA	NA	DHS	0.35587018728256226
chr3	108291776	108291877	101	*	NA	NA	DHS	0.49329018828892474
chr3	108291876	108291977	101	*	NA	NA	DHS	0.2225349504168671
chr3	108291976	108292077	101	*	NA	NA	DHS	1.0688637754704693
chr3	108292076	108292177	101	*	NA	NA	DHS	1.2419703785735783
chr3	108292176	108292277	101	*	NA	NA	DHS	0
chr3	108292276	108292377	101	*	NA	NA	DHS	0
chr3	108292376	108292477	101	*	NA	NA	DHS	0.5797523720429676
chr3	108292476	108292577	101	*	NA	NA	DHS	0.6505048286796796
chr3	108292576	108292677	101	*	NA	NA	DHS	0
chr3	108292676	108292777	101	*	NA	NA	DHS	0.38043652784706344
chr3	108292776	108292877	101	*	NA	NA	DHS	0
chr3	108292876	108292977	101	*	NA	NA	DHS	0.5089275388434382
chr3	108292976	108293077	101	*	NA	NA	DHS	0
chr3	108293076	108293177	101	*	NA	NA	DHS	0
chr3	108293176	108293277	101	*	NA	NA	DHS	0.30358297222911723
chr3	108293276	108293377	101	*	NA	NA	DHS	0.450915256349167
chr3	108293376	108293477	101	*	NA	NA	DHS	0.8049586928716981
chr3	108293476	108293577	101	*	NA	NA	DHS	0.011666535150886762
chr3	108293576	108293677	101	*	NA	NA	DHS	0.9148210051036118
chr3	108293676	108293777	101	*	NA	NA	DHS	0.57227584218034655
chr3	108293776	108293877	101	*	NA	NA	DHS	0
chr3	108293876	108293977	101	*	NA	NA	DHS	0.23041693172832528
chr3	108293976	108294077	101	*	NA	NA	DHS	0.5191682069608481
chr3	108294076	108294177	101	*	NA	NA	DHS	1.4958285848693091
chr3	108294176	108294277	101	*	NA	NA	DHS	2.5085049407316906
chr3	108294276	108294377	101	*	NA	NA	DHS	0.3758280135617398
chr3	108294376	108294477	101	*	NA	NA	DHS	0.19441632941217707
chr3	108294476	108294577	101	*	NA	NA	DHS	0
chr3	108294576	108294677	101	*	NA	NA	DHS	0
chr3	108294676	108294777	101	*	NA	NA	DHS	0
chr3	108294776	108294877	101	*	NA	NA	DHS	0
chr3	108294876	108294977	101	*	NA	NA	DHS	0
chr3	108294976	108295077	101	*	NA	NA	DHS	0
chr3	108295076	108295177	101	*	NA	NA	DHS	0
chr3	108295176	108295277	101	*	NA	NA	DHS	0
chr3	108295276	108295377	101	*	NA	NA	DHS	0.07787772304940932
chr3	108295376	108295477	101	*	NA	NA	DHS	0.15166643704518235
chr3	108295476	108295577	101	*	NA	NA	DHS	0
chr3	108295576	108295677	101	*	NA	NA	DHS	0
chr3	108295676	108295777	101	*	NA	NA	DHS	1.001625945072363
chr3	108295776	108295877	101	*	NA	NA	DHS	0.8421424875164977
chr3	108295876	108295977	101	*	NA	NA	DHS	0.1621695092999109
chr3	108295976	108296077	101	*	NA	NA	DHS	0.466675346440608
chr3	108296076	108296177	101	*	NA	NA	DHS	0.19831861068706702
chr3	108296176	108296277	101	*	NA	NA	DHS	0.8208694918320911
chr3	108296276	108296377	101	*	NA	NA	DHS	0
chr3	108296376	108296477	101	*	NA	NA	DHS	0.5122175204871905
chr3	108296476	108296577	101	*	NA	NA	DHS	0.06810742439609943
chr3	108296576	108296677	101	*	NA	NA	DHS	0
chr3	108296676	108296777	101	*	NA	NA	DHS	0
chr3	108296776	108296877	101	*	NA	NA	DHS	0
chr3	108296876	108296977	101	*	NA	NA	DHS	0.4812889093219644
chr3	108296976	108297077	101	*	NA	NA	DHS	0
chr3	108297076	108297177	101	*	NA	NA	DHS	0.27320198965544745
chr3	108297176	108297277	101	*	NA	NA	DHS	0.36661900506161227
chr3	108297276	108297377	101	*	NA	NA	DHS	0
chr3	108297376	108297477	101	*	NA	NA	DHS	0
chr3	108297476	108297577	101	*	NA	NA	DHS	0.2714110813518562
chr3	108297576	108297677	101	*	NA	NA	DHS	1.1262732531764719
chr3	108297676	108297777	101	*	NA	NA	DHS	0.6854502836076339
chr3	108297776	108297877	101	*	NA	NA	DHS	0.2855068397994089
chr3	108297876	108297977	101	*	NA	NA	DHS	0
chr3	108297976	108298077	101	*	NA	NA	DHS	0
chr3	108298076	108298177	101	*	NA	NA	DHS	0.36747365835869666
chr3	108298176	108298277	101	*	NA	NA	DHS	0.4049113929861843
chr3	108298276	108298377	101	*	NA	NA	DHS	0.7631276202673959
chr3	108298376	108298477	101	*	NA	NA	DHS	0.514962094255013
chr3	108298426	108298527	101	*	sgRNA 3	6	DHS	0.6754078416541072
chr3	108298476	108298577	101	*	NA	NA	DHS	0.3945863482975724
chr3	108298576	108298677	101	*	NA	NA	DHS	0
chr3	108298676	108298777	101	*	NA	NA	DHS	0
chr3	108298776	108298877	101	*	NA	NA	DHS	0.8857923746109009
chr3	108298876	108298977	101	*	NA	NA	DHS	1.0682111010693087
chr3	108298976	108299077	101	*	NA	NA	DHS	0.0612444535340413
chr3	108299076	108299177	101	*	NA	NA	DHS	1.2446059543307464
chr3	108299176	108299277	101	*	NA	NA	DHS	0.5103206008967787
chr3	108299276	108299377	101	*	NA	NA	DHS	0.03499960545266029
chr3	108299376	108299477	101	*	NA	NA	DHS	0
chr3	108299476	108299577	101	*	NA	NA	DHS	0
chr3	108299576	108299677	101	*	NA	NA	DHS	0
chr3	108299676	108299777	101	*	NA	NA	DHS	0
chr3	108299776	108299877	101	*	NA	NA	DHS	0.5828207034875851
chr3	108299876	108299977	101	*	NA	NA	DHS	0.24791476100978285
chr3	108299976	108300077	101	*	NA	NA	DHS	1.1322160321887176
chr3	108300076	108300177	101	*	NA	NA	DHS	0.6201075315475464
chr3	108300176	108300277	101	*	NA	NA	DHS	0
chr3	108300276	108300377	101	*	NA	NA	DHS	0.5611040509573304
chr3	108300376	108300477	101	*	NA	NA	DHS	0
chr3	108300476	108300577	101	*	NA	NA	DHS	0
chr3	108300576	108300677	101	*	NA	NA	DHS	0
chr3	108300676	108300777	101	*	NA	NA	DHS	0
chr3	108300776	108300877	101	*	NA	NA	DHS	0
chr3	108300876	108300977	101	*	NA	NA	DHS	0
chr3	108300976	108301077	101	*	NA	NA	DHS	0
chr3	108301076	108301177	101	*	NA	NA	DHS	0.17682891789049204
chr3	108301176	108301277	101	*	NA	NA	DHS	0.9737153820472189
chr3	108301276	108301377	101	*	NA	NA	DHS	0.3013577142564377
chr3	108301376	108301477	101	*	NA	NA	DHS	0.18650267029752826
chr3	108301476	108301577	101	*	NA	NA	DHS	0
chr3	108301576	108301677	101	*	NA	NA	DHS	0.3047802017466857
chr3	108301676	108301777	101	*	NA	NA	DHS	0.008749207647720187
chr3	108301776	108301877	101	*	NA	NA	DHS	0
chr3	108301791	108301892	101	*	sgRNA 2	3	DHS	0
chr3	108301876	108301977	101	*	NA	NA	DHS	0
chr3	108301976	108302077	101	*	NA	NA	DHS	0.3903514902190407
chr3	108302076	108302177	101	*	NA	NA	DHS	0.037766140286285096
chr3	108302176	108302277	101	*	NA	NA	DHS	0
chr3	108302276	108302377	101	*	NA	NA	DHS	1.380486220416456
chr3	108302376	108302477	101	*	NA	NA	DHS	1.2740194095243322
chr3	108302476	108302577	101	*	NA	NA	DHS	0.11442603805277607
chr3	108302576	108302677	101	*	NA	NA	DHS	0.1750051479528446
chr3	108302676	108302777	101	*	NA	NA	DHS	0.46964762470509747
chr3	108302776	108302877	101	*	NA	NA	DHS	0.3819793958475094
chr3	108302876	108302977	101	*	NA	NA	DHS	0
chr3	108302976	108303077	101	*	NA	NA	DHS	0
chr3	108303076	108303177	101	*	NA	NA	DHS	0
chr3	108303176	108303277	101	*	NA	NA	DHS	0
chr3	108303276	108303377	101	*	NA	NA	DHS	1.3334545475421566
chr3	108303376	108303477	101	*	NA	NA	DHS	0.09844039572347509
chr3	108303476	108303577	101	*	NA	NA	DHS	0
chr3	108303576	108303677	101	*	NA	NA	DHS	0.24208248015677575
chr3	108303676	108303777	101	*	NA	NA	DHS	0
chr3	108303776	108303877	101	*	NA	NA	DHS	0
chr3	108303876	108303977	101	*	NA	NA	DHS	0
chr3	108303910	108304011	101	*	sgRNA 1	2	DHS	0
