# Supplementary material for: TP53-dependent toxicity of CRISPR/Cas9 cuts is differential across genomic loci and can confound genetic screening
Source: Nat Commun. 2022 Aug 4;13:4520. doi: 10.1038/s41467-022-32285-1 (PMC9352712; doi:10.1038/s41467-022-32285-1)
Supplement: Supplementary file 7 — Source Data [file 41467_2022_32285_MOESM7_ESM.zip › Source Data/Sup. Text 2b Figure 1a.tsv]

id	type	cell line	efficiency
A2ML1_s_61349	background	TP53-/-	1
A2ML1_s_61350	background	TP53-/-	1
A2ML1_s_61351	background	TP53-/-	1
A2ML1_s_61352	target	TP53-/-	0.951
AACS_s_48543	target	TP53-/-	1
AACS_s_48544	background	TP53-/-	1
AACS_s_48545	background	TP53-/-	1
AACS_s_48546	target	TP53-/-	1
AADAC_s_21	target	TP53-/-	1
AADAC_s_22	background	TP53-/-	0.996
AADAC_s_23	background	TP53-/-	1
AADAC_s_24	background	TP53-/-	1
AAMP_s_25	background	TP53-/-	0.996
AAMP_s_26	background	TP53-/-	0.995
AAMP_s_27	target	TP53-/-	0.959
AAMP_s_28	background	TP53-/-	0.996
AARD_s_73105	background	TP53-/-	1
AARD_s_73106	target	TP53-/-	1
AARD_s_73107	background	TP53-/-	0.999
AARD_s_73108	background	TP53-/-	0.981
AASS_s_27193	background	TP53-/-	1
AASS_s_27194	background	TP53-/-	1
AASS_s_27195	target	TP53-/-	1
AASS_s_27196	background	TP53-/-	1
ABCA10_s_27825	background	TP53-/-	1
ABCA10_s_27826	background	TP53-/-	0.94
ABCA10_s_27827	target	TP53-/-	1
ABCA10_s_27828	background	TP53-/-	1
ABCA5_s_32859	background	TP53-/-	1
ABCA5_s_32860	target	TP53-/-	1
ABCA5_s_32861	background	TP53-/-	1
ABCA5_s_32862	background	TP53-/-	1
ABCA8_s_27833	background	TP53-/-	0.949
ABCA8_s_27834	background	TP53-/-	0.999
ABCA8_s_27835	background	TP53-/-	0.983
ABCA8_s_27836	target	TP53-/-	1
ABCC6_s_1053	background	TP53-/-	1
ABCC6_s_1054	target	TP53-/-	1
ABCC6_s_1055	background	TP53-/-	1
ABCC6_s_1056	background	TP53-/-	1
ABCD3_s_15573	background	TP53-/-	1
ABCD3_s_15574	background	TP53-/-	1
ABCD3_s_15575	background	TP53-/-	1
ABCD3_s_15576	target	TP53-/-	1
ABCG8_s_47587	background	TP53-/-	1
ABCG8_s_47588	background	TP53-/-	0.893
ABCG8_s_47589	background	TP53-/-	1
ABCG8_s_47590	target	TP53-/-	0.999
ABHD15_s_57701	background	TP53-/-	0.832
ABHD15_s_57702	background	TP53-/-	0.864
ABHD15_s_57703	target	TP53-/-	1
ABHD15_s_57704	background	TP53-/-	0.694
ABL2_s_73	background	TP53-/-	1
ABL2_s_74	background	TP53-/-	0.998
ABL2_s_75	target	TP53-/-	1
ABL2_s_76	background	TP53-/-	1
ABR_s_81	background	TP53-/-	0.954
ABR_s_82	background	TP53-/-	0.999
ABR_s_83	target	TP53-/-	1
ABR_s_84	background	TP53-/-	1
ACAN_s_493	background	TP53-/-	1
ACAN_s_494	target	TP53-/-	0.999
ACAN_s_495	background	TP53-/-	1
ACAN_s_496	background	TP53-/-	1
ACAP1_s_25821	background	TP53-/-	0.999
ACAP1_s_25822	background	TP53-/-	0.966
ACAP1_s_25823	target	TP53-/-	1
ACAP1_s_25824	background	TP53-/-	1
ACBD4_s_49907	background	TP53-/-	1
ACBD4_s_49908	background	TP53-/-	1
ACBD4_s_49909	background	TP53-/-	0.992
ACBD4_s_49910	target	TP53-/-	0.647
ACE_s_4581	background	TP53-/-	0.978
ACE_s_4582	background	TP53-/-	0.974
ACE_s_4583	target	TP53-/-	0.994
ACE_s_4584	background	TP53-/-	1
ACO1_s_141	target	TP53-/-	1
ACO1_s_142	background	TP53-/-	1
ACO1_s_143	background	TP53-/-	1
ACO1_s_144	background	TP53-/-	1
ACOT4_s_58565	background	TP53-/-	0.999
ACOT4_s_58566	background	TP53-/-	0.886
ACOT4_s_58567	background	TP53-/-	0.971
ACOT4_s_58568	target	TP53-/-	1
ACPP_s_169	background	TP53-/-	0.995
ACPP_s_170	target	TP53-/-	1
ACPP_s_171	background	TP53-/-	0.996
ACPP_s_172	background	TP53-/-	1
ACR_s_145	target	TP53-/-	0.999
ACR_s_146	background	TP53-/-	0.99
ACR_s_147	background	TP53-/-	0.993
ACR_s_148	background	TP53-/-	0.894
ACRC_s_56601	background	TP53-/-	0.912
ACRC_s_56602	background	TP53-/-	0.929
ACRC_s_56603	background	TP53-/-	0.957
ACRC_s_56604	target	TP53-/-	1
ACSM2A_s_58665	target	TP53-/-	1
ACSM2A_s_58666	background	TP53-/-	1
ACSM2A_s_58667	background	TP53-/-	1
ACSM2A_s_58668	background	TP53-/-	1
ACSM4_s_69317	background	TP53-/-	0.516
ACSM4_s_69318	target	TP53-/-	0.971
ACSM4_s_69319	background	TP53-/-	1
ACSM4_s_69320	background	TP53-/-	0.958
ACTN1_s_209	target	TP53-/-	1
ACTN1_s_210	background	TP53-/-	0.758
ACTN1_s_211	background	TP53-/-	0.999
ACTN1_s_212	background	TP53-/-	0.999
ACTN3_s_217	background	TP53-/-	0.745
ACTN3_s_218	background	TP53-/-	0.89
ACTN3_s_219	background	TP53-/-	0.952
ACTN3_s_220	target	TP53-/-	0.876
ACTR2_s_26993	background	TP53-/-	1
ACTR2_s_26994	background	TP53-/-	1
ACTR2_s_26995	background	TP53-/-	1
ACTR2_s_26996	target	TP53-/-	1
ACVRL1_s_237	target	TP53-/-	1
ACVRL1_s_238	background	TP53-/-	1
ACVRL1_s_239	background	TP53-/-	1
ACVRL1_s_240	background	TP53-/-	0.998
ADA_s_253	background	TP53-/-	1
ADA_s_254	background	TP53-/-	1
ADA_s_255	background	TP53-/-	1
ADA_s_256	target	TP53-/-	1
ADAD2_s_63481	background	TP53-/-	0.713
ADAD2_s_63482	background	TP53-/-	0.665
ADAD2_s_63483	background	TP53-/-	0.958
ADAD2_s_63484	target	TP53-/-	0.988
ADAM33_s_51155	target	TP53-/-	0.966
ADAM33_s_51156	background	TP53-/-	0.63
ADAM33_s_51157	target	TP53-/-	0.865
ADAM33_s_51158	target	TP53-/-	1
ADAMTS12_s_51907	background	TP53-/-	1
ADAMTS12_s_51908	background	TP53-/-	1
ADAMTS12_s_51909	background	TP53-/-	1
ADAMTS12_s_51910	target	TP53-/-	1
ADAMTS13_s_30091	background	TP53-/-	1
ADAMTS13_s_30092	target	TP53-/-	1
ADAMTS13_s_30093	background	TP53-/-	1
ADAMTS13_s_30094	background	TP53-/-	1
ADAMTS20_s_50679	background	TP53-/-	1
ADAMTS20_s_50680	background	TP53-/-	1
ADAMTS20_s_50681	background	TP53-/-	1
ADAMTS20_s_50682	target	TP53-/-	0.993
ADAMTS4_s_25037	background	TP53-/-	0.997
ADAMTS4_s_25038	target	TP53-/-	1
ADAMTS4_s_25039	background	TP53-/-	0.963
ADAMTS4_s_25040	background	TP53-/-	0.903
ADAMTS6_s_30371	target	TP53-/-	0.994
ADAMTS6_s_30372	background	TP53-/-	0.899
ADAMTS6_s_30373	background	TP53-/-	0.999
ADAMTS6_s_30374	background	TP53-/-	0.989
ADAMTSL1_s_56393	background	TP53-/-	1
ADAMTSL1_s_56394	target	TP53-/-	1
ADAMTSL1_s_56395	background	TP53-/-	1
ADAMTSL1_s_56396	background	TP53-/-	1
ADAMTSL3_s_45243	background	TP53-/-	0.998
ADAMTSL3_s_45244	target	TP53-/-	1
ADAMTSL3_s_45245	background	TP53-/-	0.998
ADAMTSL3_s_45246	background	TP53-/-	0.999
ADCY1_s_277	background	TP53-/-	0.994
ADCY1_s_278	target	TP53-/-	1
ADCY1_s_279	background	TP53-/-	1
ADCY1_s_280	background	TP53-/-	0.807
ADCYAP1_s_309	background	TP53-/-	1
ADCYAP1_s_310	background	TP53-/-	1
ADCYAP1_s_311	target	TP53-/-	1
ADCYAP1_s_312	background	TP53-/-	1
ADGRA1_s_53583	background	TP53-/-	0.999
ADGRA1_s_53584	background	TP53-/-	1
ADGRA1_s_53585	target	TP53-/-	0.956
ADGRA1_s_53586	background	TP53-/-	0.992
ADGRA2_s_34199	background	TP53-/-	1
ADGRA2_s_34200	background	TP53-/-	1
ADGRA2_s_34201	background	TP53-/-	0.996
ADGRA2_s_34202	target	TP53-/-	0.958
ADGRE2_s_37087	background	TP53-/-	0.959
ADGRE2_s_37088	background	TP53-/-	1
ADGRE2_s_37089	background	TP53-/-	0.978
ADGRE2_s_37090	target	TP53-/-	0.629
ADGRE5_s_2765	background	TP53-/-	1
ADGRE5_s_2766	background	TP53-/-	1
ADGRE5_s_2767	background	TP53-/-	1
ADGRE5_s_2768	target	TP53-/-	0.99
ADH5_s_349	background	TP53-/-	0.999
ADH5_s_350	target	TP53-/-	1
ADH5_s_351	background	TP53-/-	0.961
ADH5_s_352	background	TP53-/-	1
ADI1_s_42103	background	TP53-/-	1
ADI1_s_42104	target	TP53-/-	1
ADI1_s_42105	background	TP53-/-	0.996
ADI1_s_42106	background	TP53-/-	0.839
ADIRF_s_29727	background	TP53-/-	0.989
ADIRF_s_29728	target	TP53-/-	1
ADIRF_s_29729	background	TP53-/-	0.989
ADIRF_s_29730	background	TP53-/-	0.989
ADORA1_s_369	background	TP53-/-	0.997
ADORA1_s_370	background	TP53-/-	1
ADORA1_s_371	background	TP53-/-	1
ADORA1_s_372	target	TP53-/-	1
ADPRM_s_44775	background	TP53-/-	0.999
ADPRM_s_44776	background	TP53-/-	0.988
ADPRM_s_44777	background	TP53-/-	0.806
ADPRM_s_44778	target	TP53-/-	0.969
ADRM1_s_29951	background	TP53-/-	0.928
ADRM1_s_29952	background	TP53-/-	0.999
ADRM1_s_29953	target	TP53-/-	0.976
ADRM1_s_29954	background	TP53-/-	0.999
AEBP2_s_58401	background	TP53-/-	0.56
AEBP2_s_58402	target	TP53-/-	1
AEBP2_s_58403	background	TP53-/-	0.999
AEBP2_s_58404	background	TP53-/-	1
AFAP1_s_46827	background	TP53-/-	1
AFAP1_s_46828	background	TP53-/-	1
AFAP1_s_46829	target	TP53-/-	1
AFAP1_s_46830	background	TP53-/-	1
AFAP1L1_s_60233	background	TP53-/-	0.966
AFAP1L1_s_60234	target	TP53-/-	1
AFAP1L1_s_60235	background	TP53-/-	0.995
AFAP1L1_s_60236	background	TP53-/-	1
AGA_s_489	target	TP53-/-	0.95
AGA_s_490	background	TP53-/-	1
AGA_s_491	background	TP53-/-	0.847
AGA_s_492	background	TP53-/-	0.868
AGAP2_s_57869	background	TP53-/-	0.92
AGAP2_s_57870	background	TP53-/-	0.932
AGAP2_s_57871	target	TP53-/-	0.753
AGAP2_s_57872	background	TP53-/-	0.814
AGO1_s_35119	target	TP53-/-	1
AGO1_s_35120	background	TP53-/-	1
AGO1_s_35121	background	TP53-/-	1
AGO1_s_35122	background	TP53-/-	0.549
AGTPBP1_s_32347	background	TP53-/-	1
AGTPBP1_s_32348	target	TP53-/-	1
AGTPBP1_s_32349	background	TP53-/-	0.999
AGTPBP1_s_32350	background	TP53-/-	0.999
AGXT2_s_48239	background	TP53-/-	1
AGXT2_s_48240	background	TP53-/-	0.969
AGXT2_s_48241	background	TP53-/-	0.993
AGXT2_s_48242	target	TP53-/-	0.887
AHNAK_s_48747	background	TP53-/-	0.996
AHNAK_s_48748	target	TP53-/-	0.991
AHNAK_s_48749	background	TP53-/-	0.977
AHNAK_s_48750	background	TP53-/-	1
AICDA_s_45387	background	TP53-/-	1
AICDA_s_45388	target	TP53-/-	1
AICDA_s_45389	target	TP53-/-	0.99
AICDA_s_45390	background	TP53-/-	1
AK7_s_58469	background	TP53-/-	1
AK7_s_58470	target	TP53-/-	1
AK7_s_58471	background	TP53-/-	1
AK7_s_58472	background	TP53-/-	1
AKR1B1_s_653	target	TP53-/-	1
AKR1B1_s_654	background	TP53-/-	1
AKR1B1_s_655	background	TP53-/-	1
AKR1B1_s_656	background	TP53-/-	1
AKR1B10_s_44843	target	TP53-/-	0.923
AKR1B10_s_44844	background	TP53-/-	0.934
AKR1B10_s_44845	background	TP53-/-	1
AKR1B10_s_44846	background	TP53-/-	1
AKR1B15_s_73093	background	TP53-/-	0.658
AKR1B15_s_73094	background	TP53-/-	0.996
AKR1B15_s_73095	background	TP53-/-	0.778
AKR1B15_s_73096	target	TP53-/-	1
AKR1C3_s_22541	target	TP53-/-	1
AKR1C3_s_22542	target	TP53-/-	1
AKR1C3_s_22543	background	TP53-/-	1
AKR1C3_s_22544	background	TP53-/-	0.649
AKT1S1_s_53523	background	TP53-/-	0.999
AKT1S1_s_53524	background	TP53-/-	0.996
AKT1S1_s_53525	background	TP53-/-	0.969
AKT1S1_s_53526	target	TP53-/-	0.984
AKT2_s_573	background	TP53-/-	0.508
AKT2_s_574	background	TP53-/-	1
AKT2_s_575	target	TP53-/-	0.976
AKT2_s_576	background	TP53-/-	0.56
AKTIP_s_47711	background	TP53-/-	1
AKTIP_s_47712	target	TP53-/-	1
AKTIP_s_47713	background	TP53-/-	1
AKTIP_s_47714	target	TP53-/-	1
ALAD_s_577	background	TP53-/-	0.612
ALAD_s_578	target	TP53-/-	1
ALAD_s_579	target	TP53-/-	1
ALAD_s_580	background	TP53-/-	0.999
ALDOB_s_645	background	TP53-/-	1
ALDOB_s_646	background	TP53-/-	1
ALDOB_s_647	background	TP53-/-	1
ALDOB_s_648	target	TP53-/-	1
ALG13_s_50199	target	TP53-/-	1
ALG13_s_50200	background	TP53-/-	1
ALG13_s_50201	background	TP53-/-	1
ALG13_s_50202	background	TP53-/-	1
ALG2_s_54839	background	TP53-/-	1
ALG2_s_54840	background	TP53-/-	1
ALG2_s_54841	background	TP53-/-	1
ALG2_s_54842	target	TP53-/-	0.932
ALKBH3_s_65697	background	TP53-/-	1
ALKBH3_s_65698	background	TP53-/-	1
ALKBH3_s_65699	target	TP53-/-	1
ALKBH3_s_65700	target	TP53-/-	1
ALKBH5_s_40907	background	TP53-/-	0.998
ALKBH5_s_40908	background	TP53-/-	1
ALKBH5_s_40909	target	TP53-/-	1
ALKBH5_s_40910	background	TP53-/-	0.998
ALKBH6_s_54631	background	TP53-/-	0.96
ALKBH6_s_54632	target	TP53-/-	1
ALKBH6_s_54633	target	TP53-/-	0.995
ALKBH6_s_54634	background	TP53-/-	1
ALKBH7_s_53275	background	TP53-/-	0.983
ALKBH7_s_53276	target	TP53-/-	0.996
ALKBH7_s_53277	background	TP53-/-	1
ALKBH7_s_53278	background	TP53-/-	1
ALMS1_s_20973	background	TP53-/-	1
ALMS1_s_20974	background	TP53-/-	1
ALMS1_s_20975	target	TP53-/-	1
ALMS1_s_20976	background	TP53-/-	0.999
ALOX15B_s_681	background	TP53-/-	0.545
ALOX15B_s_682	target	TP53-/-	1
ALOX15B_s_683	background	TP53-/-	1
ALOX15B_s_684	background	TP53-/-	1
ALOXE3_s_46795	background	TP53-/-	0.96
ALOXE3_s_46796	target	TP53-/-	1
ALOXE3_s_46797	background	TP53-/-	0.994
ALOXE3_s_46798	background	TP53-/-	0.939
ALPI_s_685	background	TP53-/-	0.952
ALPI_s_686	target	TP53-/-	0.999
ALPI_s_687	background	TP53-/-	0.994
ALPI_s_688	background	TP53-/-	0.998
AMPD1_s_737	background	TP53-/-	1
AMPD1_s_738	background	TP53-/-	1
AMPD1_s_739	target	TP53-/-	0.997
AMPD1_s_740	background	TP53-/-	1
ANGEL1_s_32559	target	TP53-/-	1
ANGEL1_s_32560	background	TP53-/-	1
ANGEL1_s_32561	background	TP53-/-	1
ANGEL1_s_32562	background	TP53-/-	0.998
ANGPTL1_s_23753	background	TP53-/-	0.999
ANGPTL1_s_23754	background	TP53-/-	0.995
ANGPTL1_s_23755	target	TP53-/-	1
ANGPTL1_s_23756	background	TP53-/-	0.982
ANGPTL5_s_66361	target	TP53-/-	1
ANGPTL5_s_66362	background	TP53-/-	1
ANGPTL5_s_66363	background	TP53-/-	1
ANGPTL5_s_66364	background	TP53-/-	1
ANKDD1B_s_74782	target	TP53-/-	1
ANKDD1B_s_74783	background	TP53-/-	1
ANKDD1B_s_74784	background	TP53-/-	1
ANKDD1B_s_74785	background	TP53-/-	1
ANKEF1_s_47155	target	TP53-/-	1
ANKEF1_s_47156	background	TP53-/-	0.958
ANKEF1_s_47157	background	TP53-/-	0.974
ANKEF1_s_47158	background	TP53-/-	0.925
ANKFN1_s_63497	background	TP53-/-	0.993
ANKFN1_s_63498	background	TP53-/-	0.968
ANKFN1_s_63499	background	TP53-/-	0.736
ANKFN1_s_63500	target	TP53-/-	1
ANKHD1_s_40879	background	TP53-/-	1
ANKHD1_s_40880	background	TP53-/-	1
ANKHD1_s_40881	target	TP53-/-	1
ANKHD1_s_40882	background	TP53-/-	1
ANKRA2_s_46375	target	TP53-/-	0.998
ANKRA2_s_46376	background	TP53-/-	1
ANKRA2_s_46377	background	TP53-/-	0.926
ANKRA2_s_46378	background	TP53-/-	1
ANKRD1_s_35479	background	TP53-/-	0.996
ANKRD1_s_35480	background	TP53-/-	1
ANKRD1_s_35481	target	TP53-/-	0.968
ANKRD1_s_35482	background	TP53-/-	0.999
ANKRD11_s_36551	background	TP53-/-	1
ANKRD11_s_36552	background	TP53-/-	0.996
ANKRD11_s_36553	background	TP53-/-	1
ANKRD11_s_36554	target	TP53-/-	1
ANKRD13D_s_68781	background	TP53-/-	0.955
ANKRD13D_s_68782	target	TP53-/-	1
ANKRD13D_s_68783	background	TP53-/-	0.985
ANKRD13D_s_68784	target	TP53-/-	1
ANKRD18A_s_66329	background	TP53-/-	0.985
ANKRD18A_s_66330	background	TP53-/-	0.995
ANKRD18A_s_66331	target	TP53-/-	1
ANKRD18A_s_66332	background	TP53-/-	1
ANKRD18B_s_73129	background	TP53-/-	1
ANKRD18B_s_73130	background	TP53-/-	1
ANKRD18B_s_73131	background	TP53-/-	1
ANKRD18B_s_73132	target	TP53-/-	0.999
ANKRD31_s_66689	target	TP53-/-	1
ANKRD31_s_66690	background	TP53-/-	1
ANKRD31_s_66691	background	TP53-/-	1
ANKRD31_s_66692	background	TP53-/-	1
ANKRD35_s_62061	background	TP53-/-	0.999
ANKRD35_s_62062	background	TP53-/-	0.983
ANKRD35_s_62063	target	TP53-/-	1
ANKRD35_s_62064	background	TP53-/-	0.978
ANKRD65_s_73201	background	TP53-/-	1
ANKRD65_s_73202	background	TP53-/-	0.998
ANKRD65_s_73203	background	TP53-/-	1
ANKRD65_s_73204	target	TP53-/-	1
ANKRD9_s_58465	background	TP53-/-	1
ANKRD9_s_58466	background	TP53-/-	0.951
ANKRD9_s_58467	target	TP53-/-	1
ANKRD9_s_58468	background	TP53-/-	0.997
ANO7_s_37295	background	TP53-/-	1
ANO7_s_37296	background	TP53-/-	1
ANO7_s_37297	target	TP53-/-	1
ANO7_s_37298	background	TP53-/-	0.978
ANP32A_s_21317	target	TP53-/-	0.904
ANP32A_s_21318	background	TP53-/-	0.99
ANP32A_s_21319	background	TP53-/-	1
ANP32A_s_21320	background	TP53-/-	0.975
ANTXR1_s_53039	background	TP53-/-	1
ANTXR1_s_53040	target	TP53-/-	1
ANTXR1_s_53041	background	TP53-/-	0.671
ANTXR1_s_53042	background	TP53-/-	0.898
ANXA11_s_849	target	TP53-/-	0.739
ANXA11_s_850	background	TP53-/-	0.988
ANXA11_s_851	background	TP53-/-	0.88
ANXA11_s_852	background	TP53-/-	0.923
ANXA13_s_853	background	TP53-/-	1
ANXA13_s_854	background	TP53-/-	1
ANXA13_s_855	background	TP53-/-	1
ANXA13_s_856	target	TP53-/-	1
ANXA5_s_837	background	TP53-/-	1
ANXA5_s_838	target	TP53-/-	1
ANXA5_s_839	background	TP53-/-	0.964
ANXA5_s_840	background	TP53-/-	1
AOC1_s_69	background	TP53-/-	0.994
AOC1_s_70	background	TP53-/-	0.883
AOC1_s_71	background	TP53-/-	0.989
AOC1_s_72	target	TP53-/-	0.993
AP2A1_s_449	target	TP53-/-	1
AP2A1_s_450	target	TP53-/-	1
AP2A1_s_451	background	TP53-/-	1
AP2A1_s_452	background	TP53-/-	1
AP3B2_s_21313	background	TP53-/-	1
AP3B2_s_21314	background	TP53-/-	1
AP3B2_s_21315	target	TP53-/-	1
AP3B2_s_21316	background	TP53-/-	1
AP3M2_s_29631	background	TP53-/-	0.998
AP3M2_s_29632	background	TP53-/-	1
AP3M2_s_29633	background	TP53-/-	0.992
AP3M2_s_29634	target	TP53-/-	1
AP4M1_s_24101	background	TP53-/-	1
AP4M1_s_24102	target	TP53-/-	1
AP4M1_s_24103	target	TP53-/-	1
AP4M1_s_24104	background	TP53-/-	1
AP5M1_s_43227	target	TP53-/-	1
AP5M1_s_43228	background	TP53-/-	0.999
AP5M1_s_43229	background	TP53-/-	0.996
AP5M1_s_43230	background	TP53-/-	1
AP5S1_s_42299	background	TP53-/-	0.947
AP5S1_s_42300	background	TP53-/-	0.995
AP5S1_s_42301	background	TP53-/-	0.774
AP5S1_s_42302	target	TP53-/-	0.993
APEH_s_909	background	TP53-/-	0.769
APEH_s_910	target	TP53-/-	1
APEH_s_911	background	TP53-/-	0.959
APEH_s_912	background	TP53-/-	0.998
APH1A_s_37827	background	TP53-/-	1
APH1A_s_37828	target	TP53-/-	1
APH1A_s_37829	background	TP53-/-	1
APH1A_s_37830	background	TP53-/-	1
APIP_s_37703	background	TP53-/-	0.617
APIP_s_37704	target	TP53-/-	1
APIP_s_37705	background	TP53-/-	1
APIP_s_37706	background	TP53-/-	1
APITD1-CORT_s_76014	background	TP53-/-	0.993
APITD1-CORT_s_76015	background	TP53-/-	1
APITD1-CORT_s_76016	background	TP53-/-	1
APITD1-CORT_s_76017	target	TP53-/-	1
APLN_s_23225	background	TP53-/-	0.842
APLN_s_23226	background	TP53-/-	0.989
APLN_s_23227	background	TP53-/-	0.998
APLN_s_23228	target	TP53-/-	0.914
APOBEC4_s_72637	background	TP53-/-	1
APOBEC4_s_72638	background	TP53-/-	1
APOBEC4_s_72639	background	TP53-/-	1
APOBEC4_s_72640	target	TP53-/-	1
APTX_s_40727	target	TP53-/-	1
APTX_s_40728	background	TP53-/-	1
APTX_s_40729	background	TP53-/-	1
APTX_s_40730	target	TP53-/-	1
ARAF_s_1057	background	TP53-/-	0.995
ARAF_s_1058	background	TP53-/-	0.999
ARAF_s_1059	target	TP53-/-	0.983
ARAF_s_1060	background	TP53-/-	1
AREG_s_1069	target	TP53-/-	1
AREG_s_1070	background	TP53-/-	1
AREG_s_1071	background	TP53-/-	1
AREG_s_1072	background	TP53-/-	1
ARF5_s_1089	background	TP53-/-	0.998
ARF5_s_1090	background	TP53-/-	0.994
ARF5_s_1091	target	TP53-/-	1
ARF5_s_1092	background	TP53-/-	0.996
ARFIP2_s_33411	background	TP53-/-	0.998
ARFIP2_s_33412	background	TP53-/-	0.999
ARFIP2_s_33413	background	TP53-/-	1
ARFIP2_s_33414	target	TP53-/-	0.651
ARHGAP15_s_43547	background	TP53-/-	1
ARHGAP15_s_43548	background	TP53-/-	1
ARHGAP15_s_43549	background	TP53-/-	1
ARHGAP15_s_43550	target	TP53-/-	1
ARHGAP25_s_26497	target	TP53-/-	1
ARHGAP25_s_26498	background	TP53-/-	1
ARHGAP25_s_26499	background	TP53-/-	0.999
ARHGAP25_s_26500	background	TP53-/-	1
ARHGAP26_s_31703	background	TP53-/-	0.999
ARHGAP26_s_31704	target	TP53-/-	0.998
ARHGAP26_s_31705	background	TP53-/-	1
ARHGAP26_s_31706	background	TP53-/-	0.998
ARHGAP27_s_64837	background	TP53-/-	0.995
ARHGAP27_s_64838	background	TP53-/-	0.978
ARHGAP27_s_64839	target	TP53-/-	0.937
ARHGAP27_s_64840	background	TP53-/-	0.992
ARHGAP32_s_25817	target	TP53-/-	1
ARHGAP32_s_25818	background	TP53-/-	1
ARHGAP32_s_25819	background	TP53-/-	1
ARHGAP32_s_25820	background	TP53-/-	1
ARHGAP40_s_69557	target	TP53-/-	1
ARHGAP40_s_69558	target	TP53-/-	0.982
ARHGAP40_s_69559	background	TP53-/-	1
ARHGAP40_s_69560	background	TP53-/-	0.994
ARHGAP44_s_26405	background	TP53-/-	0.968
ARHGAP44_s_26406	background	TP53-/-	0.998
ARHGAP44_s_26407	background	TP53-/-	0.853
ARHGAP44_s_26408	target	TP53-/-	0.784
ARHGDIG_s_1149	background	TP53-/-	0.998
ARHGDIG_s_1150	target	TP53-/-	1
ARHGDIG_s_1151	background	TP53-/-	0.726
ARHGDIG_s_1152	background	TP53-/-	0.918
ARHGEF1_s_23985	background	TP53-/-	1
ARHGEF1_s_23986	background	TP53-/-	1
ARHGEF1_s_23987	target	TP53-/-	1
ARHGEF1_s_23988	background	TP53-/-	1
ARHGEF28_s_47595	background	TP53-/-	0.999
ARHGEF28_s_47596	background	TP53-/-	1
ARHGEF28_s_47597	target	TP53-/-	1
ARHGEF28_s_47598	background	TP53-/-	0.832
ARHGEF37_s_71361	background	TP53-/-	1
ARHGEF37_s_71362	target	TP53-/-	1
ARHGEF37_s_71363	background	TP53-/-	1
ARHGEF37_s_71364	background	TP53-/-	1
ARHGEF4_s_37303	target	TP53-/-	1
ARHGEF4_s_37304	background	TP53-/-	1
ARHGEF4_s_37305	background	TP53-/-	1
ARHGEF4_s_37306	background	TP53-/-	1
ARHGEF6_s_24897	background	TP53-/-	0.961
ARHGEF6_s_24898	background	TP53-/-	1
ARHGEF6_s_24899	background	TP53-/-	0.966
ARHGEF6_s_24900	target	TP53-/-	1
ARID3C_s_60601	background	TP53-/-	0.938
ARID3C_s_60602	target	TP53-/-	0.998
ARID3C_s_60603	background	TP53-/-	0.999
ARID3C_s_60604	background	TP53-/-	0.986
ARIH2_s_28041	background	TP53-/-	1
ARIH2_s_28042	background	TP53-/-	1
ARIH2_s_28043	target	TP53-/-	1
ARIH2_s_28044	background	TP53-/-	1
ARL11_s_57561	background	TP53-/-	1
ARL11_s_57562	background	TP53-/-	0.732
ARL11_s_57563	target	TP53-/-	1
ARL11_s_57564	background	TP53-/-	1
ARL14EP_s_58269	background	TP53-/-	0.998
ARL14EP_s_58270	background	TP53-/-	0.944
ARL14EP_s_58271	target	TP53-/-	1
ARL14EP_s_58272	background	TP53-/-	0.992
ARL4C_s_27073	background	TP53-/-	0.999
ARL4C_s_27074	background	TP53-/-	1
ARL4C_s_27075	target	TP53-/-	1
ARL4C_s_27076	background	TP53-/-	1
ARL4D_s_1085	background	TP53-/-	0.897
ARL4D_s_1086	background	TP53-/-	0.91
ARL4D_s_1087	target	TP53-/-	0.978
ARL4D_s_1088	background	TP53-/-	0.858
ARL5C_s_71849	background	TP53-/-	0.915
ARL5C_s_71850	target	TP53-/-	0.688
ARL5C_s_71851	target	TP53-/-	0.888
ARL5C_s_71852	background	TP53-/-	0.837
ARL6IP6_s_62449	background	TP53-/-	1
ARL6IP6_s_62450	target	TP53-/-	0.992
ARL6IP6_s_62451	background	TP53-/-	0.959
ARL6IP6_s_62452	background	TP53-/-	0.997
ARL9_s_60109	background	TP53-/-	1
ARL9_s_60110	background	TP53-/-	0.919
ARL9_s_60111	background	TP53-/-	0.689
ARL9_s_60112	target	TP53-/-	0.964
ARMC4_s_41659	background	TP53-/-	0.999
ARMC4_s_41660	target	TP53-/-	1
ARMC4_s_41661	background	TP53-/-	0.759
ARMC4_s_41662	background	TP53-/-	0.994
ARMC5_s_49971	background	TP53-/-	1
ARMC5_s_49972	target	TP53-/-	0.998
ARMC5_s_49973	background	TP53-/-	0.666
ARMC5_s_49974	background	TP53-/-	0.921
ARMCX3_s_39047	background	TP53-/-	1
ARMCX3_s_39048	background	TP53-/-	1
ARMCX3_s_39049	background	TP53-/-	1
ARMCX3_s_39050	target	TP53-/-	1
ARMS2_s_70821	background	TP53-/-	0.953
ARMS2_s_70822	background	TP53-/-	1
ARMS2_s_70823	target	TP53-/-	1
ARMS2_s_70824	target	TP53-/-	1
ARPC4-TTLL3_s_76002	background	TP53-/-	1
ARPC4-TTLL3_s_76003	background	TP53-/-	1
ARPC4-TTLL3_s_76004	background	TP53-/-	1
ARPC4-TTLL3_s_76005	target	TP53-/-	1
ARPC5_s_26973	background	TP53-/-	0.878
ARPC5_s_26974	target	TP53-/-	1
ARPC5_s_26975	background	TP53-/-	0.953
ARPC5_s_26976	target	TP53-/-	0.995
ARSB_s_1197	background	TP53-/-	0.752
ARSB_s_1198	background	TP53-/-	0.993
ARSB_s_1199	background	TP53-/-	0.883
ARSB_s_1200	target	TP53-/-	0.665
ART1_s_1217	background	TP53-/-	0.736
ART1_s_1218	background	TP53-/-	1
ART1_s_1219	background	TP53-/-	0.989
ART1_s_1220	target	TP53-/-	0.988
ARX_s_64125	background	TP53-/-	1
ARX_s_64126	background	TP53-/-	1
ARX_s_64127	target	TP53-/-	1
ARX_s_64128	background	TP53-/-	1
ASAH2_s_44303	background	TP53-/-	0.999
ASAH2_s_44304	background	TP53-/-	1
ASAH2_s_44305	target	TP53-/-	1
ASAH2_s_44306	background	TP53-/-	1
ASB18_s_72333	background	TP53-/-	1
ASB18_s_72334	background	TP53-/-	0.998
ASB18_s_72335	target	TP53-/-	0.768
ASB18_s_72336	background	TP53-/-	0.992
ASB3_s_37907	background	TP53-/-	1
ASB3_s_37908	background	TP53-/-	1
ASB3_s_37909	background	TP53-/-	0.996
ASB3_s_37910	target	TP53-/-	0.984
ASCC1_s_37511	background	TP53-/-	1
ASCC1_s_37512	background	TP53-/-	0.969
ASCC1_s_37513	background	TP53-/-	0.964
ASCC1_s_37514	target	TP53-/-	0.976
ASIC1_s_129	background	TP53-/-	0.998
ASIC1_s_130	target	TP53-/-	1
ASIC1_s_131	background	TP53-/-	0.627
ASIC1_s_132	background	TP53-/-	0.999
ASIP_s_1253	background	TP53-/-	0.999
ASIP_s_1254	background	TP53-/-	0.997
ASIP_s_1255	background	TP53-/-	0.913
ASIP_s_1256	target	TP53-/-	1
ASTN2_s_32211	target	TP53-/-	1
ASTN2_s_32212	background	TP53-/-	0.981
ASTN2_s_32213	background	TP53-/-	1
ASTN2_s_32214	background	TP53-/-	0.997
ATF3_s_1301	background	TP53-/-	0.989
ATF3_s_1302	background	TP53-/-	0.996
ATF3_s_1303	background	TP53-/-	0.984
ATF3_s_1304	target	TP53-/-	0.99
ATF5_s_30891	background	TP53-/-	0.995
ATF5_s_30892	target	TP53-/-	0.988
ATF5_s_30893	background	TP53-/-	1
ATF5_s_30894	background	TP53-/-	0.998
ATG10_s_52439	background	TP53-/-	0.782
ATG10_s_52440	background	TP53-/-	0.746
ATG10_s_52441	background	TP53-/-	0.996
ATG10_s_52442	target	TP53-/-	1
ATG13_s_25933	background	TP53-/-	1
ATG13_s_25934	target	TP53-/-	1
ATG13_s_25935	background	TP53-/-	1
ATG13_s_25936	background	TP53-/-	1
ATN1_s_5061	background	TP53-/-	0.76
ATN1_s_5062	background	TP53-/-	0.978
ATN1_s_5063	background	TP53-/-	0.757
ATN1_s_5064	target	TP53-/-	0.992
ATOH8_s_54459	target	TP53-/-	1
ATOH8_s_54460	background	TP53-/-	1
ATOH8_s_54461	background	TP53-/-	1
ATOH8_s_54462	background	TP53-/-	1
ATP10B_s_31787	background	TP53-/-	0.81
ATP10B_s_31788	background	TP53-/-	0.996
ATP10B_s_31789	background	TP53-/-	1
ATP10B_s_31790	target	TP53-/-	1
ATP13A5_s_69653	background	TP53-/-	0.998
ATP13A5_s_69654	background	TP53-/-	1
ATP13A5_s_69655	background	TP53-/-	0.987
ATP13A5_s_69656	target	TP53-/-	1
ATP1B2_s_1353	background	TP53-/-	0.998
ATP1B2_s_1354	background	TP53-/-	1
ATP1B2_s_1355	background	TP53-/-	1
ATP1B2_s_1356	target	TP53-/-	1
ATP1B3_s_1357	background	TP53-/-	0.995
ATP1B3_s_1358	background	TP53-/-	0.982
ATP1B3_s_1359	target	TP53-/-	1
ATP1B3_s_1360	background	TP53-/-	0.61
ATP2A1_s_1365	background	TP53-/-	0.907
ATP2A1_s_1366	background	TP53-/-	0.983
ATP2A1_s_1367	background	TP53-/-	0.998
ATP2A1_s_1368	target	TP53-/-	0.944
ATP5B_s_1409	background	TP53-/-	0.621
ATP5B_s_1410	background	TP53-/-	0.989
ATP5B_s_1411	target	TP53-/-	1
ATP5B_s_1412	background	TP53-/-	1
ATP5G2_s_1433	background	TP53-/-	0.936
ATP5G2_s_1434	target	TP53-/-	0.987
ATP5G2_s_1435	background	TP53-/-	0.916
ATP5G2_s_1436	background	TP53-/-	0.996
ATP5J_s_1445	background	TP53-/-	1
ATP5J_s_1446	background	TP53-/-	1
ATP5J_s_1447	target	TP53-/-	1
ATP5J_s_1448	background	TP53-/-	1
ATP6V0A4_s_37267	target	TP53-/-	1
ATP6V0A4_s_37268	background	TP53-/-	1
ATP6V0A4_s_37269	target	TP53-/-	1
ATP6V0A4_s_37270	background	TP53-/-	0.957
ATP6V0D2_s_66185	target	TP53-/-	1
ATP6V0D2_s_66186	background	TP53-/-	0.972
ATP6V0D2_s_66187	background	TP53-/-	0.947
ATP6V0D2_s_66188	background	TP53-/-	0.93
ATP6V0E1_s_23545	background	TP53-/-	1
ATP6V0E1_s_23546	target	TP53-/-	1
ATP6V0E1_s_23547	background	TP53-/-	1
ATP6V0E1_s_23548	background	TP53-/-	1
ATP6V1B2_s_1457	background	TP53-/-	1
ATP6V1B2_s_1458	background	TP53-/-	1
ATP6V1B2_s_1459	background	TP53-/-	1
ATP6V1B2_s_1460	target	TP53-/-	1
ATRNL1_s_34395	target	TP53-/-	1
ATRNL1_s_34396	background	TP53-/-	1
ATRNL1_s_34397	background	TP53-/-	1
ATRNL1_s_34398	background	TP53-/-	1
ATRX_s_1505	background	TP53-/-	1
ATRX_s_1506	background	TP53-/-	1
ATRX_s_1507	background	TP53-/-	1
ATRX_s_1508	target	TP53-/-	1
ATXN2L_s_30663	background	TP53-/-	0.996
ATXN2L_s_30664	background	TP53-/-	1
ATXN2L_s_30665	background	TP53-/-	0.996
ATXN2L_s_30666	target	TP53-/-	1
ATXN7_s_16849	target	TP53-/-	1
ATXN7_s_16850	background	TP53-/-	1
ATXN7_s_16851	background	TP53-/-	1
ATXN7_s_16852	background	TP53-/-	1
AURKC_s_18425	background	TP53-/-	1
AURKC_s_18426	target	TP53-/-	1
AURKC_s_18427	background	TP53-/-	1
AURKC_s_18428	background	TP53-/-	1
AVIL_s_28891	target	TP53-/-	1
AVIL_s_28892	background	TP53-/-	0.988
AVIL_s_28893	background	TP53-/-	1
AVIL_s_28894	background	TP53-/-	0.979
AVL9_s_31667	background	TP53-/-	1
AVL9_s_31668	background	TP53-/-	1
AVL9_s_31669	background	TP53-/-	1
AVL9_s_31670	target	TP53-/-	0.501
AVP_s_1521	target	TP53-/-	0.999
AVP_s_1522	background	TP53-/-	0.982
AVP_s_1523	background	TP53-/-	0.997
AVP_s_1524	background	TP53-/-	1
AVPI1_s_46843	background	TP53-/-	1
AVPI1_s_46844	target	TP53-/-	0.754
AVPI1_s_46845	background	TP53-/-	0.998
AVPI1_s_46846	background	TP53-/-	0.92
AXIN1_s_21561	background	TP53-/-	0.997
AXIN1_s_21562	background	TP53-/-	0.998
AXIN1_s_21563	target	TP53-/-	1
AXIN1_s_21564	background	TP53-/-	1
AXL_s_1537	background	TP53-/-	1
AXL_s_1538	background	TP53-/-	1
AXL_s_1539	target	TP53-/-	0.997
AXL_s_1540	background	TP53-/-	1
B3GALT2_s_22741	background	TP53-/-	0.998
B3GALT2_s_22742	target	TP53-/-	0.657
B3GALT2_s_22743	background	TP53-/-	0.993
B3GALT2_s_22744	background	TP53-/-	0.902
B3GALTL_s_61385	target	TP53-/-	1
B3GALTL_s_61386	background	TP53-/-	0.997
B3GALTL_s_61387	background	TP53-/-	1
B3GALTL_s_61388	background	TP53-/-	1
B3GNT4_s_49195	target	TP53-/-	0.986
B3GNT4_s_49196	background	TP53-/-	0.884
B3GNT4_s_49197	background	TP53-/-	1
B3GNT4_s_49198	background	TP53-/-	1
B3GNT8_s_70381	target	TP53-/-	1
B3GNT8_s_70382	background	TP53-/-	1
B3GNT8_s_70383	background	TP53-/-	1
B3GNT8_s_70384	background	TP53-/-	0.997
B4GALNT2_s_58841	background	TP53-/-	0.999
B4GALNT2_s_58842	target	TP53-/-	0.999
B4GALNT2_s_58843	background	TP53-/-	0.996
B4GALNT2_s_58844	background	TP53-/-	1
B4GALNT3_s_67321	background	TP53-/-	0.913
B4GALNT3_s_67322	background	TP53-/-	1
B4GALNT3_s_67323	background	TP53-/-	0.997
B4GALNT3_s_67324	target	TP53-/-	1
B4GALT1_s_7093	background	TP53-/-	1
B4GALT1_s_7094	target	TP53-/-	1
B4GALT1_s_7095	background	TP53-/-	1
B4GALT1_s_7096	background	TP53-/-	1
B4GALT5_s_24521	background	TP53-/-	0.984
B4GALT5_s_24522	target	TP53-/-	0.801
B4GALT5_s_24523	background	TP53-/-	0.962
B4GALT5_s_24524	background	TP53-/-	0.997
B9D1_s_35519	target	TP53-/-	0.993
B9D1_s_35520	background	TP53-/-	0.824
B9D1_s_35521	background	TP53-/-	0.634
B9D1_s_35522	background	TP53-/-	0.983
BAALC_s_50207	background	TP53-/-	0.999
BAALC_s_50208	background	TP53-/-	0.987
BAALC_s_50209	background	TP53-/-	1
BAALC_s_50210	target	TP53-/-	1
BAG1_s_1565	background	TP53-/-	0.994
BAG1_s_1566	target	TP53-/-	0.984
BAG1_s_1567	background	TP53-/-	0.996
BAG1_s_1568	background	TP53-/-	1
BAG4_s_25117	background	TP53-/-	0.99
BAG4_s_25118	target	TP53-/-	0.6
BAG4_s_25119	background	TP53-/-	0.997
BAG4_s_25120	background	TP53-/-	0.7
BAHCC1_s_45975	background	TP53-/-	1
BAHCC1_s_45976	background	TP53-/-	1
BAHCC1_s_45977	background	TP53-/-	1
BAHCC1_s_45978	target	TP53-/-	0.999
BAIAP2_s_28145	target	TP53-/-	0.996
BAIAP2_s_28146	background	TP53-/-	0.995
BAIAP2_s_28147	background	TP53-/-	0.837
BAIAP2_s_28148	background	TP53-/-	0.987
BAMBI_s_33763	target	TP53-/-	1
BAMBI_s_33764	background	TP53-/-	0.996
BAMBI_s_33765	background	TP53-/-	1
BAMBI_s_33766	background	TP53-/-	1
BANF2_s_61013	target	TP53-/-	1
BANF2_s_61014	background	TP53-/-	1
BANF2_s_61015	background	TP53-/-	1
BANF2_s_61016	background	TP53-/-	1
BARHL1_s_44403	target	TP53-/-	1
BARHL1_s_44404	background	TP53-/-	1
BARHL1_s_44405	background	TP53-/-	0.999
BARHL1_s_44406	target	TP53-/-	1
BASP1_s_27989	background	TP53-/-	1
BASP1_s_27990	background	TP53-/-	0.999
BASP1_s_27991	target	TP53-/-	1
BASP1_s_27992	background	TP53-/-	1
BATF3_s_42575	background	TP53-/-	1
BATF3_s_42576	target	TP53-/-	1
BATF3_s_42577	background	TP53-/-	1
BATF3_s_42578	background	TP53-/-	1
BAZ1A_s_30379	background	TP53-/-	0.911
BAZ1A_s_30380	target	TP53-/-	1
BAZ1A_s_30381	background	TP53-/-	0.98
BAZ1A_s_30382	background	TP53-/-	1
BAZ1B_s_23637	background	TP53-/-	1
BAZ1B_s_23638	background	TP53-/-	1
BAZ1B_s_23639	target	TP53-/-	1
BAZ1B_s_23640	background	TP53-/-	0.994
BAZ2B_s_37003	background	TP53-/-	0.972
BAZ2B_s_37004	background	TP53-/-	0.951
BAZ2B_s_37005	target	TP53-/-	0.999
BAZ2B_s_37006	background	TP53-/-	1
BCAP31_s_27113	background	TP53-/-	0.997
BCAP31_s_27114	target	TP53-/-	1
BCAP31_s_27115	background	TP53-/-	0.989
BCAP31_s_27116	background	TP53-/-	0.579
BCAS4_s_42923	background	TP53-/-	0.743
BCAS4_s_42924	background	TP53-/-	0.954
BCAS4_s_42925	target	TP53-/-	0.805
BCAS4_s_42926	background	TP53-/-	0.984
BCAT2_s_1613	background	TP53-/-	1
BCAT2_s_1614	target	TP53-/-	0.951
BCAT2_s_1615	background	TP53-/-	0.835
BCAT2_s_1616	background	TP53-/-	1
BCKDHA_s_1621	background	TP53-/-	0.997
BCKDHA_s_1622	background	TP53-/-	0.997
BCKDHA_s_1623	background	TP53-/-	1
BCKDHA_s_1624	target	TP53-/-	0.709
BCKDK_s_27669	background	TP53-/-	1
BCKDK_s_27670	background	TP53-/-	0.986
BCKDK_s_27671	background	TP53-/-	0.999
BCKDK_s_27672	target	TP53-/-	1
BCL2L14_s_49199	background	TP53-/-	1
BCL2L14_s_49200	background	TP53-/-	1
BCL2L14_s_49201	background	TP53-/-	1
BCL2L14_s_49202	target	TP53-/-	1
BDH1_s_1685	background	TP53-/-	1
BDH1_s_1686	target	TP53-/-	0.997
BDH1_s_1687	background	TP53-/-	0.963
BDH1_s_1688	background	TP53-/-	0.924
BDP1_s_43467	background	TP53-/-	0.975
BDP1_s_43468	background	TP53-/-	0.999
BDP1_s_43469	background	TP53-/-	0.995
BDP1_s_43470	target	TP53-/-	1
BEAN1_s_61553	background	TP53-/-	0.998
BEAN1_s_61554	background	TP53-/-	0.995
BEAN1_s_61555	background	TP53-/-	1
BEAN1_s_61556	target	TP53-/-	0.649
BEX1_s_43599	background	TP53-/-	1
BEX1_s_43600	background	TP53-/-	1
BEX1_s_43601	background	TP53-/-	1
BEX1_s_43602	target	TP53-/-	1
BHMT2_s_33511	target	TP53-/-	0.999
BHMT2_s_33512	background	TP53-/-	0.995
BHMT2_s_33513	background	TP53-/-	0.99
BHMT2_s_33514	background	TP53-/-	0.848
BIN1_s_753	background	TP53-/-	0.651
BIN1_s_754	background	TP53-/-	0.992
BIN1_s_755	background	TP53-/-	0.868
BIN1_s_756	target	TP53-/-	0.865
BLVRA_s_1753	background	TP53-/-	0.961
BLVRA_s_1754	background	TP53-/-	1
BLVRA_s_1755	target	TP53-/-	1
BLVRA_s_1756	background	TP53-/-	0.799
BLVRB_s_1757	background	TP53-/-	1
BLVRB_s_1758	background	TP53-/-	1
BLVRB_s_1759	background	TP53-/-	1
BLVRB_s_1760	target	TP53-/-	1
BMP1_s_1769	background	TP53-/-	1
BMP1_s_1770	target	TP53-/-	1
BMP1_s_1771	background	TP53-/-	1
BMP1_s_1772	background	TP53-/-	0.999
BMP15_s_24189	target	TP53-/-	1
BMP15_s_24190	background	TP53-/-	1
BMP15_s_24191	background	TP53-/-	1
BMP15_s_24192	background	TP53-/-	0.994
BMP6_s_1789	background	TP53-/-	0.983
BMP6_s_1790	background	TP53-/-	1
BMP6_s_1791	background	TP53-/-	0.998
BMP6_s_1792	target	TP53-/-	1
BMX_s_1813	background	TP53-/-	1
BMX_s_1814	target	TP53-/-	1
BMX_s_1815	background	TP53-/-	1
BMX_s_1816	background	TP53-/-	1
BNC2_s_40583	background	TP53-/-	0.976
BNC2_s_40584	background	TP53-/-	0.972
BNC2_s_40585	target	TP53-/-	0.976
BNC2_s_40586	background	TP53-/-	0.989
BNIP2_s_1825	background	TP53-/-	0.997
BNIP2_s_1826	target	TP53-/-	0.827
BNIP2_s_1827	background	TP53-/-	0.998
BNIP2_s_1828	background	TP53-/-	0.996
BNIP3L_s_1833	target	TP53-/-	1
BNIP3L_s_1834	background	TP53-/-	1
BNIP3L_s_1835	background	TP53-/-	1
BNIP3L_s_1836	background	TP53-/-	1
BNIPL_s_62165	background	TP53-/-	0.979
BNIPL_s_62166	target	TP53-/-	0.994
BNIPL_s_62167	background	TP53-/-	0.966
BNIPL_s_62168	background	TP53-/-	0.998
BOD1L2_s_67701	background	TP53-/-	0.984
BOD1L2_s_67702	background	TP53-/-	1
BOD1L2_s_67703	target	TP53-/-	0.991
BOD1L2_s_67704	background	TP53-/-	0.997
BOLL_s_48619	background	TP53-/-	1
BOLL_s_48620	background	TP53-/-	1
BOLL_s_48621	target	TP53-/-	1
BOLL_s_48622	background	TP53-/-	1
BPIFA2_s_60877	background	TP53-/-	0.999
BPIFA2_s_60878	background	TP53-/-	1
BPIFA2_s_60879	background	TP53-/-	1
BPIFA2_s_60880	target	TP53-/-	0.999
BRAF_s_1865	background	TP53-/-	1
BRAF_s_1866	target	TP53-/-	1
BRAF_s_1867	background	TP53-/-	1
BRAF_s_1868	background	TP53-/-	1
BRAP_s_21573	background	TP53-/-	1
BRAP_s_21574	target	TP53-/-	1
BRAP_s_21575	background	TP53-/-	0.996
BRAP_s_21576	background	TP53-/-	1
BRF2_s_42219	background	TP53-/-	1
BRF2_s_42220	background	TP53-/-	0.999
BRF2_s_42221	background	TP53-/-	1
BRF2_s_42222	target	TP53-/-	1
BRINP1_s_4537	background	TP53-/-	0.967
BRINP1_s_4538	target	TP53-/-	0.971
BRINP1_s_4539	background	TP53-/-	0.914
BRINP1_s_4540	background	TP53-/-	0.991
BRPF1_s_21013	background	TP53-/-	1
BRPF1_s_21014	target	TP53-/-	1
BRPF1_s_21015	background	TP53-/-	1
BRPF1_s_21016	target	TP53-/-	1
BRSK1_s_53619	background	TP53-/-	1
BRSK1_s_53620	background	TP53-/-	1
BRSK1_s_53621	target	TP53-/-	1
BRSK1_s_53622	background	TP53-/-	0.961
BSN_s_23421	background	TP53-/-	1
BSN_s_23422	background	TP53-/-	1
BSN_s_23423	target	TP53-/-	1
BSN_s_23424	background	TP53-/-	0.998
BST2_s_1897	background	TP53-/-	0.853
BST2_s_1898	background	TP53-/-	0.976
BST2_s_1899	background	TP53-/-	0.992
BST2_s_1900	target	TP53-/-	0.947
BSX_s_71725	background	TP53-/-	1
BSX_s_71726	background	TP53-/-	1
BSX_s_71727	background	TP53-/-	0.998
BSX_s_71728	target	TP53-/-	1
BTBD16_s_58057	background	TP53-/-	0.828
BTBD16_s_58058	background	TP53-/-	0.978
BTBD16_s_58059	background	TP53-/-	0.932
BTBD16_s_58060	target	TP53-/-	1
BTBD18_s_73786	background	TP53-/-	1
BTBD18_s_73787	target	TP53-/-	1
BTBD18_s_73788	background	TP53-/-	0.896
BTBD18_s_73789	background	TP53-/-	0.992
BTN3A3_s_27905	background	TP53-/-	0.924
BTN3A3_s_27906	background	TP53-/-	0.992
BTN3A3_s_27907	background	TP53-/-	1
BTN3A3_s_27908	target	TP53-/-	1
BZW1_s_25621	background	TP53-/-	0.997
BZW1_s_25622	target	TP53-/-	1
BZW1_s_25623	background	TP53-/-	0.999
BZW1_s_25624	background	TP53-/-	0.998
BZW2_s_36247	target	TP53-/-	1
BZW2_s_36248	background	TP53-/-	0.999
BZW2_s_36249	background	TP53-/-	0.935
BZW2_s_36250	target	TP53-/-	1
C10orf120_s_72125	background	TP53-/-	1
C10orf120_s_72126	background	TP53-/-	0.996
C10orf120_s_72127	background	TP53-/-	1
C10orf120_s_72128	target	TP53-/-	1
C10orf128_s_64133	background	TP53-/-	1
C10orf128_s_64134	target	TP53-/-	1
C10orf128_s_64135	background	TP53-/-	1
C10orf128_s_64136	background	TP53-/-	1
C10orf54_s_47411	background	TP53-/-	1
C10orf54_s_47412	background	TP53-/-	1
C10orf54_s_47413	background	TP53-/-	0.992
C10orf54_s_47414	target	TP53-/-	1
C11orf30_s_44667	background	TP53-/-	1
C11orf30_s_44668	target	TP53-/-	0.999
C11orf30_s_44669	background	TP53-/-	1
C11orf30_s_44670	background	TP53-/-	1
C11orf31_s_67109	background	TP53-/-	0.676
C11orf31_s_67110	target	TP53-/-	1
C11orf31_s_67111	background	TP53-/-	0.943
C11orf31_s_67112	target	TP53-/-	0.953
C12orf43_s_48227	target	TP53-/-	1
C12orf43_s_48228	background	TP53-/-	0.997
C12orf43_s_48229	background	TP53-/-	0.999
C12orf43_s_48230	background	TP53-/-	0.997
C12orf54_s_58349	background	TP53-/-	1
C12orf54_s_58350	background	TP53-/-	1
C12orf54_s_58351	target	TP53-/-	1
C12orf54_s_58352	background	TP53-/-	1
C12orf56_s_57553	target	TP53-/-	1
C12orf56_s_57554	background	TP53-/-	1
C12orf56_s_57555	background	TP53-/-	1
C12orf56_s_57556	background	TP53-/-	0.989
C12orf57_s_56973	background	TP53-/-	0.932
C12orf57_s_56974	background	TP53-/-	0.953
C12orf57_s_56975	background	TP53-/-	0.562
C12orf57_s_56976	target	TP53-/-	0.534
C12orf73_s_74722	background	TP53-/-	1
C12orf73_s_74723	background	TP53-/-	0.997
C12orf73_s_74724	target	TP53-/-	1
C12orf73_s_74725	background	TP53-/-	1
C12orf80_s_67349	background	TP53-/-	1
C12orf80_s_67350	background	TP53-/-	1
C12orf80_s_67351	background	TP53-/-	1
C12orf80_s_67352	target	TP53-/-	1
C14orf166_s_39191	background	TP53-/-	1
C14orf166_s_39192	background	TP53-/-	1
C14orf166_s_39193	target	TP53-/-	1
C14orf166_s_39194	background	TP53-/-	1
C14orf180_s_72189	background	TP53-/-	0.577
C14orf180_s_72190	background	TP53-/-	0.974
C14orf180_s_72191	target	TP53-/-	0.957
C14orf180_s_72192	background	TP53-/-	0.99
C14orf80_s_67449	background	TP53-/-	1
C14orf80_s_67450	background	TP53-/-	1
C14orf80_s_67451	background	TP53-/-	1
C14orf80_s_67452	target	TP53-/-	1
C14orf93_s_47027	background	TP53-/-	0.997
C14orf93_s_47028	background	TP53-/-	0.997
C14orf93_s_47029	target	TP53-/-	0.999
C14orf93_s_47030	background	TP53-/-	0.989
C15orf43_s_61457	target	TP53-/-	1
C15orf43_s_61458	background	TP53-/-	0.996
C15orf43_s_61459	background	TP53-/-	0.832
C15orf43_s_61460	background	TP53-/-	0.99
C15orf57_s_55463	background	TP53-/-	0.985
C15orf57_s_55464	background	TP53-/-	0.875
C15orf57_s_55465	target	TP53-/-	0.919
C15orf57_s_55466	background	TP53-/-	0.998
C15orf62_s_73774	target	TP53-/-	1
C15orf62_s_73775	background	TP53-/-	1
C15orf62_s_73776	background	TP53-/-	1
C15orf62_s_73777	background	TP53-/-	1
C16orf72_s_36351	background	TP53-/-	0.997
C16orf72_s_36352	background	TP53-/-	0.91
C16orf72_s_36353	target	TP53-/-	0.997
C16orf72_s_36354	background	TP53-/-	0.989
C16orf78_s_58681	background	TP53-/-	0.891
C16orf78_s_58682	background	TP53-/-	1
C16orf78_s_58683	target	TP53-/-	1
C16orf78_s_58684	background	TP53-/-	0.968
C16orf82_s_63489	target	TP53-/-	1
C16orf82_s_63490	background	TP53-/-	0.999
C16orf82_s_63491	target	TP53-/-	1
C16orf82_s_63492	background	TP53-/-	0.999
C17orf50_s_61685	background	TP53-/-	1
C17orf50_s_61686	background	TP53-/-	0.981
C17orf50_s_61687	background	TP53-/-	0.907
C17orf50_s_61688	target	TP53-/-	0.998
C17orf58_s_67593	background	TP53-/-	0.999
C17orf58_s_67594	target	TP53-/-	1
C17orf58_s_67595	background	TP53-/-	1
C17orf58_s_67596	background	TP53-/-	0.954
C17orf62_s_49223	background	TP53-/-	1
C17orf62_s_49224	target	TP53-/-	1
C17orf62_s_49225	target	TP53-/-	1
C17orf62_s_49226	background	TP53-/-	1
C17orf74_s_64857	target	TP53-/-	0.805
C17orf74_s_64858	background	TP53-/-	0.599
C17orf74_s_64859	background	TP53-/-	1
C17orf74_s_64860	background	TP53-/-	0.999
C17orf78_s_67637	background	TP53-/-	0.917
C17orf78_s_67638	target	TP53-/-	0.86
C17orf78_s_67639	background	TP53-/-	0.994
C17orf78_s_67640	background	TP53-/-	1
C17orf82_s_71021	background	TP53-/-	0.998
C17orf82_s_71022	background	TP53-/-	0.999
C17orf82_s_71023	background	TP53-/-	0.6
C17orf82_s_71024	target	TP53-/-	0.991
C17orf89_s_67673	background	TP53-/-	0.997
C17orf89_s_67674	background	TP53-/-	1
C17orf89_s_67675	background	TP53-/-	0.988
C17orf89_s_67676	target	TP53-/-	0.949
C17orf96_s_75540	background	TP53-/-	1
C17orf96_s_75541	background	TP53-/-	0.998
C17orf96_s_75542	background	TP53-/-	0.999
C17orf96_s_75543	target	TP53-/-	1
C18orf63_s_73890	target	TP53-/-	1
C18orf63_s_73891	background	TP53-/-	1
C18orf63_s_73892	background	TP53-/-	1
C18orf63_s_73893	background	TP53-/-	1
C19orf18_s_61817	target	TP53-/-	0.98
C19orf18_s_61818	background	TP53-/-	0.836
C19orf18_s_61819	background	TP53-/-	0.987
C19orf18_s_61820	background	TP53-/-	0.991
C19orf33_s_47299	target	TP53-/-	1
C19orf33_s_47300	background	TP53-/-	0.999
C19orf33_s_47301	background	TP53-/-	1
C19orf33_s_47302	target	TP53-/-	1
C19orf40_s_55845	target	TP53-/-	0.949
C19orf40_s_55846	background	TP53-/-	0.809
C19orf40_s_55847	background	TP53-/-	0.996
C19orf40_s_55848	background	TP53-/-	0.939
C19orf45_s_70353	background	TP53-/-	0.926
C19orf45_s_70354	background	TP53-/-	0.891
C19orf45_s_70355	background	TP53-/-	0.982
C19orf45_s_70356	target	TP53-/-	1
C19orf47_s_59173	background	TP53-/-	0.86
C19orf47_s_59174	target	TP53-/-	0.998
C19orf47_s_59175	target	TP53-/-	0.991
C19orf47_s_59176	background	TP53-/-	1
C19orf53_s_36267	background	TP53-/-	1
C19orf53_s_36268	target	TP53-/-	1
C19orf53_s_36269	target	TP53-/-	1
C19orf53_s_36270	background	TP53-/-	1
C19orf60_s_41419	target	TP53-/-	0.999
C19orf60_s_41420	background	TP53-/-	1
C19orf60_s_41421	background	TP53-/-	1
C19orf60_s_41422	background	TP53-/-	1
C19orf68_s_70389	background	TP53-/-	0.989
C19orf68_s_70390	background	TP53-/-	1
C19orf68_s_70391	background	TP53-/-	1
C19orf68_s_70392	target	TP53-/-	1
C1orf106_s_43303	target	TP53-/-	1
C1orf106_s_43304	background	TP53-/-	1
C1orf106_s_43305	background	TP53-/-	1
C1orf106_s_43306	background	TP53-/-	1
C1orf116_s_48943	background	TP53-/-	1
C1orf116_s_48944	background	TP53-/-	1
C1orf116_s_48945	background	TP53-/-	1
C1orf116_s_48946	target	TP53-/-	1
C1orf131_s_59453	background	TP53-/-	1
C1orf131_s_59454	background	TP53-/-	1
C1orf131_s_59455	background	TP53-/-	1
C1orf131_s_59456	target	TP53-/-	1
C1orf158_s_56473	target	TP53-/-	1
C1orf158_s_56474	background	TP53-/-	1
C1orf158_s_56475	background	TP53-/-	1
C1orf158_s_56476	background	TP53-/-	1
C1orf195_s_74474	background	TP53-/-	1
C1orf195_s_74475	background	TP53-/-	1
C1orf195_s_74476	background	TP53-/-	1
C1orf195_s_74477	target	TP53-/-	1
C1orf216_s_59409	target	TP53-/-	1
C1orf216_s_59410	background	TP53-/-	1
C1orf216_s_59411	background	TP53-/-	1
C1orf216_s_59412	background	TP53-/-	0.989
C1orf226_s_72273	background	TP53-/-	0.994
C1orf226_s_72274	background	TP53-/-	1
C1orf226_s_72275	target	TP53-/-	1
C1orf226_s_72276	background	TP53-/-	0.998
C1orf95_s_70433	background	TP53-/-	1
C1orf95_s_70434	background	TP53-/-	1
C1orf95_s_70435	background	TP53-/-	1
C1orf95_s_70436	target	TP53-/-	0.528
C1QL4_s_68801	background	TP53-/-	0.958
C1QL4_s_68802	background	TP53-/-	0.778
C1QL4_s_68803	background	TP53-/-	1
C1QL4_s_68804	target	TP53-/-	1
C1QTNF9B_s_70897	target	TP53-/-	0.874
C1QTNF9B_s_70898	background	TP53-/-	0.855
C1QTNF9B_s_70899	background	TP53-/-	0.946
C1QTNF9B_s_70900	background	TP53-/-	0.923
C20orf202_s_72289	background	TP53-/-	1
C20orf202_s_72290	background	TP53-/-	0.711
C20orf202_s_72291	background	TP53-/-	1
C20orf202_s_72292	target	TP53-/-	0.992
C21orf59_s_44387	background	TP53-/-	1
C21orf59_s_44388	background	TP53-/-	1
C21orf59_s_44389	background	TP53-/-	1
C21orf59_s_44390	target	TP53-/-	1
C2CD4B_s_70933	target	TP53-/-	1
C2CD4B_s_70934	background	TP53-/-	1
C2CD4B_s_70935	background	TP53-/-	1
C2CD4B_s_70936	background	TP53-/-	0.999
C2orf16_s_53159	background	TP53-/-	1
C2orf16_s_53160	background	TP53-/-	1
C2orf16_s_53161	background	TP53-/-	1
C2orf16_s_53162	target	TP53-/-	1
C2orf42_s_41211	background	TP53-/-	1
C2orf42_s_41212	background	TP53-/-	0.988
C2orf42_s_41213	background	TP53-/-	0.771
C2orf42_s_41214	target	TP53-/-	0.974
C2orf44_s_51063	target	TP53-/-	1
C2orf44_s_51064	background	TP53-/-	0.966
C2orf44_s_51065	background	TP53-/-	1
C2orf44_s_51066	background	TP53-/-	0.979
C2orf48_s_69965	background	TP53-/-	1
C2orf48_s_69966	background	TP53-/-	0.991
C2orf48_s_69967	target	TP53-/-	0.981
C2orf48_s_69968	background	TP53-/-	1
C2orf50_s_59869	background	TP53-/-	0.988
C2orf50_s_59870	target	TP53-/-	0.984
C2orf50_s_59871	background	TP53-/-	0.975
C2orf50_s_59872	background	TP53-/-	0.988
C2orf72_s_66913	target	TP53-/-	1
C2orf72_s_66914	target	TP53-/-	1
C2orf72_s_66915	background	TP53-/-	1
C2orf72_s_66916	background	TP53-/-	1
C2orf76_s_59797	background	TP53-/-	1
C2orf76_s_59798	target	TP53-/-	1
C2orf76_s_59799	background	TP53-/-	1
C2orf76_s_59800	background	TP53-/-	1
C2orf80_s_71257	target	TP53-/-	1
C2orf80_s_71258	background	TP53-/-	0.994
C2orf80_s_71259	background	TP53-/-	1
C2orf80_s_71260	background	TP53-/-	1
C3AR1_s_1981	target	TP53-/-	1
C3AR1_s_1982	background	TP53-/-	0.999
C3AR1_s_1983	background	TP53-/-	1
C3AR1_s_1984	background	TP53-/-	1
C3orf33_s_68105	target	TP53-/-	1
C3orf33_s_68106	background	TP53-/-	1
C3orf33_s_68107	target	TP53-/-	1
C3orf33_s_68108	background	TP53-/-	0.998
C3orf62_s_70481	background	TP53-/-	1
C3orf62_s_70482	target	TP53-/-	1
C3orf62_s_70483	background	TP53-/-	0.674
C3orf62_s_70484	background	TP53-/-	0.999
C4orf3_s_72373	background	TP53-/-	0.996
C4orf3_s_72374	background	TP53-/-	1
C4orf3_s_72375	target	TP53-/-	1
C4orf3_s_72376	background	TP53-/-	0.996
C5orf15_s_44687	target	TP53-/-	1
C5orf15_s_44688	background	TP53-/-	1
C5orf15_s_44689	background	TP53-/-	1
C5orf15_s_44690	background	TP53-/-	1
C5orf42_s_48475	background	TP53-/-	0.923
C5orf42_s_48476	background	TP53-/-	0.998
C5orf42_s_48477	target	TP53-/-	0.98
C5orf42_s_48478	background	TP53-/-	0.972
C5orf47_s_60161	background	TP53-/-	0.97
C5orf47_s_60162	background	TP53-/-	0.754
C5orf47_s_60163	target	TP53-/-	0.656
C5orf47_s_60164	background	TP53-/-	0.864
C5orf52_s_75548	background	TP53-/-	1
C5orf52_s_75549	background	TP53-/-	1
C5orf52_s_75550	background	TP53-/-	1
C5orf52_s_75551	target	TP53-/-	1
C5orf66_s_76262	target	TP53-/-	0.998
C5orf66_s_76263	background	TP53-/-	0.997
C5orf66_s_76264	background	TP53-/-	1
C5orf66_s_76265	background	TP53-/-	0.999
C6orf25_s_51279	background	TP53-/-	1
C6orf25_s_51280	target	TP53-/-	1
C6orf25_s_51281	background	TP53-/-	0.754
C6orf25_s_51282	background	TP53-/-	0.879
C6orf47_s_46451	background	TP53-/-	1
C6orf47_s_46452	background	TP53-/-	1
C6orf47_s_46453	background	TP53-/-	0.988
C6orf47_s_46454	target	TP53-/-	1
C7orf25_s_48727	background	TP53-/-	0.855
C7orf25_s_48728	background	TP53-/-	0.998
C7orf25_s_48729	target	TP53-/-	0.999
C7orf25_s_48730	background	TP53-/-	0.963
C7orf31_s_60457	background	TP53-/-	0.784
C7orf31_s_60458	background	TP53-/-	0.983
C7orf31_s_60459	target	TP53-/-	1
C7orf31_s_60460	background	TP53-/-	0.999
C7orf65_s_72413	background	TP53-/-	0.949
C7orf65_s_72414	background	TP53-/-	0.964
C7orf65_s_72415	target	TP53-/-	1
C7orf65_s_72416	background	TP53-/-	0.883
C8B_s_2025	background	TP53-/-	0.999
C8B_s_2026	target	TP53-/-	1
C8B_s_2027	background	TP53-/-	0.836
C8B_s_2028	background	TP53-/-	0.923
C8orf31_s_68357	target	TP53-/-	0.612
C8orf31_s_68358	background	TP53-/-	0.998
C8orf31_s_68359	background	TP53-/-	0.65
C8orf31_s_68360	background	TP53-/-	1
C8orf33_s_48499	background	TP53-/-	0.999
C8orf33_s_48500	target	TP53-/-	0.99
C8orf33_s_48501	background	TP53-/-	1
C8orf33_s_48502	background	TP53-/-	1
C8orf37_s_63029	target	TP53-/-	1
C8orf37_s_63030	target	TP53-/-	1
C8orf37_s_63031	background	TP53-/-	1
C8orf37_s_63032	background	TP53-/-	1
C8orf59_s_72441	background	TP53-/-	1
C8orf59_s_72442	target	TP53-/-	1
C8orf59_s_72443	background	TP53-/-	0.93
C8orf59_s_72444	background	TP53-/-	0.977
C8orf86_s_71433	target	TP53-/-	1
C8orf86_s_71434	background	TP53-/-	0.987
C8orf86_s_71435	background	TP53-/-	0.974
C8orf86_s_71436	background	TP53-/-	1
C9orf114_s_38863	background	TP53-/-	0.985
C9orf114_s_38864	target	TP53-/-	1
C9orf114_s_38865	background	TP53-/-	1
C9orf114_s_38866	background	TP53-/-	1
C9orf139_s_72485	background	TP53-/-	0.992
C9orf139_s_72486	background	TP53-/-	0.665
C9orf139_s_72487	target	TP53-/-	1
C9orf139_s_72488	background	TP53-/-	1
C9orf24_s_54031	target	TP53-/-	1
C9orf24_s_54032	background	TP53-/-	1
C9orf24_s_54033	background	TP53-/-	1
C9orf24_s_54034	background	TP53-/-	0.999
C9orf62_s_63085	background	TP53-/-	0.612
C9orf62_s_63086	background	TP53-/-	0.973
C9orf62_s_63087	target	TP53-/-	1
C9orf62_s_63088	background	TP53-/-	1
CA1_s_2093	background	TP53-/-	0.984
CA1_s_2094	background	TP53-/-	1
CA1_s_2095	background	TP53-/-	0.997
CA1_s_2096	target	TP53-/-	0.85
CA14_s_33363	background	TP53-/-	1
CA14_s_33364	target	TP53-/-	1
CA14_s_33365	background	TP53-/-	1
CA14_s_33366	background	TP53-/-	1
CA4_s_2105	background	TP53-/-	0.996
CA4_s_2106	background	TP53-/-	0.984
CA4_s_2107	background	TP53-/-	0.994
CA4_s_2108	target	TP53-/-	0.971
CA6_s_2113	background	TP53-/-	0.999
CA6_s_2114	background	TP53-/-	0.978
CA6_s_2115	background	TP53-/-	1
CA6_s_2116	target	TP53-/-	1
CA9_s_2125	background	TP53-/-	1
CA9_s_2126	background	TP53-/-	1
CA9_s_2127	target	TP53-/-	0.565
CA9_s_2128	background	TP53-/-	0.76
CABIN1_s_33043	background	TP53-/-	1
CABIN1_s_33044	background	TP53-/-	1
CABIN1_s_33045	target	TP53-/-	0.801
CABIN1_s_33046	background	TP53-/-	1
CABLES2_s_52043	target	TP53-/-	1
CABLES2_s_52044	background	TP53-/-	0.98
CABLES2_s_52045	background	TP53-/-	0.937
CABLES2_s_52046	background	TP53-/-	1
CABP2_s_38839	target	TP53-/-	0.991
CABP2_s_38840	background	TP53-/-	0.995
CABP2_s_38841	background	TP53-/-	0.925
CABP2_s_38842	background	TP53-/-	0.918
CACFD1_s_30095	target	TP53-/-	1
CACFD1_s_30096	target	TP53-/-	1
CACFD1_s_30097	background	TP53-/-	1
CACFD1_s_30098	background	TP53-/-	1
CACHD1_s_46211	background	TP53-/-	0.994
CACHD1_s_46212	background	TP53-/-	0.904
CACHD1_s_46213	background	TP53-/-	0.877
CACHD1_s_46214	target	TP53-/-	0.999
CACNG3_s_27865	background	TP53-/-	1
CACNG3_s_27866	background	TP53-/-	0.914
CACNG3_s_27867	target	TP53-/-	1
CACNG3_s_27868	background	TP53-/-	0.906
CACNG7_s_46747	background	TP53-/-	1
CACNG7_s_46748	background	TP53-/-	0.961
CACNG7_s_46749	background	TP53-/-	0.983
CACNG7_s_46750	target	TP53-/-	1
CACNG8_s_46743	target	TP53-/-	1
CACNG8_s_46744	background	TP53-/-	1
CACNG8_s_46745	background	TP53-/-	1
CACNG8_s_46746	background	TP53-/-	1
CADM4_s_64573	background	TP53-/-	0.91
CADM4_s_64574	background	TP53-/-	0.962
CADM4_s_64575	background	TP53-/-	1
CADM4_s_64576	target	TP53-/-	0.827
CAGE1_s_68281	background	TP53-/-	1
CAGE1_s_68282	background	TP53-/-	1
CAGE1_s_68283	background	TP53-/-	1
CAGE1_s_68284	target	TP53-/-	1
CALB2_s_2205	background	TP53-/-	0.996
CALB2_s_2206	target	TP53-/-	0.998
CALB2_s_2207	background	TP53-/-	1
CALB2_s_2208	background	TP53-/-	1
CALCA_s_2213	background	TP53-/-	0.99
CALCA_s_2214	background	TP53-/-	0.994
CALCA_s_2215	target	TP53-/-	1
CALCA_s_2216	background	TP53-/-	0.584
CALCB_s_2217	target	TP53-/-	0.963
CALCB_s_2218	background	TP53-/-	0.759
CALCB_s_2219	background	TP53-/-	0.766
CALCB_s_2220	background	TP53-/-	0.681
CALCRL_s_27337	target	TP53-/-	1
CALCRL_s_27338	background	TP53-/-	1
CALCRL_s_27339	background	TP53-/-	1
CALCRL_s_27340	background	TP53-/-	1
CALD1_s_2225	target	TP53-/-	0.999
CALD1_s_2226	background	TP53-/-	0.997
CALD1_s_2227	background	TP53-/-	0.994
CALD1_s_2228	background	TP53-/-	0.56
CALN1_s_52387	background	TP53-/-	0.932
CALN1_s_52388	background	TP53-/-	1
CALN1_s_52389	target	TP53-/-	0.997
CALN1_s_52390	background	TP53-/-	1
CAMK1_s_22237	background	TP53-/-	1
CAMK1_s_22238	background	TP53-/-	0.989
CAMK1_s_22239	target	TP53-/-	1
CAMK1_s_22240	background	TP53-/-	0.999
CAMK2G_s_2265	target	TP53-/-	0.984
CAMK2G_s_2266	background	TP53-/-	0.986
CAMK2G_s_2267	background	TP53-/-	0.993
CAMK2G_s_2268	background	TP53-/-	0.962
CAMP_s_2273	background	TP53-/-	1
CAMP_s_2274	background	TP53-/-	0.999
CAMP_s_2275	target	TP53-/-	0.808
CAMP_s_2276	background	TP53-/-	0.991
CAMTA2_s_31795	background	TP53-/-	1
CAMTA2_s_31796	background	TP53-/-	1
CAMTA2_s_31797	target	TP53-/-	1
CAMTA2_s_31798	background	TP53-/-	0.978
CAND2_s_31627	background	TP53-/-	1
CAND2_s_31628	background	TP53-/-	1
CAND2_s_31629	target	TP53-/-	1
CAND2_s_31630	background	TP53-/-	1
CANT1_s_58773	target	TP53-/-	1
CANT1_s_58774	background	TP53-/-	1
CANT1_s_58775	background	TP53-/-	1
CANT1_s_58776	background	TP53-/-	1
CAPG_s_2281	background	TP53-/-	0.947
CAPG_s_2282	target	TP53-/-	1
CAPG_s_2283	background	TP53-/-	0.928
CAPG_s_2284	background	TP53-/-	0.999
CAPN12_s_61921	target	TP53-/-	0.972
CAPN12_s_61922	background	TP53-/-	0.986
CAPN12_s_61923	target	TP53-/-	1
CAPN12_s_61924	background	TP53-/-	1
CAPN13_s_56181	background	TP53-/-	1
CAPN13_s_56182	background	TP53-/-	0.993
CAPN13_s_56183	target	TP53-/-	1
CAPN13_s_56184	background	TP53-/-	0.998
CAPRIN1_s_10929	background	TP53-/-	0.997
CAPRIN1_s_10930	background	TP53-/-	1
CAPRIN1_s_10931	target	TP53-/-	1
CAPRIN1_s_10932	background	TP53-/-	1
CARD8_s_31163	background	TP53-/-	1
CARD8_s_31164	target	TP53-/-	1
CARD8_s_31165	background	TP53-/-	0.989
CARD8_s_31166	background	TP53-/-	0.984
CARTPT_s_25345	target	TP53-/-	0.997
CARTPT_s_25346	background	TP53-/-	1
CARTPT_s_25347	background	TP53-/-	0.987
CARTPT_s_25348	background	TP53-/-	1
CASC10_s_72121	background	TP53-/-	0.987
CASC10_s_72122	target	TP53-/-	1
CASC10_s_72123	background	TP53-/-	1
CASC10_s_72124	background	TP53-/-	0.966
CASP4_s_2341	background	TP53-/-	0.956
CASP4_s_2342	background	TP53-/-	0.916
CASP4_s_2343	target	TP53-/-	1
CASP4_s_2344	background	TP53-/-	0.998
CAT_s_2381	background	TP53-/-	1
CAT_s_2382	background	TP53-/-	1
CAT_s_2383	background	TP53-/-	1
CAT_s_2384	target	TP53-/-	1
CATSPERG_s_46455	background	TP53-/-	1
CATSPERG_s_46456	background	TP53-/-	0.969
CATSPERG_s_46457	target	TP53-/-	0.889
CATSPERG_s_46458	background	TP53-/-	0.969
CAV2_s_2389	target	TP53-/-	1
CAV2_s_2390	background	TP53-/-	0.554
CAV2_s_2391	background	TP53-/-	0.909
CAV2_s_2392	background	TP53-/-	0.734
CBLN2_s_61773	target	TP53-/-	1
CBLN2_s_61774	background	TP53-/-	1
CBLN2_s_61775	background	TP53-/-	1
CBLN2_s_61776	background	TP53-/-	1
CBWD1_s_43631	background	TP53-/-	1
CBWD1_s_43632	target	TP53-/-	0.996
CBWD1_s_43633	background	TP53-/-	1
CBWD1_s_43634	background	TP53-/-	1
CCDC107_s_65081	target	TP53-/-	0.995
CCDC107_s_65082	background	TP53-/-	0.73
CCDC107_s_65083	background	TP53-/-	0.575
CCDC107_s_65084	background	TP53-/-	0.993
CCDC113_s_36379	target	TP53-/-	1
CCDC113_s_36380	background	TP53-/-	0.989
CCDC113_s_36381	background	TP53-/-	0.99
CCDC113_s_36382	background	TP53-/-	0.99
CCDC126_s_55599	background	TP53-/-	1
CCDC126_s_55600	background	TP53-/-	1
CCDC126_s_55601	background	TP53-/-	1
CCDC126_s_55602	target	TP53-/-	1
CCDC138_s_63805	background	TP53-/-	0.962
CCDC138_s_63806	background	TP53-/-	1
CCDC138_s_63807	background	TP53-/-	1
CCDC138_s_63808	target	TP53-/-	1
CCDC141_s_68017	background	TP53-/-	0.965
CCDC141_s_68018	target	TP53-/-	1
CCDC141_s_68019	background	TP53-/-	1
CCDC141_s_68020	background	TP53-/-	1
CCDC142_s_54299	background	TP53-/-	1
CCDC142_s_54300	target	TP53-/-	1
CCDC142_s_54301	target	TP53-/-	1
CCDC142_s_54302	background	TP53-/-	1
CCDC148_s_59893	background	TP53-/-	0.972
CCDC148_s_59894	background	TP53-/-	0.923
CCDC148_s_59895	target	TP53-/-	1
CCDC148_s_59896	background	TP53-/-	1
CCDC157_s_73538	target	TP53-/-	1
CCDC157_s_73539	background	TP53-/-	1
CCDC157_s_73540	background	TP53-/-	1
CCDC157_s_73541	target	TP53-/-	1
CCDC166_s_75256	background	TP53-/-	0.99
CCDC166_s_75257	background	TP53-/-	1
CCDC166_s_75258	target	TP53-/-	1
CCDC166_s_75259	background	TP53-/-	1
CCDC171_s_65069	target	TP53-/-	1
CCDC171_s_65070	background	TP53-/-	1
CCDC171_s_65071	target	TP53-/-	1
CCDC171_s_65072	background	TP53-/-	1
CCDC177_s_44631	background	TP53-/-	0.994
CCDC177_s_44632	background	TP53-/-	0.997
CCDC177_s_44633	background	TP53-/-	0.932
CCDC177_s_44634	target	TP53-/-	0.998
CCDC34_s_55723	target	TP53-/-	1
CCDC34_s_55724	background	TP53-/-	1
CCDC34_s_55725	background	TP53-/-	1
CCDC34_s_55726	background	TP53-/-	1
CCDC36_s_69033	background	TP53-/-	0.997
CCDC36_s_69034	target	TP53-/-	1
CCDC36_s_69035	background	TP53-/-	1
CCDC36_s_69036	target	TP53-/-	1
CCDC42B_s_70885	background	TP53-/-	0.966
CCDC42B_s_70886	background	TP53-/-	0.824
CCDC42B_s_70887	background	TP53-/-	0.996
CCDC42B_s_70888	target	TP53-/-	1
CCDC43_s_58825	background	TP53-/-	1
CCDC43_s_58826	background	TP53-/-	0.998
CCDC43_s_58827	target	TP53-/-	1
CCDC43_s_58828	background	TP53-/-	1
CCDC57_s_67581	background	TP53-/-	0.999
CCDC57_s_67582	background	TP53-/-	1
CCDC57_s_67583	target	TP53-/-	0.863
CCDC57_s_67584	background	TP53-/-	0.982
CCDC64_s_56269	background	TP53-/-	1
CCDC64_s_56270	background	TP53-/-	1
CCDC64_s_56271	background	TP53-/-	0.997
CCDC64_s_56272	target	TP53-/-	1
CCDC64B_s_61593	target	TP53-/-	0.844
CCDC64B_s_61594	background	TP53-/-	0.959
CCDC64B_s_61595	background	TP53-/-	0.996
CCDC64B_s_61596	background	TP53-/-	0.997
CCDC66_s_68109	background	TP53-/-	0.893
CCDC66_s_68110	background	TP53-/-	0.977
CCDC66_s_68111	background	TP53-/-	0.979
CCDC66_s_68112	target	TP53-/-	0.962
CCDC69_s_34587	background	TP53-/-	1
CCDC69_s_34588	target	TP53-/-	1
CCDC69_s_34589	background	TP53-/-	1
CCDC69_s_34590	background	TP53-/-	1
CCDC73_s_73393	target	TP53-/-	1
CCDC73_s_73394	background	TP53-/-	1
CCDC73_s_73395	background	TP53-/-	1
CCDC73_s_73396	background	TP53-/-	1
CCDC74A_s_55531	target	TP53-/-	1
CCDC74A_s_55532	background	TP53-/-	1
CCDC74A_s_55533	background	TP53-/-	1
CCDC74A_s_55534	background	TP53-/-	1
CCDC78_s_58697	target	TP53-/-	0.981
CCDC78_s_58698	background	TP53-/-	1
CCDC78_s_58699	background	TP53-/-	1
CCDC78_s_58700	background	TP53-/-	0.999
CCDC79_s_67505	background	TP53-/-	0.998
CCDC79_s_67506	target	TP53-/-	0.998
CCDC79_s_67507	background	TP53-/-	0.99
CCDC79_s_67508	background	TP53-/-	1
CCDC88B_s_67273	target	TP53-/-	0.711
CCDC88B_s_67274	background	TP53-/-	1
CCDC88B_s_67275	background	TP53-/-	1
CCDC88B_s_67276	background	TP53-/-	1
CCDC97_s_55403	background	TP53-/-	0.917
CCDC97_s_55404	target	TP53-/-	0.914
CCDC97_s_55405	background	TP53-/-	0.747
CCDC97_s_55406	target	TP53-/-	0.938
CCER2_s_73818	background	TP53-/-	1
CCER2_s_73819	background	TP53-/-	0.947
CCER2_s_73820	target	TP53-/-	0.821
CCER2_s_73821	background	TP53-/-	1
CCIN_s_2453	background	TP53-/-	1
CCIN_s_2454	background	TP53-/-	1
CCIN_s_2455	target	TP53-/-	1
CCIN_s_2456	background	TP53-/-	1
CCL5_s_16973	target	TP53-/-	0.99
CCL5_s_16974	background	TP53-/-	1
CCL5_s_16975	background	TP53-/-	1
CCL5_s_16976	background	TP53-/-	0.996
CCNE1_s_2497	background	TP53-/-	0.997
CCNE1_s_2498	background	TP53-/-	0.993
CCNE1_s_2499	target	TP53-/-	0.97
CCNE1_s_2500	background	TP53-/-	0.998
CCNO_s_27705	background	TP53-/-	1
CCNO_s_27706	target	TP53-/-	1
CCNO_s_27707	background	TP53-/-	1
CCNO_s_27708	background	TP53-/-	1
CCNT1_s_2517	target	TP53-/-	1
CCNT1_s_2518	background	TP53-/-	1
CCNT1_s_2519	background	TP53-/-	1
CCNT1_s_2520	background	TP53-/-	1
CCP110_s_25801	background	TP53-/-	1
CCP110_s_25802	background	TP53-/-	1
CCP110_s_25803	background	TP53-/-	1
CCP110_s_25804	target	TP53-/-	1
CCR9_s_29215	target	TP53-/-	1
CCR9_s_29216	background	TP53-/-	1
CCR9_s_29217	background	TP53-/-	1
CCR9_s_29218	background	TP53-/-	0.997
CD163L1_s_67309	target	TP53-/-	1
CD163L1_s_67310	background	TP53-/-	1
CD163L1_s_67311	background	TP53-/-	1
CD163L1_s_67312	background	TP53-/-	0.977
CD22_s_2617	background	TP53-/-	1
CD22_s_2618	background	TP53-/-	1
CD22_s_2619	target	TP53-/-	1
CD22_s_2620	background	TP53-/-	1
CD2BP2_s_28025	background	TP53-/-	0.968
CD2BP2_s_28026	background	TP53-/-	0.954
CD2BP2_s_28027	target	TP53-/-	0.996
CD2BP2_s_28028	background	TP53-/-	0.924
CD300E_s_69397	background	TP53-/-	0.998
CD300E_s_69398	target	TP53-/-	1
CD300E_s_69399	background	TP53-/-	0.999
CD300E_s_69400	background	TP53-/-	0.952
CD300LB_s_58781	background	TP53-/-	0.619
CD300LB_s_58782	background	TP53-/-	1
CD300LB_s_58783	target	TP53-/-	1
CD300LB_s_58784	background	TP53-/-	0.543
CD37_s_2669	background	TP53-/-	1
CD37_s_2670	background	TP53-/-	0.997
CD37_s_2671	target	TP53-/-	1
CD37_s_2672	background	TP53-/-	1
CD3D_s_2553	background	TP53-/-	1
CD3D_s_2554	target	TP53-/-	1
CD3D_s_2555	background	TP53-/-	0.994
CD3D_s_2556	background	TP53-/-	0.999
CD3EAP_s_29319	background	TP53-/-	1
CD3EAP_s_29320	target	TP53-/-	1
CD3EAP_s_29321	background	TP53-/-	1
CD3EAP_s_29322	background	TP53-/-	1
CD44_s_2705	background	TP53-/-	1
CD44_s_2706	background	TP53-/-	1
CD44_s_2707	target	TP53-/-	1
CD44_s_2708	background	TP53-/-	0.997
CD6_s_2581	background	TP53-/-	1
CD6_s_2582	target	TP53-/-	1
CD6_s_2583	background	TP53-/-	0.957
CD6_s_2584	background	TP53-/-	0.997
CD7_s_2585	background	TP53-/-	0.993
CD7_s_2586	target	TP53-/-	1
CD7_s_2587	background	TP53-/-	0.965
CD7_s_2588	background	TP53-/-	1
CD8A_s_2589	target	TP53-/-	1
CD8A_s_2590	background	TP53-/-	1
CD8A_s_2591	background	TP53-/-	0.97
CD8A_s_2592	background	TP53-/-	0.708
CD99L2_s_52363	background	TP53-/-	1
CD99L2_s_52364	target	TP53-/-	1
CD99L2_s_52365	background	TP53-/-	0.998
CD99L2_s_52366	background	TP53-/-	1
CDC16_s_23285	background	TP53-/-	1
CDC16_s_23286	background	TP53-/-	1
CDC16_s_23287	target	TP53-/-	1
CDC16_s_23288	background	TP53-/-	1
CDC25B_s_2809	background	TP53-/-	1
CDC25B_s_2810	background	TP53-/-	1
CDC25B_s_2811	target	TP53-/-	1
CDC25B_s_2812	target	TP53-/-	1
CDC37L1_s_42967	target	TP53-/-	1
CDC37L1_s_42968	background	TP53-/-	1
CDC37L1_s_42969	background	TP53-/-	1
CDC37L1_s_42970	background	TP53-/-	1
CDC42BPG_s_42667	background	TP53-/-	0.969
CDC42BPG_s_42668	background	TP53-/-	0.668
CDC42BPG_s_42669	target	TP53-/-	1
CDC42BPG_s_42670	background	TP53-/-	0.97
CDCA5_s_56929	target	TP53-/-	1
CDCA5_s_56930	background	TP53-/-	0.531
CDCA5_s_56931	background	TP53-/-	1
CDCA5_s_56932	background	TP53-/-	0.928
CDCA8_s_41699	background	TP53-/-	1
CDCA8_s_41700	target	TP53-/-	1
CDCA8_s_41701	background	TP53-/-	1
CDCA8_s_41702	target	TP53-/-	1
CDCP1_s_48215	background	TP53-/-	1
CDCP1_s_48216	background	TP53-/-	1
CDCP1_s_48217	target	TP53-/-	1
CDCP1_s_48218	background	TP53-/-	1
CDH23_s_47295	background	TP53-/-	0.841
CDH23_s_47296	background	TP53-/-	1
CDH23_s_47297	background	TP53-/-	0.982
CDH23_s_47298	target	TP53-/-	0.999
CDH8_s_2857	background	TP53-/-	0.981
CDH8_s_2858	background	TP53-/-	0.99
CDH8_s_2859	target	TP53-/-	1
CDH8_s_2860	background	TP53-/-	1
CDK10_s_22313	background	TP53-/-	0.995
CDK10_s_22314	background	TP53-/-	0.977
CDK10_s_22315	background	TP53-/-	0.998
CDK10_s_22316	target	TP53-/-	0.929
CDK12_s_39439	background	TP53-/-	1
CDK12_s_39440	background	TP53-/-	1
CDK12_s_39441	background	TP53-/-	1
CDK12_s_39442	target	TP53-/-	1
CDK19_s_31723	background	TP53-/-	0.992
CDK19_s_31724	background	TP53-/-	0.767
CDK19_s_31725	target	TP53-/-	0.755
CDK19_s_31726	background	TP53-/-	0.999
CDK20_s_33143	target	TP53-/-	0.999
CDK20_s_33144	background	TP53-/-	1
CDK20_s_33145	background	TP53-/-	1
CDK20_s_33146	background	TP53-/-	1
CDK5RAP1_s_39231	background	TP53-/-	1
CDK5RAP1_s_39232	target	TP53-/-	0.992
CDK5RAP1_s_39233	background	TP53-/-	0.987
CDK5RAP1_s_39234	background	TP53-/-	1
CDKL4_s_69601	background	TP53-/-	0.999
CDKL4_s_69602	background	TP53-/-	1
CDKL4_s_69603	background	TP53-/-	1
CDKL4_s_69604	target	TP53-/-	1
CDKN1C_s_2933	target	TP53-/-	0.94
CDKN1C_s_2934	target	TP53-/-	0.986
CDKN1C_s_2935	background	TP53-/-	0.967
CDKN1C_s_2936	background	TP53-/-	0.978
CDNF_s_73169	background	TP53-/-	0.789
CDNF_s_73170	background	TP53-/-	0.881
CDNF_s_73171	target	TP53-/-	1
CDNF_s_73172	background	TP53-/-	0.586
CDR2L_s_37151	target	TP53-/-	0.928
CDR2L_s_37152	background	TP53-/-	0.954
CDR2L_s_37153	background	TP53-/-	0.937
CDR2L_s_37154	background	TP53-/-	0.939
CEACAM1_s_1713	background	TP53-/-	0.998
CEACAM1_s_1714	background	TP53-/-	1
CEACAM1_s_1715	background	TP53-/-	1
CEACAM1_s_1716	target	TP53-/-	1
CEACAM20_s_58961	background	TP53-/-	0.996
CEACAM20_s_58962	background	TP53-/-	0.991
CEACAM20_s_58963	background	TP53-/-	0.938
CEACAM20_s_58964	target	TP53-/-	0.695
CEACAM21_s_55375	target	TP53-/-	0.999
CEACAM21_s_55376	background	TP53-/-	1
CEACAM21_s_55377	target	TP53-/-	1
CEACAM21_s_55378	background	TP53-/-	0.993
CEACAM4_s_3101	background	TP53-/-	1
CEACAM4_s_3102	target	TP53-/-	1
CEACAM4_s_3103	background	TP53-/-	1
CEACAM4_s_3104	target	TP53-/-	1
CEACAM6_s_12213	background	TP53-/-	0.999
CEACAM6_s_12214	background	TP53-/-	1
CEACAM6_s_12215	target	TP53-/-	0.998
CEACAM6_s_12216	background	TP53-/-	1
CEACAM8_s_3097	background	TP53-/-	0.991
CEACAM8_s_3098	background	TP53-/-	1
CEACAM8_s_3099	background	TP53-/-	0.991
CEACAM8_s_3100	target	TP53-/-	0.943
CEBPG_s_3017	background	TP53-/-	1
CEBPG_s_3018	target	TP53-/-	1
CEBPG_s_3019	background	TP53-/-	1
CEBPG_s_3020	background	TP53-/-	0.994
CECR1_s_39519	background	TP53-/-	0.992
CECR1_s_39520	background	TP53-/-	1
CECR1_s_39521	target	TP53-/-	1
CECR1_s_39522	background	TP53-/-	0.99
CELF6_s_46999	background	TP53-/-	0.991
CELF6_s_47000	background	TP53-/-	1
CELF6_s_47001	background	TP53-/-	0.852
CELF6_s_47002	target	TP53-/-	0.982
CENPBD1_s_56357	target	TP53-/-	0.841
CENPBD1_s_56358	background	TP53-/-	0.999
CENPBD1_s_56359	background	TP53-/-	0.987
CENPBD1_s_56360	background	TP53-/-	0.993
CENPE_s_3037	background	TP53-/-	1
CENPE_s_3038	background	TP53-/-	1
CENPE_s_3039	background	TP53-/-	1
CENPE_s_3040	target	TP53-/-	1
CENPL_s_55953	background	TP53-/-	0.999
CENPL_s_55954	target	TP53-/-	1
CENPL_s_55955	background	TP53-/-	1
CENPL_s_55956	background	TP53-/-	1
CENPP_s_72465	background	TP53-/-	1
CENPP_s_72466	target	TP53-/-	1
CENPP_s_72467	background	TP53-/-	1
CENPP_s_72468	background	TP53-/-	0.938
CENPQ_s_41779	target	TP53-/-	1
CENPQ_s_41780	background	TP53-/-	0.999
CENPQ_s_41781	background	TP53-/-	0.998
CENPQ_s_41782	background	TP53-/-	1
CENPV_s_64825	background	TP53-/-	1
CENPV_s_64826	target	TP53-/-	1
CENPV_s_64827	background	TP53-/-	1
CENPV_s_64828	background	TP53-/-	1
CEP128_s_61441	target	TP53-/-	1
CEP128_s_61442	background	TP53-/-	0.853
CEP128_s_61443	background	TP53-/-	1
CEP128_s_61444	background	TP53-/-	0.992
CEP131_s_31403	target	TP53-/-	0.987
CEP131_s_31404	background	TP53-/-	0.807
CEP131_s_31405	background	TP53-/-	0.994
CEP131_s_31406	background	TP53-/-	0.932
CEP152_s_31407	background	TP53-/-	0.999
CEP152_s_31408	target	TP53-/-	0.996
CEP152_s_31409	background	TP53-/-	0.952
CEP152_s_31410	background	TP53-/-	0.871
CEP164_s_31151	background	TP53-/-	0.999
CEP164_s_31152	target	TP53-/-	1
CEP164_s_31153	background	TP53-/-	0.999
CEP164_s_31154	background	TP53-/-	0.999
CEP290_s_50863	background	TP53-/-	0.975
CEP290_s_50864	background	TP53-/-	0.998
CEP290_s_50865	target	TP53-/-	1
CEP290_s_50866	background	TP53-/-	0.898
CEP295NL_s_76218	background	TP53-/-	1
CEP295NL_s_76219	target	TP53-/-	0.999
CEP295NL_s_76220	background	TP53-/-	0.999
CEP295NL_s_76221	background	TP53-/-	0.956
CEP41_s_56757	target	TP53-/-	0.997
CEP41_s_56758	background	TP53-/-	0.99
CEP41_s_56759	background	TP53-/-	0.999
CEP41_s_56760	background	TP53-/-	0.994
CEP44_s_51379	background	TP53-/-	0.525
CEP44_s_51380	target	TP53-/-	1
CEP44_s_51381	background	TP53-/-	0.999
CEP44_s_51382	background	TP53-/-	0.834
CEP76_s_50467	background	TP53-/-	1
CEP76_s_50468	background	TP53-/-	1
CEP76_s_50469	target	TP53-/-	1
CEP76_s_50470	background	TP53-/-	1
CEP89_s_54427	background	TP53-/-	0.999
CEP89_s_54428	background	TP53-/-	0.985
CEP89_s_54429	background	TP53-/-	1
CEP89_s_54430	target	TP53-/-	1
CER1_s_24561	target	TP53-/-	1
CER1_s_24562	background	TP53-/-	1
CER1_s_24563	background	TP53-/-	1
CER1_s_24564	background	TP53-/-	1
CERS4_s_49367	background	TP53-/-	0.995
CERS4_s_49368	background	TP53-/-	0.935
CERS4_s_49369	target	TP53-/-	0.688
CERS4_s_49370	background	TP53-/-	1
CERS6_s_66349	background	TP53-/-	0.998
CERS6_s_66350	target	TP53-/-	1
CERS6_s_66351	background	TP53-/-	0.952
CERS6_s_66352	background	TP53-/-	0.98
CETP_s_3061	background	TP53-/-	0.926
CETP_s_3062	target	TP53-/-	1
CETP_s_3063	background	TP53-/-	0.987
CETP_s_3064	background	TP53-/-	1
CFAP20_s_36491	background	TP53-/-	1
CFAP20_s_36492	target	TP53-/-	1
CFAP20_s_36493	background	TP53-/-	1
CFAP20_s_36494	background	TP53-/-	1
CFAP36_s_56901	background	TP53-/-	0.901
CFAP36_s_56902	background	TP53-/-	0.986
CFAP36_s_56903	background	TP53-/-	1
CFAP36_s_56904	target	TP53-/-	0.868
CFAP70_s_58049	background	TP53-/-	0.96
CFAP70_s_58050	background	TP53-/-	0.997
CFAP70_s_58051	target	TP53-/-	1
CFAP70_s_58052	background	TP53-/-	1
CFHR5_s_51611	background	TP53-/-	0.991
CFHR5_s_51612	target	TP53-/-	1
CFHR5_s_51613	background	TP53-/-	1
CFHR5_s_51614	background	TP53-/-	1
CFP_s_13713	background	TP53-/-	1
CFP_s_13714	background	TP53-/-	0.999
CFP_s_13715	background	TP53-/-	1
CFP_s_13716	target	TP53-/-	0.993
CH25H_s_23613	background	TP53-/-	1
CH25H_s_23614	target	TP53-/-	1
CH25H_s_23615	background	TP53-/-	1
CH25H_s_23616	background	TP53-/-	1
CHCHD7_s_48999	background	TP53-/-	1
CHCHD7_s_49000	background	TP53-/-	0.997
CHCHD7_s_49001	target	TP53-/-	0.997
CHCHD7_s_49002	background	TP53-/-	0.987
CHD2_s_3125	background	TP53-/-	0.955
CHD2_s_3126	background	TP53-/-	0.952
CHD2_s_3127	background	TP53-/-	0.923
CHD2_s_3128	target	TP53-/-	1
CHD3_s_3129	background	TP53-/-	1
CHD3_s_3130	target	TP53-/-	1
CHD3_s_3131	background	TP53-/-	1
CHD3_s_3132	background	TP53-/-	0.998
CHD4_s_3133	background	TP53-/-	1
CHD4_s_3134	background	TP53-/-	1
CHD4_s_3135	target	TP53-/-	1
CHD4_s_3136	background	TP53-/-	1
CHI3L1_s_3157	target	TP53-/-	0.983
CHI3L1_s_3158	background	TP53-/-	1
CHI3L1_s_3159	background	TP53-/-	1
CHI3L1_s_3160	background	TP53-/-	1
CHID1_s_48603	background	TP53-/-	1
CHID1_s_48604	background	TP53-/-	1
CHID1_s_48605	target	TP53-/-	1
CHID1_s_48606	background	TP53-/-	1
CHL1_s_29071	target	TP53-/-	1
CHL1_s_29072	target	TP53-/-	1
CHL1_s_29073	background	TP53-/-	1
CHL1_s_29074	background	TP53-/-	1
CHMP4A_s_36411	background	TP53-/-	0.998
CHMP4A_s_36412	background	TP53-/-	0.996
CHMP4A_s_36413	target	TP53-/-	1
CHMP4A_s_36414	background	TP53-/-	1
CHPT1_s_44799	background	TP53-/-	1
CHPT1_s_44800	background	TP53-/-	0.993
CHPT1_s_44801	target	TP53-/-	1
CHPT1_s_44802	background	TP53-/-	0.962
CHRNA7_s_3237	target	TP53-/-	0.937
CHRNA7_s_3238	background	TP53-/-	0.999
CHRNA7_s_3239	background	TP53-/-	0.987
CHRNA7_s_3240	background	TP53-/-	0.929
CHRNB1_s_3241	background	TP53-/-	1
CHRNB1_s_3242	target	TP53-/-	1
CHRNB1_s_3243	background	TP53-/-	1
CHRNB1_s_3244	background	TP53-/-	0.977
CHRNB3_s_3249	background	TP53-/-	0.996
CHRNB3_s_3250	target	TP53-/-	1
CHRNB3_s_3251	background	TP53-/-	0.942
CHRNB3_s_3252	background	TP53-/-	1
CHRND_s_3257	background	TP53-/-	0.874
CHRND_s_3258	background	TP53-/-	0.618
CHRND_s_3259	background	TP53-/-	0.972
CHRND_s_3260	target	TP53-/-	1
CHST6_s_11221	background	TP53-/-	0.997
CHST6_s_11222	background	TP53-/-	0.965
CHST6_s_11223	background	TP53-/-	0.892
CHST6_s_11224	target	TP53-/-	0.995
CHST8_s_47679	background	TP53-/-	1
CHST8_s_47680	target	TP53-/-	0.981
CHST8_s_47681	background	TP53-/-	0.999
CHST8_s_47682	background	TP53-/-	0.935
CHTF18_s_47139	target	TP53-/-	1
CHTF18_s_47140	background	TP53-/-	1
CHTF18_s_47141	background	TP53-/-	1
CHTF18_s_47142	background	TP53-/-	1
CIRBP_s_3281	background	TP53-/-	0.975
CIRBP_s_3282	background	TP53-/-	1
CIRBP_s_3283	background	TP53-/-	0.987
CIRBP_s_3284	target	TP53-/-	1
CIZ1_s_33715	target	TP53-/-	1
CIZ1_s_33716	background	TP53-/-	1
CIZ1_s_33717	background	TP53-/-	1
CIZ1_s_33718	background	TP53-/-	0.999
CKAP5_s_25997	target	TP53-/-	1
CKAP5_s_25998	background	TP53-/-	1
CKAP5_s_25999	background	TP53-/-	0.999
CKAP5_s_26000	background	TP53-/-	1
CLCN5_s_3357	target	TP53-/-	0.999
CLCN5_s_3358	background	TP53-/-	0.965
CLCN5_s_3359	background	TP53-/-	0.988
CLCN5_s_3360	background	TP53-/-	0.675
CLDN2_s_23777	background	TP53-/-	1
CLDN2_s_23778	target	TP53-/-	1
CLDN2_s_23779	background	TP53-/-	1
CLDN2_s_23780	background	TP53-/-	1
CLEC11A_s_16865	background	TP53-/-	0.935
CLEC11A_s_16866	background	TP53-/-	0.926
CLEC11A_s_16867	background	TP53-/-	0.91
CLEC11A_s_16868	target	TP53-/-	0.909
CLEC16A_s_32307	background	TP53-/-	1
CLEC16A_s_32308	background	TP53-/-	0.938
CLEC16A_s_32309	background	TP53-/-	0.59
CLEC16A_s_32310	target	TP53-/-	1
CLEC1B_s_38295	background	TP53-/-	1
CLEC1B_s_38296	background	TP53-/-	1
CLEC1B_s_38297	background	TP53-/-	1
CLEC1B_s_38298	target	TP53-/-	1
CLEC2D_s_36543	background	TP53-/-	0.955
CLEC2D_s_36544	target	TP53-/-	1
CLEC2D_s_36545	background	TP53-/-	0.834
[truncated: 19,109 more rows]
