# Supplementary material for: TP53-dependent toxicity of CRISPR/Cas9 cuts is differential across genomic loci and can confound genetic screening
Source: Nat Commun. 2022 Aug 4;13:4520. doi: 10.1038/s41467-022-32285-1 (PMC9352712; doi:10.1038/s41467-022-32285-1)
Supplement: Supplementary file 7 — Source Data [file 41467_2022_32285_MOESM7_ESM.zip › Source Data/Sup. Text 2b Figure 1b.tsv]

sgRNA	gene	type	p53	apobec	treatment	time	norm_counts
s_10	NAT1	background	TP53-/-	wt	woDOX	t9	448.32901482787827
s_10061	KCNJ12	background	TP53-/-	wt	woDOX	t9	421.54829934037224
s_10062	KCNJ12	target	TP53-/-	wt	woDOX	t9	855.9910172488029
s_10063	KCNJ12	background	TP53-/-	wt	woDOX	t9	602.0701592931905
s_10064	KCNJ12	target	TP53-/-	wt	woDOX	t9	905.5849348182584
s_10069	KCNJ14	target	TP53-/-	wt	woDOX	t9	581.2407139140191
s_10070	KCNJ14	background	TP53-/-	wt	woDOX	t9	364.0193549598038
s_10071	KCNJ14	background	TP53-/-	wt	woDOX	t9	229.12389917088467
s_10072	KCNJ14	background	TP53-/-	wt	woDOX	t9	166.6355630333707
s_10093	KCNMA1	background	TP53-/-	wt	woDOX	t9	1022.6265802821736
s_10094	KCNMA1	background	TP53-/-	wt	woDOX	t9	306.49041057923534
s_10095	KCNMA1	background	TP53-/-	wt	woDOX	t9	3.9675134055564447
s_10096	KCNMA1	target	TP53-/-	wt	woDOX	t9	324.34422090423936
s_10113	KCNN4	background	TP53-/-	wt	woDOX	t9	202.34318368337867
s_10114	KCNN4	target	TP53-/-	wt	woDOX	t9	707.2092645404363
s_10115	KCNN4	background	TP53-/-	wt	woDOX	t9	229.12389917088467
s_10116	KCNN4	background	TP53-/-	wt	woDOX	t9	201.3513053319896
s_10125	KCNQ3	background	TP53-/-	wt	woDOX	t9	400.7188539612009
s_10126	KCNQ3	background	TP53-/-	wt	woDOX	t9	231.1076558736629
s_10127	KCNQ3	target	TP53-/-	wt	woDOX	t9	679.4366707015412
s_10128	KCNQ3	background	TP53-/-	wt	woDOX	t9	294.58787036256604
s_10193	KIR3DL1	target	TP53-/-	wt	woDOX	t9	589.1757407251321
s_10194	KIR3DL1	background	TP53-/-	wt	woDOX	t9	536.6061881015091
s_10195	KIR3DL1	background	TP53-/-	wt	woDOX	t9	440.3939880167654
s_10196	KIR3DL1	background	TP53-/-	wt	woDOX	t9	193.4162785208767
s_10209	KLK1	target	TP53-/-	wt	woDOX	t9	717.1280480543273
s_10210	KLK1	background	TP53-/-	wt	woDOX	t9	214.245723900048
s_10211	KLK1	background	TP53-/-	wt	woDOX	t9	692.3310892695996
s_10212	KLK1	background	TP53-/-	wt	woDOX	t9	161.67617127642512
s_10213	KLK2	target	TP53-/-	wt	woDOX	t9	482.052878775108
s_10214	KLK2	background	TP53-/-	wt	woDOX	t9	591.1594974279103
s_10215	KLK2	background	TP53-/-	wt	woDOX	t9	414.60515088064847
s_10216	KLK2	background	TP53-/-	wt	woDOX	t9	508.8335942626141
s_10225	KLRC1	background	TP53-/-	wt	woDOX	t9	193.4162785208767
s_10226	KLRC1	target	TP53-/-	wt	woDOX	t9	175.56246819587267
s_10227	KLRC1	target	TP53-/-	wt	woDOX	t9	643.7290500515331
s_10228	KLRC1	background	TP53-/-	wt	woDOX	t9	193.4162785208767
s_10317	KRT4	background	TP53-/-	wt	woDOX	t9	261.85588476672535
s_10318	KRT4	background	TP53-/-	wt	woDOX	t9	259.8721280639471
s_10319	KRT4	target	TP53-/-	wt	woDOX	t9	539.5818231556765
s_10320	KRT4	background	TP53-/-	wt	woDOX	t9	0
s_10341	KRT9	background	TP53-/-	wt	woDOX	t9	258.880249712558
s_10342	KRT9	background	TP53-/-	wt	woDOX	t9	532.6386746959527
s_10343	KRT9	background	TP53-/-	wt	woDOX	t9	492.96354064038826
s_10344	KRT9	target	TP53-/-	wt	woDOX	t9	870.8691925196396
s_10361	KRT15	background	TP53-/-	wt	woDOX	t9	172.58683314170534
s_10362	KRT15	background	TP53-/-	wt	woDOX	t9	452.2965282334347
s_10363	KRT15	background	TP53-/-	wt	woDOX	t9	549.5006066695676
s_10364	KRT15	target	TP53-/-	wt	woDOX	t9	575.2894438056845
s_10369	KRT17	target	TP53-/-	wt	woDOX	t9	522.7198911820616
s_10370	KRT17	background	TP53-/-	wt	woDOX	t9	227.1401424681065
s_10371	KRT17	background	TP53-/-	wt	woDOX	t9	301.5310188222898
s_10372	KRT17	background	TP53-/-	wt	woDOX	t9	152.7492661139231
s_10381	KRT31	target	TP53-/-	wt	woDOX	t9	492.96354064038826
s_10382	KRT31	background	TP53-/-	wt	woDOX	t9	114.0660104097478
s_10383	KRT31	target	TP53-/-	wt	woDOX	t9	525.69552623622894
s_10384	KRT31	background	TP53-/-	wt	woDOX	t9	572.3138087515172
s_10401	KRT35	background	TP53-/-	wt	woDOX	t9	1549.3139848697915
s_10402	KRT35	background	TP53-/-	wt	woDOX	t9	325.3360992556285
s_10403	KRT35	target	TP53-/-	wt	woDOX	t9	589.1757407251321
s_10404	KRT35	background	TP53-/-	wt	woDOX	t9	930.3818936029865
s_10469	LAMA4	target	TP53-/-	wt	woDOX	t9	280.7015734431185
s_10470	LAMA4	background	TP53-/-	wt	woDOX	t9	189.44876511532024
s_10471	LAMA4	background	TP53-/-	wt	woDOX	t9	345.1736662834107
s_10472	LAMA4	background	TP53-/-	wt	woDOX	t9	499.906689100112
s_10517	LBP	background	TP53-/-	wt	woDOX	t9	661.5828603765372
s_10518	LBP	background	TP53-/-	wt	woDOX	t9	222.1807507111609
s_10519	LBP	target	TP53-/-	wt	woDOX	t9	469.1584602070496
s_10520	LBP	background	TP53-/-	wt	woDOX	t9	666.5422521334827
s_10525	LCAT	target	TP53-/-	wt	woDOX	t9	308.4741672820136
s_10526	LCAT	background	TP53-/-	wt	woDOX	t9	127.95230732919534
s_10527	LCAT	background	TP53-/-	wt	woDOX	t9	443.3696230709327
s_10528	LCAT	target	TP53-/-	wt	woDOX	t9	659.5991036737589
s_1053	ABCC6	background	TP53-/-	wt	woDOX	t9	554.4599984265132
s_1054	ABCC6	target	TP53-/-	wt	woDOX	t9	854.0072605460248
s_1055	ABCC6	background	TP53-/-	wt	woDOX	t9	452.2965282334347
s_1056	ABCC6	background	TP53-/-	wt	woDOX	t9	135.88733414030824
s_10565	LDLR	target	TP53-/-	wt	woDOX	t9	353.1086930945236
s_10566	LDLR	background	TP53-/-	wt	woDOX	t9	265.82339817228177
s_10567	LDLR	background	TP53-/-	wt	woDOX	t9	613.9726995098598
s_10568	LDLR	background	TP53-/-	wt	woDOX	t9	1018.6590668766172
s_10569	LECT2	background	TP53-/-	wt	woDOX	t9	1075.1961329057965
s_1057	ARAF	background	TP53-/-	wt	woDOX	t9	577.2732005084627
s_10570	LECT2	background	TP53-/-	wt	woDOX	t9	329.3036126611849
s_10571	LECT2	background	TP53-/-	wt	woDOX	t9	151.75738776253402
s_10572	LECT2	target	TP53-/-	wt	woDOX	t9	722.0874398112729
s_1058	ARAF	background	TP53-/-	wt	woDOX	t9	89.26905162502001
s_10589	LGALS1	background	TP53-/-	wt	woDOX	t9	523.7117695334507
s_1059	ARAF	target	TP53-/-	wt	woDOX	t9	414.60515088064847
s_10590	LGALS1	target	TP53-/-	wt	woDOX	t9	231.1076558736629
s_10591	LGALS1	background	TP53-/-	wt	woDOX	t9	248.9614661986669
s_10592	LGALS1	background	TP53-/-	wt	woDOX	t9	218.21323730560445
s_1060	ARAF	background	TP53-/-	wt	woDOX	t9	133.90357743753
s_10601	LGALS3BP	background	TP53-/-	wt	woDOX	t9	860.9504090057485
s_10602	LGALS3BP	background	TP53-/-	wt	woDOX	t9	138.86296919447557
s_10603	LGALS3BP	target	TP53-/-	wt	woDOX	t9	620.9158479695836
s_10604	LGALS3BP	background	TP53-/-	wt	woDOX	t9	253.9208579556125
s_10605	LGALS4	background	TP53-/-	wt	woDOX	t9	275.7421816861729
s_10606	LGALS4	target	TP53-/-	wt	woDOX	t9	268.7990332264491
s_10607	LGALS4	background	TP53-/-	wt	woDOX	t9	764.7382089210047
s_10608	LGALS4	background	TP53-/-	wt	woDOX	t9	306.49041057923534
s_10629	LHX1	target	TP53-/-	wt	woDOX	t9	456.2640416389912
s_10630	LHX1	background	TP53-/-	wt	woDOX	t9	628.8508747806965
s_10631	LHX1	background	TP53-/-	wt	woDOX	t9	664.5584954307045
s_10632	LHX1	background	TP53-/-	wt	woDOX	t9	16.86193197361489
s_10641	LIG1	target	TP53-/-	wt	woDOX	t9	625.8752397265291
s_10642	LIG1	background	TP53-/-	wt	woDOX	t9	446.3452581251
s_10643	LIG1	background	TP53-/-	wt	woDOX	t9	134.89545578891912
s_10644	LIG1	target	TP53-/-	wt	woDOX	t9	601.0782809418014
s_1069	AREG	target	TP53-/-	wt	woDOX	t9	267.80715487506
s_10697	LLGL1	background	TP53-/-	wt	woDOX	t9	1202.1565618836028
s_10698	LLGL1	target	TP53-/-	wt	woDOX	t9	760.7706955154483
s_10699	LLGL1	background	TP53-/-	wt	woDOX	t9	1030.5616070932865
s_1070	AREG	background	TP53-/-	wt	woDOX	t9	895.6661513043674
s_10700	LLGL1	background	TP53-/-	wt	woDOX	t9	1783.397275797622
s_10705	LMNA	background	TP53-/-	wt	woDOX	t9	115.0578887611369
s_10706	LMNA	background	TP53-/-	wt	woDOX	t9	260.86400641533623
s_10707	LMNA	target	TP53-/-	wt	woDOX	t9	136.87921249169733
s_10708	LMNA	background	TP53-/-	wt	woDOX	t9	0
s_1071	AREG	background	TP53-/-	wt	woDOX	t9	221.1888723597718
s_1072	AREG	background	TP53-/-	wt	woDOX	t9	207.30257544032423
s_10757	LOXL2	background	TP53-/-	wt	woDOX	t9	891.698637898811
s_10758	LOXL2	background	TP53-/-	wt	woDOX	t9	1604.859172547582
s_10759	LOXL2	target	TP53-/-	wt	woDOX	t9	595.1270108334667
s_10760	LOXL2	background	TP53-/-	wt	woDOX	t9	1260.6773846155604
s_10773	LPP	background	TP53-/-	wt	woDOX	t9	212.2619671972698
s_10774	LPP	background	TP53-/-	wt	woDOX	t9	153.74114446531223
s_10775	LPP	target	TP53-/-	wt	woDOX	t9	949.2275822793794
s_10776	LPP	background	TP53-/-	wt	woDOX	t9	198.37567027782225
s_10781	LRCH4	background	TP53-/-	wt	woDOX	t9	155.72490116809047
s_10782	LRCH4	background	TP53-/-	wt	woDOX	t9	246.9777094958887
s_10783	LRCH4	background	TP53-/-	wt	woDOX	t9	79.3502681111289
s_10784	LRCH4	target	TP53-/-	wt	woDOX	t9	526.6874045876181
s_10789	LRP2	target	TP53-/-	wt	woDOX	t9	793.5026811112889
s_10790	LRP2	background	TP53-/-	wt	woDOX	t9	592.1513757792994
s_10791	LRP2	background	TP53-/-	wt	woDOX	t9	352.11681474313446
s_10792	LRP2	background	TP53-/-	wt	woDOX	t9	370.9625034195276
s_10793	LRP3	background	TP53-/-	wt	woDOX	t9	623.8914830237509
s_10794	LRP3	background	TP53-/-	wt	woDOX	t9	212.2619671972698
s_10795	LRP3	background	TP53-/-	wt	woDOX	t9	136.87921249169733
s_10796	LRP3	target	TP53-/-	wt	woDOX	t9	552.4762417237349
s_10797	LRP4	background	TP53-/-	wt	woDOX	t9	586.2001056709647
s_10798	LRP4	background	TP53-/-	wt	woDOX	t9	313.4335590389591
s_10799	LRP4	target	TP53-/-	wt	woDOX	t9	272.7665466320056
s_10800	LRP4	background	TP53-/-	wt	woDOX	t9	406.6701240695356
s_10825	LTA4H	target	TP53-/-	wt	woDOX	t9	414.60515088064847
s_10826	LTA4H	background	TP53-/-	wt	woDOX	t9	195.4000352236549
s_10827	LTA4H	background	TP53-/-	wt	woDOX	t9	345.1736662834107
s_10828	LTA4H	background	TP53-/-	wt	woDOX	t9	586.2001056709647
s_10837	CYP4F3	background	TP53-/-	wt	woDOX	t9	238.05080433338668
s_10838	CYP4F3	background	TP53-/-	wt	woDOX	t9	364.0193549598038
s_10839	CYP4F3	target	TP53-/-	wt	woDOX	t9	241.026439387554
s_10840	CYP4F3	background	TP53-/-	wt	woDOX	t9	203.3350620347678
s_10841	LTBP1	background	TP53-/-	wt	woDOX	t9	124.976672275028
s_10842	LTBP1	background	TP53-/-	wt	woDOX	t9	108.11474030141312
s_10843	LTBP1	target	TP53-/-	wt	woDOX	t9	479.0772437209407
s_10844	LTBP1	background	TP53-/-	wt	woDOX	t9	277.72593838895114
s_1085	ARL4D	background	TP53-/-	wt	woDOX	t9	21.821323730560447
s_10853	LTBR	background	TP53-/-	wt	woDOX	t9	96.21220008474378
s_10854	LTBR	background	TP53-/-	wt	woDOX	t9	53.561430975012
s_10855	LTBR	target	TP53-/-	wt	woDOX	t9	948.2357039279902
s_10856	LTBR	background	TP53-/-	wt	woDOX	t9	205.318818737546
s_1086	ARL4D	background	TP53-/-	wt	woDOX	t9	655.6315902682024
s_1087	ARL4D	target	TP53-/-	wt	woDOX	t9	338.2305178236869
s_1088	ARL4D	background	TP53-/-	wt	woDOX	t9	497.9229323973338
s_10881	LY6H	background	TP53-/-	wt	woDOX	t9	209.28633214310247
s_10882	LY6H	target	TP53-/-	wt	woDOX	t9	262.84776311811447
s_10883	LY6H	background	TP53-/-	wt	woDOX	t9	78.35838975973978
s_10884	LY6H	background	TP53-/-	wt	woDOX	t9	443.3696230709327
s_1089	ARF5	background	TP53-/-	wt	woDOX	t9	201.3513053319896
s_1090	ARF5	background	TP53-/-	wt	woDOX	t9	388.8163137445315
s_1091	ARF5	target	TP53-/-	wt	woDOX	t9	759.7788171640592
s_1092	ARF5	background	TP53-/-	wt	woDOX	t9	112.08225370696957
s_10921	EPCAM	background	TP53-/-	wt	woDOX	t9	745.8925202446117
s_10922	EPCAM	background	TP53-/-	wt	woDOX	t9	499.906689100112
s_10923	EPCAM	background	TP53-/-	wt	woDOX	t9	226.14826411671737
s_10924	EPCAM	target	TP53-/-	wt	woDOX	t9	425.5158127459287
s_10925	M6PR	background	TP53-/-	wt	woDOX	t9	344.18178793202156
s_10926	M6PR	background	TP53-/-	wt	woDOX	t9	184.48937335837468
s_10927	M6PR	background	TP53-/-	wt	woDOX	t9	205.318818737546
s_10928	M6PR	target	TP53-/-	wt	woDOX	t9	255.90461465839067
s_10929	CAPRIN1	background	TP53-/-	wt	woDOX	t9	248.9614661986669
s_10930	CAPRIN1	background	TP53-/-	wt	woDOX	t9	102.16347019307844
s_10931	CAPRIN1	target	TP53-/-	wt	woDOX	t9	247.9695878472778
s_10932	CAPRIN1	background	TP53-/-	wt	woDOX	t9	371.9543817709167
s_10933	NBR1	background	TP53-/-	wt	woDOX	t9	514.7848643709488
s_10934	NBR1	background	TP53-/-	wt	woDOX	t9	472.13409526121694
s_10935	NBR1	target	TP53-/-	wt	woDOX	t9	425.5158127459287
s_10936	NBR1	background	TP53-/-	wt	woDOX	t9	61.49645778612489
s_11	NAT1	background	TP53-/-	wt	woDOX	t9	221.1888723597718
s_11037	MAGEA12	background	TP53-/-	wt	woDOX	t9	148.78175270836667
s_11038	MAGEA12	target	TP53-/-	wt	woDOX	t9	311.44980233618094
s_11039	MAGEA12	background	TP53-/-	wt	woDOX	t9	379.8894085820296
s_11040	MAGEA12	background	TP53-/-	wt	woDOX	t9	43.642647461120895
s_11049	MAGEB3	background	TP53-/-	wt	woDOX	t9	499.906689100112
s_11050	MAGEB3	background	TP53-/-	wt	woDOX	t9	287.64472190284226
s_11051	MAGEB3	background	TP53-/-	wt	woDOX	t9	52.56955262362289
s_11052	MAGEB3	target	TP53-/-	wt	woDOX	t9	745.8925202446117
s_11061	MAK	target	TP53-/-	wt	woDOX	t9	1050.3991741210689
s_11062	MAK	background	TP53-/-	wt	woDOX	t9	503.8742025056685
s_11063	MAK	background	TP53-/-	wt	woDOX	t9	177.5462248986509
s_11064	MAK	background	TP53-/-	wt	woDOX	t9	383.856921987586
s_11073	MAN2A2	background	TP53-/-	wt	woDOX	t9	106.1309835986349
s_11074	MAN2A2	background	TP53-/-	wt	woDOX	t9	337.2386394722978
s_11075	MAN2A2	background	TP53-/-	wt	woDOX	t9	351.12493639174534
s_11076	MAN2A2	target	TP53-/-	wt	woDOX	t9	742.9168851904443
s_11089	MANBA	target	TP53-/-	wt	woDOX	t9	604.0539159959687
s_11090	MANBA	background	TP53-/-	wt	woDOX	t9	816.3158831932385
s_11091	MANBA	background	TP53-/-	wt	woDOX	t9	150.7655094111449
s_11092	MANBA	background	TP53-/-	wt	woDOX	t9	679.4366707015412
s_11121	MAPT	target	TP53-/-	wt	woDOX	t9	630.8346314834747
s_11122	MAPT	background	TP53-/-	wt	woDOX	t9	687.371697512654
s_11123	MAPT	background	TP53-/-	wt	woDOX	t9	322.3604642014611
s_11124	MAPT	background	TP53-/-	wt	woDOX	t9	758.7869388126701
s_11133	MARS	background	TP53-/-	wt	woDOX	t9	7.935026811112889
s_11134	MARS	background	TP53-/-	wt	woDOX	t9	158.7005362222578
s_11135	MARS	target	TP53-/-	wt	woDOX	t9	178.53810325004002
s_11136	MARS	background	TP53-/-	wt	woDOX	t9	70.42336294862689
s_11221	CHST6	background	TP53-/-	wt	woDOX	t9	209.28633214310247
s_11222	CHST6	background	TP53-/-	wt	woDOX	t9	92.24468667918734
s_11223	CHST6	background	TP53-/-	wt	woDOX	t9	169.611198087538
s_11224	CHST6	target	TP53-/-	wt	woDOX	t9	765.7300872723938
s_11241	MCM4	background	TP53-/-	wt	woDOX	t9	149.7736310597558
s_11242	MCM4	background	TP53-/-	wt	woDOX	t9	173.57871149309446
s_11243	MCM4	target	TP53-/-	wt	woDOX	t9	96.21220008474378
s_11244	MCM4	background	TP53-/-	wt	woDOX	t9	346.1655446347998
s_11253	MCM7	target	TP53-/-	wt	woDOX	t9	197.38379192643313
s_11254	MCM7	background	TP53-/-	wt	woDOX	t9	145.80611765419934
s_11255	MCM7	background	TP53-/-	wt	woDOX	t9	131.9198207347518
s_11256	MCM7	background	TP53-/-	wt	woDOX	t9	173.57871149309446
s_11273	DNAJB9	target	TP53-/-	wt	woDOX	t9	459.23967669315846
s_11274	DNAJB9	background	TP53-/-	wt	woDOX	t9	108.11474030141312
s_11275	DNAJB9	background	TP53-/-	wt	woDOX	t9	164.65180633059245
s_11276	DNAJB9	background	TP53-/-	wt	woDOX	t9	364.0193549598038
s_11281	MDH2	background	TP53-/-	wt	woDOX	t9	1898.4551645587587
s_11282	MDH2	background	TP53-/-	wt	woDOX	t9	1125.7819288266412
s_11283	MDH2	background	TP53-/-	wt	woDOX	t9	165.64368468198157
s_11284	MDH2	target	TP53-/-	wt	woDOX	t9	959.1463657932704
s_11313	MEF2A	background	TP53-/-	wt	woDOX	t9	697.2904810265452
s_11314	MEF2A	background	TP53-/-	wt	woDOX	t9	367.98686836536024
s_11315	MEF2A	target	TP53-/-	wt	woDOX	t9	706.2173861890471
s_11316	MEF2A	background	TP53-/-	wt	woDOX	t9	136.87921249169733
s_11341	MAP3K1	background	TP53-/-	wt	woDOX	t9	652.6559552140352
s_11342	MAP3K1	target	TP53-/-	wt	woDOX	t9	917.4874750349278
s_11343	MAP3K1	background	TP53-/-	wt	woDOX	t9	589.1757407251321
s_11344	MAP3K1	background	TP53-/-	wt	woDOX	t9	507.8417159112249
s_1149	ARHGDIG	background	TP53-/-	wt	woDOX	t9	563.3869035890151
s_1150	ARHGDIG	target	TP53-/-	wt	woDOX	t9	385.84067869036426
s_11505	MITF	background	TP53-/-	wt	woDOX	t9	577.2732005084627
s_11506	MITF	background	TP53-/-	wt	woDOX	t9	379.8894085820296
s_11507	MITF	target	TP53-/-	wt	woDOX	t9	938.3169204140992
s_11508	MITF	background	TP53-/-	wt	woDOX	t9	797.4701945168454
s_1151	ARHGDIG	background	TP53-/-	wt	woDOX	t9	425.5158127459287
s_1152	ARHGDIG	background	TP53-/-	wt	woDOX	t9	230.1157775222738
s_11541	MAP3K11	background	TP53-/-	wt	woDOX	t9	887.7311244932545
s_11542	MAP3K11	background	TP53-/-	wt	woDOX	t9	923.4387451432624
s_11543	MAP3K11	target	TP53-/-	wt	woDOX	t9	1020.6428235793954
s_11544	MAP3K11	background	TP53-/-	wt	woDOX	t9	349.14117968896716
s_11545	KMT2A	background	TP53-/-	wt	woDOX	t9	205.318818737546
s_11546	KMT2A	background	TP53-/-	wt	woDOX	t9	157.70865787086868
s_11547	KMT2A	target	TP53-/-	wt	woDOX	t9	1071.22861950024
s_11548	KMT2A	background	TP53-/-	wt	woDOX	t9	244.00207444172136
s_11577	TRPM1	target	TP53-/-	wt	woDOX	t9	383.856921987586
s_11578	TRPM1	background	TP53-/-	wt	woDOX	t9	130.92794238336268
s_11579	TRPM1	background	TP53-/-	wt	woDOX	t9	162.66804962781424
s_11580	TRPM1	background	TP53-/-	wt	woDOX	t9	372.94626012230583
s_11605	MMP9	background	TP53-/-	wt	woDOX	t9	226.14826411671737
s_11606	MMP9	background	TP53-/-	wt	woDOX	t9	297.56350541673334
s_11607	MMP9	target	TP53-/-	wt	woDOX	t9	342.1980312292434
s_11608	MMP9	background	TP53-/-	wt	woDOX	t9	339.222396175076
s_11637	MMP17	background	TP53-/-	wt	woDOX	t9	592.1513757792994
s_11638	MMP17	background	TP53-/-	wt	woDOX	t9	796.4783161654562
s_11639	MMP17	target	TP53-/-	wt	woDOX	t9	242.01831773894313
s_11640	MMP17	background	TP53-/-	wt	woDOX	t9	303.51477552506805
s_11673	MOCS2	background	TP53-/-	wt	woDOX	t9	387.8244353931425
s_11674	MOCS2	background	TP53-/-	wt	woDOX	t9	639.7615366459767
s_11675	MOCS2	target	TP53-/-	wt	woDOX	t9	400.7188539612009
s_11676	MOCS2	background	TP53-/-	wt	woDOX	t9	204.3269403861569
s_11745	MYO1B	background	TP53-/-	wt	woDOX	t9	85.30153821946357
s_11746	MYO1B	background	TP53-/-	wt	woDOX	t9	240.03456103616492
s_11747	MYO1B	target	TP53-/-	wt	woDOX	t9	253.9208579556125
s_11748	MYO1B	background	TP53-/-	wt	woDOX	t9	180.52185995281823
s_11781	MSR1	background	TP53-/-	wt	woDOX	t9	247.9695878472778
s_11782	MSR1	background	TP53-/-	wt	woDOX	t9	16.86193197361489
s_11783	MSR1	background	TP53-/-	wt	woDOX	t9	28.764472190284224
s_11784	MSR1	target	TP53-/-	wt	woDOX	t9	1122.806293772474
s_11825	MT1H	target	TP53-/-	wt	woDOX	t9	424.5239343945396
s_11826	MT1H	background	TP53-/-	wt	woDOX	t9	428.491447800096
s_11827	MT1H	background	TP53-/-	wt	woDOX	t9	988.902716334944
s_11828	MT1H	background	TP53-/-	wt	woDOX	t9	443.3696230709327
s_11921	MUC6	background	TP53-/-	wt	woDOX	t9	196.391913575044
s_11922	MUC6	target	TP53-/-	wt	woDOX	t9	243.01019609033224
s_11923	MUC6	target	TP53-/-	wt	woDOX	t9	355.0924497973018
s_11924	MUC6	background	TP53-/-	wt	woDOX	t9	185.4812517097638
s_11941	MUTYH	background	TP53-/-	wt	woDOX	t9	189.44876511532024
s_11942	MUTYH	background	TP53-/-	wt	woDOX	t9	448.32901482787827
s_11943	MUTYH	background	TP53-/-	wt	woDOX	t9	546.5249716154002
s_11944	MUTYH	target	TP53-/-	wt	woDOX	t9	412.62139417787023
s_11969	MYBL1	background	TP53-/-	wt	woDOX	t9	83.31778151668534
s_1197	ARSB	background	TP53-/-	wt	woDOX	t9	548.5087283181784
s_11970	MYBL1	background	TP53-/-	wt	woDOX	t9	168.6193197361489
s_11971	MYBL1	background	TP53-/-	wt	woDOX	t9	198.37567027782225
s_11972	MYBL1	target	TP53-/-	wt	woDOX	t9	288.6366002542313
s_11973	MYBPC1	background	TP53-/-	wt	woDOX	t9	731.0143449737749
s_11974	MYBPC1	background	TP53-/-	wt	woDOX	t9	787.5514110029543
s_11975	MYBPC1	background	TP53-/-	wt	woDOX	t9	61.49645778612489
s_11976	MYBPC1	target	TP53-/-	wt	woDOX	t9	767.713843975172
s_1198	ARSB	background	TP53-/-	wt	woDOX	t9	818.2996398960167
s_11985	MYBPC3	target	TP53-/-	wt	woDOX	t9	815.3240048418494
s_11986	MYBPC3	background	TP53-/-	wt	woDOX	t9	337.2386394722978
s_11987	MYBPC3	background	TP53-/-	wt	woDOX	t9	569.3381736973498
s_11988	MYBPC3	background	TP53-/-	wt	woDOX	t9	906.5768131696476
s_1199	ARSB	background	TP53-/-	wt	woDOX	t9	384.84880033897514
s_11997	MYCL	background	TP53-/-	wt	woDOX	t9	57.52894438056845
s_11998	MYCL	background	TP53-/-	wt	woDOX	t9	296.5716270653442
s_11999	MYCL	background	TP53-/-	wt	woDOX	t9	381.8731652848078
s_12	NAT1	target	TP53-/-	wt	woDOX	t9	717.1280480543273
s_1200	ARSB	target	TP53-/-	wt	woDOX	t9	616.9483345640272
s_12000	MYCL	target	TP53-/-	wt	woDOX	t9	589.1757407251321
s_1201	STS	target	TP53-/-	wt	woDOX	t9	749.860033650168
s_1202	STS	background	TP53-/-	wt	woDOX	t9	1154.5464010169253
s_12025	MYH2	background	TP53-/-	wt	woDOX	t9	454.2802849362129
s_12026	MYH2	target	TP53-/-	wt	woDOX	t9	808.3808563821256
s_12027	MYH2	background	TP53-/-	wt	woDOX	t9	515.7767427223378
s_12028	MYH2	background	TP53-/-	wt	woDOX	t9	212.2619671972698
s_12029	MYH3	target	TP53-/-	wt	woDOX	t9	627.8589964293074
s_1203	STS	background	TP53-/-	wt	woDOX	t9	828.2184234099078
s_12030	MYH3	background	TP53-/-	wt	woDOX	t9	348.14930133757804
s_12031	MYH3	target	TP53-/-	wt	woDOX	t9	741.9250068390552
s_12032	MYH3	background	TP53-/-	wt	woDOX	t9	495.9391756945556
s_12037	MYH6	background	TP53-/-	wt	woDOX	t9	110.09849700419134
s_12038	MYH6	target	TP53-/-	wt	woDOX	t9	465.1909468014932
s_12039	MYH6	background	TP53-/-	wt	woDOX	t9	84.30965986807445
s_1204	STS	background	TP53-/-	wt	woDOX	t9	27.772593838895112
s_12040	MYH6	background	TP53-/-	wt	woDOX	t9	212.2619671972698
s_12053	MYH10	background	TP53-/-	wt	woDOX	t9	329.3036126611849
s_12054	MYH10	background	TP53-/-	wt	woDOX	t9	251.93710125283425
s_12055	MYH10	background	TP53-/-	wt	woDOX	t9	890.7067595474218
s_12056	MYH10	target	TP53-/-	wt	woDOX	t9	660.590982025148
s_12057	MYH11	background	TP53-/-	wt	woDOX	t9	1119.8306587183065
s_12058	MYH11	background	TP53-/-	wt	woDOX	t9	128.94418568058444
s_12059	MYH11	background	TP53-/-	wt	woDOX	t9	0
s_12060	MYH11	target	TP53-/-	wt	woDOX	t9	185.4812517097638
s_12085	MYLK	target	TP53-/-	wt	woDOX	t9	889.7148811960327
s_12086	MYLK	background	TP53-/-	wt	woDOX	t9	788.5432893543434
s_12087	MYLK	background	TP53-/-	wt	woDOX	t9	173.57871149309446
s_12088	MYLK	background	TP53-/-	wt	woDOX	t9	360.05184155424735
s_12105	MYO5A	target	TP53-/-	wt	woDOX	t9	159.6924145736469
s_12106	MYO5A	background	TP53-/-	wt	woDOX	t9	231.1076558736629
s_12107	MYO5A	background	TP53-/-	wt	woDOX	t9	148.78175270836667
s_12108	MYO5A	background	TP53-/-	wt	woDOX	t9	213.25384554865892
s_1217	ART1	background	TP53-/-	wt	woDOX	t9	381.8731652848078
s_12177	NAGLU	target	TP53-/-	wt	woDOX	t9	281.69345179450755
s_12178	NAGLU	background	TP53-/-	wt	woDOX	t9	1039.4885122557885
s_12179	NAGLU	background	TP53-/-	wt	woDOX	t9	244.00207444172136
s_1218	ART1	background	TP53-/-	wt	woDOX	t9	164.65180633059245
s_12180	NAGLU	background	TP53-/-	wt	woDOX	t9	773.6651140835068
s_12185	NAIP	background	TP53-/-	wt	woDOX	t9	335.25488276951955
s_12186	NAIP	background	TP53-/-	wt	woDOX	t9	381.8731652848078
s_12187	NAIP	target	TP53-/-	wt	woDOX	t9	341.20615287785427
s_12188	NAIP	background	TP53-/-	wt	woDOX	t9	847.064112086301
s_1219	ART1	background	TP53-/-	wt	woDOX	t9	112.08225370696957
s_1220	ART1	target	TP53-/-	wt	woDOX	t9	8.926905162502
s_12213	CEACAM6	background	TP53-/-	wt	woDOX	t9	325.3360992556285
s_12214	CEACAM6	background	TP53-/-	wt	woDOX	t9	558.4275118320696
s_12215	CEACAM6	target	TP53-/-	wt	woDOX	t9	655.6315902682024
s_12216	CEACAM6	background	TP53-/-	wt	woDOX	t9	275.7421816861729
s_12249	NCK1	background	TP53-/-	wt	woDOX	t9	559.4193901834587
s_12250	NCK1	background	TP53-/-	wt	woDOX	t9	366.003111662582
s_12251	NCK1	background	TP53-/-	wt	woDOX	t9	136.87921249169733
s_12252	NCK1	target	TP53-/-	wt	woDOX	t9	146.79799600558846
s_12253	NCL	background	TP53-/-	wt	woDOX	t9	101.17159184168932
s_12254	NCL	target	TP53-/-	wt	woDOX	t9	37.691377352786226
s_12255	NCL	background	TP53-/-	wt	woDOX	t9	388.8163137445315
s_12256	NCL	background	TP53-/-	wt	woDOX	t9	260.86400641533623
s_12261	NDP	background	TP53-/-	wt	woDOX	t9	1139.6682257460886
s_12262	NDP	background	TP53-/-	wt	woDOX	t9	961.1301224960488
s_12263	NDP	background	TP53-/-	wt	woDOX	t9	755.8113037585027
s_12264	NDP	target	TP53-/-	wt	woDOX	t9	699.2742377293234
s_12309	NDUFAB1	background	TP53-/-	wt	woDOX	t9	88.2771732736309
s_12310	NDUFAB1	background	TP53-/-	wt	woDOX	t9	146.79799600558846
s_12311	NDUFAB1	target	TP53-/-	wt	woDOX	t9	563.3869035890151
s_12312	NDUFAB1	background	TP53-/-	wt	woDOX	t9	41.65889075834267
s_12317	NDUFB2	background	TP53-/-	wt	woDOX	t9	479.0772437209407
s_12318	NDUFB2	target	TP53-/-	wt	woDOX	t9	528.6711612903963
s_12319	NDUFB2	background	TP53-/-	wt	woDOX	t9	201.3513053319896
s_12320	NDUFB2	background	TP53-/-	wt	woDOX	t9	298.55538376812245
s_12333	NDUFB6	background	TP53-/-	wt	woDOX	t9	277.72593838895114
s_12334	NDUFB6	target	TP53-/-	wt	woDOX	t9	794.494559462678
s_12335	NDUFB6	background	TP53-/-	wt	woDOX	t9	263.8396414695036
s_12336	NDUFB6	background	TP53-/-	wt	woDOX	t9	178.53810325004002
s_12409	SEPT2	background	TP53-/-	wt	woDOX	t9	630.8346314834747
s_12410	SEPT2	background	TP53-/-	wt	woDOX	t9	588.183862373743
s_12411	SEPT2	background	TP53-/-	wt	woDOX	t9	204.3269403861569
s_12412	SEPT2	target	TP53-/-	wt	woDOX	t9	451.3046498820456
s_12457	NEO1	background	TP53-/-	wt	woDOX	t9	211.27008884588068
s_12458	NEO1	background	TP53-/-	wt	woDOX	t9	149.7736310597558
s_12459	NEO1	background	TP53-/-	wt	woDOX	t9	347.1574229861889
s_12460	NEO1	target	TP53-/-	wt	woDOX	t9	346.1655446347998
s_1253	ASIP	background	TP53-/-	wt	woDOX	t9	190.44064346670933
s_12533	NFIX	background	TP53-/-	wt	woDOX	t9	181.51373830420735
s_12534	NFIX	background	TP53-/-	wt	woDOX	t9	115.0578887611369
s_12535	NFIX	background	TP53-/-	wt	woDOX	t9	160.684292925036
s_12536	NFIX	target	TP53-/-	wt	woDOX	t9	460.2315550445476
s_1254	ASIP	background	TP53-/-	wt	woDOX	t9	463.20719009871493
s_1255	ASIP	background	TP53-/-	wt	woDOX	t9	3.9675134055564447
s_12557	NFKBIL1	target	TP53-/-	wt	woDOX	t9	687.371697512654
s_12558	NFKBIL1	background	TP53-/-	wt	woDOX	t9	293.5959920111769
s_12559	NFKBIL1	background	TP53-/-	wt	woDOX	t9	806.3970996793474
s_1256	ASIP	target	TP53-/-	wt	woDOX	t9	695.306724323767
s_12560	NFKBIL1	background	TP53-/-	wt	woDOX	t9	618.9320912668054
s_12561	TONSL	background	TP53-/-	wt	woDOX	t9	227.1401424681065
s_12562	TONSL	background	TP53-/-	wt	woDOX	t9	534.6224313987309
s_12563	TONSL	target	TP53-/-	wt	woDOX	t9	483.04475712649713
s_12564	TONSL	background	TP53-/-	wt	woDOX	t9	88.2771732736309
s_12569	NFX1	target	TP53-/-	wt	woDOX	t9	591.1594974279103
s_12570	NFX1	background	TP53-/-	wt	woDOX	t9	294.58787036256604
s_12571	NFX1	background	TP53-/-	wt	woDOX	t9	91.25280832779823
s_12572	NFX1	background	TP53-/-	wt	woDOX	t9	207.30257544032423
s_12577	NFYB	background	TP53-/-	wt	woDOX	t9	186.47313006115292
s_12578	NFYB	background	TP53-/-	wt	woDOX	t9	44.634525812510006
s_12579	NFYB	target	TP53-/-	wt	woDOX	t9	766.7219656237829
s_12580	NFYB	background	TP53-/-	wt	woDOX	t9	411.6295158264812
s_12617	NINJ2	background	TP53-/-	wt	woDOX	t9	600.0864025904123
s_12618	NINJ2	target	TP53-/-	wt	woDOX	t9	583.2244706167974
s_12619	NINJ2	background	TP53-/-	wt	woDOX	t9	144.81423930281022
s_12620	NINJ2	background	TP53-/-	wt	woDOX	t9	313.4335590389591
s_12685	NODAL	background	TP53-/-	wt	woDOX	t9	353.1086930945236
s_12686	NODAL	target	TP53-/-	wt	woDOX	t9	548.5087283181784
s_12687	NODAL	background	TP53-/-	wt	woDOX	t9	379.8894085820296
s_12688	NODAL	background	TP53-/-	wt	woDOX	t9	149.7736310597558
s_12701	NOS2	target	TP53-/-	wt	woDOX	t9	661.5828603765372
s_12702	NOS2	background	TP53-/-	wt	woDOX	t9	438.41023131398714
s_12703	NOS2	background	TP53-/-	wt	woDOX	t9	827.2265450585187
s_12704	NOS2	background	TP53-/-	wt	woDOX	t9	109.10661865280224
s_12713	CNOT3	background	TP53-/-	wt	woDOX	t9	90.26092997640912
s_12714	CNOT3	background	TP53-/-	wt	woDOX	t9	102.16347019307844
s_12715	CNOT3	background	TP53-/-	wt	woDOX	t9	153.74114446531223
s_12716	CNOT3	target	TP53-/-	wt	woDOX	t9	459.23967669315846
s_12817	NPY1R	background	TP53-/-	wt	woDOX	t9	385.84067869036426
s_12818	NPY1R	background	TP53-/-	wt	woDOX	t9	245.98583114449957
s_12819	NPY1R	target	TP53-/-	wt	woDOX	t9	277.72593838895114
s_12820	NPY1R	background	TP53-/-	wt	woDOX	t9	235.07516927921935
s_12857	NRL	background	TP53-/-	wt	woDOX	t9	1056.3504442294034
s_12858	NRL	background	TP53-/-	wt	woDOX	t9	366.9949900139711
s_12859	NRL	target	TP53-/-	wt	woDOX	t9	988.902716334944
s_12860	NRL	background	TP53-/-	wt	woDOX	t9	335.25488276951955
s_12873	NT5E	target	TP53-/-	wt	woDOX	t9	416.5889075834267
s_12874	NT5E	background	TP53-/-	wt	woDOX	t9	276.734060037562
s_12875	NT5E	background	TP53-/-	wt	woDOX	t9	161.67617127642512
s_12876	NT5E	background	TP53-/-	wt	woDOX	t9	977.0001761182746
s_12881	NTF4	target	TP53-/-	wt	woDOX	t9	230.1157775222738
s_12882	NTF4	background	TP53-/-	wt	woDOX	t9	333.2711260667414
s_12883	NTF4	background	TP53-/-	wt	woDOX	t9	230.1157775222738
s_12884	NTF4	background	TP53-/-	wt	woDOX	t9	259.8721280639471
s_129	ASIC1	background	TP53-/-	wt	woDOX	t9	438.41023131398714
s_12909	ROR2	background	TP53-/-	wt	woDOX	t9	51.57767427223378
s_12910	ROR2	background	TP53-/-	wt	woDOX	t9	104.14722689585668
s_12911	ROR2	background	TP53-/-	wt	woDOX	t9	96.21220008474378
s_12912	ROR2	target	TP53-/-	wt	woDOX	t9	508.8335942626141
s_12925	NUCB1	background	TP53-/-	wt	woDOX	t9	424.5239343945396
s_12926	NUCB1	target	TP53-/-	wt	woDOX	t9	995.8458647946676
s_12927	NUCB1	background	TP53-/-	wt	woDOX	t9	358.0680848514691
s_12928	NUCB1	background	TP53-/-	wt	woDOX	t9	419.564542637594
s_130	ASIC1	target	TP53-/-	wt	woDOX	t9	858.9666523029703
s_13001	ODF1	target	TP53-/-	wt	woDOX	t9	423.5320560431505
s_13002	ODF1	background	TP53-/-	wt	woDOX	t9	184.48937335837468
s_13003	ODF1	background	TP53-/-	wt	woDOX	t9	694.3148459723778
s_13004	ODF1	background	TP53-/-	wt	woDOX	t9	371.9543817709167
s_1301	ATF3	background	TP53-/-	wt	woDOX	t9	373.9381384736949
s_1302	ATF3	background	TP53-/-	wt	woDOX	t9	394.76758385286627
s_13029	OMG	target	TP53-/-	wt	woDOX	t9	499.906689100112
s_1303	ATF3	background	TP53-/-	wt	woDOX	t9	135.88733414030824
s_13030	OMG	background	TP53-/-	wt	woDOX	t9	968.0732709557724
s_13031	OMG	background	TP53-/-	wt	woDOX	t9	221.1888723597718
s_13032	OMG	background	TP53-/-	wt	woDOX	t9	342.1980312292434
s_1304	ATF3	target	TP53-/-	wt	woDOX	t9	877.8123409793634
s_131	ASIC1	background	TP53-/-	wt	woDOX	t9	471.1422169098278
s_13125	OSBP	background	TP53-/-	wt	woDOX	t9	119.02540216669334
s_13126	OSBP	target	TP53-/-	wt	woDOX	t9	504.8660808570576
s_13127	OSBP	background	TP53-/-	wt	woDOX	t9	177.5462248986509
s_13128	OSBP	background	TP53-/-	wt	woDOX	t9	38.68325570417534
s_13129	OSM	target	TP53-/-	wt	woDOX	t9	519.7442561278942
s_13130	OSM	background	TP53-/-	wt	woDOX	t9	134.89545578891912
s_13131	OSM	background	TP53-/-	wt	woDOX	t9	94.22844338196556
s_13132	OSM	background	TP53-/-	wt	woDOX	t9	149.7736310597558
s_13173	P2RX1	background	TP53-/-	wt	woDOX	t9	156.71677951947956
s_13174	P2RX1	target	TP53-/-	wt	woDOX	t9	245.98583114449957
s_13175	P2RX1	background	TP53-/-	wt	woDOX	t9	794.494559462678
s_13176	P2RX1	background	TP53-/-	wt	woDOX	t9	121.00915886947156
s_132	ASIC1	background	TP53-/-	wt	woDOX	t9	274.7503033347838
s_13209	P2RY11	background	TP53-/-	wt	woDOX	t9	353.1086930945236
s_13210	P2RY11	background	TP53-/-	wt	woDOX	t9	867.8935574654723
s_13211	P2RY11	target	TP53-/-	wt	woDOX	t9	458.24779834176934
s_13212	P2RY11	background	TP53-/-	wt	woDOX	t9	256.8964930097798
s_13217	P4HB	background	TP53-/-	wt	woDOX	t9	143.82236095142113
s_13218	P4HB	target	TP53-/-	wt	woDOX	t9	368.97874671674936
s_13219	P4HB	background	TP53-/-	wt	woDOX	t9	193.4162785208767
s_13220	P4HB	target	TP53-/-	wt	woDOX	t9	416.5889075834267
s_13249	PAFAH1B2	background	TP53-/-	wt	woDOX	t9	73.39899800279423
s_13250	PAFAH1B2	background	TP53-/-	wt	woDOX	t9	447.3371364764891
s_13251	PAFAH1B2	target	TP53-/-	wt	woDOX	t9	0
s_13252	PAFAH1B2	target	TP53-/-	wt	woDOX	t9	439.40210966537626
s_13253	PAFAH1B3	background	TP53-/-	wt	woDOX	t9	144.81423930281022
s_13254	PAFAH1B3	background	TP53-/-	wt	woDOX	t9	145.80611765419934
s_13255	PAFAH1B3	target	TP53-/-	wt	woDOX	t9	582.2325922654082
s_13256	PAFAH1B3	background	TP53-/-	wt	woDOX	t9	176.5543465472618
s_13261	PRDX1	background	TP53-/-	wt	woDOX	t9	375.92189517647313
s_13262	PRDX1	target	TP53-/-	wt	woDOX	t9	442.3777447195436
s_13263	PRDX1	background	TP53-/-	wt	woDOX	t9	28.764472190284224
s_13264	PRDX1	background	TP53-/-	wt	woDOX	t9	162.66804962781424
s_13265	PAH	background	TP53-/-	wt	woDOX	t9	328.3117343097958
s_13266	PAH	target	TP53-/-	wt	woDOX	t9	863.9260440599159
s_13267	PAH	background	TP53-/-	wt	woDOX	t9	260.86400641533623
s_13268	PAH	background	TP53-/-	wt	woDOX	t9	247.9695878472778
s_13313	PARN	target	TP53-/-	wt	woDOX	t9	234.08329092783023
s_13314	PARN	background	TP53-/-	wt	woDOX	t9	412.62139417787023
s_13315	PARN	background	TP53-/-	wt	woDOX	t9	336.2467611209087
s_13316	PARN	background	TP53-/-	wt	woDOX	t9	196.391913575044
s_13317	PAWR	background	TP53-/-	wt	woDOX	t9	1186.2865082613769
s_13318	PAWR	background	TP53-/-	wt	woDOX	t9	729.0305882709968
s_13319	PAWR	background	TP53-/-	wt	woDOX	t9	271.7746682806165
s_13320	PAWR	target	TP53-/-	wt	woDOX	t9	569.3381736973498
s_13321	PAX1	target	TP53-/-	wt	woDOX	t9	385.84067869036426
s_13322	PAX1	background	TP53-/-	wt	woDOX	t9	618.9320912668054
s_13323	PAX1	background	TP53-/-	wt	woDOX	t9	435.4345962598198
s_13324	PAX1	background	TP53-/-	wt	woDOX	t9	266.8152765236709
s_13325	PAX2	background	TP53-/-	wt	woDOX	t9	166.6355630333707
s_13326	PAX2	background	TP53-/-	wt	woDOX	t9	163.65992797920333
s_13327	PAX2	background	TP53-/-	wt	woDOX	t9	237.05892598199756
s_13328	PAX2	target	TP53-/-	wt	woDOX	t9	283.6772084972858
s_13345	PAX7	background	TP53-/-	wt	woDOX	t9	305.4985322278462
s_13346	PAX7	target	TP53-/-	wt	woDOX	t9	466.18282515288223
s_13347	PAX7	background	TP53-/-	wt	woDOX	t9	429.48332615148513
s_13348	PAX7	background	TP53-/-	wt	woDOX	t9	413.61327252925935
s_13381	PCBP2	background	TP53-/-	wt	woDOX	t9	388.8163137445315
s_13382	PCBP2	target	TP53-/-	wt	woDOX	t9	660.590982025148
s_13383	PCBP2	background	TP53-/-	wt	woDOX	t9	209.28633214310247
s_13384	PCBP2	background	TP53-/-	wt	woDOX	t9	868.8854358168614
s_13413	SERPINA5	background	TP53-/-	wt	woDOX	t9	416.5889075834267
s_13414	SERPINA5	background	TP53-/-	wt	woDOX	t9	415.5970292320376
s_13415	SERPINA5	target	TP53-/-	wt	woDOX	t9	461.2234333959367
s_13416	SERPINA5	background	TP53-/-	wt	woDOX	t9	396.7513405556445
s_13425	PCM1	target	TP53-/-	wt	woDOX	t9	621.9077263209728
s_13426	PCM1	background	TP53-/-	wt	woDOX	t9	165.64368468198157
s_13427	PCM1	background	TP53-/-	wt	woDOX	t9	354.1005714459127
s_13428	PCM1	target	TP53-/-	wt	woDOX	t9	512.8011076681705
s_13485	PDCD1	background	TP53-/-	wt	woDOX	t9	192.42440016948757
s_13486	PDCD1	background	TP53-/-	wt	woDOX	t9	0
s_13487	PDCD1	target	TP53-/-	wt	woDOX	t9	441.3858663681545
s_13488	PDCD1	background	TP53-/-	wt	woDOX	t9	510.8173509653923
s_1353	ATP1B2	background	TP53-/-	wt	woDOX	t9	755.8113037585027
s_1354	ATP1B2	background	TP53-/-	wt	woDOX	t9	943.2763121710448
s_1355	ATP1B2	background	TP53-/-	wt	woDOX	t9	816.3158831932385
s_13553	PDE8A	background	TP53-/-	wt	woDOX	t9	555.4518767779023
s_13554	PDE8A	background	TP53-/-	wt	woDOX	t9	135.88733414030824
s_13555	PDE8A	target	TP53-/-	wt	woDOX	t9	378.8975302306405
s_13556	PDE8A	background	TP53-/-	wt	woDOX	t9	363.0274766084147
s_1356	ATP1B2	target	TP53-/-	wt	woDOX	t9	396.7513405556445
s_13565	PDGFA	background	TP53-/-	wt	woDOX	t9	375.92189517647313
s_13566	PDGFA	background	TP53-/-	wt	woDOX	t9	438.41023131398714
s_13567	PDGFA	background	TP53-/-	wt	woDOX	t9	347.1574229861889
s_13568	PDGFA	target	TP53-/-	wt	woDOX	t9	334.2630044181305
s_1357	ATP1B3	background	TP53-/-	wt	woDOX	t9	736.9656150821096
s_1358	ATP1B3	background	TP53-/-	wt	woDOX	t9	62.488336137514
s_1359	ATP1B3	target	TP53-/-	wt	woDOX	t9	831.1940584640752
s_1360	ATP1B3	background	TP53-/-	wt	woDOX	t9	211.27008884588068
s_13605	PDK2	background	TP53-/-	wt	woDOX	t9	632.818388186253
s_13606	PDK2	background	TP53-/-	wt	woDOX	t9	677.4529139987629
s_13607	PDK2	background	TP53-/-	wt	woDOX	t9	473.12597361260606
s_13608	PDK2	target	TP53-/-	wt	woDOX	t9	514.7848643709488
s_13609	PDK3	background	TP53-/-	wt	woDOX	t9	512.8011076681705
s_13610	PDK3	background	TP53-/-	wt	woDOX	t9	543.549336561233
s_13611	PDK3	background	TP53-/-	wt	woDOX	t9	447.3371364764891
s_13612	PDK3	target	TP53-/-	wt	woDOX	t9	226.14826411671737
s_13645	PECAM1	background	TP53-/-	wt	woDOX	t9	260.86400641533623
s_13646	PECAM1	background	TP53-/-	wt	woDOX	t9	855.9910172488029
s_13647	PECAM1	target	TP53-/-	wt	woDOX	t9	529.6630396417854
s_13648	PECAM1	background	TP53-/-	wt	woDOX	t9	219.20511565699357
s_1365	ATP2A1	background	TP53-/-	wt	woDOX	t9	585.2082273195756
s_1366	ATP2A1	background	TP53-/-	wt	woDOX	t9	422.54017769176136
s_13665	PER1	background	TP53-/-	wt	woDOX	t9	493.9554189917774
s_13666	PER1	background	TP53-/-	wt	woDOX	t9	631.8265098348638
s_13667	PER1	target	TP53-/-	wt	woDOX	t9	559.4193901834587
s_13668	PER1	background	TP53-/-	wt	woDOX	t9	411.6295158264812
s_1367	ATP2A1	background	TP53-/-	wt	woDOX	t9	370.9625034195276
s_1368	ATP2A1	target	TP53-/-	wt	woDOX	t9	472.13409526121694
s_13689	PEX12	background	TP53-/-	wt	woDOX	t9	398.7350972584227
s_13690	PEX12	background	TP53-/-	wt	woDOX	t9	313.4335590389591
s_13691	PEX12	target	TP53-/-	wt	woDOX	t9	128.94418568058444
s_13692	PEX12	background	TP53-/-	wt	woDOX	t9	359.0599632028582
s_13693	PEX13	background	TP53-/-	wt	woDOX	t9	581.2407139140191
s_13694	PEX13	background	TP53-/-	wt	woDOX	t9	395.7594622042554
s_13695	PEX13	background	TP53-/-	wt	woDOX	t9	248.9614661986669
s_13696	PEX13	target	TP53-/-	wt	woDOX	t9	561.403146886237
s_13697	PEX14	target	TP53-/-	wt	woDOX	t9	660.590982025148
s_13698	PEX14	background	TP53-/-	wt	woDOX	t9	655.6315902682024
s_13699	PEX14	background	TP53-/-	wt	woDOX	t9	1266.628654723895
s_13700	PEX14	background	TP53-/-	wt	woDOX	t9	980.9676895238308
s_13713	CFP	background	TP53-/-	wt	woDOX	t9	288.6366002542313
s_13714	CFP	background	TP53-/-	wt	woDOX	t9	142.830482600032
s_13715	CFP	background	TP53-/-	wt	woDOX	t9	189.44876511532024
s_13716	CFP	target	TP53-/-	wt	woDOX	t9	387.8244353931425
s_13769	PFN1	background	TP53-/-	wt	woDOX	t9	285.660965200064
s_13770	PFN1	background	TP53-/-	wt	woDOX	t9	104.14722689585668
s_13771	PFN1	target	TP53-/-	wt	woDOX	t9	233.09141257644112
s_13772	PFN1	background	TP53-/-	wt	woDOX	t9	153.74114446531223
s_13813	PGK2	background	TP53-/-	wt	woDOX	t9	476.10160866677336
s_13814	PGK2	background	TP53-/-	wt	woDOX	t9	376.91377352786225
s_13815	PGK2	target	TP53-/-	wt	woDOX	t9	220.1969940083827
s_13816	PGK2	background	TP53-/-	wt	woDOX	t9	768.7057223265612
s_13849	PHEX	background	TP53-/-	wt	woDOX	t9	885.7473677904762
s_13850	PHEX	background	TP53-/-	wt	woDOX	t9	297.56350541673334
s_13851	PHEX	target	TP53-/-	wt	woDOX	t9	277.72593838895114
s_13852	PHEX	background	TP53-/-	wt	woDOX	t9	505.8579592084467
s_13877	PHKG2	background	TP53-/-	wt	woDOX	t9	502.8823241542794
s_13878	PHKG2	target	TP53-/-	wt	woDOX	t9	540.5737015070656
s_13879	PHKG2	background	TP53-/-	wt	woDOX	t9	1209.0997103433265
s_13880	PHKG2	background	TP53-/-	wt	woDOX	t9	220.1969940083827
s_13885	SERPINA1	background	TP53-/-	wt	woDOX	t9	183.49749500698556
s_13886	SERPINA1	background	TP53-/-	wt	woDOX	t9	233.09141257644112
s_13887	SERPINA1	target	TP53-/-	wt	woDOX	t9	574.2975654542954
s_13888	SERPINA1	background	TP53-/-	wt	woDOX	t9	131.9198207347518
s_13889	PI3	background	TP53-/-	wt	woDOX	t9	326.3279776070176
s_13890	PI3	background	TP53-/-	wt	woDOX	t9	344.18178793202156
s_13891	PI3	target	TP53-/-	wt	woDOX	t9	912.5280832779824
s_13892	PI3	background	TP53-/-	wt	woDOX	t9	261.85588476672535
s_13977	PIM1	background	TP53-/-	wt	woDOX	t9	1020.6428235793954
s_13978	PIM1	background	TP53-/-	wt	woDOX	t9	394.76758385286627
s_13979	PIM1	background	TP53-/-	wt	woDOX	t9	290.62035695700956
s_13980	PIM1	target	TP53-/-	wt	woDOX	t9	372.94626012230583
s_14005	PIN1	background	TP53-/-	wt	woDOX	t9	685.3879408098758
s_14006	PIN1	background	TP53-/-	wt	woDOX	t9	453.2884065848238
s_14007	PIN1	target	TP53-/-	wt	woDOX	t9	572.3138087515172
s_14008	PIN1	background	TP53-/-	wt	woDOX	t9	1151.570765962758
s_14057	PKNOX1	background	TP53-/-	wt	woDOX	t9	553.468120075124
s_14058	PKNOX1	target	TP53-/-	wt	woDOX	t9	388.8163137445315
s_14059	PKNOX1	background	TP53-/-	wt	woDOX	t9	88.2771732736309
s_14060	PKNOX1	background	TP53-/-	wt	woDOX	t9	976.0082977668854
s_14077	PLA2G4A	background	TP53-/-	wt	woDOX	t9	730.0224666223859
s_14078	PLA2G4A	background	TP53-/-	wt	woDOX	t9	370.9625034195276
s_14079	PLA2G4A	background	TP53-/-	wt	woDOX	t9	1072.2204978516293
s_14080	PLA2G4A	target	TP53-/-	wt	woDOX	t9	525.69552623622894
s_14081	PLA2G5	background	TP53-/-	wt	woDOX	t9	87.28529492224179
s_14082	PLA2G5	target	TP53-/-	wt	woDOX	t9	574.2975654542954
s_14083	PLA2G5	background	TP53-/-	wt	woDOX	t9	742.9168851904443
s_14084	PLA2G5	background	TP53-/-	wt	woDOX	t9	171.59495479031622
s_1409	ATP5B	background	TP53-/-	wt	woDOX	t9	639.7615366459767
s_141	ACO1	target	TP53-/-	wt	woDOX	t9	286.65284355145315
s_1410	ATP5B	background	TP53-/-	wt	woDOX	t9	241.026439387554
s_1411	ATP5B	target	TP53-/-	wt	woDOX	t9	165.64368468198157
s_14113	PLCB3	target	TP53-/-	wt	woDOX	t9	274.7503033347838
s_14114	PLCB3	background	TP53-/-	wt	woDOX	t9	107.122861950024
s_14115	PLCB3	background	TP53-/-	wt	woDOX	t9	140.84672589725378
s_14116	PLCB3	background	TP53-/-	wt	woDOX	t9	503.8742025056685
s_14117	PLCB4	background	TP53-/-	wt	woDOX	t9	539.5818231556765
s_14118	PLCB4	background	TP53-/-	wt	woDOX	t9	554.4599984265132
s_14119	PLCB4	background	TP53-/-	wt	woDOX	t9	85.30153821946357
s_1412	ATP5B	background	TP53-/-	wt	woDOX	t9	209.28633214310247
s_14120	PLCB4	target	TP53-/-	wt	woDOX	t9	633.8102665376421
s_14121	PLCD1	background	TP53-/-	wt	woDOX	t9	1059.3260792835708
s_14122	PLCD1	target	TP53-/-	wt	woDOX	t9	407.6620024209247
s_14123	PLCD1	background	TP53-/-	wt	woDOX	t9	516.7686210737269
s_14124	PLCD1	background	TP53-/-	wt	woDOX	t9	448.32901482787827
s_14133	PLCG2	target	TP53-/-	wt	woDOX	t9	669.51788718765
s_14134	PLCG2	background	TP53-/-	wt	woDOX	t9	456.2640416389912
s_14135	PLCG2	background	TP53-/-	wt	woDOX	t9	357.07620650008005
s_14136	PLCG2	background	TP53-/-	wt	woDOX	t9	754.8194254071136
s_142	ACO1	background	TP53-/-	wt	woDOX	t9	610.9970644556925
s_14221	PLTP	background	TP53-/-	wt	woDOX	t9	924.4306234946516
s_14222	PLTP	target	TP53-/-	wt	woDOX	t9	693.3229676209887
s_14223	PLTP	background	TP53-/-	wt	woDOX	t9	247.9695878472778
s_14224	PLTP	background	TP53-/-	wt	woDOX	t9	173.57871149309446
s_14229	PLXNA2	background	TP53-/-	wt	woDOX	t9	128.94418568058444
s_14230	PLXNA2	background	TP53-/-	wt	woDOX	t9	932.3656503057643
s_14231	PLXNA2	target	TP53-/-	wt	woDOX	t9	806.3970996793474
s_14232	PLXNA2	background	TP53-/-	wt	woDOX	t9	131.9198207347518
s_143	ACO1	background	TP53-/-	wt	woDOX	t9	330.295491012574
s_14305	PNMT	target	TP53-/-	wt	woDOX	t9	634.8021448890312
s_14306	PNMT	background	TP53-/-	wt	woDOX	t9	961.1301224960488
s_14307	PNMT	background	TP53-/-	wt	woDOX	t9	582.2325922654082
s_14308	PNMT	background	TP53-/-	wt	woDOX	t9	675.4691572959847
s_14309	PNN	background	TP53-/-	wt	woDOX	t9	758.7869388126701
s_14310	PNN	target	TP53-/-	wt	woDOX	t9	224.16450741393913
s_14311	PNN	background	TP53-/-	wt	woDOX	t9	474.1178519639951
s_14312	PNN	target	TP53-/-	wt	woDOX	t9	578.2650788598518
s_14317	SEPT5	background	TP53-/-	wt	woDOX	t9	157.70865787086868
s_14318	SEPT5	background	TP53-/-	wt	woDOX	t9	229.12389917088467
s_14319	SEPT5	background	TP53-/-	wt	woDOX	t9	276.734060037562
s_14320	SEPT5	target	TP53-/-	wt	woDOX	t9	244.99395279311045
s_14325	PODXL	background	TP53-/-	wt	woDOX	t9	616.9483345640272
s_14326	PODXL	background	TP53-/-	wt	woDOX	t9	573.3056871029063
s_14327	PODXL	target	TP53-/-	wt	woDOX	t9	569.3381736973498
s_14328	PODXL	background	TP53-/-	wt	woDOX	t9	535.61430975012
s_1433	ATP5G2	background	TP53-/-	wt	woDOX	t9	396.7513405556445
s_14333	POLB	background	TP53-/-	wt	woDOX	t9	454.2802849362129
s_14334	POLB	target	TP53-/-	wt	woDOX	t9	263.8396414695036
s_14335	POLB	background	TP53-/-	wt	woDOX	t9	1471.947473461441
s_14336	POLB	background	TP53-/-	wt	woDOX	t9	589.1757407251321
s_14337	POLD1	target	TP53-/-	wt	woDOX	t9	188.45688676393112
s_14338	POLD1	target	TP53-/-	wt	woDOX	t9	312.44168068757
s_14339	POLD1	background	TP53-/-	wt	woDOX	t9	81.33402481390712
s_1434	ATP5G2	target	TP53-/-	wt	woDOX	t9	718.1199264057165
s_14340	POLD1	background	TP53-/-	wt	woDOX	t9	33.72386394722978
s_1435	ATP5G2	background	TP53-/-	wt	woDOX	t9	450.3127715306565
s_1436	ATP5G2	background	TP53-/-	wt	woDOX	t9	476.10160866677336
s_144	ACO1	background	TP53-/-	wt	woDOX	t9	98.195956787522
s_14421	PON2	background	TP53-/-	wt	woDOX	t9	47.61016086667733
s_14422	PON2	background	TP53-/-	wt	woDOX	t9	21.821323730560447
s_14423	PON2	background	TP53-/-	wt	woDOX	t9	317.4010724445156
s_14424	PON2	target	TP53-/-	wt	woDOX	t9	210.27821049449156
s_1445	ATP5J	background	TP53-/-	wt	woDOX	t9	100.17971349030024
s_14453	POU3F2	background	TP53-/-	wt	woDOX	t9	421.54829934037224
s_14454	POU3F2	target	TP53-/-	wt	woDOX	t9	350.1330580403562
s_14455	POU3F2	background	TP53-/-	wt	woDOX	t9	421.54829934037224
s_14456	POU3F2	background	TP53-/-	wt	woDOX	t9	271.7746682806165
s_1446	ATP5J	background	TP53-/-	wt	woDOX	t9	175.56246819587267
s_1447	ATP5J	target	TP53-/-	wt	woDOX	t9	206.31069708893511
s_1448	ATP5J	background	TP53-/-	wt	woDOX	t9	247.9695878472778
s_14497	PPARG	background	TP53-/-	wt	woDOX	t9	243.01019609033224
s_14498	PPARG	background	TP53-/-	wt	woDOX	t9	270.78278992922736
s_14499	PPARG	target	TP53-/-	wt	woDOX	t9	854.9991388974138
s_145	ACR	target	TP53-/-	wt	woDOX	t9	573.3056871029063
s_14500	PPARG	background	TP53-/-	wt	woDOX	t9	330.295491012574
s_14529	PPIB	background	TP53-/-	wt	woDOX	t9	148.78175270836667
s_14530	PPIB	target	TP53-/-	wt	woDOX	t9	332.27924771535226
s_14531	PPIB	background	TP53-/-	wt	woDOX	t9	377.90565187925137
s_14532	PPIB	target	TP53-/-	wt	woDOX	t9	214.245723900048
s_14541	PPL	target	TP53-/-	wt	woDOX	t9	874.836705925196
s_14542	PPL	background	TP53-/-	wt	woDOX	t9	289.62847860562044
s_14543	PPL	background	TP53-/-	wt	woDOX	t9	147.78987435697758
s_14544	PPL	background	TP53-/-	wt	woDOX	t9	286.65284355145315
s_14545	PPM1A	background	TP53-/-	wt	woDOX	t9	210.27821049449156
s_14546	PPM1A	background	TP53-/-	wt	woDOX	t9	294.58787036256604
s_14547	PPM1A	background	TP53-/-	wt	woDOX	t9	171.59495479031622
s_14548	PPM1A	target	TP53-/-	wt	woDOX	t9	366.003111662582
s_14549	PPM1B	background	TP53-/-	wt	woDOX	t9	965.0976359016051
s_14550	PPM1B	target	TP53-/-	wt	woDOX	t9	434.4427179084307
s_14551	PPM1B	background	TP53-/-	wt	woDOX	t9	762.7544522182264
s_14552	PPM1B	background	TP53-/-	wt	woDOX	t9	1657.4287251712049
s_14553	PPM1G	target	TP53-/-	wt	woDOX	t9	379.8894085820296
s_14554	PPM1G	background	TP53-/-	wt	woDOX	t9	334.2630044181305
s_14555	PPM1G	background	TP53-/-	wt	woDOX	t9	200.3594269806005
s_14556	PPM1G	background	TP53-/-	wt	woDOX	t9	374.930016825084
s_1457	ATP6V1B2	background	TP53-/-	wt	woDOX	t9	144.81423930281022
s_14573	PPP1R1A	background	TP53-/-	wt	woDOX	t9	50.58579592084467
s_14574	PPP1R1A	background	TP53-/-	wt	woDOX	t9	315.41731574173735
s_14575	PPP1R1A	target	TP53-/-	wt	woDOX	t9	289.62847860562044
s_14576	PPP1R1A	background	TP53-/-	wt	woDOX	t9	278.71781674034025
s_1458	ATP6V1B2	background	TP53-/-	wt	woDOX	t9	3.9675134055564447
s_1459	ATP6V1B2	background	TP53-/-	wt	woDOX	t9	25.78883713611689
s_146	ACR	background	TP53-/-	wt	woDOX	t9	169.611198087538
s_1460	ATP6V1B2	target	TP53-/-	wt	woDOX	t9	180.52185995281823
s_14621	PPP2R2A	background	TP53-/-	wt	woDOX	t9	109.10661865280224
s_14622	PPP2R2A	background	TP53-/-	wt	woDOX	t9	350.1330580403562
s_14623	PPP2R2A	background	TP53-/-	wt	woDOX	t9	22.81320208194956
s_14624	PPP2R2A	target	TP53-/-	wt	woDOX	t9	546.5249716154002
s_14645	PPP2R5B	background	TP53-/-	wt	woDOX	t9	540.5737015070656
s_14646	PPP2R5B	background	TP53-/-	wt	woDOX	t9	190.44064346670933
s_14647	PPP2R5B	target	TP53-/-	wt	woDOX	t9	404.68636736675734
s_14648	PPP2R5B	background	TP53-/-	wt	woDOX	t9	520.7361344792834
s_14649	PPP2R5C	target	TP53-/-	wt	woDOX	t9	260.86400641533623
s_14650	PPP2R5C	background	TP53-/-	wt	woDOX	t9	389.8081920959207
s_14651	PPP2R5C	background	TP53-/-	wt	woDOX	t9	252.92897960422337
s_14652	PPP2R5C	background	TP53-/-	wt	woDOX	t9	136.87921249169733
s_147	ACR	background	TP53-/-	wt	woDOX	t9	321.368585850072
s_14709	PRB3	background	TP53-/-	wt	woDOX	t9	273.75842498339466
s_14710	PRB3	background	TP53-/-	wt	woDOX	t9	679.4366707015412
s_14711	PRB3	target	TP53-/-	wt	woDOX	t9	135.88733414030824
s_14712	PRB3	background	TP53-/-	wt	woDOX	t9	543.549336561233
s_14761	PRKAA1	background	TP53-/-	wt	woDOX	t9	65.46397119168134
s_14762	PRKAA1	background	TP53-/-	wt	woDOX	t9	116.049767112526
s_14763	PRKAA1	background	TP53-/-	wt	woDOX	t9	288.6366002542313
s_14764	PRKAA1	target	TP53-/-	wt	woDOX	t9	173.57871149309446
s_14769	PRKAB1	background	TP53-/-	wt	woDOX	t9	581.2407139140191
s_14770	PRKAB1	background	TP53-/-	wt	woDOX	t9	981.95956787522
s_14771	PRKAB1	background	TP53-/-	wt	woDOX	t9	1474.9231085156084
s_14772	PRKAB1	target	TP53-/-	wt	woDOX	t9	1154.5464010169253
s_148	ACR	background	TP53-/-	wt	woDOX	t9	8.926905162502
s_14841	PRKCI	background	TP53-/-	wt	woDOX	t9	245.98583114449957
s_14842	PRKCI	background	TP53-/-	wt	woDOX	t9	409.645759123703
s_14843	PRKCI	target	TP53-/-	wt	woDOX	t9	599.0945242390231
s_14844	PRKCI	background	TP53-/-	wt	woDOX	t9	229.12389917088467
s_14929	MAP2K3	background	TP53-/-	wt	woDOX	t9	167.62744138475978
s_14930	MAP2K3	background	TP53-/-	wt	woDOX	t9	469.1584602070496
s_14931	MAP2K3	target	TP53-/-	wt	woDOX	t9	636.7859015918094
s_14932	MAP2K3	background	TP53-/-	wt	woDOX	t9	938.3169204140992
s_14941	MAP2K7	background	TP53-/-	wt	woDOX	t9	531.6467963445635
s_14942	MAP2K7	target	TP53-/-	wt	woDOX	t9	519.7442561278942
s_14943	MAP2K7	background	TP53-/-	wt	woDOX	t9	263.8396414695036
s_14944	MAP2K7	background	TP53-/-	wt	woDOX	t9	1047.4235390669014
s_14945	EIF2AK2	background	TP53-/-	wt	woDOX	t9	568.3462953459607
s_14946	EIF2AK2	target	TP53-/-	wt	woDOX	t9	162.66804962781424
s_14947	EIF2AK2	background	TP53-/-	wt	woDOX	t9	433.4508395570416
s_14948	EIF2AK2	target	TP53-/-	wt	woDOX	t9	528.6711612903963
s_14949	DNAJC3	background	TP53-/-	wt	woDOX	t9	159.6924145736469
s_14950	DNAJC3	background	TP53-/-	wt	woDOX	t9	372.94626012230583
s_14951	DNAJC3	background	TP53-/-	wt	woDOX	t9	413.61327252925935
s_14952	DNAJC3	target	TP53-/-	wt	woDOX	t9	278.71781674034025
s_14977	PRNP	background	TP53-/-	wt	woDOX	t9	571.321930400128
s_14978	PRNP	background	TP53-/-	wt	woDOX	t9	470.1503385584387
s_14979	PRNP	background	TP53-/-	wt	woDOX	t9	1037.5047555530102
s_14980	PRNP	target	TP53-/-	wt	woDOX	t9	939.3087987654884
s_15029	PRRG2	background	TP53-/-	wt	woDOX	t9	955.178852387714
s_15030	PRRG2	background	TP53-/-	wt	woDOX	t9	340.21427452646515
s_15031	PRRG2	background	TP53-/-	wt	woDOX	t9	61.49645778612489
s_15032	PRRG2	target	TP53-/-	wt	woDOX	t9	333.2711260667414
s_15041	PRSS2	background	TP53-/-	wt	woDOX	t9	280.7015734431185
s_15042	PRSS2	target	TP53-/-	wt	woDOX	t9	449.3208931792674
s_15043	PRSS2	background	TP53-/-	wt	woDOX	t9	248.9614661986669
s_15044	PRSS2	background	TP53-/-	wt	woDOX	t9	154.73302281670135
s_1505	ATRX	background	TP53-/-	wt	woDOX	t9	288.6366002542313
s_1506	ATRX	background	TP53-/-	wt	woDOX	t9	139.8548475458647
s_15069	KLK6	background	TP53-/-	wt	woDOX	t9	114.0660104097478
s_1507	ATRX	background	TP53-/-	wt	woDOX	t9	193.4162785208767
s_15070	KLK6	target	TP53-/-	wt	woDOX	t9	488.0041488834427
s_15071	KLK6	background	TP53-/-	wt	woDOX	t9	550.4924850209567
s_15072	KLK6	background	TP53-/-	wt	woDOX	t9	507.8417159112249
s_1508	ATRX	target	TP53-/-	wt	woDOX	t9	213.25384554865892
s_15089	PSD	background	TP53-/-	wt	woDOX	t9	245.98583114449957
s_1509	KIF1A	background	TP53-/-	wt	woDOX	t9	173.57871149309446
s_15090	PSD	background	TP53-/-	wt	woDOX	t9	188.45688676393112
s_15091	PSD	background	TP53-/-	wt	woDOX	t9	503.8742025056685
s_15092	PSD	target	TP53-/-	wt	woDOX	t9	883.7636110876981
s_1510	KIF1A	background	TP53-/-	wt	woDOX	t9	545.5330932640112
s_15101	PSG1	background	TP53-/-	wt	woDOX	t9	104.14722689585668
s_15102	PSG1	target	TP53-/-	wt	woDOX	t9	802.429586273791
s_15103	PSG1	background	TP53-/-	wt	woDOX	t9	119.02540216669334
s_15104	PSG1	background	TP53-/-	wt	woDOX	t9	144.81423930281022
s_15109	PSG3	background	TP53-/-	wt	woDOX	t9	355.0924497973018
s_1511	KIF1A	target	TP53-/-	wt	woDOX	t9	267.80715487506
s_15110	PSG3	background	TP53-/-	wt	woDOX	t9	523.7117695334507
s_15111	PSG3	background	TP53-/-	wt	woDOX	t9	270.78278992922736
s_15112	PSG3	target	TP53-/-	wt	woDOX	t9	701.2579944321016
s_1512	KIF1A	background	TP53-/-	wt	woDOX	t9	112.08225370696957
s_15125	PSG7	background	TP53-/-	wt	woDOX	t9	278.71781674034025
s_15126	PSG7	target	TP53-/-	wt	woDOX	t9	319.3848291472938
s_15127	PSG7	background	TP53-/-	wt	woDOX	t9	94.22844338196556
s_15128	PSG7	background	TP53-/-	wt	woDOX	t9	540.5737015070656
s_15141	PSMA1	target	TP53-/-	wt	woDOX	t9	292.6041136597878
s_15142	PSMA1	background	TP53-/-	wt	woDOX	t9	122.00103722086068
s_15143	PSMA1	background	TP53-/-	wt	woDOX	t9	891.698637898811
s_15144	PSMA1	background	TP53-/-	wt	woDOX	t9	166.6355630333707
s_15173	PSMB2	target	TP53-/-	wt	woDOX	t9	240.03456103616492
s_15174	PSMB2	background	TP53-/-	wt	woDOX	t9	82.32590316529622
s_15175	PSMB2	background	TP53-/-	wt	woDOX	t9	36.699499001397115
s_15176	PSMB2	background	TP53-/-	wt	woDOX	t9	77.36651140835068
s_1521	AVP	target	TP53-/-	wt	woDOX	t9	413.61327252925935
s_1522	AVP	background	TP53-/-	wt	woDOX	t9	397.7432189070336
s_1523	AVP	background	TP53-/-	wt	woDOX	t9	63.480214488903115
s_15233	PSMC6	target	TP53-/-	wt	woDOX	t9	256.8964930097798
s_15234	PSMC6	background	TP53-/-	wt	woDOX	t9	605.0457943473579
s_15235	PSMC6	background	TP53-/-	wt	woDOX	t9	12.894418568058445
s_15236	PSMC6	background	TP53-/-	wt	woDOX	t9	27.772593838895112
s_15237	PSMD1	background	TP53-/-	wt	woDOX	t9	66.45584954307044
s_15238	PSMD1	target	TP53-/-	wt	woDOX	t9	415.5970292320376
s_15239	PSMD1	background	TP53-/-	wt	woDOX	t9	314.42543739034824
s_1524	AVP	background	TP53-/-	wt	woDOX	t9	471.1422169098278
s_15240	PSMD1	background	TP53-/-	wt	woDOX	t9	182.50561665559647
s_15245	PSMD3	target	TP53-/-	wt	woDOX	t9	104.14722689585668
s_15246	PSMD3	background	TP53-/-	wt	woDOX	t9	185.4812517097638
s_15247	PSMD3	background	TP53-/-	wt	woDOX	t9	158.7005362222578
s_15248	PSMD3	background	TP53-/-	wt	woDOX	t9	145.80611765419934
s_15253	PSMD5	background	TP53-/-	wt	woDOX	t9	285.660965200064
s_15254	PSMD5	background	TP53-/-	wt	woDOX	t9	433.4508395570416
s_15255	PSMD5	background	TP53-/-	wt	woDOX	t9	111.09037535558043
s_15256	PSMD5	target	TP53-/-	wt	woDOX	t9	813.34024813907115
s_15305	TAS2R38	target	TP53-/-	wt	woDOX	t9	354.1005714459127
s_15306	TAS2R38	target	TP53-/-	wt	woDOX	t9	462.2153117473258
s_15307	TAS2R38	background	TP53-/-	wt	woDOX	t9	355.0924497973018
s_15308	TAS2R38	background	TP53-/-	wt	woDOX	t9	119.02540216669334
s_15317	PTGDR	target	TP53-/-	wt	woDOX	t9	206.31069708893511
s_15318	PTGDR	background	TP53-/-	wt	woDOX	t9	882.771732736309
s_15319	PTGDR	background	TP53-/-	wt	woDOX	t9	181.51373830420735
s_15320	PTGDR	background	TP53-/-	wt	woDOX	t9	426.50769109731783
s_15333	PTGER3	background	TP53-/-	wt	woDOX	t9	680.4285490529303
s_15334	PTGER3	background	TP53-/-	wt	woDOX	t9	371.9543817709167
s_15335	PTGER3	target	TP53-/-	wt	woDOX	t9	574.2975654542954
s_15336	PTGER3	background	TP53-/-	wt	woDOX	t9	800.4458295710127
s_15337	PTGER4	background	TP53-/-	wt	woDOX	t9	46.61828251528823
s_15338	PTGER4	background	TP53-/-	wt	woDOX	t9	535.61430975012
s_15339	PTGER4	target	TP53-/-	wt	woDOX	t9	503.8742025056685
s_15340	PTGER4	background	TP53-/-	wt	woDOX	t9	81.33402481390712
s_15369	PTHLH	background	TP53-/-	wt	woDOX	t9	314.42543739034824
s_1537	AXL	background	TP53-/-	wt	woDOX	t9	96.21220008474378
s_15370	PTHLH	target	TP53-/-	wt	woDOX	t9	518.7523777765051
s_15371	PTHLH	background	TP53-/-	wt	woDOX	t9	408.6538807723138
s_15372	PTHLH	background	TP53-/-	wt	woDOX	t9	323.35234255285025
s_1538	AXL	background	TP53-/-	wt	woDOX	t9	686.3798191612649
s_15385	PTK6	background	TP53-/-	wt	woDOX	t9	315.41731574173735
s_15386	PTK6	target	TP53-/-	wt	woDOX	t9	331.28736936396314
s_15387	PTK6	background	TP53-/-	wt	woDOX	t9	299.5472621195116
s_15388	PTK6	background	TP53-/-	wt	woDOX	t9	63.480214488903115
s_1539	AXL	target	TP53-/-	wt	woDOX	t9	927.406258548819
s_1540	AXL	background	TP53-/-	wt	woDOX	t9	527.6792829390072
s_15409	QSOX1	target	TP53-/-	wt	woDOX	t9	203.3350620347678
s_15410	QSOX1	background	TP53-/-	wt	woDOX	t9	73.39899800279423
s_15411	QSOX1	background	TP53-/-	wt	woDOX	t9	918.4793533863168
s_15412	QSOX1	background	TP53-/-	wt	woDOX	t9	978.9839328210528
s_15429	PTPN6	background	TP53-/-	wt	woDOX	t9	106.1309835986349
s_15430	PTPN6	target	TP53-/-	wt	woDOX	t9	318.3929507959047
s_15431	PTPN6	background	TP53-/-	wt	woDOX	t9	216.22948060282624
s_15432	PTPN6	background	TP53-/-	wt	woDOX	t9	195.4000352236549
s_15433	PTPN7	background	TP53-/-	wt	woDOX	t9	798.4620728682345
s_15434	PTPN7	background	TP53-/-	wt	woDOX	t9	520.7361344792834
s_15435	PTPN7	background	TP53-/-	wt	woDOX	t9	1092.0580648794114
s_15436	PTPN7	target	TP53-/-	wt	woDOX	t9	288.6366002542313
s_15465	PTPRC	background	TP53-/-	wt	woDOX	t9	250.9452229014451
s_15466	PTPRC	target	TP53-/-	wt	woDOX	t9	531.6467963445635
s_15467	PTPRC	background	TP53-/-	wt	woDOX	t9	564.3787819404042
s_15468	PTPRC	background	TP53-/-	wt	woDOX	t9	153.74114446531223
s_15485	PTPRG	background	TP53-/-	wt	woDOX	t9	141.8386042486429
s_15486	PTPRG	target	TP53-/-	wt	woDOX	t9	558.4275118320696
s_15487	PTPRG	background	TP53-/-	wt	woDOX	t9	366.9949900139711
s_15488	PTPRG	background	TP53-/-	wt	woDOX	t9	154.73302281670135
s_15493	PTPRJ	background	TP53-/-	wt	woDOX	t9	952.2032173335468
s_15494	PTPRJ	background	TP53-/-	wt	woDOX	t9	324.34422090423936
s_15495	PTPRJ	background	TP53-/-	wt	woDOX	t9	31.74010724445156
s_15496	PTPRJ	target	TP53-/-	wt	woDOX	t9	747.8762769473898
s_15561	PVRL2	target	TP53-/-	wt	woDOX	t9	330.295491012574
s_15562	PVRL2	background	TP53-/-	wt	woDOX	t9	556.4437551292914
s_15563	PVRL2	background	TP53-/-	wt	woDOX	t9	402.7026106639792
s_15564	PVRL2	background	TP53-/-	wt	woDOX	t9	1255.7179928586147
s_15573	ABCD3	background	TP53-/-	wt	woDOX	t9	213.25384554865892
s_15574	ABCD3	background	TP53-/-	wt	woDOX	t9	726.0549532168294
s_15575	ABCD3	background	TP53-/-	wt	woDOX	t9	96.21220008474378
s_15576	ABCD3	target	TP53-/-	wt	woDOX	t9	348.14930133757804
s_15609	PYGB	background	TP53-/-	wt	woDOX	t9	185.4812517097638
s_15610	PYGB	background	TP53-/-	wt	woDOX	t9	471.1422169098278
s_15611	PYGB	background	TP53-/-	wt	woDOX	t9	94.22844338196556
s_15612	PYGB	target	TP53-/-	wt	woDOX	t9	0
s_15613	PYGL	background	TP53-/-	wt	woDOX	t9	190.44064346670933
s_15614	PYGL	target	TP53-/-	wt	woDOX	t9	505.8579592084467
s_15615	PYGL	background	TP53-/-	wt	woDOX	t9	627.8589964293074
s_15616	PYGL	background	TP53-/-	wt	woDOX	t9	437.418352962598
s_15625	QARS	background	TP53-/-	wt	woDOX	t9	255.90461465839067
s_15626	QARS	background	TP53-/-	wt	woDOX	t9	14.878175270836667
s_15627	QARS	target	TP53-/-	wt	woDOX	t9	122.9929155722498
s_15628	QARS	background	TP53-/-	wt	woDOX	t9	84.30965986807445
s_15633	RAB1A	background	TP53-/-	wt	woDOX	t9	399.7269756098118
s_15634	RAB1A	background	TP53-/-	wt	woDOX	t9	612.9808211584707
s_15635	RAB1A	target	TP53-/-	wt	woDOX	t9	284.6690868486749
s_15636	RAB1A	background	TP53-/-	wt	woDOX	t9	422.54017769176136
s_1565	BAG1	background	TP53-/-	wt	woDOX	t9	200.3594269806005
s_1566	BAG1	target	TP53-/-	wt	woDOX	t9	1101.9768483933026
s_1567	BAG1	background	TP53-/-	wt	woDOX	t9	675.4691572959847
s_1568	BAG1	background	TP53-/-	wt	woDOX	t9	239.0426826847758
s_15713	RAC3	background	TP53-/-	wt	woDOX	t9	329.3036126611849
s_15714	RAC3	target	TP53-/-	wt	woDOX	t9	500.8985674515011
s_15715	RAC3	background	TP53-/-	wt	woDOX	t9	247.9695878472778
s_15716	RAC3	target	TP53-/-	wt	woDOX	t9	507.8417159112249
s_15717	RAD9A	background	TP53-/-	wt	woDOX	t9	217.22135895421536
s_15718	RAD9A	target	TP53-/-	wt	woDOX	t9	209.28633214310247
s_15719	RAD9A	background	TP53-/-	wt	woDOX	t9	309.4660456334027
s_15720	RAD9A	background	TP53-/-	wt	woDOX	t9	91.25280832779823
s_15737	RAD51	background	TP53-/-	wt	woDOX	t9	136.87921249169733
s_15738	RAD51	target	TP53-/-	wt	woDOX	t9	341.20615287785427
s_15739	RAD51	background	TP53-/-	wt	woDOX	t9	185.4812517097638
s_15740	RAD51	background	TP53-/-	wt	woDOX	t9	135.88733414030824
s_15741	RAD51C	target	TP53-/-	wt	woDOX	t9	151.75738776253402
s_15742	RAD51C	background	TP53-/-	wt	woDOX	t9	96.21220008474378
s_15743	RAD51C	background	TP53-/-	wt	woDOX	t9	339.222396175076
s_15744	RAD51C	background	TP53-/-	wt	woDOX	t9	720.1036831084947
s_15745	RAD51B	background	TP53-/-	wt	woDOX	t9	603.0620376445796
s_15746	RAD51B	background	TP53-/-	wt	woDOX	t9	719.1118047571056
s_15747	RAD51B	target	TP53-/-	wt	woDOX	t9	839.129085275188
s_15748	RAD51B	background	TP53-/-	wt	woDOX	t9	490.97978393761
s_15753	RAD51D	target	TP53-/-	wt	woDOX	t9	798.4620728682345
s_15754	RAD51D	background	TP53-/-	wt	woDOX	t9	265.82339817228177
s_15755	RAD51D	background	TP53-/-	wt	woDOX	t9	204.3269403861569
s_15756	RAD51D	background	TP53-/-	wt	woDOX	t9	76.37463305696156
s_15773	RALA	background	TP53-/-	wt	woDOX	t9	212.2619671972698
s_15774	RALA	background	TP53-/-	wt	woDOX	t9	474.1178519639951
s_15775	RALA	background	TP53-/-	wt	woDOX	t9	199.36754862921137
s_15776	RALA	target	TP53-/-	wt	woDOX	t9	522.7198911820616
s_15797	RANGAP1	background	TP53-/-	wt	woDOX	t9	246.9777094958887
s_15798	RANGAP1	background	TP53-/-	wt	woDOX	t9	127.95230732919534
s_15799	RANGAP1	background	TP53-/-	wt	woDOX	t9	101.17159184168932
s_15800	RANGAP1	target	TP53-/-	wt	woDOX	t9	341.20615287785427
s_15905	RBL1	background	TP53-/-	wt	woDOX	t9	102.16347019307844
s_15906	RBL1	background	TP53-/-	wt	woDOX	t9	309.4660456334027
s_15907	RBL1	target	TP53-/-	wt	woDOX	t9	583.2244706167974
s_15908	RBL1	background	TP53-/-	wt	woDOX	t9	450.3127715306565
s_15941	RBP3	background	TP53-/-	wt	woDOX	t9	684.3960624584868
s_15942	RBP3	target	TP53-/-	wt	woDOX	t9	637.7777799431985
s_15943	RBP3	background	TP53-/-	wt	woDOX	t9	190.44064346670933
s_15944	RBP3	background	TP53-/-	wt	woDOX	t9	266.8152765236709
s_15945	RBP4	target	TP53-/-	wt	woDOX	t9	314.42543739034824
s_15946	RBP4	background	TP53-/-	wt	woDOX	t9	253.9208579556125
s_15947	RBP4	background	TP53-/-	wt	woDOX	t9	504.8660808570576
s_15948	RBP4	background	TP53-/-	wt	woDOX	t9	1352.9220712947476
s_15997	RELB	background	TP53-/-	wt	woDOX	t9	85.30153821946357
s_15998	RELB	background	TP53-/-	wt	woDOX	t9	732.006223325164
s_15999	RELB	target	TP53-/-	wt	woDOX	t9	470.1503385584387
s_16000	RELB	background	TP53-/-	wt	woDOX	t9	353.1086930945236
s_16013	DPF2	background	TP53-/-	wt	woDOX	t9	1712.973912848995
s_16014	DPF2	background	TP53-/-	wt	woDOX	t9	1249.76672275028
s_16015	DPF2	target	TP53-/-	wt	woDOX	t9	1010.7240400655044
s_16016	DPF2	background	TP53-/-	wt	woDOX	t9	2620.542604370032
s_16021	RET	target	TP53-/-	wt	woDOX	t9	368.97874671674936
s_16022	RET	background	TP53-/-	wt	woDOX	t9	531.6467963445635
s_16023	RET	background	TP53-/-	wt	woDOX	t9	1188.270264964155
s_16024	RET	background	TP53-/-	wt	woDOX	t9	235.07516927921935
s_16109	RGS10	background	TP53-/-	wt	woDOX	t9	393.77570550147715
s_16110	RGS10	target	TP53-/-	wt	woDOX	t9	275.7421816861729
s_16111	RGS10	background	TP53-/-	wt	woDOX	t9	288.6366002542313
s_16112	RGS10	background	TP53-/-	wt	woDOX	t9	417.5807859348158
s_1613	BCAT2	background	TP53-/-	wt	woDOX	t9	362.0355982570256
s_1614	BCAT2	target	TP53-/-	wt	woDOX	t9	921.4549884404844
s_16141	RHO	target	TP53-/-	wt	woDOX	t9	812.348369787682
s_16142	RHO	background	TP53-/-	wt	woDOX	t9	398.7350972584227
s_16143	RHO	background	TP53-/-	wt	woDOX	t9	354.1005714459127
s_16144	RHO	target	TP53-/-	wt	woDOX	t9	407.6620024209247
s_1615	BCAT2	background	TP53-/-	wt	woDOX	t9	805.4052213279583
s_1616	BCAT2	background	TP53-/-	wt	woDOX	t9	1106.936240150248
s_16161	RLBP1	background	TP53-/-	wt	woDOX	t9	494.9472973431665
s_16162	RLBP1	target	TP53-/-	wt	woDOX	t9	658.6072253223698
s_16163	RLBP1	background	TP53-/-	wt	woDOX	t9	535.61430975012
s_16164	RLBP1	background	TP53-/-	wt	woDOX	t9	166.6355630333707
s_1621	BCKDHA	background	TP53-/-	wt	woDOX	t9	688.3635758640431
s_1622	BCKDHA	background	TP53-/-	wt	woDOX	t9	166.6355630333707
s_16221	RNPEP	background	TP53-/-	wt	woDOX	t9	131.9198207347518
s_16222	RNPEP	target	TP53-/-	wt	woDOX	t9	597.1107675362449
s_16223	RNPEP	background	TP53-/-	wt	woDOX	t9	965.0976359016051
s_16224	RNPEP	background	TP53-/-	wt	woDOX	t9	961.1301224960488
s_1623	BCKDHA	background	TP53-/-	wt	woDOX	t9	295.57974871395515
s_1624	BCKDHA	target	TP53-/-	wt	woDOX	t9	640.7534149973658
s_16241	ROM1	background	TP53-/-	wt	woDOX	t9	2618.5588476672533
s_16242	ROM1	background	TP53-/-	wt	woDOX	t9	897.6499080071457
s_16243	ROM1	target	TP53-/-	wt	woDOX	t9	1019.6509452280064
s_16244	ROM1	background	TP53-/-	wt	woDOX	t9	1592.9566323309125
s_16249	RORB	background	TP53-/-	wt	woDOX	t9	283.6772084972858
s_16250	RORB	background	TP53-/-	wt	woDOX	t9	1346.970801186413
s_16251	RORB	background	TP53-/-	wt	woDOX	t9	621.9077263209728
s_16252	RORB	target	TP53-/-	wt	woDOX	t9	389.8081920959207
s_16265	RP1	background	TP53-/-	wt	woDOX	t9	746.8843985960007
s_16266	RP1	target	TP53-/-	wt	woDOX	t9	372.94626012230583
s_16267	RP1	background	TP53-/-	wt	woDOX	t9	313.4335590389591
s_16268	RP1	background	TP53-/-	wt	woDOX	t9	171.59495479031622
s_16301	RPL3L	target	TP53-/-	wt	woDOX	t9	707.2092645404363
s_16302	RPL3L	target	TP53-/-	wt	woDOX	t9	379.8894085820296
s_16303	RPL3L	background	TP53-/-	wt	woDOX	t9	204.3269403861569
s_16304	RPL3L	background	TP53-/-	wt	woDOX	t9	1008.740283362726
s_16333	RPL10	target	TP53-/-	wt	woDOX	t9	112.08225370696957
s_16334	RPL10	background	TP53-/-	wt	woDOX	t9	125.96855062641713
s_16335	RPL10	background	TP53-/-	wt	woDOX	t9	34.71574229861889
s_16336	RPL10	background	TP53-/-	wt	woDOX	t9	45.62640416389912
s_16405	RPL28	background	TP53-/-	wt	woDOX	t9	196.391913575044
s_16406	RPL28	target	TP53-/-	wt	woDOX	t9	275.7421816861729
s_16407	RPL28	background	TP53-/-	wt	woDOX	t9	156.71677951947956
s_16408	RPL28	background	TP53-/-	wt	woDOX	t9	319.3848291472938
s_16433	RPL37	background	TP53-/-	wt	woDOX	t9	91.25280832779823
s_16434	RPL37	target	TP53-/-	wt	woDOX	t9	377.90565187925137
s_16435	RPL37	background	TP53-/-	wt	woDOX	t9	49.59391756945555
s_16436	RPL37	background	TP53-/-	wt	woDOX	t9	122.9929155722498
s_16477	RPN1	target	TP53-/-	wt	woDOX	t9	101.17159184168932
s_16478	RPN1	background	TP53-/-	wt	woDOX	t9	718.1199264057165
s_16479	RPN1	background	TP53-/-	wt	woDOX	t9	110.09849700419134
s_16480	RPN1	background	TP53-/-	wt	woDOX	t9	118.03352381530424
s_16481	RPN2	background	TP53-/-	wt	woDOX	t9	73.39899800279423
s_16482	RPN2	background	TP53-/-	wt	woDOX	t9	24.796958784727774
s_16483	RPN2	target	TP53-/-	wt	woDOX	t9	165.64368468198157
s_16484	RPN2	background	TP53-/-	wt	woDOX	t9	17.853810325004
s_16521	RPS6KA3	background	TP53-/-	wt	woDOX	t9	925.4225018460407
s_16522	RPS6KA3	background	TP53-/-	wt	woDOX	t9	155.72490116809047
s_16523	RPS6KA3	target	TP53-/-	wt	woDOX	t9	618.9320912668054
s_16524	RPS6KA3	background	TP53-/-	wt	woDOX	t9	534.6224313987309
s_16525	RPS6KB1	background	TP53-/-	wt	woDOX	t9	545.5330932640112
s_16526	RPS6KB1	target	TP53-/-	wt	woDOX	t9	417.5807859348158
s_16527	RPS6KB1	background	TP53-/-	wt	woDOX	t9	340.21427452646515
s_16528	RPS6KB1	background	TP53-/-	wt	woDOX	t9	419.564542637594
s_16585	RPS19	target	TP53-/-	wt	woDOX	t9	23.805080433338667
s_16586	RPS19	background	TP53-/-	wt	woDOX	t9	130.92794238336268
s_16587	RPS19	target	TP53-/-	wt	woDOX	t9	99.18783513891113
s_16588	RPS19	background	TP53-/-	wt	woDOX	t9	159.6924145736469
s_16617	RPS27A	background	TP53-/-	wt	woDOX	t9	196.391913575044
s_16618	RPS27A	target	TP53-/-	wt	woDOX	t9	143.82236095142113
s_16619	RPS27A	background	TP53-/-	wt	woDOX	t9	128.94418568058444
s_16620	RPS27A	background	TP53-/-	wt	woDOX	t9	140.84672589725378
s_16625	RPS29	background	TP53-/-	wt	woDOX	t9	724.0711965140512
s_16626	RPS29	target	TP53-/-	wt	woDOX	t9	173.57871149309446
s_16627	RPS29	background	TP53-/-	wt	woDOX	t9	357.07620650008005
s_16628	RPS29	background	TP53-/-	wt	woDOX	t9	450.3127715306565
s_16633	RRAS	target	TP53-/-	wt	woDOX	t9	439.40210966537626
s_16634	RRAS	background	TP53-/-	wt	woDOX	t9	74.39087635418333
s_16635	RRAS	background	TP53-/-	wt	woDOX	t9	587.1919840223538
s_16636	RRAS	background	TP53-/-	wt	woDOX	t9	60.50457943473578
s_16673	RTN1	background	TP53-/-	wt	woDOX	t9	343.18990958063245
s_16674	RTN1	target	TP53-/-	wt	woDOX	t9	578.2650788598518
s_16675	RTN1	background	TP53-/-	wt	woDOX	t9	245.98583114449957
s_16676	RTN1	background	TP53-/-	wt	woDOX	t9	234.08329092783023
s_16677	RTN2	target	TP53-/-	wt	woDOX	t9	658.6072253223698
s_16678	RTN2	background	TP53-/-	wt	woDOX	t9	1529.4764178420094
s_16679	RTN2	background	TP53-/-	wt	woDOX	t9	408.6538807723138
s_16680	RTN2	background	TP53-/-	wt	woDOX	t9	429.48332615148513
s_16701	RYR2	background	TP53-/-	wt	woDOX	t9	247.9695878472778
s_16702	RYR2	target	TP53-/-	wt	woDOX	t9	695.306724323767
s_16703	RYR2	background	TP53-/-	wt	woDOX	t9	165.64368468198157
s_16704	RYR2	background	TP53-/-	wt	woDOX	t9	254.9127363070016
s_16729	S100A5	background	TP53-/-	wt	woDOX	t9	331.28736936396314
s_16730	S100A5	background	TP53-/-	wt	woDOX	t9	43.642647461120895
s_16731	S100A5	background	TP53-/-	wt	woDOX	t9	224.16450741393913
s_16732	S100A5	target	TP53-/-	wt	woDOX	t9	593.1432541306884
s_16781	SAA4	background	TP53-/-	wt	woDOX	t9	1319.1982073475178
s_16782	SAA4	background	TP53-/-	wt	woDOX	t9	621.9077263209728
s_16783	SAA4	background	TP53-/-	wt	woDOX	t9	1469.9637167586627
s_16784	SAA4	target	TP53-/-	wt	woDOX	t9	599.0945242390231
s_16821	SAT1	background	TP53-/-	wt	woDOX	t9	36.699499001397115
s_16822	SAT1	target	TP53-/-	wt	woDOX	t9	294.58787036256604
s_16823	SAT1	background	TP53-/-	wt	woDOX	t9	230.1157775222738
s_16824	SAT1	background	TP53-/-	wt	woDOX	t9	146.79799600558846
s_16825	SATB1	background	TP53-/-	wt	woDOX	t9	494.9472973431665
s_16826	SATB1	background	TP53-/-	wt	woDOX	t9	66.45584954307044
s_16827	SATB1	target	TP53-/-	wt	woDOX	t9	867.8935574654723
s_16828	SATB1	background	TP53-/-	wt	woDOX	t9	147.78987435697758
s_16837	SC5D	target	TP53-/-	wt	woDOX	t9	334.2630044181305
s_16838	SC5D	background	TP53-/-	wt	woDOX	t9	341.20615287785427
s_16839	SC5D	background	TP53-/-	wt	woDOX	t9	196.391913575044
s_16840	SC5D	background	TP53-/-	wt	woDOX	t9	51.57767427223378
s_16849	ATXN7	target	TP53-/-	wt	woDOX	t9	325.3360992556285
s_1685	BDH1	background	TP53-/-	wt	woDOX	t9	337.2386394722978
s_16850	ATXN7	background	TP53-/-	wt	woDOX	t9	93.23656503057646
s_16851	ATXN7	background	TP53-/-	wt	woDOX	t9	669.51788718765
s_16852	ATXN7	background	TP53-/-	wt	woDOX	t9	944.268190522434
s_1686	BDH1	target	TP53-/-	wt	woDOX	t9	435.4345962598198
s_16865	CLEC11A	background	TP53-/-	wt	woDOX	t9	69.43148459723778
s_16866	CLEC11A	background	TP53-/-	wt	woDOX	t9	764.7382089210047
s_16867	CLEC11A	background	TP53-/-	wt	woDOX	t9	798.4620728682345
s_16868	CLEC11A	target	TP53-/-	wt	woDOX	t9	583.2244706167974
s_16869	SCML1	background	TP53-/-	wt	woDOX	t9	655.6315902682024
s_1687	BDH1	background	TP53-/-	wt	woDOX	t9	247.9695878472778
s_16870	SCML1	background	TP53-/-	wt	woDOX	t9	627.8589964293074
s_16871	SCML1	background	TP53-/-	wt	woDOX	t9	462.2153117473258
s_16872	SCML1	target	TP53-/-	wt	woDOX	t9	1073.2123762030185
s_16877	SCN1B	background	TP53-/-	wt	woDOX	t9	192.42440016948757
s_16878	SCN1B	background	TP53-/-	wt	woDOX	t9	173.57871149309446
s_16879	SCN1B	target	TP53-/-	wt	woDOX	t9	996.8377431460568
s_1688	BDH1	background	TP53-/-	wt	woDOX	t9	558.4275118320696
s_16880	SCN1B	background	TP53-/-	wt	woDOX	t9	783.5838975973978
s_16889	SCN3A	background	TP53-/-	wt	woDOX	t9	40.66701240695356
s_16890	SCN3A	background	TP53-/-	wt	woDOX	t9	312.44168068757
s_16891	SCN3A	background	TP53-/-	wt	woDOX	t9	580.24883556263
s_16892	SCN3A	target	TP53-/-	wt	woDOX	t9	209.28633214310247
s_16893	SCN4A	background	TP53-/-	wt	woDOX	t9	92.24468667918734
s_16894	SCN4A	target	TP53-/-	wt	woDOX	t9	395.7594622042554
s_16895	SCN4A	background	TP53-/-	wt	woDOX	t9	315.41731574173735
s_16896	SCN4A	background	TP53-/-	wt	woDOX	t9	1012.7077967682824
s_169	ACPP	background	TP53-/-	wt	woDOX	t9	504.8660808570576
s_16917	SCN10A	background	TP53-/-	wt	woDOX	t9	227.1401424681065
s_16918	SCN10A	target	TP53-/-	wt	woDOX	t9	266.8152765236709
s_16919	SCN10A	background	TP53-/-	wt	woDOX	t9	447.3371364764891
s_16920	SCN10A	background	TP53-/-	wt	woDOX	t9	373.9381384736949
s_16949	SCTR	background	TP53-/-	wt	woDOX	t9	336.2467611209087
s_16950	SCTR	background	TP53-/-	wt	woDOX	t9	134.89545578891912
s_16951	SCTR	background	TP53-/-	wt	woDOX	t9	158.7005362222578
s_16952	SCTR	target	TP53-/-	wt	woDOX	t9	335.25488276951955
s_16953	SRL	target	TP53-/-	wt	woDOX	t9	820.283396598795
s_16954	SRL	background	TP53-/-	wt	woDOX	t9	571.321930400128
s_16955	SRL	background	TP53-/-	wt	woDOX	t9	190.44064346670933
s_16956	SRL	background	TP53-/-	wt	woDOX	t9	267.80715487506
s_16973	CCL5	target	TP53-/-	wt	woDOX	t9	973.032662712718
s_16974	CCL5	background	TP53-/-	wt	woDOX	t9	88.2771732736309
s_16975	CCL5	background	TP53-/-	wt	woDOX	t9	656.6234686195916
s_16976	CCL5	background	TP53-/-	wt	woDOX	t9	419.564542637594
s_170	ACPP	target	TP53-/-	wt	woDOX	t9	558.4275118320696
s_17057	CX3CL1	target	TP53-/-	wt	woDOX	t9	1.9837567027782224
s_17058	CX3CL1	background	TP53-/-	wt	woDOX	t9	1054.3666875266251
s_17059	CX3CL1	background	TP53-/-	wt	woDOX	t9	1203.1484402349918
s_17060	CX3CL1	background	TP53-/-	wt	woDOX	t9	1389.621570296145
s_17065	SDC2	background	TP53-/-	wt	woDOX	t9	522.7198911820616
s_17066	SDC2	background	TP53-/-	wt	woDOX	t9	366.003111662582
s_17067	SDC2	target	TP53-/-	wt	woDOX	t9	338.2305178236869
s_17068	SDC2	background	TP53-/-	wt	woDOX	t9	124.976672275028
s_171	ACPP	background	TP53-/-	wt	woDOX	t9	499.906689100112
s_1713	CEACAM1	background	TP53-/-	wt	woDOX	t9	648.6884418084787
s_1714	CEACAM1	background	TP53-/-	wt	woDOX	t9	758.7869388126701
s_17149	SEPP1	background	TP53-/-	wt	woDOX	t9	149.7736310597558
s_1715	CEACAM1	background	TP53-/-	wt	woDOX	t9	159.6924145736469
s_17150	SEPP1	background	TP53-/-	wt	woDOX	t9	445.3533797737109
s_17151	SEPP1	background	TP53-/-	wt	woDOX	t9	621.9077263209728
s_17152	SEPP1	target	TP53-/-	wt	woDOX	t9	841.1128419779662
s_1716	CEACAM1	target	TP53-/-	wt	woDOX	t9	403.6944890153683
s_17185	SFRP5	background	TP53-/-	wt	woDOX	t9	209.28633214310247
s_17186	SFRP5	target	TP53-/-	wt	woDOX	t9	559.4193901834587
s_17187	SFRP5	background	TP53-/-	wt	woDOX	t9	940.3006771168774
s_17188	SFRP5	target	TP53-/-	wt	woDOX	t9	366.003111662582
s_172	ACPP	background	TP53-/-	wt	woDOX	t9	1064.2854710405163
s_17229	SFTPC	background	TP53-/-	wt	woDOX	t9	797.4701945168454
s_17230	SFTPC	background	TP53-/-	wt	woDOX	t9	843.0965986807445
s_17231	SFTPC	background	TP53-/-	wt	woDOX	t9	321.368585850072
s_17232	SFTPC	target	TP53-/-	wt	woDOX	t9	901.617421412702
s_17297	SHB	background	TP53-/-	wt	woDOX	t9	936.3331637113208
s_17298	SHB	background	TP53-/-	wt	woDOX	t9	309.4660456334027
s_17299	SHB	target	TP53-/-	wt	woDOX	t9	568.3462953459607
s_17300	SHB	background	TP53-/-	wt	woDOX	t9	587.1919840223538
s_17301	SHBG	background	TP53-/-	wt	woDOX	t9	63.480214488903115
s_17302	SHBG	background	TP53-/-	wt	woDOX	t9	414.60515088064847
s_17303	SHBG	target	TP53-/-	wt	woDOX	t9	1141.6519824488669
s_17304	SHBG	background	TP53-/-	wt	woDOX	t9	248.9614661986669
s_17333	SI	background	TP53-/-	wt	woDOX	t9	488.0041488834427
s_17334	SI	background	TP53-/-	wt	woDOX	t9	311.44980233618094
s_17335	SI	target	TP53-/-	wt	woDOX	t9	206.31069708893511
s_17336	SI	background	TP53-/-	wt	woDOX	t9	268.7990332264491
s_17337	SIAH1	background	TP53-/-	wt	woDOX	t9	223.17262906255
s_17338	SIAH1	background	TP53-/-	wt	woDOX	t9	84.30965986807445
s_17339	SIAH1	target	TP53-/-	wt	woDOX	t9	212.2619671972698
s_17340	SIAH1	background	TP53-/-	wt	woDOX	t9	667.5341304848719
s_17349	ST3GAL1	background	TP53-/-	wt	woDOX	t9	147.78987435697758
s_17350	ST3GAL1	background	TP53-/-	wt	woDOX	t9	118.03352381530424
s_17351	ST3GAL1	background	TP53-/-	wt	woDOX	t9	299.5472621195116
s_17352	ST3GAL1	target	TP53-/-	wt	woDOX	t9	1122.806293772474
s_17353	ST3GAL2	target	TP53-/-	wt	woDOX	t9	379.8894085820296
s_17354	ST3GAL2	background	TP53-/-	wt	woDOX	t9	95.22032173335468
s_17355	ST3GAL2	background	TP53-/-	wt	woDOX	t9	270.78278992922736
s_17356	ST3GAL2	background	TP53-/-	wt	woDOX	t9	95.22032173335468
s_17393	SIX3	background	TP53-/-	wt	woDOX	t9	153.74114446531223
s_17394	SIX3	background	TP53-/-	wt	woDOX	t9	137.87109084308645
s_17395	SIX3	background	TP53-/-	wt	woDOX	t9	275.7421816861729
s_17396	SIX3	target	TP53-/-	wt	woDOX	t9	994.8539864432784
s_17417	SLA	background	TP53-/-	wt	woDOX	t9	281.69345179450755
s_17418	SLA	background	TP53-/-	wt	woDOX	t9	13.886296919447556
s_17419	SLA	target	TP53-/-	wt	woDOX	t9	709.1930212432145
s_17420	SLA	background	TP53-/-	wt	woDOX	t9	308.4741672820136
s_17421	SLAMF1	background	TP53-/-	wt	woDOX	t9	488.0041488834427
s_17422	SLAMF1	background	TP53-/-	wt	woDOX	t9	95.22032173335468
s_17423	SLAMF1	target	TP53-/-	wt	woDOX	t9	897.6499080071457
s_17424	SLAMF1	background	TP53-/-	wt	woDOX	t9	566.3625386431825
s_17425	SLC1A1	target	TP53-/-	wt	woDOX	t9	449.3208931792674
s_17426	SLC1A1	target	TP53-/-	wt	woDOX	t9	117.04164546391512
s_17427	SLC1A1	background	TP53-/-	wt	woDOX	t9	331.28736936396314
s_17428	SLC1A1	background	TP53-/-	wt	woDOX	t9	150.7655094111449
s_17465	SLC2A3	target	TP53-/-	wt	woDOX	t9	548.5087283181784
s_17466	SLC2A3	background	TP53-/-	wt	woDOX	t9	831.1940584640752
s_17467	SLC2A3	background	TP53-/-	wt	woDOX	t9	804.4133429765692
s_17468	SLC2A3	background	TP53-/-	wt	woDOX	t9	183.49749500698556
s_17529	SLC6A4	background	TP53-/-	wt	woDOX	t9	638.7696582945875
s_1753	BLVRA	background	TP53-/-	wt	woDOX	t9	214.245723900048
s_17530	SLC6A4	target	TP53-/-	wt	woDOX	t9	924.4306234946516
s_17531	SLC6A4	background	TP53-/-	wt	woDOX	t9	926.41438019743
s_17532	SLC6A4	background	TP53-/-	wt	woDOX	t9	393.77570550147715
s_17537	SLC6A7	background	TP53-/-	wt	woDOX	t9	1092.0580648794114
s_17538	SLC6A7	background	TP53-/-	wt	woDOX	t9	688.3635758640431
s_17539	SLC6A7	background	TP53-/-	wt	woDOX	t9	257.8883713611689
s_1754	BLVRA	background	TP53-/-	wt	woDOX	t9	526.6874045876181
s_17540	SLC6A7	target	TP53-/-	wt	woDOX	t9	1043.456025661345
s_1755	BLVRA	target	TP53-/-	wt	woDOX	t9	770.6894790293394
s_1756	BLVRA	background	TP53-/-	wt	woDOX	t9	235.07516927921935
s_1757	BLVRB	background	TP53-/-	wt	woDOX	t9	173.57871149309446
s_17573	SLC7A4	background	TP53-/-	wt	woDOX	t9	360.05184155424735
s_17574	SLC7A4	background	TP53-/-	wt	woDOX	t9	121.00915886947156
s_17575	SLC7A4	target	TP53-/-	wt	woDOX	t9	284.6690868486749
s_17576	SLC7A4	background	TP53-/-	wt	woDOX	t9	477.0934870181625
s_1758	BLVRB	background	TP53-/-	wt	woDOX	t9	557.4356334806805
s_1759	BLVRB	background	TP53-/-	wt	woDOX	t9	211.27008884588068
s_1760	BLVRB	target	TP53-/-	wt	woDOX	t9	338.2305178236869
s_17665	SLC18A2	background	TP53-/-	wt	woDOX	t9	551.4843633723458
s_17666	SLC18A2	target	TP53-/-	wt	woDOX	t9	494.9472973431665
s_17667	SLC18A2	background	TP53-/-	wt	woDOX	t9	491.97166228899914
s_17668	SLC18A2	background	TP53-/-	wt	woDOX	t9	540.5737015070656
s_1769	BMP1	background	TP53-/-	wt	woDOX	t9	249.953344550056
s_1770	BMP1	target	TP53-/-	wt	woDOX	t9	373.9381384736949
s_1771	BMP1	background	TP53-/-	wt	woDOX	t9	303.51477552506805
s_1772	BMP1	background	TP53-/-	wt	woDOX	t9	30.748228893062446
s_17741	SMARCA2	background	TP53-/-	wt	woDOX	t9	788.5432893543434
s_17742	SMARCA2	background	TP53-/-	wt	woDOX	t9	264.8315198208927
s_17743	SMARCA2	target	TP53-/-	wt	woDOX	t9	374.930016825084
s_17744	SMARCA2	target	TP53-/-	wt	woDOX	t9	772.6732357321176
s_17789	SMO	background	TP53-/-	wt	woDOX	t9	402.7026106639792
s_17790	SMO	background	TP53-/-	wt	woDOX	t9	375.92189517647313
s_17791	SMO	background	TP53-/-	wt	woDOX	t9	295.57974871395515
s_17792	SMO	target	TP53-/-	wt	woDOX	t9	509.8254726140032
s_17853	FSCN1	background	TP53-/-	wt	woDOX	t9	235.07516927921935
s_17854	FSCN1	background	TP53-/-	wt	woDOX	t9	350.1330580403562
s_17855	FSCN1	target	TP53-/-	wt	woDOX	t9	545.5330932640112
s_17856	FSCN1	background	TP53-/-	wt	woDOX	t9	117.04164546391512
s_17861	SNRPA	background	TP53-/-	wt	woDOX	t9	347.1574229861889
s_17862	SNRPA	background	TP53-/-	wt	woDOX	t9	163.65992797920333
s_17863	SNRPA	background	TP53-/-	wt	woDOX	t9	453.2884065848238
s_17864	SNRPA	target	TP53-/-	wt	woDOX	t9	377.90565187925137
s_17865	SNRPA1	background	TP53-/-	wt	woDOX	t9	100.17971349030024
s_17866	SNRPA1	background	TP53-/-	wt	woDOX	t9	506.8498375598358
s_17867	SNRPA1	background	TP53-/-	wt	woDOX	t9	37.691377352786226
s_17868	SNRPA1	target	TP53-/-	wt	woDOX	t9	0
s_1789	BMP6	background	TP53-/-	wt	woDOX	t9	295.57974871395515
s_17897	SNRPF	background	TP53-/-	wt	woDOX	t9	43.642647461120895
s_17898	SNRPF	target	TP53-/-	wt	woDOX	t9	85.30153821946357
s_17899	SNRPF	background	TP53-/-	wt	woDOX	t9	78.35838975973978
s_1790	BMP6	background	TP53-/-	wt	woDOX	t9	108.11474030141312
s_17900	SNRPF	background	TP53-/-	wt	woDOX	t9	36.699499001397115
s_17909	SNTA1	background	TP53-/-	wt	woDOX	t9	1107.9281185016373
s_1791	BMP6	background	TP53-/-	wt	woDOX	t9	337.2386394722978
s_17910	SNTA1	background	TP53-/-	wt	woDOX	t9	409.645759123703
s_17911	SNTA1	background	TP53-/-	wt	woDOX	t9	1270.5961681294514
s_17912	SNTA1	target	TP53-/-	wt	woDOX	t9	758.7869388126701
s_1792	BMP6	target	TP53-/-	wt	woDOX	t9	393.77570550147715
s_17933	SOD1	background	TP53-/-	wt	woDOX	t9	29.756350541673335
s_17934	SOD1	target	TP53-/-	wt	woDOX	t9	245.98583114449957
s_17935	SOD1	background	TP53-/-	wt	woDOX	t9	64.47209284029222
s_17936	SOD1	background	TP53-/-	wt	woDOX	t9	90.26092997640912
s_17977	SOX3	target	TP53-/-	wt	woDOX	t9	641.7452933487549
s_17978	SOX3	background	TP53-/-	wt	woDOX	t9	403.6944890153683
s_17979	SOX3	background	TP53-/-	wt	woDOX	t9	90.26092997640912
s_17980	SOX3	background	TP53-/-	wt	woDOX	t9	236.06704763060847
s_18001	SOX15	background	TP53-/-	wt	woDOX	t9	201.3513053319896
s_18002	SOX15	background	TP53-/-	wt	woDOX	t9	357.07620650008005
s_18003	SOX15	target	TP53-/-	wt	woDOX	t9	559.4193901834587
s_18004	SOX15	background	TP53-/-	wt	woDOX	t9	0.9918783513891112
s_18005	SOX12	background	TP53-/-	wt	woDOX	t9	206.31069708893511
s_18006	SOX12	background	TP53-/-	wt	woDOX	t9	540.5737015070656
s_18007	SOX12	target	TP53-/-	wt	woDOX	t9	321.368585850072
s_18008	SOX12	background	TP53-/-	wt	woDOX	t9	1409.459137323927
s_18013	SP2	target	TP53-/-	wt	woDOX	t9	881.7798543849199
s_18014	SP2	background	TP53-/-	wt	woDOX	t9	693.3229676209887
s_18015	SP2	background	TP53-/-	wt	woDOX	t9	60.50457943473578
s_18016	SP2	background	TP53-/-	wt	woDOX	t9	480.06912207232983
s_18033	UAP1	background	TP53-/-	wt	woDOX	t9	396.7513405556445
s_18034	UAP1	background	TP53-/-	wt	woDOX	t9	999.813378200224
s_18035	UAP1	target	TP53-/-	wt	woDOX	t9	845.0803553835227
s_18036	UAP1	background	TP53-/-	wt	woDOX	t9	531.6467963445635
s_18037	SPAG4	target	TP53-/-	wt	woDOX	t9	277.72593838895114
s_18038	SPAG4	background	TP53-/-	wt	woDOX	t9	355.0924497973018
s_18039	SPAG4	background	TP53-/-	wt	woDOX	t9	84.30965986807445
s_18040	SPAG4	background	TP53-/-	wt	woDOX	t9	514.7848643709488
s_18057	SPI1	background	TP53-/-	wt	woDOX	t9	1480.874378623943
s_18058	SPI1	target	TP53-/-	wt	woDOX	t9	366.003111662582
s_18059	SPI1	background	TP53-/-	wt	woDOX	t9	299.5472621195116
s_18060	SPI1	background	TP53-/-	wt	woDOX	t9	346.1655446347998
s_18061	SPIB	background	TP53-/-	wt	woDOX	t9	184.48937335837468
s_18062	SPIB	background	TP53-/-	wt	woDOX	t9	129.93606403197356
s_18063	SPIB	target	TP53-/-	wt	woDOX	t9	418.57266428620494
s_18064	SPIB	background	TP53-/-	wt	woDOX	t9	764.7382089210047
s_18069	SPINK2	background	TP53-/-	wt	woDOX	t9	294.58787036256604
s_18070	SPINK2	background	TP53-/-	wt	woDOX	t9	764.7382089210047
s_18071	SPINK2	target	TP53-/-	wt	woDOX	t9	867.8935574654723
s_18072	SPINK2	background	TP53-/-	wt	woDOX	t9	85.30153821946357
s_1813	BMX	background	TP53-/-	wt	woDOX	t9	1624.696739575364
s_1814	BMX	target	TP53-/-	wt	woDOX	t9	479.0772437209407
s_1815	BMX	background	TP53-/-	wt	woDOX	t9	433.4508395570416
s_1816	BMX	background	TP53-/-	wt	woDOX	t9	1511.6226075170057
s_18201	SRP14	background	TP53-/-	wt	woDOX	t9	260.86400641533623
s_18202	SRP14	background	TP53-/-	wt	woDOX	t9	282.68533014589667
s_18203	SRP14	background	TP53-/-	wt	woDOX	t9	24.796958784727774
s_18204	SRP14	target	TP53-/-	wt	woDOX	t9	371.9543817709167
s_1825	BNIP2	background	TP53-/-	wt	woDOX	t9	230.1157775222738
s_1826	BNIP2	target	TP53-/-	wt	woDOX	t9	470.1503385584387
s_18265	SSR3	background	TP53-/-	wt	woDOX	t9	330.295491012574
s_18266	SSR3	target	TP53-/-	wt	woDOX	t9	382.8650436361969
s_18267	SSR3	background	TP53-/-	wt	woDOX	t9	120.01728051808246
s_18268	SSR3	background	TP53-/-	wt	woDOX	t9	184.48937335837468
s_1827	BNIP2	background	TP53-/-	wt	woDOX	t9	136.87921249169733
s_18277	SST	background	TP53-/-	wt	woDOX	t9	201.3513053319896
s_18278	SST	target	TP53-/-	wt	woDOX	t9	467.17470350427135
s_18279	SST	background	TP53-/-	wt	woDOX	t9	313.4335590389591
s_1828	BNIP2	background	TP53-/-	wt	woDOX	t9	185.4812517097638
s_18280	SST	background	TP53-/-	wt	woDOX	t9	150.7655094111449
s_18293	SSTR4	target	TP53-/-	wt	woDOX	t9	493.9554189917774
s_18294	SSTR4	background	TP53-/-	wt	woDOX	t9	216.22948060282624
s_18295	SSTR4	background	TP53-/-	wt	woDOX	t9	670.5097655390391
s_18296	SSTR4	background	TP53-/-	wt	woDOX	t9	491.97166228899914
s_18297	SSTR5	target	TP53-/-	wt	woDOX	t9	441.3858663681545
s_18298	SSTR5	background	TP53-/-	wt	woDOX	t9	150.7655094111449
s_18299	SSTR5	background	TP53-/-	wt	woDOX	t9	969.0651493071616
s_18300	SSTR5	background	TP53-/-	wt	woDOX	t9	298.55538376812245
s_1833	BNIP3L	target	TP53-/-	wt	woDOX	t9	677.4529139987629
s_1834	BNIP3L	background	TP53-/-	wt	woDOX	t9	1066.2692277432946
s_1835	BNIP3L	background	TP53-/-	wt	woDOX	t9	593.1432541306884
s_1836	BNIP3L	background	TP53-/-	wt	woDOX	t9	360.05184155424735
s_18401	STK3	background	TP53-/-	wt	woDOX	t9	213.25384554865892
s_18402	STK3	background	TP53-/-	wt	woDOX	t9	138.86296919447557
s_18403	STK3	target	TP53-/-	wt	woDOX	t9	131.9198207347518
s_18404	STK3	background	TP53-/-	wt	woDOX	t9	305.4985322278462
s_1841	DST	target	TP53-/-	wt	woDOX	t9	805.4052213279583
s_1842	DST	background	TP53-/-	wt	woDOX	t9	287.64472190284226
s_18425	AURKC	background	TP53-/-	wt	woDOX	t9	801.4377079224018
s_18426	AURKC	target	TP53-/-	wt	woDOX	t9	191.43252181809845
s_18427	AURKC	background	TP53-/-	wt	woDOX	t9	537.5980664528983
s_18428	AURKC	background	TP53-/-	wt	woDOX	t9	182.50561665559647
s_1843	DST	background	TP53-/-	wt	woDOX	t9	301.5310188222898
s_1844	DST	background	TP53-/-	wt	woDOX	t9	298.55538376812245
s_18461	STXBP3	target	TP53-/-	wt	woDOX	t9	484.03663547788625
s_18462	STXBP3	background	TP53-/-	wt	woDOX	t9	251.93710125283425
s_18463	STXBP3	background	TP53-/-	wt	woDOX	t9	133.90357743753
s_18464	STXBP3	background	TP53-/-	wt	woDOX	t9	414.60515088064847
s_18481	SULT2B1	background	TP53-/-	wt	woDOX	t9	780.6082625432305
s_18482	SULT2B1	background	TP53-/-	wt	woDOX	t9	533.6305530473418
s_18483	SULT2B1	target	TP53-/-	wt	woDOX	t9	578.2650788598518
s_18484	SULT2B1	background	TP53-/-	wt	woDOX	t9	857.9747739515811
s_18493	SUPT4H1	background	TP53-/-	wt	woDOX	t9	0
s_18494	SUPT4H1	target	TP53-/-	wt	woDOX	t9	249.953344550056
s_18495	SUPT4H1	background	TP53-/-	wt	woDOX	t9	85.30153821946357
s_18496	SUPT4H1	background	TP53-/-	wt	woDOX	t9	315.41731574173735
s_18517	SURF2	target	TP53-/-	wt	woDOX	t9	764.7382089210047
s_18518	SURF2	background	TP53-/-	wt	woDOX	t9	370.9625034195276
s_18519	SURF2	background	TP53-/-	wt	woDOX	t9	381.8731652848078
s_18520	SURF2	target	TP53-/-	wt	woDOX	t9	216.22948060282624
s_18577	SYPL1	background	TP53-/-	wt	woDOX	t9	973.032662712718
s_18578	SYPL1	background	TP53-/-	wt	woDOX	t9	249.953344550056
s_18579	SYPL1	target	TP53-/-	wt	woDOX	t9	925.4225018460407
s_18580	SYPL1	background	TP53-/-	wt	woDOX	t9	199.36754862921137
s_18609	TACC1	target	TP53-/-	wt	woDOX	t9	299.5472621195116
s_18610	TACC1	background	TP53-/-	wt	woDOX	t9	1833.9830717184664
s_18611	TACC1	background	TP53-/-	wt	woDOX	t9	853.0153821946357
s_18612	TACC1	background	TP53-/-	wt	woDOX	t9	542.5574582098438
s_18617	TACR1	target	TP53-/-	wt	woDOX	t9	322.3604642014611
s_18618	TACR1	background	TP53-/-	wt	woDOX	t9	528.6711612903963
s_18619	TACR1	background	TP53-/-	wt	woDOX	t9	724.0711965140512
s_18620	TACR1	background	TP53-/-	wt	woDOX	t9	313.4335590389591
s_18637	TAF4	background	TP53-/-	wt	woDOX	t9	315.41731574173735
s_18638	TAF4	background	TP53-/-	wt	woDOX	t9	862.9341657085267
s_18639	TAF4	target	TP53-/-	wt	woDOX	t9	440.3939880167654
s_18640	TAF4	background	TP53-/-	wt	woDOX	t9	435.4345962598198
s_18649	TAF5	background	TP53-/-	wt	woDOX	t9	167.62744138475978
s_1865	BRAF	background	TP53-/-	wt	woDOX	t9	120.01728051808246
s_18650	TAF5	target	TP53-/-	wt	woDOX	t9	113.07413205835869
s_18651	TAF5	background	TP53-/-	wt	woDOX	t9	139.8548475458647
s_18652	TAF5	background	TP53-/-	wt	woDOX	t9	428.491447800096
s_18657	TAF7	background	TP53-/-	wt	woDOX	t9	139.8548475458647
s_18658	TAF7	target	TP53-/-	wt	woDOX	t9	530.6549179931745
s_18659	TAF7	background	TP53-/-	wt	woDOX	t9	688.3635758640431
s_1866	BRAF	target	TP53-/-	wt	woDOX	t9	561.403146886237
s_18660	TAF7	background	TP53-/-	wt	woDOX	t9	1403.5078672155923
s_1867	BRAF	background	TP53-/-	wt	woDOX	t9	568.3462953459607
s_1868	BRAF	background	TP53-/-	wt	woDOX	t9	106.1309835986349
s_18717	TARS	background	TP53-/-	wt	woDOX	t9	99.18783513891113
s_18718	TARS	target	TP53-/-	wt	woDOX	t9	567.3544169945716
s_18719	TARS	background	TP53-/-	wt	woDOX	t9	427.4995694487069
s_18720	TARS	background	TP53-/-	wt	woDOX	t9	576.2813221570736
s_18729	CNTN2	background	TP53-/-	wt	woDOX	t9	730.0224666223859
s_18730	CNTN2	target	TP53-/-	wt	woDOX	t9	651.6640768626461
s_18731	CNTN2	background	TP53-/-	wt	woDOX	t9	136.87921249169733
s_18732	CNTN2	background	TP53-/-	wt	woDOX	t9	370.9625034195276
s_18761	TBP	background	TP53-/-	wt	woDOX	t9	360.05184155424735
s_18762	TBP	background	TP53-/-	wt	woDOX	t9	539.5818231556765
s_18763	TBP	background	TP53-/-	wt	woDOX	t9	43.642647461120895
s_18764	TBP	target	TP53-/-	wt	woDOX	t9	362.0355982570256
s_18773	TBX6	target	TP53-/-	wt	woDOX	t9	434.4427179084307
s_18774	TBX6	target	TP53-/-	wt	woDOX	t9	762.7544522182264
s_18775	TBX6	background	TP53-/-	wt	woDOX	t9	176.5543465472618
s_18776	TBX6	background	TP53-/-	wt	woDOX	t9	340.21427452646515
s_18845	GCFC2	target	TP53-/-	wt	woDOX	t9	952.2032173335468
s_18846	GCFC2	background	TP53-/-	wt	woDOX	t9	848.0559904376901
s_18847	GCFC2	background	TP53-/-	wt	woDOX	t9	471.1422169098278
s_18848	GCFC2	background	TP53-/-	wt	woDOX	t9	291.6122353083987
s_18869	TCF21	background	TP53-/-	wt	woDOX	t9	171.59495479031622
s_18870	TCF21	background	TP53-/-	wt	woDOX	t9	99.18783513891113
s_18871	TCF21	background	TP53-/-	wt	woDOX	t9	165.64368468198157
s_18872	TCF21	target	TP53-/-	wt	woDOX	t9	749.860033650168
s_18877	MLX	target	TP53-/-	wt	woDOX	t9	916.4955966835388
s_18878	MLX	background	TP53-/-	wt	woDOX	t9	638.7696582945875
s_18879	MLX	background	TP53-/-	wt	woDOX	t9	1209.0997103433265
s_18880	MLX	background	TP53-/-	wt	woDOX	t9	506.8498375598358
s_18909	TCTA	target	TP53-/-	wt	woDOX	t9	628.8508747806965
s_18910	TCTA	background	TP53-/-	wt	woDOX	t9	379.8894085820296
s_18911	TCTA	background	TP53-/-	wt	woDOX	t9	244.00207444172136
s_18912	TCTA	background	TP53-/-	wt	woDOX	t9	180.52185995281823
s_18937	TDO2	background	TP53-/-	wt	woDOX	t9	255.90461465839067
s_18938	TDO2	background	TP53-/-	wt	woDOX	t9	136.87921249169733
s_18939	TDO2	background	TP53-/-	wt	woDOX	t9	545.5330932640112
s_18940	TDO2	target	TP53-/-	wt	woDOX	t9	616.9483345640272
s_18949	TEAD4	background	TP53-/-	wt	woDOX	t9	148.78175270836667
s_18950	TEAD4	target	TP53-/-	wt	woDOX	t9	400.7188539612009
s_18951	TEAD4	background	TP53-/-	wt	woDOX	t9	126.96042897780625
s_18952	TEAD4	background	TP53-/-	wt	woDOX	t9	217.22135895421536
s_18961	TECTA	background	TP53-/-	wt	woDOX	t9	291.6122353083987
s_18962	TECTA	background	TP53-/-	wt	woDOX	t9	54.55330932640111
s_18963	TECTA	target	TP53-/-	wt	woDOX	t9	439.40210966537626
s_18964	TECTA	background	TP53-/-	wt	woDOX	t9	598.102645887634
s_1897	BST2	background	TP53-/-	wt	woDOX	t9	298.55538376812245
s_18977	TEP1	background	TP53-/-	wt	woDOX	t9	436.4264746112089
s_18978	TEP1	background	TP53-/-	wt	woDOX	t9	543.549336561233
s_18979	TEP1	target	TP53-/-	wt	woDOX	t9	617.9402129154163
s_1898	BST2	background	TP53-/-	wt	woDOX	t9	606.037672698747
s_18980	TEP1	background	TP53-/-	wt	woDOX	t9	86.29341657085267
s_18989	TERT	background	TP53-/-	wt	woDOX	t9	643.7290500515331
s_1899	BST2	background	TP53-/-	wt	woDOX	t9	190.44064346670933
s_18990	TERT	target	TP53-/-	wt	woDOX	t9	776.6407491376741
s_18991	TERT	background	TP53-/-	wt	woDOX	t9	49.59391756945555
s_18992	TERT	background	TP53-/-	wt	woDOX	t9	82.32590316529622
s_1900	BST2	target	TP53-/-	wt	woDOX	t9	239.0426826847758
s_19041	TFE3	background	TP53-/-	wt	woDOX	t9	275.7421816861729
s_19042	TFE3	target	TP53-/-	wt	woDOX	t9	627.8589964293074
s_19043	TFE3	background	TP53-/-	wt	woDOX	t9	203.3350620347678
s_19044	TFE3	background	TP53-/-	wt	woDOX	t9	132.91169908614089
s_19069	TG	background	TP53-/-	wt	woDOX	t9	210.27821049449156
s_19070	TG	target	TP53-/-	wt	woDOX	t9	194.40815687226575
s_19071	TG	background	TP53-/-	wt	woDOX	t9	229.12389917088467
s_19072	TG	background	TP53-/-	wt	woDOX	t9	130.92794238336268
s_19089	TGFB3	background	TP53-/-	wt	woDOX	t9	389.8081920959207
s_19090	TGFB3	target	TP53-/-	wt	woDOX	t9	268.7990332264491
s_19091	TGFB3	background	TP53-/-	wt	woDOX	t9	574.2975654542954
s_19092	TGFB3	background	TP53-/-	wt	woDOX	t9	420.5564209889831
s_19137	THBD	background	TP53-/-	wt	woDOX	t9	191.43252181809845
s_19138	THBD	background	TP53-/-	wt	woDOX	t9	362.0355982570256
s_19139	THBD	target	TP53-/-	wt	woDOX	t9	240.03456103616492
s_19140	THBD	background	TP53-/-	wt	woDOX	t9	277.72593838895114
s_19149	THBS4	background	TP53-/-	wt	woDOX	t9	479.0772437209407
s_19150	THBS4	background	TP53-/-	wt	woDOX	t9	316.4091940931265
s_19151	THBS4	background	TP53-/-	wt	woDOX	t9	172.58683314170534
s_19152	THBS4	target	TP53-/-	wt	woDOX	t9	430.47520450287425
s_19165	THRA	target	TP53-/-	wt	woDOX	t9	493.9554189917774
s_19166	THRA	background	TP53-/-	wt	woDOX	t9	1197.1971701266573
s_19167	THRA	background	TP53-/-	wt	woDOX	t9	639.7615366459767
s_19168	THRA	background	TP53-/-	wt	woDOX	t9	199.36754862921137
s_19189	TIAL1	target	TP53-/-	wt	woDOX	t9	285.660965200064
s_19190	TIAL1	background	TP53-/-	wt	woDOX	t9	1043.456025661345
s_19191	TIAL1	background	TP53-/-	wt	woDOX	t9	885.7473677904762
s_19192	TIAL1	background	TP53-/-	wt	woDOX	t9	659.5991036737589
s_19213	TIMP4	target	TP53-/-	wt	woDOX	t9	910.544326575204
s_19214	TIMP4	background	TP53-/-	wt	woDOX	t9	357.07620650008005
s_19215	TIMP4	background	TP53-/-	wt	woDOX	t9	144.81423930281022
s_19216	TIMP4	background	TP53-/-	wt	woDOX	t9	552.4762417237349
s_19249	TLE3	background	TP53-/-	wt	woDOX	t9	299.5472621195116
s_19250	TLE3	target	TP53-/-	wt	woDOX	t9	269.79091157783824
s_19251	TLE3	background	TP53-/-	wt	woDOX	t9	86.29341657085267
s_19252	TLE3	background	TP53-/-	wt	woDOX	t9	529.6630396417854
s_19265	TLN1	target	TP53-/-	wt	woDOX	t9	214.245723900048
s_19266	TLN1	background	TP53-/-	wt	woDOX	t9	91.25280832779823
s_19267	TLN1	background	TP53-/-	wt	woDOX	t9	174.57058984448358
s_19268	TLN1	background	TP53-/-	wt	woDOX	t9	41.65889075834267
s_19269	SEC62	background	TP53-/-	wt	woDOX	t9	473.12597361260606
s_19270	SEC62	target	TP53-/-	wt	woDOX	t9	481.0610004237189
s_19271	SEC62	background	TP53-/-	wt	woDOX	t9	48.602039218066444
s_19272	SEC62	background	TP53-/-	wt	woDOX	t9	43.642647461120895
s_19365	TNFAIP1	background	TP53-/-	wt	woDOX	t9	58.52082273195756
s_19366	TNFAIP1	background	TP53-/-	wt	woDOX	t9	181.51373830420735
s_19367	TNFAIP1	target	TP53-/-	wt	woDOX	t9	885.7473677904762
s_19368	TNFAIP1	target	TP53-/-	wt	woDOX	t9	363.0274766084147
s_19381	TNFRSF1A	background	TP53-/-	wt	woDOX	t9	109.10661865280224
s_19382	TNFRSF1A	background	TP53-/-	wt	woDOX	t9	566.3625386431825
s_19383	TNFRSF1A	background	TP53-/-	wt	woDOX	t9	563.3869035890151
s_19384	TNFRSF1A	target	TP53-/-	wt	woDOX	t9	803.4214646251801
s_19393	TNNI1	background	TP53-/-	wt	woDOX	t9	261.85588476672535
s_19394	TNNI1	background	TP53-/-	wt	woDOX	t9	184.48937335837468
s_19395	TNNI1	target	TP53-/-	wt	woDOX	t9	330.295491012574
s_19396	TNNI1	background	TP53-/-	wt	woDOX	t9	167.62744138475978
s_19405	TNNT1	target	TP53-/-	wt	woDOX	t9	540.5737015070656
s_19406	TNNT1	background	TP53-/-	wt	woDOX	t9	404.68636736675734
s_19407	TNNT1	background	TP53-/-	wt	woDOX	t9	1127.7656855294194
s_19408	TNNT1	background	TP53-/-	wt	woDOX	t9	928.398136900208
s_19409	TNNT2	background	TP53-/-	wt	woDOX	t9	206.31069708893511
s_19410	TNNT2	background	TP53-/-	wt	woDOX	t9	561.403146886237
s_19411	TNNT2	background	TP53-/-	wt	woDOX	t9	710.1848995946036
s_19412	TNNT2	target	TP53-/-	wt	woDOX	t9	1.9837567027782224
s_19425	TNR	target	TP53-/-	wt	woDOX	t9	485.02851382927537
s_19426	TNR	background	TP53-/-	wt	woDOX	t9	569.3381736973498
s_19427	TNR	background	TP53-/-	wt	woDOX	t9	914.5118399807606
s_19428	TNR	background	TP53-/-	wt	woDOX	t9	171.59495479031622
s_19493	TPM1	target	TP53-/-	wt	woDOX	t9	387.8244353931425
s_19494	TPM1	background	TP53-/-	wt	woDOX	t9	116.049767112526
s_19495	TPM1	background	TP53-/-	wt	woDOX	t9	137.87109084308645
s_19496	TPM1	background	TP53-/-	wt	woDOX	t9	618.9320912668054
s_19497	TPM2	background	TP53-/-	wt	woDOX	t9	68.43960624584867
s_19498	TPM2	background	TP53-/-	wt	woDOX	t9	412.62139417787023
s_19499	TPM2	target	TP53-/-	wt	woDOX	t9	316.4091940931265
s_19500	TPM2	background	TP53-/-	wt	woDOX	t9	232.09953422505205
s_19529	TPT1	background	TP53-/-	wt	woDOX	t9	220.1969940083827
s_19530	TPT1	target	TP53-/-	wt	woDOX	t9	377.90565187925137
s_19531	TPT1	background	TP53-/-	wt	woDOX	t9	32.73198559584067
s_19532	TPT1	background	TP53-/-	wt	woDOX	t9	582.2325922654082
s_19549	HSP90B1	background	TP53-/-	wt	woDOX	t9	372.94626012230583
s_19550	HSP90B1	background	TP53-/-	wt	woDOX	t9	238.05080433338668
s_19551	HSP90B1	target	TP53-/-	wt	woDOX	t9	0
s_19552	HSP90B1	background	TP53-/-	wt	woDOX	t9	81.33402481390712
s_19597	TRPC1	target	TP53-/-	wt	woDOX	t9	560.4112685348479
s_19598	TRPC1	background	TP53-/-	wt	woDOX	t9	641.7452933487549
s_19599	TRPC1	background	TP53-/-	wt	woDOX	t9	82.32590316529622
s_19600	TRPC1	background	TP53-/-	wt	woDOX	t9	199.36754862921137
s_19705	TTPA	background	TP53-/-	wt	woDOX	t9	315.41731574173735
s_19706	TTPA	background	TP53-/-	wt	woDOX	t9	217.22135895421536
s_19707	TTPA	background	TP53-/-	wt	woDOX	t9	132.91169908614089
s_19708	TTPA	target	TP53-/-	wt	woDOX	t9	502.8823241542794
s_19717	TUBA4A	background	TP53-/-	wt	woDOX	t9	890.7067595474218
s_19718	TUBA4A	target	TP53-/-	wt	woDOX	t9	498.9148107487229
s_19719	TUBA4A	background	TP53-/-	wt	woDOX	t9	848.0559904376901
s_19720	TUBA4A	target	TP53-/-	wt	woDOX	t9	526.6874045876181
s_19729	TUBG1	background	TP53-/-	wt	woDOX	t9	137.87109084308645
s_19730	TUBG1	target	TP53-/-	wt	woDOX	t9	162.66804962781424
s_19731	TUBG1	background	TP53-/-	wt	woDOX	t9	39.67513405556445
s_19732	TUBG1	background	TP53-/-	wt	woDOX	t9	677.4529139987629
s_19745	TULP2	background	TP53-/-	wt	woDOX	t9	168.6193197361489
s_19746	TULP2	target	TP53-/-	wt	woDOX	t9	0
s_19747	TULP2	background	TP53-/-	wt	woDOX	t9	109.10661865280224
s_19748	TULP2	background	TP53-/-	wt	woDOX	t9	562.395025237626
s_19801	TYRP1	background	TP53-/-	wt	woDOX	t9	210.27821049449156
s_19802	TYRP1	target	TP53-/-	wt	woDOX	t9	502.8823241542794
s_19803	TYRP1	background	TP53-/-	wt	woDOX	t9	93.23656503057646
s_19804	TYRP1	background	TP53-/-	wt	woDOX	t9	603.0620376445796
s_1981	C3AR1	target	TP53-/-	wt	woDOX	t9	376.91377352786225
s_1982	C3AR1	background	TP53-/-	wt	woDOX	t9	218.21323730560445
s_1983	C3AR1	background	TP53-/-	wt	woDOX	t9	191.43252181809845
s_19837	UBE2D1	background	TP53-/-	wt	woDOX	t9	573.3056871029063
s_19838	UBE2D1	background	TP53-/-	wt	woDOX	t9	326.3279776070176
s_19839	UBE2D1	background	TP53-/-	wt	woDOX	t9	91.25280832779823
s_1984	C3AR1	background	TP53-/-	wt	woDOX	t9	317.4010724445156
s_19840	UBE2D1	target	TP53-/-	wt	woDOX	t9	381.8731652848078
s_19913	UCN	background	TP53-/-	wt	woDOX	t9	307.48228893062446
s_19914	UCN	target	TP53-/-	wt	woDOX	t9	621.9077263209728
s_19915	UCN	background	TP53-/-	wt	woDOX	t9	292.6041136597878
s_19916	UCN	background	TP53-/-	wt	woDOX	t9	269.79091157783824
s_19945	UGDH	background	TP53-/-	wt	woDOX	t9	517.760499425116
s_19946	UGDH	background	TP53-/-	wt	woDOX	t9	698.2823593779343
s_19947	UGDH	background	TP53-/-	wt	woDOX	t9	182.50561665559647
s_19948	UGDH	target	TP53-/-	wt	woDOX	t9	317.4010724445156
s_20085	VASP	background	TP53-/-	wt	woDOX	t9	278.71781674034025
s_20086	VASP	background	TP53-/-	wt	woDOX	t9	279.7096950917294
s_20087	VASP	target	TP53-/-	wt	woDOX	t9	393.77570550147715
s_20088	VASP	target	TP53-/-	wt	woDOX	t9	296.5716270653442
s_20093	VAV2	background	TP53-/-	wt	woDOX	t9	560.4112685348479
s_20094	VAV2	target	TP53-/-	wt	woDOX	t9	331.28736936396314
s_20095	VAV2	background	TP53-/-	wt	woDOX	t9	936.3331637113208
s_20096	VAV2	background	TP53-/-	wt	woDOX	t9	465.1909468014932
s_20157	VIM	background	TP53-/-	wt	woDOX	t9	162.66804962781424
s_20158	VIM	target	TP53-/-	wt	woDOX	t9	622.8996046723619
s_20159	VIM	background	TP53-/-	wt	woDOX	t9	435.4345962598198
s_20160	VIM	background	TP53-/-	wt	woDOX	t9	111.09037535558043
s_20193	VRK2	background	TP53-/-	wt	woDOX	t9	369.9706250681385
s_20194	VRK2	background	TP53-/-	wt	woDOX	t9	232.09953422505205
s_20195	VRK2	target	TP53-/-	wt	woDOX	t9	605.0457943473579
s_20196	VRK2	background	TP53-/-	wt	woDOX	t9	180.52185995281823
s_20197	VSNL1	background	TP53-/-	wt	woDOX	t9	109.10661865280224
s_20198	VSNL1	background	TP53-/-	wt	woDOX	t9	247.9695878472778
s_20199	VSNL1	target	TP53-/-	wt	woDOX	t9	343.18990958063245
s_20200	VSNL1	target	TP53-/-	wt	woDOX	t9	372.94626012230583
s_20201	VTN	background	TP53-/-	wt	woDOX	t9	562.395025237626
s_20202	VTN	target	TP53-/-	wt	woDOX	t9	304.5066538764571
s_20203	VTN	target	TP53-/-	wt	woDOX	t9	732.006223325164
s_20204	VTN	background	TP53-/-	wt	woDOX	t9	288.6366002542313
s_20233	LAT2	background	TP53-/-	wt	woDOX	t9	96.21220008474378
s_20234	LAT2	target	TP53-/-	wt	woDOX	t9	460.2315550445476
s_20235	LAT2	background	TP53-/-	wt	woDOX	t9	268.7990332264491
s_20236	LAT2	background	TP53-/-	wt	woDOX	t9	44.634525812510006
s_20241	WEE1	target	TP53-/-	wt	woDOX	t9	493.9554189917774
s_20242	WEE1	background	TP53-/-	wt	woDOX	t9	311.44980233618094
s_20243	WEE1	background	TP53-/-	wt	woDOX	t9	145.80611765419934
s_20244	WEE1	background	TP53-/-	wt	woDOX	t9	113.07413205835869
s_20245	WFS1	background	TP53-/-	wt	woDOX	t9	357.07620650008005
s_20246	WFS1	target	TP53-/-	wt	woDOX	t9	625.8752397265291
s_20247	WFS1	target	TP53-/-	wt	woDOX	t9	571.321930400128
s_20248	WFS1	background	TP53-/-	wt	woDOX	t9	206.31069708893511
s_2025	C8B	background	TP53-/-	wt	woDOX	t9	412.62139417787023
s_2026	C8B	target	TP53-/-	wt	woDOX	t9	452.2965282334347
s_20261	WNT2	background	TP53-/-	wt	woDOX	t9	676.4610356473738
s_20262	WNT2	background	TP53-/-	wt	woDOX	t9	483.04475712649713
s_20263	WNT2	background	TP53-/-	wt	woDOX	t9	621.9077263209728
s_20264	WNT2	target	TP53-/-	wt	woDOX	t9	677.4529139987629
s_2027	C8B	background	TP53-/-	wt	woDOX	t9	321.368585850072
s_20277	WNT7A	background	TP53-/-	wt	woDOX	t9	745.8925202446117
s_20278	WNT7A	target	TP53-/-	wt	woDOX	t9	624.88336137514
s_20279	WNT7A	background	TP53-/-	wt	woDOX	t9	467.17470350427135
s_2028	C8B	background	TP53-/-	wt	woDOX	t9	543.549336561233
s_20280	WNT7A	background	TP53-/-	wt	woDOX	t9	706.2173861890471
s_20325	XBP1	background	TP53-/-	wt	woDOX	t9	624.88336137514
s_20326	XBP1	background	TP53-/-	wt	woDOX	t9	353.1086930945236
s_20327	XBP1	target	TP53-/-	wt	woDOX	t9	908.5605698724258
s_20328	XBP1	background	TP53-/-	wt	woDOX	t9	125.96855062641713
s_20329	XDH	background	TP53-/-	wt	woDOX	t9	443.3696230709327
s_20330	XDH	target	TP53-/-	wt	woDOX	t9	673.4854005932065
s_20331	XDH	background	TP53-/-	wt	woDOX	t9	712.1686562973819
s_20332	XDH	background	TP53-/-	wt	woDOX	t9	779.6163841918413
s_20333	XG	background	TP53-/-	wt	woDOX	t9	223.17262906255
s_20334	XG	background	TP53-/-	wt	woDOX	t9	413.61327252925935
s_20335	XG	background	TP53-/-	wt	woDOX	t9	411.6295158264812
s_20336	XG	target	TP53-/-	wt	woDOX	t9	520.7361344792834
s_20361	XRCC1	background	TP53-/-	wt	woDOX	t9	242.01831773894313
s_20362	XRCC1	background	TP53-/-	wt	woDOX	t9	1221.002250559996
s_20363	XRCC1	background	TP53-/-	wt	woDOX	t9	535.61430975012
s_20364	XRCC1	target	TP53-/-	wt	woDOX	t9	867.8935574654723
s_20369	XRCC3	target	TP53-/-	wt	woDOX	t9	290.62035695700956
s_20370	XRCC3	background	TP53-/-	wt	woDOX	t9	165.64368468198157
s_20371	XRCC3	background	TP53-/-	wt	woDOX	t9	307.48228893062446
s_20372	XRCC3	background	TP53-/-	wt	woDOX	t9	118.03352381530424
s_20417	ZFP36	background	TP53-/-	wt	woDOX	t9	887.7311244932545
s_20418	ZFP36	target	TP53-/-	wt	woDOX	t9	440.3939880167654
s_20419	ZFP36	target	TP53-/-	wt	woDOX	t9	335.25488276951955
s_20420	ZFP36	background	TP53-/-	wt	woDOX	t9	317.4010724445156
s_20481	ZNF12	background	TP53-/-	wt	woDOX	t9	550.4924850209567
s_20482	ZNF12	target	TP53-/-	wt	woDOX	t9	722.0874398112729
s_20483	ZNF12	background	TP53-/-	wt	woDOX	t9	764.7382089210047
s_20484	ZNF12	background	TP53-/-	wt	woDOX	t9	782.5920192460087
s_20493	ZNF16	target	TP53-/-	wt	woDOX	t9	281.69345179450755
s_20494	ZNF16	background	TP53-/-	wt	woDOX	t9	805.4052213279583
s_20495	ZNF16	background	TP53-/-	wt	woDOX	t9	629.8427531320856
s_20496	ZNF16	background	TP53-/-	wt	woDOX	t9	217.22135895421536
s_20517	ZNF22	background	TP53-/-	wt	woDOX	t9	59.51270108334667
s_20518	ZNF22	background	TP53-/-	wt	woDOX	t9	229.12389917088467
s_20519	ZNF22	background	TP53-/-	wt	woDOX	t9	895.6661513043674
s_20520	ZNF22	target	TP53-/-	wt	woDOX	t9	263.8396414695036
s_20545	ZNF33A	background	TP53-/-	wt	woDOX	t9	1182.3189948558206
s_20546	ZNF33A	background	TP53-/-	wt	woDOX	t9	293.5959920111769
s_20547	ZNF33A	background	TP53-/-	wt	woDOX	t9	493.9554189917774
s_20548	ZNF33A	target	TP53-/-	wt	woDOX	t9	750.8519120015571
s_20565	ZNF41	background	TP53-/-	wt	woDOX	t9	267.80715487506
s_20566	ZNF41	background	TP53-/-	wt	woDOX	t9	465.1909468014932
s_20567	ZNF41	background	TP53-/-	wt	woDOX	t9	347.1574229861889
s_20568	ZNF41	target	TP53-/-	wt	woDOX	t9	286.65284355145315
s_20569	MZF1	background	TP53-/-	wt	woDOX	t9	544.5412149126221
s_20570	MZF1	background	TP53-/-	wt	woDOX	t9	153.74114446531223
s_20571	MZF1	target	TP53-/-	wt	woDOX	t9	765.7300872723938
s_20572	MZF1	background	TP53-/-	wt	woDOX	t9	342.1980312292434
s_20581	ZBTB25	background	TP53-/-	wt	woDOX	t9	727.0468315682185
s_20582	ZBTB25	target	TP53-/-	wt	woDOX	t9	488.9960272348318
s_20583	ZBTB25	background	TP53-/-	wt	woDOX	t9	711.1767779459927
s_20584	ZBTB25	background	TP53-/-	wt	woDOX	t9	703.2417511348798
s_20605	ZNF76	background	TP53-/-	wt	woDOX	t9	158.7005362222578
s_20606	ZNF76	background	TP53-/-	wt	woDOX	t9	280.7015734431185
s_20607	ZNF76	background	TP53-/-	wt	woDOX	t9	197.38379192643313
s_20608	ZNF76	target	TP53-/-	wt	woDOX	t9	560.4112685348479
s_2069	FMNL1	background	TP53-/-	wt	woDOX	t9	170.60307643892713
s_2070	FMNL1	background	TP53-/-	wt	woDOX	t9	215.23760225143712
s_20701	PCGF2	background	TP53-/-	wt	woDOX	t9	378.8975302306405
s_20702	PCGF2	background	TP53-/-	wt	woDOX	t9	601.0782809418014
s_20703	PCGF2	target	TP53-/-	wt	woDOX	t9	50.58579592084467
s_20704	PCGF2	background	TP53-/-	wt	woDOX	t9	241.026439387554
s_2071	FMNL1	target	TP53-/-	wt	woDOX	t9	357.07620650008005
s_2072	FMNL1	background	TP53-/-	wt	woDOX	t9	425.5158127459287
s_20869	ZNF229	background	TP53-/-	wt	woDOX	t9	1045.4397823641232
s_20870	ZNF229	target	TP53-/-	wt	woDOX	t9	395.7594622042554
s_20871	ZNF229	background	TP53-/-	wt	woDOX	t9	315.41731574173735
s_20872	ZNF229	target	TP53-/-	wt	woDOX	t9	297.56350541673334
s_209	ACTN1	target	TP53-/-	wt	woDOX	t9	534.6224313987309
s_20909	MAP3K12	background	TP53-/-	wt	woDOX	t9	735.9737367307205
s_20910	MAP3K12	background	TP53-/-	wt	woDOX	t9	16.86193197361489
s_20911	MAP3K12	background	TP53-/-	wt	woDOX	t9	555.4518767779023
s_20912	MAP3K12	target	TP53-/-	wt	woDOX	t9	878.8042193307525
s_2093	CA1	background	TP53-/-	wt	woDOX	t9	139.8548475458647
s_20933	PTP4A1	background	TP53-/-	wt	woDOX	t9	88.2771732736309
s_20934	PTP4A1	background	TP53-/-	wt	woDOX	t9	71.415241300016
s_20935	PTP4A1	background	TP53-/-	wt	woDOX	t9	50.58579592084467
s_20936	PTP4A1	target	TP53-/-	wt	woDOX	t9	204.3269403861569
s_2094	CA1	background	TP53-/-	wt	woDOX	t9	110.09849700419134
s_2095	CA1	background	TP53-/-	wt	woDOX	t9	358.0680848514691
s_2096	CA1	target	TP53-/-	wt	woDOX	t9	321.368585850072
s_20973	ALMS1	background	TP53-/-	wt	woDOX	t9	226.14826411671737
s_20974	ALMS1	background	TP53-/-	wt	woDOX	t9	253.9208579556125
s_20975	ALMS1	target	TP53-/-	wt	woDOX	t9	988.902716334944
s_20976	ALMS1	background	TP53-/-	wt	woDOX	t9	271.7746682806165
s_20981	RNF103	background	TP53-/-	wt	woDOX	t9	54.55330932640111
s_20982	RNF103	target	TP53-/-	wt	woDOX	t9	1187.278386612766
s_20983	RNF103	background	TP53-/-	wt	woDOX	t9	240.03456103616492
s_20984	RNF103	background	TP53-/-	wt	woDOX	t9	1405.4916239183706
s_21	AADAC	target	TP53-/-	wt	woDOX	t9	983.9433245779984
s_210	ACTN1	background	TP53-/-	wt	woDOX	t9	1234.888547479443
s_21013	BRPF1	background	TP53-/-	wt	woDOX	t9	2091.8714430796354
s_21014	BRPF1	target	TP53-/-	wt	woDOX	t9	687.371697512654
s_21015	BRPF1	background	TP53-/-	wt	woDOX	t9	915.5037183321496
s_21016	BRPF1	target	TP53-/-	wt	woDOX	t9	744.9006418932225
s_2105	CA4	background	TP53-/-	wt	woDOX	t9	194.40815687226575
s_2106	CA4	background	TP53-/-	wt	woDOX	t9	332.27924771535226
s_2107	CA4	background	TP53-/-	wt	woDOX	t9	374.930016825084
s_21077	GPANK1	target	TP53-/-	wt	woDOX	t9	688.3635758640431
s_21078	GPANK1	background	TP53-/-	wt	woDOX	t9	562.395025237626
s_21079	GPANK1	background	TP53-/-	wt	woDOX	t9	139.8548475458647
s_2108	CA4	target	TP53-/-	wt	woDOX	t9	266.8152765236709
s_21080	GPANK1	background	TP53-/-	wt	woDOX	t9	240.03456103616492
s_211	ACTN1	background	TP53-/-	wt	woDOX	t9	128.94418568058444
s_21101	NELFE	background	TP53-/-	wt	woDOX	t9	128.94418568058444
s_21102	NELFE	background	TP53-/-	wt	woDOX	t9	438.41023131398714
s_21103	NELFE	background	TP53-/-	wt	woDOX	t9	276.734060037562
s_21104	NELFE	target	TP53-/-	wt	woDOX	t9	75.38275470557245
s_21125	MAFK	target	TP53-/-	wt	woDOX	t9	585.2082273195756
s_21126	MAFK	background	TP53-/-	wt	woDOX	t9	77.36651140835068
s_21127	MAFK	background	TP53-/-	wt	woDOX	t9	282.68533014589667
s_21128	MAFK	background	TP53-/-	wt	woDOX	t9	244.00207444172136
s_2113	CA6	background	TP53-/-	wt	woDOX	t9	158.7005362222578
s_2114	CA6	background	TP53-/-	wt	woDOX	t9	198.37567027782225
s_21141	TFPI2	background	TP53-/-	wt	woDOX	t9	368.97874671674936
s_21142	TFPI2	background	TP53-/-	wt	woDOX	t9	605.0457943473579
s_21143	TFPI2	background	TP53-/-	wt	woDOX	t9	209.28633214310247
s_21144	TFPI2	target	TP53-/-	wt	woDOX	t9	106.1309835986349
s_21145	ST7	background	TP53-/-	wt	woDOX	t9	433.4508395570416
s_21146	ST7	background	TP53-/-	wt	woDOX	t9	582.2325922654082
s_21147	ST7	background	TP53-/-	wt	woDOX	t9	405.67824571814646
s_21148	ST7	target	TP53-/-	wt	woDOX	t9	332.27924771535226
s_2115	CA6	background	TP53-/-	wt	woDOX	t9	659.5991036737589
s_2116	CA6	target	TP53-/-	wt	woDOX	t9	533.6305530473418
s_21161	UBXN8	background	TP53-/-	wt	woDOX	t9	167.62744138475978
s_21162	UBXN8	target	TP53-/-	wt	woDOX	t9	529.6630396417854
s_21163	UBXN8	background	TP53-/-	wt	woDOX	t9	0
s_21164	UBXN8	background	TP53-/-	wt	woDOX	t9	217.22135895421536
s_212	ACTN1	background	TP53-/-	wt	woDOX	t9	343.18990958063245
s_21221	RASSF7	background	TP53-/-	wt	woDOX	t9	588.183862373743
s_21222	RASSF7	background	TP53-/-	wt	woDOX	t9	806.3970996793474
s_21223	RASSF7	target	TP53-/-	wt	woDOX	t9	1018.6590668766172
s_21224	RASSF7	background	TP53-/-	wt	woDOX	t9	927.406258548819
s_2125	CA9	background	TP53-/-	wt	woDOX	t9	697.2904810265452
s_2126	CA9	background	TP53-/-	wt	woDOX	t9	513.7929860195596
s_21261	SSPN	background	TP53-/-	wt	woDOX	t9	827.2265450585187
s_21262	SSPN	background	TP53-/-	wt	woDOX	t9	202.34318368337867
s_21263	SSPN	background	TP53-/-	wt	woDOX	t9	265.82339817228177
s_21264	SSPN	target	TP53-/-	wt	woDOX	t9	3.9675134055564447
s_2127	CA9	target	TP53-/-	wt	woDOX	t9	778.6245058404522
s_2128	CA9	background	TP53-/-	wt	woDOX	t9	463.20719009871493
s_21313	AP3B2	background	TP53-/-	wt	woDOX	t9	192.42440016948757
s_21314	AP3B2	background	TP53-/-	wt	woDOX	t9	1390.613448647534
s_21315	AP3B2	target	TP53-/-	wt	woDOX	t9	388.8163137445315
s_21316	AP3B2	background	TP53-/-	wt	woDOX	t9	141.8386042486429
s_21317	ANP32A	target	TP53-/-	wt	woDOX	t9	348.14930133757804
s_21318	ANP32A	background	TP53-/-	wt	woDOX	t9	23.805080433338667
s_21319	ANP32A	background	TP53-/-	wt	woDOX	t9	50.58579592084467
s_21320	ANP32A	background	TP53-/-	wt	woDOX	t9	84.30965986807445
s_21325	NPRL3	target	TP53-/-	wt	woDOX	t9	511.80922931678134
s_21326	NPRL3	background	TP53-/-	wt	woDOX	t9	176.5543465472618
s_21327	NPRL3	background	TP53-/-	wt	woDOX	t9	1376.7271517280865
s_21328	NPRL3	target	TP53-/-	wt	woDOX	t9	654.6397119168133
s_21385	DPF1	background	TP53-/-	wt	woDOX	t9	175.56246819587267
s_21386	DPF1	background	TP53-/-	wt	woDOX	t9	107.122861950024
s_21387	DPF1	target	TP53-/-	wt	woDOX	t9	334.2630044181305
s_21388	DPF1	target	TP53-/-	wt	woDOX	t9	184.48937335837468
s_21493	SLC10A3	target	TP53-/-	wt	woDOX	t9	492.96354064038826
s_21494	SLC10A3	background	TP53-/-	wt	woDOX	t9	254.9127363070016
s_21495	SLC10A3	background	TP53-/-	wt	woDOX	t9	328.3117343097958
s_21496	SLC10A3	background	TP53-/-	wt	woDOX	t9	301.5310188222898
s_21517	HIST3H3	target	TP53-/-	wt	woDOX	t9	694.3148459723778
s_21518	HIST3H3	background	TP53-/-	wt	woDOX	t9	1066.2692277432946
s_21519	HIST3H3	background	TP53-/-	wt	woDOX	t9	106.1309835986349
s_21520	HIST3H3	background	TP53-/-	wt	woDOX	t9	395.7594622042554
s_21521	DYSF	background	TP53-/-	wt	woDOX	t9	311.44980233618094
s_21522	DYSF	background	TP53-/-	wt	woDOX	t9	1094.0418215821896
s_21523	DYSF	background	TP53-/-	wt	woDOX	t9	63.480214488903115
s_21524	DYSF	target	TP53-/-	wt	woDOX	t9	1131.733198934976
s_21525	COLQ	background	TP53-/-	wt	woDOX	t9	700.2661160807124
s_21526	COLQ	target	TP53-/-	wt	woDOX	t9	597.1107675362449
s_21527	COLQ	background	TP53-/-	wt	woDOX	t9	386.8325570417534
s_21528	COLQ	background	TP53-/-	wt	woDOX	t9	454.2802849362129
s_21549	SNN	target	TP53-/-	wt	woDOX	t9	499.906689100112
s_21550	SNN	background	TP53-/-	wt	woDOX	t9	225.15638576532825
s_21551	SNN	background	TP53-/-	wt	woDOX	t9	660.590982025148
s_21552	SNN	background	TP53-/-	wt	woDOX	t9	622.8996046723619
s_21561	AXIN1	background	TP53-/-	wt	woDOX	t9	108.11474030141312
s_21562	AXIN1	background	TP53-/-	wt	woDOX	t9	1097.0174566363569
s_21563	AXIN1	target	TP53-/-	wt	woDOX	t9	347.1574229861889
s_21564	AXIN1	background	TP53-/-	wt	woDOX	t9	338.2305178236869
s_21573	BRAP	background	TP53-/-	wt	woDOX	t9	69.43148459723778
s_21574	BRAP	target	TP53-/-	wt	woDOX	t9	190.44064346670933
s_21575	BRAP	background	TP53-/-	wt	woDOX	t9	205.318818737546
s_21576	BRAP	background	TP53-/-	wt	woDOX	t9	210.27821049449156
s_21669	HIST1H2BF	target	TP53-/-	wt	woDOX	t9	356.08432814869093
s_21670	HIST1H2BF	background	TP53-/-	wt	woDOX	t9	118.03352381530424
s_21671	HIST1H2BF	background	TP53-/-	wt	woDOX	t9	160.684292925036
s_21672	HIST1H2BF	background	TP53-/-	wt	woDOX	t9	681.4204274043194
s_217	ACTN3	background	TP53-/-	wt	woDOX	t9	747.8762769473898
s_21737	HIST1H4D	target	TP53-/-	wt	woDOX	t9	398.7350972584227
s_21738	HIST1H4D	background	TP53-/-	wt	woDOX	t9	206.31069708893511
s_21739	HIST1H4D	background	TP53-/-	wt	woDOX	t9	296.5716270653442
s_21740	HIST1H4D	background	TP53-/-	wt	woDOX	t9	656.6234686195916
s_21773	HIST1H4G	background	TP53-/-	wt	woDOX	t9	345.1736662834107
s_21774	HIST1H4G	target	TP53-/-	wt	woDOX	t9	497.9229323973338
s_21775	HIST1H4G	background	TP53-/-	wt	woDOX	t9	571.321930400128
s_21776	HIST1H4G	background	TP53-/-	wt	woDOX	t9	751.8437903529463
s_21789	NME5	background	TP53-/-	wt	woDOX	t9	137.87109084308645
s_21790	NME5	background	TP53-/-	wt	woDOX	t9	181.51373830420735
s_21791	NME5	target	TP53-/-	wt	woDOX	t9	645.7128067543114
s_21792	NME5	background	TP53-/-	wt	woDOX	t9	152.7492661139231
s_218	ACTN3	background	TP53-/-	wt	woDOX	t9	255.90461465839067
s_21857	TAGLN2	background	TP53-/-	wt	woDOX	t9	452.2965282334347
s_21858	TAGLN2	background	TP53-/-	wt	woDOX	t9	228.1320208194956
s_21859	TAGLN2	target	TP53-/-	wt	woDOX	t9	747.8762769473898
s_21860	TAGLN2	background	TP53-/-	wt	woDOX	t9	159.6924145736469
s_21893	LTBP4	target	TP53-/-	wt	woDOX	t9	862.9341657085267
s_21894	LTBP4	background	TP53-/-	wt	woDOX	t9	339.222396175076
s_21895	LTBP4	background	TP53-/-	wt	woDOX	t9	478.0853653695516
s_21896	LTBP4	background	TP53-/-	wt	woDOX	t9	324.34422090423936
s_219	ACTN3	background	TP53-/-	wt	woDOX	t9	187.465008412542
s_21909	UTF1	background	TP53-/-	wt	woDOX	t9	235.07516927921935
s_21910	UTF1	background	TP53-/-	wt	woDOX	t9	231.1076558736629
s_21911	UTF1	background	TP53-/-	wt	woDOX	t9	176.5543465472618
s_21912	UTF1	target	TP53-/-	wt	woDOX	t9	257.8883713611689
s_21933	NSMAF	target	TP53-/-	wt	woDOX	t9	792.5108027598999
s_21934	NSMAF	background	TP53-/-	wt	woDOX	t9	108.11474030141312
s_21935	NSMAF	background	TP53-/-	wt	woDOX	t9	733.9899800279422
s_21936	NSMAF	background	TP53-/-	wt	woDOX	t9	362.0355982570256
s_21937	NCK2	target	TP53-/-	wt	woDOX	t9	211.27008884588068
s_21938	NCK2	background	TP53-/-	wt	woDOX	t9	435.4345962598198
s_21939	NCK2	background	TP53-/-	wt	woDOX	t9	431.46708285426337
s_21940	NCK2	background	TP53-/-	wt	woDOX	t9	541.5655798584547
s_21993	FOXN1	background	TP53-/-	wt	woDOX	t9	349.14117968896716
s_21994	FOXN1	target	TP53-/-	wt	woDOX	t9	475.10973031538424
s_21995	FOXN1	background	TP53-/-	wt	woDOX	t9	431.46708285426337
s_21996	FOXN1	background	TP53-/-	wt	woDOX	t9	298.55538376812245
s_22	AADAC	background	TP53-/-	wt	woDOX	t9	343.18990958063245
s_220	ACTN3	target	TP53-/-	wt	woDOX	t9	213.25384554865892
s_22029	SORBS2	background	TP53-/-	wt	woDOX	t9	38.68325570417534
s_22030	SORBS2	background	TP53-/-	wt	woDOX	t9	402.7026106639792
s_22031	SORBS2	background	TP53-/-	wt	woDOX	t9	114.0660104097478
s_22032	SORBS2	target	TP53-/-	wt	woDOX	t9	157.70865787086868
s_2205	CALB2	background	TP53-/-	wt	woDOX	t9	422.54017769176136
s_22053	RAE1	background	TP53-/-	wt	woDOX	t9	55.545187677790224
s_22054	RAE1	background	TP53-/-	wt	woDOX	t9	12.894418568058445
s_22055	RAE1	background	TP53-/-	wt	woDOX	t9	113.07413205835869
s_22056	RAE1	target	TP53-/-	wt	woDOX	t9	0
s_2206	CALB2	target	TP53-/-	wt	woDOX	t9	492.96354064038826
s_2207	CALB2	background	TP53-/-	wt	woDOX	t9	314.42543739034824
s_2208	CALB2	background	TP53-/-	wt	woDOX	t9	858.9666523029703
s_22085	PPM1D	target	TP53-/-	wt	woDOX	t9	317.4010724445156
s_22086	PPM1D	target	TP53-/-	wt	woDOX	t9	222.1807507111609
s_22087	PPM1D	target	TP53-/-	wt	woDOX	t9	942.2844338196556
s_22088	PPM1D	background	TP53-/-	wt	woDOX	t9	156.71677951947956
s_22093	PPFIBP1	background	TP53-/-	wt	woDOX	t9	516.7686210737269
s_22094	PPFIBP1	background	TP53-/-	wt	woDOX	t9	921.4549884404844
s_22095	PPFIBP1	background	TP53-/-	wt	woDOX	t9	102.16347019307844
s_22096	PPFIBP1	target	TP53-/-	wt	woDOX	t9	0
s_22097	PPFIA4	background	TP53-/-	wt	woDOX	t9	498.9148107487229
s_22098	PPFIA4	background	TP53-/-	wt	woDOX	t9	411.6295158264812
s_22099	PPFIA4	target	TP53-/-	wt	woDOX	t9	1113.8793886099718
s_22100	PPFIA4	background	TP53-/-	wt	woDOX	t9	732.9981016765531
s_22129	PARG	target	TP53-/-	wt	woDOX	t9	372.94626012230583
s_2213	CALCA	background	TP53-/-	wt	woDOX	t9	271.7746682806165
s_22130	PARG	background	TP53-/-	wt	woDOX	t9	427.4995694487069
s_22131	PARG	background	TP53-/-	wt	woDOX	t9	529.6630396417854
s_22132	PARG	background	TP53-/-	wt	woDOX	t9	380.88128693341866
s_2214	CALCA	background	TP53-/-	wt	woDOX	t9	834.1696935182425
s_2215	CALCA	target	TP53-/-	wt	woDOX	t9	400.7188539612009
s_2216	CALCA	background	TP53-/-	wt	woDOX	t9	339.222396175076
s_2217	CALCB	target	TP53-/-	wt	woDOX	t9	990.886473037722
s_2218	CALCB	background	TP53-/-	wt	woDOX	t9	448.32901482787827
s_2219	CALCB	background	TP53-/-	wt	woDOX	t9	741.9250068390552
s_2220	CALCB	background	TP53-/-	wt	woDOX	t9	626.8671180779182
s_22237	CAMK1	background	TP53-/-	wt	woDOX	t9	478.0853653695516
s_22238	CAMK1	background	TP53-/-	wt	woDOX	t9	179.5299816014291
s_22239	CAMK1	target	TP53-/-	wt	woDOX	t9	322.3604642014611
s_22240	CAMK1	background	TP53-/-	wt	woDOX	t9	121.00915886947156
s_2225	CALD1	target	TP53-/-	wt	woDOX	t9	595.1270108334667
s_2226	CALD1	background	TP53-/-	wt	woDOX	t9	433.4508395570416
s_2227	CALD1	background	TP53-/-	wt	woDOX	t9	473.12597361260606
s_2228	CALD1	background	TP53-/-	wt	woDOX	t9	796.4783161654562
s_22313	CDK10	background	TP53-/-	wt	woDOX	t9	140.84672589725378
s_22314	CDK10	background	TP53-/-	wt	woDOX	t9	122.00103722086068
s_22315	CDK10	background	TP53-/-	wt	woDOX	t9	406.6701240695356
s_22316	CDK10	target	TP53-/-	wt	woDOX	t9	459.23967669315846
s_22333	KMO	target	TP53-/-	wt	woDOX	t9	744.9006418932225
s_22334	KMO	background	TP53-/-	wt	woDOX	t9	324.34422090423936
s_22335	KMO	background	TP53-/-	wt	woDOX	t9	533.6305530473418
s_22336	KMO	background	TP53-/-	wt	woDOX	t9	787.5514110029543
s_22377	STK16	background	TP53-/-	wt	woDOX	t9	352.11681474313446
s_22378	STK16	background	TP53-/-	wt	woDOX	t9	452.2965282334347
s_22379	STK16	background	TP53-/-	wt	woDOX	t9	491.97166228899914
s_22380	STK16	target	TP53-/-	wt	woDOX	t9	473.12597361260606
s_22401	RGS20	target	TP53-/-	wt	woDOX	t9	542.5574582098438
s_22402	RGS20	background	TP53-/-	wt	woDOX	t9	400.7188539612009
s_22403	RGS20	background	TP53-/-	wt	woDOX	t9	866.9016791140832
s_22404	RGS20	target	TP53-/-	wt	woDOX	t9	948.2357039279902
s_22473	PSMG1	background	TP53-/-	wt	woDOX	t9	114.0660104097478
s_22474	PSMG1	background	TP53-/-	wt	woDOX	t9	511.80922931678134
s_22475	PSMG1	target	TP53-/-	wt	woDOX	t9	153.74114446531223
s_22476	PSMG1	background	TP53-/-	wt	woDOX	t9	453.2884065848238
s_22513	SSNA1	background	TP53-/-	wt	woDOX	t9	541.5655798584547
s_22514	SSNA1	background	TP53-/-	wt	woDOX	t9	408.6538807723138
s_22515	SSNA1	target	TP53-/-	wt	woDOX	t9	130.92794238336268
s_22516	SSNA1	background	TP53-/-	wt	woDOX	t9	752.8356687043354
s_22541	AKR1C3	target	TP53-/-	wt	woDOX	t9	495.9391756945556
s_22542	AKR1C3	target	TP53-/-	wt	woDOX	t9	441.3858663681545
s_22543	AKR1C3	background	TP53-/-	wt	woDOX	t9	727.0468315682185
s_22544	AKR1C3	background	TP53-/-	wt	woDOX	t9	173.57871149309446
s_22585	TNKS	background	TP53-/-	wt	woDOX	t9	417.5807859348158
s_22586	TNKS	target	TP53-/-	wt	woDOX	t9	492.96354064038826
s_22587	TNKS	background	TP53-/-	wt	woDOX	t9	283.6772084972858
s_22588	TNKS	background	TP53-/-	wt	woDOX	t9	732.9981016765531
s_22621	EIF3H	background	TP53-/-	wt	woDOX	t9	418.57266428620494
s_22622	EIF3H	background	TP53-/-	wt	woDOX	t9	780.6082625432305
s_22623	EIF3H	background	TP53-/-	wt	woDOX	t9	265.82339817228177
s_22624	EIF3H	target	TP53-/-	wt	woDOX	t9	466.18282515288223
s_22637	EIF4G3	background	TP53-/-	wt	woDOX	t9	222.1807507111609
s_22638	EIF4G3	background	TP53-/-	wt	woDOX	t9	806.3970996793474
s_22639	EIF4G3	target	TP53-/-	wt	woDOX	t9	919.471231737706
s_22640	EIF4G3	background	TP53-/-	wt	woDOX	t9	541.5655798584547
s_2265	CAMK2G	target	TP53-/-	wt	woDOX	t9	453.2884065848238
s_2266	CAMK2G	background	TP53-/-	wt	woDOX	t9	310.4579239847918
s_2267	CAMK2G	background	TP53-/-	wt	woDOX	t9	56.537066029179336
s_2268	CAMK2G	background	TP53-/-	wt	woDOX	t9	246.9777094958887
s_2273	CAMP	background	TP53-/-	wt	woDOX	t9	493.9554189917774
s_2274	CAMP	background	TP53-/-	wt	woDOX	t9	582.2325922654082
s_22741	B3GALT2	background	TP53-/-	wt	woDOX	t9	180.52185995281823
s_22742	B3GALT2	target	TP53-/-	wt	woDOX	t9	949.2275822793794
s_22743	B3GALT2	background	TP53-/-	wt	woDOX	t9	364.0193549598038
s_22744	B3GALT2	background	TP53-/-	wt	woDOX	t9	902.6092997640912
s_2275	CAMP	target	TP53-/-	wt	woDOX	t9	706.2173861890471
s_2276	CAMP	background	TP53-/-	wt	woDOX	t9	534.6224313987309
s_22765	NOL4	background	TP53-/-	wt	woDOX	t9	666.5422521334827
s_22766	NOL4	background	TP53-/-	wt	woDOX	t9	146.79799600558846
s_22767	NOL4	background	TP53-/-	wt	woDOX	t9	151.75738776253402
s_22768	NOL4	target	TP53-/-	wt	woDOX	t9	425.5158127459287
s_2281	CAPG	background	TP53-/-	wt	woDOX	t9	232.09953422505205
s_2282	CAPG	target	TP53-/-	wt	woDOX	t9	170.60307643892713
s_2283	CAPG	background	TP53-/-	wt	woDOX	t9	34.71574229861889
s_2284	CAPG	background	TP53-/-	wt	woDOX	t9	735.9737367307205
s_22857	TNFSF12	background	TP53-/-	wt	woDOX	t9	75.38275470557245
s_22858	TNFSF12	target	TP53-/-	wt	woDOX	t9	290.62035695700956
s_22859	TNFSF12	background	TP53-/-	wt	woDOX	t9	391.7919487986989
s_22860	TNFSF12	background	TP53-/-	wt	woDOX	t9	295.57974871395515
s_22921	TNFRSF6B	background	TP53-/-	wt	woDOX	t9	255.90461465839067
s_22922	TNFRSF6B	background	TP53-/-	wt	woDOX	t9	403.6944890153683
s_22923	TNFRSF6B	target	TP53-/-	wt	woDOX	t9	617.9402129154163
s_22924	TNFRSF6B	background	TP53-/-	wt	woDOX	t9	455.2721632876021
s_22941	MTMR1	background	TP53-/-	wt	woDOX	t9	231.1076558736629
s_22942	MTMR1	background	TP53-/-	wt	woDOX	t9	547.5168499667893
s_22943	MTMR1	background	TP53-/-	wt	woDOX	t9	47.61016086667733
s_22944	MTMR1	target	TP53-/-	wt	woDOX	t9	229.12389917088467
s_22997	TNFRSF10B	background	TP53-/-	wt	woDOX	t9	790.5270460571217
s_22998	TNFRSF10B	target	TP53-/-	wt	woDOX	t9	837.1453285724099
[truncated: 187,973 more rows]
