# Supplementary material for: TP53-dependent toxicity of CRISPR/Cas9 cuts is differential across genomic loci and can confound genetic screening
Source: Nat Commun. 2022 Aug 4;13:4520. doi: 10.1038/s41467-022-32285-1 (PMC9352712; doi:10.1038/s41467-022-32285-1)
Supplement: Supplementary file 7 — Source Data [file 41467_2022_32285_MOESM7_ESM.zip › Source Data/Sup. Text 2b Figure 1c.tsv]

main term	p53	paired term	estimate (pseudo-replicate average)
Copy number	Isogenic pair	DNase	-0.0404526925703218
Copy number	Isogenic pair	H3K27ac	-0.04695978833984157
Copy number	Isogenic pair	H3K9ac	-0.04026009720488683
Copy number	Isogenic pair	H3K4me1	-0.041807121424540704
Copy number	Isogenic pair	H3K4me2	-0.0436901817140831
Copy number	Isogenic pair	H3K4me3	-0.0386505139461989
Copy number	Isogenic pair	H4K20me1	-0.0227619086028043
Copy number	Isogenic pair	H2A.Z	-0.042997471863967934
Copy number	Isogenic pair	H3K79me2	-0.04040368305626717
Copy number	Isogenic pair	H3K36me3	-0.045411297887507265
Copy number	Isogenic pair	Early replication time	-0.03137113422624813
Copy number	Isogenic pair	Gene expression (A549)	-0.03896868955923324
Copy number	Isogenic pair	Gene expression (pooled)	-0.0408288106217014
Copy number	Isogenic pair	H3K27me3	-0.04187034092167653
Copy number	Isogenic pair	H3K9me3	-0.0419899941034654
Copy number	Isogenic pair	Lamin B1	-0.03804586258497633
Copy number	Isogenic pair	Microhomology	-0.03947057226198993
Copy number	Isogenic pair	Gene length	-0.033559699142398
Copy number	Isogenic pair	Distance from 5'	-0.03936222240389703
Copy number	Isogenic pair	Cohesin bindind site	-0.0386552332608361
Copy number	Isogenic pair	CTCF motif	-0.03845611106993957
Copy number	Isogenic pair	CpG content	-0.037719059213927035
Copy number	Wild-type only	DNase	-0.012487971712833543
Copy number	Wild-type only	H3K27ac	-0.024361315861105667
Copy number	Wild-type only	H3K9ac	-0.016040096630673833
Copy number	Wild-type only	H3K4me1	-0.0217041778260082
Copy number	Wild-type only	H3K4me2	-0.0184238689453506
Copy number	Wild-type only	H3K4me3	-0.025226260556612798
Copy number	Wild-type only	H4K20me1	-0.014155149901367833
Copy number	Wild-type only	H2A.Z	-0.0251917130007757
Copy number	Wild-type only	H3K79me2	-0.03048142464512287
Copy number	Wild-type only	H3K36me3	-0.0206964050633079
Copy number	Wild-type only	Early replication time	-0.021629611085195732
Copy number	Wild-type only	Gene expression (A549)	-0.019683518177916835
Copy number	Wild-type only	Gene expression (pooled)	-0.020110807864170566
Copy number	Wild-type only	H3K27me3	-0.0230879538777168
Copy number	Wild-type only	H3K9me3	-0.021599676929360198
Copy number	Wild-type only	Lamin B1	-0.017076113076518067
Copy number	Wild-type only	Microhomology	-0.020021697647599833
Copy number	Wild-type only	Gene length	-0.013873766697048893
Copy number	Wild-type only	Distance from 5'	-0.0203776496777249
Copy number	Wild-type only	Cohesin bindind site	-0.0205843228475083
Copy number	Wild-type only	CTCF motif	-0.0214212897030369
Copy number	Wild-type only	CpG content	-0.023435952903894
Cohesin bindind site	Isogenic pair	DNase	-0.029537858915169968
Cohesin bindind site	Isogenic pair	H3K27ac	-0.028549468100690333
Cohesin bindind site	Isogenic pair	H3K9ac	-0.033456696007961396
Cohesin bindind site	Isogenic pair	H3K4me1	-0.03607525924054597
Cohesin bindind site	Isogenic pair	H3K4me2	-0.0357095032043886
Cohesin bindind site	Isogenic pair	H3K4me3	-0.03530936672224213
Cohesin bindind site	Isogenic pair	H4K20me1	-0.031547966418291565
Cohesin bindind site	Isogenic pair	H2A.Z	-0.032803717939960265
Cohesin bindind site	Isogenic pair	H3K79me2	-0.03525263024041803
Cohesin bindind site	Isogenic pair	H3K36me3	-0.046629809577734764
Cohesin bindind site	Isogenic pair	Early replication time	-0.03474990327025263
Cohesin bindind site	Isogenic pair	Gene expression (A549)	-0.03817319572476623
Cohesin bindind site	Isogenic pair	Gene expression (pooled)	-0.0345663716781762
Cohesin bindind site	Isogenic pair	H3K27me3	-0.04395141125622983
Cohesin bindind site	Isogenic pair	H3K9me3	-0.0324806548285968
Cohesin bindind site	Isogenic pair	Lamin B1	-0.0363242187109127
Cohesin bindind site	Isogenic pair	Microhomology	-0.0392115805365355
Cohesin bindind site	Isogenic pair	Gene length	-0.027908218649886168
Cohesin bindind site	Isogenic pair	Distance from 5'	-0.03776587950113193
Cohesin bindind site	Isogenic pair	CTCF motif	-0.025221884792514568
Cohesin bindind site	Isogenic pair	Copy number	-0.041213850977172464
Cohesin bindind site	Isogenic pair	CpG content	-0.037686139870806164
Cohesin bindind site	Wild-type only	DNase	0.027693653579801834
Cohesin bindind site	Wild-type only	H3K27ac	0.030783239058300067
Cohesin bindind site	Wild-type only	H3K9ac	0.011469439081177
Cohesin bindind site	Wild-type only	H3K4me1	0.024486049360694002
Cohesin bindind site	Wild-type only	H3K4me2	0.03135678762780777
Cohesin bindind site	Wild-type only	H3K4me3	0.0201296987852178
Cohesin bindind site	Wild-type only	H4K20me1	0.0218867926096415
Cohesin bindind site	Wild-type only	H2A.Z	0.0260179046861549
Cohesin bindind site	Wild-type only	H3K79me2	0.03333286220422246
Cohesin bindind site	Wild-type only	H3K36me3	-0.005527109361229579
Cohesin bindind site	Wild-type only	Early replication time	0.0226842211263525
Cohesin bindind site	Wild-type only	Gene expression (A549)	0.026180421541273435
Cohesin bindind site	Wild-type only	Gene expression (pooled)	0.015628028371490434
Cohesin bindind site	Wild-type only	H3K27me3	0.0169947145205731
Cohesin bindind site	Wild-type only	H3K9me3	0.02615305927039433
Cohesin bindind site	Wild-type only	Lamin B1	0.025643117954822568
Cohesin bindind site	Wild-type only	Microhomology	0.021127359352825767
Cohesin bindind site	Wild-type only	Gene length	0.0328579722476452
Cohesin bindind site	Wild-type only	Distance from 5'	0.025087778346679232
Cohesin bindind site	Wild-type only	CTCF motif	-0.0052108043343136
Cohesin bindind site	Wild-type only	Copy number	0.011160354401693483
Cohesin bindind site	Wild-type only	CpG content	0.013585438342605867
Distance from 5'	Isogenic pair	DNase	-0.0010629543200450363
Distance from 5'	Isogenic pair	H3K27ac	0.005711841254399876
Distance from 5'	Isogenic pair	H3K9ac	0.0020881987248148725
Distance from 5'	Isogenic pair	H3K4me1	0.015882122391341708
Distance from 5'	Isogenic pair	H3K4me2	0.00694283472607943
Distance from 5'	Isogenic pair	H3K4me3	0.004296022203700949
Distance from 5'	Isogenic pair	H4K20me1	0.032122947355854164
Distance from 5'	Isogenic pair	H2A.Z	0.0010990606139234204
Distance from 5'	Isogenic pair	H3K79me2	0.018227731853592086
Distance from 5'	Isogenic pair	H3K36me3	0.012134376373724463
Distance from 5'	Isogenic pair	Early replication time	0.016850567773701183
Distance from 5'	Isogenic pair	Gene expression (A549)	0.015180251100087803
Distance from 5'	Isogenic pair	Gene expression (pooled)	0.01246503774680228
Distance from 5'	Isogenic pair	H3K27me3	0.02749877570631523
Distance from 5'	Isogenic pair	H3K9me3	7.890340276315101e-4
Distance from 5'	Isogenic pair	Lamin B1	0.016996245364289644
Distance from 5'	Isogenic pair	Microhomology	0.013862640249418755
Distance from 5'	Isogenic pair	Gene length	-7.421918950570169e-4
Distance from 5'	Isogenic pair	Cohesin bindind site	0.007855004790279386
Distance from 5'	Isogenic pair	CTCF motif	0.008139000358083544
Distance from 5'	Isogenic pair	Copy number	-0.011631733040403838
Distance from 5'	Isogenic pair	CpG content	0.012191516304325113
Distance from 5'	Wild-type only	DNase	0.0030042985995964036
Distance from 5'	Wild-type only	H3K27ac	0.0233236421700944
Distance from 5'	Wild-type only	H3K9ac	0.04158710424474553
Distance from 5'	Wild-type only	H3K4me1	0.027539019016787968
Distance from 5'	Wild-type only	H3K4me2	0.018138223489758267
Distance from 5'	Wild-type only	H3K4me3	0.03533746030081293
Distance from 5'	Wild-type only	H4K20me1	0.027669766343158767
Distance from 5'	Wild-type only	H2A.Z	0.0466116085245899
Distance from 5'	Wild-type only	H3K79me2	0.013244924046003019
Distance from 5'	Wild-type only	H3K36me3	0.050559948117995135
Distance from 5'	Wild-type only	Early replication time	0.0344677291618873
Distance from 5'	Wild-type only	Gene expression (A549)	0.0411838842181135
Distance from 5'	Wild-type only	Gene expression (pooled)	0.027816641535598867
Distance from 5'	Wild-type only	H3K27me3	0.03929681612318403
Distance from 5'	Wild-type only	H3K9me3	0.025859700633155867
Distance from 5'	Wild-type only	Lamin B1	0.0397965049976388
Distance from 5'	Wild-type only	Microhomology	0.03462498114095987
Distance from 5'	Wild-type only	Gene length	0.02247730241526984
Distance from 5'	Wild-type only	Cohesin bindind site	0.038482425914605066
Distance from 5'	Wild-type only	CTCF motif	0.039514938300713495
Distance from 5'	Wild-type only	Copy number	0.015861447473016627
Distance from 5'	Wild-type only	CpG content	0.0432739487856012
DNase	Isogenic pair	H3K27ac	-0.027334708947348435
DNase	Isogenic pair	H3K9ac	-0.026928713907516166
DNase	Isogenic pair	H3K4me1	-0.030778218251423798
DNase	Isogenic pair	H3K4me2	-0.0404885876196273
DNase	Isogenic pair	H3K4me3	-0.03775979453578707
DNase	Isogenic pair	H4K20me1	-0.028575766419232766
DNase	Isogenic pair	H2A.Z	-0.04243164674705124
DNase	Isogenic pair	H3K79me2	-0.035040196320283004
DNase	Isogenic pair	H3K36me3	-0.038068712785287395
DNase	Isogenic pair	Early replication time	-0.032008412262727035
DNase	Isogenic pair	Gene expression (A549)	-0.0355924222534726
DNase	Isogenic pair	Gene expression (pooled)	-0.039381317330735535
DNase	Isogenic pair	H3K27me3	-0.0408612878234416
DNase	Isogenic pair	H3K9me3	-0.03143019873471067
DNase	Isogenic pair	Lamin B1	-0.03468588589819287
DNase	Isogenic pair	Microhomology	-0.03763605479285197
DNase	Isogenic pair	Gene length	-0.0366043208558361
DNase	Isogenic pair	Distance from 5'	-0.03769520207971013
DNase	Isogenic pair	Cohesin bindind site	-0.0345309120664128
DNase	Isogenic pair	CTCF motif	-0.03482315137290593
DNase	Isogenic pair	Copy number	-0.0290981066031608
DNase	Isogenic pair	CpG content	-0.03667637798452437
DNase	Wild-type only	H3K27ac	-0.01200413697568525
DNase	Wild-type only	H3K9ac	-0.017280500341600166
DNase	Wild-type only	H3K4me1	-0.00532456743895652
DNase	Wild-type only	H3K4me2	-0.020013530861663468
DNase	Wild-type only	H3K4me3	-0.01794965765902797
DNase	Wild-type only	H4K20me1	-0.0072063191532787734
DNase	Wild-type only	H2A.Z	-0.021561776230169933
DNase	Wild-type only	H3K79me2	-0.004380560720895283
DNase	Wild-type only	H3K36me3	-0.013186195846194666
DNase	Wild-type only	Early replication time	-0.016665788487416632
DNase	Wild-type only	Gene expression (A549)	-0.006041312547834077
DNase	Wild-type only	Gene expression (pooled)	-0.0170513380570085
DNase	Wild-type only	H3K27me3	-0.020881128679907733
DNase	Wild-type only	H3K9me3	-0.0146920803272747
DNase	Wild-type only	Lamin B1	-0.012163951910976132
DNase	Wild-type only	Microhomology	-0.016168749327932833
DNase	Wild-type only	Gene length	-0.013473955755669233
DNase	Wild-type only	Distance from 5'	-0.015946652475676133
DNase	Wild-type only	Cohesin bindind site	-0.0189317556926757
DNase	Wild-type only	CTCF motif	-0.019658259426025632
DNase	Wild-type only	Copy number	-0.010851571515765332
DNase	Wild-type only	CpG content	-0.018931280163101468
Gene expression (A549)	Isogenic pair	DNase	-0.002309214082445387
Gene expression (A549)	Isogenic pair	H3K27ac	-0.0018770746871109567
Gene expression (A549)	Isogenic pair	H3K9ac	-0.0026743707266166303
Gene expression (A549)	Isogenic pair	H3K4me1	-0.002876840743685373
Gene expression (A549)	Isogenic pair	H3K4me2	-0.003201404063850323
Gene expression (A549)	Isogenic pair	H3K4me3	-0.00239091493330572
Gene expression (A549)	Isogenic pair	H4K20me1	-0.0018560895599860684
Gene expression (A549)	Isogenic pair	H2A.Z	-0.0028251848771671
Gene expression (A549)	Isogenic pair	H3K79me2	-0.0010819434663765773
Gene expression (A549)	Isogenic pair	H3K36me3	-0.0019118032921780256
Gene expression (A549)	Isogenic pair	Early replication time	-0.0020381604674468866
Gene expression (A549)	Isogenic pair	Gene expression (pooled)	-0.0024012705723790834
Gene expression (A549)	Isogenic pair	H3K27me3	-0.00315708123502336
Gene expression (A549)	Isogenic pair	H3K9me3	-0.0025429932909166635
Gene expression (A549)	Isogenic pair	Lamin B1	-0.00229697965544611
Gene expression (A549)	Isogenic pair	Microhomology	-0.00269046791758852
Gene expression (A549)	Isogenic pair	Gene length	-0.0027600651046430632
Gene expression (A549)	Isogenic pair	Distance from 5'	-0.0027636114547734867
Gene expression (A549)	Isogenic pair	Cohesin bindind site	-0.002779977141880437
Gene expression (A549)	Isogenic pair	CTCF motif	-0.0028166484301527734
Gene expression (A549)	Isogenic pair	Copy number	-0.00229017141214425
Gene expression (A549)	Isogenic pair	CpG content	-0.0027634368405379936
Gene expression (A549)	Wild-type only	DNase	-0.0112885826718466
Gene expression (A549)	Wild-type only	H3K27ac	-0.012014107092212734
Gene expression (A549)	Wild-type only	H3K9ac	-0.012795393557339668
Gene expression (A549)	Wild-type only	H3K4me1	-0.012182317073532966
Gene expression (A549)	Wild-type only	H3K4me2	-0.0132566957966086
Gene expression (A549)	Wild-type only	H3K4me3	-0.012436300533482133
Gene expression (A549)	Wild-type only	H4K20me1	-0.011724324071184001
Gene expression (A549)	Wild-type only	H2A.Z	-0.012316216675246133
Gene expression (A549)	Wild-type only	H3K79me2	-0.00902326561971499
Gene expression (A549)	Wild-type only	H3K36me3	-0.00992556827618725
Gene expression (A549)	Wild-type only	Early replication time	-0.0118616874673214
Gene expression (A549)	Wild-type only	Gene expression (pooled)	-0.012841936388577667
Gene expression (A549)	Wild-type only	H3K27me3	-0.011782423613423167
Gene expression (A549)	Wild-type only	H3K9me3	-0.011139023252601566
Gene expression (A549)	Wild-type only	Lamin B1	-0.011069949397088467
Gene expression (A549)	Wild-type only	Microhomology	-0.011542258232053966
Gene expression (A549)	Wild-type only	Gene length	-0.011641255048184867
Gene expression (A549)	Wild-type only	Distance from 5'	-0.011689644333035201
Gene expression (A549)	Wild-type only	Cohesin bindind site	-0.0116843510993672
Gene expression (A549)	Wild-type only	CTCF motif	-0.0116544705214562
Gene expression (A549)	Wild-type only	Copy number	-0.011901870321581368
Gene expression (A549)	Wild-type only	CpG content	-0.011609881663149567
Gene length	Isogenic pair	DNase	0.017571887509485833
Gene length	Isogenic pair	H3K27ac	0.019882138192842666
Gene length	Isogenic pair	H3K9ac	0.014073428263072682
Gene length	Isogenic pair	H3K4me1	0.016183808202609656
Gene length	Isogenic pair	H3K4me2	0.021787074992508034
Gene length	Isogenic pair	H3K4me3	0.0190295321186515
Gene length	Isogenic pair	H4K20me1	0.029669420557246334
Gene length	Isogenic pair	H2A.Z	0.023764254642099435
Gene length	Isogenic pair	H3K79me2	0.020938103894448567
Gene length	Isogenic pair	H3K36me3	0.027834534509656967
Gene length	Isogenic pair	Early replication time	0.016676188646510534
Gene length	Isogenic pair	Gene expression (A549)	0.024472882272000732
Gene length	Isogenic pair	Gene expression (pooled)	0.025834864965704266
Gene length	Isogenic pair	H3K27me3	0.022323037514768832
Gene length	Isogenic pair	H3K9me3	0.018608454024428633
Gene length	Isogenic pair	Lamin B1	0.0197158705434279
Gene length	Isogenic pair	Microhomology	0.02202286843237467
Gene length	Isogenic pair	Distance from 5'	0.021561696829283834
Gene length	Isogenic pair	Cohesin bindind site	0.020555029416075
Gene length	Isogenic pair	CTCF motif	0.020447698592140368
Gene length	Isogenic pair	Copy number	0.023365561795154
Gene length	Isogenic pair	CpG content	0.020686249353428367
Gene length	Wild-type only	DNase	0.015297710045649627
Gene length	Wild-type only	H3K27ac	0.018417912745159467
Gene length	Wild-type only	H3K9ac	0.016826741407036633
Gene length	Wild-type only	H3K4me1	0.01473698395638059
Gene length	Wild-type only	H3K4me2	0.018746839430567434
Gene length	Wild-type only	H3K4me3	0.023661374215603232
Gene length	Wild-type only	H4K20me1	0.012246732735380636
Gene length	Wild-type only	H2A.Z	0.019339183471047367
Gene length	Wild-type only	H3K79me2	0.003614992736140067
Gene length	Wild-type only	H3K36me3	0.026536416222498468
Gene length	Wild-type only	Early replication time	0.016099578604359732
Gene length	Wild-type only	Gene expression (A549)	0.019415266875787568
Gene length	Wild-type only	Gene expression (pooled)	0.0220647120817597
Gene length	Wild-type only	H3K27me3	0.020807988485737665
Gene length	Wild-type only	H3K9me3	0.015640942399110284
Gene length	Wild-type only	Lamin B1	0.013184480677182482
Gene length	Wild-type only	Microhomology	0.016929695031954566
Gene length	Wild-type only	Distance from 5'	0.014893601553162624
Gene length	Wild-type only	Cohesin bindind site	0.018032882515312335
Gene length	Wild-type only	CTCF motif	0.0184247877764413
Gene length	Wild-type only	Copy number	0.018807214788051533
Gene length	Wild-type only	CpG content	0.019055364084684365
H2A.Z	Isogenic pair	DNase	0.002720755999104533
H2A.Z	Isogenic pair	H3K27ac	-0.00481754781234728
H2A.Z	Isogenic pair	H3K9ac	-0.0142867789341607
H2A.Z	Isogenic pair	H3K4me1	-0.0140655590422436
H2A.Z	Isogenic pair	H3K4me2	-0.010448278934831055
H2A.Z	Isogenic pair	H3K4me3	-0.010254804128212617
H2A.Z	Isogenic pair	H4K20me1	-0.025391684635209265
H2A.Z	Isogenic pair	H3K79me2	-0.022728967606650198
H2A.Z	Isogenic pair	H3K36me3	-0.0162761857116082
H2A.Z	Isogenic pair	Early replication time	-0.0212639077177593
H2A.Z	Isogenic pair	Gene expression (A549)	-0.020512570351224366
H2A.Z	Isogenic pair	Gene expression (pooled)	-0.020463594378459668
H2A.Z	Isogenic pair	H3K27me3	-0.020914939930574434
H2A.Z	Isogenic pair	H3K9me3	-0.015200420525376434
H2A.Z	Isogenic pair	Lamin B1	-0.0200524543038891
H2A.Z	Isogenic pair	Microhomology	-0.017780568331718066
H2A.Z	Isogenic pair	Gene length	-0.007869637691776926
H2A.Z	Isogenic pair	Distance from 5'	-0.017358811538553967
H2A.Z	Isogenic pair	Cohesin bindind site	-0.010092937987043887
H2A.Z	Isogenic pair	CTCF motif	-0.01111150823308289
H2A.Z	Isogenic pair	Copy number	-0.0251403024065925
H2A.Z	Isogenic pair	CpG content	-0.0151702589236068
H2A.Z	Wild-type only	DNase	-0.0026159396571894173
H2A.Z	Wild-type only	H3K27ac	-0.005738083169986544
H2A.Z	Wild-type only	H3K9ac	-0.022500805441733468
H2A.Z	Wild-type only	H3K4me1	-0.013085554654254847
H2A.Z	Wild-type only	H3K4me2	0.009857217485953383
H2A.Z	Wild-type only	H3K4me3	-0.0059518648913567335
H2A.Z	Wild-type only	H4K20me1	-0.0187664046281105
H2A.Z	Wild-type only	H3K79me2	-0.00647993740992846
H2A.Z	Wild-type only	H3K36me3	-0.035365519573162536
H2A.Z	Wild-type only	Early replication time	-0.012527419339096917
H2A.Z	Wild-type only	Gene expression (A549)	-0.019344736905418568
H2A.Z	Wild-type only	Gene expression (pooled)	-0.010056806824773203
H2A.Z	Wild-type only	H3K27me3	-0.017331822118547266
H2A.Z	Wild-type only	H3K9me3	-0.012525569378822583
H2A.Z	Wild-type only	Lamin B1	-0.015870449714984768
H2A.Z	Wild-type only	Microhomology	-0.01300731523609007
H2A.Z	Wild-type only	Gene length	-0.0062592128031443315
H2A.Z	Wild-type only	Distance from 5'	-0.0057218413673822965
H2A.Z	Wild-type only	Cohesin bindind site	-0.017461287691952702
H2A.Z	Wild-type only	CTCF motif	-0.0197026544122844
H2A.Z	Wild-type only	Copy number	-0.016178696160167746
H2A.Z	Wild-type only	CpG content	-0.020805474247158035
H3K27ac	Isogenic pair	DNase	-0.025983938739638366
H3K27ac	Isogenic pair	H3K9ac	-0.057888816411482996
H3K27ac	Isogenic pair	H3K4me1	-0.0333230044413911
H3K27ac	Isogenic pair	H3K4me2	-0.051404984623050334
H3K27ac	Isogenic pair	H3K4me3	-0.0424235987616551
H3K27ac	Isogenic pair	H4K20me1	-0.0278973422334823
H3K27ac	Isogenic pair	H2A.Z	-0.028350800169805835
H3K27ac	Isogenic pair	H3K79me2	-0.035676377780085235
H3K27ac	Isogenic pair	H3K36me3	-0.03219465257407687
H3K27ac	Isogenic pair	Early replication time	-0.0266642723012987
H3K27ac	Isogenic pair	Gene expression (A549)	-0.028175799899813402
H3K27ac	Isogenic pair	Gene expression (pooled)	-0.03300757209982273
H3K27ac	Isogenic pair	H3K27me3	-0.03612188654861923
H3K27ac	Isogenic pair	H3K9me3	-0.0266714568916155
H3K27ac	Isogenic pair	Lamin B1	-0.028797423985243268
H3K27ac	Isogenic pair	Microhomology	-0.033313709429083335
H3K27ac	Isogenic pair	Gene length	-0.028419451821663666
H3K27ac	Isogenic pair	Distance from 5'	-0.03230752722562753
H3K27ac	Isogenic pair	Cohesin bindind site	-0.027487475664542866
H3K27ac	Isogenic pair	CTCF motif	-0.02755641820951143
H3K27ac	Isogenic pair	Copy number	-0.0349660094348606
H3K27ac	Isogenic pair	CpG content	-0.033087601126735366
H3K27ac	Wild-type only	DNase	-0.015618672117480232
H3K27ac	Wild-type only	H3K9ac	-0.0781151457819396
H3K27ac	Wild-type only	H3K4me1	-0.024025764593358433
H3K27ac	Wild-type only	H3K4me2	-0.010900762271980204
H3K27ac	Wild-type only	H3K4me3	-0.051770019478482136
H3K27ac	Wild-type only	H4K20me1	-0.024719928363513666
H3K27ac	Wild-type only	H2A.Z	-0.025417764960171133
H3K27ac	Wild-type only	H3K79me2	0.0141738745091096
H3K27ac	Wild-type only	H3K36me3	-0.028809501293428966
H3K27ac	Wild-type only	Early replication time	-0.026229976531319966
H3K27ac	Wild-type only	Gene expression (A549)	0.007957637400002333
H3K27ac	Wild-type only	Gene expression (pooled)	-0.021353997426757067
H3K27ac	Wild-type only	H3K27me3	-0.0249643477986589
H3K27ac	Wild-type only	H3K9me3	-0.019920104147181265
H3K27ac	Wild-type only	Lamin B1	-0.019473680474419698
H3K27ac	Wild-type only	Microhomology	-0.0264695409679494
H3K27ac	Wild-type only	Gene length	-0.0169025847376604
H3K27ac	Wild-type only	Distance from 5'	-0.022876755897856434
H3K27ac	Wild-type only	Cohesin bindind site	-0.0327809781531514
H3K27ac	Wild-type only	CTCF motif	-0.03311096123784913
H3K27ac	Wild-type only	Copy number	-0.03237245975657017
H3K27ac	Wild-type only	CpG content	-0.03787028122218153
H3K27me3	Isogenic pair	DNase	0.00439364088891981
H3K27me3	Isogenic pair	H3K27ac	0.00106305891072644
H3K27me3	Isogenic pair	H3K9ac	0.010382794531650617
H3K27me3	Isogenic pair	H3K4me1	0.009203988540026064
H3K27me3	Isogenic pair	H3K4me2	0.003306556992660767
H3K27me3	Isogenic pair	H3K4me3	0.00427497206044239
H3K27me3	Isogenic pair	H4K20me1	0.004553696738306287
H3K27me3	Isogenic pair	H2A.Z	0.00961439606860167
H3K27me3	Isogenic pair	H3K79me2	-0.003599787048676255
H3K27me3	Isogenic pair	H3K36me3	-0.0016445237151755177
H3K27me3	Isogenic pair	Early replication time	-0.005327281147715898
H3K27me3	Isogenic pair	Gene expression (A549)	0.0029202220700970468
H3K27me3	Isogenic pair	Gene expression (pooled)	0.00832294604388852
H3K27me3	Isogenic pair	H3K9me3	-0.0030222236625262566
H3K27me3	Isogenic pair	Lamin B1	-0.0077045142055514135
H3K27me3	Isogenic pair	Microhomology	0.009769770823917997
H3K27me3	Isogenic pair	Gene length	0.005935121010861294
H3K27me3	Isogenic pair	Distance from 5'	0.01082060308609585
H3K27me3	Isogenic pair	Cohesin bindind site	0.009508257554581996
H3K27me3	Isogenic pair	CTCF motif	0.009488726330982238
H3K27me3	Isogenic pair	Copy number	0.014147140820686632
H3K27me3	Isogenic pair	CpG content	0.009356740540711162
H3K27me3	Wild-type only	DNase	0.027416895023901565
H3K27me3	Wild-type only	H3K27ac	0.01909481451737533
H3K27me3	Wild-type only	H3K9ac	0.026332968034681232
H3K27me3	Wild-type only	H3K4me1	0.03078146123692387
H3K27me3	Wild-type only	H3K4me2	0.0249439595887892
H3K27me3	Wild-type only	H3K4me3	0.0231250713294017
H3K27me3	Wild-type only	H4K20me1	0.038279284271466665
H3K27me3	Wild-type only	H2A.Z	0.0303120249927985
H3K27me3	Wild-type only	H3K79me2	0.008615183630739926
H3K27me3	Wild-type only	H3K36me3	-0.0015768920959801232
H3K27me3	Wild-type only	Early replication time	0.027037108978948333
H3K27me3	Wild-type only	Gene expression (A549)	-0.001573886674124687
H3K27me3	Wild-type only	Gene expression (pooled)	0.0217208756019595
H3K27me3	Wild-type only	H3K9me3	0.014556666367195633
H3K27me3	Wild-type only	Lamin B1	0.00529172832068475
H3K27me3	Wild-type only	Microhomology	0.027048318443099666
H3K27me3	Wild-type only	Gene length	0.0293014110827118
H3K27me3	Wild-type only	Distance from 5'	0.0292547395584421
H3K27me3	Wild-type only	Cohesin bindind site	0.027661788639129034
H3K27me3	Wild-type only	CTCF motif	0.0274591919672828
H3K27me3	Wild-type only	Copy number	0.0470491536910824
H3K27me3	Wild-type only	CpG content	0.026228380282937
H3K36me3	Isogenic pair	DNase	-0.0290142644132931
H3K36me3	Isogenic pair	H3K27ac	-0.015370792896664034
H3K36me3	Isogenic pair	H3K9ac	-0.019236323470215734
H3K36me3	Isogenic pair	H3K4me1	-0.012053489484596017
H3K36me3	Isogenic pair	H3K4me2	-0.0162570457133708
H3K36me3	Isogenic pair	H3K4me3	-0.015683339106165234
H3K36me3	Isogenic pair	H4K20me1	-0.004573642324767238
H3K36me3	Isogenic pair	H2A.Z	-0.020674918644003698
H3K36me3	Isogenic pair	H3K79me2	0.0038989622083276834
H3K36me3	Isogenic pair	Early replication time	-0.009482006910661603
H3K36me3	Isogenic pair	Gene expression (A549)	-0.0116177901646711
H3K36me3	Isogenic pair	Gene expression (pooled)	-0.00969301878231691
H3K36me3	Isogenic pair	H3K27me3	-0.021770893378493434
H3K36me3	Isogenic pair	H3K9me3	-0.018867300684149966
H3K36me3	Isogenic pair	Lamin B1	-0.011558907597658253
H3K36me3	Isogenic pair	Microhomology	-0.016020235361823867
H3K36me3	Isogenic pair	Gene length	-0.018978310082698065
H3K36me3	Isogenic pair	Distance from 5'	-0.017049731256371135
H3K36me3	Isogenic pair	Cohesin bindind site	-0.0196355962518194
H3K36me3	Isogenic pair	CTCF motif	-0.0194927649661055
H3K36me3	Isogenic pair	Copy number	-0.0016899443959612695
H3K36me3	Isogenic pair	CpG content	-0.01725771127070457
H3K36me3	Wild-type only	DNase	-0.0578665926481124
H3K36me3	Wild-type only	H3K27ac	-0.04172454839351143
H3K36me3	Wild-type only	H3K9ac	-0.04424331116164187
H3K36me3	Wild-type only	H3K4me1	-0.04057037244609557
H3K36me3	Wild-type only	H3K4me2	-0.04787199332158187
H3K36me3	Wild-type only	H3K4me3	-0.0429361165251906
H3K36me3	Wild-type only	H4K20me1	-0.043949563079543064
H3K36me3	Wild-type only	H2A.Z	-0.05803078354104604
H3K36me3	Wild-type only	H3K79me2	-0.018905363276789166
H3K36me3	Wild-type only	Early replication time	-0.04472164683192777
H3K36me3	Wild-type only	Gene expression (A549)	-0.016329059680455334
H3K36me3	Wild-type only	Gene expression (pooled)	-0.05578108314454516
H3K36me3	Wild-type only	H3K27me3	-0.0478900426772288
H3K36me3	Wild-type only	H3K9me3	-0.0450227037845704
H3K36me3	Wild-type only	Lamin B1	-0.03714599895282653
H3K36me3	Wild-type only	Microhomology	-0.04387397973288554
H3K36me3	Wild-type only	Gene length	-0.047196947291936964
H3K36me3	Wild-type only	Distance from 5'	-0.047685060731367766
H3K36me3	Wild-type only	Cohesin bindind site	-0.045001834358596136
H3K36me3	Wild-type only	CTCF motif	-0.043661809429271635
H3K36me3	Wild-type only	Copy number	-0.0504555921708202
H3K36me3	Wild-type only	CpG content	-0.04122764818796247
H3K4me1	Isogenic pair	DNase	-0.0054395919971321665
H3K4me1	Isogenic pair	H3K27ac	0.01016885813738571
H3K4me1	Isogenic pair	H3K9ac	-0.001504085128810144
H3K4me1	Isogenic pair	H3K4me2	0.008083077438326116
H3K4me1	Isogenic pair	H3K4me3	-0.0017275248119822833
H3K4me1	Isogenic pair	H4K20me1	-0.00651982660318253
H3K4me1	Isogenic pair	H2A.Z	-0.0018418154242850744
H3K4me1	Isogenic pair	H3K79me2	0.009608830284370687
H3K4me1	Isogenic pair	H3K36me3	-0.007910996108697827
H3K4me1	Isogenic pair	Early replication time	-0.0018955476013356233
H3K4me1	Isogenic pair	Gene expression (A549)	-0.0013893064928138337
H3K4me1	Isogenic pair	Gene expression (pooled)	-6.843179644058834e-4
H3K4me1	Isogenic pair	H3K27me3	-0.009686189322797547
H3K4me1	Isogenic pair	H3K9me3	-0.00794648891837985
H3K4me1	Isogenic pair	Lamin B1	-0.0038352337735689714
H3K4me1	Isogenic pair	Microhomology	-0.0074591564018850936
H3K4me1	Isogenic pair	Gene length	-0.00338092683044039
H3K4me1	Isogenic pair	Distance from 5'	-0.0075452762342477
H3K4me1	Isogenic pair	Cohesin bindind site	-0.004992549318235677
H3K4me1	Isogenic pair	CTCF motif	-0.00609663617103852
H3K4me1	Isogenic pair	Copy number	-9.946527974048498e-4
H3K4me1	Isogenic pair	CpG content	-0.008041652722788457
H3K4me1	Wild-type only	DNase	0.006282352729283297
H3K4me1	Wild-type only	H3K27ac	0.007564138353804396
H3K4me1	Wild-type only	H3K9ac	-0.0011161734866780766
H3K4me1	Wild-type only	H3K4me2	0.0240381317387796
H3K4me1	Wild-type only	H3K4me3	0.004488493917596847
H3K4me1	Wild-type only	H4K20me1	-0.0019953006688005334
H3K4me1	Wild-type only	H2A.Z	0.0058320083597528435
H3K4me1	Wild-type only	H3K79me2	0.0350583543803317
H3K4me1	Wild-type only	H3K36me3	0.0032839057831594467
H3K4me1	Wild-type only	Early replication time	0.00398120455801293
H3K4me1	Wild-type only	Gene expression (A549)	0.0214152720844069
H3K4me1	Wild-type only	Gene expression (pooled)	7.566393512694694e-4
H3K4me1	Wild-type only	H3K27me3	0.00534469061065276
H3K4me1	Wild-type only	H3K9me3	0.00372971668646674
H3K4me1	Wild-type only	Lamin B1	0.008756241243428317
H3K4me1	Wild-type only	Microhomology	0.0023686487243582636
H3K4me1	Wild-type only	Gene length	0.0036436932695445567
H3K4me1	Wild-type only	Distance from 5'	0.002709300646160132
H3K4me1	Wild-type only	Cohesin bindind site	-3.8901423424561e-4
H3K4me1	Wild-type only	CTCF motif	-5.3789243517700006e-5
H3K4me1	Wild-type only	Copy number	5.782464346776876e-4
H3K4me1	Wild-type only	CpG content	0.0022080604861878707
H3K4me2	Isogenic pair	DNase	-0.006332529821643178
H3K4me2	Isogenic pair	H3K27ac	0.0196847063322072
H3K4me2	Isogenic pair	H3K9ac	-0.0064348054403861365
H3K4me2	Isogenic pair	H3K4me1	-0.024132265263397498
H3K4me2	Isogenic pair	H3K4me3	-0.017176262036304686
H3K4me2	Isogenic pair	H4K20me1	-0.021716524998265
H3K4me2	Isogenic pair	H2A.Z	-0.009476566222483683
H3K4me2	Isogenic pair	H3K79me2	-0.011964564697824906
H3K4me2	Isogenic pair	H3K36me3	-0.01362340737440586
H3K4me2	Isogenic pair	Early replication time	-0.0135097843294394
H3K4me2	Isogenic pair	Gene expression (A549)	-0.012488639223120957
H3K4me2	Isogenic pair	Gene expression (pooled)	-0.014699147714498177
H3K4me2	Isogenic pair	H3K27me3	-0.0208375437991302
H3K4me2	Isogenic pair	H3K9me3	-0.01302777182751459
H3K4me2	Isogenic pair	Lamin B1	-0.014789593423583167
H3K4me2	Isogenic pair	Microhomology	-0.018039875124258434
H3K4me2	Isogenic pair	Gene length	-0.009296965257738425
H3K4me2	Isogenic pair	Distance from 5'	-0.016859320353548802
H3K4me2	Isogenic pair	Cohesin bindind site	-0.009990792632853357
H3K4me2	Isogenic pair	CTCF motif	-0.010864323671053304
H3K4me2	Isogenic pair	Copy number	-0.017225146084621137
H3K4me2	Isogenic pair	CpG content	-0.0149824093152859
H3K4me2	Wild-type only	DNase	-0.008959358027143916
H3K4me2	Wild-type only	H3K27ac	-0.016823411680386133
H3K4me2	Wild-type only	H3K9ac	-0.07184428779808917
H3K4me2	Wild-type only	H3K4me1	-0.029741393482841466
H3K4me2	Wild-type only	H3K4me3	-0.07412730993091517
H3K4me2	Wild-type only	H4K20me1	-0.01926692142137
H3K4me2	Wild-type only	H2A.Z	-0.029119999576495
H3K4me2	Wild-type only	H3K79me2	0.010755088084212317
H3K4me2	Wild-type only	H3K36me3	-0.024419093138501265
H3K4me2	Wild-type only	Early replication time	-0.020592387991204865
H3K4me2	Wild-type only	Gene expression (A549)	0.004551356555207193
H3K4me2	Wild-type only	Gene expression (pooled)	-0.0180314798676717
H3K4me2	Wild-type only	H3K27me3	-0.018878985331085667
H3K4me2	Wild-type only	H3K9me3	-0.0156977378585369
H3K4me2	Wild-type only	Lamin B1	-0.0160989022867787
H3K4me2	Wild-type only	Microhomology	-0.020855132625288132
H3K4me2	Wild-type only	Gene length	-0.010267625673874996
H3K4me2	Wild-type only	Distance from 5'	-0.017719856310836068
H3K4me2	Wild-type only	Cohesin bindind site	-0.028023080227333366
H3K4me2	Wild-type only	CTCF motif	-0.029329545606915232
H3K4me2	Wild-type only	Copy number	-0.024925443778692668
H3K4me2	Wild-type only	CpG content	-0.031076741433163534
H3K4me3	Isogenic pair	DNase	-0.009251399628494224
H3K4me3	Isogenic pair	H3K27ac	0.014975891419902009
H3K4me3	Isogenic pair	H3K9ac	-0.0072721570548931426
H3K4me3	Isogenic pair	H3K4me1	-0.014529240241426157
H3K4me3	Isogenic pair	H3K4me2	-0.006112932832528433
H3K4me3	Isogenic pair	H4K20me1	-0.014950928067342101
H3K4me3	Isogenic pair	H2A.Z	-0.01179322031891524
H3K4me3	Isogenic pair	H3K79me2	-0.013981946456966833
H3K4me3	Isogenic pair	H3K36me3	-0.012875611872260237
H3K4me3	Isogenic pair	Early replication time	-0.014963214094576833
H3K4me3	Isogenic pair	Gene expression (A549)	-0.0129836737366006
H3K4me3	Isogenic pair	Gene expression (pooled)	-0.0140969690992254
H3K4me3	Isogenic pair	H3K27me3	-0.020218744146867668
H3K4me3	Isogenic pair	H3K9me3	-0.01370133249645608
H3K4me3	Isogenic pair	Lamin B1	-0.015046213690009167
H3K4me3	Isogenic pair	Microhomology	-0.018216340833874
H3K4me3	Isogenic pair	Gene length	-0.009188878976847278
H3K4me3	Isogenic pair	Distance from 5'	-0.017642936317482635
H3K4me3	Isogenic pair	Cohesin bindind site	-0.01105117215690443
H3K4me3	Isogenic pair	CTCF motif	-0.011741877373717383
H3K4me3	Isogenic pair	Copy number	-0.01608243704265693
H3K4me3	Isogenic pair	CpG content	-0.017185631156644968
H3K4me3	Wild-type only	DNase	8.933363631068675e-5
H3K4me3	Wild-type only	H3K27ac	0.026106575635178767
H3K4me3	Wild-type only	H3K9ac	-0.01673259756320895
H3K4me3	Wild-type only	H3K4me1	7.667401795975799e-4
H3K4me3	Wild-type only	H3K4me2	0.056879811241993
H3K4me3	Wild-type only	H4K20me1	0.00339239903931979
H3K4me3	Wild-type only	H2A.Z	-0.0028731824256299932
H3K4me3	Wild-type only	H3K79me2	0.0347585966845163
H3K4me3	Wild-type only	H3K36me3	-3.412924784542004e-5
H3K4me3	Wild-type only	Early replication time	-0.0033834688900080895
H3K4me3	Wild-type only	Gene expression (A549)	0.019412789500421867
H3K4me3	Wild-type only	Gene expression (pooled)	5.507517776150001e-4
H3K4me3	Wild-type only	H3K27me3	-0.0032827574853316033
H3K4me3	Wild-type only	H3K9me3	4.884333720887866e-4
H3K4me3	Wild-type only	Lamin B1	0.0010605927208732966
H3K4me3	Wild-type only	Microhomology	-0.00413777941061653
H3K4me3	Wild-type only	Gene length	0.01024339846049049
H3K4me3	Wild-type only	Distance from 5'	0.0011014617469322968
H3K4me3	Wild-type only	Cohesin bindind site	-0.008132528853434623
H3K4me3	Wild-type only	CTCF motif	-0.009607986009937184
H3K4me3	Wild-type only	Copy number	-0.016757580377937533
H3K4me3	Wild-type only	CpG content	-0.013385930026665523
H3K79me2	Isogenic pair	DNase	-0.029437157721248067
H3K79me2	Isogenic pair	H3K27ac	-0.015122122705300934
H3K79me2	Isogenic pair	H3K9ac	-0.0248892310056723
H3K79me2	Isogenic pair	H3K4me1	-0.030350165606365
H3K79me2	Isogenic pair	H3K4me2	-0.024024425511674233
H3K79me2	Isogenic pair	H3K4me3	-0.022726561009386432
H3K79me2	Isogenic pair	H4K20me1	-0.016917045738960693
H3K79me2	Isogenic pair	H2A.Z	-0.0247205439787439
H3K79me2	Isogenic pair	H3K36me3	-0.027369753676540567
H3K79me2	Isogenic pair	Early replication time	-0.022090800325066835
H3K79me2	Isogenic pair	Gene expression (A549)	-0.0230957779480378
H3K79me2	Isogenic pair	Gene expression (pooled)	-0.0297417114816848
H3K79me2	Isogenic pair	H3K27me3	-0.030302834924648
H3K79me2	Isogenic pair	H3K9me3	-0.029612648173734567
H3K79me2	Isogenic pair	Lamin B1	-0.022811204588039865
H3K79me2	Isogenic pair	Microhomology	-0.026939255097334868
H3K79me2	Isogenic pair	Gene length	-0.02337987691959753
H3K79me2	Isogenic pair	Distance from 5'	-0.0258439050994534
H3K79me2	Isogenic pair	Cohesin bindind site	-0.026214725306797367
H3K79me2	Isogenic pair	CTCF motif	-0.026709411298856234
H3K79me2	Isogenic pair	Copy number	-0.018134492536706757
H3K79me2	Isogenic pair	CpG content	-0.026673426052466868
H3K79me2	Wild-type only	DNase	-0.0844452933678383
H3K79me2	Wild-type only	H3K27ac	-0.08748817060094716
H3K79me2	Wild-type only	H3K9ac	-0.09868384465426756
H3K79me2	Wild-type only	H3K4me1	-0.09084245429483717
H3K79me2	Wild-type only	H3K4me2	-0.08669078393644797
H3K79me2	Wild-type only	H3K4me3	-0.0980211092976527
H3K79me2	Wild-type only	H4K20me1	-0.07571007758391977
H3K79me2	Wild-type only	H2A.Z	-0.08526387627106913
H3K79me2	Wild-type only	H3K36me3	-0.07059433867667043
H3K79me2	Wild-type only	Early replication time	-0.08255412616631903
H3K79me2	Wild-type only	Gene expression (A549)	-0.04649484765463413
H3K79me2	Wild-type only	Gene expression (pooled)	-0.08958797537253657
H3K79me2	Wild-type only	H3K27me3	-0.08000063101368683
H3K79me2	Wild-type only	H3K9me3	-0.08255320533295743
H3K79me2	Wild-type only	Lamin B1	-0.07444041767971867
H3K79me2	Wild-type only	Microhomology	-0.0806065266934875
H3K79me2	Wild-type only	Gene length	-0.07914160362131836
H3K79me2	Wild-type only	Distance from 5'	-0.08039641367152436
H3K79me2	Wild-type only	Cohesin bindind site	-0.08252535257321417
H3K79me2	Wild-type only	CTCF motif	-0.08239908611107256
H3K79me2	Wild-type only	Copy number	-0.08943348485314397
H3K79me2	Wild-type only	CpG content	-0.08138484983214712
H3K9ac	Isogenic pair	DNase	-0.014106840373289986
H3K9ac	Isogenic pair	H3K27ac	0.021185162757703366
H3K9ac	Isogenic pair	H3K4me1	-0.024033077797486802
H3K9ac	Isogenic pair	H3K4me2	-0.01819863710968511
H3K9ac	Isogenic pair	H3K4me3	-0.01600723136148644
H3K9ac	Isogenic pair	H4K20me1	-0.021477670022591065
H3K9ac	Isogenic pair	H2A.Z	-0.01272064340778644
H3K9ac	Isogenic pair	H3K79me2	-0.015210184967770067
H3K9ac	Isogenic pair	H3K36me3	-0.0213811504186866
H3K9ac	Isogenic pair	Early replication time	-0.018536839481231235
H3K9ac	Isogenic pair	Gene expression (A549)	-0.0172776612181752
H3K9ac	Isogenic pair	Gene expression (pooled)	-0.020090239028657565
H3K9ac	Isogenic pair	H3K27me3	-0.02629965129642167
H3K9ac	Isogenic pair	H3K9me3	-0.014098793323976837
H3K9ac	Isogenic pair	Lamin B1	-0.020111112152066967
H3K9ac	Isogenic pair	Microhomology	-0.022894750684887867
H3K9ac	Isogenic pair	Gene length	-0.015055234102869033
H3K9ac	Isogenic pair	Distance from 5'	-0.022683946951136968
H3K9ac	Isogenic pair	Cohesin bindind site	-0.015737463891125333
H3K9ac	Isogenic pair	CTCF motif	-0.01603399273670206
H3K9ac	Isogenic pair	Copy number	-0.0238159670309909
H3K9ac	Isogenic pair	CpG content	-0.021167128511408034
H3K9ac	Wild-type only	DNase	0.013963377004127257
H3K9ac	Wild-type only	H3K27ac	0.054852889168787604
H3K9ac	Wild-type only	H3K4me1	3.7899176576890317e-4
H3K9ac	Wild-type only	H3K4me2	0.06533919103859573
H3K9ac	Wild-type only	H3K4me3	0.0163139765031056
H3K9ac	Wild-type only	H4K20me1	0.005734416289203693
H3K9ac	Wild-type only	H2A.Z	0.010440290056576157
H3K9ac	Wild-type only	H3K79me2	0.04322962316923593
H3K9ac	Wild-type only	H3K36me3	0.0060698684477663864
H3K9ac	Wild-type only	Early replication time	0.004592349042667606
H3K9ac	Wild-type only	Gene expression (A549)	0.035382922696789366
H3K9ac	Wild-type only	Gene expression (pooled)	0.01378989476586584
H3K9ac	Wild-type only	H3K27me3	0.00756788578754801
H3K9ac	Wild-type only	H3K9me3	0.015434702470013967
H3K9ac	Wild-type only	Lamin B1	0.009747194590229333
H3K9ac	Wild-type only	Microhomology	0.0049222493099652515
H3K9ac	Wild-type only	Gene length	0.01510877943325057
H3K9ac	Wild-type only	Distance from 5'	0.011160757608455566
H3K9ac	Wild-type only	Cohesin bindind site	0.002432273440356527
H3K9ac	Wild-type only	CTCF motif	-1.9873701898249786e-4
H3K9ac	Wild-type only	Copy number	0.0026744994033243903
H3K9ac	Wild-type only	CpG content	-0.0027281000845917353
H3K9me3	Isogenic pair	DNase	0.03319613928950013
H3K9me3	Isogenic pair	H3K27ac	0.011757702775297803
H3K9me3	Isogenic pair	H3K9ac	0.01950058231981617
H3K9me3	Isogenic pair	H3K4me1	0.0257550550899258
H3K9me3	Isogenic pair	H3K4me2	0.0203714715733812
H3K9me3	Isogenic pair	H3K4me3	0.027456548037289332
H3K9me3	Isogenic pair	H4K20me1	0.025586961684235868
H3K9me3	Isogenic pair	H2A.Z	0.0293698757906525
H3K9me3	Isogenic pair	H3K79me2	0.020259109360004603
H3K9me3	Isogenic pair	H3K36me3	0.01978139179402428
H3K9me3	Isogenic pair	Early replication time	0.01566644252859729
H3K9me3	Isogenic pair	Gene expression (A549)	0.026433018985422968
H3K9me3	Isogenic pair	Gene expression (pooled)	0.02972652404448387
H3K9me3	Isogenic pair	H3K27me3	0.0209625086440295
H3K9me3	Isogenic pair	Lamin B1	0.021933627572145765
H3K9me3	Isogenic pair	Microhomology	0.024427449062785433
H3K9me3	Isogenic pair	Gene length	0.01661989777627894
H3K9me3	Isogenic pair	Distance from 5'	0.024259651653866468
H3K9me3	Isogenic pair	Cohesin bindind site	0.0225967787908499
H3K9me3	Isogenic pair	CTCF motif	0.0220327387028292
H3K9me3	Isogenic pair	Copy number	0.026759576610496032
H3K9me3	Isogenic pair	CpG content	0.0234334410110865
H3K9me3	Wild-type only	DNase	0.022948594421770368
H3K9me3	Wild-type only	H3K27ac	0.028594330750818967
H3K9me3	Wild-type only	H3K9ac	0.045824970003803533
H3K9me3	Wild-type only	H3K4me1	0.037204953378922635
H3K9me3	Wild-type only	H3K4me2	0.03451782307849957
H3K9me3	Wild-type only	H3K4me3	0.043756829942764634
H3K9me3	Wild-type only	H4K20me1	0.03880556957036037
H3K9me3	Wild-type only	H2A.Z	0.03869522777138957
H3K9me3	Wild-type only	H3K79me2	0.027533377012856568
H3K9me3	Wild-type only	H3K36me3	0.033295627925061536
H3K9me3	Wild-type only	Early replication time	0.03404508687358557
H3K9me3	Wild-type only	Gene expression (A549)	0.026943215624285366
H3K9me3	Wild-type only	Gene expression (pooled)	0.036970924453852604
H3K9me3	Wild-type only	H3K27me3	0.029928311553252068
H3K9me3	Wild-type only	Lamin B1	0.02974473530584157
H3K9me3	Wild-type only	Microhomology	0.03452605071440433
H3K9me3	Wild-type only	Gene length	0.023674120397217936
H3K9me3	Wild-type only	Distance from 5'	0.03372459955583504
H3K9me3	Wild-type only	Cohesin bindind site	0.0355618040495659
H3K9me3	Wild-type only	CTCF motif	0.0361879849208872
H3K9me3	Wild-type only	Copy number	0.025321352526548033
H3K9me3	Wild-type only	CpG content	0.037939514026077495
H4K20me1	Isogenic pair	DNase	-0.027758976418151098
H4K20me1	Isogenic pair	H3K27ac	-0.0251376098488759
H4K20me1	Isogenic pair	H3K9ac	-0.026798646000939865
H4K20me1	Isogenic pair	H3K4me1	-0.0206138533707756
H4K20me1	Isogenic pair	H3K4me2	-0.026172452562454866
H4K20me1	Isogenic pair	H3K4me3	-0.0282231367430844
H4K20me1	Isogenic pair	H2A.Z	-0.028395659304414567
H4K20me1	Isogenic pair	H3K79me2	-0.025494431300941534
H4K20me1	Isogenic pair	H3K36me3	-0.0282007430515446
H4K20me1	Isogenic pair	Early replication time	-0.018388079086270267
H4K20me1	Isogenic pair	Gene expression (A549)	-0.025091465278561365
H4K20me1	Isogenic pair	Gene expression (pooled)	-0.0244221988217178
H4K20me1	Isogenic pair	H3K27me3	-0.026908039527525934
H4K20me1	Isogenic pair	H3K9me3	-0.029938247035861
H4K20me1	Isogenic pair	Lamin B1	-0.0238393709953305
H4K20me1	Isogenic pair	Microhomology	-0.0266554547414905
H4K20me1	Isogenic pair	Gene length	-0.025458156828519665
H4K20me1	Isogenic pair	Distance from 5'	-0.027544982970286166
H4K20me1	Isogenic pair	Cohesin bindind site	-0.0265026764513494
H4K20me1	Isogenic pair	CTCF motif	-0.026693559556862735
H4K20me1	Isogenic pair	Copy number	-0.0254943472267977
H4K20me1	Isogenic pair	CpG content	-0.026601470097361902
H4K20me1	Wild-type only	DNase	-0.007030564611900143
H4K20me1	Wild-type only	H3K27ac	-9.7415947045028e-4
H4K20me1	Wild-type only	H3K9ac	-0.0030846964483403037
H4K20me1	Wild-type only	H3K4me1	0.0044244347647111664
H4K20me1	Wild-type only	H3K4me2	-0.00580681463305771
H4K20me1	Wild-type only	H3K4me3	-0.00902490183176207
H4K20me1	Wild-type only	H2A.Z	-0.009845091103181287
H4K20me1	Wild-type only	H3K79me2	0.0019566658157150565
H4K20me1	Wild-type only	H3K36me3	0.00573245398632697
H4K20me1	Wild-type only	Early replication time	-0.0028123169053673315
H4K20me1	Wild-type only	Gene expression (A549)	0.00929376892450725
H4K20me1	Wild-type only	Gene expression (pooled)	-0.006782266825188566
H4K20me1	Wild-type only	H3K27me3	-0.013501055909230366
H4K20me1	Wild-type only	H3K9me3	-0.006041530036375503
H4K20me1	Wild-type only	Lamin B1	7.060041762533834e-4
H4K20me1	Wild-type only	Microhomology	-0.00462525981292357
H4K20me1	Wild-type only	Gene length	-0.00793581120657502
H4K20me1	Wild-type only	Distance from 5'	-0.00548110330284213
H4K20me1	Wild-type only	Cohesin bindind site	-0.005005316155425181
H4K20me1	Wild-type only	CTCF motif	-0.005088948418998743
H4K20me1	Wild-type only	Copy number	-0.006790377296433184
H4K20me1	Wild-type only	CpG content	-0.0053934763985921666
Lamin B1	Isogenic pair	DNase	0.042054233289550234
Lamin B1	Isogenic pair	H3K27ac	0.0317940269933912
Lamin B1	Isogenic pair	H3K9ac	0.0257734552622153
Lamin B1	Isogenic pair	H3K4me1	0.032072036018408336
Lamin B1	Isogenic pair	H3K4me2	0.03210104288263007
Lamin B1	Isogenic pair	H3K4me3	0.029424024202191233
Lamin B1	Isogenic pair	H4K20me1	0.03437531149362173
Lamin B1	Isogenic pair	H2A.Z	0.0386919330988629
Lamin B1	Isogenic pair	H3K79me2	0.0246805964780982
Lamin B1	Isogenic pair	H3K36me3	0.029446707262034667
Lamin B1	Isogenic pair	Early replication time	0.0141719107993589
Lamin B1	Isogenic pair	Gene expression (A549)	0.0264025635217395
Lamin B1	Isogenic pair	Gene expression (pooled)	0.029493231987266433
Lamin B1	Isogenic pair	H3K27me3	0.049972352751864096
Lamin B1	Isogenic pair	H3K9me3	0.0242923717605373
Lamin B1	Isogenic pair	Microhomology	0.03235534439094993
Lamin B1	Isogenic pair	Gene length	0.036261863163228665
Lamin B1	Isogenic pair	Distance from 5'	0.0327867803136503
Lamin B1	Isogenic pair	Cohesin bindind site	0.031150544293462964
Lamin B1	Isogenic pair	CTCF motif	0.031392132394493635
Lamin B1	Isogenic pair	Copy number	0.02365168886423157
Lamin B1	Isogenic pair	CpG content	0.030983770904438202
Lamin B1	Wild-type only	DNase	0.05506154989409197
Lamin B1	Wild-type only	H3K27ac	0.05125320050547513
Lamin B1	Wild-type only	H3K9ac	0.046772072722306
Lamin B1	Wild-type only	H3K4me1	0.05586580361678453
Lamin B1	Wild-type only	H3K4me2	0.048005537105223234
Lamin B1	Wild-type only	H3K4me3	0.0504670875919286
Lamin B1	Wild-type only	H4K20me1	0.06549752852262
Lamin B1	Wild-type only	H2A.Z	0.05420819784767093
Lamin B1	Wild-type only	H3K79me2	0.03925318771369613
Lamin B1	Wild-type only	H3K36me3	0.04499702118339897
Lamin B1	Wild-type only	Early replication time	0.06424179666389121
Lamin B1	Wild-type only	Gene expression (A549)	0.0341112624451071
Lamin B1	Wild-type only	Gene expression (pooled)	0.05480162935878873
Lamin B1	Wild-type only	H3K27me3	0.06434804778275063
Lamin B1	Wild-type only	H3K9me3	0.04752068583259104
Lamin B1	Wild-type only	Microhomology	0.0534948251503025
Lamin B1	Wild-type only	Gene length	0.0666156027384667
Lamin B1	Wild-type only	Distance from 5'	0.055191579245405464
Lamin B1	Wild-type only	Cohesin bindind site	0.05506933920333107
Lamin B1	Wild-type only	CTCF motif	0.05487005015260907
Lamin B1	Wild-type only	Copy number	0.04656880088153867
Lamin B1	Wild-type only	CpG content	0.056723085857237364
Microhomology	Isogenic pair	DNase	0.0211737991193659
Microhomology	Isogenic pair	H3K27ac	0.018776215192409833
Microhomology	Isogenic pair	H3K9ac	0.020962738423095865
Microhomology	Isogenic pair	H3K4me1	0.018610296607034497
Microhomology	Isogenic pair	H3K4me2	0.0195920957786557
Microhomology	Isogenic pair	H3K4me3	0.0236380813637561
Microhomology	Isogenic pair	H4K20me1	0.007291213192080653
Microhomology	Isogenic pair	H2A.Z	0.024826429442053568
Microhomology	Isogenic pair	H3K79me2	0.015672712418287674
Microhomology	Isogenic pair	H3K36me3	0.025716950667576535
Microhomology	Isogenic pair	Early replication time	0.019460215918949135
Microhomology	Isogenic pair	Gene expression (A549)	0.0202793338993318
Microhomology	Isogenic pair	Gene expression (pooled)	0.022687743440199498
Microhomology	Isogenic pair	H3K27me3	0.021633207506154502
Microhomology	Isogenic pair	H3K9me3	0.0171740647059337
Microhomology	Isogenic pair	Lamin B1	0.019879864193967034
Microhomology	Isogenic pair	Gene length	0.013512913391058297
Microhomology	Isogenic pair	Distance from 5'	0.020139021131378033
Microhomology	Isogenic pair	Cohesin bindind site	0.0203778159727507
Microhomology	Isogenic pair	CTCF motif	0.020719721892770267
Microhomology	Isogenic pair	Copy number	0.020825172971035002
Microhomology	Isogenic pair	CpG content	0.020801517559510332
Microhomology	Wild-type only	DNase	0.0609129369091748
Microhomology	Wild-type only	H3K27ac	0.047980888177458166
Microhomology	Wild-type only	H3K9ac	0.05915647794426847
Microhomology	Wild-type only	H3K4me1	0.05763541361025423
Microhomology	Wild-type only	H3K4me2	0.052778879151979305
Microhomology	Wild-type only	H3K4me3	0.058922272805878737
Microhomology	Wild-type only	H4K20me1	0.031283884125786865
Microhomology	Wild-type only	H2A.Z	0.06214754514427017
Microhomology	Wild-type only	H3K79me2	0.04875635354495023
Microhomology	Wild-type only	H3K36me3	0.051609907337204365
Microhomology	Wild-type only	Early replication time	0.05261159734981093
Microhomology	Wild-type only	Gene expression (A549)	0.0523209497407521
Microhomology	Wild-type only	Gene expression (pooled)	0.050530032927869464
Microhomology	Wild-type only	H3K27me3	0.05869900410091086
Microhomology	Wild-type only	H3K9me3	0.046767547494839065
Microhomology	Wild-type only	Lamin B1	0.051704613834788665
Microhomology	Wild-type only	Gene length	0.043929709819565566
Microhomology	Wild-type only	Distance from 5'	0.0525793116078368
Microhomology	Wild-type only	Cohesin bindind site	0.052095912083954636
Microhomology	Wild-type only	CTCF motif	0.051756479750915865
Microhomology	Wild-type only	Copy number	0.057445660164242636
Microhomology	Wild-type only	CpG content	0.0512207837409286
CTCF motif	Isogenic pair	DNase	-0.0267685205254683
CTCF motif	Isogenic pair	H3K27ac	-0.028322062662052498
CTCF motif	Isogenic pair	H3K9ac	-0.03295661894280423
CTCF motif	Isogenic pair	H3K4me1	-0.036096100674120835
CTCF motif	Isogenic pair	H3K4me2	-0.03292139098366596
CTCF motif	Isogenic pair	H3K4me3	-0.032431526719684
CTCF motif	Isogenic pair	H4K20me1	-0.026677104483941633
CTCF motif	Isogenic pair	H2A.Z	-0.028892140129968432
CTCF motif	Isogenic pair	H3K79me2	-0.029412148342473902
CTCF motif	Isogenic pair	H3K36me3	-0.034623670666337036
CTCF motif	Isogenic pair	Early replication time	-0.029271375878494967
CTCF motif	Isogenic pair	Gene expression (A549)	-0.0342272689733367
CTCF motif	Isogenic pair	Gene expression (pooled)	-0.029141629718598835
CTCF motif	Isogenic pair	H3K27me3	-0.03662916752876367
CTCF motif	Isogenic pair	H3K9me3	-0.0302279569810176
CTCF motif	Isogenic pair	Lamin B1	-0.031844544969787135
CTCF motif	Isogenic pair	Microhomology	-0.03330124271546246
CTCF motif	Isogenic pair	Gene length	-0.025931968825003968
CTCF motif	Isogenic pair	Distance from 5'	-0.03239712403806623
CTCF motif	Isogenic pair	Cohesin bindind site	-0.016808246282933103
CTCF motif	Isogenic pair	Copy number	-0.0325445971521382
CTCF motif	Isogenic pair	CpG content	-0.03196441312993483
CTCF motif	Wild-type only	DNase	0.03534641243208947
CTCF motif	Wild-type only	H3K27ac	0.03376192204618517
CTCF motif	Wild-type only	H3K9ac	0.02362591676152957
CTCF motif	Wild-type only	H3K4me1	0.028726045830608532
CTCF motif	Wild-type only	H3K4me2	0.03838593532512147
CTCF motif	Wild-type only	H3K4me3	0.028026765916971366
CTCF motif	Wild-type only	H4K20me1	0.03275186730083757
CTCF motif	Wild-type only	H2A.Z	0.03834207178261137
CTCF motif	Wild-type only	H3K79me2	0.04336927217229957
CTCF motif	Wild-type only	H3K36me3	0.01130910044392227
CTCF motif	Wild-type only	Early replication time	0.03191256802375023
CTCF motif	Wild-type only	Gene expression (A549)	0.030901338318945766
CTCF motif	Wild-type only	Gene expression (pooled)	0.029793723193436133
CTCF motif	Wild-type only	H3K27me3	0.021180854130850534
CTCF motif	Wild-type only	H3K9me3	0.027359749376302065
CTCF motif	Wild-type only	Lamin B1	0.03314898225471417
CTCF motif	Wild-type only	Microhomology	0.0303886591287952
CTCF motif	Wild-type only	Gene length	0.0400497227736141
CTCF motif	Wild-type only	Distance from 5'	0.0336362072438492
CTCF motif	Wild-type only	Cohesin bindind site	0.034861765422173965
CTCF motif	Wild-type only	Copy number	0.0323106689266311
CTCF motif	Wild-type only	CpG content	0.024253746429087765
CpG content	Isogenic pair	DNase	-0.0029461199528834445
CpG content	Isogenic pair	H3K27ac	-3.1093422759387003e-4
CpG content	Isogenic pair	H3K9ac	-0.0035694984804306835
CpG content	Isogenic pair	H3K4me1	-0.006050946707875833
CpG content	Isogenic pair	H3K4me2	-0.005447875496071737
CpG content	Isogenic pair	H3K4me3	-0.0017650173215251422
CpG content	Isogenic pair	H4K20me1	-0.0048717692126618636
CpG content	Isogenic pair	H2A.Z	-0.003922393095486333
CpG content	Isogenic pair	H3K79me2	-0.009022106657847917
CpG content	Isogenic pair	H3K36me3	-0.0039705283801163335
CpG content	Isogenic pair	Early replication time	-0.00185676148658438
CpG content	Isogenic pair	Gene expression (A549)	-0.0059407953572895205
CpG content	Isogenic pair	Gene expression (pooled)	-0.005780557563478287
CpG content	Isogenic pair	H3K27me3	-0.005995994573437993
CpG content	Isogenic pair	H3K9me3	-0.0024745214879643923
CpG content	Isogenic pair	Lamin B1	-0.004051901807432626
CpG content	Isogenic pair	Microhomology	-0.00493243102262243
CpG content	Isogenic pair	Gene length	-0.00517064268349667
CpG content	Isogenic pair	Distance from 5'	-0.004380743131868216
CpG content	Isogenic pair	Cohesin bindind site	-0.002222819965562586
CpG content	Isogenic pair	CTCF motif	-0.0023810075753413714
CpG content	Isogenic pair	Copy number	-0.007813468575071437
CpG content	Wild-type only	DNase	0.0168317111375078
CpG content	Wild-type only	H3K27ac	0.0207676411002159
CpG content	Wild-type only	H3K9ac	0.0136772159105799
CpG content	Wild-type only	H3K4me1	0.018987004080410933
CpG content	Wild-type only	H3K4me2	0.017771165321583633
CpG content	Wild-type only	H3K4me3	0.017357894100382465
CpG content	Wild-type only	H4K20me1	0.0155241368485556
CpG content	Wild-type only	H2A.Z	0.0180845766158076
CpG content	Wild-type only	H3K79me2	0.013358396092023401
CpG content	Wild-type only	H3K36me3	0.015721364680586134
CpG content	Wild-type only	Early replication time	0.0155774322875312
CpG content	Wild-type only	Gene expression (A549)	0.014781069924915567
CpG content	Wild-type only	Gene expression (pooled)	0.016295491304903566
CpG content	Wild-type only	H3K27me3	0.015123197644869734
CpG content	Wild-type only	H3K9me3	0.016949200877101434
CpG content	Wild-type only	Lamin B1	0.016760069760820933
CpG content	Wild-type only	Microhomology	0.014630170204835733
CpG content	Wild-type only	Gene length	0.0160793698866567
CpG content	Wild-type only	Distance from 5'	0.016358723519091033
CpG content	Wild-type only	Cohesin bindind site	0.014257836326880966
CpG content	Wild-type only	CTCF motif	0.013308119212547967
CpG content	Wild-type only	Copy number	0.015706491855281966
Early replication time	Isogenic pair	DNase	-0.039229098981070604
Early replication time	Isogenic pair	H3K27ac	-0.037871369163201364
Early replication time	Isogenic pair	H3K9ac	-0.02992643684257337
Early replication time	Isogenic pair	H3K4me1	-0.03657722328156167
Early replication time	Isogenic pair	H3K4me2	-0.03913821657024627
Early replication time	Isogenic pair	H3K4me3	-0.0370128993273268
Early replication time	Isogenic pair	H4K20me1	-0.0365627005424611
Early replication time	Isogenic pair	H2A.Z	-0.04322697168377697
Early replication time	Isogenic pair	H3K79me2	-0.030554843808207766
Early replication time	Isogenic pair	H3K36me3	-0.039371399218758436
Early replication time	Isogenic pair	Gene expression (A549)	-0.035732116876987303
Early replication time	Isogenic pair	Gene expression (pooled)	-0.03932221544969403
Early replication time	Isogenic pair	H3K27me3	-0.04434141137637583
Early replication time	Isogenic pair	H3K9me3	-0.031899026862375265
Early replication time	Isogenic pair	Lamin B1	-0.0326611669030652
Early replication time	Isogenic pair	Microhomology	-0.03709297169701513
Early replication time	Isogenic pair	Gene length	-0.0337718156732945
Early replication time	Isogenic pair	Distance from 5'	-0.03732688462269634
Early replication time	Isogenic pair	Cohesin bindind site	-0.0358648284270142
Early replication time	Isogenic pair	CTCF motif	-0.03591891603784563
Early replication time	Isogenic pair	Copy number	-0.032361213298102195
Early replication time	Isogenic pair	CpG content	-0.036516454423227436
Early replication time	Wild-type only	DNase	0.005054903539435463
Early replication time	Wild-type only	H3K27ac	4.7071523590115654e-4
Early replication time	Wild-type only	H3K9ac	0.0032677123115660432
Early replication time	Wild-type only	H3K4me1	-0.010934594618967654
Early replication time	Wild-type only	H3K4me2	-1.6579803131272657e-4
Early replication time	Wild-type only	H3K4me3	-0.005898155632160496
Early replication time	Wild-type only	H4K20me1	-0.008204698778011147
Early replication time	Wild-type only	H2A.Z	-0.009042091126605653
Early replication time	Wild-type only	H3K79me2	0.008057141498620152
Early replication time	Wild-type only	H3K36me3	9.105008587237e-4
Early replication time	Wild-type only	Gene expression (A549)	0.010521201389941797
Early replication time	Wild-type only	Gene expression (pooled)	-0.0015316658862045776
Early replication time	Wild-type only	H3K27me3	-0.0012026719188359873
Early replication time	Wild-type only	H3K9me3	-0.0020397237308367564
Early replication time	Wild-type only	Lamin B1	0.018348811137597402
Early replication time	Wild-type only	Microhomology	-9.970724003269802e-4
Early replication time	Wild-type only	Gene length	-7.807746890114999e-4
Early replication time	Wild-type only	Distance from 5'	-0.0016668004921081992
Early replication time	Wild-type only	Cohesin bindind site	-0.0020273336800836865
Early replication time	Wild-type only	CTCF motif	-0.0026339002396817334
Early replication time	Wild-type only	Copy number	0.00473368584563545
Early replication time	Wild-type only	CpG content	-0.004817365293912515
Gene expression (pooled)	Isogenic pair	DNase	-0.021208895228255767
Gene expression (pooled)	Isogenic pair	H3K27ac	-0.014695151933804967
Gene expression (pooled)	Isogenic pair	H3K9ac	-0.0155944887288075
Gene expression (pooled)	Isogenic pair	H3K4me1	-0.012434776455110704
Gene expression (pooled)	Isogenic pair	H3K4me2	-0.016917144502731934
Gene expression (pooled)	Isogenic pair	H3K4me3	-0.0140039805035541
Gene expression (pooled)	Isogenic pair	H4K20me1	-0.013311680868792773
Gene expression (pooled)	Isogenic pair	H2A.Z	-0.015938178641569697
Gene expression (pooled)	Isogenic pair	H3K79me2	1.114271204967989e-5
Gene expression (pooled)	Isogenic pair	H3K36me3	-0.010358109830123318
Gene expression (pooled)	Isogenic pair	Early replication time	-0.007371529271050796
Gene expression (pooled)	Isogenic pair	Gene expression (A549)	-0.011016148395130956
Gene expression (pooled)	Isogenic pair	H3K27me3	-0.013165470555805884
Gene expression (pooled)	Isogenic pair	H3K9me3	-0.014695117416207366
Gene expression (pooled)	Isogenic pair	Lamin B1	-0.010567860661203682
Gene expression (pooled)	Isogenic pair	Microhomology	-0.0155088319203619
Gene expression (pooled)	Isogenic pair	Gene length	-0.017022318336291465
Gene expression (pooled)	Isogenic pair	Distance from 5'	-0.016256494999653502
Gene expression (pooled)	Isogenic pair	Cohesin bindind site	-0.015598954942848
Gene expression (pooled)	Isogenic pair	CTCF motif	-0.015892223074089867
Gene expression (pooled)	Isogenic pair	Copy number	-0.002752991737383618
Gene expression (pooled)	Isogenic pair	CpG content	-0.015579288331359133
Gene expression (pooled)	Wild-type only	DNase	-0.0297040889784894
Gene expression (pooled)	Wild-type only	H3K27ac	-0.017961860992277902
Gene expression (pooled)	Wild-type only	H3K9ac	-0.0223534381148011
Gene expression (pooled)	Wild-type only	H3K4me1	-0.0232531888940916
Gene expression (pooled)	Wild-type only	H3K4me2	-0.020741915467124235
Gene expression (pooled)	Wild-type only	H3K4me3	-0.025140893933630566
Gene expression (pooled)	Wild-type only	H4K20me1	-0.0164884917396187
Gene expression (pooled)	Wild-type only	H2A.Z	-0.026087153586566766
Gene expression (pooled)	Wild-type only	H3K79me2	0.005784520905209922
Gene expression (pooled)	Wild-type only	H3K36me3	0.008640862428118937
Gene expression (pooled)	Wild-type only	Early replication time	-0.0221642823682309
Gene expression (pooled)	Wild-type only	Gene expression (A549)	0.015808468694861733
Gene expression (pooled)	Wild-type only	H3K27me3	-0.020478052354913633
Gene expression (pooled)	Wild-type only	H3K9me3	-0.017648576268081768
Gene expression (pooled)	Wild-type only	Lamin B1	-0.01258069388078617
Gene expression (pooled)	Wild-type only	Microhomology	-0.021705381973209734
Gene expression (pooled)	Wild-type only	Gene length	-0.027959081685155734
Gene expression (pooled)	Wild-type only	Distance from 5'	-0.0230915093177324
Gene expression (pooled)	Wild-type only	Cohesin bindind site	-0.0228578815003669
Gene expression (pooled)	Wild-type only	CTCF motif	-0.02285173752352747
Gene expression (pooled)	Wild-type only	Copy number	-0.0339792162284088
Gene expression (pooled)	Wild-type only	CpG content	-0.022452154531421034
DNase	Isogenic pair	Single-term analyses	-0.037631126635161036
DNase	Wild-type only	Single-term analyses	-0.016051652664337834
H3K27ac	Isogenic pair	Single-term analyses	-0.033055927511912865
H3K27ac	Wild-type only	Single-term analyses	-0.026190395383394165
H3K9ac	Isogenic pair	Single-term analyses	-0.0228317192445727
H3K9ac	Wild-type only	Single-term analyses	0.005009772497419099
H3K4me1	Isogenic pair	Single-term analyses	-0.007941129275457247
H3K4me1	Wild-type only	Single-term analyses	0.002100358878492748
H3K4me2	Isogenic pair	Single-term analyses	-0.0179332940115945
H3K4me2	Wild-type only	Single-term analyses	-0.02065600366430413
H3K4me3	Isogenic pair	Single-term analyses	-0.018105046688778
H3K4me3	Wild-type only	Single-term analyses	-0.003937535475281633
H4K20me1	Isogenic pair	Single-term analyses	-0.0267615441614563
H4K20me1	Wild-type only	Single-term analyses	-0.004758778287591817
H2A.Z	Isogenic pair	Single-term analyses	-0.017209993257639833
H2A.Z	Wild-type only	Single-term analyses	-0.011915345999094263
H3K79me2	Isogenic pair	Single-term analyses	-0.0271653426107045
H3K79me2	Wild-type only	Single-term analyses	-0.08132493209682856
H3K36me3	Isogenic pair	Single-term analyses	-0.016516245822070234
H3K36me3	Wild-type only	Single-term analyses	-0.044640803539786264
Early replication time	Isogenic pair	Single-term analyses	-0.037063021243294664
Early replication time	Wild-type only	Single-term analyses	-0.0011418927002250713
Gene expression (A549)	Isogenic pair	Single-term analyses	-0.0027600581135545435
Gene expression (A549)	Wild-type only	Single-term analyses	-0.011665170901567067
Gene expression (pooled)	Isogenic pair	Single-term analyses	-0.0159984346256028
Gene expression (pooled)	Wild-type only	Single-term analyses	-0.022577698418672167
H3K27me3	Isogenic pair	Single-term analyses	0.009619297012984376
H3K27me3	Wild-type only	Single-term analyses	0.0275179520278002
H3K9me3	Isogenic pair	Single-term analyses	0.02419357326789893
H3K9me3	Wild-type only	Single-term analyses	0.0344926329693913
Lamin B1	Isogenic pair	Single-term analyses	0.032295255501298636
Lamin B1	Wild-type only	Single-term analyses	0.05408912910658754
Microhomology	Isogenic pair	Single-term analyses	0.02012788014744757
Microhomology	Wild-type only	Single-term analyses	0.052572102727891964
Gene length	Isogenic pair	Single-term analyses	0.021528970498707535
Gene length	Wild-type only	Single-term analyses	0.01629221903174834
Distance from 5'	Isogenic pair	Single-term analyses	0.013813188092108103
Distance from 5'	Wild-type only	Single-term analyses	0.03457334483030137
Cohesin bindind site	Isogenic pair	Single-term analyses	-0.03831848547608314
Cohesin bindind site	Wild-type only	Single-term analyses	0.0224149687653426
CTCF motif	Isogenic pair	Single-term analyses	-0.03268034203256537
CTCF motif	Wild-type only	Single-term analyses	0.03158239600682583
Copy number	Isogenic pair	Single-term analyses	-0.03956579551954437
Copy number	Wild-type only	Single-term analyses	-0.020318451818386332
CpG content	Isogenic pair	Single-term analyses	-0.00473944547619264
CpG content	Wild-type only	Single-term analyses	0.015206823497609734
