# Supplementary material for: TP53-dependent toxicity of CRISPR/Cas9 cuts is differential across genomic loci and can confound genetic screening
Source: Nat Commun. 2022 Aug 4;13:4520. doi: 10.1038/s41467-022-32285-1 (PMC9352712; doi:10.1038/s41467-022-32285-1)
Supplement: Supplementary file 7 — Source Data [file 41467_2022_32285_MOESM7_ESM.zip › Source Data/Sup. Text 2d Figure.tsv]

seqnames	start	end	width	strand	type	abs_pos	feature	fold enrichment
chr1	109274922	109275323	401	*	p53 toxic	-50000	XRCC4	0.3136790158445401
chr1	109275322	109275723	401	*	p53 toxic	-49600	XRCC4	0.08013697485079492
chr1	109275722	109276123	401	*	p53 toxic	-49200	XRCC4	0.1877494839361481
chr1	109276122	109276523	401	*	p53 toxic	-48800	XRCC4	0.0915851141151942
chr1	109276522	109276923	401	*	p53 toxic	-48400	XRCC4	0.3033756922902609
chr1	109276922	109277323	401	*	p53 toxic	-48000	XRCC4	0.3743541557295364
chr1	109277322	109277723	401	*	p53 toxic	-47600	XRCC4	0.5231799683963272
chr1	109277722	109278123	401	*	p53 toxic	-47200	XRCC4	0.19118392571546788
chr1	109278122	109278523	401	*	p53 toxic	-46800	XRCC4	0.15569469399583014
chr1	109278522	109278923	401	*	p53 toxic	-46400	XRCC4	0.12821916169359202
chr1	109278922	109279323	401	*	p53 toxic	-46000	XRCC4	0.18889429786258802
chr1	109279322	109279723	401	*	p53 toxic	-45600	XRCC4	0.23010760337634575
chr1	109279722	109280123	401	*	p53 toxic	-45200	XRCC4	0.19919762320054737
chr1	109280122	109280523	401	*	p53 toxic	-44800	XRCC4	0.08128178877723484
chr1	109280522	109280923	401	*	p53 toxic	-44400	XRCC4	0.04006848742539746
chr1	109280922	109281323	401	*	p53 toxic	-44000	XRCC4	0.08013697485079492
chr1	109281322	109281723	401	*	p53 toxic	-43600	XRCC4	0.2655968350959835
chr1	109281722	109282123	401	*	p53 toxic	-43200	XRCC4	0.15569469399583014
chr1	109282122	109282523	401	*	p53 toxic	-42800	XRCC4	0.31024457644346054
chr1	109282522	109282923	401	*	p53 toxic	-42400	XRCC4	0.2541486953856642
chr1	109282922	109283323	401	*	p53 toxic	-42000	XRCC4	0.024041092455238475
chr1	109283322	109283723	401	*	p53 toxic	-41600	XRCC4	0.14424655473143086
chr1	109283722	109284123	401	*	p53 toxic	-41200	XRCC4	0.21636983209714628
chr1	109284122	109284523	401	*	p53 toxic	-40800	XRCC4	0.2381212966995049
chr1	109284522	109284923	401	*	p53 toxic	-40400	XRCC4	0.2621623891547434
chr1	109284922	109285323	401	*	p53 toxic	-40000	XRCC4	0.4430429926536922
chr1	109285322	109285723	401	*	p53 toxic	-39600	XRCC4	0.14081211295211107
chr1	109285722	109286123	401	*	p53 toxic	-39200	XRCC4	0.22094908780290598
chr1	109286122	109286523	401	*	p53 toxic	-38800	XRCC4	0.04006848742539746
chr1	109286522	109286923	401	*	p53 toxic	-38400	XRCC4	0.25987276546378385
chr1	109286922	109287323	401	*	p53 toxic	-38000	XRCC4	0.18660467000970818
chr1	109287322	109287723	401	*	p53 toxic	-37600	XRCC4	0.2335420409937452
chr1	109287722	109288123	401	*	p53 toxic	-37200	XRCC4	0.10303325337959347
chr1	109288122	109288523	401	*	p53 toxic	-36800	XRCC4	0.2953619930215013
chr1	109288522	109288923	401	*	p53 toxic	-36400	XRCC4	0.25987276130186354
chr1	109288922	109289323	401	*	p53 toxic	-36000	XRCC4	0.34115455007909834
chr1	109289322	109289723	401	*	p53 toxic	-35600	XRCC4	0.38007822773997624
chr1	109289722	109290123	401	*	p53 toxic	-35200	XRCC4	0.06410957988063594
chr1	109290122	109290523	401	*	p53 toxic	-34800	XRCC4	0.07784734699791507
chr1	109290522	109290923	401	*	p53 toxic	-34400	XRCC4	0.1957631814212276
chr1	109290922	109291323	401	*	p53 toxic	-34000	XRCC4	0.15798432184870997
chr1	109291322	109291723	401	*	p53 toxic	-33600	XRCC4	0.08013697485079492
chr1	109291722	109292123	401	*	p53 toxic	-33200	XRCC4	0.19919762320054737
chr1	109292122	109292523	401	*	p53 toxic	-32800	XRCC4	0.16027394970158984
chr1	109292522	109292923	401	*	p53 toxic	-32400	XRCC4	0.08242660270367477
chr1	109292922	109293323	401	*	p53 toxic	-32000	XRCC4	0.21522501817070636
chr1	109293322	109293723	401	*	p53 toxic	-31600	XRCC4	0.3045205044330207
chr1	109293722	109294123	401	*	p53 toxic	-31200	XRCC4	0.1339432293934715
chr1	109294122	109294523	401	*	p53 toxic	-30800	XRCC4	0.17172208896598912
chr1	109294522	109294923	401	*	p53 toxic	-30400	XRCC4	0.05724069632199637
chr1	109294922	109295323	401	*	p53 toxic	-30000	XRCC4	0.12020546227619237
chr1	109295322	109295723	401	*	p53 toxic	-29600	XRCC4	0
chr1	109295722	109296123	401	*	p53 toxic	-29200	XRCC4	0.04006848742539746
chr1	109296122	109296523	401	*	p53 toxic	-28800	XRCC4	0.04006848742539746
chr1	109296522	109296923	401	*	p53 toxic	-28400	XRCC4	0.12020546227619237
chr1	109296922	109297323	401	*	p53 toxic	-28000	XRCC4	0.16027394970158984
chr1	109297322	109297723	401	*	p53 toxic	-27600	XRCC4	0.1431017408049909
chr1	109297722	109298123	401	*	p53 toxic	-27200	XRCC4	0.1385224850992312
chr1	109298122	109298523	401	*	p53 toxic	-26800	XRCC4	0.11791583442331252
chr1	109298522	109298923	401	*	p53 toxic	-26400	XRCC4	0
chr1	109298922	109299323	401	*	p53 toxic	-26000	XRCC4	0
chr1	109299322	109299723	401	*	p53 toxic	-25600	XRCC4	0.04006848742539746
chr1	109299722	109300123	401	*	p53 toxic	-25200	XRCC4	0.04006848742539746
chr1	109300122	109300523	401	*	p53 toxic	-24800	XRCC4	0.04006848742539746
chr1	109300522	109300923	401	*	p53 toxic	-24400	XRCC4	0
chr1	109300922	109301323	401	*	p53 toxic	-24000	XRCC4	0.08013697485079492
chr1	109301322	109301723	401	*	p53 toxic	-23600	XRCC4	0.0915851141151942
chr1	109301722	109302123	401	*	p53 toxic	-23200	XRCC4	0.10990213693823303
chr1	109302122	109302523	401	*	p53 toxic	-22800	XRCC4	0.11791583442331252
chr1	109302522	109302923	401	*	p53 toxic	-22400	XRCC4	0.08013697485079492
chr1	109302922	109303323	401	*	p53 toxic	-22000	XRCC4	0.07784734699791507
chr1	109303322	109303723	401	*	p53 toxic	-21600	XRCC4	0.08013697485079492
chr1	109303722	109304123	401	*	p53 toxic	-21200	XRCC4	0.04006848742539746
chr1	109304122	109304523	401	*	p53 toxic	-20800	XRCC4	0
chr1	109304522	109304923	401	*	p53 toxic	-20400	XRCC4	0.204921692832747
chr1	109304922	109305323	401	*	p53 toxic	-20000	XRCC4	0.1545498800693902
chr1	109305322	109305723	401	*	p53 toxic	-19600	XRCC4	0.19805280927410743
chr1	109305722	109306123	401	*	p53 toxic	-19200	XRCC4	0.25414869166966386
chr1	109306122	109306523	401	*	p53 toxic	-18800	XRCC4	0.13623285724635137
chr1	109306522	109306923	401	*	p53 toxic	-18400	XRCC4	0.24499018337958473
chr1	109306922	109307323	401	*	p53 toxic	-18000	XRCC4	0.04006848742539746
chr1	109307322	109307723	401	*	p53 toxic	-17600	XRCC4	0.11791583442331252
chr1	109307722	109308123	401	*	p53 toxic	-17200	XRCC4	0.16027394970158984
chr1	109308122	109308523	401	*	p53 toxic	-16800	XRCC4	0.08013697485079492
chr1	109308522	109308923	401	*	p53 toxic	-16400	XRCC4	0.08013697485079492
chr1	109308922	109309323	401	*	p53 toxic	-16000	XRCC4	0.27132090368770306
chr1	109309322	109309723	401	*	p53 toxic	-15600	XRCC4	0.15569469399583014
chr1	109309722	109310123	401	*	p53 toxic	-15200	XRCC4	0.30337569050658075
chr1	109310122	109310523	401	*	p53 toxic	-14800	XRCC4	0.26445201968314347
chr1	109310522	109310923	401	*	p53 toxic	-14400	XRCC4	0.35832676521857776
chr1	109310922	109311323	401	*	p53 toxic	-14000	XRCC4	0.1957631814212276
chr1	109311322	109311723	401	*	p53 toxic	-13600	XRCC4	0.1911839258641079
chr1	109311722	109312123	401	*	p53 toxic	-13200	XRCC4	0.2289627866257456
chr1	109312122	109312523	401	*	p53 toxic	-12800	XRCC4	0.15798432184870997
chr1	109312522	109312923	401	*	p53 toxic	-12400	XRCC4	0.12020546227619237
chr1	109312922	109313323	401	*	p53 toxic	-12000	XRCC4	0.15798432184870997
chr1	109313322	109313723	401	*	p53 toxic	-11600	XRCC4	0.08013697485079492
chr1	109313722	109314123	401	*	p53 toxic	-11200	XRCC4	0.08242660270367477
chr1	109314122	109314523	401	*	p53 toxic	-10800	XRCC4	0
chr1	109314522	109314923	401	*	p53 toxic	-10400	XRCC4	0
chr1	109314922	109315323	401	*	p53 toxic	-10000	XRCC4	0
chr1	109315322	109315723	401	*	p53 toxic	-9600	XRCC4	0.2381212966995049
chr1	109315722	109316123	401	*	p53 toxic	-9200	XRCC4	0.2415557384788247
chr1	109316122	109316523	401	*	p53 toxic	-8800	XRCC4	0.3468786207517781
chr1	109316522	109316923	401	*	p53 toxic	-8400	XRCC4	0.20263206497986716
chr1	109316922	109317323	401	*	p53 toxic	-8000	XRCC4	0.1957631814212276
chr1	109317322	109317723	401	*	p53 toxic	-7600	XRCC4	0.204921692832747
chr1	109317722	109318123	401	*	p53 toxic	-7200	XRCC4	0.11448139264399274
chr1	109318122	109318523	401	*	p53 toxic	-6800	XRCC4	0.12020546227619237
chr1	109318522	109318923	401	*	p53 toxic	-6400	XRCC4	0.08013697485079492
chr1	109318922	109319323	401	*	p53 toxic	-6000	XRCC4	0.12020546227619237
chr1	109319322	109319723	401	*	p53 toxic	-5600	XRCC4	0.12020546227619237
chr1	109319722	109320123	401	*	p53 toxic	-5200	XRCC4	0.19805280927410743
chr1	109320122	109320523	401	*	p53 toxic	-4800	XRCC4	0.11791583442331252
chr1	109320522	109320923	401	*	p53 toxic	-4400	XRCC4	0.15798432184870997
chr1	109320922	109321323	401	*	p53 toxic	-4000	XRCC4	0.15569469399583014
chr1	109321322	109321723	401	*	p53 toxic	-3600	XRCC4	0.19805280927410743
chr1	109321722	109322123	401	*	p53 toxic	-3200	XRCC4	0.11791583442331252
chr1	109322122	109322523	401	*	p53 toxic	-2800	XRCC4	0.08013697485079492
chr1	109322522	109322923	401	*	p53 toxic	-2400	XRCC4	0.04006848742539746
chr1	109322922	109323323	401	*	p53 toxic	-2000	XRCC4	0.08013697485079492
chr1	109323322	109323723	401	*	p53 toxic	-1600	XRCC4	0.1213502762026323
chr1	109323722	109324123	401	*	p53 toxic	-1200	XRCC4	0.2701760899099031
chr1	109324122	109324523	401	*	p53 toxic	-800	XRCC4	0.15569469399583014
chr1	109324522	109324923	401	*	p53 toxic	-400	XRCC4	0.2335420409937452
chr1	109324922	109325323	401	*	p53 toxic	0	XRCC4	0.2701760903558232
chr1	109325322	109325723	401	*	p53 toxic	400	XRCC4	0.15798432184870997
chr1	109325722	109326123	401	*	p53 toxic	800	XRCC4	0.2381212966995049
chr1	109326122	109326523	401	*	p53 toxic	1200	XRCC4	0.283913853757102
chr1	109326522	109326923	401	*	p53 toxic	1600	XRCC4	0.19347355356834772
chr1	109326922	109327323	401	*	p53 toxic	2000	XRCC4	0.12020546227619237
chr1	109327322	109327723	401	*	p53 toxic	2400	XRCC4	0.15798432184870997
chr1	109327722	109328123	401	*	p53 toxic	2800	XRCC4	0.11791583442331252
chr1	109328122	109328523	401	*	p53 toxic	3200	XRCC4	0.1007436255267136
chr1	109328522	109328923	401	*	p53 toxic	3600	XRCC4	0.1007436255267136
chr1	109328922	109329323	401	*	p53 toxic	4000	XRCC4	0.1957631814212276
chr1	109329322	109329723	401	*	p53 toxic	4400	XRCC4	0.19919762320054737
chr1	109329722	109330123	401	*	p53 toxic	4800	XRCC4	0.16027394970158984
chr1	109330122	109330523	401	*	p53 toxic	5200	XRCC4	0.12020546227619237
chr1	109330522	109330923	401	*	p53 toxic	5600	XRCC4	0.0125929531908392
chr1	109330922	109331323	401	*	p53 toxic	6000	XRCC4	0.25987276130186354
chr1	109331322	109331723	401	*	p53 toxic	6400	XRCC4	0.16027394970158984
chr1	109331722	109332123	401	*	p53 toxic	6800	XRCC4	0.24270055418894476
chr1	109332122	109332523	401	*	p53 toxic	7200	XRCC4	0.19805280957138746
chr1	109332522	109332923	401	*	p53 toxic	7600	XRCC4	0.16027394970158984
chr1	109332922	109333323	401	*	p53 toxic	8000	XRCC4	0.04006848742539746
chr1	109333322	109333723	401	*	p53 toxic	8400	XRCC4	0.08128178877723484
chr1	109333722	109334123	401	*	p53 toxic	8800	XRCC4	0.23125241343814537
chr1	109334122	109334523	401	*	p53 toxic	9200	XRCC4	0.2381212966995049
chr1	109334522	109334923	401	*	p53 toxic	9600	XRCC4	0.20721132068562687
chr1	109334922	109335323	401	*	p53 toxic	10000	XRCC4	0.11219176479111288
chr1	109335322	109335723	401	*	p53 toxic	10400	XRCC4	0.04006848742539746
chr1	109335722	109336123	401	*	p53 toxic	10800	XRCC4	0.2644520192372234
chr1	109336122	109336523	401	*	p53 toxic	11200	XRCC4	0.08013697485079492
chr1	109336522	109336923	401	*	p53 toxic	11600	XRCC4	0.04006848742539746
chr1	109336922	109337323	401	*	p53 toxic	12000	XRCC4	0.2747553423455826
chr1	109337322	109337723	401	*	p53 toxic	12400	XRCC4	0.19805280927410743
chr1	109337722	109338123	401	*	p53 toxic	12800	XRCC4	0.11791583442331252
chr1	109338122	109338523	401	*	p53 toxic	13200	XRCC4	0.19118392764778802
chr1	109338522	109338923	401	*	p53 toxic	13600	XRCC4	0.11333658005531291
chr1	109338922	109339323	401	*	p53 toxic	14000	XRCC4	0.15340506762935038
chr1	109339322	109339723	401	*	p53 toxic	14400	XRCC4	0.2701760872343829
chr1	109339722	109340123	401	*	p53 toxic	14800	XRCC4	0.19805280927410743
chr1	109340122	109340523	401	*	p53 toxic	15200	XRCC4	0.12020546227619237
chr1	109340522	109340923	401	*	p53 toxic	15600	XRCC4	0.1385224850992312
chr1	109340922	109341323	401	*	p53 toxic	16000	XRCC4	0.06525439380707586
chr1	109341322	109341723	401	*	p53 toxic	16400	XRCC4	0.24041092455238475
chr1	109341722	109342123	401	*	p53 toxic	16800	XRCC4	0.3010860626537009
chr1	109342122	109342523	401	*	p53 toxic	17200	XRCC4	0.17630134467174882
chr1	109342522	109342923	401	*	p53 toxic	17600	XRCC4	0.04006848742539746
chr1	109342922	109343323	401	*	p53 toxic	18000	XRCC4	0
chr1	109343322	109343723	401	*	p53 toxic	18400	XRCC4	0.04006848742539746
chr1	109343722	109344123	401	*	p53 toxic	18800	XRCC4	0.22438352958222577
chr1	109344122	109344523	401	*	p53 toxic	19200	XRCC4	0.17057727830962943
chr1	109344522	109344923	401	*	p53 toxic	19600	XRCC4	0.12020546227619237
chr1	109344922	109345323	401	*	p53 toxic	20000	XRCC4	0.12020546227619237
chr1	109345322	109345723	401	*	p53 toxic	20400	XRCC4	0.22552834440050576
chr1	109345722	109346123	401	*	p53 toxic	20800	XRCC4	0.36519564610169714
chr1	109346122	109346523	401	*	p53 toxic	21200	XRCC4	0.08013697485079492
chr1	109346522	109346923	401	*	p53 toxic	21600	XRCC4	0.19919762320054737
chr1	109346922	109347323	401	*	p53 toxic	22000	XRCC4	0.06181995202775608
chr1	109347322	109347723	401	*	p53 toxic	22400	XRCC4	0.06410957988063594
chr1	109347722	109348123	401	*	p53 toxic	22800	XRCC4	0.1957631814212276
chr1	109348122	109348523	401	*	p53 toxic	23200	XRCC4	0.04006848742539746
chr1	109348522	109348923	401	*	p53 toxic	23600	XRCC4	0.5002836922457687
chr1	109348922	109349323	401	*	p53 toxic	24000	XRCC4	0.29879643658450117
chr1	109349322	109349723	401	*	p53 toxic	24400	XRCC4	0.2907827407344618
chr1	109349722	109350123	401	*	p53 toxic	24800	XRCC4	0.04006848742539746
chr1	109350122	109350523	401	*	p53 toxic	25200	XRCC4	0.1144813947249529
chr1	109350522	109350923	401	*	p53 toxic	25600	XRCC4	0.38809192700873585
chr1	109350922	109351323	401	*	p53 toxic	26000	XRCC4	0.15226025221651035
chr1	109351322	109351723	401	*	p53 toxic	26400	XRCC4	0.12707434583483193
chr1	109351722	109352123	401	*	p53 toxic	26800	XRCC4	0.1293639736877118
chr1	109352122	109352523	401	*	p53 toxic	27200	XRCC4	0.23697648277306496
chr1	109352522	109352923	401	*	p53 toxic	27600	XRCC4	0.15798432184870997
chr1	109352922	109353323	401	*	p53 toxic	28000	XRCC4	0
chr1	109353322	109353723	401	*	p53 toxic	28400	XRCC4	0.15569469399583014
chr1	109353722	109354123	401	*	p53 toxic	28800	XRCC4	0.23583166884662504
chr1	109354122	109354523	401	*	p53 toxic	29200	XRCC4	0.2003424371269873
chr1	109354522	109354923	401	*	p53 toxic	29600	XRCC4	0.23583166884662504
chr1	109354922	109355323	401	*	p53 toxic	30000	XRCC4	0.3113893911131005
chr1	109355322	109355723	401	*	p53 toxic	30400	XRCC4	0.07326809129215535
chr1	109355722	109356123	401	*	p53 toxic	30800	XRCC4	0.051516626689796736
chr1	109356122	109356523	401	*	p53 toxic	31200	XRCC4	0.1877494839361481
chr1	109356522	109356923	401	*	p53 toxic	31600	XRCC4	0.16027394970158984
chr1	109356922	109357323	401	*	p53 toxic	32000	XRCC4	0.12020546227619237
chr1	109357322	109357723	401	*	p53 toxic	32400	XRCC4	0.1969079953476675
chr1	109357722	109358123	401	*	p53 toxic	32800	XRCC4	0.12821915976127188
chr1	109358122	109358523	401	*	p53 toxic	33200	XRCC4	0.11104695086467296
chr1	109358522	109358923	401	*	p53 toxic	33600	XRCC4	0
chr1	109358922	109359323	401	*	p53 toxic	34000	XRCC4	0.3090997638547807
chr1	109359322	109359723	401	*	p53 toxic	34400	XRCC4	0.16485320540734955
chr1	109359722	109360123	401	*	p53 toxic	34800	XRCC4	0.27361052841914263
chr1	109360122	109360523	401	*	p53 toxic	35200	XRCC4	0.08013697485079492
chr1	109360522	109360923	401	*	p53 toxic	35600	XRCC4	0.30909976117926047
chr1	109360922	109361323	401	*	p53 toxic	36000	XRCC4	0.38923673751645554
chr1	109361322	109361723	401	*	p53 toxic	36400	XRCC4	0.1339432293934715
chr1	109361722	109362123	401	*	p53 toxic	36800	XRCC4	0.25872794915910374
chr1	109362122	109362523	401	*	p53 toxic	37200	XRCC4	0.04006848742539746
chr1	109362522	109362923	401	*	p53 toxic	37600	XRCC4	0.21408020424426644
chr1	109362922	109363323	401	*	p53 toxic	38000	XRCC4	0.1877494839361481
chr1	109363322	109363723	401	*	p53 toxic	38400	XRCC4	0.04006848742539746
chr1	109363722	109364123	401	*	p53 toxic	38800	XRCC4	0.04006848742539746
chr1	109364122	109364523	401	*	p53 toxic	39200	XRCC4	0.1877494839361481
chr1	109364522	109364923	401	*	p53 toxic	39600	XRCC4	0.4945596194921289
chr1	109364922	109365323	401	*	p53 toxic	40000	XRCC4	0.09845399767383375
chr1	109365322	109365723	401	*	p53 toxic	40400	XRCC4	0.15569469399583014
chr1	109365722	109366123	401	*	p53 toxic	40800	XRCC4	0.3938159941140553
chr1	109366122	109366523	401	*	p53 toxic	41200	XRCC4	0.35145787601161776
chr1	109366522	109366923	401	*	p53 toxic	41600	XRCC4	0.5025733150448882
chr1	109366922	109367323	401	*	p53 toxic	42000	XRCC4	0.20377688009542716
chr1	109367322	109367723	401	*	p53 toxic	42400	XRCC4	0.26101757522830343
chr1	109367722	109368123	401	*	p53 toxic	42800	XRCC4	0.2518590644113441
chr1	109368122	109368523	401	*	p53 toxic	43200	XRCC4	0.15569469399583014
chr1	109368522	109368923	401	*	p53 toxic	43600	XRCC4	0.07784734699791507
chr1	109368922	109369323	401	*	p53 toxic	44000	XRCC4	0.351457879281698
chr1	109369322	109369723	401	*	p53 toxic	44400	XRCC4	0.1545498800693902
chr1	109369722	109370123	401	*	p53 toxic	44800	XRCC4	0.2987964352467411
chr1	109370122	109370523	401	*	p53 toxic	45200	XRCC4	0.05609588239555644
chr1	109370522	109370923	401	*	p53 toxic	45600	XRCC4	0.15569469399583014
chr1	109370922	109371323	401	*	p53 toxic	46000	XRCC4	0.4018296892208946
chr1	109371322	109371723	401	*	p53 toxic	46400	XRCC4	0.3777885989952563
chr1	109371722	109372123	401	*	p53 toxic	46800	XRCC4	0.31253420191810016
chr1	109372122	109372523	401	*	p53 toxic	47200	XRCC4	0.4098433905706144
chr1	109372522	109372923	401	*	p53 toxic	47600	XRCC4	0.4350292959118127
chr1	109372922	109373323	401	*	p53 toxic	48000	XRCC4	0.1934735556493079
chr1	109373322	109373723	401	*	p53 toxic	48400	XRCC4	0.23583166884662504
chr1	109373722	109374123	401	*	p53 toxic	48800	XRCC4	0.1911839258641079
chr1	109374122	109374523	401	*	p53 toxic	49200	XRCC4	0.16828764718666933
chr1	109374522	109374923	401	*	p53 toxic	49600	XRCC4	0.04006848742539746
chr1	109374922	109375323	401	*	p53 toxic	50000	XRCC4	0.1957631814212276
chr1	117106706	117107107	401	*	non toxic	-50000	XRCC4	0
chr1	117107106	117107507	401	*	non toxic	-49600	XRCC4	0.07784734699791507
chr1	117107506	117107907	401	*	non toxic	-49200	XRCC4	0.20606650675918695
chr1	117107906	117108307	401	*	non toxic	-48800	XRCC4	0.4167122721969338
chr1	117108306	117108707	401	*	non toxic	-48400	XRCC4	0.05724069632199637
chr1	117108706	117109107	401	*	non toxic	-48000	XRCC4	0.1831702282303884
chr1	117109106	117109507	401	*	non toxic	-47600	XRCC4	0.2770449701984624
chr1	117109506	117109907	401	*	non toxic	-47200	XRCC4	0.15340506941303053
chr1	117109906	117110307	401	*	non toxic	-46800	XRCC4	0.04006848742539746
chr1	117110306	117110707	401	*	non toxic	-46400	XRCC4	0.12020546227619237
chr1	117110706	117111107	401	*	non toxic	-46000	XRCC4	0.04006848742539746
chr1	117111106	117111507	401	*	non toxic	-45600	XRCC4	0.046937370984037025
chr1	117111506	117111907	401	*	non toxic	-45200	XRCC4	0.15683950792227005
chr1	117111906	117112307	401	*	non toxic	-44800	XRCC4	0.07784734699791507
chr1	117112306	117112707	401	*	non toxic	-44400	XRCC4	0.08013697485079492
chr1	117112706	117113107	401	*	non toxic	-44000	XRCC4	0.23926611062594483
chr1	117113106	117113507	401	*	non toxic	-43600	XRCC4	0.2919275512421815
chr1	117113506	117113907	401	*	non toxic	-43200	XRCC4	0.027475534234558258
chr1	117113906	117114307	401	*	non toxic	-42800	XRCC4	0.19805280927410743
chr1	117114306	117114707	401	*	non toxic	-42400	XRCC4	0.18545985608326823
chr1	117114706	117115107	401	*	non toxic	-42000	XRCC4	0.3514578754170577
chr1	117115106	117115507	401	*	non toxic	-41600	XRCC4	0.23583166884662504
chr1	117115506	117115907	401	*	non toxic	-41200	XRCC4	0.2930723662091015
chr1	117115906	117116307	401	*	non toxic	-40800	XRCC4	0.2759001562720225
chr1	117116306	117116707	401	*	non toxic	-40400	XRCC4	0.15798432184870997
chr1	117116706	117117107	401	*	non toxic	-40000	XRCC4	0.04006848742539746
chr1	117117106	117117507	401	*	non toxic	-39600	XRCC4	0.18660467000970818
chr1	117117506	117117907	401	*	non toxic	-39200	XRCC4	0.29421717909506134
chr1	117117906	117118307	401	*	non toxic	-38800	XRCC4	0.23125241447862543
chr1	117118306	117118707	401	*	non toxic	-38400	XRCC4	0.08013697485079492
chr1	117118706	117119107	401	*	non toxic	-38000	XRCC4	0.34115455245733856
chr1	117119106	117119507	401	*	non toxic	-37600	XRCC4	0.35947157468581736
chr1	117119506	117119907	401	*	non toxic	-37200	XRCC4	0.28505866768354193
chr1	117119906	117120307	401	*	non toxic	-36800	XRCC4	0.32283752903973967
chr1	117120306	117120707	401	*	non toxic	-36400	XRCC4	0.6823091092252375
chr1	117120706	117121107	401	*	non toxic	-36000	XRCC4	0.07784734699791507
chr1	117121106	117121507	401	*	non toxic	-35600	XRCC4	0.19805280927410743
chr1	117121506	117121907	401	*	non toxic	-35200	XRCC4	0.04006848742539746
chr1	117121906	117122307	401	*	non toxic	-34800	XRCC4	0.2381212966995049
chr1	117122306	117122707	401	*	non toxic	-34400	XRCC4	0.04006848742539746
chr1	117122706	117123107	401	*	non toxic	-34000	XRCC4	0.3537475032699376
chr1	117123106	117123507	401	*	non toxic	-33600	XRCC4	0.15798432184870997
chr1	117123506	117123907	401	*	non toxic	-33200	XRCC4	0.23468685492018512
chr1	117123906	117124307	401	*	non toxic	-32800	XRCC4	0.11791583442331252
chr1	117124306	117124707	401	*	non toxic	-32400	XRCC4	0.2335420409937452
chr1	117124706	117125107	401	*	non toxic	-32000	XRCC4	0.15798432184870997
chr1	117125106	117125507	401	*	non toxic	-31600	XRCC4	0.2003424372756273
chr1	117125506	117125907	401	*	non toxic	-31200	XRCC4	0.11562620657043267
chr1	117125906	117126307	401	*	non toxic	-30800	XRCC4	0.2381212966995049
chr1	117126306	117126707	401	*	non toxic	-30400	XRCC4	0.2335420436692654
chr1	117126706	117127107	401	*	non toxic	-30000	XRCC4	0.23583166884662504
chr1	117127106	117127507	401	*	non toxic	-29600	XRCC4	0.04006848742539746
chr1	117127506	117127907	401	*	non toxic	-29200	XRCC4	0.08815067233587441
chr1	117127906	117128307	401	*	non toxic	-28800	XRCC4	0.15340506614295027
chr1	117128306	117128707	401	*	non toxic	-28400	XRCC4	0
chr1	117128706	117129107	401	*	non toxic	-28000	XRCC4	0.23583166884662504
chr1	117129106	117129507	401	*	non toxic	-27600	XRCC4	0.15798432184870997
chr1	117129506	117129907	401	*	non toxic	-27200	XRCC4	0.11791583442331252
chr1	117129906	117130307	401	*	non toxic	-26800	XRCC4	0.15798432184870997
chr1	117130306	117130707	401	*	non toxic	-26400	XRCC4	0.08013697485079492
chr1	117130706	117131107	401	*	non toxic	-26000	XRCC4	0.08013697485079492
chr1	117131106	117131507	401	*	non toxic	-25600	XRCC4	0.04006848742539746
chr1	117131506	117131907	401	*	non toxic	-25200	XRCC4	0.04006848742539746
chr1	117131906	117132307	401	*	non toxic	-24800	XRCC4	0.12020546227619237
chr1	117132306	117132707	401	*	non toxic	-24400	XRCC4	0.038923673498957534
chr1	117132706	117133107	401	*	non toxic	-24000	XRCC4	0.004579255705759709
chr1	117133106	117133507	401	*	non toxic	-23600	XRCC4	0
chr1	117133506	117133907	401	*	non toxic	-23200	XRCC4	0
chr1	117133906	117134307	401	*	non toxic	-22800	XRCC4	0
chr1	117134306	117134707	401	*	non toxic	-22400	XRCC4	0
chr1	117134706	117135107	401	*	non toxic	-22000	XRCC4	0.11791583442331252
chr1	117135106	117135507	401	*	non toxic	-21600	XRCC4	0
chr1	117135506	117135907	401	*	non toxic	-21200	XRCC4	0.11791583442331252
chr1	117135906	117136307	401	*	non toxic	-20800	XRCC4	0
chr1	117136306	117136707	401	*	non toxic	-20400	XRCC4	0
chr1	117136706	117137107	401	*	non toxic	-20000	XRCC4	0.04006848742539746
chr1	117137106	117137507	401	*	non toxic	-19600	XRCC4	0
chr1	117137506	117137907	401	*	non toxic	-19200	XRCC4	0
chr1	117137906	117138307	401	*	non toxic	-18800	XRCC4	0.08929548626231434
chr1	117138306	117138707	401	*	non toxic	-18400	XRCC4	0.1545498800693902
chr1	117138706	117139107	401	*	non toxic	-18000	XRCC4	0.08013697485079492
chr1	117139106	117139507	401	*	non toxic	-17600	XRCC4	0.08013697485079492
chr1	117139506	117139907	401	*	non toxic	-17200	XRCC4	0.11791583442331252
chr1	117139906	117140307	401	*	non toxic	-16800	XRCC4	0
chr1	117140306	117140707	401	*	non toxic	-16400	XRCC4	0.04006848742539746
chr1	117140706	117141107	401	*	non toxic	-16000	XRCC4	0.19347355475746783
chr1	117141106	117141507	401	*	non toxic	-15600	XRCC4	0.15569469399583014
chr1	117141506	117141907	401	*	non toxic	-15200	XRCC4	0.12363990405551216
chr1	117141906	117142307	401	*	non toxic	-14800	XRCC4	0.12020546227619237
chr1	117142306	117142707	401	*	non toxic	-14400	XRCC4	0.08013697485079492
chr1	117142706	117143107	401	*	non toxic	-14000	XRCC4	0
chr1	117143106	117143507	401	*	non toxic	-13600	XRCC4	0
chr1	117143506	117143907	401	*	non toxic	-13200	XRCC4	0
chr1	117143906	117144307	401	*	non toxic	-12800	XRCC4	0.07784734699791507
chr1	117144306	117144707	401	*	non toxic	-12400	XRCC4	0.11791583442331252
chr1	117144706	117145107	401	*	non toxic	-12000	XRCC4	0
chr1	117145106	117145507	401	*	non toxic	-11600	XRCC4	0.0709784634392755
chr1	117145506	117145907	401	*	non toxic	-11200	XRCC4	0.08815067233587441
chr1	117145906	117146307	401	*	non toxic	-10800	XRCC4	0
chr1	117146306	117146707	401	*	non toxic	-10400	XRCC4	0.04006848742539746
chr1	117146706	117147107	401	*	non toxic	-10000	XRCC4	0.08013697485079492
chr1	117147106	117147507	401	*	non toxic	-9600	XRCC4	0.07784734699791507
chr1	117147506	117147907	401	*	non toxic	-9200	XRCC4	0
chr1	117147906	117148307	401	*	non toxic	-8800	XRCC4	0.04006848742539746
chr1	117148306	117148707	401	*	non toxic	-8400	XRCC4	0
chr1	117148706	117149107	401	*	non toxic	-8000	XRCC4	0.04006848742539746
chr1	117149106	117149507	401	*	non toxic	-7600	XRCC4	0.06639920773351579
chr1	117149506	117149907	401	*	non toxic	-7200	XRCC4	0.05724069632199637
chr1	117149906	117150307	401	*	non toxic	-6800	XRCC4	0.0503718127633568
chr1	117150306	117150707	401	*	non toxic	-6400	XRCC4	0.11104695086467296
chr1	117150706	117151107	401	*	non toxic	-6000	XRCC4	0.04006848742539746
chr1	117151106	117151507	401	*	non toxic	-5600	XRCC4	0.04006848742539746
chr1	117151506	117151907	401	*	non toxic	-5200	XRCC4	0.08013697485079492
chr1	117151906	117152307	401	*	non toxic	-4800	XRCC4	0.15340506614295027
chr1	117152306	117152707	401	*	non toxic	-4400	XRCC4	0.12020546227619237
chr1	117152706	117153107	401	*	non toxic	-4000	XRCC4	0.08013697485079492
chr1	117153106	117153507	401	*	non toxic	-3600	XRCC4	0.07555771914503522
chr1	117153506	117153907	401	*	non toxic	-3200	XRCC4	0.125929531908392
chr1	117153906	117154307	401	*	non toxic	-2800	XRCC4	0.04006848742539746
chr1	117154306	117154707	401	*	non toxic	-2400	XRCC4	0
chr1	117154706	117155107	401	*	non toxic	-2000	XRCC4	0.04006848742539746
chr1	117155106	117155507	401	*	non toxic	-1600	XRCC4	0.11791583442331252
chr1	117155506	117155907	401	*	non toxic	-1200	XRCC4	0.08013697485079492
chr1	117155906	117156307	401	*	non toxic	-800	XRCC4	0.04006848742539746
chr1	117156306	117156707	401	*	non toxic	-400	XRCC4	0.08013697485079492
chr1	117156706	117157107	401	*	non toxic	0	XRCC4	0
chr1	117157106	117157507	401	*	non toxic	400	XRCC4	0.04006848742539746
chr1	117157506	117157907	401	*	non toxic	800	XRCC4	0
chr1	117157906	117158307	401	*	non toxic	1200	XRCC4	0.04006848742539746
chr1	117158306	117158707	401	*	non toxic	1600	XRCC4	0
chr1	117158706	117159107	401	*	non toxic	2000	XRCC4	0
chr1	117159106	117159507	401	*	non toxic	2400	XRCC4	0.04006848742539746
chr1	117159506	117159907	401	*	non toxic	2800	XRCC4	0
chr1	117159906	117160307	401	*	non toxic	3200	XRCC4	0.04006848742539746
chr1	117160306	117160707	401	*	non toxic	3600	XRCC4	0.04006848742539746
chr1	117160706	117161107	401	*	non toxic	4000	XRCC4	0
chr1	117161106	117161507	401	*	non toxic	4400	XRCC4	0.04006848742539746
chr1	117161506	117161907	401	*	non toxic	4800	XRCC4	0.11219176479111288
chr1	117161906	117162307	401	*	non toxic	5200	XRCC4	0.08929548626231434
chr1	117162306	117162707	401	*	non toxic	5600	XRCC4	0
chr1	117162706	117163107	401	*	non toxic	6000	XRCC4	0.07784734699791507
chr1	117163106	117163507	401	*	non toxic	6400	XRCC4	0
chr1	117163506	117163907	401	*	non toxic	6800	XRCC4	0.11333658302811316
chr1	117163906	117164307	401	*	non toxic	7200	XRCC4	0.04006848742539746
chr1	117164306	117164707	401	*	non toxic	7600	XRCC4	0.1534050664402303
chr1	117164706	117165107	401	*	non toxic	8000	XRCC4	0.11333657871755282
chr1	117165106	117165507	401	*	non toxic	8400	XRCC4	0.008013697485079492
chr1	117165506	117165907	401	*	non toxic	8800	XRCC4	0
chr1	117165906	117166307	401	*	non toxic	9200	XRCC4	0
chr1	117166306	117166707	401	*	non toxic	9600	XRCC4	0
chr1	117166706	117167107	401	*	non toxic	10000	XRCC4	0.07784734699791507
chr1	117167106	117167507	401	*	non toxic	10400	XRCC4	0.07784734699791507
chr1	117167506	117167907	401	*	non toxic	10800	XRCC4	0.08013697485079492
chr1	117167906	117168307	401	*	non toxic	11200	XRCC4	0.04006848742539746
chr1	117168306	117168707	401	*	non toxic	11600	XRCC4	0
chr1	117168706	117169107	401	*	non toxic	12000	XRCC4	0.08013697485079492
chr1	117169106	117169507	401	*	non toxic	12400	XRCC4	0
chr1	117169506	117169907	401	*	non toxic	12800	XRCC4	0.04006848742539746
chr1	117169906	117170307	401	*	non toxic	13200	XRCC4	0.15798432184870997
chr1	117170306	117170707	401	*	non toxic	13600	XRCC4	0
chr1	117170706	117171107	401	*	non toxic	14000	XRCC4	0.1797357864510686
chr1	117171106	117171507	401	*	non toxic	14400	XRCC4	0.10303325337959347
chr1	117171506	117171907	401	*	non toxic	14800	XRCC4	0
chr1	117171906	117172307	401	*	non toxic	15200	XRCC4	0
chr1	117172306	117172707	401	*	non toxic	15600	XRCC4	0.04006848742539746
chr1	117172706	117173107	401	*	non toxic	16000	XRCC4	0
chr1	117173106	117173507	401	*	non toxic	16400	XRCC4	0.11791583442331252
chr1	117173506	117173907	401	*	non toxic	16800	XRCC4	0
chr1	117173906	117174307	401	*	non toxic	17200	XRCC4	0.08013697485079492
chr1	117174306	117174707	401	*	non toxic	17600	XRCC4	0.04006848742539746
chr1	117174706	117175107	401	*	non toxic	18000	XRCC4	0.07784734699791507
chr1	117175106	117175507	401	*	non toxic	18400	XRCC4	0.11791583442331252
chr1	117175506	117175907	401	*	non toxic	18800	XRCC4	0.1957631815698676
chr1	117175906	117176307	401	*	non toxic	19200	XRCC4	0.07784734699791507
chr1	117176306	117176707	401	*	non toxic	19600	XRCC4	0.04006848742539746
chr1	117176706	117177107	401	*	non toxic	20000	XRCC4	0.04006848742539746
chr1	117177106	117177507	401	*	non toxic	20400	XRCC4	0.07784734699791507
chr1	117177506	117177907	401	*	non toxic	20800	XRCC4	0.11791583442331252
chr1	117177906	117178307	401	*	non toxic	21200	XRCC4	0
chr1	117178306	117178707	401	*	non toxic	21600	XRCC4	0.04006848742539746
chr1	117178706	117179107	401	*	non toxic	22000	XRCC4	0.04006848742539746
chr1	117179106	117179507	401	*	non toxic	22400	XRCC4	0
chr1	117179506	117179907	401	*	non toxic	22800	XRCC4	0.2667416502115435
chr1	117179906	117180307	401	*	non toxic	23200	XRCC4	0
chr1	117180306	117180707	401	*	non toxic	23600	XRCC4	0.07784734699791507
chr1	117180706	117181107	401	*	non toxic	24000	XRCC4	0.11791583442331252
chr1	117181106	117181507	401	*	non toxic	24400	XRCC4	0
chr1	117181506	117181907	401	*	non toxic	24800	XRCC4	0.21980427878158645
chr1	117181906	117182307	401	*	non toxic	25200	XRCC4	0.04006848742539746
chr1	117182306	117182707	401	*	non toxic	25600	XRCC4	0
chr1	117182706	117183107	401	*	non toxic	26000	XRCC4	0.04006848742539746
chr1	117183106	117183507	401	*	non toxic	26400	XRCC4	0
chr1	117183506	117183907	401	*	non toxic	26800	XRCC4	0.04006848742539746
chr1	117183906	117184307	401	*	non toxic	27200	XRCC4	0.07784734699791507
chr1	117184306	117184707	401	*	non toxic	27600	XRCC4	0
chr1	117184706	117185107	401	*	non toxic	28000	XRCC4	0.04006848742539746
chr1	117185106	117185507	401	*	non toxic	28400	XRCC4	0.08013697485079492
chr1	117185506	117185907	401	*	non toxic	28800	XRCC4	0.07784734699791507
chr1	117185906	117186307	401	*	non toxic	29200	XRCC4	0.10417806730603339
chr1	117186306	117186707	401	*	non toxic	29600	XRCC4	0.019461836749478767
chr1	117186706	117187107	401	*	non toxic	30000	XRCC4	0
chr1	117187106	117187507	401	*	non toxic	30400	XRCC4	0
chr1	117187506	117187907	401	*	non toxic	30800	XRCC4	0
chr1	117187906	117188307	401	*	non toxic	31200	XRCC4	0
chr1	117188306	117188707	401	*	non toxic	31600	XRCC4	0.05266144061623666
chr1	117188706	117189107	401	*	non toxic	32000	XRCC4	0.03090997601387804
chr1	117189106	117189507	401	*	non toxic	32400	XRCC4	0
chr1	117189506	117189907	401	*	non toxic	32800	XRCC4	0.04006848742539746
chr1	117189906	117190307	401	*	non toxic	33200	XRCC4	0.11562620657043267
chr1	117190306	117190707	401	*	non toxic	33600	XRCC4	0.04006848742539746
chr1	117190706	117191107	401	*	non toxic	34000	XRCC4	0.14424655829879113
chr1	117191106	117191507	401	*	non toxic	34400	XRCC4	0.08815067233587441
chr1	117191506	117191907	401	*	non toxic	34800	XRCC4	0.04006848742539746
chr1	117191906	117192307	401	*	non toxic	35200	XRCC4	0.04006848742539746
chr1	117192306	117192707	401	*	non toxic	35600	XRCC4	0
chr1	117192706	117193107	401	*	non toxic	36000	XRCC4	0
chr1	117193106	117193507	401	*	non toxic	36400	XRCC4	0.07784734699791507
chr1	117193506	117193907	401	*	non toxic	36800	XRCC4	0.09387474196807405
chr1	117193906	117194307	401	*	non toxic	37200	XRCC4	0.027475534234558258
chr1	117194306	117194707	401	*	non toxic	37600	XRCC4	0
chr1	117194706	117195107	401	*	non toxic	38000	XRCC4	0
chr1	117195106	117195507	401	*	non toxic	38400	XRCC4	0
chr1	117195506	117195907	401	*	non toxic	38800	XRCC4	0
chr1	117195906	117196307	401	*	non toxic	39200	XRCC4	0.113336581095793
chr1	117196306	117196707	401	*	non toxic	39600	XRCC4	0.07784734699791507
chr1	117196706	117197107	401	*	non toxic	40000	XRCC4	0.09272992804163412
chr1	117197106	117197507	401	*	non toxic	40400	XRCC4	0.03090997601387804
chr1	117197506	117197907	401	*	non toxic	40800	XRCC4	0.03434441779319782
chr1	117197906	117198307	401	*	non toxic	41200	XRCC4	0.009158511411519419
chr1	117198306	117198707	401	*	non toxic	41600	XRCC4	0
chr1	117198706	117199107	401	*	non toxic	42000	XRCC4	0.08013697485079492
chr1	117199106	117199507	401	*	non toxic	42400	XRCC4	0
chr1	117199506	117199907	401	*	non toxic	42800	XRCC4	0.08013697485079492
chr1	117199906	117200307	401	*	non toxic	43200	XRCC4	0.04006848742539746
chr1	117200306	117200707	401	*	non toxic	43600	XRCC4	0.12020546227619237
chr1	117200706	117201107	401	*	non toxic	44000	XRCC4	0.0011448139264399273
chr1	117201106	117201507	401	*	non toxic	44400	XRCC4	0.08013697485079492
chr1	117201506	117201907	401	*	non toxic	44800	XRCC4	0.08013697485079492
chr1	117201906	117202307	401	*	non toxic	45200	XRCC4	0
chr1	117202306	117202707	401	*	non toxic	45600	XRCC4	0
chr1	117202706	117203107	401	*	non toxic	46000	XRCC4	0.07784734699791507
chr1	117203106	117203507	401	*	non toxic	46400	XRCC4	0.1671428332602294
chr1	117203506	117203907	401	*	non toxic	46800	XRCC4	0.19118392631002792
chr1	117203906	117204307	401	*	non toxic	47200	XRCC4	0.08929548626231434
chr1	117204306	117204707	401	*	non toxic	47600	XRCC4	0.19003911178902794
chr1	117204706	117205107	401	*	non toxic	48000	XRCC4	0.0503718127633568
chr1	117205106	117205507	401	*	non toxic	48400	XRCC4	0.2644520180481033
chr1	117205506	117205907	401	*	non toxic	48800	XRCC4	0.45563594688501147
chr1	117205906	117206307	401	*	non toxic	49200	XRCC4	0.19919762320054737
chr1	117206306	117206707	401	*	non toxic	49600	XRCC4	0.12363990405551216
chr1	117206706	117207107	401	*	non toxic	50000	XRCC4	0.3422993674242586
chr1	11914063	11914464	401	*	non toxic	-50000	XRCC4	0.04006848742539746
chr1	11914463	11914864	401	*	non toxic	-49600	XRCC4	0.08471623055655463
chr1	11914863	11915264	401	*	non toxic	-49200	XRCC4	0.18202541430394845
chr1	11915263	11915664	401	*	non toxic	-48800	XRCC4	0.09387474196807405
chr1	11915663	11916064	401	*	non toxic	-48400	XRCC4	0.08013697485079492
chr1	11916063	11916464	401	*	non toxic	-48000	XRCC4	0.13050878954647188
chr1	11916463	11916864	401	*	non toxic	-47600	XRCC4	0.2575831340435437
chr1	11916863	11917264	401	*	non toxic	-47200	XRCC4	0.14424655473143086
chr1	11917263	11917664	401	*	non toxic	-46800	XRCC4	0.2930723651686214
chr1	11917663	11918064	401	*	non toxic	-46400	XRCC4	0.04006848742539746
chr1	11918063	11918464	401	*	non toxic	-46000	XRCC4	0.15798432184870997
chr1	11918463	11918864	401	*	non toxic	-45600	XRCC4	0.3125342020667402
chr1	11918863	11919264	401	*	non toxic	-45200	XRCC4	0.16027394970158984
chr1	11919263	11919664	401	*	non toxic	-44800	XRCC4	0.23583166884662504
chr1	11919663	11920064	401	*	non toxic	-44400	XRCC4	0.11791583442331252
chr1	11920063	11920464	401	*	non toxic	-44000	XRCC4	0.1465361825843107
chr1	11920463	11920864	401	*	non toxic	-43600	XRCC4	0.2129353903178265
chr1	11920863	11921264	401	*	non toxic	-43200	XRCC4	0.23583166884662504
chr1	11921263	11921664	401	*	non toxic	-42800	XRCC4	0.28047941420738237
chr1	11921663	11922064	401	*	non toxic	-42400	XRCC4	0.07326809129215535
chr1	11922063	11922464	401	*	non toxic	-42000	XRCC4	0.17859097311918873
chr1	11922463	11922864	401	*	non toxic	-41600	XRCC4	0.3342856672636589
chr1	11922863	11923264	401	*	non toxic	-41200	XRCC4	0.3136790158445401
chr1	11923263	11923664	401	*	non toxic	-40800	XRCC4	0.11791583442331252
chr1	11923663	11924064	401	*	non toxic	-40400	XRCC4	0.191183927201868
chr1	11924063	11924464	401	*	non toxic	-40000	XRCC4	0.21064576246494665
chr1	11924463	11924864	401	*	non toxic	-39600	XRCC4	0.22438352958222577
chr1	11924863	11925264	401	*	non toxic	-39200	XRCC4	0.3113893915590205
chr1	11925263	11925664	401	*	non toxic	-38800	XRCC4	0.029765162087438114
chr1	11925663	11926064	401	*	non toxic	-38400	XRCC4	0.17057727935010952
chr1	11926063	11926464	401	*	non toxic	-38000	XRCC4	0.04006848742539746
chr1	11926463	11926864	401	*	non toxic	-37600	XRCC4	0.06754402180859573
chr1	11926863	11927264	401	*	non toxic	-37200	XRCC4	0.1728669033383491
chr1	11927263	11927664	401	*	non toxic	-36800	XRCC4	0.03548923171963775
chr1	11927663	11928064	401	*	non toxic	-36400	XRCC4	0.2095009485385067
chr1	11928063	11928464	401	*	non toxic	-36000	XRCC4	0.17744616127370896
chr1	11928463	11928864	401	*	non toxic	-35600	XRCC4	0.29536199629158155
chr1	11928863	11929264	401	*	non toxic	-35200	XRCC4	0.12020546227619237
chr1	11929263	11929664	401	*	non toxic	-34800	XRCC4	0.2014872510534272
chr1	11929663	11930064	401	*	non toxic	-34400	XRCC4	0.19805280927410743
chr1	11930063	11930464	401	*	non toxic	-34000	XRCC4	0.3205478994031797
chr1	11930463	11930864	401	*	non toxic	-33600	XRCC4	0.11104695086467296
chr1	11930863	11931264	401	*	non toxic	-33200	XRCC4	0.0503718127633568
chr1	11931263	11931664	401	*	non toxic	-32800	XRCC4	0.15798432184870997
chr1	11931663	11932064	401	*	non toxic	-32400	XRCC4	0
chr1	11932063	11932464	401	*	non toxic	-32000	XRCC4	0.3068101340695807
chr1	11932463	11932864	401	*	non toxic	-31600	XRCC4	0.3789334148540164
chr1	11932863	11933264	401	*	non toxic	-31200	XRCC4	0.19919762320054737
chr1	11933263	11933664	401	*	non toxic	-30800	XRCC4	0.0961643698209539
chr1	11933663	11934064	401	*	non toxic	-30400	XRCC4	0.33199604015397904
chr1	11934063	11934464	401	*	non toxic	-30000	XRCC4	0.3171134576238599
chr1	11934463	11934864	401	*	non toxic	-29600	XRCC4	0.22896278722030564
chr1	11934863	11935264	401	*	non toxic	-29200	XRCC4	0.16027394970158984
chr1	11935263	11935664	401	*	non toxic	-28800	XRCC4	0.1831702282303884
chr1	11935663	11936064	401	*	non toxic	-28400	XRCC4	0.2060665112183873
chr1	11936063	11936464	401	*	non toxic	-28000	XRCC4	0.10761250908535318
chr1	11936463	11936864	401	*	non toxic	-27600	XRCC4	0.1339432293934715
chr1	11936863	11937264	401	*	non toxic	-27200	XRCC4	0.12020546227619237
chr1	11937263	11937664	401	*	non toxic	-26800	XRCC4	0.11448139264399274
chr1	11937663	11938064	401	*	non toxic	-26400	XRCC4	0.12707434583483193
chr1	11938063	11938464	401	*	non toxic	-26000	XRCC4	0.08013697485079492
chr1	11938463	11938864	401	*	non toxic	-25600	XRCC4	0.12020546227619237
chr1	11938863	11939264	401	*	non toxic	-25200	XRCC4	0.14997062436363048
chr1	11939263	11939664	401	*	non toxic	-24800	XRCC4	0.1339432293934715
chr1	11939663	11940064	401	*	non toxic	-24400	XRCC4	0.16027394970158984
chr1	11940063	11940464	401	*	non toxic	-24000	XRCC4	0.2919275512421815
chr1	11940463	11940864	401	*	non toxic	-23600	XRCC4	0.21179057639138657
chr1	11940863	11941264	401	*	non toxic	-23200	XRCC4	0.28047941376146235
chr1	11941263	11941664	401	*	non toxic	-22800	XRCC4	0.08013697485079492
chr1	11941663	11942064	401	*	non toxic	-22400	XRCC4	0.0961643698209539
chr1	11942063	11942464	401	*	non toxic	-22000	XRCC4	0.10532288123247333
chr1	11942463	11942864	401	*	non toxic	-21600	XRCC4	0.12020546227619237
chr1	11942863	11943264	401	*	non toxic	-21200	XRCC4	0.13623285724635137
chr1	11943263	11943664	401	*	non toxic	-20800	XRCC4	0.26559683093406317
chr1	11943663	11944064	401	*	non toxic	-20400	XRCC4	0.2747553447238228
chr1	11944063	11944464	401	*	non toxic	-20000	XRCC4	0.269031273159303
chr1	11944463	11944864	401	*	non toxic	-19600	XRCC4	0.04006848742539746
chr1	11944863	11945264	401	*	non toxic	-19200	XRCC4	0.11791583442331252
chr1	11945263	11945664	401	*	non toxic	-18800	XRCC4	0.23468685492018512
chr1	11945663	11946064	401	*	non toxic	-18400	XRCC4	0.1671428334088694
chr1	11946063	11946464	401	*	non toxic	-18000	XRCC4	0.16599801933378946
chr1	11946463	11946864	401	*	non toxic	-17600	XRCC4	0.25987276382874375
chr1	11946863	11947264	401	*	non toxic	-17200	XRCC4	0.12821915976127188
chr1	11947263	11947664	401	*	non toxic	-16800	XRCC4	0.08013697485079492
chr1	11947663	11948064	401	*	non toxic	-16400	XRCC4	0.08013697485079492
chr1	11948063	11948464	401	*	non toxic	-16000	XRCC4	0.08013697485079492
chr1	11948463	11948864	401	*	non toxic	-15600	XRCC4	0.25414869166966386
chr1	11948863	11949264	401	*	non toxic	-15200	XRCC4	0.12363990405551216
chr1	11949263	11949664	401	*	non toxic	-14800	XRCC4	0.21179057728322664
chr1	11949663	11950064	401	*	non toxic	-14400	XRCC4	0.04006848742539746
chr1	11950063	11950464	401	*	non toxic	-14000	XRCC4	0.27361053079738284
chr1	11950463	11950864	401	*	non toxic	-13600	XRCC4	0.2003424371269873
chr1	11950863	11951264	401	*	non toxic	-13200	XRCC4	0.09272992804163412
chr1	11951263	11951664	401	*	non toxic	-12800	XRCC4	0.16485320540734955
chr1	11951663	11952064	401	*	non toxic	-12400	XRCC4	0.12020546227619237
chr1	11952063	11952464	401	*	non toxic	-12000	XRCC4	0.29994124872726097
chr1	11952463	11952864	401	*	non toxic	-11600	XRCC4	0.15798432184870997
chr1	11952863	11953264	401	*	non toxic	-11200	XRCC4	0.17744616127370896
chr1	11953263	11953664	401	*	non toxic	-10800	XRCC4	0.23583166884662504
chr1	11953663	11954064	401	*	non toxic	-10400	XRCC4	0.19461836764342766
chr1	11954063	11954464	401	*	non toxic	-10000	XRCC4	0.04006848742539746
chr1	11954463	11954864	401	*	non toxic	-9600	XRCC4	0.04006848742539746
chr1	11954863	11955264	401	*	non toxic	-9200	XRCC4	0.19347355728434804
chr1	11955263	11955664	401	*	non toxic	-8800	XRCC4	0.2678864610165432
chr1	11955663	11956064	401	*	non toxic	-8400	XRCC4	0.12020546227619237
chr1	11956063	11956464	401	*	non toxic	-8000	XRCC4	0.04006848742539746
chr1	11956463	11956864	401	*	non toxic	-7600	XRCC4	0.08013697485079492
chr1	11956863	11957264	401	*	non toxic	-7200	XRCC4	0.08013697485079492
chr1	11957263	11957664	401	*	non toxic	-6800	XRCC4	0.10417806730603339
chr1	11957663	11958064	401	*	non toxic	-6400	XRCC4	0.05724069632199637
chr1	11958063	11958464	401	*	non toxic	-6000	XRCC4	0.11791583442331252
chr1	11958463	11958864	401	*	non toxic	-5600	XRCC4	0.08013697485079492
chr1	11958863	11959264	401	*	non toxic	-5200	XRCC4	0.2759001562720225
chr1	11959263	11959664	401	*	non toxic	-4800	XRCC4	0.1831702282303884
chr1	11959663	11960064	401	*	non toxic	-4400	XRCC4	0.05724069632199637
chr1	11960063	11960464	401	*	non toxic	-4000	XRCC4	0.07784734699791507
chr1	11960463	11960864	401	*	non toxic	-3600	XRCC4	0.0709784634392755
chr1	11960863	11961264	401	*	non toxic	-3200	XRCC4	0.13165360154059166
chr1	11961263	11961664	401	*	non toxic	-2800	XRCC4	0.15683950792227005
chr1	11961663	11962064	401	*	non toxic	-2400	XRCC4	0.04006848742539746
chr1	11962063	11962464	401	*	non toxic	-2000	XRCC4	0.12020546227619237
chr1	11962463	11962864	401	*	non toxic	-1600	XRCC4	0.08013697485079492
chr1	11962863	11963264	401	*	non toxic	-1200	XRCC4	0.04006848742539746
chr1	11963263	11963664	401	*	non toxic	-800	XRCC4	0.16027394970158984
chr1	11963663	11964064	401	*	non toxic	-400	XRCC4	0.07784734699791507
chr1	11964063	11964464	401	*	non toxic	0	XRCC4	0.12020546227619237
chr1	11964463	11964864	401	*	non toxic	400	XRCC4	0.14653618466527088
chr1	11964863	11965264	401	*	non toxic	800	XRCC4	0.15798432184870997
chr1	11965263	11965664	401	*	non toxic	1200	XRCC4	0.08013697485079492
chr1	11965663	11966064	401	*	non toxic	1600	XRCC4	0.12020546227619237
chr1	11966063	11966464	401	*	non toxic	2000	XRCC4	0.2003424371269873
chr1	11966463	11966864	401	*	non toxic	2400	XRCC4	0.08471623055655463
chr1	11966863	11967264	401	*	non toxic	2800	XRCC4	0.2713209005662628
chr1	11967263	11967664	401	*	non toxic	3200	XRCC4	0.19118392675594795
chr1	11967663	11968064	401	*	non toxic	3600	XRCC4	0.15798432184870997
chr1	11968063	11968464	401	*	non toxic	4000	XRCC4	0.22896278573390552
chr1	11968463	11968864	401	*	non toxic	4400	XRCC4	0.3640508286078969
chr1	11968863	11969264	401	*	non toxic	4800	XRCC4	0.3892367382596556
chr1	11969263	11969664	401	*	non toxic	5200	XRCC4	0.02633072030811833
chr1	11969663	11970064	401	*	non toxic	5600	XRCC4	0.09730918374739383
chr1	11970063	11970464	401	*	non toxic	6000	XRCC4	0.04006848742539746
chr1	11970463	11970864	401	*	non toxic	6400	XRCC4	0.11791583442331252
chr1	11970863	11971264	401	*	non toxic	6800	XRCC4	0.16141876362802976
chr1	11971263	11971664	401	*	non toxic	7200	XRCC4	0.03090997601387804
chr1	11971663	11972064	401	*	non toxic	7600	XRCC4	0.2507142498903441
chr1	11972063	11972464	401	*	non toxic	8000	XRCC4	0.08013697485079492
chr1	11972463	11972864	401	*	non toxic	8400	XRCC4	0.04006848742539746
chr1	11972863	11973264	401	*	non toxic	8800	XRCC4	0.08013697485079492
chr1	11973263	11973664	401	*	non toxic	9200	XRCC4	0.07441290521859528
chr1	11973663	11974064	401	*	non toxic	9600	XRCC4	0.29994125184870124
chr1	11974063	11974464	401	*	non toxic	10000	XRCC4	0.29765162087438113
chr1	11974463	11974864	401	*	non toxic	10400	XRCC4	0.046937370984037025
chr1	11974863	11975264	401	*	non toxic	10800	XRCC4	0.1831702282303884
chr1	11975263	11975664	401	*	non toxic	11200	XRCC4	0.1167710204968726
chr1	11975663	11976064	401	*	non toxic	11600	XRCC4	0.1831702282303884
chr1	11976063	11976464	401	*	non toxic	12000	XRCC4	0.07784734699791507
chr1	11976463	11976864	401	*	non toxic	12400	XRCC4	0.1167710204968726
chr1	11976863	11977264	401	*	non toxic	12800	XRCC4	0.23125241462726545
chr1	11977263	11977664	401	*	non toxic	13200	XRCC4	0.13508804331991142
chr1	11977663	11978064	401	*	non toxic	13600	XRCC4	0.06639920773351579
chr1	11978063	11978464	401	*	non toxic	14000	XRCC4	0.23010759921442542
chr1	11978463	11978864	401	*	non toxic	14400	XRCC4	0.12592953458391223
chr1	11978863	11979264	401	*	non toxic	14800	XRCC4	0.38923673543549536
chr1	11979263	11979664	401	*	non toxic	15200	XRCC4	0.1911839282423481
chr1	11979663	11980064	401	*	non toxic	15600	XRCC4	0.15798432184870997
chr1	11980063	11980464	401	*	non toxic	16000	XRCC4	0.04006848742539746
chr1	11980463	11980864	401	*	non toxic	16400	XRCC4	0.17057727503954917
chr1	11980863	11981264	401	*	non toxic	16800	XRCC4	0.1465361837734308
chr1	11981263	11981664	401	*	non toxic	17200	XRCC4	0.19805280927410743
chr1	11981663	11982064	401	*	non toxic	17600	XRCC4	0
chr1	11982063	11982464	401	*	non toxic	18000	XRCC4	0.08013697485079492
chr1	11982463	11982864	401	*	non toxic	18400	XRCC4	0.08013697485079492
chr1	11982863	11983264	401	*	non toxic	18800	XRCC4	0
chr1	11983263	11983664	401	*	non toxic	19200	XRCC4	0.08013697485079492
chr1	11983663	11984064	401	*	non toxic	19600	XRCC4	0.12020546227619237
chr1	11984063	11984464	401	*	non toxic	20000	XRCC4	0.12936397576867195
chr1	11984463	11984864	401	*	non toxic	20400	XRCC4	0.10532288123247333
chr1	11984863	11985264	401	*	non toxic	20800	XRCC4	0.19919762320054737
chr1	11985263	11985664	401	*	non toxic	21200	XRCC4	0.04006848742539746
chr1	11985663	11986064	401	*	non toxic	21600	XRCC4	0
chr1	11986063	11986464	401	*	non toxic	22000	XRCC4	0
chr1	11986463	11986864	401	*	non toxic	22400	XRCC4	0.16027394970158984
chr1	11986863	11987264	401	*	non toxic	22800	XRCC4	0.11562620657043267
chr1	11987263	11987664	401	*	non toxic	23200	XRCC4	0
chr1	11987663	11988064	401	*	non toxic	23600	XRCC4	0.0251859063816784
chr1	11988063	11988464	401	*	non toxic	24000	XRCC4	0.0835714166301147
chr1	11988463	11988864	401	*	non toxic	24400	XRCC4	0.0583855102484363
chr1	11988863	11989264	401	*	non toxic	24800	XRCC4	0.08013697485079492
chr1	11989263	11989664	401	*	non toxic	25200	XRCC4	0
chr1	11989663	11990064	401	*	non toxic	25600	XRCC4	0.04006848742539746
chr1	11990063	11990464	401	*	non toxic	26000	XRCC4	0.12020546227619237
chr1	11990463	11990864	401	*	non toxic	26400	XRCC4	0.21064576246494665
chr1	11990863	11991264	401	*	non toxic	26800	XRCC4	0.09730918374739383
chr1	11991263	11991664	401	*	non toxic	27200	XRCC4	0.16027394970158984
chr1	11991663	11992064	401	*	non toxic	27600	XRCC4	0.05609588239555644
chr1	11992063	11992464	401	*	non toxic	28000	XRCC4	0.04464774313115717
chr1	11992463	11992864	401	*	non toxic	28400	XRCC4	0.23697648277306496
chr1	11992863	11993264	401	*	non toxic	28800	XRCC4	0.15798432184870997
chr1	11993263	11993664	401	*	non toxic	29200	XRCC4	0.15340506614295027
chr1	11993663	11994064	401	*	non toxic	29600	XRCC4	0.16141876362802976
chr1	11994063	11994464	401	*	non toxic	30000	XRCC4	0.38694710713669545
chr1	11994463	11994864	401	*	non toxic	30400	XRCC4	0.16599801933378946
chr1	11994863	11995264	401	*	non toxic	30800	XRCC4	0.19347355356834772
chr1	11995263	11995664	401	*	non toxic	31200	XRCC4	0.19347355609522793
chr1	11995663	11996064	401	*	non toxic	31600	XRCC4	0.15798432184870997
chr1	11996063	11996464	401	*	non toxic	32000	XRCC4	0.3136790158445401
chr1	11996463	11996864	401	*	non toxic	32400	XRCC4	0.0835714166301147
chr1	11996863	11997264	401	*	non toxic	32800	XRCC4	0.15798432184870997
chr1	11997263	11997664	401	*	non toxic	33200	XRCC4	0.16027394970158984
chr1	11997663	11998064	401	*	non toxic	33600	XRCC4	0.08013697485079492
chr1	11998063	11998464	401	*	non toxic	34000	XRCC4	0.08586104448299456
chr1	11998463	11998864	401	*	non toxic	34400	XRCC4	0.15798432184870997
chr1	11998863	11999264	401	*	non toxic	34800	XRCC4	0.2003424371269873
chr1	11999263	11999664	401	*	non toxic	35200	XRCC4	0.19805280927410743
chr1	11999663	12000064	401	*	non toxic	35600	XRCC4	0.04006848742539746
chr1	12000063	12000464	401	*	non toxic	36000	XRCC4	0.1934735555006679
chr1	12000463	12000864	401	*	non toxic	36400	XRCC4	0.05953032417487623
chr1	12000863	12001264	401	*	non toxic	36800	XRCC4	0.21064576246494665
chr1	12001263	12001664	401	*	non toxic	37200	XRCC4	0.17172208896598912
chr1	12001663	12002064	401	*	non toxic	37600	XRCC4	0.11791583442331252
chr1	12002063	12002464	401	*	non toxic	38000	XRCC4	0.08013697485079492
chr1	12002463	12002864	401	*	non toxic	38400	XRCC4	0.2186594632201064
chr1	12002863	12003264	401	*	non toxic	38800	XRCC4	0.13165360154059166
chr1	12003263	12003664	401	*	non toxic	39200	XRCC4	0
chr1	12003663	12004064	401	*	non toxic	39600	XRCC4	0.15798432184870997
chr1	12004063	12004464	401	*	non toxic	40000	XRCC4	0.07784734699791507
chr1	12004463	12004864	401	*	non toxic	40400	XRCC4	0.1373776711727913
chr1	12004863	12005264	401	*	non toxic	40800	XRCC4	0.2884931094628617
chr1	12005263	12005664	401	*	non toxic	41200	XRCC4	0.21064576528910686
chr1	12005663	12006064	401	*	non toxic	41600	XRCC4	0.03090997601387804
chr1	12006063	12006464	401	*	non toxic	42000	XRCC4	0.4167122717510138
chr1	12006463	12006864	401	*	non toxic	42400	XRCC4	0.30223087658014086
chr1	12006863	12007264	401	*	non toxic	42800	XRCC4	0.2014872510534272
chr1	12007263	12007664	401	*	non toxic	43200	XRCC4	0.08815067367363452
chr1	12007663	12008064	401	*	non toxic	43600	XRCC4	0.26903127271338295
chr1	12008063	12008464	401	*	non toxic	44000	XRCC4	0.1385224850992312
chr1	12008463	12008864	401	*	non toxic	44400	XRCC4	0.10417806730603339
chr1	12008863	12009264	401	*	non toxic	44800	XRCC4	0.16027394970158984
chr1	12009263	12009664	401	*	non toxic	45200	XRCC4	0
chr1	12009663	12010064	401	*	non toxic	45600	XRCC4	0.12020546227619237
chr1	12010063	12010464	401	*	non toxic	46000	XRCC4	0.1957631814212276
chr1	12010463	12010864	401	*	non toxic	46400	XRCC4	0.23583166884662504
chr1	12010863	12011264	401	*	non toxic	46800	XRCC4	0.04006848742539746
chr1	12011263	12011664	401	*	non toxic	47200	XRCC4	0.09845399767383375
chr1	12011663	12012064	401	*	non toxic	47600	XRCC4	0.08128178877723484
chr1	12012063	12012464	401	*	non toxic	48000	XRCC4	0.30681013317774064
chr1	12012463	12012864	401	*	non toxic	48400	XRCC4	0.4086985790224147
chr1	12012863	12013264	401	*	non toxic	48800	XRCC4	0.16485320540734955
chr1	12013263	12013664	401	*	non toxic	49200	XRCC4	0.11791583442331252
chr1	12013663	12014064	401	*	non toxic	49600	XRCC4	0.08013697485079492
chr1	12014063	12014464	401	*	non toxic	50000	XRCC4	0.04006848742539746
chr1	13233778	13234179	401	*	non toxic	-50000	XRCC4	0
chr1	13234178	13234579	401	*	non toxic	-49600	XRCC4	0
chr1	13234578	13234979	401	*	non toxic	-49200	XRCC4	0
chr1	13234978	13235379	401	*	non toxic	-48800	XRCC4	0
chr1	13235378	13235779	401	*	non toxic	-48400	XRCC4	0
chr1	13235778	13236179	401	*	non toxic	-48000	XRCC4	0
chr1	13236178	13236579	401	*	non toxic	-47600	XRCC4	0
chr1	13236578	13236979	401	*	non toxic	-47200	XRCC4	0
chr1	13236978	13237379	401	*	non toxic	-46800	XRCC4	0
chr1	13237378	13237779	401	*	non toxic	-46400	XRCC4	0
chr1	13237778	13238179	401	*	non toxic	-46000	XRCC4	0
chr1	13238178	13238579	401	*	non toxic	-45600	XRCC4	0
chr1	13238578	13238979	401	*	non toxic	-45200	XRCC4	0
chr1	13238978	13239379	401	*	non toxic	-44800	XRCC4	0
chr1	13239378	13239779	401	*	non toxic	-44400	XRCC4	0
chr1	13239778	13240179	401	*	non toxic	-44000	XRCC4	0
chr1	13240178	13240579	401	*	non toxic	-43600	XRCC4	0
chr1	13240578	13240979	401	*	non toxic	-43200	XRCC4	0
chr1	13240978	13241379	401	*	non toxic	-42800	XRCC4	0
chr1	13241378	13241779	401	*	non toxic	-42400	XRCC4	0
chr1	13241778	13242179	401	*	non toxic	-42000	XRCC4	0
chr1	13242178	13242579	401	*	non toxic	-41600	XRCC4	0
chr1	13242578	13242979	401	*	non toxic	-41200	XRCC4	0
chr1	13242978	13243379	401	*	non toxic	-40800	XRCC4	0
chr1	13243378	13243779	401	*	non toxic	-40400	XRCC4	0
chr1	13243778	13244179	401	*	non toxic	-40000	XRCC4	0
chr1	13244178	13244579	401	*	non toxic	-39600	XRCC4	0
chr1	13244578	13244979	401	*	non toxic	-39200	XRCC4	0
chr1	13244978	13245379	401	*	non toxic	-38800	XRCC4	0
chr1	13245378	13245779	401	*	non toxic	-38400	XRCC4	0
chr1	13245778	13246179	401	*	non toxic	-38000	XRCC4	0
chr1	13246178	13246579	401	*	non toxic	-37600	XRCC4	0
chr1	13246578	13246979	401	*	non toxic	-37200	XRCC4	0
chr1	13246978	13247379	401	*	non toxic	-36800	XRCC4	0
chr1	13247378	13247779	401	*	non toxic	-36400	XRCC4	0
chr1	13247778	13248179	401	*	non toxic	-36000	XRCC4	0
chr1	13248178	13248579	401	*	non toxic	-35600	XRCC4	0
chr1	13248578	13248979	401	*	non toxic	-35200	XRCC4	0
chr1	13248978	13249379	401	*	non toxic	-34800	XRCC4	0
chr1	13249378	13249779	401	*	non toxic	-34400	XRCC4	0
chr1	13249778	13250179	401	*	non toxic	-34000	XRCC4	0
chr1	13250178	13250579	401	*	non toxic	-33600	XRCC4	0
chr1	13250578	13250979	401	*	non toxic	-33200	XRCC4	0
chr1	13250978	13251379	401	*	non toxic	-32800	XRCC4	0
chr1	13251378	13251779	401	*	non toxic	-32400	XRCC4	0
chr1	13251778	13252179	401	*	non toxic	-32000	XRCC4	0
chr1	13252178	13252579	401	*	non toxic	-31600	XRCC4	0
chr1	13252578	13252979	401	*	non toxic	-31200	XRCC4	0
chr1	13252978	13253379	401	*	non toxic	-30800	XRCC4	0
chr1	13253378	13253779	401	*	non toxic	-30400	XRCC4	0
chr1	13253778	13254179	401	*	non toxic	-30000	XRCC4	0
chr1	13254178	13254579	401	*	non toxic	-29600	XRCC4	0
chr1	13254578	13254979	401	*	non toxic	-29200	XRCC4	0
chr1	13254978	13255379	401	*	non toxic	-28800	XRCC4	0
chr1	13255378	13255779	401	*	non toxic	-28400	XRCC4	0
chr1	13255778	13256179	401	*	non toxic	-28000	XRCC4	0
chr1	13256178	13256579	401	*	non toxic	-27600	XRCC4	0
chr1	13256578	13256979	401	*	non toxic	-27200	XRCC4	0
chr1	13256978	13257379	401	*	non toxic	-26800	XRCC4	0
chr1	13257378	13257779	401	*	non toxic	-26400	XRCC4	0
chr1	13257778	13258179	401	*	non toxic	-26000	XRCC4	0
chr1	13258178	13258579	401	*	non toxic	-25600	XRCC4	0
chr1	13258578	13258979	401	*	non toxic	-25200	XRCC4	0
chr1	13258978	13259379	401	*	non toxic	-24800	XRCC4	0
chr1	13259378	13259779	401	*	non toxic	-24400	XRCC4	0
chr1	13259778	13260179	401	*	non toxic	-24000	XRCC4	0
chr1	13260178	13260579	401	*	non toxic	-23600	XRCC4	0
chr1	13260578	13260979	401	*	non toxic	-23200	XRCC4	0
chr1	13260978	13261379	401	*	non toxic	-22800	XRCC4	0
chr1	13261378	13261779	401	*	non toxic	-22400	XRCC4	0
chr1	13261778	13262179	401	*	non toxic	-22000	XRCC4	0
chr1	13262178	13262579	401	*	non toxic	-21600	XRCC4	0
chr1	13262578	13262979	401	*	non toxic	-21200	XRCC4	0
chr1	13262978	13263379	401	*	non toxic	-20800	XRCC4	0
chr1	13263378	13263779	401	*	non toxic	-20400	XRCC4	0
chr1	13263778	13264179	401	*	non toxic	-20000	XRCC4	0
chr1	13264178	13264579	401	*	non toxic	-19600	XRCC4	0
chr1	13264578	13264979	401	*	non toxic	-19200	XRCC4	0
chr1	13264978	13265379	401	*	non toxic	-18800	XRCC4	0
chr1	13265378	13265779	401	*	non toxic	-18400	XRCC4	0
chr1	13265778	13266179	401	*	non toxic	-18000	XRCC4	0
chr1	13266178	13266579	401	*	non toxic	-17600	XRCC4	0
chr1	13266578	13266979	401	*	non toxic	-17200	XRCC4	0
chr1	13266978	13267379	401	*	non toxic	-16800	XRCC4	0
chr1	13267378	13267779	401	*	non toxic	-16400	XRCC4	0
chr1	13267778	13268179	401	*	non toxic	-16000	XRCC4	0
chr1	13268178	13268579	401	*	non toxic	-15600	XRCC4	0
chr1	13268578	13268979	401	*	non toxic	-15200	XRCC4	0
chr1	13268978	13269379	401	*	non toxic	-14800	XRCC4	0
chr1	13269378	13269779	401	*	non toxic	-14400	XRCC4	0
chr1	13269778	13270179	401	*	non toxic	-14000	XRCC4	0
chr1	13270178	13270579	401	*	non toxic	-13600	XRCC4	0
chr1	13270578	13270979	401	*	non toxic	-13200	XRCC4	0
chr1	13270978	13271379	401	*	non toxic	-12800	XRCC4	0
chr1	13271378	13271779	401	*	non toxic	-12400	XRCC4	0
chr1	13271778	13272179	401	*	non toxic	-12000	XRCC4	0
chr1	13272178	13272579	401	*	non toxic	-11600	XRCC4	0
chr1	13272578	13272979	401	*	non toxic	-11200	XRCC4	0
chr1	13272978	13273379	401	*	non toxic	-10800	XRCC4	0
chr1	13273378	13273779	401	*	non toxic	-10400	XRCC4	0
chr1	13273778	13274179	401	*	non toxic	-10000	XRCC4	0
chr1	13274178	13274579	401	*	non toxic	-9600	XRCC4	0
chr1	13274578	13274979	401	*	non toxic	-9200	XRCC4	0
chr1	13274978	13275379	401	*	non toxic	-8800	XRCC4	0
chr1	13275378	13275779	401	*	non toxic	-8400	XRCC4	0
chr1	13275778	13276179	401	*	non toxic	-8000	XRCC4	0
chr1	13276178	13276579	401	*	non toxic	-7600	XRCC4	0
chr1	13276578	13276979	401	*	non toxic	-7200	XRCC4	0
chr1	13276978	13277379	401	*	non toxic	-6800	XRCC4	0
chr1	13277378	13277779	401	*	non toxic	-6400	XRCC4	0
chr1	13277778	13278179	401	*	non toxic	-6000	XRCC4	0
chr1	13278178	13278579	401	*	non toxic	-5600	XRCC4	0
chr1	13278578	13278979	401	*	non toxic	-5200	XRCC4	0
chr1	13278978	13279379	401	*	non toxic	-4800	XRCC4	0
chr1	13279378	13279779	401	*	non toxic	-4400	XRCC4	0
chr1	13279778	13280179	401	*	non toxic	-4000	XRCC4	0
chr1	13280178	13280579	401	*	non toxic	-3600	XRCC4	0
chr1	13280578	13280979	401	*	non toxic	-3200	XRCC4	0
chr1	13280978	13281379	401	*	non toxic	-2800	XRCC4	0
chr1	13281378	13281779	401	*	non toxic	-2400	XRCC4	0
chr1	13281778	13282179	401	*	non toxic	-2000	XRCC4	0
chr1	13282178	13282579	401	*	non toxic	-1600	XRCC4	0
chr1	13282578	13282979	401	*	non toxic	-1200	XRCC4	0
chr1	13282978	13283379	401	*	non toxic	-800	XRCC4	0
chr1	13283378	13283779	401	*	non toxic	-400	XRCC4	0
chr1	13283778	13284179	401	*	non toxic	0	XRCC4	0
chr1	13284178	13284579	401	*	non toxic	400	XRCC4	0
chr1	13284578	13284979	401	*	non toxic	800	XRCC4	0
chr1	13284978	13285379	401	*	non toxic	1200	XRCC4	0
chr1	13285378	13285779	401	*	non toxic	1600	XRCC4	0
chr1	13285778	13286179	401	*	non toxic	2000	XRCC4	0
chr1	13286178	13286579	401	*	non toxic	2400	XRCC4	0
chr1	13286578	13286979	401	*	non toxic	2800	XRCC4	0
chr1	13286978	13287379	401	*	non toxic	3200	XRCC4	0
chr1	13287378	13287779	401	*	non toxic	3600	XRCC4	0
chr1	13287778	13288179	401	*	non toxic	4000	XRCC4	0
chr1	13288178	13288579	401	*	non toxic	4400	XRCC4	0
chr1	13288578	13288979	401	*	non toxic	4800	XRCC4	0
chr1	13288978	13289379	401	*	non toxic	5200	XRCC4	0
chr1	13289378	13289779	401	*	non toxic	5600	XRCC4	0
chr1	13289778	13290179	401	*	non toxic	6000	XRCC4	0
chr1	13290178	13290579	401	*	non toxic	6400	XRCC4	0
chr1	13290578	13290979	401	*	non toxic	6800	XRCC4	0
chr1	13290978	13291379	401	*	non toxic	7200	XRCC4	0
chr1	13291378	13291779	401	*	non toxic	7600	XRCC4	0
chr1	13291778	13292179	401	*	non toxic	8000	XRCC4	0
chr1	13292178	13292579	401	*	non toxic	8400	XRCC4	0
chr1	13292578	13292979	401	*	non toxic	8800	XRCC4	0
chr1	13292978	13293379	401	*	non toxic	9200	XRCC4	0
chr1	13293378	13293779	401	*	non toxic	9600	XRCC4	0
chr1	13293778	13294179	401	*	non toxic	10000	XRCC4	0
chr1	13294178	13294579	401	*	non toxic	10400	XRCC4	0
chr1	13294578	13294979	401	*	non toxic	10800	XRCC4	0
chr1	13294978	13295379	401	*	non toxic	11200	XRCC4	0
chr1	13295378	13295779	401	*	non toxic	11600	XRCC4	0
chr1	13295778	13296179	401	*	non toxic	12000	XRCC4	0
chr1	13296178	13296579	401	*	non toxic	12400	XRCC4	0
chr1	13296578	13296979	401	*	non toxic	12800	XRCC4	0
chr1	13296978	13297379	401	*	non toxic	13200	XRCC4	0
chr1	13297378	13297779	401	*	non toxic	13600	XRCC4	0
chr1	13297778	13298179	401	*	non toxic	14000	XRCC4	0
chr1	13298178	13298579	401	*	non toxic	14400	XRCC4	0
chr1	13298578	13298979	401	*	non toxic	14800	XRCC4	0
chr1	13298978	13299379	401	*	non toxic	15200	XRCC4	0
chr1	13299378	13299779	401	*	non toxic	15600	XRCC4	0
chr1	13299778	13300179	401	*	non toxic	16000	XRCC4	0
chr1	13300178	13300579	401	*	non toxic	16400	XRCC4	0
chr1	13300578	13300979	401	*	non toxic	16800	XRCC4	0
chr1	13300978	13301379	401	*	non toxic	17200	XRCC4	0
chr1	13301378	13301779	401	*	non toxic	17600	XRCC4	0
chr1	13301778	13302179	401	*	non toxic	18000	XRCC4	0
chr1	13302178	13302579	401	*	non toxic	18400	XRCC4	0
chr1	13302578	13302979	401	*	non toxic	18800	XRCC4	0
chr1	13302978	13303379	401	*	non toxic	19200	XRCC4	0
chr1	13303378	13303779	401	*	non toxic	19600	XRCC4	0
chr1	13303778	13304179	401	*	non toxic	20000	XRCC4	0
chr1	13304178	13304579	401	*	non toxic	20400	XRCC4	0
chr1	13304578	13304979	401	*	non toxic	20800	XRCC4	0
chr1	13304978	13305379	401	*	non toxic	21200	XRCC4	0
chr1	13305378	13305779	401	*	non toxic	21600	XRCC4	0
chr1	13305778	13306179	401	*	non toxic	22000	XRCC4	0
chr1	13306178	13306579	401	*	non toxic	22400	XRCC4	0
chr1	13306578	13306979	401	*	non toxic	22800	XRCC4	0
chr1	13306978	13307379	401	*	non toxic	23200	XRCC4	0
chr1	13307378	13307779	401	*	non toxic	23600	XRCC4	0
chr1	13307778	13308179	401	*	non toxic	24000	XRCC4	0
chr1	13308178	13308579	401	*	non toxic	24400	XRCC4	0
chr1	13308578	13308979	401	*	non toxic	24800	XRCC4	0
chr1	13308978	13309379	401	*	non toxic	25200	XRCC4	0
chr1	13309378	13309779	401	*	non toxic	25600	XRCC4	0
chr1	13309778	13310179	401	*	non toxic	26000	XRCC4	0
chr1	13310178	13310579	401	*	non toxic	26400	XRCC4	0
chr1	13310578	13310979	401	*	non toxic	26800	XRCC4	0
chr1	13310978	13311379	401	*	non toxic	27200	XRCC4	0
chr1	13311378	13311779	401	*	non toxic	27600	XRCC4	0
chr1	13311778	13312179	401	*	non toxic	28000	XRCC4	0
chr1	13312178	13312579	401	*	non toxic	28400	XRCC4	0
chr1	13312578	13312979	401	*	non toxic	28800	XRCC4	0
chr1	13312978	13313379	401	*	non toxic	29200	XRCC4	0
chr1	13313378	13313779	401	*	non toxic	29600	XRCC4	0
chr1	13313778	13314179	401	*	non toxic	30000	XRCC4	0
chr1	13314178	13314579	401	*	non toxic	30400	XRCC4	0
chr1	13314578	13314979	401	*	non toxic	30800	XRCC4	0
chr1	13314978	13315379	401	*	non toxic	31200	XRCC4	0
chr1	13315378	13315779	401	*	non toxic	31600	XRCC4	0
chr1	13315778	13316179	401	*	non toxic	32000	XRCC4	0
chr1	13316178	13316579	401	*	non toxic	32400	XRCC4	0
chr1	13316578	13316979	401	*	non toxic	32800	XRCC4	0
chr1	13316978	13317379	401	*	non toxic	33200	XRCC4	0
chr1	13317378	13317779	401	*	non toxic	33600	XRCC4	0
chr1	13317778	13318179	401	*	non toxic	34000	XRCC4	0
chr1	13318178	13318579	401	*	non toxic	34400	XRCC4	0
chr1	13318578	13318979	401	*	non toxic	34800	XRCC4	0
chr1	13318978	13319379	401	*	non toxic	35200	XRCC4	0
chr1	13319378	13319779	401	*	non toxic	35600	XRCC4	0
chr1	13319778	13320179	401	*	non toxic	36000	XRCC4	0
chr1	13320178	13320579	401	*	non toxic	36400	XRCC4	0
chr1	13320578	13320979	401	*	non toxic	36800	XRCC4	0
chr1	13320978	13321379	401	*	non toxic	37200	XRCC4	0
chr1	13321378	13321779	401	*	non toxic	37600	XRCC4	0
chr1	13321778	13322179	401	*	non toxic	38000	XRCC4	0
chr1	13322178	13322579	401	*	non toxic	38400	XRCC4	0
chr1	13322578	13322979	401	*	non toxic	38800	XRCC4	0
chr1	13322978	13323379	401	*	non toxic	39200	XRCC4	0
chr1	13323378	13323779	401	*	non toxic	39600	XRCC4	0
chr1	13323778	13324179	401	*	non toxic	40000	XRCC4	0
chr1	13324178	13324579	401	*	non toxic	40400	XRCC4	0
chr1	13324578	13324979	401	*	non toxic	40800	XRCC4	0
chr1	13324978	13325379	401	*	non toxic	41200	XRCC4	0
chr1	13325378	13325779	401	*	non toxic	41600	XRCC4	0
chr1	13325778	13326179	401	*	non toxic	42000	XRCC4	0
chr1	13326178	13326579	401	*	non toxic	42400	XRCC4	0
chr1	13326578	13326979	401	*	non toxic	42800	XRCC4	0
chr1	13326978	13327379	401	*	non toxic	43200	XRCC4	0
chr1	13327378	13327779	401	*	non toxic	43600	XRCC4	0
chr1	13327778	13328179	401	*	non toxic	44000	XRCC4	0
chr1	13328178	13328579	401	*	non toxic	44400	XRCC4	0
chr1	13328578	13328979	401	*	non toxic	44800	XRCC4	0
chr1	13328978	13329379	401	*	non toxic	45200	XRCC4	0
chr1	13329378	13329779	401	*	non toxic	45600	XRCC4	0
chr1	13329778	13330179	401	*	non toxic	46000	XRCC4	0
chr1	13330178	13330579	401	*	non toxic	46400	XRCC4	0
chr1	13330578	13330979	401	*	non toxic	46800	XRCC4	0
chr1	13330978	13331379	401	*	non toxic	47200	XRCC4	0
chr1	13331378	13331779	401	*	non toxic	47600	XRCC4	0
chr1	13331778	13332179	401	*	non toxic	48000	XRCC4	0
chr1	13332178	13332579	401	*	non toxic	48400	XRCC4	0
chr1	13332578	13332979	401	*	non toxic	48800	XRCC4	0
chr1	13332978	13333379	401	*	non toxic	49200	XRCC4	0
chr1	13333378	13333779	401	*	non toxic	49600	XRCC4	0
chr1	13333778	13334179	401	*	non toxic	50000	XRCC4	0
chr1	1369886	1370287	401	*	non toxic	-50000	XRCC4	0.1843150421568283
chr1	1370286	1370687	401	*	non toxic	-49600	XRCC4	0.11906064834975245
chr1	1370686	1371087	401	*	non toxic	-49200	XRCC4	0.23926611062594483
chr1	1371086	1371487	401	*	non toxic	-48800	XRCC4	0.10417806730603339
chr1	1371486	1371887	401	*	non toxic	-48400	XRCC4	0.08013697485079492
chr1	1371886	1372287	401	*	non toxic	-48000	XRCC4	0.09501955589451397
chr1	1372286	1372687	401	*	non toxic	-47600	XRCC4	0.18545985608326823
chr1	1372686	1373087	401	*	non toxic	-47200	XRCC4	0
chr1	1373086	1373487	401	*	non toxic	-46800	XRCC4	0.27818978412490236
chr1	1373486	1373887	401	*	non toxic	-46400	XRCC4	0.19805280927410743
chr1	1373886	1374287	401	*	non toxic	-46000	XRCC4	0.11791583442331252
chr1	1374286	1374687	401	*	non toxic	-45600	XRCC4	0.03434441779319782
chr1	1374686	1375087	401	*	non toxic	-45200	XRCC4	0.08929548626231434
chr1	1375086	1375487	401	*	non toxic	-44800	XRCC4	0.08013697485079492
chr1	1375486	1375887	401	*	non toxic	-44400	XRCC4	0.1911839260127479
chr1	1375886	1376287	401	*	non toxic	-44000	XRCC4	0.11791583442331252
chr1	1376286	1376687	401	*	non toxic	-43600	XRCC4	0.04006848742539746
chr1	1376686	1377087	401	*	non toxic	-43200	XRCC4	0.04006848742539746
chr1	1377086	1377487	401	*	non toxic	-42800	XRCC4	0.12478471798195209
chr1	1377486	1377887	401	*	non toxic	-42400	XRCC4	0.1969079953476675
chr1	1377886	1378287	401	*	non toxic	-42000	XRCC4	0.08013697485079492
chr1	1378286	1378687	401	*	non toxic	-41600	XRCC4	0.07784734699791507
chr1	1378686	1379087	401	*	non toxic	-41200	XRCC4	0.005724069632199637
chr1	1379086	1379487	401	*	non toxic	-40800	XRCC4	0.08013697485079492
chr1	1379486	1379887	401	*	non toxic	-40400	XRCC4	0.11104695086467296
chr1	1379886	1380287	401	*	non toxic	-40000	XRCC4	0.0125929531908392
chr1	1380286	1380687	401	*	non toxic	-39600	XRCC4	0
chr1	1380686	1381087	401	*	non toxic	-39200	XRCC4	0
chr1	1381086	1381487	401	*	non toxic	-38800	XRCC4	0.04006848742539746
chr1	1381486	1381887	401	*	non toxic	-38400	XRCC4	0
chr1	1381886	1382287	401	*	non toxic	-38000	XRCC4	0
chr1	1382286	1382687	401	*	non toxic	-37600	XRCC4	0
chr1	1382686	1383087	401	*	non toxic	-37200	XRCC4	0.04006848742539746
chr1	1383086	1383487	401	*	non toxic	-36800	XRCC4	0
chr1	1383486	1383887	401	*	non toxic	-36400	XRCC4	0.04006848742539746
chr1	1383886	1384287	401	*	non toxic	-36000	XRCC4	0.04006848742539746
chr1	1384286	1384687	401	*	non toxic	-35600	XRCC4	0.07784734699791507
chr1	1384686	1385087	401	*	non toxic	-35200	XRCC4	0.2003424371269873
chr1	1385086	1385487	401	*	non toxic	-34800	XRCC4	0.19805280927410743
chr1	1385486	1385887	401	*	non toxic	-34400	XRCC4	0.04006848742539746
chr1	1385886	1386287	401	*	non toxic	-34000	XRCC4	0
chr1	1386286	1386687	401	*	non toxic	-33600	XRCC4	0.04006848742539746
chr1	1386686	1387087	401	*	non toxic	-33200	XRCC4	0.04006848742539746
chr1	1387086	1387487	401	*	non toxic	-32800	XRCC4	0.008013697485079492
chr1	1387486	1387887	401	*	non toxic	-32400	XRCC4	0.15340506614295027
chr1	1387886	1388287	401	*	non toxic	-32000	XRCC4	0.15798432184870997
chr1	1388286	1388687	401	*	non toxic	-31600	XRCC4	0.04350292920471724
chr1	1388686	1389087	401	*	non toxic	-31200	XRCC4	0
chr1	1389086	1389487	401	*	non toxic	-30800	XRCC4	0
chr1	1389486	1389887	401	*	non toxic	-30400	XRCC4	0
chr1	1389886	1390287	401	*	non toxic	-30000	XRCC4	0.04006848742539746
chr1	1390286	1390687	401	*	non toxic	-29600	XRCC4	0
chr1	1390686	1391087	401	*	non toxic	-29200	XRCC4	0.04006848742539746
chr1	1391086	1391487	401	*	non toxic	-28800	XRCC4	0.041213301351837386
chr1	1391486	1391887	401	*	non toxic	-28400	XRCC4	0
chr1	1391886	1392287	401	*	non toxic	-28000	XRCC4	0
chr1	1392286	1392687	401	*	non toxic	-27600	XRCC4	0.12020546227619237
chr1	1392686	1393087	401	*	non toxic	-27200	XRCC4	0.07784734699791507
chr1	1393086	1393487	401	*	non toxic	-26800	XRCC4	0.04006848742539746
chr1	1393486	1393887	401	*	non toxic	-26400	XRCC4	0.15798432184870997
chr1	1393886	1394287	401	*	non toxic	-26000	XRCC4	0.04006848742539746
chr1	1394286	1394687	401	*	non toxic	-25600	XRCC4	0.04006848742539746
chr1	1394686	1395087	401	*	non toxic	-25200	XRCC4	0.04006848742539746
chr1	1395086	1395487	401	*	non toxic	-24800	XRCC4	0.08013697485079492
chr1	1395486	1395887	401	*	non toxic	-24400	XRCC4	0.04006848742539746
chr1	1395886	1396287	401	*	non toxic	-24000	XRCC4	0.08013697485079492
chr1	1396286	1396687	401	*	non toxic	-23600	XRCC4	0.12020546227619237
chr1	1396686	1397087	401	*	non toxic	-23200	XRCC4	0.11906064834975245
chr1	1397086	1397487	401	*	non toxic	-22800	XRCC4	0.04006848742539746
chr1	1397486	1397887	401	*	non toxic	-22400	XRCC4	0.22667315892150575
chr1	1397886	1398287	401	*	non toxic	-22000	XRCC4	0.08013697485079492
chr1	1398286	1398687	401	*	non toxic	-21600	XRCC4	0.15340506688615033
chr1	1398686	1399087	401	*	non toxic	-21200	XRCC4	0.08013697485079492
chr1	1399086	1399487	401	*	non toxic	-20800	XRCC4	0.16027394970158984
chr1	1399486	1399887	401	*	non toxic	-20400	XRCC4	0.1488258120722307
chr1	1399886	1400287	401	*	non toxic	-20000	XRCC4	0.07784734699791507
chr1	1400286	1400687	401	*	non toxic	-19600	XRCC4	0.09044030018875426
chr1	1400686	1401087	401	*	non toxic	-19200	XRCC4	0.033199603866757896
chr1	1401086	1401487	401	*	non toxic	-18800	XRCC4	0
chr1	1401486	1401887	401	*	non toxic	-18400	XRCC4	0
chr1	1401886	1402287	401	*	non toxic	-18000	XRCC4	0.08013697485079492
chr1	1402286	1402687	401	*	non toxic	-17600	XRCC4	0
chr1	1402686	1403087	401	*	non toxic	-17200	XRCC4	0
chr1	1403086	1403487	401	*	non toxic	-16800	XRCC4	0.04006848742539746
chr1	1403486	1403887	401	*	non toxic	-16400	XRCC4	0.08013697485079492
chr1	1403886	1404287	401	*	non toxic	-16000	XRCC4	0
chr1	1404286	1404687	401	*	non toxic	-15600	XRCC4	0
chr1	1404686	1405087	401	*	non toxic	-15200	XRCC4	0.008013697485079492
chr1	1405086	1405487	401	*	non toxic	-14800	XRCC4	0.07555771914503522
chr1	1405486	1405887	401	*	non toxic	-14400	XRCC4	0.04006848742539746
chr1	1405886	1406287	401	*	non toxic	-14000	XRCC4	0.08013697485079492
chr1	1406286	1406687	401	*	non toxic	-13600	XRCC4	0.1087573230117931
chr1	1406686	1407087	401	*	non toxic	-13200	XRCC4	0.17401171681886896
chr1	1407086	1407487	401	*	non toxic	-12800	XRCC4	0.04006848742539746
chr1	1407486	1407887	401	*	non toxic	-12400	XRCC4	0
chr1	1407886	1408287	401	*	non toxic	-12000	XRCC4	0.16485320570462958
chr1	1408286	1408687	401	*	non toxic	-11600	XRCC4	0.07212327736571543
chr1	1408686	1409087	401	*	non toxic	-11200	XRCC4	0.06181995202775608
chr1	1409086	1409487	401	*	non toxic	-10800	XRCC4	0.3354304804468987
chr1	1409486	1409887	401	*	non toxic	-10400	XRCC4	0.09730918374739383
chr1	1409886	1410287	401	*	non toxic	-10000	XRCC4	0.02633072030811833
chr1	1410286	1410687	401	*	non toxic	-9600	XRCC4	0.062964765954196
chr1	1410686	1411087	401	*	non toxic	-9200	XRCC4	0.141956926878551
chr1	1411086	1411487	401	*	non toxic	-8800	XRCC4	0
chr1	1411486	1411887	401	*	non toxic	-8400	XRCC4	0
chr1	1411886	1412287	401	*	non toxic	-8000	XRCC4	0.07784734699791507
chr1	1412286	1412687	401	*	non toxic	-7600	XRCC4	0.07784734699791507
chr1	1412686	1413087	401	*	non toxic	-7200	XRCC4	0.12020546227619237
chr1	1413086	1413487	401	*	non toxic	-6800	XRCC4	0
chr1	1413486	1413887	401	*	non toxic	-6400	XRCC4	0.15454988244763038
chr1	1413886	1414287	401	*	non toxic	-6000	XRCC4	0
chr1	1414286	1414687	401	*	non toxic	-5600	XRCC4	0
chr1	1414686	1415087	401	*	non toxic	-5200	XRCC4	0
chr1	1415086	1415487	401	*	non toxic	-4800	XRCC4	0
chr1	1415486	1415887	401	*	non toxic	-4400	XRCC4	0
chr1	1415886	1416287	401	*	non toxic	-4000	XRCC4	0
chr1	1416286	1416687	401	*	non toxic	-3600	XRCC4	0
chr1	1416686	1417087	401	*	non toxic	-3200	XRCC4	0
chr1	1417086	1417487	401	*	non toxic	-2800	XRCC4	0.07784734699791507
chr1	1417486	1417887	401	*	non toxic	-2400	XRCC4	0
chr1	1417886	1418287	401	*	non toxic	-2000	XRCC4	0.04006848742539746
chr1	1418286	1418687	401	*	non toxic	-1600	XRCC4	0
chr1	1418686	1419087	401	*	non toxic	-1200	XRCC4	0
chr1	1419086	1419487	401	*	non toxic	-800	XRCC4	0.12135027694583236
chr1	1419486	1419887	401	*	non toxic	-400	XRCC4	0.07326809129215535
chr1	1419886	1420287	401	*	non toxic	0	XRCC4	0.04006848742539746
chr1	1420286	1420687	401	*	non toxic	400	XRCC4	0
chr1	1420686	1421087	401	*	non toxic	800	XRCC4	0
chr1	1421086	1421487	401	*	non toxic	1200	XRCC4	0.04006848742539746
chr1	1421486	1421887	401	*	non toxic	1600	XRCC4	0.15340506762935038
chr1	1421886	1422287	401	*	non toxic	2000	XRCC4	0
chr1	1422286	1422687	401	*	non toxic	2400	XRCC4	0
chr1	1422686	1423087	401	*	non toxic	2800	XRCC4	0
chr1	1423086	1423487	401	*	non toxic	3200	XRCC4	0.04006848742539746
chr1	1423486	1423887	401	*	non toxic	3600	XRCC4	0.04006848742539746
chr1	1423886	1424287	401	*	non toxic	4000	XRCC4	0.08013697485079492
chr1	1424286	1424687	401	*	non toxic	4400	XRCC4	0.04006848742539746
chr1	1424686	1425087	401	*	non toxic	4800	XRCC4	0.12020546227619237
chr1	1425086	1425487	401	*	non toxic	5200	XRCC4	0
chr1	1425486	1425887	401	*	non toxic	5600	XRCC4	0.17401171681886896
chr1	1425886	1426287	401	*	non toxic	6000	XRCC4	0.027475534234558258
chr1	1426286	1426687	401	*	non toxic	6400	XRCC4	0.12020546227619237
chr1	1426686	1427087	401	*	non toxic	6800	XRCC4	0.08013697485079492
chr1	1427086	1427487	401	*	non toxic	7200	XRCC4	0
chr1	1427486	1427887	401	*	non toxic	7600	XRCC4	0
chr1	1427886	1428287	401	*	non toxic	8000	XRCC4	0
chr1	1428286	1428687	401	*	non toxic	8400	XRCC4	0.04006848742539746
chr1	1428686	1429087	401	*	non toxic	8800	XRCC4	0.08013697485079492
chr1	1429086	1429487	401	*	non toxic	9200	XRCC4	0.15798432184870997
chr1	1429486	1429887	401	*	non toxic	9600	XRCC4	0
chr1	1429886	1430287	401	*	non toxic	10000	XRCC4	0
chr1	1430286	1430687	401	*	non toxic	10400	XRCC4	0.04006848742539746
chr1	1430686	1431087	401	*	non toxic	10800	XRCC4	0.15912913577514992
chr1	1431086	1431487	401	*	non toxic	11200	XRCC4	0.08013697485079492
chr1	1431486	1431887	401	*	non toxic	11600	XRCC4	0.08013697485079492
chr1	1431886	1432287	401	*	non toxic	12000	XRCC4	0
chr1	1432286	1432687	401	*	non toxic	12400	XRCC4	0.04006848742539746
chr1	1432686	1433087	401	*	non toxic	12800	XRCC4	0
chr1	1433086	1433487	401	*	non toxic	13200	XRCC4	0
chr1	1433486	1433887	401	*	non toxic	13600	XRCC4	0
chr1	1433886	1434287	401	*	non toxic	14000	XRCC4	0
chr1	1434286	1434687	401	*	non toxic	14400	XRCC4	0.04006848742539746
chr1	1434686	1435087	401	*	non toxic	14800	XRCC4	0.04006848742539746
chr1	1435086	1435487	401	*	non toxic	15200	XRCC4	0.04006848742539746
chr1	1435486	1435887	401	*	non toxic	15600	XRCC4	0
chr1	1435886	1436287	401	*	non toxic	16000	XRCC4	0.04006848742539746
chr1	1436286	1436687	401	*	non toxic	16400	XRCC4	0.07784734699791507
chr1	1436686	1437087	401	*	non toxic	16800	XRCC4	0.004579255705759709
chr1	1437086	1437487	401	*	non toxic	17200	XRCC4	0.07899216092435499
chr1	1437486	1437887	401	*	non toxic	17600	XRCC4	0
chr1	1437886	1438287	401	*	non toxic	18000	XRCC4	0
chr1	1438286	1438687	401	*	non toxic	18400	XRCC4	0.11219176479111288
chr1	1438686	1439087	401	*	non toxic	18800	XRCC4	0.051516626689796736
chr1	1439086	1439487	401	*	non toxic	19200	XRCC4	0.15798432184870997
chr1	1439486	1439887	401	*	non toxic	19600	XRCC4	0.08013697485079492
chr1	1439886	1440287	401	*	non toxic	20000	XRCC4	0.09044030018875426
chr1	1440286	1440687	401	*	non toxic	20400	XRCC4	0.11104695086467296
chr1	1440686	1441087	401	*	non toxic	20800	XRCC4	0
chr1	1441086	1441487	401	*	non toxic	21200	XRCC4	0
chr1	1441486	1441887	401	*	non toxic	21600	XRCC4	0.19805280927410743
chr1	1441886	1442287	401	*	non toxic	22000	XRCC4	0.07784734699791507
chr1	1442286	1442687	401	*	non toxic	22400	XRCC4	0.05724069632199637
chr1	1442686	1443087	401	*	non toxic	22800	XRCC4	0.06639920773351579
chr1	1443086	1443487	401	*	non toxic	23200	XRCC4	0
chr1	1443486	1443887	401	*	non toxic	23600	XRCC4	0.016027394970158985
chr1	1443886	1444287	401	*	non toxic	24000	XRCC4	0.10532288123247333
chr1	1444286	1444687	401	*	non toxic	24400	XRCC4	0
chr1	1444686	1445087	401	*	non toxic	24800	XRCC4	0
chr1	1445086	1445487	401	*	non toxic	25200	XRCC4	0.028620348160998184
chr1	1445486	1445887	401	*	non toxic	25600	XRCC4	0.014882581043719057
chr1	1445886	1446287	401	*	non toxic	26000	XRCC4	0.08013697485079492
chr1	1446286	1446687	401	*	non toxic	26400	XRCC4	0.13737767488879157
chr1	1446686	1447087	401	*	non toxic	26800	XRCC4	0.1385224850992312
chr1	1447086	1447487	401	*	non toxic	27200	XRCC4	0.09730918374739383
chr1	1447486	1447887	401	*	non toxic	27600	XRCC4	0.027475534234558258
chr1	1447886	1448287	401	*	non toxic	28000	XRCC4	0
chr1	1448286	1448687	401	*	non toxic	28400	XRCC4	0
chr1	1448686	1449087	401	*	non toxic	28800	XRCC4	0.04006848742539746
chr1	1449086	1449487	401	*	non toxic	29200	XRCC4	0.07784734699791507
chr1	1449486	1449887	401	*	non toxic	29600	XRCC4	0
chr1	1449886	1450287	401	*	non toxic	30000	XRCC4	0.04006848742539746
chr1	1450286	1450687	401	*	non toxic	30400	XRCC4	0.04006848742539746
chr1	1450686	1451087	401	*	non toxic	30800	XRCC4	0.19003911178902794
chr1	1451086	1451487	401	*	non toxic	31200	XRCC4	0.009158511411519419
chr1	1451486	1451887	401	*	non toxic	31600	XRCC4	0.04006848742539746
chr1	1451886	1452287	401	*	non toxic	32000	XRCC4	0.04006848742539746
chr1	1452286	1452687	401	*	non toxic	32400	XRCC4	0.11791583442331252
chr1	1452686	1453087	401	*	non toxic	32800	XRCC4	0
chr1	1453086	1453487	401	*	non toxic	33200	XRCC4	0.06754402165995571
chr1	1453486	1453887	401	*	non toxic	33600	XRCC4	0.1339432293934715
chr1	1453886	1454287	401	*	non toxic	34000	XRCC4	0.04006848742539746
chr1	1454286	1454687	401	*	non toxic	34400	XRCC4	0.04006848742539746
chr1	1454686	1455087	401	*	non toxic	34800	XRCC4	0
chr1	1455086	1455487	401	*	non toxic	35200	XRCC4	0
chr1	1455486	1455887	401	*	non toxic	35600	XRCC4	0.04006848742539746
chr1	1455886	1456287	401	*	non toxic	36000	XRCC4	0.09845399767383375
chr1	1456286	1456687	401	*	non toxic	36400	XRCC4	0.028620348160998184
chr1	1456686	1457087	401	*	non toxic	36800	XRCC4	0
chr1	1457086	1457487	401	*	non toxic	37200	XRCC4	0.010303325337959347
chr1	1457486	1457887	401	*	non toxic	37600	XRCC4	0.033199603866757896
chr1	1457886	1458287	401	*	non toxic	38000	XRCC4	0.04006848742539746
chr1	1458286	1458687	401	*	non toxic	38400	XRCC4	0.04006848742539746
chr1	1458686	1459087	401	*	non toxic	38800	XRCC4	0.04235811527827731
chr1	1459086	1459487	401	*	non toxic	39200	XRCC4	0.04006848742539746
chr1	1459486	1459887	401	*	non toxic	39600	XRCC4	0
chr1	1459886	1460287	401	*	non toxic	40000	XRCC4	0
chr1	1460286	1460687	401	*	non toxic	40400	XRCC4	0.04006848742539746
chr1	1460686	1461087	401	*	non toxic	40800	XRCC4	0.08013697485079492
chr1	1461086	1461487	401	*	non toxic	41200	XRCC4	0.15798432184870997
chr1	1461486	1461887	401	*	non toxic	41600	XRCC4	0
chr1	1461886	1462287	401	*	non toxic	42000	XRCC4	0
chr1	1462286	1462687	401	*	non toxic	42400	XRCC4	0
chr1	1462686	1463087	401	*	non toxic	42800	XRCC4	0.08013697485079492
chr1	1463086	1463487	401	*	non toxic	43200	XRCC4	0.11333657960939289
chr1	1463486	1463887	401	*	non toxic	43600	XRCC4	0.12020546227619237
chr1	1463886	1464287	401	*	non toxic	44000	XRCC4	0.08013697485079492
chr1	1464286	1464687	401	*	non toxic	44400	XRCC4	0
chr1	1464686	1465087	401	*	non toxic	44800	XRCC4	0.04006848742539746
chr1	1465086	1465487	401	*	non toxic	45200	XRCC4	0.3079549518606609
chr1	1465486	1465887	401	*	non toxic	45600	XRCC4	0.07784734699791507
chr1	1465886	1466287	401	*	non toxic	46000	XRCC4	0
chr1	1466286	1466687	401	*	non toxic	46400	XRCC4	0.04006848742539746
chr1	1466686	1467087	401	*	non toxic	46800	XRCC4	0.04006848742539746
chr1	1467086	1467487	401	*	non toxic	47200	XRCC4	0.09959881160027369
chr1	1467486	1467887	401	*	non toxic	47600	XRCC4	0.06525439380707586
chr1	1467886	1468287	401	*	non toxic	48000	XRCC4	0
chr1	1468286	1468687	401	*	non toxic	48400	XRCC4	0.04006848742539746
chr1	1468686	1469087	401	*	non toxic	48800	XRCC4	0
chr1	1469086	1469487	401	*	non toxic	49200	XRCC4	0
chr1	1469486	1469887	401	*	non toxic	49600	XRCC4	0.04006848742539746
chr1	1469886	1470287	401	*	non toxic	50000	XRCC4	0.26903127479434313
chr1	152465212	152465613	401	*	non toxic	-50000	XRCC4	0
chr1	152465612	152466013	401	*	non toxic	-49600	XRCC4	0.15798432184870997
chr1	152466012	152466413	401	*	non toxic	-49200	XRCC4	0.16599801933378946
chr1	152466412	152466813	401	*	non toxic	-48800	XRCC4	0.19347355624386794
chr1	152466812	152467213	401	*	non toxic	-48400	XRCC4	0.024041092455238475
chr1	152467212	152467613	401	*	non toxic	-48000	XRCC4	0.43960854864477217
chr1	152467612	152468013	401	*	non toxic	-47600	XRCC4	0.2759001562720225
chr1	152468012	152468413	401	*	non toxic	-47200	XRCC4	0.08242660270367477
chr1	152468412	152468813	401	*	non toxic	-46800	XRCC4	0.15683951015187023
chr1	152468812	152469213	401	*	non toxic	-46400	XRCC4	0.12020546227619237
chr1	152469212	152469613	401	*	non toxic	-46000	XRCC4	0.07784734699791507
chr1	152469612	152470013	401	*	non toxic	-45600	XRCC4	0.2449901832309447
chr1	152470012	152470413	401	*	non toxic	-45200	XRCC4	0.14768099651075065
chr1	152470412	152470813	401	*	non toxic	-44800	XRCC4	0.11791583442331252
chr1	152470812	152471213	401	*	non toxic	-44400	XRCC4	0.21636983209714628
chr1	152471212	152471613	401	*	non toxic	-44000	XRCC4	0.22323871565578585
chr1	152471612	152472013	401	*	non toxic	-43600	XRCC4	0.2759001562720225
chr1	152472012	152472413	401	*	non toxic	-43200	XRCC4	0.08929548626231434
chr1	152472412	152472813	401	*	non toxic	-42800	XRCC4	0.1545498800693902
chr1	152472812	152473213	401	*	non toxic	-42400	XRCC4	0.12020546227619237
chr1	152473212	152473613	401	*	non toxic	-42000	XRCC4	0.11791583442331252
chr1	152473612	152474013	401	*	non toxic	-41600	XRCC4	0.14081211295211107
chr1	152474012	152474413	401	*	non toxic	-41200	XRCC4	0.20377687890630708
chr1	152474412	152474813	401	*	non toxic	-40800	XRCC4	0.18088060037750853
chr1	152474812	152475213	401	*	non toxic	-40400	XRCC4	0.3090997604360604
chr1	152475212	152475613	401	*	non toxic	-40000	XRCC4	0.1957631814212276
chr1	152475612	152476013	401	*	non toxic	-39600	XRCC4	0.12020546227619237
chr1	152476012	152476413	401	*	non toxic	-39200	XRCC4	0.2266731595160658
chr1	152476412	152476813	401	*	non toxic	-38800	XRCC4	0.2003424371269873
chr1	152476812	152477213	401	*	non toxic	-38400	XRCC4	0.31596864830526034
chr1	152477212	152477613	401	*	non toxic	-38000	XRCC4	0.19347355579794792
chr1	152477612	152478013	401	*	non toxic	-37600	XRCC4	0.23239722914826544
chr1	152478012	152478413	401	*	non toxic	-37200	XRCC4	0.27818978412490236
chr1	152478412	152478813	401	*	non toxic	-36800	XRCC4	0.27818978412490236
chr1	152478812	152479213	401	*	non toxic	-36400	XRCC4	0.27361052841914263
chr1	152479212	152479613	401	*	non toxic	-36000	XRCC4	0.09387474196807405
chr1	152479612	152480013	401	*	non toxic	-35600	XRCC4	0.16027394970158984
chr1	152480012	152480413	401	*	non toxic	-35200	XRCC4	0.12020546227619237
chr1	152480412	152480813	401	*	non toxic	-34800	XRCC4	0.2335420409937452
chr1	152480812	152481213	401	*	non toxic	-34400	XRCC4	0.1934735546088278
chr1	152481212	152481613	401	*	non toxic	-34000	XRCC4	0.1957631814212276
chr1	152481612	152482013	401	*	non toxic	-33600	XRCC4	0.12020546227619237
chr1	152482012	152482413	401	*	non toxic	-33200	XRCC4	0.19347355371698774
chr1	152482412	152482813	401	*	non toxic	-32800	XRCC4	0.2965068069479412
chr1	152482812	152483213	401	*	non toxic	-32400	XRCC4	0.28276904176298223
chr1	152483212	152483613	401	*	non toxic	-32000	XRCC4	0.15912913577514992
chr1	152483612	152484013	401	*	non toxic	-31600	XRCC4	0.05609588239555644
chr1	152484012	152484413	401	*	non toxic	-31200	XRCC4	0.07784734699791507
chr1	152484412	152484813	401	*	non toxic	-30800	XRCC4	0.23697648277306496
chr1	152484812	152485213	401	*	non toxic	-30400	XRCC4	0.3125342020667402
chr1	152485212	152485613	401	*	non toxic	-30000	XRCC4	0.15798432184870997
chr1	152485612	152486013	401	*	non toxic	-29600	XRCC4	0.39610561854821486
chr1	152486012	152486413	401	*	non toxic	-29200	XRCC4	0.3136790158445401
chr1	152486412	152486813	401	*	non toxic	-28800	XRCC4	0.27132090130946285
chr1	152486812	152487213	401	*	non toxic	-28400	XRCC4	0.1934735541629078
chr1	152487212	152487613	401	*	non toxic	-28000	XRCC4	0.4258707834598132
chr1	152487612	152488013	401	*	non toxic	-27600	XRCC4	0.3136790158445401
chr1	152488012	152488413	401	*	non toxic	-27200	XRCC4	0.23468685492018512
chr1	152488412	152488813	401	*	non toxic	-26800	XRCC4	0.15798432184870997
chr1	152488812	152489213	401	*	non toxic	-26400	XRCC4	0.33428567008781906
chr1	152489212	152489613	401	*	non toxic	-26000	XRCC4	0.36405083172933717
chr1	152489612	152490013	401	*	non toxic	-25600	XRCC4	0.2335420409937452
chr1	152490012	152490413	401	*	non toxic	-25200	XRCC4	0.08013697485079492
chr1	152490412	152490813	401	*	non toxic	-24800	XRCC4	0.19805280927410743
chr1	152490812	152491213	401	*	non toxic	-24400	XRCC4	0.04006848742539746
chr1	152491212	152491613	401	*	non toxic	-24000	XRCC4	0.08013697485079492
chr1	152491612	152492013	401	*	non toxic	-23600	XRCC4	0.11219176479111288
chr1	152492012	152492413	401	*	non toxic	-23200	XRCC4	0.24727980811102432
chr1	152492412	152492813	401	*	non toxic	-22800	XRCC4	0.21865945995002614
chr1	152492812	152493213	401	*	non toxic	-22400	XRCC4	0.3388649222262185
chr1	152493212	152493613	401	*	non toxic	-22000	XRCC4	0.08013697485079492
chr1	152493612	152494013	401	*	non toxic	-21600	XRCC4	0.08013697485079492
chr1	152494012	152494413	401	*	non toxic	-21200	XRCC4	0.14424655473143086
chr1	152494412	152494813	401	*	non toxic	-20800	XRCC4	0.25643831952254376
chr1	152494812	152495213	401	*	non toxic	-20400	XRCC4	0.08013697485079492
chr1	152495212	152495613	401	*	non toxic	-20000	XRCC4	0.15798432184870997
chr1	152495612	152496013	401	*	non toxic	-19600	XRCC4	0.09387474196807405
chr1	152496012	152496413	401	*	non toxic	-19200	XRCC4	0.09044030018875426
chr1	152496412	152496813	401	*	non toxic	-18800	XRCC4	0.062964765954196
chr1	152496812	152497213	401	*	non toxic	-18400	XRCC4	0.12020546227619237
chr1	152497212	152497613	401	*	non toxic	-18000	XRCC4	0.18660467000970818
chr1	152497612	152498013	401	*	non toxic	-17600	XRCC4	0.09272992804163412
chr1	152498012	152498413	401	*	non toxic	-17200	XRCC4	0.15340506614295027
chr1	152498412	152498813	401	*	non toxic	-16800	XRCC4	0.09044030018875426
chr1	152498812	152499213	401	*	non toxic	-16400	XRCC4	0.062964765954196
chr1	152499212	152499613	401	*	non toxic	-16000	XRCC4	0.06067513810131615
chr1	152499612	152500013	401	*	non toxic	-15600	XRCC4	0
chr1	152500012	152500413	401	*	non toxic	-15200	XRCC4	0.04006848742539746
chr1	152500412	152500813	401	*	non toxic	-14800	XRCC4	0.04006848742539746
chr1	152500812	152501213	401	*	non toxic	-14400	XRCC4	0.04006848742539746
chr1	152501212	152501613	401	*	non toxic	-14000	XRCC4	0.08013697485079492
chr1	152501612	152502013	401	*	non toxic	-13600	XRCC4	0.15798432184870997
chr1	152502012	152502413	401	*	non toxic	-13200	XRCC4	0
chr1	152502412	152502813	401	*	non toxic	-12800	XRCC4	0.04006848742539746
chr1	152502812	152503213	401	*	non toxic	-12400	XRCC4	0.12020546227619237
chr1	152503212	152503613	401	*	non toxic	-12000	XRCC4	0.0503718127633568
chr1	152503612	152504013	401	*	non toxic	-11600	XRCC4	0.26674164486050306
chr1	152504012	152504413	401	*	non toxic	-11200	XRCC4	0.04006848742539746
chr1	152504412	152504813	401	*	non toxic	-10800	XRCC4	0.04006848742539746
chr1	152504812	152505213	401	*	non toxic	-10400	XRCC4	0
chr1	152505212	152505613	401	*	non toxic	-10000	XRCC4	0.013737767117279129
chr1	152505612	152506013	401	*	non toxic	-9600	XRCC4	0.2713209005662628
chr1	152506012	152506413	401	*	non toxic	-9200	XRCC4	0.11448139264399274
chr1	152506412	152506813	401	*	non toxic	-8800	XRCC4	0
chr1	152506812	152507213	401	*	non toxic	-8400	XRCC4	0.24499018025814445
chr1	152507212	152507613	401	*	non toxic	-8000	XRCC4	0.24499018025814445
chr1	152507612	152508013	401	*	non toxic	-7600	XRCC4	0.05266144061623666
chr1	152508012	152508413	401	*	non toxic	-7200	XRCC4	0.29078274103174184
chr1	152508412	152508813	401	*	non toxic	-6800	XRCC4	0.31138938799166027
chr1	152508812	152509213	401	*	non toxic	-6400	XRCC4	0.2713209008635428
chr1	152509212	152509613	401	*	non toxic	-6000	XRCC4	0.08013697485079492
chr1	152509612	152510013	401	*	non toxic	-5600	XRCC4	0.12020546227619237
chr1	152510012	152510413	401	*	non toxic	-5200	XRCC4	0.19805280927410743
chr1	152510412	152510813	401	*	non toxic	-4800	XRCC4	0.0011448139264399273
chr1	152510812	152511213	401	*	non toxic	-4400	XRCC4	0.3136790158445401
chr1	152511212	152511613	401	*	non toxic	-4000	XRCC4	0.2175146460235862
chr1	152511612	152512013	401	*	non toxic	-3600	XRCC4	0.29536199480518144
chr1	152512012	152512413	401	*	non toxic	-3200	XRCC4	0.11791583442331252
chr1	152512412	152512813	401	*	non toxic	-2800	XRCC4	0
chr1	152512812	152513213	401	*	non toxic	-2400	XRCC4	0.12020546227619237
chr1	152513212	152513613	401	*	non toxic	-2000	XRCC4	0.3697749013615368
chr1	152513612	152514013	401	*	non toxic	-1600	XRCC4	0.22209390172934593
chr1	152514012	152514413	401	*	non toxic	-1200	XRCC4	0.12020546227619237
chr1	152514412	152514813	401	*	non toxic	-800	XRCC4	0.11562620657043267
chr1	152514812	152515213	401	*	non toxic	-400	XRCC4	0.1957631814212276
chr1	152515212	152515613	401	*	non toxic	0	XRCC4	0.19805280927410743
chr1	152515612	152516013	401	*	non toxic	400	XRCC4	0.2381212966995049
chr1	152516012	152516413	401	*	non toxic	800	XRCC4	0.12020546227619237
chr1	152516412	152516813	401	*	non toxic	1200	XRCC4	0.15798432184870997
chr1	152516812	152517213	401	*	non toxic	1600	XRCC4	0.24041092455238475
chr1	152517212	152517613	401	*	non toxic	2000	XRCC4	0.04006848742539746
chr1	152517612	152518013	401	*	non toxic	2400	XRCC4	0.1957631814212276
chr1	152518012	152518413	401	*	non toxic	2800	XRCC4	0.04006848742539746
chr1	152518412	152518813	401	*	non toxic	3200	XRCC4	0.08013697485079492
chr1	152518812	152519213	401	*	non toxic	3600	XRCC4	0.19690799965822786
chr1	152519212	152519613	401	*	non toxic	4000	XRCC4	0.3892367382596556
chr1	152519612	152520013	401	*	non toxic	4400	XRCC4	0.12020546227619237
chr1	152520012	152520413	401	*	non toxic	4800	XRCC4	0.12020546227619237
chr1	152520412	152520813	401	*	non toxic	5200	XRCC4	0
chr1	152520812	152521213	401	*	non toxic	5600	XRCC4	0
chr1	152521212	152521613	401	*	non toxic	6000	XRCC4	0
chr1	152521612	152522013	401	*	non toxic	6400	XRCC4	0
chr1	152522012	152522413	401	*	non toxic	6800	XRCC4	0
chr1	152522412	152522813	401	*	non toxic	7200	XRCC4	0
chr1	152522812	152523213	401	*	non toxic	7600	XRCC4	0
chr1	152523212	152523613	401	*	non toxic	8000	XRCC4	0
chr1	152523612	152524013	401	*	non toxic	8400	XRCC4	0
chr1	152524012	152524413	401	*	non toxic	8800	XRCC4	0
chr1	152524412	152524813	401	*	non toxic	9200	XRCC4	0
chr1	152524812	152525213	401	*	non toxic	9600	XRCC4	0.04006848742539746
chr1	152525212	152525613	401	*	non toxic	10000	XRCC4	0.04006848742539746
chr1	152525612	152526013	401	*	non toxic	10400	XRCC4	0.04006848742539746
chr1	152526012	152526413	401	*	non toxic	10800	XRCC4	0.05609588239555644
chr1	152526412	152526813	401	*	non toxic	11200	XRCC4	0.14539136865787078
chr1	152526812	152527213	401	*	non toxic	11600	XRCC4	0.08013697485079492
chr1	152527212	152527613	401	*	non toxic	12000	XRCC4	0.07784734699791507
chr1	152527612	152528013	401	*	non toxic	12400	XRCC4	0.04006848742539746
chr1	152528012	152528413	401	*	non toxic	12800	XRCC4	0.11791583442331252
chr1	152528412	152528813	401	*	non toxic	13200	XRCC4	0.04006848742539746
chr1	152528812	152529213	401	*	non toxic	13600	XRCC4	0.04006848742539746
chr1	152529212	152529613	401	*	non toxic	14000	XRCC4	0.08013697485079492
chr1	152529612	152530013	401	*	non toxic	14400	XRCC4	0.4155674569327338
chr1	152530012	152530413	401	*	non toxic	14800	XRCC4	0.2129353903178265
chr1	152530412	152530813	401	*	non toxic	15200	XRCC4	0.22209390321574604
chr1	152530812	152531213	401	*	non toxic	15600	XRCC4	0.16256357755446968
chr1	152531212	152531613	401	*	non toxic	16000	XRCC4	0.4762425944394899
chr1	152531612	152532013	401	*	non toxic	16400	XRCC4	0.40755375989357434
chr1	152532012	152532413	401	*	non toxic	16800	XRCC4	0.2930723651686214
chr1	152532412	152532813	401	*	non toxic	17200	XRCC4	0.04006848742539746
chr1	152532812	152533213	401	*	non toxic	17600	XRCC4	0.12020546227619237
chr1	152533212	152533613	401	*	non toxic	18000	XRCC4	0.15798432184870997
chr1	152533612	152534013	401	*	non toxic	18400	XRCC4	0.12020546227619237
chr1	152534012	152534413	401	*	non toxic	18800	XRCC4	0.15798432184870997
chr1	152534412	152534813	401	*	non toxic	19200	XRCC4	0.2323972300401055
chr1	152534812	152535213	401	*	non toxic	19600	XRCC4	0.2713209014581029
chr1	152535212	152535613	401	*	non toxic	20000	XRCC4	0.04006848742539746
chr1	152535612	152536013	401	*	non toxic	20400	XRCC4	0.23583166884662504
chr1	152536012	152536413	401	*	non toxic	20800	XRCC4	0.23354204158830524
chr1	152536412	152536813	401	*	non toxic	21200	XRCC4	0.08013697485079492
chr1	152536812	152537213	401	*	non toxic	21600	XRCC4	0
chr1	152537212	152537613	401	*	non toxic	22000	XRCC4	0.15798432184870997
chr1	152537612	152538013	401	*	non toxic	22400	XRCC4	0.18660467000970818
chr1	152538012	152538413	401	*	non toxic	22800	XRCC4	0.25300387774322397
chr1	152538412	152538813	401	*	non toxic	23200	XRCC4	0.07784734699791507
chr1	152538812	152539213	401	*	non toxic	23600	XRCC4	0.23125241418134543
chr1	152539212	152539613	401	*	non toxic	24000	XRCC4	0.04006848742539746
chr1	152539612	152540013	401	*	non toxic	24400	XRCC4	0.15798432184870997
chr1	152540012	152540413	401	*	non toxic	24800	XRCC4	0.04006848742539746
chr1	152540412	152540813	401	*	non toxic	25200	XRCC4	0.04006848742539746
chr1	152540812	152541213	401	*	non toxic	25600	XRCC4	0
chr1	152541212	152541613	401	*	non toxic	26000	XRCC4	0.04006848742539746
chr1	152541612	152542013	401	*	non toxic	26400	XRCC4	0.04006848742539746
chr1	152542012	152542413	401	*	non toxic	26800	XRCC4	0.04006848742539746
chr1	152542412	152542813	401	*	non toxic	27200	XRCC4	0.15798432184870997
chr1	152542812	152543213	401	*	non toxic	27600	XRCC4	0.3297064123010992
chr1	152543212	152543613	401	*	non toxic	28000	XRCC4	0.13623285724635137
chr1	152543612	152544013	401	*	non toxic	28400	XRCC4	0.08013697485079492
chr1	152544012	152544413	401	*	non toxic	28800	XRCC4	0.11791583442331252
chr1	152544412	152544813	401	*	non toxic	29200	XRCC4	0.08013697485079492
chr1	152544812	152545213	401	*	non toxic	29600	XRCC4	0.08013697485079492
chr1	152545212	152545613	401	*	non toxic	30000	XRCC4	0.2312524140327054
chr1	152545612	152546013	401	*	non toxic	30400	XRCC4	0.35145787601161776
chr1	152546012	152546413	401	*	non toxic	30800	XRCC4	0.19805280927410743
chr1	152546412	152546813	401	*	non toxic	31200	XRCC4	0.23583166884662504
chr1	152546812	152547213	401	*	non toxic	31600	XRCC4	0.15798432184870997
chr1	152547212	152547613	401	*	non toxic	32000	XRCC4	0.08013697485079492
chr1	152547612	152548013	401	*	non toxic	32400	XRCC4	0.15798432184870997
chr1	152548012	152548413	401	*	non toxic	32800	XRCC4	0.08013697485079492
chr1	152548412	152548813	401	*	non toxic	33200	XRCC4	0.10417806730603339
chr1	152548812	152549213	401	*	non toxic	33600	XRCC4	0.17172208896598912
chr1	152549212	152549613	401	*	non toxic	34000	XRCC4	0.14997062436363048
chr1	152549612	152550013	401	*	non toxic	34400	XRCC4	0.10303325337959347
chr1	152550012	152550413	401	*	non toxic	34800	XRCC4	0.04006848742539746
chr1	152550412	152550813	401	*	non toxic	35200	XRCC4	0.08013697485079492
chr1	152550812	152551213	401	*	non toxic	35600	XRCC4	0.04006848742539746
chr1	152551212	152551613	401	*	non toxic	36000	XRCC4	0.08013697485079492
chr1	152551612	152552013	401	*	non toxic	36400	XRCC4	0.23583166884662504
chr1	152552012	152552413	401	*	non toxic	36800	XRCC4	0.08013697485079492
chr1	152552412	152552813	401	*	non toxic	37200	XRCC4	0.15912913577514992
chr1	152552812	152553213	401	*	non toxic	37600	XRCC4	0.1373776711727913
chr1	152553212	152553613	401	*	non toxic	38000	XRCC4	0.36977490106425676
chr1	152553612	152554013	401	*	non toxic	38400	XRCC4	0.15569469399583014
chr1	152554012	152554413	401	*	non toxic	38800	XRCC4	0.19690799817182775
chr1	152554412	152554813	401	*	non toxic	39200	XRCC4	0.08013697485079492
chr1	152554812	152555213	401	*	non toxic	39600	XRCC4	0.07784734699791507
chr1	152555212	152555613	401	*	non toxic	40000	XRCC4	0.19347355535202787
chr1	152555612	152556013	401	*	non toxic	40400	XRCC4	0
chr1	152556012	152556413	401	*	non toxic	40800	XRCC4	0
chr1	152556412	152556813	401	*	non toxic	41200	XRCC4	0
chr1	152556812	152557213	401	*	non toxic	41600	XRCC4	0
chr1	152557212	152557613	401	*	non toxic	42000	XRCC4	0
chr1	152557612	152558013	401	*	non toxic	42400	XRCC4	0
chr1	152558012	152558413	401	*	non toxic	42800	XRCC4	0
chr1	152558412	152558813	401	*	non toxic	43200	XRCC4	0
chr1	152558812	152559213	401	*	non toxic	43600	XRCC4	0
chr1	152559212	152559613	401	*	non toxic	44000	XRCC4	0
chr1	152559612	152560013	401	*	non toxic	44400	XRCC4	0
chr1	152560012	152560413	401	*	non toxic	44800	XRCC4	0
chr1	152560412	152560813	401	*	non toxic	45200	XRCC4	0
chr1	152560812	152561213	401	*	non toxic	45600	XRCC4	0
chr1	152561212	152561613	401	*	non toxic	46000	XRCC4	0
chr1	152561612	152562013	401	*	non toxic	46400	XRCC4	0
chr1	152562012	152562413	401	*	non toxic	46800	XRCC4	0
chr1	152562412	152562813	401	*	non toxic	47200	XRCC4	0.05724069632199637
chr1	152562812	152563213	401	*	non toxic	47600	XRCC4	0.02633072030811833
chr1	152563212	152563613	401	*	non toxic	48000	XRCC4	0
chr1	152563612	152564013	401	*	non toxic	48400	XRCC4	0
chr1	152564012	152564413	401	*	non toxic	48800	XRCC4	0
chr1	152564412	152564813	401	*	non toxic	49200	XRCC4	0
chr1	152564812	152565213	401	*	non toxic	49600	XRCC4	0
chr1	152565212	152565613	401	*	non toxic	50000	XRCC4	0
chr1	152982254	152982655	401	*	non toxic	-50000	XRCC4	0.16485320540734955
chr1	152982654	152983055	401	*	non toxic	-49600	XRCC4	0.15683950792227005
chr1	152983054	152983455	401	*	non toxic	-49200	XRCC4	0.09959881160027369
chr1	152983454	152983855	401	*	non toxic	-48800	XRCC4	0.024041092455238475
chr1	152983854	152984255	401	*	non toxic	-48400	XRCC4	0.08013697485079492
chr1	152984254	152984655	401	*	non toxic	-48000	XRCC4	0.16256357755446968
chr1	152984654	152985055	401	*	non toxic	-47600	XRCC4	0.19003911178902794
chr1	152985054	152985455	401	*	non toxic	-47200	XRCC4	0.251859063816784
chr1	152985454	152985855	401	*	non toxic	-46800	XRCC4	0.04006848742539746
chr1	152985854	152986255	401	*	non toxic	-46400	XRCC4	0.08013697485079492
chr1	152986254	152986655	401	*	non toxic	-46000	XRCC4	0.04006848742539746
chr1	152986654	152987055	401	*	non toxic	-45600	XRCC4	0.08013697485079492
chr1	152987054	152987455	401	*	non toxic	-45200	XRCC4	0.15798432184870997
chr1	152987454	152987855	401	*	non toxic	-44800	XRCC4	0.008013697485079492
chr1	152987854	152988255	401	*	non toxic	-44400	XRCC4	0.03548923171963775
chr1	152988254	152988655	401	*	non toxic	-44000	XRCC4	0
chr1	152988654	152989055	401	*	non toxic	-43600	XRCC4	0
chr1	152989054	152989455	401	*	non toxic	-43200	XRCC4	0.04006848742539746
chr1	152989454	152989855	401	*	non toxic	-42800	XRCC4	0.04922699883691688
chr1	152989854	152990255	401	*	non toxic	-42400	XRCC4	0.14997062436363048
chr1	152990254	152990655	401	*	non toxic	-42000	XRCC4	0
chr1	152990654	152991055	401	*	non toxic	-41600	XRCC4	0.12936397636323202
chr1	152991054	152991455	401	*	non toxic	-41200	XRCC4	0.26559683093406317
chr1	152991454	152991855	401	*	non toxic	-40800	XRCC4	0.16027394970158984
chr1	152991854	152992255	401	*	non toxic	-40400	XRCC4	0.12020546227619237
chr1	152992254	152992655	401	*	non toxic	-40000	XRCC4	0
chr1	152992654	152993055	401	*	non toxic	-39600	XRCC4	0.04006848742539746
chr1	152993054	152993455	401	*	non toxic	-39200	XRCC4	0
chr1	152993454	152993855	401	*	non toxic	-38800	XRCC4	0.07784734699791507
chr1	152993854	152994255	401	*	non toxic	-38400	XRCC4	0.11791583442331252
chr1	152994254	152994655	401	*	non toxic	-38000	XRCC4	0.04006848742539746
chr1	152994654	152995055	401	*	non toxic	-37600	XRCC4	0.08013697485079492
chr1	152995054	152995455	401	*	non toxic	-37200	XRCC4	0.15798432184870997
chr1	152995454	152995855	401	*	non toxic	-36800	XRCC4	0.08013697485079492
chr1	152995854	152996255	401	*	non toxic	-36400	XRCC4	0.2369764845567451
chr1	152996254	152996655	401	*	non toxic	-36000	XRCC4	0.22896278617982554
chr1	152996654	152997055	401	*	non toxic	-35600	XRCC4	0.19805280927410743
chr1	152997054	152997455	401	*	non toxic	-35200	XRCC4	0.12020546227619237
chr1	152997454	152997855	401	*	non toxic	-34800	XRCC4	0.04006848742539746
chr1	152997854	152998255	401	*	non toxic	-34400	XRCC4	0.12020546227619237
chr1	152998254	152998655	401	*	non toxic	-34000	XRCC4	0.027475534234558258
chr1	152998654	152999055	401	*	non toxic	-33600	XRCC4	0.4041193201952147
chr1	152999054	152999455	401	*	non toxic	-33200	XRCC4	0.20377687890630708
chr1	152999454	152999855	401	*	non toxic	-32800	XRCC4	0.10646769515891324
chr1	152999854	153000255	401	*	non toxic	-32400	XRCC4	0.17286690289242904
chr1	153000254	153000655	401	*	non toxic	-32000	XRCC4	0.23583166884662504
chr1	153000654	153001055	401	*	non toxic	-31600	XRCC4	0.07784734699791507
chr1	153001054	153001455	401	*	non toxic	-31200	XRCC4	0.08242660270367477
chr1	153001454	153001855	401	*	non toxic	-30800	XRCC4	0.2415557384788247
chr1	153001854	153002255	401	*	non toxic	-30400	XRCC4	0.16141876362802976
chr1	153002254	153002655	401	*	non toxic	-30000	XRCC4	0.16828764718666933
chr1	153002654	153003055	401	*	non toxic	-29600	XRCC4	0.15111543829007043
chr1	153003054	153003455	401	*	non toxic	-29200	XRCC4	0.12020546227619237
chr1	153003454	153003855	401	*	non toxic	-28800	XRCC4	0.08013697485079492
chr1	153003854	153004255	401	*	non toxic	-28400	XRCC4	0.08013697485079492
chr1	153004254	153004655	401	*	non toxic	-28000	XRCC4	0
chr1	153004654	153005055	401	*	non toxic	-27600	XRCC4	0.2747553468047829
chr1	153005054	153005455	401	*	non toxic	-27200	XRCC4	0.2713209005662628
chr1	153005454	153005855	401	*	non toxic	-26800	XRCC4	0.27361052841914263
chr1	153005854	153006255	401	*	non toxic	-26400	XRCC4	0.23239722706730526
chr1	153006254	153006655	401	*	non toxic	-26000	XRCC4	0.16485320540734955
chr1	153006654	153007055	401	*	non toxic	-25600	XRCC4	0.04006848742539746
chr1	153007054	153007455	401	*	non toxic	-25200	XRCC4	0
chr1	153007454	153007855	401	*	non toxic	-24800	XRCC4	0.15798432184870997
chr1	153007854	153008255	401	*	non toxic	-24400	XRCC4	0
chr1	153008254	153008655	401	*	non toxic	-24000	XRCC4	0.041213301351837386
chr1	153008654	153009055	401	*	non toxic	-23600	XRCC4	0.04006848742539746
chr1	153009054	153009455	401	*	non toxic	-23200	XRCC4	0.04006848742539746
chr1	153009454	153009855	401	*	non toxic	-22800	XRCC4	0.04006848742539746
chr1	153009854	153010255	401	*	non toxic	-22400	XRCC4	0.08013697485079492
chr1	153010254	153010655	401	*	non toxic	-22000	XRCC4	0.12020546227619237
chr1	153010654	153011055	401	*	non toxic	-21600	XRCC4	0
chr1	153011054	153011455	401	*	non toxic	-21200	XRCC4	0.12020546227619237
chr1	153011454	153011855	401	*	non toxic	-20800	XRCC4	0.04006848742539746
chr1	153011854	153012255	401	*	non toxic	-20400	XRCC4	0
chr1	153012254	153012655	401	*	non toxic	-20000	XRCC4	0.04006848742539746
chr1	153012654	153013055	401	*	non toxic	-19600	XRCC4	0
chr1	153013054	153013455	401	*	non toxic	-19200	XRCC4	0.2003424371269873
chr1	153013454	153013855	401	*	non toxic	-18800	XRCC4	0.19805280927410743
chr1	153013854	153014255	401	*	non toxic	-18400	XRCC4	0.35145787868713796
chr1	153014254	153014655	401	*	non toxic	-18000	XRCC4	0.1957631814212276
chr1	153014654	153015055	401	*	non toxic	-17600	XRCC4	0.17744615859818874
chr1	153015054	153015455	401	*	non toxic	-17200	XRCC4	0.13966729902567115
chr1	153015454	153015855	401	*	non toxic	-16800	XRCC4	0.12020546227619237
chr1	153015854	153016255	401	*	non toxic	-16400	XRCC4	0.12020546227619237
chr1	153016254	153016655	401	*	non toxic	-16000	XRCC4	0.07784734699791507
chr1	153016654	153017055	401	*	non toxic	-15600	XRCC4	0.04006848742539746
chr1	153017054	153017455	401	*	non toxic	-15200	XRCC4	0.09044030018875426
chr1	153017454	153017855	401	*	non toxic	-14800	XRCC4	0.07326809129215535
chr1	153017854	153018255	401	*	non toxic	-14400	XRCC4	0.12020546227619237
chr1	153018254	153018655	401	*	non toxic	-14000	XRCC4	0.04006848742539746
chr1	153018654	153019055	401	*	non toxic	-13600	XRCC4	0
chr1	153019054	153019455	401	*	non toxic	-13200	XRCC4	0.07899216092435499
chr1	153019454	153019855	401	*	non toxic	-12800	XRCC4	0.12249509012907223
chr1	153019854	153020255	401	*	non toxic	-12400	XRCC4	0.04006848742539746
chr1	153020254	153020655	401	*	non toxic	-12000	XRCC4	0.15798432184870997
chr1	153020654	153021055	401	*	non toxic	-11600	XRCC4	0
chr1	153021054	153021455	401	*	non toxic	-11200	XRCC4	0.08013697485079492
chr1	153021454	153021855	401	*	non toxic	-10800	XRCC4	0.08013697485079492
chr1	153021854	153022255	401	*	non toxic	-10400	XRCC4	0.26216239242482364
chr1	153022254	153022655	401	*	non toxic	-10000	XRCC4	0.18889429786258802
chr1	153022654	153023055	401	*	non toxic	-9600	XRCC4	0.17630134467174882
chr1	153023054	153023455	401	*	non toxic	-9200	XRCC4	0.23926611062594483
chr1	153023454	153023855	401	*	non toxic	-8800	XRCC4	0.16027394970158984
chr1	153023854	153024255	401	*	non toxic	-8400	XRCC4	0.12020546227619237
chr1	153024254	153024655	401	*	non toxic	-8000	XRCC4	0.12020546227619237
chr1	153024654	153025055	401	*	non toxic	-7600	XRCC4	0.11791583442331252
chr1	153025054	153025455	401	*	non toxic	-7200	XRCC4	0.08013697485079492
chr1	153025454	153025855	401	*	non toxic	-6800	XRCC4	0.08013697485079492
chr1	153025854	153026255	401	*	non toxic	-6400	XRCC4	0.041213301351837386
chr1	153026254	153026655	401	*	non toxic	-6000	XRCC4	0.04006848742539746
chr1	153026654	153027055	401	*	non toxic	-5600	XRCC4	0.16027394970158984
chr1	153027054	153027455	401	*	non toxic	-5200	XRCC4	0.04006848742539746
chr1	153027454	153027855	401	*	non toxic	-4800	XRCC4	0.11791583442331252
chr1	153027854	153028255	401	*	non toxic	-4400	XRCC4	0.1843150421568283
chr1	153028254	153028655	401	*	non toxic	-4000	XRCC4	0.09845399767383375
chr1	153028654	153029055	401	*	non toxic	-3600	XRCC4	0.15798432184870997
chr1	153029054	153029455	401	*	non toxic	-3200	XRCC4	0
chr1	153029454	153029855	401	*	non toxic	-2800	XRCC4	0.2003424371269873
chr1	153029854	153030255	401	*	non toxic	-2400	XRCC4	0.10188843945315354
chr1	153030254	153030655	401	*	non toxic	-2000	XRCC4	0.10303325337959347
chr1	153030654	153031055	401	*	non toxic	-1600	XRCC4	0.08013697485079492
chr1	153031054	153031455	401	*	non toxic	-1200	XRCC4	0.09044030018875426
chr1	153031454	153031855	401	*	non toxic	-800	XRCC4	0.22896278528798547
chr1	153031854	153032255	401	*	non toxic	-400	XRCC4	0.08013697485079492
chr1	153032254	153032655	401	*	non toxic	0	XRCC4	0.16027394970158984
chr1	153032654	153033055	401	*	non toxic	400	XRCC4	0.04006848742539746
chr1	153033054	153033455	401	*	non toxic	800	XRCC4	0.11791583442331252
chr1	153033454	153033855	401	*	non toxic	1200	XRCC4	0.04006848742539746
chr1	153033854	153034255	401	*	non toxic	1600	XRCC4	0.04006848742539746
chr1	153034254	153034655	401	*	non toxic	2000	XRCC4	0.11906064834975245
chr1	153034654	153035055	401	*	non toxic	2400	XRCC4	0.04006848742539746
chr1	153035054	153035455	401	*	non toxic	2800	XRCC4	0.04006848742539746
chr1	153035454	153035855	401	*	non toxic	3200	XRCC4	0.11562620657043267
chr1	153035854	153036255	401	*	non toxic	3600	XRCC4	0.08700585840943448
chr1	153036254	153036655	401	*	non toxic	4000	XRCC4	0.07784734699791507
chr1	153036654	153037055	401	*	non toxic	4400	XRCC4	0
chr1	153037054	153037455	401	*	non toxic	4800	XRCC4	0.04006848742539746
chr1	153037454	153037855	401	*	non toxic	5200	XRCC4	0.08013697485079492
chr1	153037854	153038255	401	*	non toxic	5600	XRCC4	0.08013697485079492
chr1	153038254	153038655	401	*	non toxic	6000	XRCC4	0.07441290521859528
chr1	153038654	153039055	401	*	non toxic	6400	XRCC4	0.16943246111310925
chr1	153039054	153039455	401	*	non toxic	6800	XRCC4	0
chr1	153039454	153039855	401	*	non toxic	7200	XRCC4	0.16027394970158984
chr1	153039854	153040255	401	*	non toxic	7600	XRCC4	0.08013697485079492
chr1	153040254	153040655	401	*	non toxic	8000	XRCC4	0.04006848742539746
chr1	153040654	153041055	401	*	non toxic	8400	XRCC4	0.0503718127633568
chr1	153041054	153041455	401	*	non toxic	8800	XRCC4	0.11333657871755282
chr1	153041454	153041855	401	*	non toxic	9200	XRCC4	0.07784734699791507
chr1	153041854	153042255	401	*	non toxic	9600	XRCC4	0.08013697485079492
chr1	153042254	153042655	401	*	non toxic	10000	XRCC4	0.04006848742539746
chr1	153042654	153043055	401	*	non toxic	10400	XRCC4	0.27132090398498304
chr1	153043054	153043455	401	*	non toxic	10800	XRCC4	0
chr1	153043454	153043855	401	*	non toxic	11200	XRCC4	0.04006848742539746
chr1	153043854	153044255	401	*	non toxic	11600	XRCC4	0.15569469399583014
chr1	153044254	153044655	401	*	non toxic	12000	XRCC4	0.19347355356834772
chr1	153044654	153045055	401	*	non toxic	12400	XRCC4	0.1167710204968726
chr1	153045054	153045455	401	*	non toxic	12800	XRCC4	0.08700585840943448
chr1	153045454	153045855	401	*	non toxic	13200	XRCC4	0.2335420409937452
chr1	153045854	153046255	401	*	non toxic	13600	XRCC4	0.19232873979054782
chr1	153046254	153046655	401	*	non toxic	14000	XRCC4	0.2003424371269873
chr1	153046654	153047055	401	*	non toxic	14400	XRCC4	0.14081211295211107
chr1	153047054	153047455	401	*	non toxic	14800	XRCC4	0.1385224850992312
chr1	153047454	153047855	401	*	non toxic	15200	XRCC4	0.12020546227619237
chr1	153047854	153048255	401	*	non toxic	15600	XRCC4	0.12020546227619237
chr1	153048254	153048655	401	*	non toxic	16000	XRCC4	0
chr1	153048654	153049055	401	*	non toxic	16400	XRCC4	0.08013697485079492
chr1	153049054	153049455	401	*	non toxic	16800	XRCC4	0
chr1	153049454	153049855	401	*	non toxic	17200	XRCC4	0.08013697485079492
chr1	153049854	153050255	401	*	non toxic	17600	XRCC4	0.15340506956167055
chr1	153050254	153050655	401	*	non toxic	18000	XRCC4	0
chr1	153050654	153051055	401	*	non toxic	18400	XRCC4	0.04006848742539746
chr1	153051054	153051455	401	*	non toxic	18800	XRCC4	0
chr1	153051454	153051855	401	*	non toxic	19200	XRCC4	0
chr1	153051854	153052255	401	*	non toxic	19600	XRCC4	0
chr1	153052254	153052655	401	*	non toxic	20000	XRCC4	0.07784734699791507
chr1	153052654	153053055	401	*	non toxic	20400	XRCC4	0.08013697485079492
chr1	153053054	153053455	401	*	non toxic	20800	XRCC4	0.11791583442331252
chr1	153053454	153053855	401	*	non toxic	21200	XRCC4	0.04006848742539746
chr1	153053854	153054255	401	*	non toxic	21600	XRCC4	0.03205478994031797
chr1	153054254	153054655	401	*	non toxic	22000	XRCC4	0.051516626689796736
chr1	153054654	153055055	401	*	non toxic	22400	XRCC4	0.04006848742539746
chr1	153055054	153055455	401	*	non toxic	22800	XRCC4	0
chr1	153055454	153055855	401	*	non toxic	23200	XRCC4	0.2003424371269873
chr1	153055854	153056255	401	*	non toxic	23600	XRCC4	0.1671428332602294
chr1	153056254	153056655	401	*	non toxic	24000	XRCC4	0.07670253307147513
chr1	153056654	153057055	401	*	non toxic	24400	XRCC4	0.30681013496142073
chr1	153057054	153057455	401	*	non toxic	24800	XRCC4	0.11791583442331252
chr1	153057454	153057855	401	*	non toxic	25200	XRCC4	0.12020546227619237
chr1	153057854	153058255	401	*	non toxic	25600	XRCC4	0.04006848742539746
chr1	153058254	153058655	401	*	non toxic	26000	XRCC4	0.11791583442331252
chr1	153058654	153059055	401	*	non toxic	26400	XRCC4	0.12020546227619237
chr1	153059054	153059455	401	*	non toxic	26800	XRCC4	0.11791583442331252
chr1	153059454	153059855	401	*	non toxic	27200	XRCC4	0.04006848742539746
chr1	153059854	153060255	401	*	non toxic	27600	XRCC4	0.04006848742539746
chr1	153060254	153060655	401	*	non toxic	28000	XRCC4	0
chr1	153060654	153061055	401	*	non toxic	28400	XRCC4	0.04006848742539746
chr1	153061054	153061455	401	*	non toxic	28800	XRCC4	0
chr1	153061454	153061855	401	*	non toxic	29200	XRCC4	0.036634045646077674
chr1	153061854	153062255	401	*	non toxic	29600	XRCC4	0.16485320540734955
chr1	153062254	153062655	401	*	non toxic	30000	XRCC4	0.06410957988063594
chr1	153062654	153063055	401	*	non toxic	30400	XRCC4	0.18545985608326823
chr1	153063054	153063455	401	*	non toxic	30800	XRCC4	0.04006848742539746
chr1	153063454	153063855	401	*	non toxic	31200	XRCC4	0
chr1	153063854	153064255	401	*	non toxic	31600	XRCC4	0.028620348160998184
chr1	153064254	153064655	401	*	non toxic	32000	XRCC4	0.09501955589451397
chr1	153064654	153065055	401	*	non toxic	32400	XRCC4	0.08013697485079492
chr1	153065054	153065455	401	*	non toxic	32800	XRCC4	0.08013697485079492
chr1	153065454	153065855	401	*	non toxic	33200	XRCC4	0.20377687890630708
chr1	153065854	153066255	401	*	non toxic	33600	XRCC4	0.08242660270367477
chr1	153066254	153066655	401	*	non toxic	34000	XRCC4	0.11791583442331252
chr1	153066654	153067055	401	*	non toxic	34400	XRCC4	0.05609588239555644
chr1	153067054	153067455	401	*	non toxic	34800	XRCC4	0.05609588239555644
chr1	153067454	153067855	401	*	non toxic	35200	XRCC4	0.09272992804163412
chr1	153067854	153068255	401	*	non toxic	35600	XRCC4	0.15798432184870997
chr1	153068254	153068655	401	*	non toxic	36000	XRCC4	0.07326809129215535
chr1	153068654	153069055	401	*	non toxic	36400	XRCC4	0.10532288123247333
chr1	153069054	153069455	401	*	non toxic	36800	XRCC4	0.30223087658014086
chr1	153069454	153069855	401	*	non toxic	37200	XRCC4	0
chr1	153069854	153070255	401	*	non toxic	37600	XRCC4	0.08013697485079492
chr1	153070254	153070655	401	*	non toxic	38000	XRCC4	0.04006848742539746
chr1	153070654	153071055	401	*	non toxic	38400	XRCC4	0.04006848742539746
chr1	153071054	153071455	401	*	non toxic	38800	XRCC4	0.04006848742539746
chr1	153071454	153071855	401	*	non toxic	39200	XRCC4	0
chr1	153071854	153072255	401	*	non toxic	39600	XRCC4	0.04464774313115717
chr1	153072254	153072655	401	*	non toxic	40000	XRCC4	0.11906064834975245
chr1	153072654	153073055	401	*	non toxic	40400	XRCC4	0.0961643698209539
chr1	153073054	153073455	401	*	non toxic	40800	XRCC4	0.062964765954196
chr1	153073454	153073855	401	*	non toxic	41200	XRCC4	0.07784734699791507
chr1	153073854	153074255	401	*	non toxic	41600	XRCC4	0
chr1	153074254	153074655	401	*	non toxic	42000	XRCC4	0.07784734699791507
chr1	153074654	153075055	401	*	non toxic	42400	XRCC4	0.1957631814212276
chr1	153075054	153075455	401	*	non toxic	42800	XRCC4	0.04006848742539746
chr1	153075454	153075855	401	*	non toxic	43200	XRCC4	0.06410957988063594
chr1	153075854	153076255	401	*	non toxic	43600	XRCC4	0.09959881160027369
chr1	153076254	153076655	401	*	non toxic	44000	XRCC4	0.23583166884662504
chr1	153076654	153077055	401	*	non toxic	44400	XRCC4	0.15912913577514992
chr1	153077054	153077455	401	*	non toxic	44800	XRCC4	0.004579255705759709
chr1	153077454	153077855	401	*	non toxic	45200	XRCC4	0.08013697485079492
chr1	153077854	153078255	401	*	non toxic	45600	XRCC4	0
chr1	153078254	153078655	401	*	non toxic	46000	XRCC4	0.16027394970158984
chr1	153078654	153079055	401	*	non toxic	46400	XRCC4	0.15798432184870997
chr1	153079054	153079455	401	*	non toxic	46800	XRCC4	0.008013697485079492
chr1	153079454	153079855	401	*	non toxic	47200	XRCC4	0
chr1	153079854	153080255	401	*	non toxic	47600	XRCC4	0.04006848742539746
chr1	153080254	153080655	401	*	non toxic	48000	XRCC4	0
chr1	153080654	153081055	401	*	non toxic	48400	XRCC4	0
chr1	153081054	153081455	401	*	non toxic	48800	XRCC4	0
chr1	153081454	153081855	401	*	non toxic	49200	XRCC4	0
chr1	153081854	153082255	401	*	non toxic	49600	XRCC4	0
chr1	153082254	153082655	401	*	non toxic	50000	XRCC4	0
chr1	153324330	153324731	401	*	non toxic	-50000	XRCC4	0.15798432184870997
chr1	153324730	153325131	401	*	non toxic	-49600	XRCC4	0.08013697485079492
chr1	153325130	153325531	401	*	non toxic	-49200	XRCC4	0.10303325337959347
chr1	153325530	153325931	401	*	non toxic	-48800	XRCC4	0.3297064111119791
chr1	153325930	153326331	401	*	non toxic	-48400	XRCC4	0.13165360154059166
chr1	153326330	153326731	401	*	non toxic	-48000	XRCC4	0.21865946381466644
chr1	153326730	153327131	401	*	non toxic	-47600	XRCC4	0.11791583442331252
chr1	153327130	153327531	401	*	non toxic	-47200	XRCC4	0.2736105302028228
chr1	153327530	153327931	401	*	non toxic	-46800	XRCC4	0.1877494854225482
chr1	153327930	153328331	401	*	non toxic	-46400	XRCC4	0.11791583442331252
chr1	153328330	153328731	401	*	non toxic	-46000	XRCC4	0.1866046714961083
chr1	153328730	153329131	401	*	non toxic	-45600	XRCC4	0.15798432184870997
chr1	153329130	153329531	401	*	non toxic	-45200	XRCC4	0.15340506837255044
chr1	153329530	153329931	401	*	non toxic	-44800	XRCC4	0.34916824756417786
chr1	153329930	153330331	401	*	non toxic	-44400	XRCC4	0.3216927133296196
chr1	153330330	153330731	401	*	non toxic	-44000	XRCC4	0.34115455111957843
chr1	153330730	153331131	401	*	non toxic	-43600	XRCC4	0.19461836749478767
chr1	153331130	153331531	401	*	non toxic	-43200	XRCC4	0.08242660270367477
chr1	153331530	153331931	401	*	non toxic	-42800	XRCC4	0.04006848742539746
chr1	153331930	153332331	401	*	non toxic	-42400	XRCC4	0.12020546227619237
chr1	153332330	153332731	401	*	non toxic	-42000	XRCC4	0.04006848742539746
chr1	153332730	153333131	401	*	non toxic	-41600	XRCC4	0.351457878984418
chr1	153333130	153333531	401	*	non toxic	-41200	XRCC4	0.13966729902567115
chr1	153333530	153333931	401	*	non toxic	-40800	XRCC4	0.4029745028500545
chr1	153333930	153334331	401	*	non toxic	-40400	XRCC4	0.22094908780290598
chr1	153334330	153334731	401	*	non toxic	-40000	XRCC4	0.1877494839361481
chr1	153334730	153335131	401	*	non toxic	-39600	XRCC4	0.26903127271338295
chr1	153335130	153335531	401	*	non toxic	-39200	XRCC4	0.07784734699791507
chr1	153335530	153335931	401	*	non toxic	-38800	XRCC4	0.13508804331991142
chr1	153335930	153336331	401	*	non toxic	-38400	XRCC4	0.06639920773351579
chr1	153336330	153336731	401	*	non toxic	-38000	XRCC4	0.34916824756417786
chr1	153336730	153337131	401	*	non toxic	-37600	XRCC4	0.28162422843110235
chr1	153337130	153337531	401	*	non toxic	-37200	XRCC4	0.12020546227619237
chr1	153337530	153337931	401	*	non toxic	-36800	XRCC4	0.11791583442331252
chr1	153337930	153338331	401	*	non toxic	-36400	XRCC4	0.2381212966995049
chr1	153338330	153338731	401	*	non toxic	-36000	XRCC4	0.2335420409937452
chr1	153338730	153339131	401	*	non toxic	-35600	XRCC4	0.12020546227619237
chr1	153339130	153339531	401	*	non toxic	-35200	XRCC4	0.18545985608326823
chr1	153339530	153339931	401	*	non toxic	-34800	XRCC4	0.1785909725246287
chr1	153339930	153340331	401	*	non toxic	-34400	XRCC4	0.2621623891547434
chr1	153340330	153340731	401	*	non toxic	-34000	XRCC4	0.32741678548869946
chr1	153340730	153341131	401	*	non toxic	-33600	XRCC4	0.2003424371269873
chr1	153341130	153341531	401	*	non toxic	-33200	XRCC4	0.04006848742539746
chr1	153341530	153341931	401	*	non toxic	-32800	XRCC4	0.23583166884662504
chr1	153341930	153342331	401	*	non toxic	-32400	XRCC4	0.18889429786258802
chr1	153342330	153342731	401	*	non toxic	-32000	XRCC4	0.13508804331991142
chr1	153342730	153343131	401	*	non toxic	-31600	XRCC4	0.2358316706303052
chr1	153343130	153343531	401	*	non toxic	-31200	XRCC4	0.3480234367591782
chr1	153343530	153343931	401	*	non toxic	-30800	XRCC4	0.15569469399583014
chr1	153343930	153344331	401	*	non toxic	-30400	XRCC4	0.29994124872726097
chr1	153344330	153344731	401	*	non toxic	-30000	XRCC4	0.3674852748464171
chr1	153344730	153345131	401	*	non toxic	-29600	XRCC4	0.2644520170076232
chr1	153345130	153345531	401	*	non toxic	-29200	XRCC4	0.255293507825704
chr1	153345530	153345931	401	*	non toxic	-28800	XRCC4	0.267886458786943
chr1	153345930	153346331	401	*	non toxic	-28400	XRCC4	0.041213301351837386
chr1	153346330	153346731	401	*	non toxic	-28000	XRCC4	0.3606163874231372
chr1	153346730	153347131	401	*	non toxic	-27600	XRCC4	0.18889429786258802
chr1	153347130	153347531	401	*	non toxic	-27200	XRCC4	0.12020546227619237
chr1	153347530	153347931	401	*	non toxic	-26800	XRCC4	0.04006848742539746
chr1	153347930	153348331	401	*	non toxic	-26400	XRCC4	0.15569469399583014
chr1	153348330	153348731	401	*	non toxic	-26000	XRCC4	0.16370839148090963
chr1	153348730	153349131	401	*	non toxic	-25600	XRCC4	0.2381212966995049
chr1	153349130	153349531	401	*	non toxic	-25200	XRCC4	0.19805280927410743
chr1	153349530	153349931	401	*	non toxic	-24800	XRCC4	0.08013697485079492
chr1	153349930	153350331	401	*	non toxic	-24400	XRCC4	0.1545498802180302
chr1	153350330	153350731	401	*	non toxic	-24000	XRCC4	0.32398234118249947
chr1	153350730	153351131	401	*	non toxic	-23600	XRCC4	0.12020546227619237
chr1	153351130	153351531	401	*	non toxic	-23200	XRCC4	0.19919762320054737
chr1	153351530	153351931	401	*	non toxic	-22800	XRCC4	0.14768099651075065
chr1	153351930	153352331	401	*	non toxic	-22400	XRCC4	0.24499018337958473
chr1	153352330	153352731	401	*	non toxic	-22000	XRCC4	0
chr1	153352730	153353131	401	*	non toxic	-21600	XRCC4	0
chr1	153353130	153353531	401	*	non toxic	-21200	XRCC4	0.12020546227619237
chr1	153353530	153353931	401	*	non toxic	-20800	XRCC4	0.08013697485079492
chr1	153353930	153354331	401	*	non toxic	-20400	XRCC4	0.11791583442331252
chr1	153354330	153354731	401	*	non toxic	-20000	XRCC4	0.04006848742539746
chr1	153354730	153355131	401	*	non toxic	-19600	XRCC4	0.04006848742539746
chr1	153355130	153355531	401	*	non toxic	-19200	XRCC4	0
chr1	153355530	153355931	401	*	non toxic	-18800	XRCC4	0.04006848742539746
chr1	153355930	153356331	401	*	non toxic	-18400	XRCC4	0.04006848742539746
chr1	153356330	153356731	401	*	non toxic	-18000	XRCC4	0.12020546227619237
chr1	153356730	153357131	401	*	non toxic	-17600	XRCC4	0.15798432184870997
chr1	153357130	153357531	401	*	non toxic	-17200	XRCC4	0.36863008669189684
chr1	153357530	153357931	401	*	non toxic	-16800	XRCC4	0.17630134467174882
chr1	153357930	153358331	401	*	non toxic	-16400	XRCC4	0.12020546227619237
chr1	153358330	153358731	401	*	non toxic	-16000	XRCC4	0.08013697485079492
chr1	153358730	153359131	401	*	non toxic	-15600	XRCC4	0.21751464676678628
chr1	153359130	153359531	401	*	non toxic	-15200	XRCC4	0.09616437026687394
chr1	153359530	153359931	401	*	non toxic	-14800	XRCC4	0.239266112558265
chr1	153359930	153360331	401	*	non toxic	-14400	XRCC4	0.37091971573389676
chr1	153360330	153360731	401	*	non toxic	-14000	XRCC4	0.12707434583483193
chr1	153360730	153361131	401	*	non toxic	-13600	XRCC4	0.13165360154059166
chr1	153361130	153361531	401	*	non toxic	-13200	XRCC4	0.07784734699791507
chr1	153361530	153361931	401	*	non toxic	-12800	XRCC4	0.27818978412490236
chr1	153361930	153362331	401	*	non toxic	-12400	XRCC4	0.15912913577514992
chr1	153362330	153362731	401	*	non toxic	-12000	XRCC4	0.2003424371269873
chr1	153362730	153363131	401	*	non toxic	-11600	XRCC4	0.3171134576238599
chr1	153363130	153363531	401	*	non toxic	-11200	XRCC4	0.26903127271338295
chr1	153363530	153363931	401	*	non toxic	-10800	XRCC4	0.31138938903214036
chr1	153363930	153364331	401	*	non toxic	-10400	XRCC4	0.20377687890630708
chr1	153364330	153364731	401	*	non toxic	-10000	XRCC4	0.30681013585326083
chr1	153364730	153365131	401	*	non toxic	-9600	XRCC4	0.04006848742539746
chr1	153365130	153365531	401	*	non toxic	-9200	XRCC4	0.16943246111310925
chr1	153365530	153365931	401	*	non toxic	-8800	XRCC4	0.23010759921442542
chr1	153365930	153366331	401	*	non toxic	-8400	XRCC4	0.0583855102484363
chr1	153366330	153366731	401	*	non toxic	-8000	XRCC4	0.21865945995002614
chr1	153366730	153367131	401	*	non toxic	-7600	XRCC4	0.19003911178902794
chr1	153367130	153367531	401	*	non toxic	-7200	XRCC4	0.1671428332602294
chr1	153367530	153367931	401	*	non toxic	-6800	XRCC4	0.08471623055655463
chr1	153367930	153368331	401	*	non toxic	-6400	XRCC4	0.24956943596390418
chr1	153368330	153368731	401	*	non toxic	-6000	XRCC4	0.16370839148090963
chr1	153368730	153369131	401	*	non toxic	-5600	XRCC4	0.2598727626396236
chr1	153369130	153369531	401	*	non toxic	-5200	XRCC4	0.19805280927410743
chr1	153369530	153369931	401	*	non toxic	-4800	XRCC4	0.17057727503954917
chr1	153369930	153370331	401	*	non toxic	-4400	XRCC4	0.15111543829007043
chr1	153370330	153370731	401	*	non toxic	-4000	XRCC4	0.19118392631002792
chr1	153370730	153371131	401	*	non toxic	-3600	XRCC4	0.0709784634392755
chr1	153371130	153371531	401	*	non toxic	-3200	XRCC4	0.16027394970158984
chr1	153371530	153371931	401	*	non toxic	-2800	XRCC4	0.05609588239555644
chr1	153371930	153372331	401	*	non toxic	-2400	XRCC4	0.12707434583483193
chr1	153372330	153372731	401	*	non toxic	-2000	XRCC4	0.1785909725246287
chr1	153372730	153373131	401	*	non toxic	-1600	XRCC4	0.17286690289242904
chr1	153373130	153373531	401	*	non toxic	-1200	XRCC4	0.04808218491047695
chr1	153373530	153373931	401	*	non toxic	-800	XRCC4	0.11791583442331252
chr1	153373930	153374331	401	*	non toxic	-400	XRCC4	0.15798432184870997
chr1	153374330	153374731	401	*	non toxic	0	XRCC4	0.23239722706730526
chr1	153374730	153375131	401	*	non toxic	400	XRCC4	0.36519564268297683
chr1	153375130	153375531	401	*	non toxic	800	XRCC4	0
chr1	153375530	153375931	401	*	non toxic	1200	XRCC4	0.04006848742539746
chr1	153375930	153376331	401	*	non toxic	1600	XRCC4	0.12020546227619237
chr1	153376330	153376731	401	*	non toxic	2000	XRCC4	0.19805280927410743
chr1	153376730	153377131	401	*	non toxic	2400	XRCC4	0.12249509012907223
chr1	153377130	153377531	401	*	non toxic	2800	XRCC4	0.19919762320054737
chr1	153377530	153377931	401	*	non toxic	3200	XRCC4	0
chr1	153377930	153378331	401	*	non toxic	3600	XRCC4	0.08128178877723484
chr1	153378330	153378731	401	*	non toxic	4000	XRCC4	0.04006848742539746
chr1	153378730	153379131	401	*	non toxic	4400	XRCC4	0.04006848742539746
chr1	153379130	153379531	401	*	non toxic	4800	XRCC4	0.08013697485079492
chr1	153379530	153379931	401	*	non toxic	5200	XRCC4	0.15569469399583014
chr1	153379930	153380331	401	*	non toxic	5600	XRCC4	0.04006848742539746
chr1	153380330	153380731	401	*	non toxic	6000	XRCC4	0.07784734699791507
chr1	153380730	153381131	401	*	non toxic	6400	XRCC4	0.04006848742539746
chr1	153381130	153381531	401	*	non toxic	6800	XRCC4	0
chr1	153381530	153381931	401	*	non toxic	7200	XRCC4	0.04006848742539746
chr1	153381930	153382331	401	*	non toxic	7600	XRCC4	0.07784734699791507
chr1	153382330	153382731	401	*	non toxic	8000	XRCC4	0
chr1	153382730	153383131	401	*	non toxic	8400	XRCC4	0.08013697485079492
chr1	153383130	153383531	401	*	non toxic	8800	XRCC4	0.04006848742539746
chr1	153383530	153383931	401	*	non toxic	9200	XRCC4	0.04006848742539746
chr1	153383930	153384331	401	*	non toxic	9600	XRCC4	0
chr1	153384330	153384731	401	*	non toxic	10000	XRCC4	0
chr1	153384730	153385131	401	*	non toxic	10400	XRCC4	0
chr1	153385130	153385531	401	*	non toxic	10800	XRCC4	0
chr1	153385530	153385931	401	*	non toxic	11200	XRCC4	0.3823678554442161
chr1	153385930	153386331	401	*	non toxic	11600	XRCC4	0.16141876645219
chr1	153386330	153386731	401	*	non toxic	12000	XRCC4	0.11562620657043267
chr1	153386730	153387131	401	*	non toxic	12400	XRCC4	0.04006848742539746
chr1	153387130	153387531	401	*	non toxic	12800	XRCC4	0.10532288123247333
chr1	153387530	153387931	401	*	non toxic	13200	XRCC4	0.17630134467174882
chr1	153387930	153388331	401	*	non toxic	13600	XRCC4	0.04006848742539746
chr1	153388330	153388731	401	*	non toxic	14000	XRCC4	0.09959881160027369
chr1	153388730	153389131	401	*	non toxic	14400	XRCC4	0.024041092455238475
chr1	153389130	153389531	401	*	non toxic	14800	XRCC4	0.19347355356834772
chr1	153389530	153389931	401	*	non toxic	15200	XRCC4	0.12020546227619237
chr1	153389930	153390331	401	*	non toxic	15600	XRCC4	0.15798432184870997
chr1	153390330	153390731	401	*	non toxic	16000	XRCC4	0.08013697485079492
chr1	153390730	153391131	401	*	non toxic	16400	XRCC4	0.04006848742539746
chr1	153391130	153391531	401	*	non toxic	16800	XRCC4	0.19347355743298805
chr1	153391530	153391931	401	*	non toxic	17200	XRCC4	0
chr1	153391930	153392331	401	*	non toxic	17600	XRCC4	0.19805280927410743
chr1	153392330	153392731	401	*	non toxic	18000	XRCC4	0.08013697485079492
chr1	153392730	153393131	401	*	non toxic	18400	XRCC4	0.08242660270367477
chr1	153393130	153393531	401	*	non toxic	18800	XRCC4	0.12020546227619237
chr1	153393530	153393931	401	*	non toxic	19200	XRCC4	0.21636983209714628
chr1	153393930	153394331	401	*	non toxic	19600	XRCC4	0.2942171823651416
chr1	153394330	153394731	401	*	non toxic	20000	XRCC4	0.13508804569815164
chr1	153394730	153395131	401	*	non toxic	20400	XRCC4	0.31596864369741995
chr1	153395130	153395531	401	*	non toxic	20800	XRCC4	0.17744615859818874
chr1	153395530	153395931	401	*	non toxic	21200	XRCC4	0
chr1	153395930	153396331	401	*	non toxic	21600	XRCC4	0.08013697485079492
chr1	153396330	153396731	401	*	non toxic	22000	XRCC4	0.04006848742539746
chr1	153396730	153397131	401	*	non toxic	22400	XRCC4	0.08013697485079492
chr1	153397130	153397531	401	*	non toxic	22800	XRCC4	0.08013697485079492
chr1	153397530	153397931	401	*	non toxic	23200	XRCC4	0.08013697485079492
chr1	153397930	153398331	401	*	non toxic	23600	XRCC4	0.04006848742539746
chr1	153398330	153398731	401	*	non toxic	24000	XRCC4	0.2655968324204633
chr1	153398730	153399131	401	*	non toxic	24400	XRCC4	0.2335420412910252
chr1	153399130	153399531	401	*	non toxic	24800	XRCC4	0.08013697485079492
chr1	153399530	153399931	401	*	non toxic	25200	XRCC4	0.30223087658014086
chr1	153399930	153400331	401	*	non toxic	25600	XRCC4	0.05609588239555644
chr1	153400330	153400731	401	*	non toxic	26000	XRCC4	0
chr1	153400730	153401131	401	*	non toxic	26400	XRCC4	0.04006848742539746
chr1	153401130	153401531	401	*	non toxic	26800	XRCC4	0.19919762320054737
chr1	153401530	153401931	401	*	non toxic	27200	XRCC4	0.23354204307470536
chr1	153401930	153402331	401	*	non toxic	27600	XRCC4	0.11791583442331252
chr1	153402330	153402731	401	*	non toxic	28000	XRCC4	0.13623285724635137
chr1	153402730	153403131	401	*	non toxic	28400	XRCC4	0.22552834350866569
chr1	153403130	153403531	401	*	non toxic	28800	XRCC4	0.3342856678582189
chr1	153403530	153403931	401	*	non toxic	29200	XRCC4	0.09845399767383375
chr1	153403930	153404331	401	*	non toxic	29600	XRCC4	0.22667315743510563
chr1	153404330	153404731	401	*	non toxic	30000	XRCC4	0.09272992804163412
chr1	153404730	153405131	401	*	non toxic	30400	XRCC4	0.15569469399583014
chr1	153405130	153405531	401	*	non toxic	30800	XRCC4	0.14997062436363048
chr1	153405530	153405931	401	*	non toxic	31200	XRCC4	0.05953032417487623
chr1	153405930	153406331	401	*	non toxic	31600	XRCC4	0.1007436255267136
chr1	153406330	153406731	401	*	non toxic	32000	XRCC4	0.34802343393501795
chr1	153406730	153407131	401	*	non toxic	32400	XRCC4	0.22323871565578585
chr1	153407130	153407531	401	*	non toxic	32800	XRCC4	0.08013697485079492
chr1	153407530	153407931	401	*	non toxic	33200	XRCC4	0.2667416463469032
chr1	153407930	153408331	401	*	non toxic	33600	XRCC4	0.08586104448299456
chr1	153408330	153408731	401	*	non toxic	34000	XRCC4	0
chr1	153408730	153409131	401	*	non toxic	34400	XRCC4	0.11677102213191273
chr1	153409130	153409531	401	*	non toxic	34800	XRCC4	0.08128178877723484
chr1	153409530	153409931	401	*	non toxic	35200	XRCC4	0.4934148037820088
chr1	153409930	153410331	401	*	non toxic	35600	XRCC4	0.1293639736877118
chr1	153410330	153410731	401	*	non toxic	36000	XRCC4	0.15569469399583014
chr1	153410730	153411131	401	*	non toxic	36400	XRCC4	0.2701760872343829
chr1	153411130	153411531	401	*	non toxic	36800	XRCC4	0.020606650675918693
chr1	153411530	153411931	401	*	non toxic	37200	XRCC4	0.251859063816784
chr1	153411930	153412331	401	*	non toxic	37600	XRCC4	0.08929548626231434
chr1	153412330	153412731	401	*	non toxic	38000	XRCC4	0.062964765954196
chr1	153412730	153413131	401	*	non toxic	38400	XRCC4	0.06067513810131615
chr1	153413130	153413531	401	*	non toxic	38800	XRCC4	0.12020546227619237
chr1	153413530	153413931	401	*	non toxic	39200	XRCC4	0.2736105319865029
chr1	153413930	153414331	401	*	non toxic	39600	XRCC4	0.34687862164361816
chr1	153414330	153414731	401	*	non toxic	40000	XRCC4	0
chr1	153414730	153415131	401	*	non toxic	40400	XRCC4	0
chr1	153415130	153415531	401	*	non toxic	40800	XRCC4	0
chr1	153415530	153415931	401	*	non toxic	41200	XRCC4	0.11791583442331252
chr1	153415930	153416331	401	*	non toxic	41600	XRCC4	0.15798432184870997
chr1	153416330	153416731	401	*	non toxic	42000	XRCC4	0.16027394970158984
chr1	153416730	153417131	401	*	non toxic	42400	XRCC4	0.19003911178902794
chr1	153417130	153417531	401	*	non toxic	42800	XRCC4	0.20721132068562687
chr1	153417530	153417931	401	*	non toxic	43200	XRCC4	0.12020546227619237
chr1	153417930	153418331	401	*	non toxic	43600	XRCC4	0.04006848742539746
chr1	153418330	153418731	401	*	non toxic	44000	XRCC4	0.04922699883691688
chr1	153418730	153419131	401	*	non toxic	44400	XRCC4	0.15340506614295027
chr1	153419130	153419531	401	*	non toxic	44800	XRCC4	0
chr1	153419530	153419931	401	*	non toxic	45200	XRCC4	0.15798432184870997
chr1	153419930	153420331	401	*	non toxic	45600	XRCC4	0.18088060037750853
chr1	153420330	153420731	401	*	non toxic	46000	XRCC4	0.09845399767383375
chr1	153420730	153421131	401	*	non toxic	46400	XRCC4	0.062964765954196
[truncated: 97,146 more rows]
