# Supplementary material for: TP53-dependent toxicity of CRISPR/Cas9 cuts is differential across genomic loci and can confound genetic screening
Source: Nat Commun. 2022 Aug 4;13:4520. doi: 10.1038/s41467-022-32285-1 (PMC9352712; doi:10.1038/s41467-022-32285-1)
Supplement: Supplementary file 7 — Source Data [file 41467_2022_32285_MOESM7_ESM.zip › Source Data/Sup. Text 2f Figure.tsv]

replicate	TP53	remove sgRNAs with	N sgRNAs removed per gene	AUC
Pseudo-replicate 3	TP53wt	higher p53-toxicity	0	0.8553399715170134
Pseudo-replicate 3	TP53wt	higher p53-toxicity	1	0.8441409790143946
Pseudo-replicate 3	TP53wt	higher p53-toxicity	2	0.8301731341878229
Pseudo-replicate 3	TP53wt	higher p53-toxicity	3	0.7915033602862422
Pseudo-replicate 3	TP53wt	lower p53-toxicity	0	0.8553399715170134
Pseudo-replicate 3	TP53wt	lower p53-toxicity	1	0.836058048797712
Pseudo-replicate 3	TP53wt	lower p53-toxicity	2	0.8072513917823052
Pseudo-replicate 3	TP53wt	lower p53-toxicity	3	0.774234078363523
Pseudo-replicate 3	TP53-/-	higher p53-toxicity	0	0.8590268705201087
Pseudo-replicate 3	TP53-/-	higher p53-toxicity	1	0.8379265091863517
Pseudo-replicate 3	TP53-/-	higher p53-toxicity	2	0.823276014265033
Pseudo-replicate 3	TP53-/-	higher p53-toxicity	3	0.777941574567753
Pseudo-replicate 3	TP53-/-	lower p53-toxicity	0	0.8590268705201087
Pseudo-replicate 3	TP53-/-	lower p53-toxicity	1	0.8425638218989443
Pseudo-replicate 3	TP53-/-	lower p53-toxicity	2	0.8139248849499194
Pseudo-replicate 3	TP53-/-	lower p53-toxicity	3	0.7828746042394925
Pseudo-replicate 2	TP53wt	higher p53-toxicity	0	0.8609394677683226
Pseudo-replicate 2	TP53wt	higher p53-toxicity	1	0.8483751750762096
Pseudo-replicate 2	TP53wt	higher p53-toxicity	2	0.8338335510751739
Pseudo-replicate 2	TP53wt	higher p53-toxicity	3	0.7939485423066511
Pseudo-replicate 2	TP53wt	lower p53-toxicity	0	0.8609394677683226
Pseudo-replicate 2	TP53wt	lower p53-toxicity	1	0.8416693148782411
Pseudo-replicate 2	TP53wt	lower p53-toxicity	2	0.8129156220943234
Pseudo-replicate 2	TP53wt	lower p53-toxicity	3	0.7806883584619188
Pseudo-replicate 2	TP53-/-	higher p53-toxicity	0	0.8602009109847816
Pseudo-replicate 2	TP53-/-	higher p53-toxicity	1	0.8368289726116074
Pseudo-replicate 2	TP53-/-	higher p53-toxicity	2	0.8204071183927121
Pseudo-replicate 2	TP53-/-	higher p53-toxicity	3	0.7759348186857808
Pseudo-replicate 2	TP53-/-	lower p53-toxicity	0	0.8602009109847816
Pseudo-replicate 2	TP53-/-	lower p53-toxicity	1	0.8444293398302791
Pseudo-replicate 2	TP53-/-	lower p53-toxicity	2	0.8168408601391194
Pseudo-replicate 2	TP53-/-	lower p53-toxicity	3	0.784542977531396
Pseudo-replicate 1	TP53wt	higher p53-toxicity	0	0.8735361274907901
Pseudo-replicate 1	TP53wt	higher p53-toxicity	1	0.8608747337076139
Pseudo-replicate 1	TP53wt	higher p53-toxicity	2	0.8435671998399303
Pseudo-replicate 1	TP53wt	higher p53-toxicity	3	0.8019255440603557
Pseudo-replicate 1	TP53wt	lower p53-toxicity	0	0.8735361274907901
Pseudo-replicate 1	TP53wt	lower p53-toxicity	1	0.8548338688605628
Pseudo-replicate 1	TP53wt	lower p53-toxicity	2	0.828528300554359
Pseudo-replicate 1	TP53wt	lower p53-toxicity	3	0.7903146075350447
Pseudo-replicate 1	TP53-/-	higher p53-toxicity	0	0.8747866718453915
Pseudo-replicate 1	TP53-/-	higher p53-toxicity	1	0.8557107211374363
Pseudo-replicate 1	TP53-/-	higher p53-toxicity	2	0.8390475854195356
Pseudo-replicate 1	TP53-/-	higher p53-toxicity	3	0.790458787942987
Pseudo-replicate 1	TP53-/-	lower p53-toxicity	0	0.8747866718453915
Pseudo-replicate 1	TP53-/-	lower p53-toxicity	1	0.8571319280157245
Pseudo-replicate 1	TP53-/-	lower p53-toxicity	2	0.8260831185339501
Pseudo-replicate 1	TP53-/-	lower p53-toxicity	3	0.79003213163377
